# Supplementary material for: Isolation of a Square Pyramidal Bis(amidophenolate)‐Supported As(III)‐Cation: Coordination‐Induced Electromerism at As
Source: Angew Chem Int Ed Engl. 2025 Apr 4;64(23):e202501439. doi: 10.1002/anie.202501439 (PMC12124349; doi:10.1002/anie.202501439)
Supplement: Supplementary file 2 — Supporting Information [file ANIE-64-e202501439-s001.zip]

Archive with 9 entries (9 files):
- 2.cif
- 3.cif
- 4.cif
- 5.cif
- 6.cif
- 7.cif
- 8.cif
- 10+Et2O.cif
- 10+MeCN.cif
