# Supplementary material for: Isolation of a Square Pyramidal Bis(amidophenolate)‐Supported As(III)‐Cation: Coordination‐Induced Electromerism at As
Source: Angew Chem Int Ed Engl. 2025 Apr 4;64(23):e202501439. doi: 10.1002/anie.202501439 (PMC12124349; doi:10.1002/anie.202501439)
Supplement: Supplementary file 2 — Supporting Information [file ANIE-64-e202501439-s001.zip › 2.cif]

data_mo_2008_cg_0m
loop_
_audit_author_name
_audit_author_email
_audit_author_address
'Karnbrock, S.B.' skarnbr@uni-goettingen.de
;
Georg-August-Universitaet Goettingen
Institut fuer Organische und Biomolekulare Chemie 
Tammannstrasse 2
Goettingen
D-37077
Germany
;
'Golz, C.' 'cgolz@gwdg.de '
;
Georg-August-Universitaet Goettingen
Institut fuer Organische und Biomolekulare Chemie 
Tammannstrasse 2
Goettingen
D-37077
Germany
;
'Alcarazo, P.' 'malcara@gwdg.de '
;
Georg-August-Universitaet Goettingen
Institut fuer Organische und Biomolekulare Chemie 
Tammannstrasse 2
Goettingen
D-37077
Germany
;

_audit_creation_method
;FinalCif V122 by Daniel Kratzert, Freiburg 2023, 
https://dkratzert.de/finalcif.html
;
_audit_contact_author_address
;Georg-August-Universit\"at G\"ottingen
Institut f\"ur Organische und Biomolekulare Chemie
Tammannstra\&se 2
D-37077 G\"ottingen
Germany
;
_audit_contact_author_email       cgolz@gwdg.de
_audit_contact_author_name        'Golz, C.'
_audit_contact_author_phone       '+49(551) 39-21750'
_audit_creation_date              2023-06-16
_publ_contact_author_id_orcid     ?
_publ_section_references
;
Dolomanov, O.V., Bourhis, L.J., Gildea, R.J, Howard, J.A.K. & Puschmann, H.
 (2009), J. Appl. Cryst. 42, 339-341.

Sheldrick, G.M. (2008). Acta Cryst. A64, 112-122.

Sheldrick, G.M. (2015). Acta Cryst. A71, 3-8.
;
_diffrn_source_power              0.05
_exptl_crystal_colour_primary     colourless
_olex2_refinement_description
;
1. Fixed Uiso
 At 1.2 times of:
  All C(H) groups
 At 1.5 times of:
  All C(H,H,H) groups
2.a Aromatic/amide H refined with riding coordinates:
 C3(H3), C5(H5), C16(H16), C17(H17), C18(H18), C19(H19), C24(H24), C26(H26)
2.b Idealised Me refined as rotating group:
 C8(H8A,H8B,H8C), C9(H9A,H9B,H9C), C10(H10A,H10B,H10C), C12(H12A,H12B,H12C),
 C13(H13A,H13B,H13C), C14(H14A,H14B,H14C), C28(H28A,H28B,H28C), C29(H29A,H29B,
 H29C), C30(H30A,H30B,H30C), C32(H32A,H32B,H32C), C33(H33A,H33B,H33C), C34(H34A,
 H34B,H34C)
;
_olex2_submission_special_instructions 'No special instructions were received'
_shelx_SHELXL_version_number      '2018/3'
_chemical_name_systematic         ?
_chemical_name_common             ?
_chemical_formula_sum             'C34 H45 As N2 O2'
_chemical_formula_moiety          'C34 H45 As N2 O2'
_chemical_formula_weight          588.64
_chemical_melting_point           ?
_space_group_crystal_system       'triclinic'
_space_group_IT_number            2
_space_group_name_H-M_alt         'P -1'
_space_group_name_Hall            '-P 1'
_shelx_space_group_comment
;
The symmetry employed for this shelxl refinement is uniquely defined
by the following loop, which should always be used as a source of
symmetry information in preference to the above space-group names.
They are only intended as comments.
;

loop_
_space_group_symop_operation_xyz
'x, y, z'
'-x, -y, -z'

_cell_length_a                    10.216(5)
_cell_length_b                    11.324(6)
_cell_length_c                    15.373(7)
_cell_angle_alpha                 109.210(14)
_cell_angle_beta                  101.629(18)
_cell_angle_gamma                 102.679(12)
_cell_volume                      1564.5(13)
_cell_formula_units_Z             2
_cell_measurement_temperature     100.00
_cell_measurement_reflns_used     9523
_cell_measurement_theta_min       2.212
_cell_measurement_theta_max       28.770
_exptl_crystal_description        plate
_exptl_crystal_colour             colourless
_exptl_crystal_recrystallization_method 'from a solution in pentane.'
_exptl_crystal_density_meas       ?
_exptl_crystal_density_method     ?
_exptl_crystal_density_diffrn     1.250
_exptl_crystal_F_000              624
_exptl_crystal_size_max           0.663
_exptl_crystal_size_mid           0.216
_exptl_crystal_size_min           0.046
_exptl_absorpt_coefficient_mu     1.118
_exptl_absorpt_correction_type    numerical
_exptl_absorpt_correction_T_min   0.6291
_exptl_absorpt_correction_T_max   1.0000
_exptl_absorpt_process_details
;
SADABS-2016/2 (Bruker,2016/2) was used for absorption correction.
wR2(int) was 0.1416 before and 0.0659 after correction.
The Ratio of minimum to maximum transmission is 0.6291.
The \l/2 correction factor is Not present.
;
_exptl_absorpt_special_details    ?
_shelx_estimated_absorpt_T_min    0.524
_shelx_estimated_absorpt_T_max    0.950
_exptl_transmission_factor_min    ?
_exptl_transmission_factor_max    ?
_exptl_special_details            ?
_diffrn_ambient_temperature       100.00
_diffrn_ambient_environment       N~2~
_diffrn_radiation_type            MoK\a
_diffrn_radiation_wavelength      0.71073
_diffrn_radiation_monochromator   'mirror optics'
_diffrn_measurement_ambient_temperature_device_make 'Oxford Cryostream 800'
_diffrn_radiation_probe           x-ray
_diffrn_source                    'microfocus sealed X-ray tube'
_diffrn_source_type               'Incoatec I\ms'
_diffrn_source_voltage            50.0
_diffrn_source_current            1.0
_diffrn_detector                  CPAD
_diffrn_detector_type             'Bruker PHOTON III'
_diffrn_detector_area_resol_mean  7.41
_diffrn_measurement_device        'four-circle diffractometer'
_diffrn_measurement_device_type   'Bruker D8 VENTURE dual wavelength Mo/Cu'
_diffrn_measurement_method        '\w and \f scans'
_diffrn_measurement_specimen_support 'MiTeGen micromount'
_diffrn_reflns_number             39907
_diffrn_reflns_av_unetI/netI      0.0399
_diffrn_reflns_av_R_equivalents   0.0521
_diffrn_reflns_theta_min          2.002
_diffrn_reflns_theta_max          28.767
_diffrn_reflns_theta_full         25.242
_diffrn_reflns_limit_h_min        -13
_diffrn_reflns_limit_h_max        12
_diffrn_reflns_limit_k_min        -14
_diffrn_reflns_limit_k_max        15
_diffrn_reflns_limit_l_min        -20
_diffrn_reflns_limit_l_max        20
_diffrn_standards_number          0
_diffrn_measured_fraction_theta_max 0.995
_diffrn_measured_fraction_theta_full 0.999
_diffrn_reflns_Laue_measured_fraction_max 0.995
_diffrn_reflns_Laue_measured_fraction_full 0.999
_diffrn_reflns_point_group_measured_fraction_max 0.995
_diffrn_reflns_point_group_measured_fraction_full 0.999
_reflns_number_total              8093
_reflns_number_gt                 6915
_reflns_threshold_expression      'I > 2\s(I)'
_reflns_Friedel_coverage          0.000
_reflns_Friedel_fraction_max      .
_reflns_Friedel_fraction_full     .
_reflns_special_details
;
 Reflections were merged by SHELXL according to the crystal
 class for the calculation of statistics and refinement.
 
 _reflns_Friedel_fraction is defined as the number of unique
 Friedel pairs measured divided by the number that would be
 possible theoretically, ignoring centric projections and
 systematic absences.
;
_computing_data_collection        'Bruker BIS V6.2.15/2021-03-16 && APEX4 2022.1-1'
_computing_cell_refinement        'SAINT V8.40B (?, 2016)'
_computing_data_reduction         'SAINT V8.40B (?, 2016)'
_computing_structure_solution     'XT  (Sheldrick, 2015)'
_computing_structure_refinement   'XL  (Sheldrick, 2008)'
_computing_molecular_graphics     'Olex2 1.5 (Dolomanov et al., 2009)'
_computing_publication_material   'Olex2 1.5 (Dolomanov et al., 2009)'
_refine_special_details           ?
_refine_ls_structure_factor_coef  Fsqd
_refine_ls_matrix_type            full
_refine_ls_weighting_scheme       calc
_refine_ls_weighting_details      'w=1/[\s^2^(Fo^2^)+(0.0284P)^2^+1.3081P] where P=(Fo^2^+2Fc^2^)/3'
_atom_sites_solution_primary      dual
_atom_sites_solution_secondary    ?
_atom_sites_solution_hydrogens    mixed
_refine_ls_hydrogen_treatment     mixed
_refine_ls_number_reflns          8093
_refine_ls_number_parameters      368
_refine_ls_number_restraints      0
_refine_ls_R_factor_all           0.0450
_refine_ls_R_factor_gt            0.0366
_refine_ls_wR_factor_ref          0.0842
_refine_ls_wR_factor_gt           0.0809
_refine_ls_goodness_of_fit_ref    1.093
_refine_ls_restrained_S_all       1.093
_refine_ls_shift/su_max           0.003
_refine_ls_shift/su_mean          0.000
_refine_diff_density_max          0.611
_refine_diff_density_min          -0.661
_refine_diff_density_rms          0.077
_refine_ls_extinction_method      none
_refine_ls_extinction_coef        .

loop_
_atom_type_symbol
_atom_type_description
_atom_type_scat_dispersion_real
_atom_type_scat_dispersion_imag
_atom_type_scat_source
'C' 'C' 0.0033 0.0016 'International Tables Vol C Tables 4.2.6.8 and 6.1.1.4'
'H' 'H' 0.0000 0.0000 'International Tables Vol C Tables 4.2.6.8 and 6.1.1.4'
'As' 'As' 0.0499 2.0058 'International Tables Vol C Tables 4.2.6.8 and 6.1.1.4'
'N' 'N' 0.0061 0.0033 'International Tables Vol C Tables 4.2.6.8 and 6.1.1.4'
'O' 'O' 0.0106 0.0060 'International Tables Vol C Tables 4.2.6.8 and 6.1.1.4'

_geom_special_details
;
 All esds (except the esd in the dihedral angle between two l.s. planes)
 are estimated using the full covariance matrix.  The cell esds are taken
 into account individually in the estimation of esds in distances, angles
 and torsion angles; correlations between esds in cell parameters are only
 used when they are defined by crystal symmetry.  An approximate (isotropic)
 treatment of cell esds is used for estimating esds involving l.s. planes.
;

loop_
_atom_site_label
_atom_site_type_symbol
_atom_site_fract_x
_atom_site_fract_y
_atom_site_fract_z
_atom_site_U_iso_or_equiv
_atom_site_adp_type
_atom_site_occupancy
_atom_site_site_symmetry_order
_atom_site_calc_flag
_atom_site_refinement_flags_posn
_atom_site_refinement_flags_adp
_atom_site_refinement_flags_occupancy
_atom_site_disorder_assembly
_atom_site_disorder_group
As1 As 0.43554(2) 0.14851(2) 0.63388(2) 0.01086(6) Uani 1 1 d . . . . .
O1 O 0.61459(13) 0.14738(12) 0.62508(9) 0.0127(2) Uani 1 1 d . . . . .
O2 O 0.50013(13) 0.20788(12) 0.76506(9) 0.0139(2) Uani 1 1 d . . . . .
N1 N 0.41680(16) 0.14843(15) 0.47765(11) 0.0118(3) Uani 1 1 d . . . . .
H1 H 0.361(2) 0.081(2) 0.4306(16) 0.012(5) Uiso 1 1 d . . . . .
N2 N 0.46486(16) 0.32514(14) 0.65343(11) 0.0130(3) Uani 1 1 d . . . . .
C1 C 0.65672(18) 0.16730(16) 0.55057(13) 0.0122(3) Uani 1 1 d . . . . .
C2 C 0.80039(19) 0.19176(17) 0.55327(13) 0.0143(3) Uani 1 1 d . . . . .
C3 C 0.83109(19) 0.19482(17) 0.46951(14) 0.0153(4) Uani 1 1 d . . . . .
H3 H 0.926160 0.208963 0.469276 0.018 Uiso 1 1 calc R U . . .
C4 C 0.73143(19) 0.17848(17) 0.38571(13) 0.0145(3) Uani 1 1 d . . . . .
C5 C 0.59405(19) 0.16520(17) 0.38873(13) 0.0134(3) Uani 1 1 d . . . . .
H5 H 0.524119 0.158578 0.334686 0.016 Uiso 1 1 calc R U . . .
C6 C 0.55890(18) 0.16162(16) 0.47111(13) 0.0116(3) Uani 1 1 d . . . . .
C7 C 0.7769(2) 0.17831(19) 0.29633(14) 0.0177(4) Uani 1 1 d . . . . .
C8 C 0.8772(2) 0.3157(2) 0.31904(16) 0.0236(4) Uani 1 1 d . . . . .
H8A H 0.827206 0.381010 0.333166 0.035 Uiso 1 1 calc R U . . .
H8B H 0.910286 0.314336 0.263238 0.035 Uiso 1 1 calc R U . . .
H8C H 0.957861 0.338835 0.375116 0.035 Uiso 1 1 calc R U . . .
C9 C 0.6516(2) 0.1449(2) 0.20964(15) 0.0258(4) Uani 1 1 d . . . . .
H9A H 0.604615 0.212686 0.223969 0.039 Uiso 1 1 calc R U . . .
H9B H 0.585397 0.059398 0.195860 0.039 Uiso 1 1 calc R U . . .
H9C H 0.684290 0.141319 0.153377 0.039 Uiso 1 1 calc R U . . .
C10 C 0.8539(3) 0.0754(2) 0.26997(17) 0.0283(5) Uani 1 1 d . . . . .
H10A H 0.880890 0.073079 0.211928 0.042 Uiso 1 1 calc R U . . .
H10B H 0.791586 -0.011368 0.257712 0.042 Uiso 1 1 calc R U . . .
H10C H 0.938251 0.098712 0.323478 0.042 Uiso 1 1 calc R U . . .
C11 C 0.91601(19) 0.21979(19) 0.64502(14) 0.0181(4) Uani 1 1 d . . . . .
C12 C 1.0630(2) 0.2448(2) 0.63048(17) 0.0284(5) Uani 1 1 d . . . . .
H12A H 1.067051 0.165500 0.581442 0.043 Uiso 1 1 calc R U . . .
H12B H 1.134082 0.267049 0.691506 0.043 Uiso 1 1 calc R U . . .
H12C H 1.081382 0.317905 0.609259 0.043 Uiso 1 1 calc R U . . .
C13 C 0.9157(2) 0.3446(2) 0.72517(15) 0.0255(4) Uani 1 1 d . . . . .
H13A H 0.935274 0.418905 0.705394 0.038 Uiso 1 1 calc R U . . .
H13B H 0.988197 0.363457 0.784726 0.038 Uiso 1 1 calc R U . . .
H13C H 0.823501 0.330684 0.736398 0.038 Uiso 1 1 calc R U . . .
C14 C 0.8923(2) 0.1044(2) 0.67821(15) 0.0216(4) Uani 1 1 d . . . . .
H14A H 0.803796 0.091850 0.694608 0.032 Uiso 1 1 calc R U . . .
H14B H 0.970146 0.123909 0.735052 0.032 Uiso 1 1 calc R U . . .
H14C H 0.887903 0.024010 0.626058 0.032 Uiso 1 1 calc R U . . .
C15 C 0.37251(18) 0.26338(17) 0.48403(13) 0.0118(3) Uani 1 1 d . . . . .
C16 C 0.30099(19) 0.28008(18) 0.40467(13) 0.0148(3) Uani 1 1 d . . . . .
H16 H 0.277224 0.213850 0.341871 0.018 Uiso 1 1 calc R U . . .
C17 C 0.2639(2) 0.39471(19) 0.41731(14) 0.0166(4) Uani 1 1 d . . . . .
H17 H 0.215716 0.407387 0.363074 0.020 Uiso 1 1 calc R U . . .
C18 C 0.29763(19) 0.48972(18) 0.50904(14) 0.0164(4) Uani 1 1 d . . . . .
H18 H 0.273871 0.568434 0.517321 0.020 Uiso 1 1 calc R U . . .
C19 C 0.36570(19) 0.47187(17) 0.58931(14) 0.0154(3) Uani 1 1 d . . . . .
H19 H 0.386143 0.537167 0.652057 0.019 Uiso 1 1 calc R U . . .
C20 C 0.40427(18) 0.35752(17) 0.57779(13) 0.0124(3) Uani 1 1 d . . . . .
C21 C 0.55029(18) 0.40988(17) 0.74745(13) 0.0131(3) Uani 1 1 d . . . . .
C22 C 0.57059(18) 0.34121(17) 0.80766(13) 0.0127(3) Uani 1 1 d . . . . .
C23 C 0.65675(19) 0.40327(17) 0.90228(13) 0.0139(3) Uani 1 1 d . . . . .
C24 C 0.72379(19) 0.53909(18) 0.93475(13) 0.0154(3) Uani 1 1 d . . . . .
H24 H 0.782428 0.584641 0.999528 0.018 Uiso 1 1 calc R U . . .
C25 C 0.70846(18) 0.61050(17) 0.87645(13) 0.0136(3) Uani 1 1 d . . . . .
C26 C 0.61995(19) 0.54443(17) 0.78161(13) 0.0138(3) Uani 1 1 d . . . . .
H26 H 0.607314 0.590789 0.740685 0.017 Uiso 1 1 calc R U . . .
C27 C 0.79679(19) 0.75606(18) 0.91249(14) 0.0163(4) Uani 1 1 d . . . . .
C28 C 0.7103(2) 0.83766(19) 0.88155(15) 0.0218(4) Uani 1 1 d . . . . .
H28A H 0.671578 0.799968 0.811111 0.033 Uiso 1 1 calc R U . . .
H28B H 0.770672 0.928349 0.903055 0.033 Uiso 1 1 calc R U . . .
H28C H 0.633344 0.836975 0.910661 0.033 Uiso 1 1 calc R U . . .
C29 C 0.9199(2) 0.7614(2) 0.86873(15) 0.0229(4) Uani 1 1 d . . . . .
H29A H 0.972935 0.705462 0.885233 0.034 Uiso 1 1 calc R U . . .
H29B H 0.981978 0.852259 0.894703 0.034 Uiso 1 1 calc R U . . .
H29C H 0.883248 0.730027 0.798424 0.034 Uiso 1 1 calc R U . . .
C30 C 0.8581(2) 0.81992(19) 1.02285(14) 0.0227(4) Uani 1 1 d . . . . .
H30A H 0.781920 0.809772 1.052279 0.034 Uiso 1 1 calc R U . . .
H30B H 0.906866 0.913639 1.042869 0.034 Uiso 1 1 calc R U . . .
H30C H 0.924640 0.777101 1.043830 0.034 Uiso 1 1 calc R U . . .
C31 C 0.6782(2) 0.32604(19) 0.96657(13) 0.0179(4) Uani 1 1 d . . . . .
C32 C 0.7455(2) 0.2209(2) 0.92186(16) 0.0242(4) Uani 1 1 d . . . . .
H32A H 0.682653 0.159569 0.857987 0.036 Uiso 1 1 calc R U . . .
H32B H 0.761108 0.172775 0.963537 0.036 Uiso 1 1 calc R U . . .
H32C H 0.835572 0.263640 0.915623 0.036 Uiso 1 1 calc R U . . .
C33 C 0.5357(2) 0.2596(2) 0.97609(15) 0.0238(4) Uani 1 1 d . . . . .
H33A H 0.495308 0.327170 1.007050 0.036 Uiso 1 1 calc R U . . .
H33B H 0.549919 0.208096 1.015390 0.036 Uiso 1 1 calc R U . . .
H33C H 0.471502 0.201444 0.911861 0.036 Uiso 1 1 calc R U . . .
C34 C 0.7763(3) 0.4151(2) 1.06778(15) 0.0279(5) Uani 1 1 d . . . . .
H34A H 0.868530 0.455944 1.063392 0.042 Uiso 1 1 calc R U . . .
H34B H 0.786741 0.362717 1.106852 0.042 Uiso 1 1 calc R U . . .
H34C H 0.736655 0.483723 1.097961 0.042 Uiso 1 1 calc R U . . .

loop_
_atom_site_aniso_label
_atom_site_aniso_U_11
_atom_site_aniso_U_22
_atom_site_aniso_U_33
_atom_site_aniso_U_23
_atom_site_aniso_U_13
_atom_site_aniso_U_12
As1 0.01064(9) 0.00824(9) 0.01294(9) 0.00432(7) 0.00394(7) 0.00082(6)
O1 0.0103(6) 0.0144(6) 0.0138(6) 0.0061(5) 0.0042(5) 0.0026(5)
O2 0.0166(6) 0.0105(6) 0.0132(6) 0.0043(5) 0.0047(5) 0.0015(5)
N1 0.0097(7) 0.0092(7) 0.0144(7) 0.0026(6) 0.0040(6) 0.0019(6)
N2 0.0165(8) 0.0078(7) 0.0126(7) 0.0036(6) 0.0023(6) 0.0025(6)
C1 0.0124(8) 0.0084(7) 0.0158(8) 0.0043(7) 0.0054(7) 0.0025(6)
C2 0.0125(8) 0.0113(8) 0.0184(9) 0.0056(7) 0.0042(7) 0.0029(6)
C3 0.0122(8) 0.0125(8) 0.0220(9) 0.0064(7) 0.0076(7) 0.0034(7)
C4 0.0163(9) 0.0118(8) 0.0184(9) 0.0071(7) 0.0077(7) 0.0056(7)
C5 0.0154(9) 0.0097(8) 0.0160(9) 0.0058(7) 0.0052(7) 0.0042(6)
C6 0.0098(8) 0.0080(7) 0.0153(8) 0.0028(6) 0.0045(7) 0.0015(6)
C7 0.0199(9) 0.0197(9) 0.0211(10) 0.0118(8) 0.0125(8) 0.0091(7)
C8 0.0229(10) 0.0259(11) 0.0312(11) 0.0169(9) 0.0166(9) 0.0082(8)
C9 0.0257(11) 0.0374(12) 0.0182(10) 0.0142(9) 0.0098(8) 0.0089(9)
C10 0.0415(13) 0.0291(11) 0.0317(12) 0.0169(10) 0.0261(10) 0.0221(10)
C11 0.0103(8) 0.0214(9) 0.0193(9) 0.0074(8) 0.0018(7) 0.0020(7)
C12 0.0108(9) 0.0405(13) 0.0292(12) 0.0139(10) 0.0014(8) 0.0030(9)
C13 0.0212(10) 0.0199(10) 0.0224(10) 0.0010(8) -0.0003(8) -0.0007(8)
C14 0.0163(10) 0.0235(10) 0.0228(10) 0.0098(8) -0.0001(8) 0.0061(8)
C15 0.0100(8) 0.0108(8) 0.0152(8) 0.0057(7) 0.0047(7) 0.0027(6)
C16 0.0121(8) 0.0168(9) 0.0140(8) 0.0050(7) 0.0043(7) 0.0031(7)
C17 0.0158(9) 0.0199(9) 0.0178(9) 0.0110(8) 0.0047(7) 0.0068(7)
C18 0.0148(9) 0.0134(8) 0.0226(10) 0.0086(7) 0.0063(7) 0.0043(7)
C19 0.0159(9) 0.0115(8) 0.0177(9) 0.0045(7) 0.0058(7) 0.0030(7)
C20 0.0099(8) 0.0135(8) 0.0149(8) 0.0076(7) 0.0040(7) 0.0021(6)
C21 0.0116(8) 0.0143(8) 0.0132(8) 0.0047(7) 0.0049(7) 0.0034(7)
C22 0.0139(8) 0.0099(8) 0.0145(8) 0.0046(7) 0.0061(7) 0.0026(6)
C23 0.0139(8) 0.0140(8) 0.0148(8) 0.0064(7) 0.0048(7) 0.0044(7)
C24 0.0154(9) 0.0145(8) 0.0123(8) 0.0023(7) 0.0028(7) 0.0030(7)
C25 0.0118(8) 0.0120(8) 0.0156(9) 0.0038(7) 0.0049(7) 0.0025(6)
C26 0.0160(9) 0.0118(8) 0.0149(8) 0.0058(7) 0.0068(7) 0.0038(7)
C27 0.0144(9) 0.0124(8) 0.0181(9) 0.0031(7) 0.0055(7) 0.0004(7)
C28 0.0239(10) 0.0137(9) 0.0260(10) 0.0067(8) 0.0071(8) 0.0045(8)
C29 0.0184(10) 0.0194(10) 0.0255(10) 0.0052(8) 0.0092(8) -0.0015(8)
C30 0.0236(10) 0.0158(9) 0.0177(9) 0.0002(8) 0.0036(8) -0.0026(8)
C31 0.0210(10) 0.0171(9) 0.0142(9) 0.0069(7) 0.0029(7) 0.0044(7)
C32 0.0264(11) 0.0231(10) 0.0254(11) 0.0109(9) 0.0051(9) 0.0118(8)
C33 0.0272(11) 0.0277(11) 0.0205(10) 0.0139(9) 0.0106(9) 0.0058(9)
C34 0.0370(13) 0.0235(11) 0.0167(10) 0.0082(8) -0.0014(9) 0.0055(9)

loop_
_geom_bond_atom_site_label_1
_geom_bond_atom_site_label_2
_geom_bond_distance
_geom_bond_site_symmetry_2
_geom_bond_publ_flag
As1 O1 1.8637(15) . ?
As1 O2 1.8249(15) . ?
As1 N1 2.3703(19) . ?
As1 N2 1.8671(17) . ?
O1 C1 1.369(2) . ?
O2 C22 1.382(2) . ?
N1 H1 0.85(2) . ?
N1 C6 1.454(2) . ?
N1 C15 1.450(2) . ?
N2 C20 1.400(2) . ?
N2 C21 1.408(2) . ?
C1 C2 1.422(3) . ?
C1 C6 1.387(3) . ?
C2 C3 1.395(3) . ?
C2 C11 1.534(3) . ?
C3 H3 0.9500 . ?
C3 C4 1.401(3) . ?
C4 C5 1.390(3) . ?
C4 C7 1.536(2) . ?
C5 H5 0.9500 . ?
C5 C6 1.395(2) . ?
C7 C8 1.547(3) . ?
C7 C9 1.525(3) . ?
C7 C10 1.537(3) . ?
C8 H8A 0.9800 . ?
C8 H8B 0.9800 . ?
C8 H8C 0.9800 . ?
C9 H9A 0.9800 . ?
C9 H9B 0.9800 . ?
C9 H9C 0.9800 . ?
C10 H10A 0.9800 . ?
C10 H10B 0.9800 . ?
C10 H10C 0.9800 . ?
C11 C12 1.541(3) . ?
C11 C13 1.540(3) . ?
C11 C14 1.542(3) . ?
C12 H12A 0.9800 . ?
C12 H12B 0.9800 . ?
C12 H12C 0.9800 . ?
C13 H13A 0.9800 . ?
C13 H13B 0.9800 . ?
C13 H13C 0.9800 . ?
C14 H14A 0.9800 . ?
C14 H14B 0.9800 . ?
C14 H14C 0.9800 . ?
C15 C16 1.382(3) . ?
C15 C20 1.403(3) . ?
C16 H16 0.9500 . ?
C16 C17 1.395(3) . ?
C17 H17 0.9500 . ?
C17 C18 1.381(3) . ?
C18 H18 0.9500 . ?
C18 C19 1.388(3) . ?
C19 H19 0.9500 . ?
C19 C20 1.402(2) . ?
C21 C22 1.404(2) . ?
C21 C26 1.397(3) . ?
C22 C23 1.387(3) . ?
C23 C24 1.407(3) . ?
C23 C31 1.535(3) . ?
C24 H24 0.9500 . ?
C24 C25 1.399(3) . ?
C25 C26 1.399(3) . ?
C25 C27 1.544(3) . ?
C26 H26 0.9500 . ?
C27 C28 1.529(3) . ?
C27 C29 1.541(3) . ?
C27 C30 1.536(3) . ?
C28 H28A 0.9800 . ?
C28 H28B 0.9800 . ?
C28 H28C 0.9800 . ?
C29 H29A 0.9800 . ?
C29 H29B 0.9800 . ?
C29 H29C 0.9800 . ?
C30 H30A 0.9800 . ?
C30 H30B 0.9800 . ?
C30 H30C 0.9800 . ?
C31 C32 1.540(3) . ?
C31 C33 1.544(3) . ?
C31 C34 1.529(3) . ?
C32 H32A 0.9800 . ?
C32 H32B 0.9800 . ?
C32 H32C 0.9800 . ?
C33 H33A 0.9800 . ?
C33 H33B 0.9800 . ?
C33 H33C 0.9800 . ?
C34 H34A 0.9800 . ?
C34 H34B 0.9800 . ?
C34 H34C 0.9800 . ?

loop_
_geom_angle_atom_site_label_1
_geom_angle_atom_site_label_2
_geom_angle_atom_site_label_3
_geom_angle
_geom_angle_site_symmetry_1
_geom_angle_site_symmetry_3
_geom_angle_publ_flag
O1 As1 N1 78.97(6) . . ?
O1 As1 N2 95.49(6) . . ?
O2 As1 O1 90.50(6) . . ?
O2 As1 N1 158.07(6) . . ?
O2 As1 N2 85.64(6) . . ?
N2 As1 N1 76.40(6) . . ?
C1 O1 As1 120.36(11) . . ?
C22 O2 As1 112.37(11) . . ?
As1 N1 H1 116.8(14) . . ?
C6 N1 As1 103.20(11) . . ?
C6 N1 H1 109.2(14) . . ?
C15 N1 As1 102.06(10) . . ?
C15 N1 H1 111.0(14) . . ?
C15 N1 C6 114.44(14) . . ?
C20 N2 As1 119.40(12) . . ?
C20 N2 C21 128.65(15) . . ?
C21 N2 As1 111.95(11) . . ?
O1 C1 C2 120.38(16) . . ?
O1 C1 C6 120.09(15) . . ?
C6 C1 C2 119.52(16) . . ?
C1 C2 C11 121.68(16) . . ?
C3 C2 C1 116.39(17) . . ?
C3 C2 C11 121.87(16) . . ?
C2 C3 H3 117.7 . . ?
C2 C3 C4 124.53(17) . . ?
C4 C3 H3 117.7 . . ?
C3 C4 C7 119.84(16) . . ?
C5 C4 C3 117.21(16) . . ?
C5 C4 C7 122.94(17) . . ?
C4 C5 H5 120.0 . . ?
C4 C5 C6 120.00(17) . . ?
C6 C5 H5 120.0 . . ?
C1 C6 N1 116.16(15) . . ?
C1 C6 C5 121.92(16) . . ?
C5 C6 N1 121.90(16) . . ?
C4 C7 C8 109.43(16) . . ?
C4 C7 C10 109.08(15) . . ?
C9 C7 C4 111.93(16) . . ?
C9 C7 C8 108.60(16) . . ?
C9 C7 C10 108.49(18) . . ?
C10 C7 C8 109.28(17) . . ?
C7 C8 H8A 109.5 . . ?
C7 C8 H8B 109.5 . . ?
C7 C8 H8C 109.5 . . ?
H8A C8 H8B 109.5 . . ?
H8A C8 H8C 109.5 . . ?
H8B C8 H8C 109.5 . . ?
C7 C9 H9A 109.5 . . ?
C7 C9 H9B 109.5 . . ?
C7 C9 H9C 109.5 . . ?
H9A C9 H9B 109.5 . . ?
H9A C9 H9C 109.5 . . ?
H9B C9 H9C 109.5 . . ?
C7 C10 H10A 109.5 . . ?
C7 C10 H10B 109.5 . . ?
C7 C10 H10C 109.5 . . ?
H10A C10 H10B 109.5 . . ?
H10A C10 H10C 109.5 . . ?
H10B C10 H10C 109.5 . . ?
C2 C11 C12 112.06(16) . . ?
C2 C11 C13 108.25(16) . . ?
C2 C11 C14 111.71(16) . . ?
C12 C11 C14 107.43(16) . . ?
C13 C11 C12 107.88(17) . . ?
C13 C11 C14 109.43(17) . . ?
C11 C12 H12A 109.5 . . ?
C11 C12 H12B 109.5 . . ?
C11 C12 H12C 109.5 . . ?
H12A C12 H12B 109.5 . . ?
H12A C12 H12C 109.5 . . ?
H12B C12 H12C 109.5 . . ?
C11 C13 H13A 109.5 . . ?
C11 C13 H13B 109.5 . . ?
C11 C13 H13C 109.5 . . ?
H13A C13 H13B 109.5 . . ?
H13A C13 H13C 109.5 . . ?
H13B C13 H13C 109.5 . . ?
C11 C14 H14A 109.5 . . ?
C11 C14 H14B 109.5 . . ?
C11 C14 H14C 109.5 . . ?
H14A C14 H14B 109.5 . . ?
H14A C14 H14C 109.5 . . ?
H14B C14 H14C 109.5 . . ?
C16 C15 N1 123.44(16) . . ?
C16 C15 C20 121.25(16) . . ?
C20 C15 N1 115.29(15) . . ?
C15 C16 H16 120.2 . . ?
C15 C16 C17 119.63(17) . . ?
C17 C16 H16 120.2 . . ?
C16 C17 H17 120.2 . . ?
C18 C17 C16 119.70(17) . . ?
C18 C17 H17 120.2 . . ?
C17 C18 H18 119.5 . . ?
C17 C18 C19 120.98(17) . . ?
C19 C18 H18 119.5 . . ?
C18 C19 H19 120.0 . . ?
C18 C19 C20 120.01(17) . . ?
C20 C19 H19 120.0 . . ?
N2 C20 C15 116.54(16) . . ?
N2 C20 C19 124.95(16) . . ?
C19 C20 C15 118.38(16) . . ?
C22 C21 N2 111.73(16) . . ?
C26 C21 N2 127.99(16) . . ?
C26 C21 C22 120.10(17) . . ?
O2 C22 C21 114.95(16) . . ?
O2 C22 C23 122.98(16) . . ?
C23 C22 C21 122.06(16) . . ?
C22 C23 C24 116.35(16) . . ?
C22 C23 C31 121.16(16) . . ?
C24 C23 C31 122.49(17) . . ?
C23 C24 H24 118.3 . . ?
C25 C24 C23 123.31(17) . . ?
C25 C24 H24 118.3 . . ?
C24 C25 C27 120.95(17) . . ?
C26 C25 C24 118.57(17) . . ?
C26 C25 C27 120.27(16) . . ?
C21 C26 C25 119.60(16) . . ?
C21 C26 H26 120.2 . . ?
C25 C26 H26 120.2 . . ?
C28 C27 C25 111.73(16) . . ?
C28 C27 C29 108.90(16) . . ?
C28 C27 C30 107.83(16) . . ?
C29 C27 C25 107.91(15) . . ?
C30 C27 C25 112.23(15) . . ?
C30 C27 C29 108.13(16) . . ?
C27 C28 H28A 109.5 . . ?
C27 C28 H28B 109.5 . . ?
C27 C28 H28C 109.5 . . ?
H28A C28 H28B 109.5 . . ?
H28A C28 H28C 109.5 . . ?
H28B C28 H28C 109.5 . . ?
C27 C29 H29A 109.5 . . ?
C27 C29 H29B 109.5 . . ?
C27 C29 H29C 109.5 . . ?
H29A C29 H29B 109.5 . . ?
H29A C29 H29C 109.5 . . ?
H29B C29 H29C 109.5 . . ?
C27 C30 H30A 109.5 . . ?
C27 C30 H30B 109.5 . . ?
C27 C30 H30C 109.5 . . ?
H30A C30 H30B 109.5 . . ?
H30A C30 H30C 109.5 . . ?
H30B C30 H30C 109.5 . . ?
C23 C31 C32 109.37(16) . . ?
C23 C31 C33 110.00(16) . . ?
C32 C31 C33 109.86(17) . . ?
C34 C31 C23 111.78(16) . . ?
C34 C31 C32 107.54(17) . . ?
C34 C31 C33 108.25(17) . . ?
C31 C32 H32A 109.5 . . ?
C31 C32 H32B 109.5 . . ?
C31 C32 H32C 109.5 . . ?
H32A C32 H32B 109.5 . . ?
H32A C32 H32C 109.5 . . ?
H32B C32 H32C 109.5 . . ?
C31 C33 H33A 109.5 . . ?
C31 C33 H33B 109.5 . . ?
C31 C33 H33C 109.5 . . ?
H33A C33 H33B 109.5 . . ?
H33A C33 H33C 109.5 . . ?
H33B C33 H33C 109.5 . . ?
C31 C34 H34A 109.5 . . ?
C31 C34 H34B 109.5 . . ?
C31 C34 H34C 109.5 . . ?
H34A C34 H34B 109.5 . . ?
H34A C34 H34C 109.5 . . ?
H34B C34 H34C 109.5 . . ?

loop_
_geom_hbond_atom_site_label_D
_geom_hbond_atom_site_label_H
_geom_hbond_atom_site_label_A
_geom_hbond_distance_DH
_geom_hbond_distance_HA
_geom_hbond_distance_DA
_geom_hbond_angle_DHA
_geom_hbond_site_symmetry_A
_geom_hbond_publ_flag
N1 H1 O1 0.85(2) 2.53(2) 3.108(2) 126.6(18) 2_656 yes
C13 H13C O1 0.98 2.46 3.104(3) 123.2 . yes
C14 H14A O1 0.98 2.33 2.981(3) 123.4 . yes
C32 H32A O2 0.98 2.39 3.047(3) 124.0 . yes
C33 H33C O2 0.98 2.36 3.030(3) 125.3 . yes

loop_
_geom_torsion_atom_site_label_1
_geom_torsion_atom_site_label_2
_geom_torsion_atom_site_label_3
_geom_torsion_atom_site_label_4
_geom_torsion
_geom_torsion_site_symmetry_1
_geom_torsion_site_symmetry_2
_geom_torsion_site_symmetry_3
_geom_torsion_site_symmetry_4
_geom_torsion_publ_flag
As1 O1 C1 C2 167.82(12) . . . . ?
As1 O1 C1 C6 -13.2(2) . . . . ?
As1 O2 C22 C21 14.74(18) . . . . ?
As1 O2 C22 C23 -164.38(14) . . . . ?
As1 N1 C6 C1 1.20(17) . . . . ?
As1 N1 C6 C5 179.74(13) . . . . ?
As1 N1 C15 C16 -156.31(14) . . . . ?
As1 N1 C15 C20 22.23(16) . . . . ?
As1 N2 C20 C15 -24.1(2) . . . . ?
As1 N2 C20 C19 151.73(14) . . . . ?
As1 N2 C21 C22 -10.80(18) . . . . ?
As1 N2 C21 C26 164.28(15) . . . . ?
O1 As1 O2 C22 78.83(12) . . . . ?
O1 As1 N2 C20 104.92(13) . . . . ?
O1 As1 N2 C21 -74.70(12) . . . . ?
O1 C1 C2 C3 172.38(15) . . . . ?
O1 C1 C2 C11 -10.4(3) . . . . ?
O1 C1 C6 N1 6.5(2) . . . . ?
O1 C1 C6 C5 -171.99(15) . . . . ?
O2 As1 O1 C1 -150.60(13) . . . . ?
O2 As1 N2 C20 -165.00(13) . . . . ?
O2 As1 N2 C21 15.38(12) . . . . ?
O2 C22 C23 C24 178.64(16) . . . . ?
O2 C22 C23 C31 -0.5(3) . . . . ?
N1 As1 O1 C1 10.03(12) . . . . ?
N1 As1 O2 C22 18.2(2) . . . . ?
N1 As1 N2 C20 27.68(12) . . . . ?
N1 As1 N2 C21 -151.94(13) . . . . ?
N1 C15 C16 C17 -179.18(16) . . . . ?
N1 C15 C20 N2 -4.5(2) . . . . ?
N1 C15 C20 C19 179.39(15) . . . . ?
N2 As1 O1 C1 -64.93(13) . . . . ?
N2 As1 O2 C22 -16.64(12) . . . . ?
N2 C21 C22 O2 -2.3(2) . . . . ?
N2 C21 C22 C23 176.79(16) . . . . ?
N2 C21 C26 C25 -175.56(17) . . . . ?
C1 C2 C3 C4 1.4(3) . . . . ?
C1 C2 C11 C12 -179.29(17) . . . . ?
C1 C2 C11 C13 -60.4(2) . . . . ?
C1 C2 C11 C14 60.1(2) . . . . ?
C2 C1 C6 N1 -174.49(15) . . . . ?
C2 C1 C6 C5 7.0(3) . . . . ?
C2 C3 C4 C5 3.5(3) . . . . ?
C2 C3 C4 C7 -177.57(17) . . . . ?
C3 C2 C11 C12 -2.3(3) . . . . ?
C3 C2 C11 C13 116.57(19) . . . . ?
C3 C2 C11 C14 -122.88(19) . . . . ?
C3 C4 C5 C6 -3.3(2) . . . . ?
C3 C4 C7 C8 -65.6(2) . . . . ?
C3 C4 C7 C9 173.97(17) . . . . ?
C3 C4 C7 C10 53.9(2) . . . . ?
C4 C5 C6 N1 179.73(15) . . . . ?
C4 C5 C6 C1 -1.8(3) . . . . ?
C5 C4 C7 C8 113.3(2) . . . . ?
C5 C4 C7 C9 -7.2(2) . . . . ?
C5 C4 C7 C10 -127.2(2) . . . . ?
C6 N1 C15 C16 93.0(2) . . . . ?
C6 N1 C15 C20 -88.48(18) . . . . ?
C6 C1 C2 C3 -6.6(2) . . . . ?
C6 C1 C2 C11 170.59(16) . . . . ?
C7 C4 C5 C6 177.79(16) . . . . ?
C11 C2 C3 C4 -175.72(17) . . . . ?
C15 N1 C6 C1 111.22(17) . . . . ?
C15 N1 C6 C5 -70.2(2) . . . . ?
C15 C16 C17 C18 -0.7(3) . . . . ?
C16 C15 C20 N2 174.06(16) . . . . ?
C16 C15 C20 C19 -2.0(3) . . . . ?
C16 C17 C18 C19 -1.2(3) . . . . ?
C17 C18 C19 C20 1.5(3) . . . . ?
C18 C19 C20 N2 -175.64(16) . . . . ?
C18 C19 C20 C15 0.1(3) . . . . ?
C20 N2 C21 C22 169.63(16) . . . . ?
C20 N2 C21 C26 -15.3(3) . . . . ?
C20 C15 C16 C17 2.4(3) . . . . ?
C21 N2 C20 C15 155.48(17) . . . . ?
C21 N2 C20 C19 -28.7(3) . . . . ?
C21 C22 C23 C24 -0.4(3) . . . . ?
C21 C22 C23 C31 -179.57(16) . . . . ?
C22 C21 C26 C25 -0.8(3) . . . . ?
C22 C23 C24 C25 -0.9(3) . . . . ?
C22 C23 C31 C32 61.4(2) . . . . ?
C22 C23 C31 C33 -59.3(2) . . . . ?
C22 C23 C31 C34 -179.59(17) . . . . ?
C23 C24 C25 C26 1.3(3) . . . . ?
C23 C24 C25 C27 -173.39(16) . . . . ?
C24 C23 C31 C32 -117.7(2) . . . . ?
C24 C23 C31 C33 121.59(19) . . . . ?
C24 C23 C31 C34 1.3(3) . . . . ?
C24 C25 C26 C21 -0.4(3) . . . . ?
C24 C25 C27 C28 -140.62(18) . . . . ?
C24 C25 C27 C29 99.7(2) . . . . ?
C24 C25 C27 C30 -19.3(2) . . . . ?
C26 C21 C22 O2 -177.85(15) . . . . ?
C26 C21 C22 C23 1.3(3) . . . . ?
C26 C25 C27 C28 44.8(2) . . . . ?
C26 C25 C27 C29 -74.9(2) . . . . ?
C26 C25 C27 C30 166.05(17) . . . . ?
C27 C25 C26 C21 174.34(16) . . . . ?
C31 C23 C24 C25 178.26(17) . . . . ?

_shelx_res_file
;
TITL mo_2008_cg_0m_a.res in P-1
    mo_2008_cg_0m.res
    created by SHELXL-2018/3 at 14:05:13 on 16-Jun-2023
REM Old TITL mo_2008_CG_0m in P-1
REM SHELXT solution in P-1: R1 0.109, Rweak 0.013, Alpha 0.071
REM <I/s> 0.000 for 0 systematic absences, Orientation as input
REM Formula found by SHELXT: C34 N2 O2 As
CELL 0.71073 10.2159 11.3242 15.3731 109.21 101.629 102.679
ZERR 2 0.0048 0.0055 0.0071 0.014 0.018 0.012
LATT 1
SFAC C H As N O
UNIT 68 90 2 4 4
EQIV $1 1-X,-Y,1-Z

L.S. 4
PLAN  9
SIZE 0.046 0.216 0.663
TEMP -173.15
CONF
HTAB N1 O1_$1
HTAB C13 O1
HTAB C14 O1
HTAB C32 O2
HTAB C33 O2
BOND
list 4
MORE -1
BOND $H
fmap 2
acta
REM <olex2.extras>
REM <HklSrc "%.\\mo_2008_CG_0m.hkl">
REM </olex2.extras>

WGHT    0.028400    1.308100
FVAR       0.47194
AS1   3    0.435544    0.148510    0.633884    11.00000    0.01064    0.00824 =
         0.01294    0.00432    0.00394    0.00082
O1    5    0.614593    0.147384    0.625078    11.00000    0.01025    0.01435 =
         0.01376    0.00611    0.00423    0.00260
O2    5    0.500133    0.207879    0.765056    11.00000    0.01656    0.01048 =
         0.01322    0.00428    0.00469    0.00153
N1    4    0.416800    0.148426    0.477651    11.00000    0.00972    0.00919 =
         0.01437    0.00258    0.00396    0.00192
H1    2    0.360507    0.080845    0.430603    11.00000    0.01170
N2    4    0.464855    0.325140    0.653430    11.00000    0.01648    0.00780 =
         0.01262    0.00359    0.00226    0.00246
C1    1    0.656721    0.167299    0.550573    11.00000    0.01244    0.00838 =
         0.01578    0.00432    0.00544    0.00250
C2    1    0.800389    0.191763    0.553274    11.00000    0.01249    0.01128 =
         0.01838    0.00560    0.00419    0.00288
C3    1    0.831088    0.194819    0.469512    11.00000    0.01218    0.01250 =
         0.02199    0.00636    0.00765    0.00342
AFIX  43
H3    2    0.926160    0.208963    0.469276    11.00000   -1.20000
AFIX   0
C4    1    0.731434    0.178477    0.385708    11.00000    0.01626    0.01177 =
         0.01838    0.00711    0.00768    0.00555
C5    1    0.594053    0.165204    0.388731    11.00000    0.01540    0.00974 =
         0.01599    0.00584    0.00520    0.00416
AFIX  43
H5    2    0.524119    0.158578    0.334686    11.00000   -1.20000
AFIX   0
C6    1    0.558904    0.161616    0.471106    11.00000    0.00982    0.00795 =
         0.01527    0.00281    0.00455    0.00152
C7    1    0.776864    0.178311    0.296334    11.00000    0.01988    0.01969 =
         0.02113    0.01180    0.01254    0.00906
C8    1    0.877249    0.315708    0.319044    11.00000    0.02295    0.02585 =
         0.03119    0.01690    0.01662    0.00817
AFIX 137
H8A   2    0.827206    0.381010    0.333166    11.00000   -1.50000
H8B   2    0.910286    0.314336    0.263238    11.00000   -1.50000
H8C   2    0.957861    0.338835    0.375116    11.00000   -1.50000
AFIX   0
C9    1    0.651601    0.144948    0.209640    11.00000    0.02570    0.03741 =
         0.01818    0.01417    0.00977    0.00891
AFIX 137
H9A   2    0.604615    0.212686    0.223969    11.00000   -1.50000
H9B   2    0.585397    0.059398    0.195860    11.00000   -1.50000
H9C   2    0.684290    0.141319    0.153377    11.00000   -1.50000
AFIX   0
C10   1    0.853876    0.075354    0.269974    11.00000    0.04146    0.02909 =
         0.03165    0.01686    0.02607    0.02212
AFIX 137
H10A  2    0.880890    0.073079    0.211928    11.00000   -1.50000
H10B  2    0.791586   -0.011368    0.257712    11.00000   -1.50000
H10C  2    0.938251    0.098712    0.323478    11.00000   -1.50000
AFIX   0
C11   1    0.916008    0.219792    0.645023    11.00000    0.01033    0.02141 =
         0.01929    0.00744    0.00185    0.00202
C12   1    1.063016    0.244842    0.630484    11.00000    0.01084    0.04050 =
         0.02918    0.01392    0.00137    0.00298
AFIX 137
H12A  2    1.067051    0.165500    0.581442    11.00000   -1.50000
H12B  2    1.134082    0.267049    0.691506    11.00000   -1.50000
H12C  2    1.081382    0.317905    0.609259    11.00000   -1.50000
AFIX   0
C13   1    0.915719    0.344553    0.725173    11.00000    0.02121    0.01991 =
         0.02238    0.00101   -0.00031   -0.00074
AFIX 137
H13A  2    0.935274    0.418905    0.705394    11.00000   -1.50000
H13B  2    0.988197    0.363457    0.784726    11.00000   -1.50000
H13C  2    0.823501    0.330684    0.736398    11.00000   -1.50000
AFIX   0
C14   1    0.892304    0.104379    0.678208    11.00000    0.01632    0.02354 =
         0.02279    0.00981   -0.00012    0.00608
AFIX 137
H14A  2    0.803796    0.091850    0.694608    11.00000   -1.50000
H14B  2    0.970146    0.123909    0.735052    11.00000   -1.50000
H14C  2    0.887903    0.024010    0.626058    11.00000   -1.50000
AFIX   0
C15   1    0.372511    0.263381    0.484033    11.00000    0.01002    0.01079 =
         0.01524    0.00565    0.00471    0.00273
C16   1    0.300992    0.280079    0.404668    11.00000    0.01213    0.01682 =
         0.01397    0.00497    0.00428    0.00309
AFIX  43
H16   2    0.277224    0.213850    0.341871    11.00000   -1.20000
AFIX   0
C17   1    0.263923    0.394714    0.417308    11.00000    0.01576    0.01994 =
         0.01779    0.01104    0.00470    0.00684
AFIX  43
H17   2    0.215716    0.407387    0.363074    11.00000   -1.20000
AFIX   0
C18   1    0.297628    0.489715    0.509040    11.00000    0.01483    0.01339 =
         0.02262    0.00865    0.00632    0.00427
AFIX  43
H18   2    0.273871    0.568434    0.517321    11.00000   -1.20000
AFIX   0
C19   1    0.365699    0.471871    0.589309    11.00000    0.01588    0.01151 =
         0.01767    0.00455    0.00577    0.00303
AFIX  43
H19   2    0.386143    0.537167    0.652057    11.00000   -1.20000
AFIX   0
C20   1    0.404274    0.357520    0.577787    11.00000    0.00990    0.01346 =
         0.01487    0.00762    0.00403    0.00209
C21   1    0.550286    0.409884    0.747450    11.00000    0.01163    0.01434 =
         0.01317    0.00469    0.00491    0.00344
C22   1    0.570587    0.341209    0.807660    11.00000    0.01395    0.00991 =
         0.01450    0.00458    0.00607    0.00265
C23   1    0.656746    0.403272    0.902284    11.00000    0.01387    0.01404 =
         0.01479    0.00642    0.00479    0.00443
C24   1    0.723785    0.539094    0.934749    11.00000    0.01543    0.01445 =
         0.01233    0.00231    0.00282    0.00295
AFIX  43
H24   2    0.782428    0.584641    0.999528    11.00000   -1.20000
AFIX   0
C25   1    0.708458    0.610501    0.876447    11.00000    0.01180    0.01200 =
         0.01562    0.00381    0.00495    0.00248
C26   1    0.619954    0.544425    0.781608    11.00000    0.01603    0.01184 =
         0.01489    0.00585    0.00680    0.00376
AFIX  43
H26   2    0.607314    0.590789    0.740685    11.00000   -1.20000
AFIX   0
C27   1    0.796785    0.756058    0.912494    11.00000    0.01445    0.01245 =
         0.01813    0.00315    0.00553    0.00045
C28   1    0.710332    0.837665    0.881552    11.00000    0.02393    0.01370 =
         0.02596    0.00666    0.00714    0.00454
AFIX 137
H28A  2    0.671578    0.799968    0.811111    11.00000   -1.50000
H28B  2    0.770672    0.928349    0.903055    11.00000   -1.50000
H28C  2    0.633344    0.836975    0.910661    11.00000   -1.50000
AFIX   0
C29   1    0.919942    0.761441    0.868732    11.00000    0.01840    0.01939 =
         0.02549    0.00523    0.00919   -0.00153
AFIX 137
H29A  2    0.972935    0.705462    0.885233    11.00000   -1.50000
H29B  2    0.981978    0.852259    0.894703    11.00000   -1.50000
H29C  2    0.883248    0.730027    0.798424    11.00000   -1.50000
AFIX   0
C30   1    0.858101    0.819921    1.022854    11.00000    0.02362    0.01581 =
         0.01767    0.00017    0.00359   -0.00263
AFIX 137
H30A  2    0.781920    0.809772    1.052279    11.00000   -1.50000
H30B  2    0.906866    0.913639    1.042869    11.00000   -1.50000
H30C  2    0.924640    0.777101    1.043830    11.00000   -1.50000
AFIX   0
C31   1    0.678192    0.326038    0.966573    11.00000    0.02096    0.01710 =
         0.01425    0.00692    0.00285    0.00444
C32   1    0.745504    0.220946    0.921863    11.00000    0.02635    0.02312 =
         0.02539    0.01094    0.00507    0.01183
AFIX 137
H32A  2    0.682653    0.159569    0.857987    11.00000   -1.50000
H32B  2    0.761108    0.172775    0.963537    11.00000   -1.50000
H32C  2    0.835572    0.263640    0.915623    11.00000   -1.50000
AFIX   0
C33   1    0.535725    0.259624    0.976087    11.00000    0.02716    0.02766 =
         0.02049    0.01394    0.01065    0.00577
AFIX 137
H33A  2    0.495308    0.327170    1.007050    11.00000   -1.50000
H33B  2    0.549919    0.208096    1.015390    11.00000   -1.50000
H33C  2    0.471502    0.201444    0.911861    11.00000   -1.50000
AFIX   0
C34   1    0.776339    0.415100    1.067779    11.00000    0.03702    0.02350 =
         0.01673    0.00818   -0.00143    0.00546
AFIX 137
H34A  2    0.868530    0.455944    1.063392    11.00000   -1.50000
H34B  2    0.786741    0.362717    1.106852    11.00000   -1.50000
H34C  2    0.736655    0.483723    1.097961    11.00000   -1.50000
AFIX   0
HKLF 4


REM  mo_2008_cg_0m_a.res in P-1
REM wR2 = 0.084184, GooF = S = 1.09348, Restrained GooF = 1.09348 for all data
REM R1 = 0.036562 for 6915 Fo > 4sig(Fo) and 0.044987 for all 8093 data
REM 368 parameters refined using 0 restraints

END

WGHT      0.0284      1.3082

REM Highest difference peak  0.611,  deepest hole -0.661,  1-sigma level  0.077
Q1    1   0.5007  0.1027  0.6472  11.00000  0.05    0.61
Q2    1   0.3628  0.1851  0.6257  11.00000  0.05    0.58
Q3    1   0.5833  0.1603  0.4303  11.00000  0.05    0.47
Q4    1   0.6082  0.4760  0.7681  11.00000  0.05    0.46
Q5    1   0.4059  0.3159  0.5306  11.00000  0.05    0.45
Q6    1   0.4461  0.0852  0.6466  11.00000  0.05    0.45
Q7    1   0.7358  0.5534  0.8968  11.00000  0.05    0.44
Q8    1   0.4356  0.2238  0.6194  11.00000  0.05    0.43
Q9    1   0.3348  0.0936  0.5591  11.00000  0.05    0.42
;
_shelx_res_checksum               12820
_shelx_hkl_file
;
  -2   0   0 5.02504 1.68775   4
  -2   0   0 4.00760 0.92752   6
  -2   0   0 3.64745 1.42675   9
  -2   0   0 2.91887 1.39706   8
   2   0   0 3.69412 1.55392   9
   2   0   0 1.56883 1.16056   8
   2   0   0 2.65451 1.42520   4
  -3   0   0 57.6888 4.14990   8
  -3   0   0 54.2499 3.16024   6
  -3   0   0 50.1615 4.23545   4
  -3   0   0 52.6702 3.85036   8
   3   0   0 63.4572 4.31032   9
   3   0   0 50.2869 3.20748   6
  -4   0   0 182.791 10.8367   4
  -4   0   0 187.357 10.0263   8
  -4   0   0 173.035 10.2597   8
   4   0   0 201.207 9.21104   6
   4   0   0 171.972 10.2356   9
  -5   0   0 6.85863 2.02737   8
  -5   0   0 6.71754 2.67546   4
  -5   0   0 6.37421 2.40355   8
   5   0   0 8.69911 2.09082   6
   5   0   0 7.15777 2.69849   9
  -6   0   0 657.956 33.5364   4
  -6   0   0 641.552 32.7583   8
  -6   0   0 636.144 32.1129   8
   6   0   0 663.623 32.7748   9
   6   0   0 720.037 31.1321   6
  -7   0   0 212.193 14.1780   4
  -7   0   0 205.204 12.2422   8
  -7   0   0 221.778 13.5116   8
   7   0   0 198.965 12.8339   8
   7   0   0 229.467 12.2952   6
  -8   0   0 235.356 14.6118   8
  -8   0   0 285.447 16.3323   8
  -8   0   0 289.403 17.7905   4
   8   0   0 257.463 13.6249   6
   8   0   0 251.495 15.2383   8
  -9   0   0 73.7044 10.6367   7
  -9   0   0 76.6713 8.30996   8
  -9   0   0 79.0215 9.67502   4
  -9   0   0 71.5273 6.66459   8
   9   0   0 81.7323 6.31166   6
 -10   0   0 25.1997 7.11605   8
 -10   0   0 37.6009 8.69484   4
 -10   0   0 22.8955 8.11717   7
 -11   0   0 57.4521 11.4684   7
 -11   0   0 60.1399 10.4811   4
 -11   0   0 64.1896 8.95889   8
 -12   0   0 -2.2871 5.33318   4
 -12   0   0 2.45582 4.83817   8
 -12   0   0 3.86106 6.14542   7
 -13   1   0 253.818 22.7459   7
 -13   1   0 209.831 14.9191   8
 -13   1   0 220.901 19.1078   4
 -12   1   0 60.1742 12.1634   7
 -12   1   0 55.4052 7.75480   8
 -11   1   0 37.0102 6.33811   8
 -11   1   0 28.8838 7.64359   4
 -10   1   0 -0.1364 3.41948   8
 -10   1   0 1.06821 4.43365   4
 -10   1   0 2.89899 5.42066   7
  -9   1   0 -1.0581 4.13526   7
  -9   1   0 0.14665 1.97775   8
  -9   1   0 0.44528 3.02765   8
  -9   1   0 -1.6187 4.03008   4
   8  -1   0 1.32534 2.15717   8
  -8   1   0 3.28015 3.97925   7
  -8   1   0 5.12601 2.19532   8
  -8   1   0 0.83656 2.60967   8
  -8   1   0 4.66399 3.77520   4
  -7   1   0 167.425 10.3520   8
  -7   1   0 165.402 12.7084   7
  -7   1   0 167.671 11.6354   4
  -7   1   0 146.223 9.29096   8
   6  -1   0 307.511 15.7492   8
  -6   1   0 298.626 17.0186   4
  -6   1   0 300.926 16.0194   8
   5  -1   0 876.798 38.8690   6
   5  -1   0 849.939 39.3546   8
  -5   1   0 848.969 39.2639   8
  -5   1   0 798.543 40.4159   4
  -5   1   0 841.484 39.5490   8
   4  -1   0 319.770 15.2504   6
   4  -1   0 318.127 15.4611   8
  -4   1   0 300.667 15.5566   8
  -4   1   0 349.843 14.3756   5
  -4   1   0 307.822 15.3545   8
  -4   1   0 301.577 16.3225   4
  -4   1   0 310.420 14.5669   5
   3  -1   0 72.2145 4.21948   8
  -3   1   0 69.0340 4.91565   4
  -3   1   0 72.4649 3.72056   5
  -3   1   0 74.5539 4.33067   8
  -3   1   0 71.2952 3.96814   6
   2  -1   0 7.07627 1.02892   8
   2  -1   0 5.76363 1.44174   4
   2  -1   0 5.29067 1.00515   8
  -2   1   0 7.87483 1.13504   8
  -2   1   0 9.01821 1.72663   4
  -2   1   0 5.88000 1.87043   7
  -2   1   0 8.79996 1.12795   8
   1  -1   0 199.681 9.46742   4
   1  -1   0 199.042 9.48126   9
   1  -1   0 206.877 9.78730   7
  -1   1   0 214.357 9.80506   7
  -1   1   0 204.419 9.50336   4
  -1   1   0 205.334 9.49525   9
   0   1   0 25.9391 1.60447   7
   0   1   0 29.5504 1.88909   8
   0   1   0 29.8182 1.56305   4
  -1  -1   0 145.477 7.12861   9
  -1  -1   0 136.380 7.47769   8
  -1  -1   0 149.853 7.92904   7
  -1  -1   0 139.729 7.26067   4
  -1  -1   0 135.462 7.34848   8
  -1  -1   0 148.476 7.04796   6
   1   1   0 140.983 7.18854   9
  -2  -1   0 1459.92 65.8880   6
  -2  -1   0 1467.40 66.5623   4
  -2  -1   0 1463.58 66.6921   8
  -2  -1   0 1456.63 66.5140   8
   2   1   0 1481.31 66.3418   9
   2   1   0 1463.70 65.7835   6
   2   1   0 1428.91 65.5487   5
   2   1   0 1485.60 66.6462   8
  -3  -1   0 1008.58 47.5116   4
  -3  -1   0 1005.97 47.5313   8
  -3  -1   0 1047.31 46.3860   6
  -3  -1   0 1002.84 47.1987   8
   3   1   0 1032.74 45.7366   5
   3   1   0 1006.34 46.1214   6
   3   1   0 1015.87 47.1872   9
   3   1   0 1032.96 47.4198   8
  -4  -1   0 0.90863 1.42035   8
  -4  -1   0 2.93930 2.10074   4
  -4  -1   0 2.66916 2.21092   8
   4   1   0 1.09544 1.96425   8
   4   1   0 1.98762 2.36573   9
   4   1   0 2.77090 1.26461   6
  -5  -1   0 48.1266 5.13829   8
  -5  -1   0 39.6605 4.04374   8
  -5  -1   0 51.5000 5.31838   4
   5   1   0 47.7408 4.96937   9
   5   1   0 48.3448 4.91127   8
   5   1   0 46.3822 3.38794   6
  -6  -1   0 20.8319 4.78420   4
  -6  -1   0 11.9434 2.90181   8
  -6  -1   0 19.6381 4.36362   8
   6   1   0 15.8966 2.50310   6
   6   1   0 18.5132 4.06161   9
   6   1   0 17.2635 3.72893   8
  -7  -1   0 16.0488 3.31839   8
  -7  -1   0 15.8964 4.58236   4
  -7  -1   0 20.7241 4.88327   8
   7   1   0 20.8353 5.05300   9
   7   1   0 19.1638 3.15587   6
   7   1   0 19.0208 3.98684   8
  -8  -1   0 297.324 18.6405   4
  -8  -1   0 260.671 16.0099   8
  -8  -1   0 303.297 17.7892   8
   8   1   0 243.640 16.2740   8
   8   1   0 278.256 14.6573   6
   8   1   0 298.007 17.4863   9
  -9  -1   0 228.118 15.8263   8
  -9  -1   0 244.553 17.1393   4
   9   1   0 216.453 12.5744   6
 -10  -1   0 63.1656 8.71437   8
 -10  -1   0 85.6678 11.7623   7
 -10  -1   0 54.8228 10.0498   4
  10   1   0 62.8193 6.01647   6
 -11  -1   0 5.15581 6.03733   4
 -11  -1   0 7.49384 5.56503   8
 -11  -1   0 1.33804 6.34385   7
 -12  -1   0 5.27900 6.59137   4
 -12  -1   0 3.88709 7.68056   7
 -12  -1   0 1.96652 6.08621   8
 -13   2   0 66.9384 13.0762   7
 -13   2   0 67.9197 11.6348   4
 -12   2   0 9.70322 7.48810   7
 -12   2   0 16.2096 4.73452   8
 -12   2   0 24.7908 7.91067   4
 -11   2   0 225.162 17.2139   4
 -11   2   0 205.989 13.4922   8
 -11   2   0 228.183 19.7807   7
 -10   2   0 309.855 16.1282   8
 -10   2   0 280.963 21.6532   7
 -10   2   0 297.215 16.9732   8
 -10   2   0 310.097 20.4122   4
  -9   2   0 161.897 9.95932   8
  -9   2   0 171.435 11.0394   8
  -9   2   0 186.723 13.9527   4
  -9   2   0 187.108 15.4366   7
  -8   2   0 58.5934 4.82200   8
  -8   2   0 59.2424 9.17211   7
  -8   2   0 65.4589 7.13170   4
  -8   2   0 60.4266 5.68133   8
  -7   2   0 199.434 10.7831   8
  -7   2   0 203.599 11.3102   8
  -7   2   0 200.490 14.3987   7
  -7   2   0 197.876 13.0647   4
   6  -2   0 94.8974 5.81516   8
  -6   2   0 96.3946 5.75993   8
  -6   2   0 102.466 4.80530   5
  -6   2   0 99.5607 7.52056   4
  -6   2   0 81.8649 5.03677   5
  -6   2   0 91.8939 6.06080   8
  -6   2   0 94.8466 8.40009   7
   5  -2   0 467.787 22.5773   8
  -5   2   0 488.688 25.3585   7
  -5   2   0 479.397 22.5067   5
  -5   2   0 483.166 22.1763   5
  -5   2   0 487.214 22.6601   8
  -5   2   0 490.108 24.3194   4
   4  -2   0 502.385 23.1928   8
  -4   2   0 500.865 25.5077   7
  -4   2   0 510.268 23.2975   8
  -4   2   0 509.928 24.6161   4
   3  -2   0 2004.99 92.6054   4
   3  -2   0 2081.83 91.2294   8
  -3   2   0 1993.03 91.2185   8
  -3   2   0 2051.82 92.4231   4
  -3   2   0 2066.65 93.2098   7
  -3   2   0 2077.95 91.3890   8
   2  -2   0 467.145 22.1571   7
   2  -2   0 455.476 21.5761   9
   2  -2   0 485.554 21.1111   8
  -2   2   0 457.083 21.9139   4
  -2   2   0 476.401 22.1501   7
  -2   2   0 469.293 21.6167   9
  -2   2   0 464.631 21.6337   6
  -2   2   0 470.182 21.0858   8
   1  -2   0 85.7875 4.49677   7
   1  -2   0 82.5299 4.53273   8
   1  -2   0 79.7674 4.48391   9
   1  -2   0 81.9552 4.65153   6
   1  -2   0 80.4749 4.36246   8
  -1   2   0 84.8922 4.41503   7
  -1   2   0 90.4062 4.50618   8
  -1   2   0 84.8464 4.72753   9
  -1   2   0 84.7826 4.85132   6
  -1   2   0 87.2352 4.57234   8
   0  -2   0 5151.76 230.444   4
   0  -2   0 4963.37 230.831   6
   0  -2   0 4996.58 231.066   8
   0  -2   0 5302.17 231.042   8
   0   2   0 5148.67 230.423   4
   0   2   0 5670.04 230.996   7
   0   2   0 5189.18 231.044   8
   0   2   0 5007.32 230.913   6
   0   2   0 5112.57 231.084   8
  -1  -2   0 513.078 23.5357   6
  -1  -2   0 484.242 23.8719   8
  -1  -2   0 557.378 23.8712   7
  -1  -2   0 497.993 23.5310   4
  -1  -2   0 507.188 24.1243   8
   1   2   0 552.896 24.1148   7
   1   2   0 496.306 23.5174   6
   1   2   0 507.835 23.6226   9
   1   2   0 474.808 23.9089   8
   1   2   0 456.936 23.4037   4
  -2  -2   0 221.479 11.9086   8
  -2  -2   0 208.439 11.4881   8
  -2  -2   0 224.633 11.4803   4
   2   2   0 222.569 10.8073   5
   2   2   0 216.169 10.9030   6
   2   2   0 222.067 11.8478   8
   2   2   0 211.458 11.3396   9
  -3  -2   0 55.2862 4.84895   4
  -3  -2   0 56.4262 4.63556   8
  -3  -2   0 59.2929 5.40020   8
   3   2   0 64.5648 3.89969   5
   3   2   0 56.7320 4.72897   9
   3   2   0 56.0260 5.22462   8
   3   2   0 60.4586 4.04567   6
  -4  -2   0 272.506 15.6614   8
  -4  -2   0 283.623 15.4427   4
   4   2   0 281.095 13.2867   5
   4   2   0 274.685 13.1268   5
   4   2   0 263.863 14.8592   9
   4   2   0 291.124 13.7640   6
   4   2   0 283.304 15.5598   8
  -5  -2   0 232.066 14.5422   8
  -5  -2   0 282.884 15.7209   4
  -5  -2   0 285.769 15.9798   8
   5   2   0 269.658 13.2788   6
   5   2   0 262.953 14.9242   9
   5   2   0 272.596 15.5534   8
  -6  -2   0 425.260 22.9928   4
  -6  -2   0 365.830 21.7006   8
  -6  -2   0 432.389 23.2663   8
   6   2   0 427.274 20.1626   6
   6   2   0 420.456 22.7955   8
   6   2   0 446.127 22.7262   9
  -7  -2   0 81.2791 8.35638   8
  -7  -2   0 78.0171 8.64861   4
  -7  -2   0 57.7258 6.11947   8
   7   2   0 72.1634 7.89731   9
   7   2   0 74.3383 5.42540   6
   7   2   0 83.0163 7.69258   8
  -8  -2   0 108.353 10.3862   8
  -8  -2   0 105.359 10.6590   4
  -8  -2   0 115.870 10.5533   8
   8   2   0 104.775 10.0201   9
   8   2   0 104.566 7.28152   6
   8   2   0 109.731 9.61165   8
  -9  -2   0 38.8130 8.22814   4
  -9  -2   0 37.9792 7.75319   8
   9   2   0 37.0521 7.50309   9
   9   2   0 26.2678 4.36168   6
 -10  -2   0 229.935 19.6328   7
 -10  -2   0 226.993 17.2440   4
 -10  -2   0 226.052 16.8988   8
  10   2   0 187.608 12.1189   6
 -11  -2   0 188.850 19.4135   7
 -11  -2   0 201.791 17.4980   4
 -11  -2   0 190.067 15.9487   8
 -12  -2   0 149.157 15.8375   4
 -12  -2   0 129.477 13.8939   8
 -12  -2   0 140.552 18.3238   7
 -13   3   0 65.0186 13.6720   4
 -13   3   0 58.2405 5.43130   8
 -12   3   0 7.90329 6.25650   4
 -12   3   0 7.84437 3.15037   8
 -12   3   0 12.9493 7.92627   7
 -11   3   0 61.5953 11.4410   7
 -11   3   0 53.8290 4.79912   8
 -11   3   0 63.6308 6.36454   8
 -11   3   0 74.0181 9.29989   4
 -10   3   0 38.4415 8.00438   4
 -10   3   0 43.9009 4.04337   8
 -10   3   0 41.0213 4.73254   8
 -10   3   0 48.8393 9.86849   7
  -9   3   0 46.3371 9.00736   7
  -9   3   0 52.9502 4.98922   8
  -9   3   0 57.3993 8.02968   4
  -8   3   0 315.712 15.4911   8
  -8   3   0 285.379 15.0441   8
  -8   3   0 320.129 18.7489   4
  -8   3   0 301.432 14.2503   5
  -8   3   0 309.250 14.8221   5
  -8   3   0 332.372 27.9829   7
  -7   3   0 241.562 11.9553   8
  -7   3   0 237.404 12.1543   5
  -7   3   0 235.209 14.6017   4
  -7   3   0 232.454 12.0314   8
  -7   3   0 263.144 16.5297   7
  -6   3   0 53.9851 6.38078   7
  -6   3   0 57.8714 3.50594   8
  -6   3   0 52.2532 3.38764   8
  -6   3   0 50.1250 3.97562   5
  -6   3   0 55.0449 5.40111   4
  -5   3   0 22.0672 2.93523   5
  -5   3   0 21.1066 1.84317   8
  -5   3   0 23.6870 3.74485   4
  -5   3   0 19.8702 4.05776   7
  -4   3   0 47.1348 4.79873   7
  -4   3   0 42.5859 3.93865   4
  -4   3   0 50.4931 4.04308   9
   3  -3   0 94.7025 4.68018   8
  -3   3   0 100.176 4.60654   8
  -3   3   0 100.797 5.63361   4
  -3   3   0 90.5266 5.52950   6
  -3   3   0 103.098 6.34772   7
  -3   3   0 91.4512 4.69793   8
  -3   3   0 94.2391 5.59613   9
   2  -3   0 290.256 13.5742   8
   2  -3   0 283.177 14.0496   7
  -2   3   0 274.266 14.0672   6
  -2   3   0 288.782 13.3687   4
  -2   3   0 287.066 13.6078   8
  -2   3   0 294.185 13.9454   7
  -2   3   0 290.630 13.3454   8
  -2   3   0 288.986 13.8866   9
  -1   3   0 1314.79 63.8251   6
  -1   3   0 1431.60 63.6608   8
  -1   3   0 1502.31 63.2669   7
  -1   3   0 1437.97 63.6593   9
  -1   3   0 1343.02 63.7401   8
   0  -3   0 4994.34 204.747   7
   0  -3   0 4812.35 204.601   4
   0  -3   0 4776.61 205.698   8
   0   3   0 4104.16 204.479   4
   0   3   0 4541.03 205.073   9
   0   3   0 4310.86 205.401   8
   0   3   0 4504.93 205.313   6
   0   3   0 4635.59 205.658   8
  -1  -3   0 1386.60 60.0120   4
  -1  -3   0 1353.23 60.9225   8
   1   3   0 1410.97 60.5850   7
   1   3   0 1153.81 60.3864   8
   1   3   0 1289.02 60.0895   9
   1   3   0 1312.18 60.1477   6
  -2  -3   0 182.609 10.8535   8
  -2  -3   0 184.154 10.1049   4
   2   3   0 188.353 9.94769   6
   2   3   0 180.931 9.75978   5
   2   3   0 186.610 10.8630   8
   2   3   0 176.758 10.0942   9
  -3  -3   0 61.0672 6.43858   8
   3   3   0 64.8831 5.39484   9
   3   3   0 69.2868 4.64961   5
   3   3   0 61.9891 5.98002   8
   3   3   0 60.8443 4.72032   6
  -4  -3   0 138.935 9.27522   4
  -4  -3   0 138.754 9.90297   8
   4   3   0 134.590 9.11215   9
   4   3   0 137.282 7.66409   5
   4   3   0 143.135 9.85492   8
  -5  -3   0 649.757 31.5379   8
  -5  -3   0 607.178 30.5848   4
   5   3   0 575.465 30.7393   8
   5   3   0 570.315 27.6829   5
   5   3   0 593.742 30.1476   9
   5   3   0 586.836 28.2389   6
   6   3   0 337.156 16.9427   5
   6   3   0 367.963 17.2274   5
   6   3   0 389.851 21.0376   9
   6   3   0 387.489 18.4563   6
   6   3   0 381.926 21.2567   8
  -7  -3   0 93.9461 9.60477   4
  -7  -3   0 89.0004 9.50368   8
   7   3   0 103.497 9.52763   9
   7   3   0 93.6764 8.98328   8
   7   3   0 84.1716 6.27893   6
  -8  -3   0 5.65890 4.85707   8
  -8  -3   0 6.19036 4.78987   4
   8   3   0 3.60867 4.04562   8
   8   3   0 2.13457 2.67153   6
   8   3   0 6.12006 4.85713   9
  -9  -3   0 13.8332 5.77403   4
  -9  -3   0 10.5305 5.72428   8
   9   3   0 8.86386 6.48960   9
   9   3   0 11.8704 3.69648   6
 -10  -3   0 31.4186 7.96467   8
 -10  -3   0 30.7153 7.79978   4
  10   3   0 23.4050 4.56849   6
  10   3   0 20.9698 7.28379   9
 -13   4   0 242.286 19.0153   4
 -13   4   0 217.294 20.8731   7
 -12   4   0 92.8554 11.3176   4
 -12   4   0 98.2311 12.7425   7
 -11   4   0 25.2148 7.85761   4
 -11   4   0 20.1217 2.42793   8
 -11   4   0 22.2714 9.00476   7
 -10   4   0 1.37919 1.31054   8
 -10   4   0 1.04486 1.71732   5
 -10   4   0 -0.3421 4.49260   7
 -10   4   0 -0.5079 3.80098   4
 -10   4   0 0.79429 1.38729   8
  -9   4   0 125.039 6.78015   8
  -9   4   0 149.187 13.0746   7
  -9   4   0 140.781 11.5250   4
  -9   4   0 132.877 7.66676   5
  -9   4   0 138.100 6.84890   8
  -8   4   0 19.5728 2.98357   5
  -8   4   0 30.7494 5.48583   4
  -8   4   0 19.2018 5.56439   7
  -7   4   0 468.391 24.7621   4
  -7   4   0 499.852 24.0670   9
  -7   4   0 447.986 23.1056   5
  -7   4   0 476.422 26.2554   7
  -6   4   0 1043.65 51.7380   7
  -6   4   0 1052.06 49.7626   9
  -6   4   0 1043.90 50.4934   4
  -6   4   0 1129.89 49.9473   5
  -5   4   0 305.768 15.5032   9
  -5   4   0 303.419 15.8346   4
  -4   4   0 81.5913 5.55931   6
  -4   4   0 84.7960 6.26648   7
  -4   4   0 89.1882 5.63852   9
  -4   4   0 79.1641 5.37665   4
   3  -4   0 294.189 13.6922   8
  -3   4   0 276.430 13.2819   8
  -3   4   0 296.618 13.7379   8
  -3   4   0 285.691 14.1865   9
  -3   4   0 291.374 14.5953   6
  -3   4   0 294.439 14.4128   7
  -3   4   0 268.152 13.6928   4
   2  -4   0 303.582 14.7471   8
   2  -4   0 311.911 13.7720  10
   2  -4   0 297.038 14.6700   7
  -2   4   0 281.838 14.8347   9
  -2   4   0 321.658 14.4765   7
  -2   4   0 291.843 14.7709   8
  -2   4   0 301.277 14.4593   8
  -2   4   0 295.818 15.1941   6
   1  -4   0 1100.11 48.8410   7
  -1   4   0 1176.25 48.9600   7
  -1   4   0 1122.10 49.6048   8
  -1   4   0 1039.51 49.3466   9
  -1   4   0 1004.57 49.6846   6
  -1   4   0 1022.14 49.7455   8
   0  -4   0 1181.17 54.7740   8
   0  -4   0 1169.90 53.8453   7
   0  -4   0 1213.85 53.2624   4
   0   4   0 1158.84 54.0428   9
   0   4   0 1122.44 54.2604   6
   0   4   0 1088.94 53.4377   4
   0   4   0 1308.66 54.0163   7
  -1  -4   0 984.739 45.5689   8
  -1  -4   0 972.935 44.0625   4
   1   4   0 920.140 44.5306   6
   1   4   0 944.091 44.7966   7
  -2  -4   0 164.549 10.3466   8
  -2  -4   0 161.022 9.22655   4
   2   4   0 145.249 9.81656   6
   2   4   0 158.149 10.2243   8
   2   4   0 161.305 9.15525   5
   2   4   0 150.391 9.40560   9
  -3  -4   0 274.025 15.2143   4
  -3  -4   0 278.527 16.4199   8
   3   4   0 289.684 14.6562   6
   3   4   0 286.040 14.5224   5
   3   4   0 271.283 16.0383   8
   3   4   0 267.921 15.2467   9
  -4  -4   0 29.9901 5.41255   8
  -4  -4   0 34.7510 5.36612   4
   4   4   0 31.9279 3.93032   6
   4   4   0 35.9830 5.25053   9
   4   4   0 29.0026 3.57738   5
   4   4   0 25.2003 5.08495   8
  -5  -4   0 97.8337 9.20523   8
  -5  -4   0 89.9697 8.22029   4
   5   4   0 82.7274 5.89620   5
   5   4   0 93.6770 8.67057   8
   5   4   0 78.9259 6.45116   6
  -6  -4   0 0.69494 3.85135   8
  -6  -4   0 1.21552 3.63544   4
   6   4   0 3.90024 4.04067   8
   6   4   0 4.40880 2.00808   5
   6   4   0 6.80552 3.03207   6
   6   4   0 7.21282 4.37954   9
  -7  -4   0 403.615 24.3544   8
  -7  -4   0 396.415 23.5450   4
   7   4   0 369.376 18.3196   5
   7   4   0 376.245 22.7925   9
   7   4   0 421.732 20.2028   6
   7   4   0 411.906 23.8049   8
  -8  -4   0 283.642 18.8992   4
  -8  -4   0 283.559 19.5883   8
   8   4   0 297.482 19.0247   8
   8   4   0 266.907 15.5713   6
   8   4   0 244.619 17.8957   9
  -9  -4   0 289.337 19.3519   4
  -9  -4   0 263.369 19.3186   8
   9   4   0 252.368 14.3662   6
   9   4   0 236.508 18.0664   9
 -10  -4   0 138.621 14.7162   8
 -10  -4   0 159.198 15.0293   4
  10   4   0 108.261 9.68819   6
  10   4   0 136.561 13.7754   9
 -11  -4   0 4.89329 7.89092   7
 -11  -4   0 5.08699 7.34227   8
 -11  -4   0 8.92884 7.60949   4
  11   4   0 6.03636 7.99230   9
 -13   5   0 -2.3659 4.21764   9
 -13   5   0 5.16713 5.58054   4
 -13   5   0 3.61402 7.18950   7
 -12   5   0 -0.8442 5.00281   4
 -12   5   0 2.57950 6.15765   7
 -12   5   0 1.22903 3.07111   6
 -12   5   0 -0.9328 3.57745   9
 -11   5   0 142.469 9.55229   6
 -11   5   0 158.102 21.3124   7
 -11   5   0 148.089 12.9415   4
 -11   5   0 140.055 11.0442   9
 -10   5   0 198.994 16.5321   7
 -10   5   0 225.476 15.3882   4
 -10   5   0 197.685 11.8637   6
 -10   5   0 200.876 13.2563   9
  -9   5   0 2.06429 2.32951   6
  -9   5   0 4.46847 4.36629   4
  -9   5   0 3.45256 3.52533   9
  -9   5   0 3.00860 4.49235   7
  -9   5   0 1.38377 2.30366   5
  -8   5   0 42.1488 5.42578   9
  -8   5   0 49.9817 7.82744   7
  -8   5   0 40.5478 6.36126   4
  -8   5   0 36.8315 4.35010   6
  -8   5   0 39.3654 4.57653   5
  -7   5   0 194.634 13.4232   7
  -7   5   0 208.996 11.7711   9
  -7   5   0 190.504 12.1236   4
  -7   5   0 199.110 11.5837   5
  -7   5   0 191.608 11.1212   6
  -6   5   0 473.820 23.6407   6
  -6   5   0 465.166 24.0749   4
  -6   5   0 487.767 25.3493   7
  -6   5   0 481.210 24.1812   5
  -6   5   0 486.866 23.6570   9
  -5   5   0 361.255 17.7736   9
  -5   5   0 342.794 17.7198   4
  -5   5   0 365.019 19.7970   7
  -5   5   0 345.069 17.9238   6
  -4   5   0 2100.04 93.6300   7
  -4   5   0 2100.45 93.3254   9
  -4   5   0 1966.20 93.5279   6
  -4   5   0 2052.12 92.7189   4
   3  -5   0 493.461 23.8001   8
  -3   5   0 516.363 24.1434   9
  -3   5   0 499.916 23.5344   7
  -3   5   0 456.962 24.1212   6
  -3   5   0 498.685 22.7458   4
  -3   5   0 500.970 23.0004   8
  -3   5   0 501.380 22.5713   4
   2  -5   0 33.9179 3.42491   7
   2  -5   0 36.5950 3.60319   8
  -2   5   0 30.7248 3.91550   6
  -2   5   0 36.1791 3.00636   7
  -2   5   0 39.8590 3.80386   9
  -2   5   0 37.5863 3.36115   8
   1  -5   0 94.5590 6.53694   8
  -1   5   0 95.5829 6.69573   6
  -1   5   0 99.1136 5.64866   7
  -1   5   0 89.1007 6.18854   8
   0  -5   0 335.791 17.9776   8
   0  -5   0 352.028 16.0817   4
   0   5   0 334.769 17.4733   6
   0   5   0 299.630 17.2327   8
   0   5   0 363.462 17.1894   7
   0   5   0 331.993 17.1758   9
  -1  -5   0 150.623 10.1061   8
  -1  -5   0 154.167 8.61697   4
   1   5   0 144.508 9.33939   5
   1   5   0 163.151 9.77712   7
   1   5   0 151.550 10.0998   8
   1   5   0 160.615 9.59298   6
  -2  -5   0 218.034 11.9588   4
  -2  -5   0 219.789 13.5717   8
   2   5   0 221.765 12.3648   5
   2   5   0 219.185 13.6218   8
   2   5   0 219.272 12.3169   6
   2   5   0 199.700 12.2957   9
  -3  -5   0 38.6869 4.63180   4
  -3  -5   0 43.6814 6.60784   8
   3   5   0 41.4495 4.41666   5
   3   5   0 41.0900 4.74242   6
   3   5   0 41.2445 6.27139   8
   3   5   0 32.1694 5.06376   9
  -4  -5   0 226.458 14.2863   4
  -4  -5   0 245.713 15.9655   8
   4   5   0 240.698 13.3766   5
   4   5   0 244.600 15.8837   9
   4   5   0 244.523 15.7530   8
   4   5   0 239.550 13.5844   6
  -5  -5   0 511.547 28.6536   8
  -5  -5   0 494.032 26.9093   4
   5   5   0 504.275 25.2592   5
   5   5   0 524.550 25.3773   6
   5   5   0 534.761 28.4720   8
   5   5   0 451.279 26.5520   9
  -6  -5   0 398.156 23.1469   4
  -6  -5   0 411.369 24.7822   8
   6   5   0 400.278 23.0341   9
   6   5   0 423.971 20.9351   6
   6   5   0 393.892 23.9909   8
   6   5   0 382.422 20.3776   5
  -7  -5   0 2.72604 4.74776   4
  -7  -5   0 -2.0557 4.69343   8
   7   5   0 6.38397 2.09928   5
   7   5   0 5.95933 3.45111   6
   7   5   0 2.53368 5.06189   9
   7   5   0 7.59177 5.30950   8
  -8  -5   0 14.9907 6.70228   4
  -8  -5   0 15.8616 7.01840   8
   8   5   0 7.39007 6.50250   8
   8   5   0 15.6338 4.30254   6
   8   5   0 12.4303 6.65206   9
  -9  -5   0 34.1393 7.92212   4
  -9  -5   0 31.9226 8.06284   8
   9   5   0 32.2994 4.92304   6
   9   5   0 38.0255 8.84577   9
 -10  -5   0 89.0389 13.2207   4
 -10  -5   0 70.0119 13.7126   8
 -13   6   0 4.18002 7.09315   7
 -13   6   0 -2.0074 3.75618   9
 -13   6   0 -2.2132 5.66195   4
 -12   6   0 20.7000 7.96149   7
 -12   6   0 25.3503 5.43960   9
 -12   6   0 29.9935 4.85676   6
 -12   6   0 15.4630 6.83320   4
 -11   6   0 39.8289 8.99653   7
 -11   6   0 48.3536 8.14975   4
 -11   6   0 46.4178 5.33575   6
 -11   6   0 42.1831 6.52187   9
 -10   6   0 22.9238 5.59012   4
 -10   6   0 33.8030 5.95064   9
 -10   6   0 34.6593 7.54729   7
 -10   6   0 21.6443 4.08182   5
 -10   6   0 25.1534 4.16891   6
  -9   6   0 232.327 19.3404   4
  -9   6   0 219.387 12.4472   5
  -9   6   0 179.653 11.7793   6
  -9   6   0 205.372 15.3825   7
  -9   6   0 188.968 12.4665   9
  -8   6   0 203.261 12.1345   9
  -8   6   0 196.703 13.0397   4
  -8   6   0 204.938 12.3589   5
  -8   6   0 191.511 11.8519   6
  -8   6   0 207.823 14.4920   7
  -7   6   0 223.740 12.9641   6
  -7   6   0 235.485 13.5739   5
  -7   6   0 220.727 12.8572   9
  -7   6   0 233.982 14.6143   7
  -7   6   0 216.497 13.2410   4
  -6   6   0 44.1947 4.61555   9
  -6   6   0 40.0120 5.01442   7
  -6   6   0 42.2591 4.72756   6
  -6   6   0 38.3626 4.98687   5
  -6   6   0 37.9730 2.40985  10
  -6   6   0 37.5385 4.34742   4
  -5   6   0 4.15625 1.47521   8
  -5   6   0 6.96427 2.76494   7
  -5   6   0 6.99769 2.62032   9
  -5   6   0 4.75273 1.94141   4
  -5   6   0 6.23311 2.64700   6
  -5   6   0 7.36181 1.33753   8
  -5   6   0 3.21836 2.54544   5
  -4   6   0 72.4359 5.41587   9
  -4   6   0 57.5963 3.77633   8
  -4   6   0 67.4684 4.78847   7
  -4   6   0 56.8459 3.80800   4
  -4   6   0 60.8162 5.48423   6
   3  -6   0 90.1710 6.09096   8
  -3   6   0 78.8551 6.16850   9
  -3   6   0 90.4251 6.77505   6
  -3   6   0 98.0422 5.68432   7
  -2   6   0 549.939 25.2689   7
  -2   6   0 544.663 25.8369   8
  -2   6   0 524.167 26.0861   9
  -2   6   0 524.098 26.6647   6
   1  -6   0 1907.87 88.2030   8
  -1   6   0 1800.58 87.8265   6
  -1   6   0 1991.43 87.5365   9
  -1   6   0 1945.96 86.8110   7
   0  -6   0 886.924 43.2873   8
   0  -6   0 921.720 40.9332   4
   0   6   0 855.945 42.2974   9
   0   6   0 934.737 42.2743   7
   0   6   0 915.508 43.4850   8
   0   6   0 925.876 43.1470   5
   0   6   0 932.085 42.8724   6
   0   6   0 783.578 42.4207   8
  -1  -6   0 224.847 12.0569   4
  -1  -6   0 237.383 14.2723   8
   1   6   0 214.197 13.1143   9
   1   6   0 236.667 13.5432   5
   1   6   0 244.957 13.5310   6
   1   6   0 224.504 14.3160   8
  -2  -6   0 0.72871 2.30433   4
  -2  -6   0 -0.4857 2.89199   8
   2   6   0 -0.8503 2.48962   9
   2   6   0 -2.8121 2.17460   5
   2   6   0 -1.2135 2.63654   6
   2   6   0 1.49892 2.88021   8
  -3  -6   0 48.0668 5.48002   4
  -3  -6   0 50.7844 6.94795   8
   3   6   0 60.4066 8.38875   8
   3   6   0 48.8536 5.95618   6
   3   6   0 42.1462 5.43963   5
  -4  -6   0 270.278 17.9215   8
  -4  -6   0 266.109 15.9218   4
   4   6   0 274.342 15.5460   6
   4   6   0 282.015 18.0194   8
   4   6   0 251.462 16.3221   9
   4   6   0 268.537 15.3112   5
  -5  -6   0 321.056 19.5492   4
  -5  -6   0 343.925 21.7685   8
   5   6   0 317.742 19.7737   9
   5   6   0 341.309 18.0591   5
   5   6   0 335.978 21.2338   8
  -6  -6   0 161.709 12.7378   4
  -6  -6   0 153.177 14.0592   8
   6   6   0 163.916 10.8087   6
   6   6   0 134.761 12.6581   9
   6   6   0 146.052 13.6190   8
   6   6   0 161.555 9.91465   5
  -7  -6   0 384.964 23.0033   4
  -7  -6   0 381.240 24.8441   8
   7   6   0 346.601 23.5544   8
   7   6   0 366.656 19.6708   5
   7   6   0 341.467 22.6653   9
   7   6   0 384.036 20.0289   6
  -8  -6   0 86.4256 11.8111   8
  -8  -6   0 84.5441 10.4522   4
   8   6   0 89.3207 7.98539   6
   8   6   0 63.0849 10.3557   9
  -9  -6   0 7.73143 6.87107   4
  -9  -6   0 6.84058 6.84046   8
   9   6   0 4.58239 3.94624   6
   9   6   0 7.81489 7.43366   9
 -13   7   0 30.9264 5.79806   9
 -13   7   0 25.6158 8.44250   4
 -13   7   0 29.6285 9.56718   7
 -12   7   0 4.31278 5.77551   4
 -12   7   0 2.41328 6.34673   7
 -12   7   0 4.24454 3.91970   9
 -12   7   0 1.62629 3.79515   6
 -11   7   0 9.05323 5.42206   4
 -11   7   0 5.93390 3.64780   5
 -11   7   0 12.5634 3.98861   6
 -11   7   0 5.16841 5.88282   7
 -11   7   0 7.75356 4.14580   9
 -10   7   0 80.5173 7.12722   6
 -10   7   0 82.7149 9.88131   7
 -10   7   0 91.9846 8.88933   4
 -10   7   0 86.3462 7.63999   9
 -10   7   0 84.3384 7.48490   5
  -9   7   0 388.461 22.1231   6
  -9   7   0 409.367 22.3312   9
  -9   7   0 424.205 22.7575   5
  -9   7   0 413.965 24.6433   7
  -9   7   0 465.273 23.6099   4
  -8   7   0 214.287 12.9508   5
  -8   7   0 188.172 9.62839  10
  -8   7   0 205.288 12.6536   4
  -8   7   0 179.621 15.8143   9
  -8   7   0 203.033 13.8233   7
  -7   7   0 386.964 20.0655   9
  -7   7   0 396.659 20.0166   4
  -7   7   0 348.265 20.2044   6
  -7   7   0 380.009 21.1580   7
  -7   7   0 395.168 21.2014   5
  -6   7   0 435.851 22.9675   7
  -6   7   0 431.643 22.5280   9
  -6   7   0 431.682 23.0005   6
  -6   7   0 438.322 21.7956   4
  -6   7   0 480.216 24.1700   5
  -5   7   0 289.711 14.3452   8
  -5   7   0 266.759 13.4859   8
  -5   7   0 266.961 13.7614   4
  -5   7   0 299.047 16.7151   5
  -5   7   0 293.455 15.5209   9
  -5   7   0 281.234 15.8969   6
   4  -7   0 135.446 8.17967   8
  -4   7   0 149.185 8.66536   8
  -4   7   0 139.126 9.89885   5
  -4   7   0 124.167 7.32727   8
  -4   7   0 135.913 9.39630   6
  -4   7   0 137.739 8.03056   7
  -4   7   0 137.003 8.94173   9
   3  -7   0 155.387 7.64022  10
   3  -7   0 152.889 9.57144   8
  -3   7   0 173.645 9.03158   7
  -3   7   0 156.786 10.2728   6
  -3   7   0 154.431 9.73113   9
  -3   7   0 149.420 8.83945   8
  -3   7   0 171.740 10.0803   8
  -2   7   0 18.7226 3.62152   9
  -2   7   0 9.18207 3.17699   8
  -2   7   0 10.0692 2.48845   8
  -2   7   0 20.7378 4.19605   6
   1  -7   0 1130.04 55.5408   8
  -1   7   0 1122.96 54.6314   9
  -1   7   0 1139.43 55.6758   5
  -1   7   0 1206.20 54.1325   7
  -1   7   0 1213.85 55.5308   6
  -1   7   0 1179.41 55.7833   8
   0  -7   0 300.662 14.7094   4
   0  -7   0 292.214 17.5867   8
   0   7   0 316.406 16.9432   9
   0   7   0 322.514 18.2821   8
   0   7   0 307.241 17.2261   6
   0   7   0 314.220 17.5886   5
   0   7   0 281.896 17.2705   7
  -1  -7   0 361.247 18.9196   4
  -1  -7   0 392.124 22.0131   8
   1   7   0 407.052 22.2307   8
   1   7   0 408.637 21.3396   5
   1   7   0 393.297 20.9279   6
   1   7   0 373.019 20.5994   9
   1   7   0 358.068 20.7907   7
  -2  -7   0 226.354 13.0838   4
  -2  -7   0 230.178 15.6796   8
   2   7   0 233.666 14.3401   6
   2   7   0 236.719 14.4702   9
   2   7   0 241.557 14.4304   5
   2   7   0 238.449 16.0264   8
  -3  -7   0 11.8319 5.25364   8
  -3  -7   0 11.1195 3.70655   4
   3   7   0 9.50676 4.29294   5
   3   7   0 10.9721 5.51348   8
   3   7   0 15.8725 4.72545   6
   3   7   0 7.45532 4.26657   9
  -4  -7   0 -0.4422 3.32934   4
  -4  -7   0 3.85268 4.52510   8
   4   7   0 0.36657 3.63247   5
   4   7   0 -0.5945 3.61037   6
   4   7   0 -2.8548 3.93679   9
   4   7   0 1.34516 4.74476   8
  -5  -7   0 99.3915 9.26089   4
  -5  -7   0 86.9416 11.0765   8
   5   7   0 100.516 9.04166   6
   5   7   0 95.4515 10.4608   9
   5   7   0 104.771 11.5748   8
   5   7   0 91.1604 8.44102   5
  -6  -7   0 5.95408 5.00247   4
  -6  -7   0 5.69021 5.90104   8
   6   7   0 9.54719 5.49466   8
   6   7   0 7.71662 5.01699   6
   6   7   0 5.97418 5.87306   9
   6   7   0 9.54519 3.86547   5
  -7  -7   0 146.138 14.9940   8
   7   7   0 138.329 13.7613   9
   7   7   0 146.631 19.9337   8
   7   7   0 133.394 10.7094   6
  -8  -7   0 78.6856 10.5941   4
  -8  -7   0 90.0905 12.3514   8
   8   7   0 64.8055 8.17056   6
   9   7   0 21.5480 5.75802   6
   9   7   0 17.9196 8.85655   9
 -13   8   0 13.2890 8.01971   7
 -13   8   0 21.9564 5.64050   9
 -12   8   0 59.2155 7.62452   9
 -12   8   0 62.9941 10.6700   7
 -12   8   0 67.5381 7.55231   6
 -12   8   0 57.3855 9.77180   4
 -11   8   0 47.7522 6.16725   6
 -11   8   0 43.2746 6.53997   5
 -11   8   0 49.9485 8.78449   7
 -11   8   0 33.0409 7.11197   4
 -11   8   0 44.4809 6.79584   9
 -10   8   0 96.0295 8.45311   6
 -10   8   0 106.329 10.7597   7
 -10   8   0 108.240 9.67108   4
 -10   8   0 102.289 9.08122   5
 -10   8   0 110.996 8.86909   9
  -9   8   0 87.7545 7.86202   6
  -9   8   0 91.7654 9.28802   7
  -9   8   0 94.6880 8.12626   9
  -8   8   0 -0.6728 2.96200   4
  -8   8   0 0.63716 3.25717   7
  -8   8   0 -0.8422 2.64474   9
  -8   8   0 -1.0706 2.86292   5
  -8   8   0 3.22393 3.31046   6
  -7   8   0 23.8729 4.87501   6
  -7   8   0 35.2514 4.33398   4
  -7   8   0 23.3644 5.24040   5
  -7   8   0 26.4029 4.65111   7
  -7   8   0 28.0580 8.56095   9
  -6   8   0 687.728 35.4748   5
  -6   8   0 671.287 31.2640   8
  -6   8   0 679.014 34.0629   9
  -6   8   0 675.351 34.6753   6
  -6   8   0 694.355 32.0786   4
  -6   8   0 695.174 33.4681   7
  -6   8   0 694.123 32.3082   8
  -5   8   0 318.897 15.2577   8
  -5   8   0 342.568 19.2270   6
  -5   8   0 302.053 16.3360   7
  -5   8   0 317.319 17.3706   9
  -5   8   0 290.909 18.8086   5
   4  -8   0 157.575 9.47536   8
  -4   8   0 149.338 9.87206   9
  -4   8   0 154.545 8.68087   7
  -4   8   0 138.563 8.29803   8
  -4   8   0 145.186 15.4326   5
   3  -8   0 303.881 16.5296   8
   3  -8   0 286.640 14.2451  10
  -3   8   0 323.836 16.5557   9
  -3   8   0 284.090 15.3157   8
  -3   8   0 287.014 15.0000   7
   2  -8   0 85.0569 7.11678   8
  -2   8   0 78.8175 6.28137   8
  -2   8   0 94.0096 6.38294   7
  -2   8   0 97.2540 7.71418   9
   1  -8   0 -0.9687 2.81158   8
  -1   8   0 -1.2696 3.20306   6
  -1   8   0 0.75350 2.25500   8
  -1   8   0 0.59901 2.65999   9
  -1   8   0 -0.9332 2.66694   7
   0  -8   0 0.57872 3.32921   8
   0  -8   0 2.67337 1.51659   4
   0   8   0 4.48702 3.33809   7
   0   8   0 8.64972 6.66195   8
   0   8   0 3.14635 4.19168   9
   0   8   0 5.46080 3.65631   6
  -1  -8   0 112.028 10.0892   8
  -1  -8   0 106.851 6.99737   4
   1   8   0 122.940 10.9601   8
   1   8   0 113.601 9.68602   6
   1   8   0 115.389 9.61688   7
   1   8   0 108.273 9.07774   9
  -2  -8   0 50.8362 8.55546   8
  -2  -8   0 45.8528 5.07779   4
   2   8   0 49.1540 8.26732   8
   2   8   0 41.4478 6.65122   9
   2   8   0 54.0286 8.75189   5
   2   8   0 57.2205 7.71525   6
  -3  -8   0 25.3700 6.75689   8
  -3  -8   0 19.6652 4.35790   4
   3   8   0 20.8801 5.88487   6
   3   8   0 14.2334 5.21772   9
   3   8   0 23.3080 6.97471   8
   3   8   0 22.5737 6.03783   5
  -4  -8   0 46.1537 8.85459   8
   4   8   0 55.6736 7.67681   5
   4   8   0 44.0710 6.92592   6
   4   8   0 39.5986 7.59490   9
   4   8   0 33.1986 8.09926   8
  -5  -8   0 98.4945 11.9329   8
  -5  -8   0 95.9448 9.06633   4
   5   8   0 108.299 9.72631   6
   5   8   0 92.7324 11.9938   8
   5   8   0 86.6720 11.1312   9
   5   8   0 91.5787 9.45844   5
  -6  -8   0 32.9138 6.82564   4
  -6  -8   0 28.8109 8.93381   8
   6   8   0 30.0575 6.31327   6
   6   8   0 16.6100 8.10878   8
   6   8   0 27.9621 7.81818   9
  -7  -8   0 2.26092 4.97247   4
  -7  -8   0 -4.0454 6.03921   8
   7   8   0 -3.7756 6.18307   9
   7   8   0 -3.1424 6.30450   6
   7   8   0 -4.7137 6.11307   8
  -8  -8   0 127.852 14.3564   8
  -8  -8   0 119.998 12.1875   4
   8   8   0 72.6226 12.0919   9
   8   8   0 90.6131 9.65087   6
 -12   9   0 126.941 10.8711   9
 -12   9   0 112.972 10.2898   6
 -12   9   0 132.924 13.5938   7
 -11   9   0 72.6445 7.97035   6
 -11   9   0 72.5689 8.73271   5
 -11   9   0 84.9535 9.44720   4
 -10   9   0 140.062 11.4207   5
 -10   9   0 143.655 10.7628   9
 -10   9   0 155.600 11.4008   4
 -10   9   0 144.248 12.3803   7
 -10   9   0 149.288 11.1453   6
  -9   9   0 121.450 10.5889   7
  -9   9   0 128.801 9.90041   9
  -9   9   0 145.366 9.65823   4
  -9   9   0 129.652 10.1741   6
  -9   9   0 124.340 10.6373   5
  -8   9   0 101.931 9.37192   6
  -8   9   0 115.488 8.47047   4
  -8   9   0 101.567 8.83238   9
  -8   9   0 113.980 8.98171   7
  -8   9   0 104.455 9.70073   5
  -7   9   0 137.484 11.1969   5
  -7   9   0 120.473 10.4177   6
  -7   9   0 130.606 10.2641   9
  -7   9   0 157.593 9.94230   7
  -7   9   0 137.544 7.96888   4
  -6   9   0 3.27139 2.58300   7
  -6   9   0 0.94842 2.43309   8
  -6   9   0 4.39838 3.84661   9
  -6   9   0 2.81812 3.96486   6
  -6   9   0 0.69652 1.92773   8
  -6   9   0 0.16673 3.57667   5
  -5   9   0 12.3739 4.59996   6
  -5   9   0 19.8826 5.37236   5
  -5   9   0 15.0657 2.57730   8
  -5   9   0 21.7448 4.08078   8
  -5   9   0 17.7093 3.38550   7
  -5   9   0 18.0597 5.29716   9
   4  -9   0 201.344 11.9741   8
  -4   9   0 216.569 13.4527   7
  -4   9   0 187.866 13.0327   6
  -4   9   0 193.528 13.8562   5
  -4   9   0 193.419 12.4202   8
  -4   9   0 171.457 10.4947   8
   3  -9   0 50.2479 3.91805  10
   3  -9   0 64.0006 6.23853   8
  -3   9   0 60.3313 7.18646   8
  -3   9   0 61.8375 7.71003   5
  -3   9   0 53.0043 6.38147   9
  -3   9   0 58.1869 5.05905   7
  -3   9   0 55.9205 7.30441   6
  -3   9   0 46.5357 4.61849   8
   2  -9   0 13.9978 4.40256   8
  -2   9   0 13.6057 3.39492   8
  -2   9   0 16.3006 5.30187   5
  -2   9   0 17.3452 5.04439   8
  -2   9   0 23.0248 4.59266   9
  -2   9   0 19.7306 5.17320   6
   1  -9   0 973.743 47.7322   8
  -1   9   0 933.642 47.1703   6
  -1   9   0 999.408 48.0942   5
  -1   9   0 1010.71 45.8021   7
  -1   9   0 1016.67 48.3612   8
  -1   9   0 833.022 45.8431   8
  -1   9   0 920.053 46.3188   9
   0  -9   0 197.421 13.7782   8
   0  -9   0 166.097 9.05347   4
   0   9   0 184.515 13.3108   5
   0   9   0 183.210 12.3029   7
   0   9   0 172.220 12.9808   6
   0   9   0 185.239 12.5550   9
   0   9   0 183.711 14.0296   8
  -1  -9   0 5.88487 2.38577   4
  -1  -9   0 9.08794 5.24365   8
   1   9   0 7.91820 4.83040   6
   1   9   0 10.3001 4.89449   5
   1   9   0 8.82474 4.74662   9
   1   9   0 6.47591 5.11312   8
  -2  -9   0 117.889 8.24232   4
  -2  -9   0 138.409 12.0400   8
   2   9   0 116.712 10.6729   6
   2   9   0 110.555 10.7137   9
   2   9   0 134.573 12.9193   8
   2   9   0 110.646 10.7603   5
  -3  -9   0 209.955 16.2902   8
  -3  -9   0 193.702 12.3602   4
   3   9   0 170.361 14.4442   9
   3   9   0 217.765 14.7655   5
   3   9   0 185.644 14.3564   6
   3   9   0 220.872 17.1670   8
  -4  -9   0 143.682 10.8305   4
  -4  -9   0 139.851 13.7947   8
   4   9   0 153.833 12.0907   5
   4   9   0 160.952 12.1934   6
   4   9   0 119.459 12.6633   9
   4   9   0 166.124 15.1086   8
  -5  -9   0 194.216 16.9751   8
  -5  -9   0 175.621 13.3681   4
   5   9   0 168.224 15.6091   9
   5   9   0 195.920 13.6645   5
   5   9   0 221.453 17.6128   8
  -6  -9   0 31.5405 9.67742   8
  -6  -9   0 16.1804 7.55474   4
   6   9   0 22.5710 8.20448   8
   6   9   0 28.6490 8.13098   5
   6   9   0 24.2753 6.61794   6
   6   9   0 11.6480 7.37611   9
  -7  -9   0 158.291 13.3779   4
  -7  -9   0 146.882 16.4999   8
   7   9   0 145.221 12.2489   6
 -12  10   0 0.89438 4.81404   6
 -12  10   0 3.24048 4.88203   9
 -12  10   0 0.55107 6.04668   7
 -11  10   0 32.1025 7.57316   7
 -11  10   0 36.3280 6.67973   9
 -11  10   0 36.6472 6.66024   6
 -11  10   0 24.1884 6.47168   5
 -10  10   0 66.3912 7.37471   9
 -10  10   0 52.4700 8.37932   5
 -10  10   0 53.2045 8.19516   7
 -10  10   0 47.9459 7.58894   6
  -9  10   0 36.6918 6.36247   9
  -9  10   0 43.7657 7.85432   5
  -9  10   0 55.5649 7.36310   6
  -9  10   0 64.3649 7.05507   7
  -8  10   0 100.110 9.09315   9
  -8  10   0 98.0135 8.31149   7
  -8  10   0 116.665 10.5949   5
  -8  10   0 101.496 9.71556   6
  -7  10   0 71.8577 4.85824   8
  -7  10   0 55.4945 7.68254   9
  -7  10   0 48.6710 7.68876   6
  -7  10   0 54.1140 5.71112   7
  -7  10   0 64.1661 8.16365   5
  -7  10   0 58.2836 3.97692   8
  -6  10   0 377.647 22.4592   5
  -6  10   0 342.809 17.8993   8
  -6  10   0 356.717 19.2709   8
  -6  10   0 390.850 19.1119   7
  -6  10   0 369.450 21.7086   6
  -5  10   0 99.1642 10.2885   5
  -5  10   0 110.129 8.74129   8
  -5  10   0 116.088 7.48404   7
  -5  10   0 100.761 9.79489   6
  -5  10   0 106.201 6.72407   8
  -5  10   0 96.4611 8.81237   9
  -4  10   0 -3.4115 3.77778   5
  -4  10   0 4.56012 4.69153   6
  -4  10   0 1.60508 2.39821   8
  -4  10   0 0.76212 3.56742   8
  -4  10   0 0.37969 3.42229   9
  -4  10   0 2.23280 2.68180   7
  -3  10   0 3.34357 4.49455   6
  -3  10   0 0.65523 2.54918   8
  -3  10   0 0.61580 2.75865   7
  -3  10   0 2.15520 4.08493   8
  -3  10   0 1.17404 4.26093   5
  -3  10   0 -2.8163 3.30799   9
   2 -10   0 185.350 15.7519   8
  -2  10   0 199.067 14.2138   5
  -2  10   0 178.444 12.5173   9
  -2  10   0 186.780 13.8493   8
  -2  10   0 173.036 11.3645   7
  -2  10   0 172.305 13.4276   6
   1 -10   0 206.091 14.6381   8
  -1  10   0 206.032 13.2018   7
  -1  10   0 196.912 14.8686   5
  -1  10   0 214.310 14.4354   9
  -1  10   0 196.012 15.0946   8
  -1  10   0 216.347 14.8606   6
   0 -10   0 286.417 14.6264   4
   0 -10   0 328.099 20.0818   8
   0  10   0 303.795 20.4465   8
   0  10   0 328.090 19.1208   9
   0  10   0 317.831 18.5434   7
   0  10   0 310.000 19.5363   6
   0  10   0 298.914 19.5983   5
  -1 -10   0 479.705 23.5779   4
  -1 -10   0 494.271 28.6931   8
   1  10   0 516.893 29.5328   8
   1  10   0 483.475 27.4717   6
   1  10   0 509.744 27.8229   5
   1  10   0 442.123 26.6691   9
  -2 -10   0 239.090 14.0038   4
  -2 -10   0 257.153 18.8472   8
   2  10   0 260.444 18.0225   9
   2  10   0 287.677 18.2061   6
   2  10   0 253.550 19.4898   8
   2  10   0 257.854 17.7227   5
  -3 -10   0 3.21222 3.57174   4
  -3 -10   0 -2.2899 5.13823   8
   3  10   0 5.86943 6.58865   8
   3  10   0 4.46872 5.63727   5
   3  10   0 6.76092 6.16220   6
   3  10   0 6.25387 5.98568   9
  -4 -10   0 199.081 13.2263   4
  -4 -10   0 217.551 17.8800   8
   4  10   0 180.652 15.7927   9
   4  10   0 200.851 15.4012   5
   4  10   0 185.105 18.9113   8
   4  10   0 198.993 15.0453   6
  -5 -10   0 211.519 19.4939   8
  -5 -10   0 212.183 15.3775   4
   5  10   0 232.569 16.8386   6
   5  10   0 248.754 16.2142   5
   5  10   0 277.850 21.1358   8
  -6 -10   0 134.261 15.8525   8
  -6 -10   0 128.807 11.8575   4
   6  10   0 114.941 15.1920   9
   6  10   0 167.777 13.2262   6
   6  10   0 156.772 17.3674   8
 -11  11   0 2.68962 5.04053   6
 -11  11   0 6.77794 5.74203   5
 -11  11   0 3.54799 5.87954   9
 -10  11   0 2.25799 7.02724   7
 -10  11   0 3.00226 4.70371   6
 -10  11   0 -0.0097 4.92674   5
 -10  11   0 0.78432 4.87809   9
  -9  11   0 19.4229 6.00063   6
  -9  11   0 24.0733 5.17987   7
  -9  11   0 25.8580 7.49370   9
  -9  11   0 10.7401 6.00252   5
  -8  11   0 127.657 11.8150   5
  -8  11   0 124.718 8.95519   7
  -8  11   0 133.881 11.4480   6
  -8  11   0 104.806 10.5000   9
  -7  11   0 67.3736 5.70568   8
  -7  11   0 68.1956 6.23216   7
  -7  11   0 53.2244 4.48621   8
  -7  11   0 56.2693 8.73640   6
  -7  11   0 52.4351 8.50424   5
  -7  11   0 63.8171 7.59300   9
  -6  11   0 87.2809 8.44779   9
  -6  11   0 90.0101 6.86765   7
  -6  11   0 88.5110 7.90873   8
  -6  11   0 88.3465 6.41336   8
  -5  11   0 70.5308 8.03316   8
  -5  11   0 53.2115 7.17095   9
  -5  11   0 68.3339 5.89003   7
  -5  11   0 72.4657 12.3404   6
  -4  11   0 96.3506 10.6792   6
  -4  11   0 97.0891 9.96207   8
  -4  11   0 76.6388 8.55838   9
  -4  11   0 95.9806 12.7975   5
  -4  11   0 82.0372 6.79824   7
  -3  11   0 39.0709 8.13036   6
  -3  11   0 34.1434 6.28663   9
  -3  11   0 52.9358 9.84608   5
  -3  11   0 35.1616 5.26596   7
  -3  11   0 42.2032 8.96664   8
  -2  11   0 99.7259 9.55980   9
  -2  11   0 120.668 18.9682   8
  -2  11   0 101.251 13.0697   5
  -2  11   0 105.695 8.51714   7
  -1  11   0 73.1393 7.95700   7
  -1  11   0 100.565 14.2882   6
  -1  11   0 61.9350 8.37660   9
  -1  11   0 56.4621 11.7862   5
   0  11   0 72.8442 9.54879   6
   0  11   0 68.1637 13.0046   9
  -1 -11   0 72.8742 11.7091   8
   1  11   0 68.9518 9.88608   9
   1  11   0 72.6270 10.1881   6
   1  11   0 89.9545 11.4681   8
   1  11   0 90.8725 14.1503   5
  -2 -11   0 80.6281 10.7691   8
   2  11   0 93.1952 10.9259   5
   2  11   0 75.3196 10.2452   6
   2  11   0 61.8433 10.9620   8
   2  11   0 53.0946 9.22001   9
  -3 -11   0 120.030 13.1398   8
   3  11   0 111.659 12.2795   5
   3  11   0 139.594 14.7216   8
   3  11   0 94.0273 11.2597   6
   3  11   0 93.1172 12.1709   9
  -4 -11   0 150.585 16.0265   8
   4  11   0 170.449 16.8996   8
   4  11   0 128.174 13.3133   6
   4  11   0 149.726 13.2979   5
  -5 -11   0 31.0244 11.4115   8
   5  11   0 33.7616 10.5626   8
   5  11   0 51.1938 8.31792   5
   5  11   0 28.5707 8.26255   6
   5  11   0 32.0850 9.24691   9
 -10  12   0 91.6917 10.5991   6
 -10  12   0 95.0150 11.5947   5
 -10  12   0 76.5758 9.95576   9
  -9  12   0 240.057 16.7090   9
  -9  12   0 263.435 17.9528   6
  -9  12   0 261.788 18.8221   5
  -8  12   0 81.7469 10.3076   5
  -8  12   0 73.9857 9.49076   6
  -8  12   0 68.3762 8.68151   9
  -7  12   0 1.09947 3.33781   8
  -7  12   0 -2.7227 4.59862   5
  -7  12   0 -2.2435 4.68190   6
  -6  12   0 38.4275 6.05783   8
  -6  12   0 11.6819 6.30020   5
  -6  12   0 21.5533 5.83173   9
  -6  12   0 29.5353 7.44242   6
  -5  12   0 228.729 15.1485   8
  -5  12   0 212.043 16.5962   5
  -5  12   0 227.883 16.6203   6
  -5  12   0 190.916 14.5991   9
  -4  12   0 115.152 10.8420   8
  -4  12   0 107.262 11.4796   6
  -4  12   0 103.870 11.8028   5
  -4  12   0 88.7823 10.9395   9
  -3  12   0 69.9234 10.8073   5
  -3  12   0 72.8559 10.0472   6
  -3  12   0 73.6730 10.4519   8
  -2  12   0 66.9295 8.73567   9
  -2  12   0 57.7063 9.66072   6
  -2  12   0 46.1641 9.24081   5
  -2  12   0 65.1497 10.1365   8
  -1  12   0 126.049 13.1891   8
  -1  12   0 130.032 12.6266   5
  -1  12   0 119.453 12.2448   6
  -1  12   0 121.100 11.6370   9
   0  12   0 119.927 11.9783   9
   0  12   0 136.046 13.1953   6
   0  12   0 127.285 14.1883   8
   0  12   0 142.098 13.4846   5
   1  12   0 -0.1185 5.52742   9
   1  12   0 1.26604 6.12810   6
   1  12   0 0.25261 6.41382   8
   1  12   0 5.09002 6.32387   5
   2  12   0 -2.1060 6.27878   5
   2  12   0 4.73443 6.79830   6
   2  12   0 4.18055 7.88090   8
   2  12   0 4.91925 6.34703   9
   3  12   0 12.3281 7.80314   5
   3  12   0 13.9734 7.84408   6
   3  12   0 15.7714 9.58616   8
   3  12   0 24.8884 8.11358   9
  -9  13   0 71.1753 11.4349   5
  -9  13   0 57.3244 8.73141   9
  -8  13   0 15.1733 7.39632   5
  -8  13   0 14.1661 7.22358   6
  -8  13   0 10.8697 5.78166   9
  -7  13   0 95.9860 8.44763   8
  -7  13   0 95.0910 11.9301   5
  -7  13   0 103.642 11.5664   6
  -6  13   0 35.5363 7.19713   9
  -6  13   0 28.8752 7.50333   6
  -6  13   0 31.0049 6.44685   8
  -6  13   0 37.9083 8.76184   5
  -5  13   0 -2.9228 5.66734   6
  -5  13   0 3.95609 6.22957   5
  -5  13   0 -4.4859 4.34516   8
  -5  13   0 1.91652 4.58049   9
  -4  13   0 18.8075 7.30068   8
  -4  13   0 7.60009 5.78486   9
  -4  13   0 13.1613 7.44190   5
  -4  13   0 2.08770 6.26673   6
  -3  13   0 13.9851 7.31319   6
  -3  13   0 16.4361 7.75685   5
  -3  13   0 16.8367 7.51220   8
  -3  13   0 31.2929 6.59251   9
  -2  13   0 164.433 15.1904   6
  -2  13   0 137.789 12.8193   9
  -2  13   0 168.601 15.8289   8
  -2  13   0 181.291 16.2704   5
  -1  13   0 180.429 16.1611   6
  -1  13   0 160.275 13.9623   9
  -1  13   0 176.470 16.6173   5
   0  13   0 178.499 17.7009   8
   0  13   0 143.244 13.7594   9
   0  13   0 195.938 16.1994   5
   0  13   0 143.573 15.2399   6
   1  13   0 72.6503 11.4987   5
   1  13   0 48.4491 12.2310   6
   1  13   0 35.7306 20.0914   8
  -7  14   0 132.423 12.9047   9
  -7  14   0 182.533 16.1622   5
  -7  14   0 150.806 14.9457   6
  -6  14   0 89.1669 10.7435   9
  -6  14   0 121.168 12.7908   6
  -6  14   0 103.524 10.8548   8
  -6  14   0 122.976 13.5033   5
  -5  14   0 110.936 11.9665   9
  -5  14   0 151.365 15.0823   5
  -5  14   0 154.259 12.9490   8
  -5  14   0 119.607 13.7816   6
  -4  14   0 59.6944 10.9046   6
  -4  14   0 84.0843 11.4697   8
  -4  14   0 53.8066 8.74162   9
  -4  14   0 69.4838 11.8821   5
  -3  14   0 -7.3829 5.73396   8
  -3  14   0 -2.4844 6.66884   5
  -3  14   0 -1.4075 5.37931   9
  -3  14   0 -1.1155 7.01493   6
  -2  14   0 68.1449 11.3809   6
  -2  14   0 72.2856 12.3207   8
  -2  14   0 68.6397 12.0162   9
  -1  14   0 26.1904 9.26798   5
  -1  14   0 7.42462 6.86766   9
  -1  14   0 27.2386 10.5193   8
  -1  14   0 23.6907 9.39389   6
   0  14  -1 7.58426 7.39501   9
   0  14  -1 18.3586 9.85754   8
  -1  14  -1 125.728 13.0021   9
  -1  14  -1 191.644 17.0242   8
  -1  14  -1 138.901 14.9918   6
  -1  14  -1 176.101 16.4724   5
  -2  14  -1 196.909 17.0433   8
  -2  14  -1 178.533 20.3613   5
  -2  14  -1 145.400 15.6903   6
  -2  14  -1 153.556 13.8047   9
  -3  14  -1 21.0770 9.61889   8
  -3  14  -1 13.9405 9.43728   6
  -3  14  -1 12.8559 6.37215   9
  -3  14  -1 7.57927 9.34027   5
  -4  14  -1 3.33195 5.59045   9
  -4  14  -1 8.15712 9.64426   5
  -5  14  -1 8.98597 6.28523   9
  -5  14  -1 12.5985 8.31656   5
  -6  14  -1 14.9258 7.72890   5
  -6  14  -1 -2.0709 4.94963   8
  -6  14  -1 0.25342 5.07298   9
  -7  14  -1 79.8780 7.62183   8
  -7  14  -1 49.0278 7.94678   9
  -7  14  -1 89.2501 11.8318   5
  -7  14  -1 57.9532 9.96544   6
   2  13  -1 24.8382 9.09149   6
   2  13  -1 37.2623 8.81522   5
   2  13  -1 25.9988 8.44962   9
   2  13  -1 38.3133 14.3118   8
   1  13  -1 9.30136 8.12850   8
   1  13  -1 15.1660 10.0723   6
   1  13  -1 7.84903 7.35206   5
   1  13  -1 0.52074 6.13028   9
   0  13  -1 5.99344 7.69004   8
   0  13  -1 -0.0282 5.16323   9
   0  13  -1 -2.6658 6.79707   6
   0  13  -1 1.61794 6.63975   5
  -1  13  -1 110.354 11.1661   9
  -1  13  -1 135.146 14.5613   8
  -1  13  -1 106.625 12.6915   6
  -1  13  -1 121.244 13.7459   5
  -2  13  -1 215.732 17.0706   8
  -2  13  -1 235.693 17.9132   5
  -2  13  -1 193.682 15.0062   9
  -2  13  -1 176.607 16.0378   6
  -3  13  -1 226.265 17.4871   5
  -3  13  -1 207.796 15.9967   8
  -3  13  -1 174.706 15.9914   6
  -3  13  -1 182.034 14.4815   9
  -4  13  -1 64.9082 9.97725   6
  -4  13  -1 70.5784 10.8596   5
  -4  13  -1 83.2362 9.94746   8
  -4  13  -1 61.6334 8.98905   9
  -5  13  -1 28.3301 8.06863   5
  -5  13  -1 24.7344 6.30367   8
  -5  13  -1 30.7500 7.66453   6
  -5  13  -1 31.8803 6.34672   9
  -6  13  -1 74.5163 10.0784   6
  -6  13  -1 75.4859 8.75840   9
  -6  13  -1 66.0538 7.80070   8
  -6  13  -1 55.5786 10.4660   5
  -7  13  -1 5.34835 5.72442   6
  -7  13  -1 5.19871 5.94017   5
  -7  13  -1 0.49805 4.44885   9
  -7  13  -1 0.88350 3.31477   8
  -8  13  -1 37.8384 6.63888   9
  -8  13  -1 21.8418 8.15753   5
  -8  13  -1 46.0932 8.50637   6
  -9  13  -1 263.876 18.7222   5
  -9  13  -1 211.269 15.7269   9
  -9  13  -1 226.533 17.2461   6
   4  12  -1 63.7786 11.2122   9
   4  12  -1 74.6824 13.3806   8
   4  12  -1 101.703 11.4072   5
   3  12  -1 21.0425 9.57208   8
   3  12  -1 25.6830 7.79332   9
   3  12  -1 38.6276 8.95218   6
   2  12  -1 57.5863 10.2725   6
   2  12  -1 66.4460 10.5580   5
   2  12  -1 32.0841 9.53294   8
   2  12  -1 40.8827 7.98558   9
   1  12  -1 189.228 17.0820   8
   1  12  -1 155.902 14.2755   9
   1  12  -1 193.367 15.4512   5
   0  12  -1 12.9097 5.76169   9
   0  12  -1 25.3253 8.06150   8
   0  12  -1 26.4316 7.38895   5
   0  12  -1 26.3214 7.34601   6
  -1  12  -1 8.65037 6.45248   8
  -1  12  -1 3.41739 5.62692   5
  -1  12  -1 2.57621 5.56638   6
  -1  12  -1 9.67605 5.39100   9
  -2  12  -1 -1.0442 4.17049   9
  -2  12  -1 -3.1434 4.94605   8
  -2  12  -1 -1.8830 4.96612   6
  -2  12  -1 -2.4629 4.87833   5
  -3  12  -1 3.56041 5.49695   5
  -3  12  -1 4.56893 4.73064   9
  -3  12  -1 -1.5710 4.87024   8
  -3  12  -1 -2.7811 4.76194   6
  -4  12  -1 108.947 10.3271   8
  -4  12  -1 75.3767 8.63146   9
  -4  12  -1 104.752 11.3244   5
  -4  12  -1 85.4717 10.7466   6
  -5  12  -1 198.129 13.6285   8
  -5  12  -1 185.519 15.1237   6
  -5  12  -1 200.563 16.0190   5
  -5  12  -1 196.211 13.7620   9
  -6  12  -1 67.0241 8.99230   6
  -6  12  -1 75.1024 7.39326   8
  -6  12  -1 47.1460 7.22593   9
  -7  12  -1 3.11553 2.99240   8
  -7  12  -1 5.54308 5.61439   6
  -7  12  -1 5.63491 4.08475   9
  -7  12  -1 -1.3133 4.75323   5
  -8  12  -1 28.6390 7.65207   5
  -8  12  -1 24.1815 6.72244   6
  -8  12  -1 20.9587 5.47726   9
  -9  12  -1 36.5622 7.95629   5
  -9  12  -1 32.6349 7.16180   6
  -9  12  -1 32.2622 8.14661   9
 -10  12  -1 -3.7080 4.53084   9
 -10  12  -1 2.55726 5.30423   6
 -10  12  -1 -1.1430 5.31086   5
   5  11  -1 1.24586 6.25679   6
   5  11  -1 -0.4261 7.32199   8
   5  11  -1 2.53150 6.05816   5
   5  11  -1 8.31206 7.91725   9
  -5 -11   1 -0.0736 7.41190   8
   4  11  -1 0.99734 6.30037   6
   4  11  -1 5.00927 7.78630   8
   4  11  -1 2.14229 6.42539   9
   4  11  -1 9.46069 6.65234   5
  -4 -11   1 11.6988 7.90699   8
   3  11  -1 22.5818 9.06799   8
   3  11  -1 25.0193 7.56847   9
   3  11  -1 27.3253 9.31069   5
   3  11  -1 36.0016 7.58170   6
  -3 -11   1 48.1243 9.40372   8
   2  11  -1 109.809 11.5380   6
   2  11  -1 126.366 14.0729   8
   2  11  -1 94.8818 11.2442   9
  -2 -11   1 138.338 12.9495   8
   1  11  -1 142.493 12.7112   5
   1  11  -1 102.271 11.3376   9
   1  11  -1 112.795 11.5837   6
   1  11  -1 111.278 20.6929   8
  -1 -11   1 125.995 12.2121   8
   0  11  -1 59.2921 9.66948   5
   0  11  -1 65.1449 12.3159   8
   0  11  -1 67.7848 12.2778   6
   0  11  -1 57.0489 8.04643   9
   0 -11   1 53.6832 10.9287   8
  -1  11  -1 145.393 13.0814   8
  -1  11  -1 133.558 11.3107   9
  -1  11  -1 147.918 14.0843   6
  -1  11  -1 159.956 13.1493   5
  -2  11  -1 252.145 17.0236   9
  -2  11  -1 301.153 19.0113   8
  -2  11  -1 287.880 19.1614   5
  -2  11  -1 299.022 18.7400   6
  -3  11  -1 12.0205 4.37628   9
  -3  11  -1 7.74940 5.54958   5
  -3  11  -1 9.10298 5.21135   6
  -3  11  -1 7.08449 2.99664   7
  -3  11  -1 16.8185 5.86285   8
  -4  11  -1 9.82509 4.11614   9
  -4  11  -1 15.9913 6.11466   5
  -4  11  -1 23.2773 6.36076   6
  -4  11  -1 15.6564 3.19509   7
  -4  11  -1 18.6700 5.54995   8
  -5  11  -1 41.8830 4.25578   8
  -5  11  -1 40.5619 6.19193   9
  -5  11  -1 43.1911 6.26485   8
  -5  11  -1 48.6981 8.04841   6
  -5  11  -1 37.6909 4.31211   7
  -5  11  -1 42.2570 7.91263   5
  -6  11  -1 144.027 11.1689   9
  -6  11  -1 174.269 14.0309   5
  -6  11  -1 166.096 9.00514   8
  -6  11  -1 159.997 9.75597   7
  -6  11  -1 154.914 13.0337   6
  -6  11  -1 166.061 10.5342   8
  -7  11  -1 349.576 17.4255   7
  -7  11  -1 312.285 20.6426   6
  -7  11  -1 318.210 18.8596   9
  -8  11  -1 134.210 11.0283   9
  -8  11  -1 147.512 13.7957   5
  -8  11  -1 147.020 9.86791   7
  -8  11  -1 155.452 16.9089   6
  -9  11  -1 22.3699 5.97616   9
  -9  11  -1 27.4621 6.08581   6
  -9  11  -1 28.2250 7.04489   5
 -10  11  -1 50.2730 7.86802   6
 -10  11  -1 46.1535 11.6050   9
 -10  11  -1 47.7978 8.59209   5
 -11  11  -1 0.11144 5.50668   9
 -11  11  -1 2.00562 4.74841   6
 -11  11  -1 1.60317 4.93038   5
   6  10  -1 197.609 18.8387   8
   6  10  -1 156.737 19.3146   9
   6  10  -1 187.872 14.8304   6
  -6 -10   1 212.543 18.2657   8
  -6 -10   1 188.102 14.1076   4
   5  10  -1 334.657 34.7730   8
   5  10  -1 379.790 21.1540   5
   5  10  -1 368.573 21.6545   6
   5  10  -1 299.734 22.7399   9
  -5 -10   1 348.628 24.8262   8
  -5 -10   1 351.808 20.6608   4
   4  10  -1 393.330 22.4976   5
   4  10  -1 388.659 26.1000   8
   4  10  -1 362.234 23.5376   9
   4  10  -1 353.044 22.2692   6
  -4 -10   1 364.912 25.4055   8
  -4 -10   1 368.439 20.9028   4
   3  10  -1 64.7771 9.24801   5
   3  10  -1 58.4184 9.37772   9
   3  10  -1 69.4766 11.1408   8
  -3 -10   1 59.9761 6.13238   4
  -3 -10   1 65.8320 10.6369   8
   2  10  -1 2.27140 5.14894   6
   2  10  -1 0.34651 4.62661   5
   2  10  -1 -4.5108 5.11215   8
   2  10  -1 1.45217 4.73533   9
  -2 -10   1 1.14059 2.50151   4
  -2 -10   1 1.68824 5.25701   8
   1  10  -1 5.63352 4.61402   9
   1  10  -1 4.41523 4.92799   6
   1  10  -1 3.52511 5.09621   5
  -1 -10   1 4.34679 2.43952   4
  -1 -10   1 6.56696 5.00576   8
   0  10  -1 -0.0167 3.96311   9
   0  10  -1 1.94677 4.54017   8
   0  10  -1 1.42300 4.37598   5
   0  10  -1 -1.1212 4.20525   6
   0 -10   1 0.98355 4.11738   8
   0 -10   1 0.66691 1.33605   4
  -1  10  -1 346.534 20.9820   7
  -1  10  -1 355.708 21.4807   5
  -1  10  -1 367.472 20.4485   9
  -1  10  -1 358.195 21.8059   8
  -1  10  -1 345.100 21.2477   6
   1 -10   1 347.671 21.0587   8
  -2  10  -1 455.256 24.5200   9
  -2  10  -1 430.236 22.8223   7
  -2  10  -1 463.563 25.7560   6
  -2  10  -1 422.321 23.7862   8
  -2  10  -1 505.022 26.6294   5
  -2  10  -1 491.192 26.0324   8
   2 -10   1 455.012 25.1607   8
  -3  10  -1 8.14713 3.90840   9
  -3  10  -1 13.2831 2.89639   7
  -3  10  -1 13.9049 5.12280   6
  -3  10  -1 14.9496 5.30875   5
  -3  10  -1 8.23831 2.92348   8
  -3  10  -1 17.8627 5.13626   8
   3 -10   1 8.32480 4.17843   8
  -4  10  -1 10.7370 4.82943   6
  -4  10  -1 6.83107 4.46120   5
  -4  10  -1 9.55294 3.82327   9
  -4  10  -1 8.90789 4.03869   8
  -4  10  -1 1.94120 2.30200   8
  -4  10  -1 7.17543 2.36614   7
  -5  10  -1 3.19603 4.12278   5
  -5  10  -1 2.29983 2.05966   7
  -5  10  -1 1.53727 1.93079   8
  -5  10  -1 3.23902 3.27733   8
  -5  10  -1 2.97547 3.29418   9
  -5  10  -1 -0.5059 3.62556   6
  -6  10  -1 48.1895 4.51275   7
  -6  10  -1 42.2961 4.05379   8
  -6  10  -1 43.4244 7.53271   5
  -6  10  -1 48.2493 6.55685   9
  -6  10  -1 52.7086 7.43114   6
  -6  10  -1 41.7605 5.01398   8
  -7  10  -1 32.4264 5.60355   9
  -7  10  -1 32.6796 6.57780   5
  -7  10  -1 32.3124 4.35503   7
  -7  10  -1 24.7453 5.65860   6
  -8  10  -1 12.3977 4.62800   6
  -8  10  -1 28.7806 6.07817   5
  -8  10  -1 24.1742 4.47620   7
  -8  10  -1 22.6419 5.33466   9
  -9  10  -1 105.432 11.7645   7
  -9  10  -1 116.710 9.53395   9
  -9  10  -1 101.248 10.1481   5
  -9  10  -1 114.214 9.65999   6
 -10  10  -1 258.297 16.3022   6
 -10  10  -1 255.161 16.7276   7
 -10  10  -1 247.084 16.7101   5
 -10  10  -1 221.756 15.5138   9
 -11  10  -1 75.6828 9.22097   6
 -11  10  -1 90.2039 10.8680   9
 -11  10  -1 103.048 10.8437   7
 -11  10  -1 86.6491 9.50230   5
 -12  10  -1 44.6794 7.38513   9
 -12  10  -1 26.7212 6.29547   6
 -12  10  -1 34.1833 8.42694   7
   7   9  -1 27.8281 6.81597   6
   7   9  -1 31.9657 9.61542   8
   6   9  -1 -2.5152 6.03769   9
   6   9  -1 -0.3126 4.93345   6
   6   9  -1 3.92980 7.22831   8
   6   9  -1 1.17427 4.42435   5
  -6  -9   1 0.79340 4.43839   4
  -6  -9   1 -0.8952 9.46102   8
   5   9  -1 88.1099 12.0953   8
   5   9  -1 66.3083 10.2212   9
   5   9  -1 91.0263 15.0036   6
   5   9  -1 88.5123 8.77246   5
  -5  -9   1 89.5380 8.72559   4
  -5  -9   1 63.0635 10.8844   8
   4   9  -1 189.735 13.3978   5
   4   9  -1 157.845 14.2808   9
   4   9  -1 187.010 13.6436   6
   4   9  -1 185.415 16.0828   8
  -4  -9   1 174.618 12.0918   4
  -4  -9   1 193.709 15.7970   8
   3   9  -1 583.700 31.0219   6
   3   9  -1 536.420 31.0813   9
   3   9  -1 591.403 33.3512   8
   3   9  -1 625.191 31.1204   5
  -3  -9   1 548.727 28.9425   4
  -3  -9   1 573.551 32.8629   8
   2   9  -1 128.194 11.0292   6
   2   9  -1 120.965 10.8935   5
   2   9  -1 118.637 10.5115   9
   2   9  -1 133.252 12.3287   8
  -2  -9   1 118.448 8.09328   4
  -2  -9   1 109.112 11.1901   8
   1   9  -1 27.4135 5.62138   9
   1   9  -1 33.6227 6.43560   6
   1   9  -1 23.8739 5.99655   5
   1   9  -1 20.6409 6.19570   8
  -1  -9   1 35.1707 7.92441   8
  -1  -9   1 26.6202 3.42800   4
   0   9  -1 7.64541 4.27388   9
   0   9  -1 20.7076 5.73966   8
   0   9  -1 25.9861 5.85696   6
   0   9  -1 12.3750 4.82113   5
   0  -9   1 15.3542 2.11967   4
   0  -9   1 9.89367 4.67773   8
  -1   9  -1 321.437 19.1136   8
  -1   9  -1 292.626 17.4007   8
  -1   9  -1 318.283 18.9478   5
  -1   9  -1 294.794 16.5090   7
  -1   9  -1 323.871 17.8446   9
  -1   9  -1 293.050 18.2205   6
   1  -9   1 337.651 18.9227   8
  -2   9  -1 -0.3066 2.93053   8
  -2   9  -1 0.83819 2.41721   8
  -2   9  -1 0.09795 3.37972   6
  -2   9  -1 7.65275 3.51060   9
  -2   9  -1 2.32889 2.27630   7
  -2   9  -1 -1.0597 3.10577   5
   2  -9   1 0.84235 2.67971   8
  -3   9  -1 276.051 16.3081   8
  -3   9  -1 237.616 14.6041   8
  -3   9  -1 268.006 17.2203   5
  -3   9  -1 292.633 14.1639   7
  -3   9  -1 286.798 15.8014   9
  -3   9  -1 288.088 16.9648   6
   3  -9   1 283.264 15.9791   8
  -4   9  -1 576.417 30.5792   6
  -4   9  -1 608.461 29.5124   9
  -4   9  -1 588.519 31.3555   5
  -4   9  -1 596.636 29.6654   8
  -4   9  -1 582.958 27.8526   7
  -4   9  -1 581.428 28.1773   8
   4  -9   1 582.391 29.2691   8
  -5   9  -1 200.539 13.7464   5
  -5   9  -1 191.442 11.4369   8
  -5   9  -1 199.370 10.6054   7
  -5   9  -1 181.532 11.8668   9
  -5   9  -1 188.020 12.9467   6
  -5   9  -1 192.383 10.1188   8
  -6   9  -1 89.7081 5.48452   4
  -6   9  -1 82.7791 7.65594   9
  -6   9  -1 103.121 8.69480   6
  -6   9  -1 88.0086 6.69279   7
  -6   9  -1 80.1134 5.67595   4
  -6   9  -1 106.378 6.18368   8
  -6   9  -1 108.063 9.35607   5
  -7   9  -1 15.0458 3.23674   4
  -7   9  -1 19.7532 4.92353   9
  -7   9  -1 10.8688 3.60471   7
  -7   9  -1 17.3691 5.22163   5
  -7   9  -1 18.4614 4.81301   6
  -8   9  -1 1.70328 3.10713   4
  -8   9  -1 1.07097 3.16718   9
  -8   9  -1 6.78560 4.22548   5
  -8   9  -1 2.89865 3.62311   6
  -9   9  -1 21.4096 5.63285   5
  -9   9  -1 35.9849 5.54890   4
  -9   9  -1 28.9499 5.30376   9
  -9   9  -1 24.6564 5.51368   7
  -9   9  -1 32.2242 5.46780   6
 -10   9  -1 47.5853 6.33091   6
 -10   9  -1 37.8398 7.02432   7
 -10   9  -1 25.4380 5.99764   4
 -10   9  -1 42.9914 6.16820   9
 -10   9  -1 40.3267 6.96629   5
 -11   9  -1 171.632 12.3943   9
 -11   9  -1 165.437 14.7879   7
 -11   9  -1 160.346 12.4278   6
 -11   9  -1 181.917 12.7691   5
 -11   9  -1 197.156 14.1164   4
 -12   9  -1 52.9773 7.54842   9
 -12   9  -1 57.5936 9.91373   7
 -12   9  -1 56.2959 7.74055   6
 -12   9  -1 77.2339 10.4118   4
   8   8  -1 7.15012 8.70104   9
   8   8  -1 14.4398 5.44520   6
  -8  -8   1 10.9878 8.17033   8
  -8  -8   1 11.2059 6.33780   4
   7   8  -1 193.992 16.4527   8
   7   8  -1 137.831 14.4171   9
   7   8  -1 133.376 17.7714   6
  -7  -8   1 185.770 16.6634   8
  -7  -8   1 161.066 13.5784   4
   6   8  -1 9.06336 6.47765   9
   6   8  -1 7.07209 6.65185   8
   6   8  -1 4.94100 4.00512   5
   6   8  -1 6.97851 5.36158   6
  -6  -8   1 6.84352 4.74763   4
  -6  -8   1 10.1477 6.83134   8
   5   8  -1 4.61043 4.44543   6
   5   8  -1 2.66780 5.43295   8
  -5  -8   1 10.5884 6.38804   8
  -5  -8   1 3.37557 3.89817   4
   4   8  -1 2.15733 4.71506   9
   4   8  -1 -1.3530 4.20571   6
   4   8  -1 3.41035 7.24637   5
   4   8  -1 -0.5553 5.16203   8
  -4  -8   1 5.67573 3.64558   4
  -4  -8   1 5.29902 5.39018   8
   3   8  -1 3.29445 4.82630   8
   3   8  -1 2.00917 4.32301   6
   3   8  -1 4.08880 4.67198   9
   3   8  -1 6.68920 5.57716   5
  -3  -8   1 5.67577 3.33642   4
  -3  -8   1 7.42264 4.85831   8
   2   8  -1 8.25577 4.14534   6
   2   8  -1 11.9428 4.53773   9
   2   8  -1 14.8593 8.31453   8
   2   8  -1 17.2389 5.78393   5
  -2  -8   1 8.39377 3.08924   4
  -2  -8   1 13.1897 4.86332   8
   1   8  -1 418.188 22.6949   6
   1   8  -1 439.660 23.1787   5
   1   8  -1 399.736 29.9356   8
   1   8  -1 397.304 22.0820   9
  -1  -8   1 396.990 20.1644   4
  -1  -8   1 412.373 23.5310   8
   0   8  -1 26.5886 6.55681   6
   0   8  -1 29.1615 6.15174   8
   0   8  -1 31.7831 4.74256   7
   0   8  -1 25.8021 5.25668   5
   0   8  -1 29.0703 5.13419   9
   0  -8   1 24.8273 2.55378   4
   0  -8   1 21.4733 4.93981   8
  -1   8  -1 52.6673 9.12127   8
  -1   8  -1 66.7807 5.51433   7
  -1   8  -1 75.9638 8.00670   6
  -1   8  -1 61.7271 6.98598   5
  -1   8  -1 70.0096 7.27250   8
  -1   8  -1 73.9846 6.60813   9
   1  -8   1 65.0708 6.80269   8
  -2   8  -1 408.115 21.2567   9
  -2   8  -1 366.383 20.8955   8
  -2   8  -1 404.044 22.1464   6
  -2   8  -1 427.632 22.3989   8
  -2   8  -1 413.911 22.7411   5
  -2   8  -1 451.098 20.3311   7
  -3   8  -1 53.6773 5.41682   9
  -3   8  -1 56.2649 4.16725   7
  -3   8  -1 40.5450 4.35745   8
  -3   8  -1 44.9588 6.07436   5
  -3   8  -1 44.4655 5.92844   6
  -3   8  -1 48.1017 5.41596   8
   3  -8   1 53.0099 5.20696   8
  -4   8  -1 279.255 16.5521   6
  -4   8  -1 284.354 14.4503   8
  -4   8  -1 318.352 17.6789   5
  -4   8  -1 295.407 14.4613   7
  -4   8  -1 300.952 15.6340   8
  -4   8  -1 269.748 15.4898   9
   4  -8   1 271.404 18.0570   8
  -5   8  -1 321.246 20.6056   5
  -5   8  -1 341.847 16.6924   7
  -5   8  -1 308.057 15.4833   4
  -5   8  -1 308.276 15.5172   8
  -5   8  -1 328.787 15.7480   4
  -5   8  -1 334.583 17.6907   9
  -5   8  -1 321.642 18.3406   6
  -5   8  -1 351.494 16.7028   8
  -6   8  -1 257.617 13.5472   4
  -6   8  -1 265.136 17.7065   6
  -6   8  -1 248.266 14.7520   9
  -6   8  -1 258.312 14.3448   7
  -7   8  -1 229.712 12.5671   4
  -7   8  -1 218.630 13.6283   6
  -7   8  -1 203.800 13.0178   7
  -7   8  -1 194.097 12.3465   9
  -7   8  -1 194.347 15.1167   5
  -8   8  -1 157.485 10.1431   4
  -8   8  -1 126.713 10.4184   9
  -8   8  -1 127.127 9.70041   6
  -8   8  -1 136.902 10.3877   5
  -8   8  -1 135.436 10.6635   7
  -9   8  -1 30.7524 5.87543   4
  -9   8  -1 27.6659 5.96648   7
  -9   8  -1 41.4505 5.20777   6
  -9   8  -1 36.6953 5.98559   5
  -9   8  -1 40.4149 5.27686   9
 -10   8  -1 57.0279 6.51527   9
 -10   8  -1 56.1274 6.13650   6
 -10   8  -1 64.0342 8.56140   7
 -10   8  -1 52.5084 6.56573   5
 -10   8  -1 71.3699 7.85964   4
 -11   8  -1 0.68421 4.75276   4
 -11   8  -1 1.50865 3.28684   6
 -11   8  -1 2.02183 3.68630   9
 -11   8  -1 4.78952 5.42398   7
 -11   8  -1 2.83865 4.73192   5
 -12   8  -1 1.20769 5.46256   4
 -12   8  -1 3.16259 6.04551   7
 -12   8  -1 -1.2099 3.51758   9
   9   7  -1 26.9000 9.37825   9
   9   7  -1 25.6469 5.27699   6
  -9  -7   1 32.2115 9.46782   8
  -9  -7   1 52.7007 9.30216   4
   8   7  -1 105.027 9.56259   6
   8   7  -1 119.411 13.5141   9
  -8  -7   1 103.620 12.7931   8
  -8  -7   1 125.170 11.9984   4
   7   7  -1 91.9944 10.9653   9
   7   7  -1 94.1633 8.83923   6
   7   7  -1 67.4591 11.4821   8
  -7  -7   1 96.8172 10.4473   4
  -7  -7   1 89.0752 11.9743   8
   6   7  -1 170.138 11.0683   5
   6   7  -1 189.104 12.5104   6
   6   7  -1 167.331 15.1171   8
  -6  -7   1 179.198 15.7918   8
  -6  -7   1 173.257 13.3756   4
   5   7  -1 279.108 16.0733   5
   5   7  -1 280.167 18.3838   9
   5   7  -1 277.726 19.3425   8
   5   7  -1 285.141 16.6130   6
  -5  -7   1 268.841 17.2196   4
  -5  -7   1 301.496 19.8976   8
   4   7  -1 85.2220 9.32955   9
   4   7  -1 104.291 8.68621   5
   4   7  -1 108.244 10.7613   8
   4   7  -1 102.527 8.98897   6
  -4  -7   1 108.614 8.61977   4
  -4  -7   1 100.266 10.6047   8
   3   7  -1 1.60454 3.62748   9
   3   7  -1 3.37333 4.19898   8
   3   7  -1 7.58289 3.75654   5
  -3  -7   1 5.03261 4.14101   8
  -3  -7   1 3.33051 2.85586   4
   2   7  -1 107.309 8.83782   5
   2   7  -1 124.847 9.26917   9
   2   7  -1 118.269 10.3115   8
   2   7  -1 114.819 8.94296   6
  -2  -7   1 106.561 7.53111   4
  -2  -7   1 111.531 9.78771   8
   1   7  -1 79.3383 7.33057   9
   1   7  -1 84.8494 7.66621   6
   1   7  -1 101.470 8.80507   8
   1   7  -1 93.3076 7.82349   5
  -1  -7   1 90.7936 5.98783   4
  -1  -7   1 90.1641 8.25321   8
   0   7  -1 248.888 14.1059   7
   0   7  -1 278.971 15.5120   5
   0   7  -1 275.645 15.3267   6
   0   7  -1 289.913 16.0860   8
   0   7  -1 249.456 14.5561   9
   0  -7   1 244.437 12.6306   4
   0  -7   1 247.623 15.4054   8
  -1   7  -1 1264.89 63.9519   8
  -1   7  -1 1377.08 63.8537   9
  -1   7  -1 1462.87 63.1150   7
  -1   7  -1 1455.02 65.1149   8
  -1   7  -1 1393.39 65.0784   5
  -1   7  -1 1317.02 64.4545   6
   1  -7   1 1356.87 64.7236   8
  -2   7  -1 405.983 18.5427   7
  -2   7  -1 389.055 19.5741   9
  -2   7  -1 373.833 20.8300   5
  -2   7  -1 374.301 20.3180   6
  -2   7  -1 387.507 20.2663   8
  -2   7  -1 370.753 19.4761   8
  -3   7  -1 134.666 8.79666   8
  -3   7  -1 141.098 8.89364   9
  -3   7  -1 147.934 10.2829   5
  -3   7  -1 133.419 9.55538   6
  -3   7  -1 159.490 9.35280   8
  -3   7  -1 167.114 8.11472   7
   3  -7   1 145.444 11.4689   8
  -4   7  -1 127.593 8.73027   6
  -4   7  -1 128.711 6.77704   8
  -4   7  -1 126.724 7.63218   8
  -4   7  -1 121.248 8.10157   9
  -4   7  -1 117.521 6.48124   4
  -4   7  -1 122.376 7.17185   7
  -4   7  -1 132.687 9.33124   5
  -4   7  -1 118.903 6.70366   4
  -5   7  -1 24.1487 3.18571   4
  -5   7  -1 29.5654 4.29452   9
  -5   7  -1 22.8867 2.42358   8
  -5   7  -1 25.7086 2.75248   8
  -5   7  -1 23.1519 3.49621   7
  -5   7  -1 28.0982 5.00577   5
  -5   7  -1 26.7570 4.74026   6
  -6   7  -1 44.0466 5.23186   6
  -6   7  -1 48.1849 5.10152   7
  -6   7  -1 39.4452 5.84534   5
  -6   7  -1 45.4073 4.53819   4
  -6   7  -1 48.5143 5.12954   9
  -7   7  -1 170.709 11.2856   6
  -7   7  -1 177.086 11.1146   9
  -7   7  -1 196.995 12.5272   7
  -7   7  -1 198.045 11.5458   4
  -7   7  -1 183.098 12.0774   5
  -8   7  -1 138.955 9.59698   6
  -8   7  -1 146.425 10.4227   4
  -8   7  -1 152.244 10.2272   5
  -8   7  -1 141.330 11.4413   7
  -8   7  -1 140.239 9.53319   9
  -9   7  -1 100.208 10.5037   7
  -9   7  -1 120.117 11.0230   4
  -9   7  -1 117.873 8.58128   5
  -9   7  -1 101.412 8.26389   9
 -10   7  -1 102.437 7.85181   6
 -10   7  -1 106.629 8.01343   5
 -10   7  -1 97.8653 10.7930   7
 -10   7  -1 111.808 10.1292   4
 -10   7  -1 96.1254 7.97893   9
 -11   7  -1 183.254 14.1481   4
 -11   7  -1 178.515 12.0176   9
 -11   7  -1 174.208 11.4442   6
 -11   7  -1 164.161 15.3928   7
 -12   7  -1 55.8306 10.0697   7
 -12   7  -1 38.6753 6.50964   9
 -12   7  -1 50.6688 7.45992   6
 -12   7  -1 46.9403 8.80821   4
 -13   7  -1 -5.3913 5.81185   7
 -13   7  -1 -0.7260 5.70561   4
 -13   7  -1 0.62133 3.63877   9
  10   6  -1 41.7037 10.1287   9
 -10  -6   1 48.2476 13.7941   7
 -10  -6   1 73.4109 12.6850   8
   9   6  -1 12.0667 4.22386   6
   9   6  -1 15.6877 7.52719   9
  -9  -6   1 8.77261 7.39506   8
  -9  -6   1 9.31134 6.09064   4
   8   6  -1 43.3691 8.55967   9
   8   6  -1 35.5352 8.43132   8
   8   6  -1 39.3098 5.91244   6
  -8  -6   1 42.7594 8.13066   4
  -8  -6   1 30.1030 8.24786   8
   7   6  -1 31.9311 7.44918   8
   7   6  -1 33.1213 9.37289   9
   7   6  -1 36.5218 5.60363   6
   7   6  -1 36.8062 4.22478   5
  -7  -6   1 43.4053 8.81994   8
  -7  -6   1 41.5343 7.89333   4
   6   6  -1 198.545 15.4972   8
   6   6  -1 222.527 12.9981   6
   6   6  -1 203.904 11.7585   5
   6   6  -1 190.903 14.7752   9
  -6  -6   1 202.139 14.5643   4
  -6  -6   1 210.604 16.4054   8
   5   6  -1 312.034 18.8757   9
   5   6  -1 302.221 16.5996   5
   5   6  -1 311.817 19.9189   8
  -5  -6   1 314.950 27.1789   8
   4   6  -1 373.676 19.6488   5
   4   6  -1 360.429 22.0242   8
   4   6  -1 387.743 19.9940   6
   4   6  -1 342.414 20.5715   9
  -4  -6   1 384.524 20.5306   4
  -4  -6   1 370.853 22.2605   8
   3   6  -1 218.018 12.4920   6
   3   6  -1 194.970 13.6421   8
   3   6  -1 192.014 11.9220   5
   3   6  -1 183.896 12.5464   9
  -3  -6   1 199.126 13.7251   8
  -3  -6   1 203.324 11.9192   4
   2   6  -1 40.1724 5.06145   9
   2   6  -1 34.3109 4.64716   5
   2   6  -1 38.2464 5.11192   6
   2   6  -1 40.5008 6.24794   8
  -2  -6   1 36.8973 5.79669   8
   1   6  -1 36.5383 5.19210   8
   1   6  -1 32.9756 4.79065   5
   1   6  -1 39.0653 4.69712   6
   1   6  -1 38.1722 4.96023   9
  -1  -6   1 29.5211 3.31617   4
  -1  -6   1 38.3822 5.62718   8
   0   6  -1 787.004 35.3843   9
   0   6  -1 744.480 36.3284   8
   0   6  -1 679.385 33.8559   4
   0   6  -1 668.556 35.4848   8
   0   6  -1 720.621 35.5398   6
   0   6  -1 744.875 35.9090   5
   0   6  -1 770.470 34.9538   7
   0  -6   1 752.448 36.2526   8
   0  -6   1 752.757 33.7713   4
  -1   6  -1 1420.71 65.4251   5
  -1   6  -1 1287.50 64.4886   8
  -1   6  -1 1430.29 65.2539   8
  -1   6  -1 1355.38 64.8655   6
  -1   6  -1 1534.42 63.5942   7
  -1   6  -1 1381.10 64.1168   9
  -1   6  -1 1233.28 62.6761   4
   1  -6   1 1519.19 62.6477   4
   1  -6   1 1352.21 63.0569   7
   1  -6   1 1447.70 65.1579   8
  -2   6  -1 444.861 23.9744   5
  -2   6  -1 438.701 23.4512   6
  -2   6  -1 472.283 22.8271   9
  -2   6  -1 461.576 23.3344   8
  -2   6  -1 464.617 22.8579   8
  -2   6  -1 500.676 21.9031   7
   2  -6   1 486.679 23.3356   8
   2  -6   1 472.825 22.1644   7
  -3   6  -1 657.013 34.3650   5
  -3   6  -1 687.874 33.1664   8
  -3   6  -1 699.839 33.8526   6
  -3   6  -1 714.786 32.4219   7
  -3   6  -1 762.008 33.5883   9
  -3   6  -1 671.856 31.7669   4
  -3   6  -1 730.822 32.7084   8
  -3   6  -1 714.484 32.8996   4
   3  -6   1 676.721 33.6246   7
   3  -6   1 702.787 33.1305   8
  -4   6  -1 528.608 25.8112   7
  -4   6  -1 580.992 25.3977   8
  -4   6  -1 522.471 24.6435   8
  -4   6  -1 527.063 25.2597   4
  -4   6  -1 496.404 24.9810   4
  -4   6  -1 544.844 26.1684   9
  -4   6  -1 541.782 27.2791   5
  -4   6  -1 571.350 26.8137   6
  -5   6  -1 124.687 7.93545   9
  -5   6  -1 128.296 8.44420   6
  -5   6  -1 130.989 9.03423   5
  -5   6  -1 137.530 8.00503   4
  -5   6  -1 141.533 8.75305   7
  -6   6  -1 132.065 9.20646   7
  -6   6  -1 132.037 8.79307   5
  -6   6  -1 118.078 7.82060   9
  -6   6  -1 124.142 8.22244   6
  -6   6  -1 114.078 8.57897   4
  -7   6  -1 254.818 13.3527   9
  -7   6  -1 249.701 15.4468   7
  -7   6  -1 232.438 13.7119   5
  -7   6  -1 217.256 13.6755   4
  -7   6  -1 228.297 13.2732   6
  -8   6  -1 5.42408 4.16610   7
  -8   6  -1 11.3507 3.27947   5
  -8   6  -1 14.6474 4.45057   4
  -8   6  -1 13.1803 3.44954   9
  -8   6  -1 9.39079 2.98169   6
  -9   6  -1 113.029 11.1799   7
  -9   6  -1 97.8365 7.44141   6
  -9   6  -1 113.008 7.72678   5
  -9   6  -1 101.918 8.35160   9
  -9   6  -1 102.763 9.59137   4
 -10   6  -1 34.9358 7.22117   4
 -10   6  -1 37.9392 4.50632   5
 -10   6  -1 36.0331 5.51255   9
 -10   6  -1 33.5589 4.50693   6
 -10   6  -1 37.2295 7.94405   7
 -11   6  -1 53.8641 10.3182   7
 -11   6  -1 52.6442 6.38773   6
 -11   6  -1 71.5693 9.37537   4
 -11   6  -1 52.4052 6.31449   9
 -12   6  -1 72.7006 10.1051   4
 -12   6  -1 75.4264 11.4492   7
 -12   6  -1 55.1429 7.82366   9
 -13   6  -1 27.8516 9.35496   7
 -13   6  -1 33.3863 8.90852   4
 -13   6  -1 21.8264 5.10860   9
  10   5  -1 123.546 13.8460   9
  10   5  -1 99.2846 9.04908   6
 -10  -5   1 135.293 13.8370   4
 -10  -5   1 136.543 16.1747   7
 -10  -5   1 146.493 15.0844   8
   9   5  -1 256.725 19.7357   9
   9   5  -1 279.889 15.8984   6
  -9  -5   1 311.468 20.8641   4
  -9  -5   1 312.233 21.9113   8
   8   5  -1 123.966 8.68499   6
   8   5  -1 111.207 11.7175   8
   8   5  -1 105.971 11.6574   9
  -8  -5   1 127.520 13.0696   8
  -8  -5   1 121.908 12.2570   4
   7   5  -1 105.204 11.0913   9
   7   5  -1 125.660 8.55033   6
   7   5  -1 106.421 6.52056   5
   7   5  -1 112.605 11.1129   8
  -7  -5   1 124.040 12.0488   8
  -7  -5   1 122.858 11.1344   4
   6   5  -1 33.0537 4.00756   5
   6   5  -1 38.5988 6.75715   9
   6   5  -1 34.3108 6.89859   8
   6   5  -1 40.4017 5.42784   6
  -6  -5   1 40.4410 7.71729   8
  -6  -5   1 36.5757 6.56433   4
   5   5  -1 58.6722 7.30893   9
   5   5  -1 75.7093 6.58246   6
   5   5  -1 79.5391 8.54581   8
  -5  -5   1 76.6621 7.68153   4
  -5  -5   1 78.5038 8.61286   8
   4   5  -1 46.8100 6.56469   8
   4   5  -1 51.5385 4.89859   5
   4   5  -1 43.8219 5.11423   6
   4   5  -1 48.1844 6.04505   9
  -4  -5   1 46.3877 6.38221   8
  -4  -5   1 42.2982 5.35172   4
   3   5  -1 102.622 7.93101   9
   3   5  -1 111.518 8.87694   8
   3   5  -1 111.821 7.33278   5
   3   5  -1 105.907 7.55406   6
  -3  -5   1 99.1875 7.43719   4
  -3  -5   1 110.689 8.85304   8
   2   5  -1 213.304 12.8808   9
   2   5  -1 235.336 13.0862   6
   2   5  -1 234.240 12.8898   5
   2   5  -1 234.724 14.1267   8
  -2  -5   1 247.851 14.3273   8
  -2  -5   1 235.364 12.5776   4
   1   5  -1 166.934 10.9304   8
   1   5  -1 168.890 10.0809   9
   1   5  -1 175.312 10.2532   6
   1   5  -1 171.516 10.2625   5
  -1  -5   1 174.831 11.0080   8
  -1  -5   1 181.887 9.42185   4
   0   5  -1 806.165 37.0727   7
   0   5  -1 723.017 36.4825   4
   0   5  -1 868.255 38.3954   9
   0   5  -1 782.033 38.3054   8
   0   5  -1 782.406 37.7851   6
   0   5  -1 771.939 37.9896   5
   0  -5   1 840.812 38.4722   8
   0  -5   1 774.077 36.3638   7
   0  -5   1 827.354 36.3953   4
  -1   5  -1 936.055 40.2521   7
  -1   5  -1 848.532 41.8428   5
  -1   5  -1 923.669 40.9595   9
  -1   5  -1 885.239 41.3086   8
  -1   5  -1 852.745 39.8322   4
  -1   5  -1 839.825 41.5485   8
  -1   5  -1 843.299 41.4981   6
   1  -5   1 931.117 39.7139   4
   1  -5   1 871.124 40.0361   7
  -2   5  -1 153.149 8.40401   8
  -2   5  -1 165.549 10.4254   6
  -2   5  -1 144.431 9.34595   5
  -2   5  -1 156.901 8.45274   9
  -2   5  -1 154.505 7.24782   4
  -2   5  -1 142.660 8.60464   8
  -2   5  -1 155.214 7.65265   7
   2  -5   1 151.073 8.61694   8
   2  -5   1 150.624 8.01645   7
  -3   5  -1 37.0043 4.80147   6
  -3   5  -1 25.7009 3.38766   9
  -3   5  -1 26.8246 4.01167   5
  -3   5  -1 23.7890 2.32555   4
  -3   5  -1 22.7805 2.33562   8
  -3   5  -1 22.0695 2.10575   4
  -3   5  -1 24.9383 2.70964   7
  -3   5  -1 25.3542 2.70648   8
   3  -5   1 23.0590 2.97101   7
   3  -5   1 25.9777 2.66351   8
  -4   5  -1 872.564 41.0006   5
  -4   5  -1 866.052 39.8580   9
  -4   5  -1 854.839 40.4421   7
  -4   5  -1 846.337 39.8464   4
  -4   5  -1 860.470 40.3531   6
  -5   5  -1 454.416 23.1554   7
  -5   5  -1 450.995 22.3246   4
  -5   5  -1 444.745 22.6722   5
  -5   5  -1 455.617 21.9797   9
  -5   5  -1 446.081 22.1835   6
  -6   5  -1 165.575 10.0293   5
  -6   5  -1 158.114 9.50005   6
  -6   5  -1 162.193 10.2473   4
  -6   5  -1 171.368 9.70235   9
  -6   5  -1 177.816 11.4746   7
  -7   5  -1 152.899 9.41719   9
  -7   5  -1 143.636 9.20129   5
  -7   5  -1 155.628 11.6230   7
  -7   5  -1 145.815 8.92976   6
  -7   5  -1 164.923 10.5991   4
  -8   5  -1 32.9412 6.71285   7
  -8   5  -1 45.1331 5.72502   9
  -8   5  -1 40.7738 6.55027   4
  -8   5  -1 27.8703 3.98221   6
  -8   5  -1 29.2854 4.12619   5
  -9   5  -1 18.5780 3.48714   6
  -9   5  -1 11.6459 5.45336   7
  -9   5  -1 16.5336 4.43262   9
  -9   5  -1 25.4377 5.64384   4
 -10   5  -1 80.2363 10.5756   7
 -10   5  -1 88.0791 10.4239   4
 -10   5  -1 105.099 7.15962   6
 -10   5  -1 89.0154 5.74582   5
 -10   5  -1 93.3303 7.97948   9
 -11   5  -1 20.8505 7.33057   4
 -11   5  -1 34.0401 4.54523   6
 -11   5  -1 29.2693 5.73772   9
 -12   5  -1 1.22044 6.00401   7
 -12   5  -1 -0.8483 4.90188   4
 -12   5  -1 -2.7767 3.47317   9
 -13   5  -1 5.15871 4.75452   9
 -13   5  -1 5.49472 7.51300   7
 -13   5  -1 8.44283 7.42490   4
 -11  -4   1 -1.5980 7.07661   7
 -11  -4   1 1.05893 6.23063   4
 -11  -4   1 0.18870 6.56573   8
  10   4  -1 47.3917 6.43042   6
  10   4  -1 54.0422 9.76998   9
 -10  -4   1 66.7805 10.8645   4
 -10  -4   1 63.0425 10.9223   8
 -10  -4   1 51.9152 10.4894   7
   9   4  -1 34.7683 7.78333   9
   9   4  -1 55.5336 5.85916   6
  -9  -4   1 46.6973 9.20524   8
  -9  -4   1 46.0330 8.77277   4
   8   4  -1 63.3191 8.30877   8
   8   4  -1 51.7490 6.66519   6
   8   4  -1 60.8163 9.17156   9
  -8  -4   1 58.5807 9.56931   8
  -8  -4   1 66.5138 8.91999   4
   7   4  -1 362.250 21.6235   8
   7   4  -1 349.455 21.1048   9
   7   4  -1 384.967 18.4893   6
   7   4  -1 326.439 16.3383   5
  -7  -4   1 346.257 21.2048   4
  -7  -4   1 353.267 22.1092   8
   6   4  -1 302.827 15.0620   6
   6   4  -1 275.196 17.6381   8
   6   4  -1 283.057 13.9175   5
   6   4  -1 251.464 16.7192   9
  -6  -4   1 295.024 18.8836   8
  -6  -4   1 288.600 17.5669   4
   5   4  -1 160.097 11.2578   9
   5   4  -1 173.579 9.92424   6
   5   4  -1 167.343 9.25662   5
   5   4  -1 152.442 11.7452   8
  -5  -4   1 165.206 12.2724   8
  -5  -4   1 190.224 11.8636   4
   4   4  -1 136.496 10.1444   8
   4   4  -1 145.665 8.21044   5
   4   4  -1 126.744 9.37140   9
   4   4  -1 142.760 8.60488   6
  -4  -4   1 139.698 10.4184   8
  -4  -4   1 150.206 9.67418   4
   3   4  -1 382.478 19.9348   8
   3   4  -1 345.137 18.7036   9
   3   4  -1 356.271 18.1851   6
   3   4  -1 366.109 18.0371   5
  -3  -4   1 354.520 18.7252   4
   2   4  -1 589.579 29.8545   9
   2   4  -1 639.890 30.9854   8
   2   4  -1 626.311 29.7286   5
  -2  -4   1 624.751 29.7840   4
  -2  -4   1 632.983 31.0781   8
   1   4  -1 9.44847 2.52559   8
   1   4  -1 14.0963 3.09255   8
   1   4  -1 14.0117 2.68412   5
   1   4  -1 14.0369 2.75160   6
   1   4  -1 16.9088 2.89170   9
  -1  -4   1 14.9392 3.24738   8
  -1  -4   1 13.2155 2.22134   4
   0   4  -1 644.453 27.6919   7
   0   4  -1 584.662 27.3498   4
   0   4  -1 582.427 27.8451   9
   0   4  -1 558.744 28.3387   5
   0   4  -1 572.822 28.5860   8
   0   4  -1 551.720 28.1398   6
   0   4  -1 561.421 28.3890   8
   0  -4   1 616.500 27.2318   4
   0  -4   1 643.746 27.2173   7
   0  -4   1 603.388 28.6859   8
  -1   4  -1 1995.16 95.5356   7
  -1   4  -1 2129.37 95.3392   9
  -1   4  -1 2150.25 95.7608   8
  -1   4  -1 1969.28 96.0947   5
  -1   4  -1 2150.76 94.6136   4
  -1   4  -1 2127.15 95.9474   6
  -1   4  -1 2034.41 95.8267   8
   1  -4   1 2291.20 94.5824   4
   1  -4   1 2190.88 94.7462   7
  -2   4  -1 2030.35 89.0041   7
  -2   4  -1 2074.99 89.2907   8
  -2   4  -1 1914.27 89.3772   8
  -2   4  -1 1990.14 89.4082   9
  -2   4  -1 1822.54 89.7202   6
  -2   4  -1 1966.83 90.2921   5
  -2   4  -1 1982.63 88.8373   4
   2  -4   1 1928.22 89.3470   8
   2  -4   1 2134.11 90.9398   7
  -3   4  -1 1132.93 52.1769   5
  -3   4  -1 1105.13 51.6066   6
  -3   4  -1 1092.62 51.1901   9
  -3   4  -1 1165.42 50.4290   8
  -3   4  -1 1148.74 50.6652   8
  -3   4  -1 1165.48 51.7653   7
  -3   4  -1 1083.87 51.1661   4
   3  -4   1 1102.63 50.6498   8
  -4   4  -1 91.3773 6.08186   5
  -4   4  -1 88.3757 5.60708   6
  -4   4  -1 81.1741 5.43575   9
  -4   4  -1 93.4543 5.86021   4
  -4   4  -1 88.1066 6.40483   7
  -5   4  -1 93.4921 6.21730   9
  -5   4  -1 98.0900 6.35461   5
  -5   4  -1 110.015 8.59217   7
  -5   4  -1 94.3586 6.72639   4
  -5   4  -1 92.4938 6.00589   6
  -6   4  -1 113.109 7.55727   9
  -6   4  -1 121.751 9.47695   7
  -6   4  -1 121.815 7.63032   6
  -6   4  -1 120.513 7.29790   5
  -6   4  -1 114.313 8.21674   4
  -7   4  -1 89.4813 9.13325   7
  -7   4  -1 90.6283 5.98260   5
  -7   4  -1 95.6171 8.02836   4
  -8   4  -1 142.763 13.9074   7
  -8   4  -1 148.087 11.1112   4
  -8   4  -1 140.877 8.00142   5
  -9   4  -1 301.466 18.7007   4
  -9   4  -1 314.559 20.7828   7
  -9   4  -1 271.090 14.0012   5
 -10   4  -1 78.4770 9.56728   4
 -10   4  -1 66.6402 9.95101   7
 -10   4  -1 74.0073 4.16418   8
 -10   4  -1 60.4107 4.27443   8
 -11   4  -1 2.88756 5.13873   4
 -11   4  -1 3.17150 1.71472   8
 -11   4  -1 2.89571 5.77226   7
 -12   4  -1 24.1978 7.21173   4
 -12   4  -1 19.9566 8.87507   7
 -13   4  -1 62.7212 13.1400   4
 -11  -3   1 269.163 21.0485   4
 -11  -3   1 244.888 19.6662   8
 -11  -3   1 278.171 23.9168   7
  10   3  -1 112.005 8.86306   6
 -10  -3   1 119.272 14.3449   7
 -10  -3   1 123.049 12.2597   8
 -10  -3   1 132.601 13.1641   4
   9   3  -1 92.1994 11.1290   6
   8   3  -1 103.455 7.10748   6
   8   3  -1 83.3519 9.41258   9
   8   3  -1 96.0826 9.45786   8
  -8  -3   1 94.8689 9.99557   8
  -8  -3   1 102.163 10.2942   4
   7   3  -1 84.5865 8.45718   8
   7   3  -1 83.3391 6.19228   6
   7   3  -1 90.3122 8.95103   9
  -7  -3   1 85.8472 8.83424   4
  -7  -3   1 89.5937 9.17617   8
   6   3  -1 57.2307 3.57891   5
   6   3  -1 60.8390 4.94899   6
   6   3  -1 59.4778 6.77519   8
   6   3  -1 53.0676 3.26203   5
  -6  -3   1 55.8257 7.20380   8
  -6  -3   1 65.2208 7.07242   4
   5   3  -1 609.333 30.1327   9
   5   3  -1 584.024 27.6013   5
   5   3  -1 588.733 28.3314   6
  -5  -3   1 617.145 30.6030   4
  -5  -3   1 590.069 30.9772   8
   4   3  -1 580.601 27.7399   6
   4   3  -1 563.124 28.8605   9
   4   3  -1 597.454 27.3214   5
   4   3  -1 590.932 29.5886   8
  -4  -3   1 589.989 29.8579   8
  -4  -3   1 582.510 29.1839   4
   3   3  -1 195.773 10.6833   6
   3   3  -1 215.020 10.6157   5
   3   3  -1 204.332 11.5038   9
   3   3  -1 208.446 12.1704   8
  -3  -3   1 192.092 11.4572   4
  -3  -3   1 201.905 12.2178   8
   2   3  -1 63.7988 4.81295   9
   2   3  -1 61.0223 4.31540   5
   2   3  -1 56.8843 4.33761   6
   2   3  -1 61.7148 5.28181   8
  -2  -3   1 56.7860 4.55126   4
  -2  -3   1 59.6622 5.20912   8
   1   3  -1 73.8483 5.37151   8
   1   3  -1 79.1331 5.16542   6
   1   3  -1 67.5581 4.70505   4
   1   3  -1 77.7232 5.09308   5
   1   3  -1 73.9292 4.94866   9
   1   3  -1 79.3154 5.66949   8
  -1  -3   1 86.3615 4.91995   4
  -1  -3   1 84.3829 5.78852   8
  -1  -3   1 80.8589 4.92563   7
   0   3  -1 1324.06 61.7846   6
   0   3  -1 1261.04 61.1376   4
   0   3  -1 1256.07 61.8958   8
   0   3  -1 1455.45 61.3299   7
   0   3  -1 1391.56 61.5009   9
   0   3  -1 1314.85 61.8937   5
   0   3  -1 1318.76 62.0261   8
   0  -3   1 1393.79 61.4528   9
   0  -3   1 1367.24 62.1094   8
   0  -3   1 1501.53 61.0595   7
  -1   3  -1 2027.85 87.2553   9
  -1   3  -1 1994.13 87.5424   8
  -1   3  -1 2066.41 86.7639   7
  -1   3  -1 1844.08 87.8668   5
  -1   3  -1 1831.76 87.5818   6
  -1   3  -1 1926.61 86.7871   4
  -1   3  -1 1824.93 87.4871   8
   1  -3   1 1984.95 88.0025   8
   1  -3   1 2013.42 86.9069   7
   1  -3   1 1909.62 87.2465   9
  -2   3  -1 229.860 10.7877   8
  -2   3  -1 229.725 10.8566   8
  -2   3  -1 230.892 11.7905   5
  -2   3  -1 227.044 11.0443   9
  -2   3  -1 234.040 11.3576   7
  -2   3  -1 235.427 11.4743   6
   2  -3   1 218.633 10.9385   9
  -3   3  -1 206.764 10.3224   9
  -3   3  -1 207.960 11.2425   7
  -3   3  -1 221.200 10.7198   4
  -3   3  -1 202.670 10.3939   6
  -3   3  -1 197.582 10.7290   5
  -4   3  -1 611.468 30.1260   7
  -4   3  -1 618.802 29.2730   4
  -4   3  -1 590.210 28.3152   6
  -4   3  -1 629.404 28.7954   5
  -5   3  -1 57.3375 5.10778   4
  -5   3  -1 56.3863 5.79031   7
  -5   3  -1 52.0688 3.89830   5
  -6   3  -1 -0.4885 1.14254   5
  -6   3  -1 -0.1006 1.22838   8
  -6   3  -1 0.49819 2.48451   7
  -6   3  -1 0.76820 0.89878   8
  -6   3  -1 1.49242 2.28865   4
  -7   3  -1 13.5496 2.53923   8
  -7   3  -1 14.0566 4.08081   4
  -7   3  -1 13.3943 1.73409   5
  -7   3  -1 12.3195 1.91984   5
  -7   3  -1 13.3415 4.74789   7
  -7   3  -1 17.7115 2.08628   8
  -8   3  -1 28.1932 2.35692   5
  -8   3  -1 48.8431 6.61974   4
  -8   3  -1 46.0690 8.32396   7
  -9   3  -1 130.905 11.7740   4
  -9   3  -1 128.893 13.0246   7
  -9   3  -1 141.253 8.66603   8
 -10   3  -1 272.998 15.3966   8
 -10   3  -1 288.427 14.6381   8
 -10   3  -1 301.929 21.8159   7
 -10   3  -1 299.561 19.8158   4
 -11   3  -1 311.016 17.0314   8
 -11   3  -1 312.224 23.8557   7
 -11   3  -1 317.042 16.0716   8
 -11   3  -1 327.095 22.0638   4
 -12   3  -1 65.3333 10.8931   4
 -12   3  -1 65.6768 6.02139   8
 -12   3  -1 57.5038 11.8605   7
 -13   3  -1 4.02427 6.96536   4
 -13   3  -1 5.63054 3.24790   8
 -13   3  -1 4.84589 7.85216   7
 -12  -2   1 100.809 11.9447   8
 -12  -2   1 79.1120 14.5631   7
 -12  -2   1 101.311 14.7110   4
  11   2  -1 38.6990 5.56521   6
 -11  -2   1 57.6875 9.38834   8
 -11  -2   1 59.5573 11.9575   7
 -11  -2   1 61.7131 10.4974   4
  10   2  -1 55.7982 6.77368   6
 -10  -2   1 64.3032 9.19669   8
 -10  -2   1 66.5830 11.8948   7
 -10  -2   1 74.5599 10.2160   4
   9   2  -1 50.6829 5.78251   6
  -9  -2   1 57.2978 9.55071   4
  -9  -2   1 45.6098 9.36518   7
  -9  -2   1 47.2102 8.25008   8
   8   2  -1 25.9292 3.85948   6
   8   2  -1 17.4281 5.40114   9
   8   2  -1 21.8789 4.99688   8
  -8  -2   1 15.2665 3.97523   8
  -8  -2   1 21.1864 5.59044   8
  -8  -2   1 27.1236 6.29727   4
   7   2  -1 13.6683 4.06759   8
   7   2  -1 14.0412 2.90129   6
   7   2  -1 13.5307 4.33864   9
  -7  -2   1 10.3056 3.28173   8
  -7  -2   1 13.2665 4.71868   4
  -7  -2   1 16.7124 4.75056   8
   6   2  -1 123.650 9.09511   8
   6   2  -1 120.254 7.03954   6
   6   2  -1 113.915 9.04020   9
  -6  -2   1 122.233 9.64544   8
  -6  -2   1 118.640 9.51597   4
   5   2  -1 550.307 27.7499   9
   5   2  -1 551.625 26.7914   6
   5   2  -1 561.045 28.0951   8
  -5  -2   1 590.588 28.4409   4
  -5  -2   1 498.892 27.4580   8
  -5  -2   1 561.729 28.4654   8
   4   2  -1 506.268 23.8516   6
   4   2  -1 507.624 25.1724   9
   4   2  -1 519.169 25.5977   8
   4   2  -1 537.235 23.3260   5
  -4  -2   1 511.072 25.7769   8
  -4  -2   1 470.982 25.1953   8
  -4  -2   1 494.091 25.4508   4
   3   2  -1 571.245 27.2372   8
   3   2  -1 573.883 25.5759   5
   3   2  -1 565.100 25.8967   6
   3   2  -1 535.393 26.6663   9
  -3  -2   1 541.747 27.2868   8
  -3  -2   1 537.013 26.9251   4
   2   2  -1 205.491 10.3285   6
   2   2  -1 206.894 11.2325   8
   2   2  -1 198.182 10.7062   9
   2   2  -1 213.771 10.2155   5
  -2  -2   1 207.083 10.8560   4
  -2  -2   1 216.389 11.3850   8
  -2  -2   1 192.735 10.9558   8
   1   2  -1 857.276 39.4667   5
   1   2  -1 840.605 40.3827   8
   1   2  -1 865.396 40.0508   8
   1   2  -1 790.464 39.4894   4
   1   2  -1 902.571 39.5917   6
   1   2  -1 948.423 39.6334   9
  -1  -2   1 888.150 39.5540   6
  -1  -2   1 874.575 40.1324   8
  -1  -2   1 801.813 39.9321   8
  -1  -2   1 911.293 39.7559   7
  -1  -2   1 928.210 39.5085   9
  -1  -2   1 780.017 39.4108   5
  -1  -2   1 863.246 39.5307   4
   0   2  -1 70.0242 4.43515   8
   0   2  -1 65.7004 4.35170   5
   0   2  -1 70.2851 4.33981   6
   0   2  -1 69.2659 4.02568   9
   0   2  -1 73.7245 3.87282   4
   0   2  -1 73.9580 4.52183   8
   0  -2   1 76.6595 4.46544   8
   0  -2   1 69.0376 4.18041   6
   0  -2   1 71.4118 4.34047   5
   0  -2   1 79.5004 3.69273   7
   0  -2   1 71.7677 3.81445   4
  -1   2  -1 1132.91 49.8559  10
  -1   2  -1 1111.65 50.5755   5
  -1   2  -1 1110.92 50.1141   9
  -1   2  -1 1119.90 50.0415   7
  -1   2  -1 1113.93 50.1807   8
  -1   2  -1 1218.45 50.1060   4
  -1   2  -1 1116.72 50.1545   8
  -1   2  -1 1074.00 50.3169   6
   1  -2   1 1103.83 49.9944   9
   1  -2   1 1096.07 50.1240   8
   1  -2   1 1076.75 50.5304   5
   1  -2   1 1117.22 50.1591   8
   1  -2   1 1098.89 50.2970   6
  -2   2  -1 90.0216 5.19375   5
  -2   2  -1 92.5174 4.90608   9
  -2   2  -1 92.8096 4.94045   6
  -3   2  -1 83.9462 4.81414   5
  -3   2  -1 85.4019 5.43285   4
  -3   2  -1 85.3261 4.02823   8
  -3   2  -1 80.2586 4.21555   8
   3  -2   1 83.8872 4.20458   8
  -4   2  -1 161.242 8.14392   5
  -4   2  -1 167.825 8.22034   8
  -4   2  -1 169.629 9.44811   4
  -4   2  -1 162.439 7.84037   8
  -4   2  -1 147.778 7.98803   6
   4  -2   1 155.406 8.02296   8
  -5   2  -1 287.557 15.7911   4
  -5   2  -1 301.412 14.4538   8
  -5   2  -1 287.118 13.9579   8
  -5   2  -1 293.361 13.7422   5
   5  -2   1 279.078 14.1936   8
  -6   2  -1 259.330 11.8210   5
  -6   2  -1 254.736 12.7265   8
  -6   2  -1 257.157 13.3564   8
  -6   2  -1 243.060 14.7049   4
   6  -2   1 251.847 13.0328   8
  -7   2  -1 103.535 7.21795   8
  -7   2  -1 101.503 6.31918   8
  -7   2  -1 106.973 8.97223   4
  -8   2  -1 28.9087 4.47587   8
  -8   2  -1 30.3256 3.40772   8
  -8   2  -1 34.1632 7.32566   7
  -8   2  -1 31.5284 6.51112   4
  -9   2  -1 2.83064 2.08000   8
  -9   2  -1 3.56495 4.30987   4
  -9   2  -1 6.13110 3.29480   8
  -9   2  -1 8.18610 5.43763   7
 -10   2  -1 103.596 7.19112   8
 -10   2  -1 113.644 11.8198   4
 -10   2  -1 110.849 13.2286   7
 -10   2  -1 97.6450 8.54792   8
 -11   2  -1 74.9187 11.7012   4
 -11   2  -1 80.6650 12.2711   7
 -11   2  -1 70.4304 7.55182   8
 -12   2  -1 19.4991 8.95020   7
 -12   2  -1 26.2877 5.23867   8
 -12   2  -1 43.2648 9.25495   4
 -13   2  -1 100.450 15.2111   7
 -13   2  -1 88.9188 8.72922   8
 -13   2  -1 127.691 14.1443   4
 -12  -1   1 98.6298 17.9927   8
  11   1  -1 1.76990 3.85469   6
 -11  -1   1 6.41303 5.44770   8
 -11  -1   1 5.24750 6.83139   7
 -11  -1   1 3.18411 5.41682   4
  10   1  -1 117.255 8.42330   6
 -10  -1   1 128.447 12.6614   4
 -10  -1   1 114.988 14.0016   7
 -10  -1   1 117.981 11.4134   8
   9   1  -1 127.986 8.86936   6
  -9  -1   1 134.176 12.1103   4
  -9  -1   1 147.109 11.4888   8
  -9  -1   1 138.656 13.8749   7
   8   1  -1 218.294 14.8653   8
   8   1  -1 265.090 13.8424   6
  -8  -1   1 249.937 16.0589   8
  -8  -1   1 255.663 15.0718   8
  -8  -1   1 271.846 17.0985   4
  -8  -1   1 251.955 18.3090   7
   7   1  -1 118.046 7.19717   6
   7   1  -1 122.910 9.55338   9
   7   1  -1 112.210 8.32109   8
  -7  -1   1 98.7858 7.85969   8
   6   1  -1 230.010 13.5642   8
   6   1  -1 238.534 13.8927   9
   6   1  -1 236.994 11.9336   6
  -6  -1   1 232.078 14.3336   4
  -6  -1   1 208.978 13.0454   8
  -6  -1   1 245.476 14.1998   8
   5   1  -1 39.6075 4.29091   8
   5   1  -1 36.4617 4.49111   9
   5   1  -1 33.7536 2.99036   6
  -5  -1   1 30.9685 3.59699   8
  -5  -1   1 33.7553 4.57406   4
  -5  -1   1 32.3310 4.38812   8
   4   1  -1 25.4721 3.63503   8
   4   1  -1 27.4927 2.53701   6
  -4  -1   1 30.0618 5.05251   4
   3   1  -1 469.300 22.6021   9
   3   1  -1 478.676 21.0904   5
   3   1  -1 488.271 21.7044   6
   3   1  -1 490.140 22.8301   8
  -3  -1   1 449.489 22.8146   4
  -3  -1   1 443.012 21.2859   5
  -3  -1   1 453.727 22.8245   8
  -3  -1   1 462.863 22.7275   8
   2   1  -1 5213.08 235.076   8
   2   1  -1 5287.21 235.003   4
   2   1  -1 5096.70 234.794   9
   2   1  -1 5267.22 235.110   8
  -2  -1   1 5760.14 235.358   9
  -2  -1   1 5171.37 235.041   8
  -2  -1   1 5263.40 235.168   8
  -2  -1   1 4972.97 234.114   5
  -2  -1   1 5246.45 235.044   4
   1   1  -1 436.653 18.8657   9
   1   1  -1 405.879 18.6281   6
   1   1  -1 395.731 19.0385   8
   1   1  -1 406.181 18.5358   5
   1   1  -1 403.877 19.0586   8
  -1  -1   1 386.782 19.3760   8
  -1  -1   1 411.067 18.5673   5
  -1  -1   1 399.309 18.8673   4
  -1  -1   1 403.057 19.0234   8
  -1   1  -1 4353.99 184.809   7
  -1   1  -1 4004.17 184.553   5
  -1   1  -1 4078.17 184.235   8
   1  -1   1 3965.18 184.555   5
   1  -1   1 4145.53 184.232   8
   1  -1   1 4286.40 184.263   8
  -2   1  -1 791.163 35.3420   9
  -2   1  -1 789.622 34.9566   5
  -2   1  -1 783.204 34.8919   8
  -2   1  -1 790.614 35.0406   8
  -2   1  -1 765.985 35.5632   4
   2  -1   1 750.451 34.9611   5
   2  -1   1 749.617 34.8499   8
   2  -1   1 778.685 35.0034   8
  -3   1  -1 381.242 17.1612   5
  -3   1  -1 368.029 18.5095   4
  -3   1  -1 373.874 17.8829   8
  -3   1  -1 381.411 17.6024   8
  -4   1  -1 0.49876 1.12244   8
  -4   1  -1 -0.4928 1.36279   8
  -4   1  -1 1.83872 0.88600   6
  -4   1  -1 -0.0677 1.70647   4
   4  -1   1 0.72367 1.40665   8
  -5   1  -1 209.152 12.6336   4
  -5   1  -1 222.323 11.3429   8
  -5   1  -1 207.004 11.7448   8
   5  -1   1 225.018 11.6503   8
  -6   1  -1 285.695 16.4021   4
  -6   1  -1 287.067 15.4214   8
  -6   1  -1 286.963 15.7224   8
   6  -1   1 280.281 15.0068   8
  -7   1  -1 73.2844 6.42939   8
  -7   1  -1 65.8797 7.11769   4
  -7   1  -1 62.7481 5.29195   8
  -8   1  -1 402.771 23.1107   4
  -8   1  -1 399.241 20.2106   8
  -8   1  -1 416.635 21.5934   8
   8  -1   1 359.410 20.5385   8
  -9   1  -1 270.228 15.5014   8
  -9   1  -1 293.638 19.2407   4
  -9   1  -1 299.625 21.0115   7
  -9   1  -1 285.141 17.1773   8
 -10   1  -1 27.9677 8.95018   8
 -11   1  -1 21.0403 7.63074   4
 -11   1  -1 17.8083 8.59189   7
 -11   1  -1 18.3771 5.70113   8
 -12   1  -1 7.14930 4.97487   8
 -12   1  -1 3.94410 7.25457   7
 -12   1  -1 2.12899 6.13977   4
 -13   0   1 82.9231 15.8722   7
 -13   0   1 95.8418 10.5073   8
 -13   0   1 111.192 14.4228   4
 -12   0   1 32.5656 7.90209   4
 -12   0   1 16.2058 8.80795   7
 -12   0   1 23.7345 5.94160   8
 -11   0   1 40.2882 8.98690   4
 -11   0   1 50.1842 7.89421   8
 -11   0   1 41.1769 9.46643   7
 -10   0   1 94.7393 13.1100   4
 -10   0   1 106.152 21.7960   7
 -10   0   1 83.9401 10.4514   8
   9   0  -1 28.3812 5.26272   8
   9   0  -1 20.6876 4.27121   6
  -9   0   1 32.8627 6.83622   4
  -9   0   1 27.9850 4.92684   8
  -9   0   1 28.0917 5.75536   8
  -9   0   1 29.2173 7.80470   7
   8   0  -1 81.2802 6.88741   8
   8   0  -1 83.3722 6.55590   6
  -8   0   1 89.7515 8.00722   8
  -8   0   1 90.3865 10.0671   7
  -8   0   1 80.5947 6.68194   8
  -8   0   1 82.3700 8.70560   4
   7   0  -1 313.277 17.9522   8
   7   0  -1 365.514 17.0646   6
  -7   0   1 334.727 20.7647   7
  -7   0   1 334.929 18.3246   8
  -7   0   1 334.687 19.3452   4
  -7   0   1 305.213 17.5884   8
   6   0  -1 692.279 31.0054   6
  -6   0   1 647.208 33.8084   7
  -6   0   1 630.210 32.4932   4
  -6   0   1 665.136 31.8346   8
  -6   0   1 576.384 31.0272   8
   5   0  -1 818.240 36.0552   6
  -5   0   1 758.253 37.9253   4
  -5   0   1 762.613 37.3105   8
   4   0  -1 2916.32 122.342   6
  -4   0   1 2689.19 123.324   8
  -4   0   1 2566.51 123.671   4
  -4   0   1 2731.45 123.223   8
   3   0  -1 262.237 11.2363   5
   3   0  -1 266.640 11.9218   6
  -3   0   1 226.934 13.3085   7
  -3   0   1 242.220 12.9102   4
  -3   0   1 263.462 11.8417   6
  -3   0   1 228.846 12.3836   8
  -3   0   1 227.580 12.4680   8
  -3   0   1 252.336 11.2280   5
   2   0  -1 590.444 28.1043   8
   2   0  -1 592.703 28.2798   4
   2   0  -1 616.060 27.7154   6
  -2   0   1 621.315 28.1358   8
  -2   0   1 634.318 28.2638   9
  -2   0   1 595.572 28.3388   4
  -2   0   1 635.661 27.7063   6
  -2   0   1 570.164 28.0717   8
  -2   0   1 652.151 27.3193   5
  -2   0   1 585.082 28.7345   7
   1   0  -1 1438.51 64.3807   4
   1   0  -1 1319.59 64.0489   6
   1   0  -1 1457.14 64.2167   8
   1   0  -1 1455.08 64.5220   7
  -1   0   1 1491.33 64.2971   4
  -1   0  -1 690.561 29.9321   6
  -1   0  -1 660.621 30.2767   8
  -1   0  -1 679.078 30.2604   9
  -1   0  -1 707.660 29.9254   5
  -1   0  -1 654.024 30.3145   8
   1   0   1 636.193 29.8931   5
   1   0   1 631.507 30.2447   9
   1   0   1 688.369 30.8135   7
  -2   0  -1 976.940 40.0499   5
  -2   0  -1 908.916 40.8485   8
  -2   0  -1 937.181 40.3095   6
  -2   0  -1 855.635 41.1831   4
  -2   0  -1 862.062 40.9837   8
  -2   0  -1 972.986 42.4807   7
  -2   0  -1 876.846 40.8424   9
   2   0   1 887.163 40.0227   5
   2   0   1 852.782 40.1744   6
   2   0   1 847.716 41.1697   8
   2   0   1 886.034 40.9149   9
  -3   0  -1 168.774 9.96162   4
  -3   0  -1 176.735 9.73608   8
  -3   0  -1 188.198 8.76166   6
  -3   0  -1 177.517 9.46602   8
   3   0   1 184.011 8.63899   6
   3   0   1 191.574 9.79198   9
  -4   0  -1 77.3822 5.83467   8
  -4   0  -1 69.9990 4.44599   6
  -4   0  -1 82.7451 6.25212   4
  -4   0  -1 86.8634 5.45438   8
   4   0   1 83.0613 5.82054   9
   4   0   1 89.3010 4.60546   6
  -5   0  -1 55.8016 5.26109   8
  -5   0  -1 61.2651 5.71659   4
  -5   0  -1 59.1647 4.64567   8
   5   0   1 64.0295 4.04713   6
   5   0   1 56.2241 5.27726   9
  -6   0  -1 106.092 8.79903   4
  -6   0  -1 112.338 8.33100   8
   6   0   1 120.376 6.61444   6
   6   0   1 114.059 8.52581   9
  -7   0  -1 30.9509 5.37715   8
  -7   0  -1 30.6636 3.67889   8
  -7   0  -1 38.0470 6.60056   4
   7   0   1 31.5666 3.67401   6
   7   0   1 35.3444 7.16206   8
   7   0   1 30.4225 5.39290   9
  -8   0  -1 164.930 11.3990   8
  -8   0  -1 166.650 12.6187   4
  -8   0  -1 127.471 9.04521   8
   8   0   1 128.098 9.86202   8
   8   0   1 136.282 8.26895   6
  -9   0  -1 4.83524 4.20126   8
  -9   0  -1 3.99949 4.62249   4
  -9   0  -1 1.94336 3.65047   8
 -10   0  -1 168.963 13.8134   8
 -10   0  -1 194.914 17.5945   7
 -10   0  -1 201.801 16.2951   4
 -11   0  -1 175.214 13.9093   8
 -11   0  -1 161.208 17.1732   7
 -11   0  -1 177.179 15.9250   4
 -13   1   1 82.5332 15.2762   7
 -13   1   1 89.8193 13.7340   4
 -13   1   1 84.4468 8.85437   8
 -12   1   1 31.3933 6.18931   8
 -12   1   1 41.7059 10.2314   7
 -12   1   1 39.5364 8.87297   4
 -11   1   1 326.043 21.5880   4
 -11   1   1 290.597 18.0521   8
 -11   1   1 292.002 23.1870   7
 -10   1   1 177.819 12.2220   8
 -10   1   1 152.624 13.7654   4
 -10   1   1 182.006 16.5585   7
 -10   1   1 184.861 11.7299   8
   9  -1  -1 15.2558 3.52351   8
  -9   1   1 11.8929 4.10327   8
  -9   1   1 9.82605 3.04853   8
  -9   1   1 12.8790 6.09313   7
  -9   1   1 19.3001 5.69828   4
   8  -1  -1 22.2116 3.64146   8
  -8   1   1 26.4895 4.61373   8
  -8   1   1 24.9481 5.71125   4
  -8   1   1 20.7070 3.59093   8
  -8   1   1 22.4430 5.81529   7
  -7   1   1 117.902 7.87216   8
  -7   1   1 123.144 9.64363   4
  -7   1   1 119.955 8.35898   8
  -7   1   1 126.640 10.8566   7
   6  -1  -1 287.481 14.7856   8
   6  -1  -1 292.001 14.5299   6
  -6   1   1 272.284 16.1715   4
  -6   1   1 282.512 15.0166   8
  -6   1   1 278.013 17.2983   7
   5  -1  -1 1260.43 55.6364   6
   5  -1  -1 1268.83 55.8123   8
  -5   1   1 1166.15 56.8626   4
  -5   1   1 1218.29 55.8944   8
  -5   1   1 1182.70 55.8483   8
  -5   1   1 1180.81 58.0127   7
   4  -1  -1 551.727 25.0369   6
   4  -1  -1 536.930 24.9047   8
  -4   1   1 552.996 25.1057   8
  -4   1   1 513.058 25.8326   4
  -4   1   1 510.974 26.6747   7
  -4   1   1 515.915 24.9735   8
   3  -1  -1 1300.54 57.9376   8
  -3   1   1 1272.68 58.7495   4
  -3   1   1 1364.85 58.0939   6
  -3   1   1 1295.20 58.1173   8
  -3   1   1 1250.16 59.4007   7
  -3   1   1 1222.98 57.9741   8
   2  -1  -1 9933.13 438.857   7
   2  -1  -1 9773.55 438.286   4
  -2   1   1 9630.96 438.311   4
  -2   1   1 9999.99 438.841   7
   1  -1  -1 610.096 26.5604  10
   1  -1  -1 555.593 27.0496   5
   1  -1  -1 601.875 26.6214   4
   1  -1  -1 615.806 27.0207   7
  -1   1   1 586.074 26.5835   8
  -1   1   1 550.967 26.9220   5
  -1   1   1 614.422 26.5742  10
  -1   1   1 583.685 26.7542   9
  -1   1   1 590.441 26.5970   4
  -1   1   1 584.142 26.5795   8
   0  -1  -1 42.9331 2.60925   8
   0  -1  -1 43.0014 2.67428   8
   0  -1  -1 40.0071 2.93519   5
   0  -1  -1 46.1716 2.62315   7
   0  -1  -1 41.4732 2.52174   6
   0   1   1 39.4337 2.87444   8
   0   1   1 43.3380 2.58006   5
   0   1   1 42.3772 2.61274   9
   0   1   1 39.9336 2.56092   8
  -1  -1  -1 14.6223 1.84242   6
  -1  -1  -1 10.9065 1.94303   7
  -1  -1  -1 12.4161 2.08565   8
  -1  -1  -1 15.4331 2.04673   4
  -1  -1  -1 12.5547 1.82056   8
  -1  -1  -1 16.0781 1.84072   9
   1   1   1 12.3539 1.48167   5
   1   1   1 10.4852 1.78469   9
   1   1   1 10.7151 1.87128   8
   1   1   1 9.41812 1.66005   6
   1   1   1 13.5871 2.47747   7
   1   1   1 11.1893 1.99337   8
  -2  -1  -1 233.487 11.3991   6
  -2  -1  -1 223.904 11.9614   8
  -2  -1  -1 250.115 12.3745   8
  -2  -1  -1 234.225 12.1308   4
   2   1   1 244.393 12.3134   8
   2   1   1 241.675 10.9731   5
   2   1   1 242.005 11.9653   9
   2   1   1 243.408 12.9256   7
   2   1   1 223.905 11.2661   6
  -3  -1  -1 162.537 9.61659   4
  -3  -1  -1 164.252 9.20636   8
  -3  -1  -1 171.176 9.73497   8
  -3  -1  -1 152.250 8.43050   6
   3   1   1 167.804 7.73341   5
   3   1   1 164.238 9.29380   9
   3   1   1 179.583 9.74880   8
   3   1   1 174.765 8.32405   6
  -4  -1  -1 302.837 16.3754   4
  -4  -1  -1 300.043 15.6610   8
  -4  -1  -1 304.703 16.3122   8
   4   1   1 315.165 14.4312   6
   4   1   1 290.052 15.8245   9
   4   1   1 300.796 16.0876   8
  -5  -1  -1 301.927 17.7118   8
  -5  -1  -1 349.624 19.0122   4
  -5  -1  -1 373.646 19.1525   8
   5   1   1 349.805 18.5487   8
   5   1   1 349.548 16.4371   6
   5   1   1 353.558 18.3980   9
  -6  -1  -1 286.817 16.4472   8
  -6  -1  -1 286.730 16.7028   4
  -6  -1  -1 247.475 14.9162   8
   6   1   1 266.432 15.8120   8
   6   1   1 293.474 15.9794   9
   6   1   1 271.104 13.4621   6
  -7  -1  -1 27.3526 4.37887   8
  -7  -1  -1 35.1794 6.40199   4
  -7  -1  -1 35.5676 6.12691   8
   7   1   1 39.6221 5.46102   6
   7   1   1 40.7431 5.34310   8
  -8  -1  -1 -0.5848 3.46012   8
  -8  -1  -1 -2.5101 3.59465   4
  -8  -1  -1 0.30482 2.20926   8
   8   1   1 1.59877 2.50823   6
   8   1   1 -0.5938 3.94697   9
   8   1   1 2.16078 3.08896   8
  -9  -1  -1 6.22667 5.65641   4
  -9  -1  -1 6.18347 4.51956   8
   9   1   1 5.03928 3.01909   6
   9   1   1 6.36766 5.58756   9
 -10  -1  -1 67.9231 10.7457   4
 -10  -1  -1 66.6829 9.45494   8
 -11  -1  -1 133.232 14.8020   4
 -11  -1  -1 136.935 16.0289   7
 -11  -1  -1 132.817 12.7129   8
 -12  -1  -1 86.7945 11.0828   8
 -12  -1  -1 60.8624 13.1245   7
 -12  -1  -1 63.9488 11.7289   4
 -13   2   1 2.43135 8.73984   7
 -13   2   1 4.52973 3.92364   8
 -12   2   1 25.5140 8.69632   7
 -12   2   1 22.6825 4.94468   8
 -12   2   1 38.3339 8.25553   4
 -11   2   1 61.7958 11.7501   7
 -11   2   1 71.7135 7.33522   8
 -11   2   1 83.9451 10.4692   4
 -10   2   1 34.6245 7.51640   4
 -10   2   1 34.4965 8.60434   7
 -10   2   1 44.4141 5.82019   8
 -10   2   1 32.7043 4.51246   8
  -9   2   1 152.469 10.0179   8
  -9   2   1 152.969 12.4029   4
  -9   2   1 162.389 14.3322   7
  -9   2   1 150.311 9.35859   8
  -8   2   1 120.755 8.87293   8
  -8   2   1 115.095 7.49952   8
  -8   2   1 122.106 11.4839   7
   7  -2  -1 94.1114 6.30516   8
  -7   2   1 95.2517 4.98752   5
  -7   2   1 98.9282 6.62944   8
  -7   2   1 105.918 6.46631   8
  -7   2   1 111.768 9.95922   7
  -7   2   1 92.6492 5.42275   5
  -7   2   1 100.379 8.34669   4
   6  -2  -1 101.611 6.08731   8
  -6   2   1 107.167 5.34893   5
  -6   2   1 117.062 8.28915   4
  -6   2   1 109.052 6.54572   8
  -6   2   1 98.6985 8.81732   7
   5  -2  -1 4.51564 1.25718   8
  -5   2   1 5.08091 1.71886   8
  -5   2   1 6.40587 1.87444   8
  -5   2   1 5.00077 1.25009   5
  -5   2   1 5.13471 2.84522   7
   4  -2  -1 45.4849 2.73596   8
  -4   2   1 41.7174 3.11295   8
  -4   2   1 45.4656 4.22794   4
  -4   2   1 47.9773 3.00320   8
  -4   2   1 39.7922 2.91562   5
  -4   2   1 44.0322 4.77604   7
   3  -2  -1 39.4386 2.24822   8
   3  -2  -1 33.6253 2.84973   4
  -3   2   1 32.8773 3.67529   7
  -3   2   1 31.8133 2.18733   8
  -3   2   1 36.9982 3.20386   4
  -3   2   1 31.1235 2.52934   8
  -3   2   1 32.2568 3.07205   9
  -3   2   1 31.1829 2.65124   5
   2  -2  -1 8.93775 1.25840   8
   2  -2  -1 11.2507 1.99416   7
   2  -2  -1 9.31287 1.43550   4
   2  -2  -1 12.3257 1.51094   8
   2  -2  -1 12.0923 1.68900   9
  -2   2   1 9.71925 1.21956  10
  -2   2   1 9.23798 1.99931   7
  -2   2   1 12.6332 1.93642   5
  -2   2   1 12.0762 1.41482   8
  -2   2   1 13.9162 1.93337   9
  -2   2   1 9.95917 1.30922   8
  -2   2   1 8.44340 1.55009   4
   1  -2  -1 296.465 14.2977   9
   1  -2  -1 306.513 13.6590   4
   1  -2  -1 307.251 14.1593   8
   1  -2  -1 287.194 14.2330   6
   1  -2  -1 312.209 14.3249   7
  -1   2   1 294.808 14.0684   8
  -1   2   1 301.811 14.4772   5
  -1   2   1 316.184 14.5027   9
  -1   2   1 308.780 14.2485   7
  -1   2   1 284.548 14.3855   6
  -1   2   1 316.686 13.6772   4
  -1   2   1 286.526 14.2482   8
   0  -2  -1 431.252 20.0392   6
   0  -2  -1 421.465 20.3145   8
   0  -2  -1 435.484 20.0150   9
   0  -2  -1 429.787 20.1854   8
   0  -2  -1 450.588 19.9441   7
   0   2   1 439.689 20.1237   5
   0   2   1 418.649 20.1207   6
   0   2   1 416.146 20.3160   8
   0   2   1 449.592 20.1021   7
   0   2   1 422.288 20.1105   9
   0   2   1 400.188 20.1021   8
  -1  -2  -1 1197.02 54.2190   8
  -1  -2  -1 1207.85 53.6594   4
  -1  -2  -1 1161.98 53.4601   6
  -1  -2  -1 1056.57 53.8348   8
   1   2   1 1171.51 53.5496   6
   1   2   1 1196.64 54.1845   8
   1   2   1 1160.94 53.6658   9
   1   2   1 1245.48 54.2220   7
   1   2   1 1216.42 53.4138   5
  -2  -2  -1 168.293 10.0193   8
  -2  -2  -1 195.194 10.6414   8
  -2  -2  -1 185.441 10.0971   4
   2   2   1 187.287 10.5287   8
   2   2   1 190.400 11.0912   7
   2   2   1 192.407 9.26475   5
   2   2   1 184.954 9.98053   9
   2   2   1 183.416 9.51787   6
  -3  -2  -1 8.54341 2.63398   4
  -3  -2  -1 7.77003 2.74965   8
  -3  -2  -1 8.87630 2.24818   8
   3   2   1 9.35688 2.03038   6
   3   2   1 11.9823 2.94033   9
   3   2   1 12.3812 1.70657   5
  -4  -2  -1 35.1027 3.87956   8
  -4  -2  -1 34.6641 4.51379   4
  -4  -2  -1 40.2607 4.86220   8
   4   2   1 41.0549 3.19107   5
   4   2   1 51.2829 3.70385   6
   4   2   1 44.4822 2.64723   5
   4   2   1 41.5140 4.88139   8
   4   2   1 41.3587 4.65079   9
  -5  -2  -1 297.023 16.7076   8
  -5  -2  -1 272.054 16.0385   4
   5   2   1 269.792 13.5225   6
   5   2   1 262.065 13.0322   5
   5   2   1 262.473 15.8048   8
   5   2   1 296.912 15.8756   9
  -6  -2  -1 350.698 20.3264   8
  -6  -2  -1 348.202 20.1263   4
   6   2   1 340.336 19.2902   9
   6   2   1 351.705 19.7543   8
   6   2   1 342.124 17.0814   6
  -7  -2  -1 158.791 12.2794   8
  -7  -2  -1 159.856 12.3219   4
   7   2   1 154.595 8.82887   6
   7   2   1 142.400 11.3397   9
   7   2   1 152.495 11.4267   8
  -8  -2  -1 44.7134 7.71616   8
  -8  -2  -1 38.1940 7.77766   4
   8   2   1 38.9048 6.92948   9
   8   2   1 40.0243 6.61119   8
   8   2   1 40.2389 4.60604   6
  -9  -2  -1 13.2892 6.22094   8
  -9  -2  -1 22.4859 9.43052   4
   9   2   1 10.3969 3.45350   6
   9   2   1 9.81997 5.81139   9
 -10  -2  -1 3.64938 5.86880   4
 -10  -2  -1 5.58143 5.26062   8
  10   2   1 2.23980 5.80298   9
  10   2   1 7.16917 6.29349   6
 -11  -2  -1 1.69522 6.77611   7
 -11  -2  -1 2.55477 5.87219   8
 -11  -2  -1 -3.3645 5.66119   4
 -13   3   1 138.632 8.99866   8
 -13   3   1 181.670 16.0501   4
 -13   3   1 152.402 19.7937   7
 -12   3   1 42.2461 10.0193   7
 -12   3   1 41.1176 9.02706   4
 -12   3   1 44.4315 4.71386   8
 -11   3   1 8.11242 6.31209   7
 -11   3   1 5.52022 2.94465   8
 -11   3   1 3.71139 2.39561   8
 -10   3   1 -1.4556 4.13049   7
 -10   3   1 3.41411 4.15843   4
 -10   3   1 -0.1968 1.79690   8
 -10   3   1 1.02956 2.24111   8
  -9   3   1 297.618 20.4870   7
  -9   3   1 321.155 19.0750   4
  -9   3   1 310.012 15.3405   8
  -9   3   1 277.001 14.3739   5
  -8   3   1 439.588 23.6117   4
  -8   3   1 417.966 20.4030   5
  -8   3   1 432.086 20.4639   8
  -8   3   1 406.214 20.5174   8
  -7   3   1 356.155 17.2093   8
  -7   3   1 365.993 19.9215   4
  -7   3   1 355.932 21.1704   7
  -6   3   1 745.272 38.2828   7
  -6   3   1 765.783 34.6875   8
  -6   3   1 774.504 37.1498   4
  -5   3   1 1280.21 62.7197   7
  -5   3   1 1350.35 61.6382   4
  -5   3   1 1285.57 61.0077   9
  -5   3   1 1395.69 59.6602   8
   4  -3  -1 375.137 17.1474   8
  -4   3   1 379.582 19.4763   7
  -4   3   1 398.153 17.2331   8
  -4   3   1 371.230 18.3105   9
  -4   3   1 364.934 18.4483   4
  -4   3   1 363.395 17.4327   8
   3  -3  -1 100.508 5.63421   4
  -3   3   1 109.193 5.90956   4
  -3   3   1 108.330 6.76999   7
  -3   3   1 105.374 5.40061   8
  -3   3   1 111.278 5.33978   8
  -3   3   1 95.0736 6.07237   6
  -3   3   1 106.162 5.23089  10
  -3   3   1 99.3990 6.11064   9
   2  -3  -1 16.1029 2.26704   7
   2  -3  -1 14.4869 1.35031   4
   2  -3  -1 12.8142 1.79657   8
   2  -3  -1 16.4063 1.42762  10
  -2   3   1 18.5362 2.42488   9
  -2   3   1 16.4481 2.26424   7
  -2   3   1 14.2742 1.92895   8
  -2   3   1 17.4552 2.48373   6
  -2   3   1 14.7548 1.41169   4
  -2   3   1 12.8779 1.70413   8
   1  -3  -1 937.585 39.6569   7
  -1   3   1 844.271 39.9429   8
  -1   3   1 816.649 39.9400   6
  -1   3   1 893.697 39.7161   8
  -1   3   1 844.596 39.8636   9
   0  -3  -1 1206.97 55.1237   8
   0  -3  -1 1185.72 54.0722   4
   0   3   1 1165.72 55.0897   8
   0   3   1 1282.86 54.7185   7
   0   3   1 1152.07 54.7661   6
   0   3   1 1192.74 54.7494   9
  -1  -3  -1 1129.88 51.0603   8
  -1  -3  -1 1134.73 50.0782   4
   1   3   1 1056.16 50.2853   9
   1   3   1 1056.71 50.1463   6
   1   3   1 1086.14 50.9651   8
   1   3   1 1094.57 50.6922   7
  -2  -3  -1 1107.52 52.4888   4
  -2  -3  -1 1134.31 53.4471   8
   2   3   1 1184.72 53.6555   7
   2   3   1 1083.61 52.5431   9
   2   3   1 1146.29 53.4537   8
   2   3   1 1157.59 52.2590   6
  -3  -3  -1 33.9701 4.62732   8
  -3  -3  -1 35.6318 4.16542   4
   3   3   1 35.8275 3.63301   6
   3   3   1 37.8940 4.48748   9
  -4  -3  -1 65.1737 6.41949   8
  -4  -3  -1 56.7010 5.79387   4
   4   3   1 64.1105 4.64232   5
   4   3   1 66.2913 6.41563   8
   4   3   1 65.8946 7.03511   6
   4   3   1 65.3372 6.20958   9
  -5  -3  -1 20.9784 4.74683   4
  -5  -3  -1 25.5603 5.37316   8
   5   3   1 16.5190 4.37555   8
   5   3   1 18.1004 4.33131   9
   5   3   1 23.0511 3.31206   6
   5   3   1 16.7069 2.63950   5
  -6  -3  -1 12.4813 4.41972   4
  -6  -3  -1 5.28328 4.10585   8
   6   3   1 2.54455 3.78179   9
   6   3   1 4.41969 2.43502   6
   6   3   1 5.52276 1.61606   5
   6   3   1 3.18203 0.99595   5
   6   3   1 4.43152 3.80603   8
  -7  -3  -1 66.9363 8.49381   4
  -7  -3  -1 59.4626 8.90265   8
   7   3   1 61.5352 7.99691   8
   7   3   1 60.8819 8.28149   9
   7   3   1 60.4684 5.29718   6
  -8  -3  -1 475.789 27.3822   4
  -8  -3  -1 459.323 27.2794   8
   8   3   1 442.054 22.5460   6
   8   3   1 465.040 26.4975   8
   8   3   1 449.930 26.0355   9
  -9  -3  -1 312.843 21.1961   4
  -9  -3  -1 324.461 21.2876   8
   9   3   1 300.946 19.9764   9
   9   3   1 279.967 15.6795   6
 -10  -3  -1 67.8057 10.8728   8
 -10  -3  -1 67.6739 10.8667   4
  10   3   1 51.9589 9.11726   9
 -11  -3  -1 88.7449 13.5692   4
 -11  -3  -1 111.376 15.3444   7
 -11  -3  -1 96.8951 12.9290   8
 -13   4   1 87.5152 9.55547   9
 -13   4   1 103.242 14.1406   7
 -13   4   1 100.994 12.4108   4
 -12   4   1 145.240 15.6392   7
 -12   4   1 129.478 7.32036   8
 -12   4   1 135.045 11.1836   9
 -12   4   1 147.354 13.6732   4
 -12   4   1 142.971 7.33003   8
 -11   4   1 96.6350 5.62376   8
 -11   4   1 90.8875 10.5142   4
 -11   4   1 107.462 5.98012   8
 -10   4   1 184.240 13.8928   4
 -10   4   1 198.493 9.41871   8
 -10   4   1 172.528 9.66573   5
 -10   4   1 208.058 16.3168   7
 -10   4   1 164.520 9.05538   8
  -9   4   1 2.48271 1.35527   8
  -9   4   1 1.02841 1.37438   8
  -9   4   1 0.59509 1.92344   5
  -9   4   1 5.95879 4.04876   4
  -9   4   1 3.38548 3.64546   9
  -9   4   1 2.48815 4.33571   7
  -8   4   1 42.9696 5.85842   9
  -8   4   1 32.7569 5.84582   4
  -8   4   1 25.1413 2.57042   8
  -8   4   1 25.5013 3.50711   5
  -8   4   1 32.7574 6.76546   7
  -8   4   1 31.7333 2.47426   8
  -7   4   1 57.8310 6.03557   4
  -7   4   1 50.4312 5.71227   9
  -7   4   1 61.9247 7.31978   7
  -7   4   1 57.4324 3.45063   8
  -6   4   1 801.920 40.4318   4
  -6   4   1 866.614 38.4881   8
  -6   4   1 854.058 40.0213   9
  -6   4   1 855.747 42.0770   7
  -6   4   1 852.680 38.1238   8
  -5   4   1 1170.57 53.7300   9
  -5   4   1 1159.74 55.0827   7
  -5   4   1 1147.94 52.4766   8
  -5   4   1 1171.40 52.2745   8
  -5   4   1 1163.87 53.9336   4
   4  -4  -1 202.924 10.0968   8
  -4   4   1 206.546 10.0284   8
  -4   4   1 221.600 11.3595   6
  -4   4   1 206.291 10.8901   4
  -4   4   1 209.539 10.0216  10
  -4   4   1 206.341 11.8448   7
  -4   4   1 221.863 10.6836   8
   3  -4  -1 22.4376 2.28338   8
  -3   4   1 20.6834 2.42562   8
  -3   4   1 18.2154 2.60467   4
  -3   4   1 23.4427 3.24779   9
  -3   4   1 20.7999 2.97776   7
  -3   4   1 25.1915 3.18088   6
   2  -4  -1 4.86060 1.08626  10
  -2   4   1 3.78094 1.92290   9
  -2   4   1 1.77902 1.80792   6
  -2   4   1 2.79900 1.35392   8
  -2   4   1 3.68646 1.64321   8
  -2   4   1 3.29561 1.65148   7
   1  -4  -1 717.153 32.1773   8
  -1   4   1 711.457 31.5182   7
  -1   4   1 672.445 31.6503   8
  -1   4   1 659.050 31.7865   9
  -1   4   1 647.473 32.0382   6
  -1   4   1 652.375 32.0588   8
   0  -4  -1 297.233 14.8115   8
   0  -4  -1 274.913 13.2261   4
   0   4   1 293.011 14.1637   7
   0   4   1 247.151 14.0750   8
   0   4   1 271.659 14.1538   9
   0   4   1 271.921 14.6892   8
   0   4   1 264.154 14.2252   6
  -1  -4  -1 24.8527 4.01491   8
   1   4   1 19.6179 3.61079   6
   1   4   1 20.5894 3.74788   7
   1   4   1 18.7865 3.61890   8
   1   4   1 21.7449 3.41485   9
  -2  -4  -1 98.2316 6.27983   4
  -2  -4  -1 86.7755 7.09640   8
   2   4   1 86.4376 7.18090   8
   2   4   1 83.8625 6.21147   6
   2   4   1 88.8211 7.35022   7
   2   4   1 79.3605 6.30241   9
  -3  -4  -1 358.125 19.7241   8
  -3  -4  -1 340.636 18.3663   4
   3   4   1 339.906 18.4625   9
   3   4   1 356.307 17.8673   6
  -4  -4  -1 439.070 24.2282   4
  -4  -4  -1 448.452 25.3925   8
   4   4   1 465.673 22.8556   5
   4   4   1 485.724 23.1141   6
   4   4   1 477.385 25.5247   8
   4   4   1 472.003 24.3449   9
  -5  -4  -1 25.3492 6.05478   8
  -5  -4  -1 24.1041 5.29357   4
   5   4   1 31.7908 4.27909   6
   5   4   1 31.9954 6.33420   8
   5   4   1 24.4407 5.35236   9
   5   4   1 29.7768 3.95001   5
  -6  -4  -1 116.034 11.0022   8
  -6  -4  -1 111.038 10.3068   4
   6   4   1 110.017 7.69108   6
   6   4   1 101.894 10.1606   8
   6   4   1 111.301 10.0020   9
   6   4   1 109.227 6.75351   5
  -7  -4  -1 37.7103 7.39810   4
  -7  -4  -1 38.3933 7.60887   8
   7   4   1 36.0614 4.94566   6
   7   4   1 31.0990 6.62092   9
   7   4   1 36.2969 2.97055   5
   7   4   1 36.8389 7.84040   8
  -8  -4  -1 -4.3282 4.54876   4
   8   4   1 -2.9913 4.76849   8
   8   4   1 2.22201 2.83187   6
  -9  -4  -1 33.2104 7.93686   8
  -9  -4  -1 30.3116 7.27960   4
   9   4   1 28.5402 4.44198   6
   9   4   1 17.0276 7.29059   9
 -10  -4  -1 114.020 13.6162   8
 -10  -4  -1 119.312 14.0532   4
  10   4   1 112.271 13.6235   9
 -13   5   1 0.51506 5.62449   4
 -13   5   1 0.16341 4.43498   9
 -13   5   1 1.08383 6.71371   7
 -12   5   1 7.96494 6.10217   4
 -12   5   1 13.6143 7.79106   7
 -12   5   1 5.18895 4.54789   9
 -12   5   1 7.51082 3.64601   6
 -11   5   1 245.795 16.4819   4
 -11   5   1 216.490 19.1744   7
 -11   5   1 196.266 14.1541   9
 -10   5   1 143.932 13.4813   7
 -10   5   1 136.126 10.5609   9
 -10   5   1 142.262 11.8996   4
 -10   5   1 145.504 8.97035   5
  -9   5   1 200.099 15.9634   7
  -9   5   1 210.230 16.8747   4
  -9   5   1 223.539 12.4849   5
  -9   5   1 210.382 13.3210   9
  -8   5   1 180.555 11.8984   9
  -8   5   1 201.198 11.7866   5
  -8   5   1 194.546 12.7209   4
  -8   5   1 196.246 14.2909   7
  -7   5   1 38.1786 6.39578   7
  -7   5   1 34.1644 4.86434   9
  -7   5   1 34.3645 4.88579   4
  -7   5   1 46.3471 5.38871   6
  -6   5   1 -0.5201 2.40585   7
  -6   5   1 -0.8504 2.00813   4
  -6   5   1 0.46307 2.16072   9
  -6   5   1 2.52424 2.09371   6
  -5   5   1 1.26836 2.05352   9
  -5   5   1 0.44396 2.03117   6
  -5   5   1 3.88559 1.75981  10
  -5   5   1 3.21498 2.28753   7
  -5   5   1 1.45010 1.14896   8
  -5   5   1 1.12641 1.69900   4
  -5   5   1 1.78459 1.22522   8
   4  -5  -1 50.8492 3.66740   8
  -4   5   1 55.5434 4.77180   9
  -4   5   1 54.5054 3.52154   8
  -4   5   1 51.5383 4.69344   7
  -4   5   1 55.5733 4.96551   6
  -4   5   1 57.6041 4.03383   8
  -4   5   1 56.7896 3.80118   4
   3  -5  -1 804.611 38.0553   8
  -3   5   1 813.438 37.5263   8
  -3   5   1 840.493 38.1183   7
  -3   5   1 848.717 38.6906   9
  -3   5   1 801.103 38.7737   6
  -3   5   1 809.908 38.2248   8
  -2   5   1 498.217 23.3360   8
  -2   5   1 510.029 23.3941   7
  -2   5   1 484.178 23.9153   9
  -2   5   1 489.418 24.3370   6
  -2   5   1 465.859 23.9289   8
   1  -5  -1 241.248 13.1211   8
  -1   5   1 234.400 13.0398   6
  -1   5   1 235.836 12.7349   9
  -1   5   1 257.359 12.4866   7
  -1   5   1 228.769 13.1584   8
  -1   5   1 224.339 12.4677   8
   0  -5  -1 291.989 15.5019   8
   0  -5  -1 281.697 13.5876   4
   0   5   1 274.649 14.9342   6
   0   5   1 266.548 15.3641   8
   0   5   1 288.050 14.7365   7
   0   5   1 265.178 14.6740   9
  -1  -5  -1 124.538 8.87317   8
  -1  -5  -1 126.081 7.36203   4
   1   5   1 114.362 8.05352   9
   1   5   1 106.293 9.35718   7
   1   5   1 122.325 8.92131   8
   1   5   1 131.264 8.25492   6
  -2  -5  -1 48.6275 5.01972   4
   2   5   1 57.9987 5.61485   9
   2   5   1 59.0936 5.34607   6
   2   5   1 49.6423 6.17175   7
  -3  -5  -1 34.8460 4.52463   4
  -3  -5  -1 41.6023 6.35160   8
   3   5   1 36.2863 4.87643   5
   3   5   1 26.9862 4.86593   9
   3   5   1 38.8317 4.88717   6
   3   5   1 36.8007 6.06506   8
  -4  -5  -1 284.179 18.1150   8
  -4  -5  -1 283.813 16.6515   4
   4   5   1 290.490 15.4560   6
   4   5   1 280.444 17.7027   8
   4   5   1 268.979 15.2163   5
   4   5   1 275.533 16.5437   9
  -5  -5  -1 627.201 36.6066   8
   5   5   1 632.522 31.0219   5
   5   5   1 655.497 31.2931   6
   5   5   1 626.545 33.1301   9
   5   5   1 644.364 34.4781   8
  -6  -5  -1 457.436 26.7346   8
  -6  -5  -1 446.788 25.1206   4
   6   5   1 455.090 22.4102   6
   6   5   1 432.885 25.9920   8
   6   5   1 378.121 24.2565   9
  -7  -5  -1 167.582 13.8470   4
  -7  -5  -1 174.561 15.1975   8
   7   5   1 171.824 14.0783   8
   7   5   1 151.473 13.8981   9
   7   5   1 165.939 9.40517   5
   7   5   1 160.587 13.8223   6
  -8  -5  -1 150.262 14.1680   8
  -8  -5  -1 113.160 12.0962   4
   8   5   1 130.710 9.16088   6
   8   5   1 108.239 12.3952   9
  -9  -5  -1 1.13474 5.93024   8
  -9  -5  -1 -1.3998 5.41644   4
   9   5   1 1.40775 6.81671   9
   9   5   1 2.98977 3.33472   6
 -10  -5  -1 4.19386 11.8050   4
 -10  -5  -1 8.32764 7.65997   8
  10   5   1 7.82612 7.74641   9
 -13   6   1 11.3797 8.62202   7
 -13   6   1 19.8937 5.68051   9
 -13   6   1 10.1143 7.10664   4
 -13   6   1 0.13984 6.00276   6
 -12   6   1 14.6784 4.25247   6
 -12   6   1 9.11791 6.24911   4
 -12   6   1 13.9206 7.62424   7
 -12   6   1 19.0706 5.26621   9
 -11   6   1 18.8386 5.29729   9
 -11   6   1 21.2418 6.16232   4
 -11   6   1 10.1179 6.35578   7
 -11   6   1 22.9845 4.87053   5
 -11   6   1 26.9810 4.72698   6
 -10   6   1 27.9641 4.71968   6
 -10   6   1 31.4362 6.10153   4
 -10   6   1 29.1064 4.89250   5
 -10   6   1 30.8308 7.19528   7
 -10   6   1 32.4129 5.59507   9
  -9   6   1 428.486 21.9311   5
  -9   6   1 408.087 21.8723   9
  -9   6   1 394.460 22.6109   4
  -9   6   1 412.314 24.6190   7
  -9   6   1 393.182 21.5115   6
  -8   6   1 435.337 22.7165   5
  -8   6   1 380.293 25.6756   9
  -8   6   1 436.343 24.5009   7
  -8   6   1 416.727 22.5799   4
  -8   6   1 440.812 22.2897   6
  -7   6   1 100.143 7.52636   4
  -7   6   1 89.5729 5.70986  10
  -7   6   1 113.166 7.90689   9
  -7   6   1 116.341 9.25113   7
  -7   6   1 103.906 7.70204   6
  -6   6   1 520.677 24.4966   4
  -6   6   1 506.573 25.7966   7
  -6   6   1 504.377 23.0578  10
  -6   6   1 507.161 25.1742   6
  -6   6   1 509.845 24.8459   9
  -6   6   1 436.967 23.7200   8
  -5   6   1 956.598 43.1542   8
  -5   6   1 922.618 44.4519   7
  -5   6   1 929.100 44.5707   6
  -5   6   1 940.455 44.1751   9
  -5   6   1 938.972 42.5065   8
  -5   6   1 923.639 43.0815   4
   4  -6  -1 39.3896 3.45775   8
  -4   6   1 31.8930 2.86018   8
  -4   6   1 38.7024 4.59265   6
  -4   6   1 40.7043 4.69689   9
  -4   6   1 39.8776 4.03953   7
  -4   6   1 33.4882 3.76529   8
   3  -6  -1 105.326 5.65359  10
   3  -6  -1 103.269 6.84635   8
  -3   6   1 105.595 7.12334   8
  -3   6   1 109.205 6.55664   7
  -3   6   1 101.858 6.14721   8
  -3   6   1 109.457 7.30233   9
  -3   6   1 102.853 7.52667   6
   2  -6  -1 -1.3906 1.04817   8
  -2   6   1 1.03456 1.72565   7
  -2   6   1 1.24628 1.92013   9
  -2   6   1 -0.3882 1.87392   8
  -2   6   1 0.08652 1.50557   8
  -2   6   1 -0.7703 2.06070   6
   1  -6  -1 419.025 21.6431   8
  -1   6   1 381.483 20.8779   9
  -1   6   1 445.049 21.9696   8
  -1   6   1 414.271 21.4748   6
  -1   6   1 412.090 20.5245   7
   0  -6  -1 860.873 42.3423   8
   0  -6  -1 869.653 39.9572   4
   0   6   1 884.573 42.6091   8
   0   6   1 811.322 41.3366   9
   0   6   1 920.351 41.9976   6
  -1  -6  -1 596.905 28.2408   4
  -1  -6  -1 609.797 30.6484   8
   1   6   1 585.369 29.4161   6
   1   6   1 575.633 29.3060   9
   1   6   1 582.327 29.8002   7
  -2  -6  -1 211.337 12.1095   4
  -2  -6  -1 219.313 14.1070   8
   2   6   1 196.967 13.7962   7
   2   6   1 218.793 14.1575   8
   2   6   1 227.780 13.0882   6
   2   6   1 199.298 12.8348   9
   2   6   1 204.229 12.7126   5
  -3  -6  -1 96.5033 9.42211   8
  -3  -6  -1 90.6465 7.54400   4
   3   6   1 95.1413 7.99772   6
   3   6   1 101.735 8.03725   5
   3   6   1 90.7467 9.65058   8
   3   6   1 82.3143 8.04139   9
  -4  -6  -1 13.3862 5.33945   8
  -4  -6  -1 15.1514 4.64880   4
   4   6   1 9.77817 4.04464   5
   4   6   1 21.4430 6.09538   8
   4   6   1 17.6434 4.68819   6
   4   6   1 10.3929 4.79147   9
  -5  -6  -1 42.2190 8.31985   8
  -5  -6  -1 52.7724 7.68039   4
   5   6   1 58.8859 6.26217   5
   5   6   1 43.8189 8.00259   8
   5   6   1 48.2373 8.15406   9
  -6  -6  -1 107.936 10.3179   4
  -6  -6  -1 90.4256 11.8283   8
   6   6   1 88.7296 10.5103   9
   6   6   1 101.519 7.77708   5
   6   6   1 106.945 11.6719   8
   6   6   1 107.539 8.87570   6
  -7  -6  -1 274.908 23.1124   8
  -7  -6  -1 249.882 17.9559   4
   7   6   1 235.786 18.1220   9
   7   6   1 263.786 19.1670   8
   7   6   1 254.453 15.0124   6
  -8  -6  -1 154.405 15.2980   8
  -8  -6  -1 149.589 13.9534   4
   8   6   1 123.382 13.8069   9
   8   6   1 147.014 10.1482   6
  -9  -6  -1 59.9228 11.0774   8
  -9  -6  -1 57.3647 10.0798   4
 -13   7   1 60.7748 7.82762   9
 -13   7   1 58.0958 10.7977   7
 -13   7   1 56.2722 9.79463   4
 -12   7   1 79.9136 8.76310   9
 -12   7   1 105.832 12.6452   7
 -12   7   1 82.9389 7.99692   6
 -12   7   1 117.544 15.6012   4
 -11   7   1 93.1280 8.24334   6
 -11   7   1 101.860 9.10829   9
 -11   7   1 98.0431 8.44821   5
 -11   7   1 114.903 12.0143   7
 -11   7   1 110.850 10.5389   4
 -10   7   1 60.9553 6.45563   5
 -10   7   1 61.4195 8.37066   7
 -10   7   1 54.4195 7.30156   4
 -10   7   1 45.0570 6.69880   9
 -10   7   1 41.3434 5.45468   6
  -9   7   1 48.0366 6.24200   9
  -9   7   1 47.5354 6.00956   5
  -9   7   1 42.0619 3.70541  10
  -9   7   1 42.1483 5.69667   6
  -9   7   1 55.3493 6.51873   4
  -9   7   1 53.8286 7.84645   7
  -8   7   1 69.8492 7.97286   7
  -8   7   1 85.4106 6.94900   4
  -8   7   1 70.8953 4.49177  10
  -8   7   1 61.2750 6.72087   6
  -8   7   1 76.7739 7.28688   5
  -8   7   1 75.3873 7.14277   9
  -7   7   1 245.089 15.1630   7
  -7   7   1 243.786 14.5574   9
  -7   7   1 248.448 15.2375   5
  -7   7   1 254.706 16.1992   6
  -6   7   1 554.080 25.1597   4
  -6   7   1 547.907 26.4421   9
  -6   7   1 497.375 26.7198   6
  -6   7   1 490.367 26.3811   7
  -5   7   1 511.920 26.3162   6
  -5   7   1 507.269 25.4037   7
  -5   7   1 522.193 24.0485   8
  -5   7   1 522.539 26.1157   9
  -5   7   1 502.879 23.6594   4
   4  -7  -1 225.378 12.3442   8
  -4   7   1 240.107 13.3269   9
  -4   7   1 244.657 12.9045   8
  -4   7   1 219.548 15.3186   7
  -4   7   1 232.033 13.6567   6
  -4   7   1 196.332 11.2485   8
   3  -7  -1 277.815 14.9934   8
   3  -7  -1 279.776 13.1520  10
  -3   7   1 255.362 13.9267   8
  -3   7   1 275.276 14.2111   7
  -3   7   1 279.500 15.3575   8
  -3   7   1 275.672 15.8085   6
  -3   7   1 268.952 15.0701   9
   2  -7  -1 9.58689 2.84063   8
  -2   7   1 12.0724 3.67480   6
  -2   7   1 8.68207 3.01453   9
  -2   7   1 8.98735 3.45657   8
  -2   7   1 11.4083 2.67722   7
   1  -7  -1 295.401 16.7161   8
  -1   7   1 298.851 16.6749   6
  -1   7   1 291.862 16.0776   9
  -1   7   1 274.240 16.8922   7
   0  -7  -1 156.510 11.1696   8
   0  -7  -1 151.979 8.37024   4
   0   7   1 156.685 10.4458   7
   0   7   1 163.425 10.9963   6
   0   7   1 159.946 10.4976   9
  -1  -7  -1 53.9230 6.78032   8
  -1  -7  -1 56.6361 4.85286   4
   1   7   1 57.6019 6.80709   7
   1   7   1 57.3677 6.96939   6
   1   7   1 65.7418 10.4025   9
   1   7   1 59.2716 7.58658   8
  -2  -7  -1 129.754 11.1479   8
  -2  -7  -1 130.438 8.79550   4
   2   7   1 123.073 11.0512   7
   2   7   1 138.915 10.3098   5
   2   7   1 124.668 11.4291   8
   2   7   1 139.326 12.2267   6
   2   7   1 128.567 9.98033   9
  -3  -7  -1 216.136 12.7250   4
  -3  -7  -1 181.776 14.7666   8
   3   7   1 204.151 13.2301   6
   3   7   1 187.807 13.7750   9
   3   7   1 198.176 15.1075   8
   3   7   1 199.751 13.1629   5
  -4  -7  -1 37.4644 6.12225   4
   4   7   1 30.5426 7.63188   8
   4   7   1 42.9393 6.74349   5
   4   7   1 37.5618 6.55401   6
   4   7   1 28.8569 6.47854   9
  -5  -7  -1 77.9002 11.1850   8
  -5  -7  -1 74.5002 8.70031   4
   5   7   1 56.5933 9.24273   9
   5   7   1 62.5428 11.2223   8
   5   7   1 77.6578 8.00081   5
   5   7   1 85.8472 8.47808   6
  -6  -7  -1 9.36322 5.69127   4
  -6  -7  -1 5.29610 6.46218   8
   6   7   1 1.25169 3.72816   5
   6   7   1 7.80697 4.70996   6
   6   7   1 3.48247 5.72367   9
   6   7   1 7.94456 9.80608   8
  -7  -7  -1 24.7138 8.76966   8
  -7  -7  -1 26.3354 7.34398   4
   7   7   1 31.5867 5.90382   6
   7   7   1 24.9574 7.80875   8
   7   7   1 16.1521 7.64036   9
  -8  -7  -1 5.12199 7.72265   8
  -8  -7  -1 4.43140 6.11747   4
   8   7   1 5.68693 4.69757   6
   8   7   1 -0.6800 7.54767   9
 -13   8   1 8.42048 7.67270   4
 -13   8   1 5.45009 4.90627   9
 -13   8   1 9.04091 7.64215   7
 -13   8   1 6.95224 4.86672   6
 -12   8   1 160.111 12.0928   9
 -12   8   1 183.256 14.6687   4
 -12   8   1 142.218 14.7029   7
 -11   8   1 232.798 15.6747   6
 -11   8   1 245.145 18.6063   7
 -11   8   1 259.465 16.2739   5
 -11   8   1 296.954 17.5937   4
 -10   8   1 219.094 15.3701   7
 -10   8   1 202.626 13.8713   5
 -10   8   1 200.690 13.4334   6
 -10   8   1 201.687 13.5133   9
  -9   8   1 252.074 16.9660   7
  -9   8   1 295.647 15.8544   4
  -9   8   1 252.768 16.2926   5
  -9   8   1 259.414 15.6913   9
  -9   8   1 246.138 15.5603   6
  -8   8   1 67.1206 5.86408   4
  -8   8   1 55.6496 6.66534   9
  -8   8   1 41.6289 7.03796   5
  -8   8   1 67.9531 7.33302   7
  -8   8   1 47.6688 6.46826   6
  -7   8   1 4.15093 2.45022   4
  -7   8   1 5.77512 3.72504   6
  -7   8   1 3.63036 3.16607   7
  -7   8   1 4.01783 3.83516   5
  -7   8   1 2.89644 3.26969   9
  -6   8   1 14.6179 3.24314   8
  -6   8   1 18.3442 4.61342   6
  -6   8   1 16.6787 2.13553   4
  -6   8   1 12.9891 3.51294   7
  -6   8   1 25.7927 4.41362   8
  -6   8   1 19.3873 8.23835   9
  -6   8   1 16.6459 2.17740   4
  -5   8   1 3.05374 3.43765   6
  -5   8   1 1.70596 1.90082   8
  -5   8   1 1.89406 2.35047   7
  -5   8   1 4.31910 3.22315   9
   4  -8  -1 101.558 9.83750   8
  -4   8   1 98.9288 6.66080   7
  -4   8   1 103.485 8.57279   6
  -4   8   1 81.6412 5.77568   8
  -4   8   1 85.6001 7.47360   9
  -3   8   1 329.003 17.5867   8
  -3   8   1 366.850 17.9907   7
  -3   8   1 343.600 18.8142   9
  -3   8   1 353.581 19.6960   6
   2  -8  -1 127.300 9.70336   8
  -2   8   1 121.843 8.40348   8
  -2   8   1 153.289 10.0203   9
  -2   8   1 137.362 10.1195   6
  -2   8   1 138.410 8.72582   7
   1  -8  -1 10.1907 4.12226   8
  -1   8   1 9.65789 3.45737   7
  -1   8   1 14.3450 4.09283   9
  -1   8   1 10.3985 4.39090   6
  -1   8   1 4.53140 2.89278   8
   0  -8  -1 2.07180 1.72821   4
   0  -8  -1 1.29225 3.40084   8
   0   8   1 5.75407 4.16289   6
   0   8   1 0.36136 3.63928   8
   0   8   1 1.07482 3.57563   5
   0   8   1 3.21713 3.44055   7
   0   8   1 4.15119 3.89129   9
  -1  -8  -1 6.63271 2.53395   4
  -1  -8  -1 1.61460 4.01195   8
   1   8   1 3.57049 4.06220   5
   1   8   1 4.51072 4.58718   8
   1   8   1 11.9692 4.72675   6
   1   8   1 3.65832 4.09523   7
   1   8   1 2.40197 4.10117   9
  -2  -8  -1 6.57597 5.07431   8
  -2  -8  -1 14.0239 3.44864   4
   2   8   1 15.3173 5.27325   5
   2   8   1 13.8753 5.04889   9
   2   8   1 19.4724 5.51480   6
   2   8   1 8.57939 5.46973   8
  -3  -8  -1 9.73874 5.66290   8
  -3  -8  -1 10.4931 4.04260   4
   3   8   1 14.5066 6.44962   8
   3   8   1 5.30941 5.16161   9
   3   8   1 18.2801 5.76868   6
   3   8   1 8.27612 4.62586   5
  -4  -8  -1 98.5666 9.16193   4
  -4  -8  -1 126.071 12.3576   8
   4   8   1 122.145 10.2437   5
   4   8   1 103.480 12.3645   8
   4   8   1 77.4859 16.4929   9
   4   8   1 98.9974 10.0666   6
  -5  -8  -1 284.309 20.8888   8
  -5  -8  -1 262.965 17.5806   4
   5   8   1 287.940 17.5389   6
   5   8   1 286.600 20.6859   8
   5   8   1 283.005 16.8879   5
   5   8   1 253.184 19.0285   9
  -6  -8  -1 7.03191 5.60989   4
   6   8   1 5.03269 6.97214   8
   6   8   1 -2.5566 5.79459   9
   6   8   1 4.43360 4.45375   5
   6   8   1 3.42574 4.91633   6
  -7  -8  -1 22.5351 6.73872   4
  -7  -8  -1 14.6017 8.60186   8
   7   8   1 25.9279 7.53445   6
   7   8   1 26.7823 8.99152   9
 -12   9   1 7.38866 4.90175   6
 -12   9   1 0.66040 5.85534   7
 -12   9   1 2.66543 4.42494   9
 -11   9   1 1.84777 4.45380   5
 -11   9   1 3.02274 4.18346   6
 -11   9   1 3.63855 5.19174   7
 -11   9   1 2.27969 3.99972   9
 -11   9   1 0.45042 5.88156   4
 -10   9   1 63.0325 7.33268   4
 -10   9   1 38.1743 6.43619   9
 -10   9   1 48.5746 7.59027   5
 -10   9   1 48.3657 7.88367   7
 -10   9   1 56.6666 6.96521   6
  -9   9   1 40.5629 7.03275   5
  -9   9   1 41.3786 6.67590   9
  -9   9   1 46.0016 6.01772   4
  -9   9   1 53.6708 6.66341   6
  -9   9   1 49.1814 6.91187   7
  -8   9   1 203.241 13.7070   9
  -8   9   1 206.080 13.7002   7
  -8   9   1 221.185 11.9102   4
  -8   9   1 233.641 15.1351   5
  -8   9   1 203.526 14.2158   6
  -7   9   1 109.130 6.12794   4
  -7   9   1 115.639 6.98178   8
  -7   9   1 108.857 6.24361   8
  -7   9   1 110.008 8.59389   7
  -7   9   1 110.648 10.0027   6
  -7   9   1 106.168 10.0165   5
  -7   9   1 114.240 9.31478   9
  -6   9   1 160.470 11.4694   9
  -6   9   1 147.041 12.3428   5
  -6   9   1 153.501 11.8525   6
  -6   9   1 171.542 10.2026   8
  -6   9   1 146.470 9.55770   8
  -6   9   1 160.943 10.1388   7
  -5   9   1 185.656 11.5399   8
  -5   9   1 171.220 12.5424   6
  -5   9   1 159.234 9.52096   8
  -5   9   1 179.078 13.0812   5
  -5   9   1 182.533 10.4539   7
  -5   9   1 163.296 11.7020   9
   4  -9  -1 0.70557 3.20975   8
  -4   9   1 -0.0372 3.12163   8
  -4   9   1 1.93710 3.71849   6
  -4   9   1 1.13257 3.56965   5
  -4   9   1 4.48665 3.14091   8
  -4   9   1 2.75513 2.69332   7
  -4   9   1 1.96474 3.36332   9
  -3   9   1 5.01821 3.72864   9
  -3   9   1 6.23573 3.14889   7
  -3   9   1 14.2882 4.96302   6
  -3   9   1 2.56393 2.41172   8
  -3   9   1 6.01999 4.27642   5
  -3   9   1 9.60433 4.16464   8
   2  -9  -1 85.1733 11.4109   8
  -2   9   1 88.5125 8.89757   8
  -2   9   1 85.2320 7.98987   9
  -2   9   1 81.8825 7.32273   7
  -2   9   1 92.0191 9.02728   5
  -2   9   1 91.8215 8.97596   6
   1  -9  -1 326.840 19.9174   8
  -1   9   1 325.582 19.2335   9
  -1   9   1 331.240 19.8651   6
  -1   9   1 353.742 20.9174   8
  -1   9   1 330.414 18.7667   7
  -1   9   1 331.775 20.2067   5
   0  -9  -1 452.261 22.3311   4
   0  -9  -1 481.234 27.2016   8
   0   9   1 511.870 27.1229   5
   0   9   1 480.106 25.9822   7
   0   9   1 475.838 26.2656   6
   0   9   1 476.309 27.5875   8
   0   9   1 474.722 26.0943   9
  -1  -9  -1 172.035 13.9766   8
  -1  -9  -1 154.667 10.4740   4
   1   9   1 168.190 12.8573   9
   1   9   1 191.457 13.7624   5
   1   9   1 187.856 14.7900   8
   1   9   1 189.545 13.4424   6
   1   9   1 158.785 12.8359   7
  -2  -9  -1 0.83465 2.67497   4
  -2  -9  -1 2.18013 4.82200   8
   2   9   1 0.53069 4.61457   9
   2   9   1 4.30771 5.05324   6
   2   9   1 2.59260 4.47009   5
   2   9   1 -0.8305 5.35121   8
  -3  -9  -1 8.05743 3.90017   4
   3   9   1 12.3775 6.20706   5
   3   9   1 13.8346 6.87735   8
   3   9   1 20.2808 6.65720   9
   3   9   1 21.7598 6.51105   6
  -4  -9  -1 52.2383 7.11607   4
  -4  -9  -1 51.2148 9.58473   8
   4   9   1 60.1354 8.62203   6
   4   9   1 40.3307 8.72265   9
   4   9   1 52.7195 8.16955   5
   4   9   1 49.3521 10.1551   8
  -5  -9  -1 59.0987 8.33700   4
  -5  -9  -1 61.1107 10.9611   8
   5   9   1 63.5318 11.4084   8
   5   9   1 88.3127 9.86102   5
   5   9   1 65.4208 9.97716   6
  -6  -9  -1 268.785 21.0223   8
  -6  -9  -1 231.291 17.1223   4
   6   9   1 214.587 19.6907   9
   6   9   1 261.501 16.6229   6
   6   9   1 261.266 21.1423   8
  -7  -9  -1 237.418 20.8922   8
   7   9   1 234.064 20.0964   9
 -12  10   1 72.6515 8.95467   9
 -12  10   1 85.1701 11.0906   7
 -12  10   1 87.0524 9.73791   6
 -11  10   1 40.4129 7.01654   6
 -11  10   1 31.1108 6.59408   9
 -11  10   1 40.4781 7.37638   7
 -10  10   1 -0.8764 3.97446   9
 -10  10   1 7.70432 5.31892   6
 -10  10   1 4.85067 5.63031   5
 -10  10   1 5.38728 4.80612   7
  -9  10   1 5.01311 4.75518   5
  -9  10   1 5.60349 4.49568   7
  -9  10   1 6.73747 5.00094   9
  -9  10   1 3.13014 4.44209   6
  -8  10   1 73.5700 8.43553   6
  -8  10   1 70.4587 7.85926   9
  -8  10   1 66.6266 8.57021   5
  -8  10   1 59.9008 7.70799   7
  -7  10   1 171.085 9.24686   8
  -7  10   1 154.374 12.1331   9
  -7  10   1 191.994 11.3632   7
  -7  10   1 178.087 10.4335   8
  -7  10   1 171.580 13.3191   6
  -7  10   1 175.696 13.7523   5
  -6  10   1 289.425 19.2441   5
  -6  10   1 299.726 18.5341   6
  -6  10   1 303.302 15.9664   7
  -6  10   1 276.826 16.4804   8
  -6  10   1 301.613 16.7121   8
  -6  10   1 275.644 17.3719   9
  -5  10   1 154.208 12.9373   5
  -5  10   1 145.258 8.82794   8
  -5  10   1 171.496 10.0018   7
  -5  10   1 149.930 11.2468   8
  -5  10   1 153.723 12.3863   6
  -5  10   1 141.266 11.0573   9
  -4  10   1 54.2185 7.20341   9
  -4  10   1 74.5136 8.20449   8
  -4  10   1 79.8546 9.29106   5
  -4  10   1 65.6475 6.19356   7
  -4  10   1 67.7051 8.81489   6
  -3  10   1 81.9534 8.76545   9
  -3  10   1 110.185 10.0094   8
  -3  10   1 113.794 8.32615   7
  -3  10   1 106.871 10.5912   5
  -3  10   1 95.0064 9.97350   6
   2 -10  -1 42.6720 6.88330   8
  -2  10   1 33.6126 6.48038   9
  -2  10   1 33.7873 5.33140   7
  -2  10   1 53.1833 8.09872   6
  -2  10   1 33.8783 6.93170   8
  -2  10   1 35.5893 7.28228   5
   1 -10  -1 403.934 23.7020   8
  -1  10   1 392.462 23.9025   5
  -1  10   1 388.946 21.8823   7
  -1  10   1 394.742 23.3272   6
  -1  10   1 388.550 22.6440   9
  -1  10   1 395.737 23.9395   8
   0  10   1 330.351 20.7114   6
   0  10   1 331.741 19.9579   7
   0  10   1 302.509 20.0190   9
   0  10   1 337.060 21.2331   5
   0  10   1 374.531 22.6422   8
  -1 -10  -1 257.454 18.1356   8
   1  10   1 249.886 17.3021   6
   1  10   1 240.817 18.7249   8
   1  10   1 242.257 17.3116   5
  -2 -10  -1 283.360 15.9783   4
  -2 -10  -1 313.250 21.1251   8
   2  10   1 317.073 22.0721   8
   2  10   1 283.337 19.5241   9
   2  10   1 301.320 19.7467   5
  -3 -10  -1 128.988 13.2130   8
  -3 -10  -1 105.313 8.46809   4
   3  10   1 101.417 11.0777   6
   3  10   1 111.448 15.8134   8
   3  10   1 107.661 11.8421   5
   3  10   1 86.1882 11.5505   9
  -4 -10  -1 0.74169 6.53946   8
  -4 -10  -1 4.23742 4.38444   4
   4  10   1 7.67069 8.44164   8
   4  10   1 3.28487 6.38053   9
   4  10   1 5.75027 6.13447   6
   4  10   1 4.64408 6.34615   5
  -5 -10  -1 0.04852 6.71018   8
  -5 -10  -1 2.29566 4.93870   4
   5  10   1 1.67368 6.54572   6
   5  10   1 -1.0139 5.48919   5
   5  10   1 -0.8657 7.44314   8
 -11  11   1 36.1196 8.03442   9
 -11  11   1 37.4146 8.26480   5
 -11  11   1 34.2264 7.28954   6
 -10  11   1 76.2729 9.50592   9
 -10  11   1 67.6073 10.4962   5
 -10  11   1 98.5377 9.90174   7
 -10  11   1 85.4693 9.89659   6
  -9  11   1 77.5204 8.58930   9
  -9  11   1 66.9849 9.10595   5
  -9  11   1 65.0263 7.71490   7
  -9  11   1 58.3074 9.31035   6
  -8  11   1 25.5511 6.69360   6
  -8  11   1 30.4773 11.3762   9
  -8  11   1 19.8325 6.99105   5
  -7  11   1 49.0069 8.37341   5
  -7  11   1 42.7574 7.84159   6
  -7  11   1 57.7234 5.82272   7
  -7  11   1 48.6728 7.62648   9
  -7  11   1 35.6572 4.53455   8
  -6  11   1 53.9650 9.24108   5
  -6  11   1 53.9752 8.00761   9
  -6  11   1 55.4158 8.96275   6
  -6  11   1 61.5267 5.96418   7
  -6  11   1 78.7933 7.85294   8
  -5  11   1 35.0527 7.64020   5
  -5  11   1 23.4866 4.31504   7
  -5  11   1 24.5570 6.12667   8
  -5  11   1 15.1955 5.16278   9
  -5  11   1 13.5622 6.27741   6
  -4  11   1 183.947 13.6864   8
  -4  11   1 151.387 10.3812   7
  -4  11   1 146.640 11.9732   9
  -4  11   1 150.980 13.4897   6
  -4  11   1 171.321 14.3620   5
  -3  11   1 88.7046 10.2224   8
  -3  11   1 78.2942 8.81096   9
  -3  11   1 87.4807 7.51955   7
  -3  11   1 89.3674 10.5307   6
  -3  11   1 89.9618 11.4143   5
  -2  11   1 4.00653 5.61344   6
  -2  11   1 15.3791 6.48419   5
  -2  11   1 9.20095 5.96665   8
  -2  11   1 11.7027 4.57103   7
  -2  11   1 7.85764 5.29688   9
  -1  11   1 7.41980 5.02270   7
  -1  11   1 12.6251 6.71792   8
  -1  11   1 6.54102 5.96316   9
  -1  11   1 9.10248 5.93578   5
  -1  11   1 1.59427 5.29806   6
   0  11   1 8.57887 10.2980   7
   0  11   1 12.7737 6.22444   9
   0  11   1 7.41288 5.94873   5
   0  11   1 8.91200 6.74451   6
   0  11   1 13.0677 7.03474   8
   1  11   1 -3.2010 5.64809   8
   1  11   1 2.83379 5.75572   5
   1  11   1 2.04940 5.38309   9
   1  11   1 -3.3323 5.29848   6
   2  11   1 92.4105 11.4012   5
   2  11   1 58.0997 11.0142   8
   2  11   1 64.3647 10.5653   6
   2  11   1 59.0365 9.68745   9
  -3 -11  -1 213.375 19.8344   8
   3  11   1 230.773 17.0238   5
   3  11   1 245.317 17.1947   6
   3  11   1 190.810 17.3569   9
   3  11   1 219.495 19.8035   8
  -4 -11  -1 124.081 15.7313   8
   4  11   1 121.539 15.0585   9
   4  11   1 151.784 17.1738   8
   4  11   1 152.851 14.0536   6
   4  11   1 180.024 14.5654   5
 -10  12   1 174.240 14.3670   6
 -10  12   1 177.047 15.3590   5
 -10  12   1 173.908 13.9915   9
  -9  12   1 43.4608 8.73087   5
  -9  12   1 51.0339 8.08192   9
  -8  12   1 10.3357 3.37865   8
  -8  12   1 10.2630 2.57097   8
  -8  12   1 5.52787 6.39547   6
  -8  12   1 6.59654 5.65215   9
  -8  12   1 0.31723 5.07102   5
  -7  12   1 5.01695 5.79328   5
  -7  12   1 5.70655 4.99785   9
  -7  12   1 7.38174 4.54259   8
  -7  12   1 7.25947 5.73021   6
  -6  12   1 21.1108 5.93215   9
  -6  12   1 11.1225 6.50205   5
  -6  12   1 28.0898 5.81801   8
  -6  12   1 21.9107 6.99859   6
  -5  12   1 3.87695 4.64681   9
  -5  12   1 1.73184 5.62520   6
  -5  12   1 3.49976 5.47409   5
  -5  12   1 0.75446 4.72893   8
  -4  12   1 60.1206 9.10749   8
  -4  12   1 40.5903 7.71948   9
  -4  12   1 64.0193 10.0445   6
  -4  12   1 56.6566 9.64582   5
  -3  12   1 11.3764 5.71241   9
  -3  12   1 7.59895 6.05473   8
  -3  12   1 3.93814 5.81509   5
  -3  12   1 4.32101 7.42582   7
  -3  12   1 3.44750 5.99935   6
  -2  12   1 108.078 12.0498   6
  -2  12   1 108.092 12.3439   8
  -2  12   1 131.885 12.8119   5
  -2  12   1 134.246 12.5087   7
  -2  12   1 101.980 11.2841   9
  -1  12   1 308.392 21.0577   9
  -1  12   1 331.090 23.0565   8
  -1  12   1 382.119 27.7538   7
  -1  12   1 339.918 21.9612   6
  -1  12   1 301.656 21.7029   5
   0  12   1 97.4218 11.4156   5
   0  12   1 75.0569 12.0258   8
   0  12   1 108.205 12.4125   6
   0  12   1 59.1780 9.69572   9
   1  12   1 103.947 12.3370   9
   1  12   1 146.231 13.7532   5
   1  12   1 113.517 13.4323   6
   1  12   1 113.864 14.4599   8
   2  12   1 8.34480 7.50053   5
   2  12   1 20.5313 9.04608   8
   2  12   1 14.2583 8.45813   6
   3  12   1 11.7665 9.13625   8
   3  12   1 2.74772 7.82249   9
   3  12   1 12.6587 8.00182   5
  -9  13   1 68.8328 9.49252   9
  -9  13   1 52.1541 9.62394   6
  -9  13   1 47.7976 12.6848   5
  -8  13   1 69.9758 9.46600   9
  -8  13   1 70.8184 13.3722   5
  -8  13   1 86.4299 7.08964   8
  -7  13   1 162.294 11.6453   8
  -7  13   1 120.948 12.1818   9
  -7  13   1 165.832 15.0196   5
  -7  13   1 163.693 14.5341   6
  -6  13   1 228.358 17.8892   5
  -6  13   1 219.682 17.2727   6
  -6  13   1 203.615 15.3254   9
  -5  13   1 82.1531 11.4241   6
  -5  13   1 88.0714 10.8297   8
  -5  13   1 69.8940 11.1888   5
  -4  13   1 10.9283 6.64856   8
  -4  13   1 19.8809 7.62388   6
  -4  13   1 1.57710 5.42866   9
  -4  13   1 9.73251 6.97132   5
  -3  13   1 -0.3916 5.29163   9
  -3  13   1 -2.5414 6.08338   6
  -3  13   1 8.06235 6.75585   8
  -3  13   1 -2.7489 6.13933   5
  -2  13   1 48.1590 8.44246   9
  -2  13   1 66.3334 12.1558   5
  -2  13   1 62.0911 10.4035   6
  -2  13   1 74.2903 11.6727   8
  -1  13   1 132.185 17.1011   6
  -1  13   1 141.554 15.7848   8
  -1  13   1 128.068 14.7130   5
   0  13   1 59.9156 10.9084   5
   1  13   1 66.1410 12.6378   8
   1  13   1 75.0989 18.8026   5
   1  13   1 83.4733 12.5277   6
  -6  14   1 41.9767 8.17269   8
  -6  14   1 30.2582 9.06641   5
  -6  14   1 46.0442 9.89331   6
  -5  14   1 11.1677 8.18515   5
  -5  14   1 13.4558 7.08657   9
  -5  14   1 26.5197 8.96859   6
  -5  14   1 12.0134 6.84683   8
  -4  14   1 195.751 16.7727   8
  -4  14   1 227.736 17.8343   5
  -4  14   1 148.183 14.6717   9
  -4  14   1 174.257 16.1529   6
  -3  14   1 44.6687 9.65959   6
  -3  14   1 26.3774 9.76406   5
  -3  14   1 17.7909 8.86012   8
   0  14  -2 21.9259 8.40995   6
   0  14  -2 21.7611 9.97933   5
   0  14  -2 30.1483 9.01572   8
   0  14  -2 9.13519 7.17440   9
  -1  14  -2 5.99334 7.76228   8
  -1  14  -2 4.45284 7.35594   6
  -1  14  -2 2.27562 5.71883   9
  -2  14  -2 116.360 21.6559   5
  -2  14  -2 97.2495 10.8971   9
  -3  14  -2 96.4837 15.1147   5
  -3  14  -2 102.364 14.4146   8
  -3  14  -2 87.8856 14.9883   6
  -3  14  -2 94.2728 10.2012   9
  -4  14  -2 83.2009 11.4529   6
  -4  14  -2 76.5360 9.71006   9
  -4  14  -2 100.026 10.9566   8
  -4  14  -2 77.8007 14.5036   5
  -5  14  -2 45.5584 8.72876   6
  -5  14  -2 64.1261 8.48528   8
  -5  14  -2 56.5625 15.6431   5
  -5  14  -2 46.5334 7.74116   9
  -6  14  -2 1.25056 5.06051   9
  -6  14  -2 -3.5201 3.89340   8
  -6  14  -2 -2.0571 5.89434   6
  -7  14  -2 21.3524 5.80148   9
  -7  14  -2 19.2270 8.49932   5
  -7  14  -2 15.1879 4.04460   8
  -7  14  -2 17.2331 9.83848   6
  -8  14  -2 34.3884 6.51387   9
   2  13  -2 61.8852 12.2794   8
   2  13  -2 60.0863 10.3447   9
   2  13  -2 76.0937 19.0525   6
   1  13  -2 97.4400 11.6440   9
   1  13  -2 133.102 14.9770   8
   1  13  -2 138.130 13.3545   5
   1  13  -2 88.3680 12.6121   6
   0  13  -2 27.3161 8.64167   8
   0  13  -2 26.8615 8.31511   5
   0  13  -2 14.6600 6.47628   9
   0  13  -2 21.6993 8.19699   6
  -1  13  -2 1.50184 6.00958   6
  -1  13  -2 0.85602 5.94092   8
  -1  13  -2 2.04905 5.10647   9
  -1  13  -2 10.9610 6.80605   5
  -2  13  -2 47.0592 8.96579   8
  -2  13  -2 45.3088 7.70817   9
  -2  13  -2 59.5839 9.97187   5
  -2  13  -2 57.0255 9.35214   6
  -3  13  -2 39.9637 8.86847   5
  -3  13  -2 62.4090 8.21046   9
  -3  13  -2 42.8221 7.86954   8
  -3  13  -2 50.5488 9.42839   6
  -4  13  -2 124.228 14.3551   9
  -4  13  -2 148.776 12.5535   8
  -4  13  -2 147.205 13.8514   5
  -4  13  -2 160.542 13.6798   6
  -5  13  -2 232.866 14.7794   8
  -5  13  -2 210.553 16.2452   6
  -5  13  -2 202.395 14.4820   9
  -5  13  -2 203.638 17.0178   5
  -6  13  -2 89.5228 10.9487   6
  -6  13  -2 73.4357 8.63478   9
  -6  13  -2 113.762 8.48455   8
  -6  13  -2 105.328 11.7136   5
  -7  13  -2 106.449 11.1417   9
  -7  13  -2 123.990 12.1114   6
  -7  13  -2 111.240 12.3938   5
  -7  13  -2 138.679 7.85056   8
  -8  13  -2 4.07676 6.01167   9
  -8  13  -2 3.12841 5.66928   6
  -8  13  -2 0.45243 5.48213   5
  -9  13  -2 45.3873 9.07122   5
  -9  13  -2 38.6242 8.35574   6
   4  12  -2 15.9158 8.91276   8
   4  12  -2 9.03554 8.07011   9
   4  12  -2 11.3169 7.25218   5
   4  12  -2 8.54253 7.95185   6
   3  12  -2 50.1737 10.3929   8
   3  12  -2 43.0598 8.53654   6
   3  12  -2 37.6414 8.83623   5
   2  12  -2 57.2923 9.64001   6
   2  12  -2 50.8869 10.3635   8
   2  12  -2 44.0173 8.68130   9
   1  12  -2 146.424 13.2354   5
   1  12  -2 134.385 14.1430   8
   1  12  -2 133.754 13.0293   6
   1  12  -2 136.832 12.6311   9
   0  12  -2 176.342 14.9401   8
   0  12  -2 143.789 12.7869   9
   0  12  -2 174.183 14.2036   5
   0  12  -2 146.837 13.6030   6
  -1  12  -2 11.6288 6.43645   5
  -1  12  -2 10.4226 5.92588   8
  -1  12  -2 19.8881 5.44286   9
  -1  12  -2 13.1137 6.70875   6
  -2  12  -2 53.9355 7.33613   9
  -2  12  -2 41.2939 8.52176   6
  -2  12  -2 37.5904 8.49202   5
  -2  12  -2 67.3698 9.29895   8
  -3  12  -2 7.22188 5.57944   6
  -3  12  -2 7.15776 5.20048   8
  -3  12  -2 -0.0476 3.71549   9
  -3  12  -2 6.85889 5.78475   5
  -4  12  -2 14.0857 5.99475   6
  -4  12  -2 3.81180 4.00599   9
  -4  12  -2 12.5301 5.37141   8
  -4  12  -2 6.76396 5.93807   5
  -5  12  -2 101.341 11.3769   5
  -5  12  -2 94.7429 10.4162   6
  -5  12  -2 75.0459 7.97973   9
  -5  12  -2 98.9268 8.76726   8
  -6  12  -2 250.624 17.4208   6
  -6  12  -2 273.232 14.8159   8
  -6  12  -2 233.496 15.3843   9
  -7  12  -2 280.838 19.9388   5
  -7  12  -2 281.715 17.0178   9
  -7  12  -2 295.798 18.9947   6
  -8  12  -2 160.014 13.2152   5
  -8  12  -2 142.210 12.1239   6
  -8  12  -2 131.936 10.5435   9
  -9  12  -2 5.57418 5.47360   6
  -9  12  -2 -1.3632 4.12399   9
  -9  12  -2 -3.2596 4.87955   5
 -10  12  -2 49.5809 8.92670   9
 -10  12  -2 46.4332 8.69695   5
 -10  12  -2 36.4750 7.68390   6
   5  11  -2 67.7451 11.8660   8
   5  11  -2 65.6385 10.6470   5
   5  11  -2 88.0654 11.1540   6
  -5 -11   2 93.6266 12.9614   8
  -5 -11   2 84.4318 9.10762   4
   4  11  -2 -2.3712 5.77826   9
   4  11  -2 3.34306 5.73138   6
   4  11  -2 2.45029 7.30686   8
  -4 -11   2 2.73901 3.95475   4
  -4 -11   2 1.10611 6.54266   8
   3  11  -2 47.9928 10.5262   8
   3  11  -2 46.2376 8.40321   9
   3  11  -2 64.3916 10.9607   5
   3  11  -2 56.2963 8.81140   6
  -3 -11   2 48.6666 10.8522   8
  -3 -11   2 55.2985 5.94131   4
   2  11  -2 19.6782 6.91301   6
   2  11  -2 30.6516 7.23550   5
   2  11  -2 22.8198 6.23465   9
   2  11  -2 14.0823 10.9228   8
  -2 -11   2 22.0426 7.17543   8
  -2 -11   2 24.0011 3.84869   4
   1  11  -2 14.4164 6.39396   6
   1  11  -2 9.24835 5.67000   5
   1  11  -2 11.6230 6.98539   8
   1  11  -2 10.6207 5.67450   9
  -1 -11   2 10.7926 6.21785   8
   0  11  -2 87.9922 10.5411   8
   0  11  -2 71.9357 9.43709   5
   0  11  -2 70.9233 12.2708   6
   0  11  -2 60.4726 8.14285   9
   0 -11   2 71.9173 9.19728   8
  -1  11  -2 57.5734 9.07641   6
  -1  11  -2 62.2677 9.37573   8
  -1  11  -2 59.2526 7.34563   9
  -1  11  -2 59.8317 9.18117   5
  -2  11  -2 85.9768 9.72837   6
  -2  11  -2 73.6001 9.61084   5
  -2  11  -2 71.3865 8.01371   9
  -2  11  -2 75.2099 9.03078   8
  -3  11  -2 61.0661 9.00055   6
  -3  11  -2 70.8279 10.0316   5
  -3  11  -2 59.4727 8.41689   8
  -3  11  -2 47.5136 6.80948   9
   3 -11   2 69.8653 3.80984  10
  -4  11  -2 56.4662 7.17655   8
  -4  11  -2 42.5016 6.19147   9
  -4  11  -2 43.6957 8.36592   5
  -4  11  -2 47.3509 7.79548   6
  -4  11  -2 43.7282 4.87780   8
  -5  11  -2 28.1592 6.15729   6
  -5  11  -2 12.4690 5.68659   5
  -5  11  -2 23.2848 4.91659   8
  -5  11  -2 29.9582 3.85544   8
  -5  11  -2 24.2469 3.62462   7
  -5  11  -2 23.4167 4.89314   9
  -6  11  -2 39.0841 4.74164   7
  -6  11  -2 45.5129 5.04608   8
  -6  11  -2 39.4009 5.43453   9
  -6  11  -2 31.9859 6.54232   6
  -6  11  -2 35.1695 3.59628   8
  -6  11  -2 32.6509 7.32462   5
  -7  11  -2 44.9061 6.21376   9
  -7  11  -2 39.8172 7.58167   5
  -7  11  -2 51.5753 6.04083   7
  -8  11  -2 0.15415 3.53066   9
  -8  11  -2 -5.6547 5.27199   5
  -8  11  -2 -1.6947 3.99274   6
  -9  11  -2 48.9543 10.2254   5
  -9  11  -2 52.0024 7.03751   9
 -10  11  -2 116.129 10.4593   6
 -10  11  -2 106.992 10.2782   9
 -10  11  -2 112.126 10.9193   5
 -11  11  -2 -0.3436 5.11817   9
 -11  11  -2 4.77410 4.94563   6
 -11  11  -2 4.08805 5.22357   5
   7  10  -2 3.43153 8.00614   8
   7  10  -2 3.96693 5.99971   6
   7  10  -2 8.68357 7.92630   9
  -7 -10   2 0.80871 5.60973   4
  -7 -10   2 3.53610 8.00955   8
   6  10  -2 8.09093 6.70218   6
   6  10  -2 6.07242 7.08429   9
   6  10  -2 13.6575 5.48683   5
   6  10  -2 5.34519 10.3278   8
  -6 -10   2 11.1783 8.30609   8
  -6 -10   2 19.1594 9.63972   4
   5  10  -2 216.618 17.7721   9
   5  10  -2 201.690 15.8303   6
   5  10  -2 242.192 15.6772   5
   5  10  -2 263.534 20.3326   8
  -5 -10   2 250.470 19.2406   8
  -5 -10   2 234.338 15.3091   4
   4  10  -2 245.274 18.3760   9
   4  10  -2 282.603 20.5710   8
   4  10  -2 244.432 17.2392   6
   4  10  -2 282.925 17.1900   5
  -4 -10   2 269.893 19.8213   8
  -4 -10   2 234.242 15.3931   4
   3  10  -2 361.016 24.9464   6
   3  10  -2 395.400 22.0788   5
   3  10  -2 355.795 24.2890   8
  -3 -10   2 339.613 19.2644   4
  -3 -10   2 353.751 23.6020   8
   2  10  -2 38.2723 8.27691   8
   2  10  -2 39.1199 7.40282   5
   2  10  -2 32.7830 6.41725   9
   2  10  -2 32.9539 6.94045   6
  -2 -10   2 32.2300 4.28917   4
  -2 -10   2 34.9251 7.26036   8
   1  10  -2 -1.0435 4.24067   5
   1  10  -2 -1.9854 4.39545   8
   1  10  -2 2.00686 4.43432   6
   1  10  -2 0.74903 4.23220   9
  -1 -10   2 1.91159 5.67219   8
   0  10  -2 26.1293 5.38864   9
   0  10  -2 22.4666 5.94183   5
   0  10  -2 21.3460 5.86028   6
   0  10  -2 22.4244 6.33067   8
   0 -10   2 11.6550 5.22550   8
   0 -10   2 15.4849 2.22143   4
  -1  10  -2 95.2117 9.85285   8
  -1  10  -2 95.5231 9.60155   6
  -1  10  -2 92.9574 8.63286   9
  -1  10  -2 104.803 9.89207   5
   1 -10   2 106.816 9.34553   8
  -2  10  -2 86.4301 7.81712   9
  -2  10  -2 84.1270 8.91274   6
  -2  10  -2 72.7859 7.01877   8
  -2  10  -2 96.4971 9.20464   8
  -2  10  -2 96.7859 9.66950   5
  -3  10  -2 313.783 18.8520   5
  -3  10  -2 278.262 17.6423   9
  -3  10  -2 301.046 17.5758   8
  -3  10  -2 273.710 17.6379   6
   3 -10   2 265.546 14.7863   7
   3 -10   2 301.180 17.0167   8
  -4  10  -2 351.477 22.0314   9
  -4  10  -2 375.464 22.4536   5
  -4  10  -2 404.040 20.8580   8
  -4  10  -2 386.856 21.8580   6
  -4  10  -2 359.640 19.0075   8
  -4  10  -2 373.064 18.0743   7
  -5  10  -2 528.506 28.9103   5
  -5  10  -2 473.111 24.5647   8
  -5  10  -2 529.392 27.9798   6
  -5  10  -2 562.108 26.2288   8
  -5  10  -2 507.860 28.2490   9
  -5  10  -2 504.973 24.5945   7
  -6  10  -2 184.614 13.3737   5
  -6  10  -2 181.154 9.29560   8
  -6  10  -2 134.798 11.9586   9
  -6  10  -2 163.395 12.1121   6
  -6  10  -2 156.764 9.40651   7
  -7  10  -2 25.9926 5.06746   6
  -7  10  -2 16.9886 3.46658   4
  -7  10  -2 22.5642 4.58667   9
  -7  10  -2 24.0814 3.83959   7
  -7  10  -2 16.2773 5.39632   5
  -8  10  -2 55.4478 6.19144   4
  -8  10  -2 42.5471 7.09584   5
  -8  10  -2 40.6467 5.63026   7
  -8  10  -2 49.5967 6.80716   6
  -8  10  -2 47.4504 6.02240   9
  -9  10  -2 123.740 11.0400   5
  -9  10  -2 123.135 10.0040   9
  -9  10  -2 128.036 10.0180   4
  -9  10  -2 135.617 10.4919   6
  -9  10  -2 133.153 10.6095   7
 -10  10  -2 40.9494 6.43373   6
 -10  10  -2 38.9449 7.18610   5
 -10  10  -2 61.3393 10.9859   4
 -10  10  -2 41.6878 6.65558   9
 -11  10  -2 51.9424 7.47125   9
 -11  10  -2 47.4440 7.62564   5
 -11  10  -2 34.3634 8.45310   7
 -11  10  -2 59.8921 7.50440   6
 -12  10  -2 161.621 15.2388   7
 -12  10  -2 155.861 12.5346   9
   8   9  -2 76.2249 13.2865   9
   8   9  -2 99.1986 10.5636   6
  -8  -9   2 121.473 11.7898   4
  -8  -9   2 101.403 14.0134   7
  -8  -9   2 115.038 14.8990   8
   7   9  -2 29.6717 8.87690   8
   7   9  -2 28.3894 8.33344   9
   7   9  -2 40.9524 7.42021   6
  -7  -9   2 58.5668 8.90671   4
  -7  -9   2 43.6220 10.5178   8
   6   9  -2 53.3527 9.09447   9
   6   9  -2 74.9960 11.6499   8
   6   9  -2 61.2251 7.33842   5
   6   9  -2 77.7081 9.72436   6
  -6  -9   2 75.8203 8.83586   4
  -6  -9   2 56.9738 10.1171   8
   5   9  -2 4.59839 5.46185   6
   5   9  -2 6.65650 5.65670   9
   5   9  -2 4.62645 5.86734   8
   5   9  -2 3.79779 4.38900   5
  -5  -9   2 7.20961 6.36974   8
  -5  -9   2 3.15313 3.99966   4
   4   9  -2 5.65769 5.34759   9
   4   9  -2 4.71567 6.09282   8
   4   9  -2 -1.1645 4.59622   6
   4   9  -2 2.48677 4.34108   5
  -4  -9   2 4.27954 3.63241   4
  -4  -9   2 6.74015 5.98410   8
   3   9  -2 12.0399 5.21822   5
   3   9  -2 18.2966 6.41456   8
   3   9  -2 16.2366 5.60301   9
   3   9  -2 13.0791 5.53697   6
  -3  -9   2 21.3477 6.59824   8
  -3  -9   2 18.5248 3.91501   4
   2   9  -2 84.5815 8.98218   9
   2   9  -2 94.7944 9.15358   5
   2   9  -2 87.5310 9.23685   6
   2   9  -2 89.6582 10.3833   8
  -2  -9   2 96.7018 10.1072   8
  -2  -9   2 89.2532 6.67925   4
   1   9  -2 223.328 15.4581   8
   1   9  -2 205.165 14.2618   5
   1   9  -2 208.510 14.1444   6
   1   9  -2 207.291 13.7412   9
  -1  -9   2 211.064 11.3997   4
  -1  -9   2 205.511 14.8158   8
   0   9  -2 178.092 12.8767   6
   0   9  -2 208.059 13.6449   5
   0   9  -2 183.271 12.4196   9
   0   9  -2 193.903 13.7684   8
   0  -9   2 191.329 9.79367   4
   0  -9   2 189.060 13.4645   8
  -1   9  -2 2.88638 3.37772   9
  -1   9  -2 2.80892 3.57826   6
  -1   9  -2 4.58212 4.00845   5
  -1   9  -2 6.38728 4.06051   8
   1  -9   2 5.65323 3.72481   8
  -2   9  -2 31.8525 4.44767   8
  -2   9  -2 38.0617 3.71444   7
  -2   9  -2 38.3407 6.46865   5
  -2   9  -2 44.5392 5.31747   9
  -2   9  -2 42.6127 5.89583   8
  -2   9  -2 44.7499 6.82408   6
   2  -9   2 34.9706 3.45195   7
  -3   9  -2 24.2381 4.77501   8
  -3   9  -2 18.0493 2.67694   7
  -3   9  -2 14.6853 4.52426   6
  -3   9  -2 15.1275 4.69459   5
  -3   9  -2 19.6500 4.07368   9
   3  -9   2 23.9006 3.02855   7
   3  -9   2 12.7394 3.74527   8
  -4   9  -2 23.1072 2.85191   7
  -4   9  -2 32.4608 5.79847   6
  -4   9  -2 22.5320 4.25204   8
  -4   9  -2 24.2563 3.37127   8
  -4   9  -2 31.9972 4.79165   9
  -4   9  -2 31.6428 5.99679   5
  -5   9  -2 124.352 10.5410   5
  -5   9  -2 135.858 7.11656   4
  -5   9  -2 139.620 8.38417   8
  -5   9  -2 124.248 8.81956   9
  -5   9  -2 129.585 7.51979   8
  -5   9  -2 125.311 7.50708   7
  -5   9  -2 124.632 10.0483   6
  -6   9  -2 93.8079 8.68568   6
  -6   9  -2 106.943 6.66393   4
  -6   9  -2 111.033 9.68962   5
  -6   9  -2 97.0307 8.01426   9
  -7   9  -2 115.232 9.33678   6
  -7   9  -2 119.094 10.1710   5
  -7   9  -2 107.440 8.86139   9
  -7   9  -2 120.640 8.56439   7
  -7   9  -2 124.851 8.95928   4
  -8   9  -2 32.6301 5.99884   5
  -8   9  -2 40.1818 5.79828   9
  -8   9  -2 36.9722 5.74139   7
  -8   9  -2 35.2450 5.48288   6
  -9   9  -2 38.2940 5.57465   9
  -9   9  -2 31.9980 6.08570   4
  -9   9  -2 33.2821 5.94886   5
  -9   9  -2 26.6402 5.01648   6
 -10   9  -2 13.7972 4.85363   5
 -10   9  -2 27.0464 5.04819   6
 -10   9  -2 21.3557 5.99406   4
 -10   9  -2 32.0262 5.24148   9
 -10   9  -2 23.2582 6.12215   7
 -11   9  -2 -0.0047 3.89782   6
 -11   9  -2 1.01061 4.99327   7
 -11   9  -2 -0.3704 3.92294   5
 -11   9  -2 0.45101 3.86797   9
 -11   9  -2 1.73765 5.05523   4
 -12   9  -2 75.6782 10.9729   7
 -12   9  -2 63.8519 8.02999   9
 -12   9  -2 56.9188 9.32976   4
   8   8  -2 70.6126 11.5019   9
   8   8  -2 69.6913 8.53532   6
  -8  -8   2 72.4243 12.3655   8
  -8  -8   2 86.0933 10.5719   4
   7   8  -2 205.942 16.7303   8
   7   8  -2 176.832 15.7922   9
  -7  -8   2 179.611 15.5352   4
  -7  -8   2 196.724 18.0465   8
   6   8  -2 78.4773 8.92933   6
   6   8  -2 77.6949 11.1121   9
   6   8  -2 88.3545 7.66855   5
   6   8  -2 94.7374 11.6708   8
  -6  -8   2 86.9877 11.4328   8
  -6  -8   2 89.7337 9.28871   4
   5   8  -2 196.375 12.9478   6
   5   8  -2 158.454 11.7798   5
   5   8  -2 179.541 15.1364   8
   5   8  -2 161.543 13.7310   9
  -5  -8   2 175.641 12.5714   4
  -5  -8   2 190.986 15.4336   8
   4   8  -2 2.47101 4.14617   6
   4   8  -2 7.99644 4.15762   5
   4   8  -2 1.89908 4.89525   8
   4   8  -2 1.08725 4.48521   9
  -4  -8   2 3.91753 3.31636   4
  -4  -8   2 6.68753 5.56970   8
   3   8  -2 28.0928 10.4472   8
   3   8  -2 22.3678 5.71788   9
   3   8  -2 32.7857 6.07208   6
   3   8  -2 29.0726 5.84119   5
  -3  -8   2 26.3292 4.60453   4
  -3  -8   2 33.1224 6.68325   8
   2   8  -2 157.539 11.3474   9
   2   8  -2 144.643 13.5371   8
   2   8  -2 159.873 11.6414   6
   2   8  -2 167.296 11.4769   5
  -2  -8   2 151.014 9.50188   4
  -2  -8   2 152.783 12.2973   8
   1   8  -2 295.326 18.2663   8
   1   8  -2 296.636 17.2616   6
   1   8  -2 285.932 16.7161   9
   1   8  -2 307.326 17.6294   5
  -1  -8   2 292.725 18.0676   8
  -1  -8   2 294.716 15.0402   4
   0   8  -2 145.729 10.7930   5
   0   8  -2 143.676 12.4598   6
   0   8  -2 149.955 10.0343   9
   0   8  -2 153.164 11.2345   8
   0  -8   2 138.878 10.6067   8
   0  -8   2 146.782 7.81781   4
  -1   8  -2 511.127 25.9102   6
  -1   8  -2 524.823 26.3361   8
  -1   8  -2 535.230 26.6396   5
  -1   8  -2 437.982 22.8971   4
  -1   8  -2 526.166 23.9860   7
  -1   8  -2 505.074 24.9943   9
  -1   8  -2 465.292 25.2785   8
   1  -8   2 483.316 22.7972   4
   1  -8   2 476.271 25.8130   8
  -2   8  -2 128.182 7.29516   7
  -2   8  -2 135.207 9.74855   6
  -2   8  -2 128.550 8.73063   8
  -2   8  -2 151.875 9.84688   8
  -2   8  -2 134.426 10.0284   5
  -2   8  -2 134.598 8.69601   9
   2  -8   2 136.467 7.28972   7
  -3   8  -2 262.669 14.3817   8
  -3   8  -2 250.717 12.1706   7
  -3   8  -2 231.522 13.2641   8
  -3   8  -2 242.913 13.6381   9
  -3   8  -2 245.220 15.2564   5
  -3   8  -2 267.863 15.0533   6
   3  -8   2 247.093 12.5875   7
  -4   8  -2 77.4216 7.15049   6
  -4   8  -2 83.6765 5.31966   8
  -4   8  -2 69.2299 5.93939   9
  -4   8  -2 83.6537 7.69884   5
  -4   8  -2 78.4543 4.82191   7
  -4   8  -2 81.9860 6.08670   8
  -4   8  -2 71.5739 4.50862   4
  -5   8  -2 0.84679 1.65919   7
  -5   8  -2 1.49546 2.47814   9
  -5   8  -2 0.19661 1.73048   4
  -5   8  -2 0.90509 1.73526   8
  -5   8  -2 2.04043 3.04005   5
  -5   8  -2 -0.5786 2.55200   6
  -6   8  -2 47.2315 6.78416   5
  -6   8  -2 49.7560 4.70802   4
  -6   8  -2 47.6021 5.32852   9
  -6   8  -2 48.7482 5.86755   6
  -6   8  -2 43.7537 4.93119   7
  -7   8  -2 83.8177 6.57223   4
  -7   8  -2 79.0472 8.53557   5
  -7   8  -2 68.3610 7.02611   7
  -7   8  -2 62.0624 6.07161   9
  -7   8  -2 63.3482 6.61785   6
  -8   8  -2 22.5062 4.99330   7
  -8   8  -2 22.6768 4.82964   4
  -8   8  -2 20.2164 4.19343   9
  -9   8  -2 283.437 16.2959   9
  -9   8  -2 328.158 22.8182   4
  -9   8  -2 282.551 16.7238   6
  -9   8  -2 286.959 18.5868   7
 -10   8  -2 147.565 11.8592   4
 -10   8  -2 127.933 9.77274   9
 -10   8  -2 139.066 12.4026   7
 -10   8  -2 127.502 9.71802   6
 -11   8  -2 18.0586 6.77045   4
 -11   8  -2 20.0438 4.72261   6
 -11   8  -2 22.0023 4.38951   9
 -11   8  -2 18.5218 7.06543   7
 -12   8  -2 61.3379 12.2421   9
 -12   8  -2 72.1290 11.8886   7
 -12   8  -2 80.5218 10.6394   4
   9   7  -2 15.4249 4.61807   6
  -9  -7   2 31.0403 8.83501   7
  -9  -7   2 18.4293 7.22214   4
  -9  -7   2 27.7418 8.78438   8
   8   7  -2 -0.7887 3.70578   6
   8   7  -2 -0.4076 6.15765   9
  -8  -7   2 -3.4794 5.26682   8
  -8  -7   2 1.03751 4.60921   4
   7   7  -2 49.6152 9.01822   8
   7   7  -2 53.1238 7.22435   6
   7   7  -2 44.9500 8.50291   9
   7   7  -2 50.1816 5.06606   5
  -7  -7   2 46.3596 9.63083   8
  -7  -7   2 46.2098 7.91227   4
   6   7  -2 47.0153 8.52335   9
   6   7  -2 52.1858 8.84422   8
   6   7  -2 51.1182 5.60661   5
   6   7  -2 51.9662 7.09159   6
  -6  -7   2 49.2067 7.57877   4
  -6  -7   2 40.5853 8.80018   8
   5   7  -2 131.084 11.1589   9
   5   7  -2 118.814 8.85544   5
   5   7  -2 122.234 12.2170   8
   5   7  -2 128.564 9.89376   6
  -5  -7   2 127.596 12.2395   8
  -5  -7   2 118.554 10.0180   4
   4   7  -2 216.911 13.0454   5
   4   7  -2 198.299 14.1427   9
   4   7  -2 208.780 15.4234   8
   4   7  -2 215.406 13.4378   6
  -4  -7   2 210.463 13.1972   4
  -4  -7   2 201.875 15.3566   8
   3   7  -2 257.119 16.8295   9
   3   7  -2 305.742 18.7729   8
   3   7  -2 322.746 17.0315   5
  -3  -7   2 297.395 16.2399   4
  -3  -7   2 281.730 18.4189   8
   2   7  -2 11.2098 3.63272   5
   2   7  -2 15.5249 4.71431   8
   2   7  -2 13.3339 3.97994   9
   2   7  -2 17.0093 4.66053   6
  -2  -7   2 19.7368 5.25815   8
  -2  -7   2 17.8154 3.35908   4
   1   7  -2 136.182 9.05992   9
   1   7  -2 122.797 9.45100   5
   1   7  -2 142.790 9.67509   6
   1   7  -2 138.217 10.3929   8
  -1  -7   2 122.662 9.81480   8
  -1  -7   2 130.334 7.68216   4
   0   7  -2 41.9816 5.39229   5
   0   7  -2 43.8249 5.54853   8
   0   7  -2 46.0903 5.32118   6
   0   7  -2 34.2324 4.34527   8
   0   7  -2 42.1622 4.88575   9
   0  -7   2 43.4696 3.23557   4
   0  -7   2 45.0150 5.38797   8
  -1   7  -2 364.943 18.1743   7
  -1   7  -2 371.853 19.7228   8
  -1   7  -2 371.605 19.2016   9
  -1   7  -2 417.154 20.5427   8
  -1   7  -2 386.650 20.1024   6
  -1   7  -2 349.956 17.8305   4
  -1   7  -2 413.969 20.7338   5
   1  -7   2 404.621 17.6960   4
   1  -7   2 370.126 20.0214   8
   1  -7   2 343.996 17.6321   7
  -2   7  -2 363.450 18.5207   4
  -2   7  -2 380.065 19.8217   8
  -2   7  -2 398.948 18.3377   7
  -2   7  -2 411.927 21.2003   5
  -2   7  -2 414.875 20.5362   8
  -2   7  -2 389.891 19.5898   9
  -2   7  -2 388.385 20.5842   6
   2  -7   2 403.159 20.3313   8
   2  -7   2 378.562 18.9703   7
  -3   7  -2 343.807 16.9381   8
  -3   7  -2 341.583 16.5714   9
  -3   7  -2 325.380 17.5978   6
  -3   7  -2 282.696 15.1693   4
  -3   7  -2 320.242 15.2821   7
  -3   7  -2 302.367 16.1831   8
  -3   7  -2 334.481 18.0754   5
   3  -7   2 345.459 16.7838   8
  -4   7  -2 333.046 17.4840   9
  -4   7  -2 350.012 16.5239   8
  -4   7  -2 322.488 18.8407   5
  -4   7  -2 343.033 16.7526   4
  -4   7  -2 334.109 18.3448   6
  -4   7  -2 367.600 17.1312   8
  -4   7  -2 351.858 16.8127   7
  -5   7  -2 190.003 11.5549   6
  -5   7  -2 196.929 12.2376   5
  -5   7  -2 178.019 10.8644   9
  -5   7  -2 193.514 10.7751   7
  -5   7  -2 192.626 10.5404   4
  -6   7  -2 195.881 11.9215   7
  -6   7  -2 191.502 11.4486   4
  -6   7  -2 195.283 12.2942   5
  -6   7  -2 189.566 11.6762   6
  -6   7  -2 193.252 11.0782   9
  -7   7  -2 103.003 7.50374   9
  -7   7  -2 104.262 8.25232   5
  -7   7  -2 104.168 7.93495   6
  -7   7  -2 119.372 9.16154   7
  -7   7  -2 111.501 8.37686   4
  -8   7  -2 36.0191 4.87151   9
  -8   7  -2 34.2718 6.27859   7
  -8   7  -2 32.2559 4.74945   6
  -8   7  -2 38.2526 5.80702   4
  -8   7  -2 33.6302 5.15315   5
  -9   7  -2 79.2149 8.42019   4
  -9   7  -2 64.3035 7.05321   9
  -9   7  -2 65.5136 6.05686   6
  -9   7  -2 75.3190 8.72444   7
  -9   7  -2 71.7314 6.59418   5
 -10   7  -2 135.705 11.2183   4
 -10   7  -2 120.420 8.77701   6
 -10   7  -2 118.874 8.98292   9
 -10   7  -2 132.912 8.85229   5
 -10   7  -2 127.933 11.9756   7
 -11   7  -2 158.502 14.2839   7
 -11   7  -2 140.142 10.6559   6
 -11   7  -2 150.309 10.5658   9
 -12   7  -2 172.271 16.1822   7
 -12   7  -2 170.541 14.9376   4
 -13   7  -2 6.30966 4.80864   9
 -13   7  -2 19.3017 8.00955   4
 -13   7  -2 0.75665 6.67419   7
  10   6  -2 175.616 16.7997   9
  10   6  -2 183.951 12.5012   6
 -10  -6   2 192.318 17.9958   4
 -10  -6   2 219.508 20.3778   7
 -10  -6   2 208.161 21.6930   8
   9   6  -2 75.6930 7.55142   6
   9   6  -2 84.3624 11.6968   9
  -9  -6   2 87.8689 10.7843   4
  -9  -6   2 100.722 12.1316   8
  -9  -6   2 67.1337 11.9589   7
   8   6  -2 18.4429 4.47598   6
   8   6  -2 5.40608 5.84455   9
   8   6  -2 10.8691 6.27924   8
  -8  -6   2 10.4429 5.38901   4
  -8  -6   2 16.3630 6.92882   8
   7   6  -2 -3.9338 4.34473   9
   7   6  -2 0.34925 3.25648   6
   7   6  -2 2.26818 4.92055   8
   7   6  -2 0.45544 2.08895   5
  -7  -6   2 -1.7275 4.58833   8
  -7  -6   2 0.27816 4.15053   4
   6   6  -2 21.8491 3.75119   5
   6   6  -2 18.4583 5.65605   9
   6   6  -2 23.9071 4.70241   6
   6   6  -2 20.8351 6.16680   8
  -6  -6   2 21.4426 5.60332   4
  -6  -6   2 14.5806 5.79509   8
   5   6  -2 45.4134 8.34023   6
   5   6  -2 47.2327 7.75741   8
   5   6  -2 44.1579 7.02424   9
   5   6  -2 49.3269 5.15210   5
  -5  -6   2 41.2452 7.20283   4
  -5  -6   2 47.2187 8.15953   8
   4   6  -2 337.565 19.3938   9
   4   6  -2 368.399 18.6527   6
   4   6  -2 320.562 20.2612   8
   4   6  -2 340.297 18.0809   5
  -4  -6   2 321.362 18.6288   4
  -4  -6   2 351.774 20.8205   8
   3   6  -2 125.298 8.61210   5
   3   6  -2 115.643 8.97318   9
   3   6  -2 123.295 9.86809   8
   3   6  -2 131.226 8.88909   6
  -3  -6   2 122.418 8.40824   4
  -3  -6   2 120.463 9.88418   8
   2   6  -2 424.916 23.4935   8
   2   6  -2 402.795 22.1219   9
   2   6  -2 459.518 22.5675   6
   2   6  -2 420.912 22.1939   5
  -2  -6   2 458.341 23.7073   8
   1   6  -2 976.553 47.3860   5
   1   6  -2 993.732 46.8856   9
   1   6  -2 979.057 48.1950   8
   1   6  -2 999.367 47.3289   6
  -1  -6   2 989.358 48.1817   8
  -1  -6   2 1041.68 46.2254   4
   0   6  -2 223.879 13.1962   8
   0   6  -2 229.346 12.5163   9
   0   6  -2 209.904 12.7027   4
   0   6  -2 243.240 13.1885   6
   0   6  -2 236.442 13.6452   8
   0   6  -2 237.370 13.3935   5
   0  -6   2 247.252 11.4568   4
   0  -6   2 217.284 11.1775   7
   0  -6   2 240.508 13.6134   8
  -1   6  -2 -0.4217 1.74334   8
  -1   6  -2 0.83553 1.30282   7
  -1   6  -2 0.30550 1.65788   8
  -1   6  -2 3.45880 2.31219   6
  -1   6  -2 0.66592 1.05611   4
  -1   6  -2 0.92578 2.05536   5
   1  -6   2 0.89697 1.16052   4
   1  -6   2 -0.0131 1.46857   8
  -2   6  -2 125.771 7.45539   9
  -2   6  -2 120.694 8.48295   5
  -2   6  -2 129.822 8.02261   8
  -2   6  -2 117.056 6.81396   4
  -2   6  -2 125.218 7.69887   8
  -2   6  -2 121.559 8.23969   6
   2  -6   2 139.004 8.08259   8
   2  -6   2 125.519 6.63201   7
   2  -6   2 135.913 6.49010  10
  -3   6  -2 29.4733 4.38674   5
  -3   6  -2 22.7509 2.15796   4
  -3   6  -2 24.6634 2.88369   8
  -3   6  -2 32.3708 3.25083   8
  -3   6  -2 28.9183 3.17431   9
  -3   6  -2 26.7914 3.74573   6
  -3   6  -2 26.5477 2.43644   7
   3  -6   2 27.8905 3.13514   8
  -4   6  -2 41.1220 3.56707   4
  -4   6  -2 39.7177 2.67990   8
  -4   6  -2 44.5331 3.03810   8
  -4   6  -2 42.6242 4.48684   6
  -4   6  -2 38.7198 4.61942   5
  -4   6  -2 39.1504 3.80051   7
  -4   6  -2 43.9424 4.03632   9
  -5   6  -2 613.162 31.4213   6
  -5   6  -2 681.491 31.9750   7
  -5   6  -2 651.253 30.9126   9
  -5   6  -2 624.547 32.0486   5
  -5   6  -2 685.848 31.3774   4
  -6   6  -2 703.955 34.8927   5
  -6   6  -2 734.166 33.9492   9
  -6   6  -2 672.400 34.1671   6
  -6   6  -2 716.038 34.7569   4
  -6   6  -2 747.162 35.9011   7
  -7   6  -2 5.29756 3.25880   4
  -7   6  -2 8.07403 3.95661   7
  -7   6  -2 6.47877 2.88388   5
  -7   6  -2 11.8450 2.99795   9
  -7   6  -2 4.96054 2.57311   6
  -8   6  -2 62.5074 5.44640   6
  -8   6  -2 67.4491 8.16337   7
  -8   6  -2 68.9207 5.99660   9
  -8   6  -2 59.1043 7.29279   4
  -8   6  -2 69.9687 5.87875   5
  -9   6  -2 1.81221 4.48308   7
  -9   6  -2 2.37756 2.44575   5
  -9   6  -2 3.13509 2.47250   6
  -9   6  -2 0.18806 3.73740   4
 -10   6  -2 4.22999 5.20843   7
 -10   6  -2 9.35173 3.60843   9
 -10   6  -2 9.87316 5.17487   4
 -10   6  -2 10.8739 2.98242   6
 -10   6  -2 4.51060 2.49678   5
 -11   6  -2 3.19523 3.06671   6
 -11   6  -2 5.58228 6.80771   4
 -11   6  -2 7.78738 7.75849   7
 -11   6  -2 6.05458 3.84219   9
 -12   6  -2 97.9679 12.9382   7
 -12   6  -2 114.967 12.8026   4
 -13   6  -2 64.7307 8.25941   9
 -13   6  -2 73.0796 13.1674   7
 -13   6  -2 87.0584 12.0164   4
 -11  -5   2 1.14490 6.48591   4
 -11  -5   2 1.40362 7.74226   7
 -11  -5   2 -0.6869 6.79385   8
  10   5  -2 14.8494 6.96474   9
  10   5  -2 9.80380 4.14008   6
 -10  -5   2 4.08996 6.54213   8
 -10  -5   2 25.8787 8.75878   7
 -10  -5   2 17.4635 6.76441   4
   9   5  -2 92.2785 11.3720   9
   9   5  -2 110.148 8.33108   6
  -9  -5   2 107.490 11.5813   4
  -9  -5   2 127.592 12.9318   8
  -9  -5   2 99.4388 13.1049   7
   8   5  -2 209.914 16.1298   8
   8   5  -2 236.630 13.0117   6
   8   5  -2 207.415 17.6596   9
  -8  -5   2 222.507 17.3862   8
  -8  -5   2 218.643 16.1064   4
   7   5  -2 316.591 20.5321   9
   7   5  -2 341.696 17.9847   6
   7   5  -2 344.758 21.3763   8
   7   5  -2 310.055 16.1439   5
  -7  -5   2 372.315 22.4932   8
  -7  -5   2 351.915 20.8536   4
   6   5  -2 47.7563 5.81542   6
   6   5  -2 34.5826 6.54041   9
   6   5  -2 37.7024 7.14398   8
   6   5  -2 32.7691 3.77552   5
  -6  -5   2 39.0680 7.53695   8
  -6  -5   2 44.9217 7.07747   4
   5   5  -2 1.19506 3.37316   8
   5   5  -2 -0.9116 2.92878   9
   5   5  -2 0.71333 2.71241   6
  -5  -5   2 2.83454 3.69964   8
  -5  -5   2 4.38305 3.29070   4
   4   5  -2 2.83001 2.85527   8
   4   5  -2 2.11668 2.59062   6
   4   5  -2 3.04416 2.14750   5
   4   5  -2 0.08087 2.72086   9
  -4  -5   2 1.50727 3.02951   8
  -4  -5   2 0.91120 2.62393   4
   3   5  -2 14.0213 3.40368   9
   3   5  -2 16.8985 3.95380   8
   3   5  -2 16.3387 3.53449   6
   3   5  -2 12.4302 2.88723   5
  -3  -5   2 20.1530 3.49144   4
  -3  -5   2 19.8043 4.41495   8
   2   5  -2 455.244 22.7462   6
   2   5  -2 439.013 23.7775   8
   2   5  -2 440.133 22.7224   9
   2   5  -2 462.789 22.7974   5
  -2  -5   2 450.121 23.9146   8
  -2  -5   2 479.658 22.5621   4
   1   5  -2 2187.17 102.051   8
   1   5  -2 2006.96 101.579   8
   1   5  -2 2268.20 101.190   6
   1   5  -2 2103.52 101.298   5
   1   5  -2 2354.36 100.967   9
  -1  -5   2 2340.53 100.390   4
  -1  -5   2 2279.52 102.081   8
   0   5  -2 116.549 8.06525   8
   0   5  -2 134.141 7.42977   9
   0   5  -2 108.812 8.17134   5
   0   5  -2 121.000 7.66764   6
   0   5  -2 121.450 7.82362   8
   0   5  -2 109.547 6.52531   4
   0  -5   2 115.980 6.01671   7
   0  -5   2 121.870 6.39111   4
  -1   5  -2 1982.97 85.0762   7
  -1   5  -2 1819.98 85.8143   9
  -1   5  -2 1983.46 86.7263   8
  -1   5  -2 1808.34 85.3389   4
  -1   5  -2 1775.54 87.5195   5
  -1   5  -2 1796.72 87.2807   8
   1  -5   2 2118.60 85.3517   4
  -2   5  -2 464.477 21.2715   9
  -2   5  -2 449.465 21.5521   8
  -2   5  -2 439.339 22.1490   8
  -2   5  -2 430.041 20.6866   4
  -2   5  -2 449.075 22.0973   6
  -2   5  -2 420.419 22.6427   5
  -2   5  -2 460.080 20.4572   7
   2  -5   2 463.517 21.6547   8
  -3   5  -2 61.4071 4.18027   8
  -3   5  -2 51.2759 4.87787   5
  -3   5  -2 49.4342 3.66903   4
  -3   5  -2 52.2512 3.84957   7
  -3   5  -2 47.5870 4.05767   9
  -3   5  -2 55.8505 3.56410   8
  -3   5  -2 50.4862 4.56652   6
   3  -5   2 53.4431 3.65952   8
  -4   5  -2 159.758 8.42532   9
  -4   5  -2 151.341 8.66706   4
  -4   5  -2 148.285 9.32234   5
  -4   5  -2 154.452 9.24395   7
  -4   5  -2 157.691 9.00132   6
  -5   5  -2 3.34510 2.30698   4
  -5   5  -2 1.81992 2.17134   7
  -5   5  -2 2.34698 1.82943   9
  -5   5  -2 -0.1805 1.64972   5
  -6   5  -2 3.64405 2.61708   4
  -6   5  -2 4.44247 2.24263   5
  -6   5  -2 2.20975 1.76551   6
  -6   5  -2 5.90999 3.17640   7
  -6   5  -2 7.63736 2.50320   9
  -7   5  -2 45.3722 4.70543   9
  -7   5  -2 42.3277 6.95003   7
  -7   5  -2 42.4094 5.54667   4
  -7   5  -2 41.1690 4.02093   6
  -7   5  -2 44.3130 4.29838   5
  -8   5  -2 78.9199 9.17364   7
  -8   5  -2 70.4751 7.86206   4
  -8   5  -2 69.6062 5.47198   6
  -8   5  -2 72.7047 6.45143   9
  -9   5  -2 36.5741 4.16885   6
  -9   5  -2 37.1651 3.57279   5
  -9   5  -2 37.3109 6.79612   4
  -9   5  -2 44.6563 9.34257   9
  -9   5  -2 41.4519 8.23183   7
 -10   5  -2 4.53782 2.58163   6
 -10   5  -2 7.53818 3.83327   9
 -10   5  -2 5.84836 5.34748   7
 -10   5  -2 4.04112 4.90317   4
 -11   5  -2 3.36615 2.95808   6
 -11   5  -2 3.48781 3.88256   9
 -11   5  -2 11.2822 6.44263   4
 -11   5  -2 4.11841 6.59752   7
 -12   5  -2 37.6251 9.72576   7
 -12   5  -2 25.3010 8.06530   4
 -12   5  -2 29.6398 6.39338   9
 -13   5  -2 30.1472 11.6608   4
 -13   5  -2 19.7414 5.57634   9
 -13   5  -2 9.39435 9.90962   7
  11   4  -2 82.5905 8.33476   6
 -11  -4   2 119.889 20.0035   7
 -11  -4   2 128.212 21.6678   4
  10   4  -2 102.090 11.9988   9
  10   4  -2 83.9681 7.83377   6
 -10  -4   2 92.6462 11.3971   4
 -10  -4   2 100.550 12.0725   8
 -10  -4   2 104.015 13.7095   7
   9   4  -2 28.3839 6.82641   9
   9   4  -2 40.1462 5.37517   6
  -9  -4   2 39.7699 9.21604   7
  -9  -4   2 32.8291 7.51085   8
  -9  -4   2 38.5778 8.07306   4
   8   4  -2 4.94507 2.85382   6
   8   4  -2 3.34350 4.25171   8
   8   4  -2 3.64274 4.50020   9
  -8  -4   2 4.89066 4.64632   4
  -8  -4   2 3.57436 4.56048   8
   7   4  -2 115.296 10.4353   8
   7   4  -2 120.821 10.6701   9
   7   4  -2 112.957 6.05680   5
   7   4  -2 130.550 8.31572   6
  -7  -4   2 124.487 11.3100   8
  -7  -4   2 116.137 10.3921   4
   6   4  -2 333.943 19.6657   8
   6   4  -2 298.788 18.6610   9
   6   4  -2 318.013 15.6135   5
   6   4  -2 336.549 16.9454   6
  -6  -4   2 321.416 21.2426   4
  -6  -4   2 337.870 22.0164   8
   5   4  -2 251.464 12.5236   5
   5   4  -2 244.402 13.2110   6
   5   4  -2 242.380 14.6821   9
   5   4  -2 232.917 15.1597   8
  -5  -4   2 242.106 15.6920   8
  -5  -4   2 253.533 15.0456   4
   4   4  -2 781.269 35.6353   5
   4   4  -2 771.307 38.0133   8
   4   4  -2 762.888 37.1054   9
   4   4  -2 728.307 35.8907   6
  -4  -4   2 755.288 38.1707   8
  -4  -4   2 759.880 37.2073   4
   3   4  -2 719.572 35.1836   6
   3   4  -2 767.435 36.8556   8
   3   4  -2 785.211 35.1138   5
   3   4  -2 709.239 35.7436   9
  -3  -4   2 769.879 37.0247   8
  -3  -4   2 721.782 35.7466   4
   2   4  -2 158.018 9.10241   5
   2   4  -2 161.895 10.0979   8
  -2  -4   2 155.736 9.12754   4
  -2  -4   2 163.004 10.2285   8
   1   4  -2 3.17249 1.98583   8
   1   4  -2 2.93478 1.74317   5
   1   4  -2 6.00526 2.05236   9
   1   4  -2 3.37099 1.92727   6
   1   4  -2 3.95149 2.18260   8
  -1  -4   2 5.75413 1.57314   7
  -1  -4   2 4.39079 2.45484   8
  -1  -4   2 5.81724 1.80053   4
   0   4  -2 18.7591 2.93486   8
   0   4  -2 19.8367 3.01715   5
   0   4  -2 21.7582 3.25671   8
   0   4  -2 24.1741 3.16939   6
   0   4  -2 19.0575 2.69213   9
   0   4  -2 17.3787 2.07574   4
   0  -4   2 19.5112 1.60541   7
   0  -4   2 23.3810 3.33114   8
   0  -4   2 21.3778 2.20252   4
  -1   4  -2 409.017 20.5745   6
  -1   4  -2 419.401 20.5640   8
  -1   4  -2 405.748 20.8627   5
  -1   4  -2 463.221 20.0371   9
  -1   4  -2 406.258 20.5155   8
  -1   4  -2 432.977 19.7080   4
   1  -4   2 470.282 19.8206   4
   1  -4   2 390.554 20.2645   9
  -2   4  -2 533.648 23.2376   7
  -2   4  -2 468.045 24.2187   5
  -2   4  -2 558.208 23.4330   9
  -2   4  -2 476.892 23.3234   4
  -2   4  -2 491.348 23.8980   6
  -2   4  -2 480.340 23.3823   8
   2  -4   2 502.795 23.4399   8
   2  -4   2 498.599 23.1241   9
  -3   4  -2 280.222 14.6000   6
  -3   4  -2 295.288 15.0950   5
  -3   4  -2 300.668 13.6229   8
  -3   4  -2 298.462 14.9359   7
  -3   4  -2 291.402 14.1266   9
  -3   4  -2 297.320 13.4667   8
  -4   4  -2 148.235 8.56009   4
  -4   4  -2 151.696 8.51508   5
  -4   4  -2 143.453 7.84316   9
  -4   4  -2 144.818 8.04318   6
  -4   4  -2 142.520 9.06043   7
  -5   4  -2 24.1008 2.76245   6
  -5   4  -2 24.1109 3.14320   9
  -5   4  -2 29.6704 4.19691   4
  -5   4  -2 23.6829 2.99308   5
  -6   4  -2 113.684 6.60463   6
  -6   4  -2 110.178 8.21688   4
  -6   4  -2 112.491 9.12558   7
  -6   4  -2 108.263 6.77218   5
  -7   4  -2 0.20570 3.33470   7
  -7   4  -2 2.87689 3.07161   4
  -7   4  -2 3.81598 1.88136   6
  -7   4  -2 0.38817 1.46557   5
  -8   4  -2 197.210 21.7996   7
  -8   4  -2 201.469 9.96940   5
  -8   4  -2 181.374 10.4451   6
  -8   4  -2 194.554 13.7987   4
  -9   4  -2 195.075 11.0695   6
  -9   4  -2 206.844 10.5309   8
  -9   4  -2 190.059 9.92256   5
  -9   4  -2 222.096 10.0868   8
  -9   4  -2 208.363 14.9826   4
  -9   4  -2 233.449 16.9825   7
 -10   4  -2 115.090 6.19137   8
 -10   4  -2 115.413 6.67181   8
 -10   4  -2 110.833 7.17712   6
 -10   4  -2 129.225 13.1753   7
 -10   4  -2 106.642 11.2593   4
 -11   4  -2 39.8705 9.54740   7
 -11   4  -2 49.9546 9.42299   4
 -11   4  -2 42.3375 3.70366   8
 -12   4  -2 63.9333 11.9724   7
 -12   4  -2 88.1026 11.6215   4
 -13   4  -2 9.18116 8.93500   7
 -13   4  -2 4.04100 7.02302   4
 -12  -3   2 203.539 17.6159   8
 -12  -3   2 181.438 17.6214   4
 -12  -3   2 227.841 21.8429   7
  11   3  -2 75.3096 7.89984   6
 -11  -3   2 107.082 14.7711   7
 -11  -3   2 88.1176 12.2373   8
 -11  -3   2 88.4456 11.9055   4
  10   3  -2 8.10697 4.22951   6
 -10  -3   2 5.34652 5.18956   8
 -10  -3   2 11.3018 6.76116   7
 -10  -3   2 8.96623 5.95038   4
   9   3  -2 50.2106 8.43048   9
   9   3  -2 50.1379 5.72133   6
  -9  -3   2 55.3330 10.8177   7
  -9  -3   2 67.1444 10.0623   4
  -9  -3   2 66.0067 9.79922   8
   8   3  -2 -0.7131 3.10277   8
   8   3  -2 4.34557 4.39685   9
   8   3  -2 2.46804 2.69319   6
  -8  -3   2 3.71716 4.15880   8
  -8  -3   2 2.11266 4.07228   4
  -8  -3   2 5.41815 4.94698   7
   7   3  -2 0.90427 2.96842   8
   7   3  -2 -2.1790 2.96520   9
   7   3  -2 2.76986 2.29174   6
  -7  -3   2 2.58515 3.75500   8
  -7  -3   2 3.03955 3.43299   4
   6   3  -2 377.753 21.2981   8
   6   3  -2 380.531 21.0193   9
   6   3  -2 361.478 17.4891   5
   6   3  -2 379.076 18.9018   6
  -6  -3   2 382.793 21.3424   4
  -6  -3   2 405.124 22.1560   8
   5   3  -2 700.922 31.9261   5
   5   3  -2 666.657 34.3106   9
   5   3  -2 708.101 35.1383   8
   5   3  -2 708.703 32.8151   6
  -5  -3   2 681.133 35.1773   8
  -5  -3   2 707.574 34.7553   4
   4   3  -2 556.640 26.8065   6
   4   3  -2 547.005 27.9088   9
   4   3  -2 590.238 28.7806   8
   4   3  -2 587.820 26.3778   5
  -4  -3   2 559.163 28.1785   4
  -4  -3   2 545.115 28.7332   8
   3   3  -2 3.53988 2.23866   9
   3   3  -2 5.85503 1.71541   5
   3   3  -2 6.02166 1.95939   6
   3   3  -2 2.30203 2.28922   8
  -3  -3   2 4.75404 2.57712   8
  -3  -3   2 5.39723 2.28269   4
   2   3  -2 88.8266 5.43923   5
   2   3  -2 87.1432 5.86624   9
   2   3  -2 88.7333 6.41905   8
   2   3  -2 81.9220 5.48858   6
  -2  -3   2 91.0421 5.86810   4
  -2  -3   2 92.0395 6.59435   8
   1   3  -2 2789.06 124.068   5
   1   3  -2 2843.63 123.898   9
   1   3  -2 2839.30 124.737   8
   1   3  -2 2859.49 123.954   4
   1   3  -2 2614.60 123.954   6
   1   3  -2 2534.44 124.537   8
  -1  -3   2 2812.91 124.777   8
  -1  -3   2 2758.91 123.821   4
   0   3  -2 25.5249 2.23760   4
   0   3  -2 27.6682 2.95681   8
   0   3  -2 26.9930 3.02260   8
   0   3  -2 32.4059 3.06771   5
   0   3  -2 27.0372 2.92656   6
   0   3  -2 28.0800 2.58933   9
   0  -3   2 27.7717 2.26020   9
   0  -3   2 30.0622 2.44159   4
   0  -3   2 31.4724 1.95987   7
   0  -3   2 35.7808 3.24112   8
  -1   3  -2 90.6783 5.24402   8
  -1   3  -2 87.6522 5.48821   5
  -1   3  -2 93.0430 5.29922   6
  -1   3  -2 92.0344 4.69290   9
  -1   3  -2 86.7260 5.09276   8
  -1   3  -2 87.8406 4.75088   4
   1  -3   2 82.1395 4.89392   9
   1  -3   2 94.3983 5.03273   4
   1  -3   2 78.4335 5.41776   6
   1  -3   2 90.7781 5.20117   8
  -2   3  -2 183.170 8.74146   8
  -2   3  -2 187.618 8.90826   9
  -2   3  -2 187.061 8.98216   8
  -2   3  -2 180.968 9.28484   4
  -2   3  -2 186.871 9.76048   5
  -2   3  -2 194.204 9.42428   6
   2  -3   2 179.386 8.87555   9
   2  -3   2 180.377 9.22286   6
  -3   3  -2 261.365 13.3332   5
  -3   3  -2 271.440 12.8044   9
  -3   3  -2 266.037 12.9165   6
  -4   3  -2 99.6152 5.93425   5
  -4   3  -2 95.3020 5.56853   6
  -4   3  -2 108.872 6.83841   4
  -5   3  -2 916.434 38.2261   8
  -5   3  -2 861.516 38.6325   8
  -5   3  -2 837.316 40.5304   4
  -5   3  -2 813.590 38.9827   5
  -5   3  -2 802.560 38.6874   6
  -6   3  -2 440.949 20.2781   8
  -6   3  -2 417.429 20.5872   5
  -6   3  -2 448.895 20.9666   8
  -6   3  -2 447.111 23.1955   4
  -7   3  -2 87.8744 5.89688   8
  -7   3  -2 82.2041 4.64517   5
  -7   3  -2 84.8902 4.95316   8
  -7   3  -2 91.5675 8.09854   4
  -8   3  -2 199.051 14.9380   7
  -8   3  -2 179.355 10.4601   8
  -8   3  -2 181.552 13.1976   4
  -8   3  -2 173.481 9.38068   8
  -9   3  -2 16.2135 6.44870   7
  -9   3  -2 17.3340 5.77326   4
 -10   3  -2 60.0820 11.0990   7
 -10   3  -2 60.2600 9.98502   4
 -10   3  -2 55.8978 4.44027   8
 -10   3  -2 46.3130 5.43744   8
 -11   3  -2 270.488 21.4745   7
 -11   3  -2 255.227 14.9496   8
 -11   3  -2 273.422 19.8405   4
 -12   3  -2 94.5817 12.1675   4
 -12   3  -2 65.0238 6.59151   8
 -12   3  -2 89.0487 13.3859   7
 -13   3  -2 15.2317 9.19796   7
 -13   3  -2 31.7498 9.46503   4
 -13   3  -2 17.8308 4.62350   8
 -12  -2   2 57.0866 12.8171   7
 -12  -2   2 56.4968 10.1152   8
 -12  -2   2 61.8518 10.8869   4
  11   2  -2 11.6097 4.73351   6
 -11  -2   2 18.9893 7.13281   4
 -11  -2   2 22.4126 8.38688   7
 -11  -2   2 17.5138 6.72401   8
  10   2  -2 104.000 8.46098   6
 -10  -2   2 128.795 14.2651   7
 -10  -2   2 132.038 12.6647   4
   9   2  -2 185.170 11.8496   6
  -9  -2   2 195.265 16.7915   7
  -9  -2   2 201.537 15.1136   4
  -9  -2   2 202.751 14.8403   8
   8   2  -2 106.865 7.44418   6
   8   2  -2 105.586 9.93374   9
   8   2  -2 106.961 9.19582   8
  -8  -2   2 114.970 11.7762   7
  -8  -2   2 118.264 10.0507   8
  -8  -2   2 101.322 10.0333   4
  -8  -2   2 98.7597 8.53244   8
   7   2  -2 102.270 9.13908   9
   7   2  -2 117.888 9.06599   8
   7   2  -2 119.924 7.19370   6
  -7  -2   2 97.0993 8.18221   8
  -7  -2   2 104.227 9.38425   8
  -7  -2   2 111.666 10.7630   7
  -7  -2   2 110.466 9.55276   4
   6   2  -2 87.7352 7.38046   8
   6   2  -2 85.2738 5.60836   6
   6   2  -2 92.8416 7.77946   9
  -6  -2   2 71.7353 6.51826   8
  -6  -2   2 87.1520 7.86399   4
  -6  -2   2 93.2574 8.01722   8
   5   2  -2 176.353 11.0352   8
   5   2  -2 168.337 10.9059   9
   5   2  -2 172.857 8.26894   5
   5   2  -2 171.693 9.28514   6
  -5  -2   2 182.613 11.4194   8
  -5  -2   2 184.414 11.3155   4
   4   2  -2 19.1234 1.78598   5
   4   2  -2 23.2606 3.90496   8
   4   2  -2 21.7417 3.62885   9
   4   2  -2 18.9510 2.58848   6
  -4  -2   2 20.4419 3.72122   4
  -4  -2   2 24.5698 3.83819   8
  -4  -2   2 15.4791 1.85444   5
  -4  -2   2 16.7537 3.62511   8
   3   2  -2 6.37685 1.76495   6
   3   2  -2 7.53266 1.46103   5
   3   2  -2 5.13608 2.26942   8
   3   2  -2 9.60431 2.45133   9
  -3  -2   2 5.44689 2.22466   4
  -3  -2   2 4.77355 2.30368   8
  -3  -2   2 4.55931 1.24661   5
  -3  -2   2 6.08777 2.21452   8
   2   2  -2 3.74467 1.76864   9
   2   2  -2 1.91659 1.60714   8
   2   2  -2 1.57905 1.18906   5
   2   2  -2 2.45302 1.42264   6
  -2  -2   2 5.07122 1.29046   5
  -2  -2   2 2.99855 1.99998   8
  -2  -2   2 2.15022 1.57839   4
  -2  -2   2 2.30468 1.63877   8
   1   2  -2 775.091 33.3052   9
   1   2  -2 745.985 33.2472   5
   1   2  -2 701.911 33.3157   4
   1   2  -2 742.953 33.8447   8
   1   2  -2 706.992 33.2052   6
  -1  -2   2 720.789 33.2370   6
  -1  -2   2 682.480 33.2104   5
  -1  -2   2 738.406 33.3220   4
  -1  -2   2 680.440 33.6737   8
  -1  -2   2 723.435 33.3962   7
  -1  -2   2 730.219 33.8434   8
  -1  -2   2 747.901 33.1523   9
   0   2  -2 262.105 11.6086   9
   0   2  -2 251.020 12.1013   5
   0   2  -2 247.558 12.2243   8
   0   2  -2 241.204 12.0962   8
   0   2  -2 251.607 11.4481   7
   0   2  -2 265.818 12.0429   6
   0  -2   2 237.930 12.0583   5
   0  -2   2 252.379 11.5203   9
   0  -2   2 222.145 11.3085   7
   0  -2   2 250.887 12.1521   8
   0  -2   2 239.435 11.8868   6
   0  -2   2 255.049 11.7790   4
  -1   2  -2 5.25935 1.44048   4
  -1   2  -2 3.25945 1.35731   5
  -1   2  -2 3.09177 1.03401   8
  -1   2  -2 4.54881 1.10681   7
  -1   2  -2 5.24060 0.88459  10
  -1   2  -2 4.73981 1.30150   8
  -1   2  -2 5.70958 1.33787   6
  -1   2  -2 4.71869 0.82529   9
   1  -2   2 2.88838 1.40838   5
   1  -2   2 3.17835 0.68702   9
   1  -2   2 3.05421 1.12316   8
   1  -2   2 4.23243 1.84270   4
   1  -2   2 3.46849 1.14877   8
  -2   2  -2 938.304 41.5787   8
  -2   2  -2 959.387 41.7548   8
  -2   2  -2 968.772 42.2907   5
  -2   2  -2 900.882 42.6331   7
   2  -2   2 941.610 41.5998   8
   2  -2   2 908.939 42.2499   5
   2  -2   2 875.308 41.7346   6
  -3   2  -2 164.478 7.84938   6
  -3   2  -2 160.886 7.92415   8
  -3   2  -2 172.060 7.70065   8
  -3   2  -2 171.513 8.20806   5
  -3   2  -2 143.533 8.25370   9
   3  -2   2 158.909 8.24913   5
   3  -2   2 157.365 7.96584   8
  -4   2  -2 103.103 6.97876   4
  -4   2  -2 100.119 5.76902   8
  -4   2  -2 96.3306 5.17820   6
  -4   2  -2 104.351 5.32261   8
  -4   2  -2 99.9659 5.34352   5
  -5   2  -2 0.87062 2.19091   4
  -5   2  -2 1.50819 0.90022   6
  -5   2  -2 3.11797 1.75250   8
  -5   2  -2 3.46628 1.30587   8
  -5   2  -2 3.91238 1.00297   5
   5  -2   2 2.11444 1.50093   8
  -6   2  -2 151.588 10.1287   4
  -6   2  -2 132.919 7.59535   8
  -6   2  -2 137.191 8.46862   8
   6  -2   2 144.038 8.23123   8
  -7   2  -2 96.9304 7.12841   8
  -7   2  -2 98.2037 8.68009   4
  -7   2  -2 93.4647 5.89537   8
   7  -2   2 87.8791 6.80949   8
  -8   2  -2 197.218 11.0727   8
  -8   2  -2 214.346 14.6797   4
  -9   2  -2 229.146 12.3675   8
  -9   2  -2 233.629 13.9968   8
  -9   2  -2 208.614 16.0113   4
 -10   2  -2 0.99779 3.48010   8
 -10   2  -2 0.50159 2.29425   8
 -10   2  -2 1.97054 6.15632   7
 -11   2  -2 -3.4205 5.34776   4
 -11   2  -2 -0.9647 5.67679   7
 -11   2  -2 0.47561 3.75753   8
 -12   2  -2 -0.5973 6.14777   4
 -12   2  -2 1.43682 6.95739   7
 -12   2  -2 2.76310 4.08561   8
 -12  -1   2 20.4697 9.11824   7
 -12  -1   2 23.5288 6.86918   8
 -12  -1   2 19.8925 7.54763   4
  11   1  -2 9.52573 4.50650   6
 -11  -1   2 11.2999 6.50180   4
 -11  -1   2 22.0368 8.70444   7
 -11  -1   2 18.8731 5.98872   8
  10   1  -2 0.96745 3.62476   6
 -10  -1   2 4.22351 5.03681   8
 -10  -1   2 8.29893 6.34445   4
 -10  -1   2 6.28114 6.85346   7
   9   1  -2 34.0815 5.15841   6
  -9  -1   2 29.2903 5.97097   8
  -9  -1   2 37.7215 8.38818   7
  -9  -1   2 31.3147 6.92693   4
  -9  -1   2 30.6293 6.38758   8
   8   1  -2 294.837 18.0675   8
   8   1  -2 363.794 17.1651   6
  -8  -1   2 324.652 19.8921   4
  -8  -1   2 321.094 19.0899   8
  -8  -1   2 299.953 18.1585   8
  -8  -1   2 335.370 21.7779   7
   7   1  -2 241.560 12.2283   6
   7   1  -2 227.518 13.5020   8
  -7  -1   2 243.422 16.4734   7
  -7  -1   2 227.515 14.4205   8
  -7  -1   2 203.825 13.3236   8
  -7  -1   2 216.533 15.1020   4
   6   1  -2 831.654 40.9091   8
   6   1  -2 871.655 39.3657   6
  -6  -1   2 880.769 43.2268   7
  -6  -1   2 764.982 41.3927   4
  -6  -1   2 887.980 41.4779   8
   5   1  -2 1575.04 71.9568   9
   5   1  -2 1587.39 71.9696   8
   5   1  -2 1515.98 70.4079   6
  -5  -1   2 1542.90 71.9614   8
  -5  -1   2 1530.32 72.3297   4
  -5  -1   2 1574.32 72.1600   8
  -5  -1   2 1534.27 73.4063   7
   4   1  -2 1415.26 62.9530   6
   4   1  -2 1489.99 62.1453   5
   4   1  -2 1447.59 64.3069   8
  -4  -1   2 1327.06 66.3318   7
  -4  -1   2 1388.65 64.2443   8
  -4  -1   2 1253.72 64.8508   8
   3   1  -2 683.055 31.9534   8
   3   1  -2 718.699 31.0635   6
   3   1  -2 710.862 30.4310   5
   3   1  -2 686.179 31.9307   9
  -3  -1   2 661.904 32.0967   4
  -3  -1   2 668.407 31.5255   5
  -3  -1   2 649.307 32.5599   7
  -3  -1   2 642.201 31.9225   8
  -3  -1   2 654.188 32.0278   8
   2   1  -2 2033.76 89.3046   6
   2   1  -2 1967.30 90.0479   8
   2   1  -2 1934.34 90.3536   4
   2   1  -2 2036.98 89.8412   9
   2   1  -2 1956.94 89.9598   8
   2   1  -2 2040.55 88.9736   5
  -2  -1   2 2120.13 89.8596   9
  -2  -1   2 1936.17 89.9306   4
  -2  -1   2 1938.45 90.3169   7
  -2  -1   2 2076.06 89.3783   6
  -2  -1   2 1966.96 90.0613   8
  -2  -1   2 1873.67 89.9536   8
   1   1  -2 643.142 31.0601   8
   1   1  -2 687.264 30.9932   4
   1   1  -2 686.799 30.9038   9
   1   1  -2 699.039 31.5005   7
   1   1  -2 671.958 30.5904   5
   1   1  -2 681.181 30.7159   6
   1   1  -2 687.347 31.2195   8
  -1  -1   2 657.175 31.4768   7
  -1  -1   2 681.712 30.7343   6
  -1  -1   2 676.946 31.1531   8
  -1  -1   2 675.278 31.0013   4
   0   1  -2 882.660 39.1870  10
   0   1  -2 915.193 39.5672   4
   0   1  -2 831.171 39.2688   8
   0   1  -2 825.861 39.1484   5
   0   1  -2 938.204 39.1399   7
   0   1  -2 853.685 39.0738   6
   0  -1   2 877.023 39.0783   7
   0  -1   2 920.489 39.5715   4
   0  -1   2 803.843 39.0628   6
   0  -1   2 850.193 39.4511   8
  -1   1  -2 23.8946 1.48125   6
  -1   1  -2 25.3258 2.02449   8
  -1   1  -2 25.8375 1.92104   8
  -1   1  -2 21.3936 1.93321   5
  -1   1  -2 28.2874 1.65315   9
  -1   1  -2 27.7686 2.44240   4
   1  -1   2 23.1039 1.74486   8
   1  -1   2 21.3354 1.47806   6
   1  -1   2 24.8691 2.65407   7
   1  -1   2 21.0816 2.03396   5
  -2   1  -2 2378.15 104.267   5
  -2   1  -2 2437.39 104.241   8
  -2   1  -2 2465.86 105.243   7
  -2   1  -2 2342.71 104.410   9
  -2   1  -2 2186.86 104.246   8
   2  -1   2 2275.20 105.410   7
   2  -1   2 2240.61 104.184   5
   2  -1   2 2262.30 104.384   9
   2  -1   2 2377.72 104.322   8
  -3   1  -2 51.0049 3.74580   8
  -3   1  -2 51.5171 4.28611   4
  -3   1  -2 56.9276 2.80570   6
  -3   1  -2 56.2881 3.48460   8
   3  -1   2 56.0492 3.99653   9
   3  -1   2 50.4785 3.68759   8
   3  -1   2 50.3865 3.12702   5
  -4   1  -2 27.7451 4.03970   4
  -4   1  -2 22.3318 2.46002   8
  -4   1  -2 23.1623 2.99978   8
  -4   1  -2 25.9298 1.53502   5
  -4   1  -2 29.3240 2.39797   6
   4  -1   2 21.0860 1.91431   5
   4  -1   2 28.0309 3.28830   9
   4  -1   2 23.6167 3.05598   8
  -5   1  -2 71.4807 5.39786   8
  -5   1  -2 59.8459 3.78295   6
  -5   1  -2 72.3159 4.67479   8
  -5   1  -2 70.8268 6.13569   4
   5  -1   2 71.3601 5.61966   9
  -6   1  -2 56.7656 6.14872   4
  -6   1  -2 49.8695 4.01448   8
  -6   1  -2 50.6757 5.18339   8
   6  -1   2 48.8629 4.72946   8
  -7   1  -2 95.5301 10.5428   4
   7  -1   2 98.9188 7.43163   8
  -8   1  -2 312.259 19.3398   4
  -8   1  -2 327.765 17.7831   8
  -8   1  -2 291.739 15.8743   8
   8  -1   2 271.250 17.4857   8
  -9   1  -2 152.209 11.4908   8
  -9   1  -2 180.817 13.9584   4
  -9   1  -2 148.525 9.71025   8
 -10   1  -2 96.7773 9.51751   8
 -10   1  -2 89.7223 11.3305   4
 -11   1  -2 310.574 22.3256   4
 -11   1  -2 293.929 23.4498   7
 -11   1  -2 275.156 18.2685   8
 -12   1  -2 47.5783 8.01355   8
 -13   0   2 111.055 11.3591   8
 -13   0   2 133.538 16.6347   7
 -13   0   2 139.620 14.9627   4
 -12   0   2 81.4843 9.72500   8
 -12   0   2 87.1141 11.4193   4
 -12   0   2 86.8846 14.5073   7
 -11   0   2 169.402 16.7826   7
 -11   0   2 168.107 12.6135   8
 -11   0   2 133.741 13.9409   4
  10   0  -2 58.7289 7.01449   6
 -10   0   2 92.2247 12.3110   7
 -10   0   2 81.0135 11.0903   4
 -10   0   2 77.1771 8.58673   8
   9   0  -2 111.527 8.65382   8
   9   0  -2 112.828 8.46141   6
  -9   0   2 131.950 12.8240   7
  -9   0   2 118.657 11.0795   4
  -9   0   2 127.172 10.0023   8
  -9   0   2 101.398 8.43749   8
   8   0  -2 7.89119 3.43551   6
   8   0  -2 4.07936 2.70492   8
  -8   0   2 3.65264 3.69430   4
  -8   0   2 3.66040 3.27936   8
  -8   0   2 5.23604 2.48067   8
  -8   0   2 5.04587 4.16094   7
   7   0  -2 235.901 11.9603   6
   7   0  -2 197.387 14.0097   8
  -7   0   2 217.497 13.9145   4
  -7   0   2 212.290 13.0670   8
  -7   0   2 208.596 15.0876   7
   6   0  -2 293.965 14.0052   6
  -6   0   2 270.165 16.9374   7
  -6   0   2 259.732 14.8787   8
  -6   0   2 284.420 15.2382   8
  -6   0   2 252.759 15.5670   4
   5   0  -2 1505.31 64.0675   6
   5   0  -2 1513.37 63.3396   5
  -5   0   2 1334.02 66.6213   7
  -5   0   2 1357.07 65.5629   4
  -5   0   2 1363.08 64.9310   8
  -5   0   2 1351.94 64.9541   8
   4   0  -2 405.378 18.4861   6
   4   0  -2 408.154 17.6253   5
  -4   0   2 404.731 17.8476   5
  -4   0   2 369.699 19.5824   4
  -4   0   2 358.867 20.2983   7
  -4   0   2 372.018 19.1554   8
  -4   0   2 380.022 19.1701   8
   3   0  -2 2139.41 86.0025   6
  -3   0   2 1933.43 86.7821   4
  -3   0   2 1801.85 86.4039   8
  -3   0   2 1831.23 86.3419   8
  -3   0   2 1839.60 87.3498   7
   2   0  -2 4278.31 198.900   8
   2   0  -2 4880.80 198.777   6
   2   0  -2 4391.78 199.507   7
   2   0  -2 4543.67 199.116   4
  -2   0   2 4333.94 198.916   8
  -2   0   2 4673.24 199.173   4
  -2   0   2 4311.79 198.875   8
  -2   0   2 4188.84 199.446   7
   1   0  -2 665.163 29.9330   7
   1   0  -2 658.050 29.3285   6
   1   0  -2 621.228 29.1774   5
   1   0  -2 661.877 29.4102  10
   1   0  -2 621.443 29.2637   8
  -1   0   2 640.452 29.3457   8
  -1   0   2 637.028 29.3470   8
  -1   0   2 657.898 29.4348  10
  -1   0   2 637.585 29.6511   7
  -1   0   2 671.408 29.4855   4
  -1   0   2 632.368 29.3441   9
  -1   0   2 649.545 29.4623   6
   0   0  -2 316.402 15.1931   8
   0   0  -2 337.375 15.2662   8
   0   0  -2 324.177 15.1290   5
   0   0   2 315.130 15.0846   9
   0   0   2 343.663 15.1964   5
   0   0   2 322.095 15.0809   6
   0   0   2 360.133 15.4181   7
   0   0   2 320.993 15.2323   8
  -1   0  -2 2272.72 97.4556   8
  -1   0  -2 2030.71 97.2003   5
  -1   0  -2 2352.09 97.8854   7
  -1   0  -2 2111.54 97.4086   8
   1   0   2 2116.64 97.3165   9
   1   0   2 2113.06 96.9849   6
   1   0   2 2130.27 97.3398   8
   1   0   2 2253.58 97.9849   7
   1   0   2 2197.75 97.0904   5
   1   0   2 2171.76 97.5175   8
  -2   0  -2 8.66197 1.56269   9
  -2   0  -2 6.96203 1.77106   8
  -2   0  -2 5.87221 1.40791   8
  -2   0  -2 7.36187 0.96038   6
   2   0   2 5.28309 1.53720   9
   2   0   2 4.89481 0.80413   5
   2   0   2 8.01048 0.97816   6
   2   0   2 6.29918 2.31472   7
  -3   0  -2 152.643 9.12080   4
  -3   0  -2 154.010 7.66663   6
  -3   0  -2 163.945 8.49066   8
  -3   0  -2 174.968 7.53991   5
  -3   0  -2 145.151 8.75669   8
   3   0   2 143.624 7.32901   5
   3   0   2 169.100 7.94730   6
   3   0   2 159.393 8.70162   9
  -4   0  -2 553.012 26.8679   6
  -4   0  -2 589.995 28.8745   4
  -4   0  -2 608.080 28.5924   8
  -4   0  -2 576.917 27.8262   8
   4   0   2 563.173 28.0202   9
   4   0   2 623.485 26.6932   6
  -5   0  -2 416.524 20.9865   8
  -5   0  -2 429.076 22.4410   4
  -5   0  -2 429.694 21.8745   8
  -5   0  -2 374.561 20.1667   6
   5   0   2 438.198 21.5993   9
   5   0   2 458.332 19.8411   6
  -6   0  -2 300.986 18.5921   4
  -6   0  -2 317.668 16.9682   8
  -6   0  -2 337.854 18.3983   8
   6   0   2 347.808 18.0426   9
   6   0   2 332.118 15.7240   6
  -7   0  -2 21.1028 4.67764   8
  -7   0  -2 15.4467 2.93376   8
  -7   0  -2 19.0743 5.08911   4
   7   0   2 24.5822 5.14089   9
   7   0   2 11.3632 2.50066   6
  -8   0  -2 71.7992 7.86501   8
  -8   0  -2 53.0978 5.36673   8
  -8   0  -2 81.7882 9.20434   4
   8   0   2 57.7100 6.73676   8
   8   0   2 70.4659 8.11271   9
   8   0   2 63.6044 5.06153   6
  -9   0  -2 8.68169 4.85114   8
  -9   0  -2 4.74367 5.16072   4
 -10   0  -2 58.7147 9.82877   4
 -10   0  -2 49.5369 7.89611   8
 -11   0  -2 118.105 14.8142   7
 -11   0  -2 136.973 14.5773   4
 -11   0  -2 113.836 11.5440   8
 -12   0  -2 81.7744 10.4150   8
 -12   0  -2 70.9265 13.6907   7
 -12   0  -2 79.4256 13.2518   4
 -13   1   2 25.0426 8.26316   4
 -13   1   2 25.8780 9.58376   7
 -13   1   2 15.3682 9.06123   8
 -12   1   2 33.4307 9.18108   7
 -12   1   2 27.7592 8.09101   4
 -12   1   2 23.8537 5.77591   8
 -11   1   2 141.614 13.3528   4
 -11   1   2 124.568 14.7669   7
 -11   1   2 134.670 10.7044   8
 -10   1   2 80.6838 9.54673   4
 -10   1   2 85.9872 7.95296   8
 -10   1   2 91.1807 11.7667   7
 -10   1   2 69.2378 6.80412   8
   9  -1  -2 189.121 11.3572   8
  -9   1   2 191.033 12.2784   8
  -9   1   2 177.047 11.5061   8
  -9   1   2 184.618 14.0136   4
  -9   1   2 200.375 16.0506   7
   8  -1  -2 366.428 21.2395   8
  -8   1   2 410.415 24.1022   7
  -8   1   2 397.233 20.3277   8
  -8   1   2 379.763 21.9201   4
  -8   1   2 353.762 19.8779   8
   7  -1  -2 61.3509 5.58749   6
   7  -1  -2 58.2670 4.85162   8
  -7   1   2 61.3872 5.44335   8
  -7   1   2 58.3470 7.56899   7
  -7   1   2 53.0525 3.16238   5
  -7   1   2 68.1579 6.73033   4
   6  -1  -2 21.2774 2.82797   8
  -6   1   2 25.9281 3.52181   8
  -6   1   2 29.8175 4.72233   4
  -6   1   2 25.4173 5.12225   7
  -6   1   2 21.9897 3.13438   8
  -6   1   2 20.3428 1.53223   5
   5  -1  -2 431.865 20.9308   8
  -5   1   2 435.547 20.0007   5
  -5   1   2 426.550 21.1951   8
  -5   1   2 443.000 21.4163   8
  -5   1   2 440.301 23.4078   7
  -5   1   2 436.742 22.2657   4
   4  -1  -2 128.873 7.02510   8
   4  -1  -2 138.341 7.55065   6
   4  -1  -2 132.685 6.63805   5
  -4   1   2 128.467 7.36166   8
  -4   1   2 131.505 6.26008   5
  -4   1   2 122.437 7.85469   4
  -4   1   2 126.200 7.19296   8
  -4   1   2 118.030 8.54984   7
   3  -1  -2 20.7613 1.99799   8
   3  -1  -2 22.8966 2.05520   5
  -3   1   2 21.6480 2.39754   8
  -3   1   2 23.2112 3.39556   7
  -3   1   2 21.7609 1.65688   5
  -3   1   2 20.2142 2.30166   8
  -3   1   2 21.9836 2.71980   4
   2  -1  -2 46.5897 3.00134   8
   2  -1  -2 50.5155 3.07086   5
   2  -1  -2 48.2974 3.84914   7
   2  -1  -2 46.8047 3.26580   4
  -2   1   2 48.3406 3.01058   8
  -2   1   2 48.1953 4.02298   7
  -2   1   2 53.0242 3.47522   4
  -2   1   2 45.2315 3.42220   9
  -2   1   2 49.4308 3.50609   6
  -2   1   2 49.4897 3.12850  10
  -2   1   2 48.8885 3.09305   8
   1  -1  -2 84.0231 4.44763   8
   1  -1  -2 81.5316 4.49721   5
   1  -1  -2 84.1236 4.35956   4
   1  -1  -2 79.8176 4.45166   9
   1  -1  -2 79.1236 4.69543   7
   1  -1  -2 87.2326 4.71923  10
   1  -1  -2 88.0778 4.38851   8
  -1   1   2 81.3208 4.81084   7
  -1   1   2 80.3092 4.49980   8
  -1   1   2 79.6508 4.42277   8
  -1   1   2 78.3793 4.56383   4
  -1   1   2 80.6801 4.57619   9
   0  -1  -2 1791.30 80.0987   8
   0  -1  -2 1859.84 80.0835   9
   0  -1  -2 1950.39 80.3318   7
   0  -1  -2 1805.32 79.9164   5
   0   1   2 1814.51 80.2500   7
   0   1   2 1726.83 79.9823   8
   0   1   2 1751.98 80.0629   9
   0   1   2 1652.96 79.9114   6
   0   1   2 1692.12 80.1663   8
  -1  -1  -2 1.15264 0.95014   6
  -1  -1  -2 0.59065 1.04854   5
  -1  -1  -2 1.32711 1.34710   8
  -1  -1  -2 0.87323 0.99547   9
   1   1   2 1.18425 1.35984   8
   1   1   2 0.73987 1.10380   8
   1   1   2 2.48700 1.43188   9
   1   1   2 0.69656 0.91597   5
   1   1   2 0.92895 1.04109   6
   1   1   2 0.03648 1.42554   7
  -2  -1  -2 295.969 14.8968   4
  -2  -1  -2 327.457 14.0456   5
  -2  -1  -2 301.258 15.0830   8
  -2  -1  -2 304.580 14.0516   6
  -2  -1  -2 266.049 14.9801   8
   2   1   2 284.914 13.6069   5
   2   1   2 286.079 15.6740   8
   2   1   2 298.730 15.7672   7
   2   1   2 300.897 14.0354   6
  -3  -1  -2 88.9940 6.24699   8
  -3  -1  -2 82.7372 6.13109   4
  -3  -1  -2 79.7084 4.79051   6
  -3  -1  -2 84.1056 5.56995   8
   3   1   2 81.8062 4.23717   5
   3   1   2 87.3757 5.80620   9
   3   1   2 87.8885 4.77153   6
  -4  -1  -2 166.389 10.5475   8
  -4  -1  -2 201.250 11.7683   4
  -4  -1  -2 201.354 11.7230   8
   4   1   2 212.239 12.9649   8
   4   1   2 187.363 10.9527   9
   4   1   2 201.466 9.57444   6
  -5  -1  -2 225.063 13.3481   8
  -5  -1  -2 258.074 14.8852   4
  -5  -1  -2 250.511 14.6142   8
   5   1   2 251.163 11.9897   6
   5   1   2 254.349 14.0332   9
  -6  -1  -2 280.308 16.4325   8
  -6  -1  -2 257.464 16.1658   4
   6   1   2 259.755 12.9547   6
   6   1   2 282.527 15.6556   9
   6   1   2 241.551 15.2415   8
  -7  -1  -2 9.89203 2.78910   8
  -7  -1  -2 10.6183 4.30901   8
  -7  -1  -2 14.7381 4.92679   4
   7   1   2 15.5648 4.23042   8
   7   1   2 8.56006 4.19643   9
   7   1   2 12.2794 2.59591   6
  -8  -1  -2 70.0781 8.45189   8
  -8  -1  -2 66.7389 6.87592   8
  -8  -1  -2 74.2636 9.10431   4
   8   1   2 67.9759 5.67110   6
   8   1   2 70.7967 7.62469   8
   8   1   2 72.6340 8.84154   9
   9   1   2 -1.4013 4.66380   9
   9   1   2 3.31518 2.77954   6
 -10  -1  -2 57.9059 10.6526   4
 -10  -1  -2 59.5604 9.33410   8
 -11  -1  -2 -1.4441 5.30482   8
 -11  -1  -2 3.12791 6.64603   4
 -12  -1  -2 6.78709 6.59080   8
 -12  -1  -2 3.49473 7.67134   7
 -13   2   2 62.8203 6.78244   8
 -13   2   2 79.3852 12.7686   4
 -12   2   2 65.2306 10.5781   4
 -12   2   2 50.4299 6.25507   8
 -12   2   2 49.5538 10.2827   7
 -11   2   2 3.30711 3.50668   8
 -11   2   2 6.18414 6.03933   7
 -11   2   2 1.54197 5.27110   4
 -10   2   2 90.5902 9.92753   4
 -10   2   2 82.3639 7.33235   8
 -10   2   2 90.6383 11.1494   7
 -10   2   2 92.8783 7.04807   8
  -9   2   2 106.257 10.2153   4
  -9   2   2 108.180 7.69875   8
  -9   2   2 109.859 11.6295   7
  -9   2   2 118.830 8.22776   8
  -8   2   2 248.467 14.4724   8
  -8   2   2 240.037 16.9270   7
  -8   2   2 239.032 15.4908   4
   7  -2  -2 296.654 14.7662   8
  -7   2   2 306.671 15.1665   8
  -7   2   2 304.966 17.0470   4
  -7   2   2 276.162 18.1047   7
  -7   2   2 271.715 15.1856   8
   6  -2  -2 312.243 14.9588   8
  -6   2   2 289.322 17.8172   7
  -6   2   2 311.768 16.8531   4
  -6   2   2 292.642 15.0737   8
  -6   2   2 315.349 15.5941   8
   5  -2  -2 2617.51 112.862   8
  -5   2   2 2632.22 113.493   8
  -5   2   2 2454.77 114.430   4
  -5   2   2 2421.72 115.586   7
  -5   2   2 2437.62 112.903   8
   4  -2  -2 2059.90 86.7091   8
  -4   2   2 1893.72 87.6517   9
  -4   2   2 1926.66 88.8772   7
  -4   2   2 1901.95 87.8990   4
  -4   2   2 1877.20 86.6830   8
   3  -2  -2 178.320 8.63528   8
   3  -2  -2 184.887 9.28490   5
   3  -2  -2 181.564 9.36562   4
  -3   2   2 176.842 8.74647   8
  -3   2   2 184.820 8.85301  10
  -3   2   2 189.522 9.42062   4
  -3   2   2 183.458 8.84077   8
  -3   2   2 165.487 9.30873   9
  -3   2   2 171.122 10.1003   7
   2  -2  -2 344.946 16.8811   5
   2  -2  -2 375.410 16.4376  10
  -2   2   2 368.175 16.4643  10
  -2   2   2 358.582 17.2163   7
  -2   2   2 335.872 16.7934   9
  -2   2   2 339.456 16.5081   8
  -2   2   2 349.930 16.4710   4
  -2   2   2 355.287 16.4783   8
   1  -2  -2 126.253 6.19221   4
   1  -2  -2 125.339 6.85903   5
   1  -2  -2 124.434 6.73315   7
   1  -2  -2 131.071 6.65269   8
  -1   2   2 125.402 6.87796   9
  -1   2   2 133.536 6.85581   7
  -1   2   2 131.909 6.42714   4
  -1   2   2 126.510 6.79587   8
  -1   2   2 116.406 6.45993   8
  -1   2   2 123.933 6.75831   6
   0  -2  -2 1484.64 67.8603   8
   0  -2  -2 1485.37 67.6890   5
   0  -2  -2 1518.91 68.2901   8
   0   2   2 1609.32 67.9268   7
   0   2   2 1498.13 67.9509   8
   0   2   2 1364.73 67.5736   8
   0   2   2 1497.34 67.6588   6
   0   2   2 1512.08 67.7408   9
  -1  -2  -2 742.671 34.9616   8
  -1  -2  -2 734.217 34.6097   8
   1   2   2 755.591 35.0944   7
   1   2   2 761.626 35.0122   8
   1   2   2 739.159 34.5041   9
   1   2   2 728.318 34.2710   6
  -2  -2  -2 50.4405 4.53521   8
  -2  -2  -2 44.2227 3.99323   4
  -2  -2  -2 37.8660 3.56299   8
   2   2   2 46.8187 4.55419   8
   2   2   2 37.7174 3.75941   9
   2   2   2 47.5788 5.13382   7
   2   2   2 43.9386 3.54752   6
  -3  -2  -2 104.299 6.82695   8
  -3  -2  -2 102.511 7.18139   4
  -3  -2  -2 104.693 7.61285   8
   3   2   2 104.876 8.51682   7
   3   2   2 108.870 6.23354   6
   3   2   2 100.914 7.06421   9
   3   2   2 107.192 7.57549   8
  -4  -2  -2 12.2085 3.32959   4
  -4  -2  -2 5.75711 2.80638   8
  -4  -2  -2 6.08699 2.06898   8
   4   2   2 7.75268 1.97441   6
   4   2   2 7.53330 2.78731   9
   4   2   2 4.27347 1.10195   5
   4   2   2 12.2472 3.64408   8
  -5  -2  -2 75.7222 7.28292   8
  -5  -2  -2 78.4596 7.29739   4
   5   2   2 74.3654 7.00403   8
   5   2   2 73.7000 4.85088   6
   5   2   2 65.7433 3.83402   5
   5   2   2 71.0198 4.54733   5
   5   2   2 83.0254 7.20810   9
  -6  -2  -2 2.23375 2.11977   8
  -6  -2  -2 8.41902 4.22205   4
  -6  -2  -2 6.75293 4.11032   8
   6   2   2 4.56907 3.68936   9
   6   2   2 1.77377 3.08496   8
   6   2   2 4.71583 2.34956   6
  -7  -2  -2 65.1823 8.41503   8
  -7  -2  -2 64.4440 8.32450   4
  -7  -2  -2 47.4585 5.71157   8
   7   2   2 71.7921 7.73690   8
   7   2   2 69.9342 8.35511   9
   7   2   2 63.4426 4.93337   6
  -8  -2  -2 214.970 15.6526   4
  -8  -2  -2 201.528 15.2968   8
   8   2   2 192.146 14.2653   8
   8   2   2 184.646 10.6791   6
   8   2   2 214.900 14.8711   9
  -9  -2  -2 310.454 20.7141   8
  -9  -2  -2 316.235 21.1448   4
   9   2   2 277.943 15.3140   6
   9   2   2 309.853 20.4736   9
 -10  -2  -2 116.989 13.4539   4
 -10  -2  -2 116.273 12.3449   8
  10   2   2 106.591 12.0536   9
 -11  -2  -2 155.968 19.3375   8
 -13   3   2 135.379 8.98147   8
 -13   3   2 191.627 18.5964   7
 -13   3   2 189.099 15.9507   4
 -12   3   2 49.3966 9.03846   4
 -12   3   2 44.7746 9.78509   7
 -12   3   2 33.4417 4.26948   8
 -11   3   2 46.7477 4.72792   8
 -11   3   2 50.3642 8.95944   4
 -11   3   2 52.2589 10.3370   7
 -11   3   2 57.8912 5.19500   8
 -10   3   2 40.6678 4.30613   8
 -10   3   2 30.4557 6.78050   4
 -10   3   2 36.5581 8.21750   7
 -10   3   2 31.6229 3.10450   5
 -10   3   2 43.3515 4.19876   8
  -9   3   2 30.4391 4.00372   8
  -9   3   2 37.8807 6.51213   4
  -9   3   2 43.0341 4.12437   8
  -9   3   2 30.4596 7.01398   7
  -9   3   2 33.2040 3.50106   5
  -8   3   2 1.25430 3.12647   4
  -8   3   2 2.09006 1.84826   8
  -7   3   2 458.372 21.2664   8
  -7   3   2 449.367 23.8036   4
  -7   3   2 443.160 25.3685   7
  -7   3   2 448.592 21.9423   8
  -6   3   2 131.215 6.78439   8
  -6   3   2 122.495 8.54871   4
  -6   3   2 129.554 8.51582   9
  -6   3   2 133.763 9.95781   7
  -6   3   2 129.210 7.39194   8
   5  -3  -2 503.072 22.8024   8
  -5   3   2 477.531 24.4286   4
  -5   3   2 502.968 24.2290   9
  -5   3   2 511.798 23.4463   8
  -5   3   2 480.631 25.5612   7
  -5   3   2 500.784 22.8706   8
   4  -3  -2 203.275 10.4347   8
  -4   3   2 229.690 12.6341   7
  -4   3   2 219.925 10.6903   8
  -4   3   2 220.300 10.6395  10
  -4   3   2 208.775 10.8207   8
  -4   3   2 233.059 11.4945   4
   3  -3  -2 121.787 6.63875   4
   3  -3  -2 122.978 6.39726   8
  -3   3   2 124.044 6.56789   8
  -3   3   2 127.005 6.68079   4
  -3   3   2 131.228 6.56169   8
  -3   3   2 131.745 6.54080  10
  -3   3   2 122.779 7.67048   7
  -3   3   2 121.214 7.11385   9
   2  -3  -2 919.398 42.1983   4
   2  -3  -2 1003.42 42.4356  10
  -2   3   2 916.744 42.4636   8
  -2   3   2 890.913 43.1021   6
  -2   3   2 899.949 43.0474   9
  -2   3   2 992.844 42.1789   4
  -2   3   2 965.206 43.0871   7
  -2   3   2 896.945 42.8065   8
   1  -3  -2 57.9855 3.19804   4
   1  -3  -2 58.2200 4.09952   8
  -1   3   2 60.8191 4.16104   7
  -1   3   2 58.0417 4.28137   8
  -1   3   2 52.6205 3.75567   8
  -1   3   2 54.7870 4.12346   9
  -1   3   2 54.9010 4.23245   6
   0  -3  -2 1003.73 44.0318   8
   0   3   2 968.386 44.0748   8
   0   3   2 949.237 43.5979   6
   0   3   2 845.500 43.3558   8
   0   3   2 949.542 43.6940   7
   0   3   2 945.376 43.5955   9
  -1  -3  -2 222.266 11.6217   4
  -1  -3  -2 230.863 12.5990   8
   1   3   2 216.002 12.0604   9
   1   3   2 216.281 12.4975   8
   1   3   2 227.727 11.8677   6
   1   3   2 245.025 12.7267   7
  -2  -3  -2 153.050 9.07365   4
  -2  -3  -2 155.087 9.86406   8
   2   3   2 156.123 8.75377   6
   2   3   2 167.049 10.5085   7
   2   3   2 141.458 9.15524   9
   2   3   2 158.984 9.93743   8
  -3  -3  -2 49.7997 5.54810   8
  -3  -3  -2 55.5118 5.18148   4
   3   3   2 60.1483 4.61684   6
   3   3   2 48.6311 6.42031   7
   3   3   2 50.5401 5.12874   9
   3   3   2 63.1637 6.06615   8
  -4  -3  -2 64.0252 6.29638   4
  -4  -3  -2 68.3235 6.83501   8
   4   3   2 71.4415 6.47405   9
   4   3   2 58.9641 5.38798   6
  -5  -3  -2 157.367 11.6929   8
  -5  -3  -2 146.882 11.1999   4
   5   3   2 153.113 13.8551   8
   5   3   2 160.292 10.9832   9
   5   3   2 150.536 8.82584   6
   5   3   2 147.439 8.58811   5
  -6  -3  -2 4.17562 4.23126   4
  -6  -3  -2 3.90800 4.25152   8
   6   3   2 7.24724 2.63515   6
   6   3   2 2.87498 4.14293   9
   6   3   2 3.39653 3.78342   8
   6   3   2 5.44610 2.08507   5
  -7  -3  -2 261.476 18.3328   8
  -7  -3  -2 269.465 17.9247   4
   7   3   2 262.668 17.0506   9
   7   3   2 272.432 14.0474   6
   7   3   2 269.463 17.6743   8
  -8  -3  -2 48.6454 8.58434   4
  -8  -3  -2 46.0210 8.78075   8
   8   3   2 47.5518 5.08626   6
   8   3   2 54.7662 8.74695   9
  -9  -3  -2 47.7129 9.58531   4
  -9  -3  -2 47.6659 8.65808   8
   9   3   2 33.4636 4.53710   6
   9   3   2 41.2316 7.82890   9
 -10  -3  -2 49.2118 9.77462   4
 -10  -3  -2 55.2314 10.0976   8
 -11  -3  -2 110.235 14.0861   4
 -11  -3  -2 93.0415 12.9393   8
  11   3   2 67.6240 12.8936   9
 -13   4   2 44.5088 7.29793   9
 -13   4   2 48.6034 9.24759   4
 -13   4   2 48.8443 11.6047   7
 -12   4   2 186.699 9.73057   8
 -12   4   2 151.464 8.78393   8
 -12   4   2 179.653 16.6350   7
 -12   4   2 170.251 13.2674   9
 -12   4   2 182.155 14.7757   4
 -11   4   2 215.652 11.0120   8
 -11   4   2 213.714 16.0665   4
 -11   4   2 190.683 14.1132   9
 -11   4   2 213.857 10.6354   8
 -10   4   2 244.734 12.2255   8
 -10   4   2 240.507 15.2358   9
 -10   4   2 233.359 12.8048   5
 -10   4   2 259.599 18.6684   7
 -10   4   2 240.519 16.4338   4
 -10   4   2 219.527 11.6539   8
  -9   4   2 312.146 18.0533   9
  -9   4   2 326.163 15.7297   8
  -9   4   2 328.250 19.2122   4
  -9   4   2 281.751 14.9453   8
  -9   4   2 300.906 20.7188   7
  -9   4   2 363.903 20.5860   5
  -8   4   2 348.035 24.8463   7
  -8   4   2 351.502 16.3564   8
  -8   4   2 341.582 19.6310   4
  -8   4   2 342.855 20.7037   9
  -7   4   2 22.2523 4.53419   9
  -7   4   2 11.1096 3.55305   4
  -7   4   2 17.2597 2.50088   8
  -7   4   2 16.0199 4.62067   7
  -7   4   2 22.0149 2.46908   8
  -6   4   2 349.632 20.3306   7
  -6   4   2 372.110 19.1235   9
  -6   4   2 375.017 19.3836   4
  -6   4   2 363.784 17.8334   8
  -6   4   2 383.719 17.3252   8
  -5   4   2 426.677 20.6316   9
  -5   4   2 416.810 19.4134  10
  -5   4   2 431.836 19.2962   8
  -5   4   2 386.406 20.2046   4
  -5   4   2 403.498 21.6838   7
  -5   4   2 409.141 19.4508   8
   4  -4  -2 6.02144 1.74540   4
   4  -4  -2 9.90956 1.57722   8
  -4   4   2 7.61652 1.74967   8
  -4   4   2 7.80845 2.62813   7
  -4   4   2 11.2725 2.39119   9
  -4   4   2 9.76674 2.64493   6
  -4   4   2 10.8730 1.68081  10
  -4   4   2 8.34843 1.89311   4
  -4   4   2 12.7122 1.91787   8
   3  -4  -2 4.10418 1.53486   8
   3  -4  -2 3.14784 0.87208  10
  -3   4   2 2.68057 1.50362   8
  -3   4   2 4.04961 2.09411   9
  -3   4   2 2.59211 1.51717   8
  -3   4   2 4.52625 2.02391   6
  -3   4   2 2.12665 1.17060   4
  -3   4   2 1.14766 1.62551   7
  -2   4   2 796.063 37.3061   7
  -2   4   2 760.226 38.0511   8
  -2   4   2 821.103 36.9901   8
  -2   4   2 841.747 38.8437   6
   1  -4  -2 3.83680 1.08506   4
  -1   4   2 3.55084 1.99337   7
  -1   4   2 4.06458 2.09692   9
  -1   4   2 3.06303 1.60110   8
   0  -4  -2 744.523 34.0482   8
   0  -4  -2 739.803 32.5206   4
   0   4   2 763.282 33.5895   7
   0   4   2 648.440 34.1931   8
   0   4   2 698.080 33.3359   9
   0   4   2 623.798 33.1062   8
  -1  -4  -2 112.983 6.69739   4
  -1  -4  -2 111.226 7.91231   8
   1   4   2 104.668 8.84721   7
   1   4   2 102.577 7.26047   9
   1   4   2 98.0085 7.70761   6
   1   4   2 110.111 7.95356   8
  -2  -4  -2 399.801 20.6707   4
   2   4   2 388.985 19.7175   6
   2   4   2 389.092 20.1257   9
   2   4   2 411.823 21.4234   8
   2   4   2 370.771 21.1204   7
  -3  -4  -2 152.369 10.9061   8
  -3  -4  -2 160.216 9.99137   4
   3   4   2 148.977 11.5303   7
   3   4   2 143.648 10.9761   8
   3   4   2 156.870 10.1929   9
   3   4   2 163.057 9.38666   6
  -4  -4  -2 294.759 17.1132   4
  -4  -4  -2 306.279 18.4861   8
   4   4   2 295.297 15.6166   6
   4   4   2 296.587 17.0344   9
  -5  -4  -2 217.831 15.5653   4
   5   4   2 216.008 12.2448   5
   5   4   2 255.677 22.5289   8
   5   4   2 221.788 14.4628   9
   5   4   2 225.727 12.5264   6
  -6  -4  -2 446.809 26.8155   8
  -6  -4  -2 465.038 25.9289   4
   6   4   2 437.881 25.1173   9
   6   4   2 464.814 22.6005   6
   6   4   2 449.486 22.1157   5
  -7  -4  -2 199.664 14.9005   4
  -7  -4  -2 207.563 16.0327   8
   7   4   2 177.316 10.8151   6
   7   4   2 187.711 10.1415   5
   7   4   2 178.391 14.0477   9
  -8  -4  -2 30.5334 8.16377   8
  -8  -4  -2 44.4112 8.70400   4
   8   4   2 34.5584 8.09959   9
   8   4   2 32.3967 4.45653   6
  -9  -4  -2 2.72382 6.09270   8
  -9  -4  -2 2.99182 5.87620   4
   9   4   2 1.00215 5.82036   9
 -10  -4  -2 33.4375 9.90209   4
  10   4   2 33.5002 9.11658   9
 -13   5   2 60.4432 11.5731   7
 -13   5   2 60.0108 8.89686   9
 -13   5   2 80.3974 10.8508   4
 -12   5   2 6.97626 4.94140   9
 -12   5   2 4.37066 5.44235   4
 -12   5   2 6.38442 6.64436   7
 -11   5   2 25.2252 5.83230   9
 -11   5   2 28.8244 9.81576   7
 -11   5   2 14.1721 5.56781   4
 -10   5   2 128.500 12.9716   7
 -10   5   2 159.896 11.7796   4
 -10   5   2 130.901 8.91851   5
 -10   5   2 125.674 10.3027   9
  -9   5   2 104.811 7.80437   5
  -9   5   2 102.049 8.68739   9
  -9   5   2 97.4610 10.6661   7
  -9   5   2 91.1874 9.57307   4
  -8   5   2 57.9857 6.88299   9
  -8   5   2 53.9009 8.66906   7
  -8   5   2 58.7761 6.47988   4
  -7   5   2 622.423 29.3833  10
  -7   5   2 618.620 30.3460   8
  -7   5   2 660.339 28.8720   8
  -7   5   2 653.588 32.9129   7
  -7   5   2 632.416 31.0429   9
  -7   5   2 594.280 31.0472   4
  -6   5   2 150.210 7.84487   8
  -6   5   2 150.215 9.51846   9
  -6   5   2 143.705 10.4033   7
  -6   5   2 154.273 9.42563   6
  -6   5   2 151.144 7.97118   8
  -6   5   2 157.074 9.19908   4
  -6   5   2 149.461 7.92575  10
  -5   5   2 64.0028 4.19844   8
  -5   5   2 64.3266 4.04127  10
  -5   5   2 76.0337 5.72245   6
  -5   5   2 67.4648 4.42967   8
  -5   5   2 62.4940 5.38909   9
  -5   5   2 66.6227 5.91860   7
  -5   5   2 67.1318 4.77387   4
   4  -5  -2 3.42164 1.20702   4
   4  -5  -2 3.12883 1.72375   8
  -4   5   2 4.37026 2.32473   9
  -4   5   2 4.23189 1.70072   8
  -4   5   2 2.45352 2.14539   6
  -4   5   2 4.45408 1.36074   4
  -4   5   2 7.33836 1.71645   8
   3  -5  -2 398.240 18.1486  10
   3  -5  -2 391.943 19.0751   8
  -3   5   2 394.039 19.5757   9
  -3   5   2 378.478 19.7492   6
  -3   5   2 376.836 18.4495   8
  -3   5   2 373.547 19.1902   8
  -3   5   2 396.440 19.1461   7
   2  -5  -2 6.29500 2.02571   8
  -2   5   2 2.25289 1.58672   8
  -2   5   2 5.29242 2.29363   8
  -2   5   2 2.11147 1.85383   9
  -2   5   2 3.06709 2.22570   6
  -2   5   2 7.95787 2.26679   7
   1  -5  -2 138.434 6.73762   4
   1  -5  -2 133.941 8.49226   8
  -1   5   2 143.680 8.74355   6
  -1   5   2 125.988 7.91724   7
  -1   5   2 116.160 7.72154   8
  -1   5   2 122.982 8.09726   9
  -1   5   2 130.505 8.66359   8
   0  -5  -2 439.598 22.4352   8
   0  -5  -2 425.931 20.4523   4
   0   5   2 425.755 21.8150   6
   0   5   2 436.160 22.4550   8
   0   5   2 453.139 23.3092   7
   0   5   2 398.403 21.5551   9
  -1  -5  -2 338.791 18.6875   8
  -1  -5  -2 330.409 16.9384   4
   1   5   2 328.658 17.6674   6
   1   5   2 342.954 18.7200   8
   1   5   2 328.052 17.8326   9
   1   5   2 341.250 18.4186   7
  -2  -5  -2 186.705 10.8996   4
  -2  -5  -2 195.030 12.5372   8
   2   5   2 179.559 11.5424   9
   2   5   2 166.629 12.3028   7
   2   5   2 205.187 12.8406   8
   2   5   2 184.568 11.1868   6
  -3  -5  -2 1.77965 3.19508   8
  -3  -5  -2 2.73797 2.79963   4
   3   5   2 4.75332 3.49616   9
   3   5   2 2.01368 4.13541   7
   3   5   2 0.74182 2.70512   6
  -4  -5  -2 162.882 12.7224   8
  -4  -5  -2 158.501 11.3797   4
   4   5   2 162.626 10.2969   6
   4   5   2 162.129 12.5106   8
   4   5   2 153.203 10.1655   5
   4   5   2 148.514 11.3681   9
  -5  -5  -2 148.583 13.1536   8
  -5  -5  -2 154.372 11.6090   4
   5   5   2 150.612 9.84395   6
   5   5   2 134.707 11.5876   9
   5   5   2 129.489 12.1187   8
   5   5   2 152.053 9.67397   5
  -6  -5  -2 15.6724 6.50048   8
  -6  -5  -2 26.5085 6.81686   4
   6   5   2 20.4905 6.62508   8
   6   5   2 20.5033 3.97632   5
   6   5   2 18.7221 4.44198   6
   6   5   2 12.9705 5.63555   9
  -7  -5  -2 124.771 12.4236   4
  -7  -5  -2 129.988 13.6105   8
   7   5   2 130.573 13.2225   8
   7   5   2 131.645 13.2328   9
   7   5   2 135.433 11.0528   6
  -8  -5  -2 89.7799 12.2643   8
  -8  -5  -2 109.984 12.0461   4
   8   5   2 110.460 8.23832   6
   8   5   2 104.023 11.9602   9
  -9  -5  -2 131.012 13.9853   4
  -9  -5  -2 119.216 15.1098   8
   9   5   2 127.454 14.3140   9
 -13   6   2 136.901 14.0709   4
 -13   6   2 127.024 10.8203   9
 -13   6   2 91.3365 13.5777   7
 -12   6   2 82.5666 11.3328   7
 -12   6   2 74.7608 8.42083   9
 -12   6   2 67.7248 7.16574   6
 -11   6   2 16.1254 6.73278   7
 -11   6   2 8.40257 4.85326   4
 -11   6   2 9.16327 3.96368   5
 -11   6   2 15.0464 4.51087   9
 -11   6   2 18.9964 4.00127   6
 -10   6   2 -1.2812 2.47746   6
 -10   6   2 0.38009 3.08752   5
 -10   6   2 0.12415 3.25099   9
 -10   6   2 3.40817 4.61316   7
 -10   6   2 -0.8228 3.44657   4
  -9   6   2 2.72660 3.00495   5
  -9   6   2 -0.2249 3.32064   4
  -9   6   2 1.58494 1.60023  10
  -9   6   2 0.42160 3.16335   9
  -9   6   2 -2.0572 2.48546   6
  -9   6   2 -1.1940 3.55109   7
  -8   6   2 2.43020 4.14262   7
  -8   6   2 0.61947 1.41436  10
  -8   6   2 7.79851 3.27712   9
  -8   6   2 0.80702 2.81277   6
  -8   6   2 -1.6615 2.60513   4
  -7   6   2 264.617 12.5816   8
  -7   6   2 263.700 16.0041   7
  -7   6   2 257.268 12.6995   8
  -7   6   2 260.278 12.8509  10
  -7   6   2 247.661 14.6211   9
  -7   6   2 249.927 14.2634   4
  -7   6   2 257.607 14.9050   6
  -6   6   2 434.424 21.1351   8
  -6   6   2 469.456 23.0467   9
  -6   6   2 454.466 22.0535   4
  -6   6   2 445.775 21.4416   8
  -6   6   2 438.570 23.1093   6
  -6   6   2 457.294 23.8000   7
  -5   6   2 790.880 38.0558   9
  -5   6   2 778.075 38.3601   6
  -5   6   2 810.519 36.5908   4
  -5   6   2 793.634 36.5646   8
  -5   6   2 768.049 38.1856   7
  -5   6   2 826.553 37.2556   8
   4  -6  -2 706.074 35.5342   8
  -4   6   2 737.540 35.0713   9
  -4   6   2 658.041 33.7697   8
  -4   6   2 744.048 34.4138   8
  -4   6   2 746.090 34.5019   7
  -4   6   2 746.064 35.1841   6
   3  -6  -2 270.719 12.6921  10
  -3   6   2 276.719 14.7430   6
  -3   6   2 243.441 13.0628   8
  -3   6   2 263.716 14.3909   9
  -3   6   2 233.436 16.8250   7
  -3   6   2 268.374 14.3155   8
   2  -6  -2 97.1598 7.28591   8
  -2   6   2 99.8458 6.51855   8
  -2   6   2 122.561 8.02188   8
  -2   6   2 100.505 7.31410   9
  -2   6   2 112.629 8.08434   6
   1  -6  -2 123.750 8.71769   8
  -1   6   2 132.375 8.20896   7
  -1   6   2 121.847 8.32496   9
  -1   6   2 129.652 9.07046   8
  -1   6   2 129.339 8.85479   6
  -1   6   2 108.855 7.56879   8
   0  -6  -2 402.777 19.4986   4
   0  -6  -2 391.798 21.7482   8
   0   6   2 436.878 21.5197   6
   0   6   2 415.071 22.1182   8
   0   6   2 383.593 20.8812   9
   0   6   2 391.760 21.0626   7
  -1  -6  -2 420.393 23.8429   8
  -1  -6  -2 426.780 21.6604   4
   1   6   2 469.203 23.2098   6
   1   6   2 433.819 23.0140   9
   1   6   2 424.223 23.4221   7
   1   6   2 467.513 24.4634   8
  -2  -6  -2 362.048 20.9940   8
  -2  -6  -2 353.677 18.7367   4
   2   6   2 364.404 19.4376   6
   2   6   2 346.232 20.6091   9
   2   6   2 357.429 20.8729   7
  -3  -6  -2 262.837 15.3438   4
  -3  -6  -2 270.172 17.5302   8
   3   6   2 245.894 15.8856   9
   3   6   2 281.828 15.5646   6
   3   6   2 257.229 17.6333   7
  -4  -6  -2 181.219 16.1973   8
  -4  -6  -2 199.399 13.6348   4
   4   6   2 194.450 14.0677   9
   4   6   2 194.446 12.6888   5
   4   6   2 198.828 15.2937   8
   4   6   2 220.760 12.9901   6
  -5  -6  -2 189.914 13.4932   4
  -5  -6  -2 188.597 15.2114   8
   5   6   2 148.799 13.7964   6
   5   6   2 180.100 11.5155   5
   5   6   2 170.460 13.5252   9
   5   6   2 170.555 14.5939   8
  -6  -6  -2 120.198 13.4902   8
  -6  -6  -2 124.526 11.9233   4
   6   6   2 103.850 12.9227   9
   6   6   2 143.825 9.33181   5
   6   6   2 114.660 12.9079   8
   6   6   2 138.952 10.0194   6
  -7  -6  -2 122.505 19.9104   4
  -7  -6  -2 144.454 14.6822   8
   7   6   2 133.260 13.8844   8
   7   6   2 119.773 9.74165   6
   7   6   2 127.630 12.8676   9
  -8  -6  -2 46.8509 8.96398   4
  -8  -6  -2 19.8957 7.80051   8
   8   6   2 18.5730 8.22358   9
   8   6   2 33.9961 5.20149   6
  -9  -6  -2 40.5838 9.33379   4
   9   6   2 16.2273 9.35724   9
 -13   7   2 60.3581 8.05658   9
 -13   7   2 47.6352 6.73539   6
 -13   7   2 49.3820 9.86095   4
 -13   7   2 51.6067 10.1129   7
 -12   7   2 128.447 11.2476   9
 -12   7   2 166.377 15.0432   7
 -12   7   2 126.210 11.1785   6
 -11   7   2 281.296 17.7493   6
 -11   7   2 303.150 21.9066   7
 -11   7   2 307.971 20.5539   5
 -11   7   2 357.743 20.2215   4
 -10   7   2 317.571 18.8903   5
 -10   7   2 335.216 19.1221   4
 -10   7   2 307.912 18.1595   9
 -10   7   2 286.076 17.7423   6
 -10   7   2 314.473 20.7068   7
  -9   7   2 77.4369 7.65170   9
  -9   7   2 83.8521 5.34503  10
  -9   7   2 75.6963 7.47725   6
  -9   7   2 70.1144 8.27987   5
  -9   7   2 85.3544 8.01023   4
  -9   7   2 81.6569 8.97339   7
  -8   7   2 9.94131 3.86894   9
  -8   7   2 8.28550 1.92385  10
  -8   7   2 6.05630 3.67796   6
  -8   7   2 8.70422 3.63734   4
  -7   7   2 -0.7258 1.76250   8
  -7   7   2 2.03721 3.16811   7
  -7   7   2 0.16405 2.85104   6
  -7   7   2 1.03105 2.40258   4
  -7   7   2 -0.5625 2.73205   9
  -6   7   2 361.617 20.1207   9
  -6   7   2 392.994 20.7228   6
  -6   7   2 385.420 18.1876   4
  -6   7   2 358.613 17.9401   8
  -6   7   2 378.709 20.1000   7
   5  -7  -2 149.920 9.92215   8
  -5   7   2 176.517 13.2165   6
  -5   7   2 157.859 8.71889   8
  -5   7   2 158.659 9.88544   7
  -5   7   2 156.122 10.6981   9
  -5   7   2 173.868 9.99168   8
   4  -7  -2 140.112 8.91980   8
  -4   7   2 151.669 9.50101   8
  -4   7   2 140.879 9.36845   8
  -4   7   2 146.026 8.86952   7
  -4   7   2 155.123 9.94258   9
  -4   7   2 136.669 10.0032   6
  -3   7   2 36.9073 4.32263   7
  -3   7   2 36.9623 5.07900   9
  -3   7   2 37.7971 3.66876   8
  -3   7   2 36.9776 5.07474   8
  -3   7   2 33.6584 5.27218   6
   2  -7  -2 4.83359 3.01681   8
  -2   7   2 5.57873 3.25152   8
  -2   7   2 7.51015 3.19224   9
  -2   7   2 2.28499 1.98764   8
  -2   7   2 1.90778 3.03942   6
  -2   7   2 6.26111 2.52448   7
   1  -7  -2 75.6839 6.92476   8
  -1   7   2 72.1411 6.34156   7
  -1   7   2 72.5966 7.11234   6
  -1   7   2 65.9354 6.42366   9
  -1   7   2 83.5844 7.66477   8
  -1   7   2 55.5997 5.31723   8
   0  -7  -2 3.09761 1.87322   4
   0  -7  -2 2.87083 3.30927   8
   0   7   2 2.61391 3.66571   8
   0   7   2 3.64389 3.57887   6
   0   7   2 0.10843 3.30368   7
  -1  -7  -2 91.1356 6.51929   4
  -1  -7  -2 91.9169 8.91125   8
   1   7   2 86.3792 8.12305   9
   1   7   2 94.9579 9.34975   6
   1   7   2 98.9456 8.97326   7
  -2  -7  -2 26.3057 6.46937   8
  -2  -7  -2 26.7834 4.56781   4
   2   7   2 30.3975 5.90684   9
   2   7   2 24.8731 6.28093   7
   2   7   2 25.6781 6.53267   6
  -3  -7  -2 268.332 15.8927   4
  -3  -7  -2 256.094 18.1546   8
   3   7   2 271.517 16.2948   6
   3   7   2 259.360 16.9349   9
   3   7   2 270.072 16.4668   5
   3   7   2 281.726 18.9164   8
  -4  -7  -2 104.149 12.0243   8
  -4  -7  -2 112.625 11.3519   4
   4   7   2 110.784 9.48811   5
   4   7   2 109.603 19.6721   8
   4   7   2 95.8339 10.6911   9
   4   7   2 120.448 9.78494   6
  -5  -7  -2 288.467 18.1411   4
  -5  -7  -2 273.790 20.5157   8
   5   7   2 270.072 19.0015   9
   5   7   2 301.511 17.2854   6
   5   7   2 280.924 17.0185   5
   5   7   2 287.871 22.0529   8
  -6  -7  -2 75.4064 10.0268   4
  -6  -7  -2 80.6750 12.6045   8
   6   7   2 79.3941 10.9578   9
   6   7   2 87.5743 8.38905   5
   6   7   2 77.6547 8.57906   6
   6   7   2 99.5902 12.5491   8
  -7  -7  -2 17.7601 6.80065   4
  -7  -7  -2 12.8378 8.00949   8
   7   7   2 19.8845 5.43406   6
   7   7   2 10.2303 7.75796   9
  -8  -7  -2 -2.9145 6.72117   8
  -8  -7  -2 1.94065 6.29436   4
   8   7   2 1.72237 7.87867   9
 -13   8   2 3.32711 4.96162   9
 -13   8   2 5.88404 7.13026   4
 -13   8   2 8.21557 7.49141   7
 -13   8   2 4.65100 4.81595   6
 -12   8   2 3.87174 4.68065   9
 -12   8   2 5.81957 6.62625   7
 -12   8   2 13.5200 6.92276   4
 -12   8   2 9.01258 4.71811   6
 -11   8   2 9.77420 5.59859   4
 -11   8   2 28.6733 7.50692   7
 -11   8   2 14.8089 5.23770   5
 -11   8   2 10.8631 5.35647   6
 -11   8   2 16.6097 5.16269   9
 -10   8   2 145.065 10.4030   4
 -10   8   2 121.782 9.96377   6
 -10   8   2 122.547 10.2968   5
 -10   8   2 109.619 10.0220   9
 -10   8   2 126.146 11.6777   7
  -9   8   2 224.275 14.7650   5
  -9   8   2 204.688 14.1692   6
  -9   8   2 208.064 13.9679   9
  -9   8   2 238.277 15.6566   7
  -8   8   2 247.996 12.6400   4
  -8   8   2 208.029 13.8320   9
  -8   8   2 202.165 14.0517   6
  -8   8   2 214.275 16.9848   7
  -7   8   2 89.7404 5.59895   4
  -7   8   2 78.4815 7.42673   7
  -7   8   2 78.4655 5.38026   8
  -7   8   2 85.2177 8.26473   6
  -7   8   2 75.6266 7.59989   9
  -6   8   2 58.4523 6.05139   7
  -6   8   2 68.3107 7.30431   9
  -6   8   2 70.8208 7.43013   6
  -6   8   2 68.5139 4.98642   8
   5  -8  -2 32.9968 4.16630   8
  -5   8   2 25.0845 5.16547   6
  -5   8   2 39.2540 6.01796   9
  -5   8   2 33.2410 3.81917   8
  -5   8   2 35.1708 5.11498   8
  -5   8   2 31.3056 4.41451   7
   4  -8  -2 35.2518 4.57022   8
   4  -8  -2 31.4198 2.37720  10
  -4   8   2 32.4827 4.69766   7
  -4   8   2 28.0157 3.42727   8
  -4   8   2 41.2777 6.47327   6
  -4   8   2 35.5377 5.61294   9
  -4   8   2 33.2528 5.20929   8
  -3   8   2 38.5368 5.91680   8
  -3   8   2 34.8176 5.89333   6
  -3   8   2 39.4513 4.74039   7
  -3   8   2 34.7298 5.41416   9
  -3   8   2 32.5643 3.61486   8
   2  -8  -2 64.1815 6.73178   8
  -2   8   2 67.4465 6.20834   7
  -2   8   2 66.8608 7.42319   6
  -2   8   2 67.3370 7.50734   8
  -2   8   2 63.4526 6.77145   9
   1  -8  -2 65.4993 7.25283   8
  -1   8   2 65.5220 6.86592   7
  -1   8   2 75.6098 7.88541   6
  -1   8   2 70.2299 7.30227   9
   0  -8  -2 39.7156 3.60496   4
   0  -8  -2 40.1740 6.54553   8
   0   8   2 43.0473 6.78776   6
   0   8   2 40.8811 6.33133   9
   0   8   2 33.2272 6.05745   7
  -1  -8  -2 71.8628 8.57542   8
   1   8   2 78.0896 8.62679   9
   1   8   2 72.2739 8.53710   6
   1   8   2 63.8694 8.55103   7
  -2  -8  -2 8.50549 3.61505   4
  -2  -8  -2 8.96951 5.17977   8
   2   8   2 6.24000 4.77829   5
   2   8   2 9.26104 5.46601   6
   2   8   2 5.82846 4.66310   9
   2   8   2 7.03881 5.51334   7
   2   8   2 11.1035 5.54747   8
  -3  -8  -2 7.37019 4.18188   4
  -3  -8  -2 9.28169 6.18431   8
   3   8   2 3.30070 5.81219   8
   3   8   2 10.1326 5.17978   5
   3   8   2 4.83878 5.32070   6
   3   8   2 4.45499 5.21369   9
  -4  -8  -2 21.2251 7.11015   8
  -4  -8  -2 26.4391 5.84315   4
   4   8   2 16.1619 6.37839   9
   4   8   2 9.80532 6.88915   8
   4   8   2 23.1168 6.24409   6
   4   8   2 25.1098 6.35867   5
  -5  -8  -2 61.9761 11.2136   8
  -5  -8  -2 75.8480 8.87474   4
   5   8   2 49.6730 10.3360   8
   5   8   2 48.2768 9.30972   9
   5   8   2 79.5250 8.97208   5
   5   8   2 57.3734 8.13941   6
  -6  -8  -2 6.07500 7.51687   8
   6   8   2 2.47265 7.28386   8
   6   8   2 -4.8049 6.38773   9
   6   8   2 -0.5089 4.89890   6
  -7  -8  -2 217.549 19.5139   8
  -7  -8  -2 198.631 16.4637   4
   7   8   2 203.364 18.4056   9
 -12   9   2 15.3979 5.30934   6
 -12   9   2 10.3686 7.03784   7
 -12   9   2 39.0280 11.0181   5
 -12   9   2 25.7667 5.86958   9
 -11   9   2 -1.2752 3.76039   6
 -11   9   2 0.22621 8.93131   7
 -11   9   2 0.52209 3.82033   9
 -11   9   2 0.40318 4.38872   5
 -10   9   2 8.56776 5.55865   6
 -10   9   2 10.8481 5.00287   5
 -10   9   2 6.89791 5.00418   7
  -9   9   2 1.34319 3.79717   6
  -9   9   2 4.11734 3.96763   9
  -9   9   2 3.37419 5.06272   4
  -9   9   2 0.34200 4.00659   5
  -9   9   2 -2.0986 3.44895   7
  -8   9   2 32.1935 6.07666   6
  -8   9   2 32.0127 5.73044   7
  -8   9   2 26.3339 6.01871   9
  -8   9   2 29.3712 6.23721   5
  -7   9   2 76.5602 8.32409   9
  -7   9   2 75.6721 7.56139   7
  -7   9   2 96.2005 5.83139   8
  -7   9   2 84.5035 6.78213   8
  -7   9   2 95.1953 9.20505   6
  -6   9   2 476.352 24.3196   7
  -6   9   2 478.206 26.5751   6
  -6   9   2 486.993 25.7000   9
  -6   9   2 469.368 23.0397   8
  -5   9   2 131.834 11.0639   6
  -5   9   2 141.353 9.28031   7
  -5   9   2 136.892 10.3481   9
  -5   9   2 124.616 8.06577   8
   4  -9  -2 234.364 14.4945   8
  -4   9   2 237.996 15.1113   9
  -4   9   2 267.627 16.2101   6
  -4   9   2 241.500 13.7466   7
   3  -9  -2 78.8113 7.45412   8
  -3   9   2 77.2451 8.04300   9
  -3   9   2 88.0820 7.40613   7
  -3   9   2 104.007 9.27438   6
  -3   9   2 82.7440 6.37397   8
   2  -9  -2 93.2876 8.63518   8
  -2   9   2 95.4885 9.37123   6
  -2   9   2 94.9951 8.61695   9
  -2   9   2 93.8378 8.09129   7
   1  -9  -2 301.351 18.6651   8
  -1   9   2 304.666 17.9077   9
  -1   9   2 298.581 17.4894   7
  -1   9   2 259.893 17.9014   6
   0  -9  -2 813.775 39.3256   4
   0   9   2 851.208 43.2009   9
   0   9   2 855.872 43.3346   6
   0   9   2 921.927 45.0016   8
   0   9   2 830.027 42.9514   7
   0   9   2 876.748 43.8802   5
  -1  -9  -2 153.564 13.1382   8
   1   9   2 152.145 12.6816   5
   1   9   2 138.257 12.4484   6
   1   9   2 159.522 12.5802   9
   1   9   2 125.129 12.4403   7
   1   9   2 173.982 14.5094   8
  -2  -9  -2 80.5975 6.80110   4
  -2  -9  -2 111.703 11.3174   8
   2   9   2 85.6868 11.7622   8
   2   9   2 101.796 10.4104   6
   2   9   2 67.4232 9.91984   7
   2   9   2 78.1452 10.1915   5
  -3  -9  -2 86.9361 7.70052   4
  -3  -9  -2 62.8665 10.5557   8
   3   9   2 74.5845 10.5980   9
   3   9   2 79.6180 12.3317   8
   3   9   2 80.5065 9.96227   6
   3   9   2 81.5574 9.54488   5
  -4  -9  -2 2.47724 6.61730   8
  -4  -9  -2 5.40854 4.55281   4
   4   9   2 5.01157 6.97512   8
   4   9   2 -3.1273 5.90980   6
   4   9   2 0.04608 5.99467   9
   4   9   2 0.76316 5.53990   5
  -5  -9  -2 21.1929 14.1233   8
  -5  -9  -2 20.4816 6.05763   4
   5   9   2 12.9930 6.72554   5
   5   9   2 12.8710 8.53532   8
   5   9   2 29.7354 7.46376   6
   5   9   2 12.6957 7.87824   9
  -6  -9  -2 -2.1758 5.35590   4
  -6  -9  -2 0.39487 7.59082   8
   6   9   2 10.6991 16.1485   8
   6   9   2 2.49664 5.88421   6
   6   9   2 3.84746 8.16587   9
 -12  10   2 5.54971 4.99868   9
 -12  10   2 13.8508 6.29037   5
 -12  10   2 7.09659 5.52654   6
 -12  10   2 4.07604 6.34199   7
 -11  10   2 50.2958 8.88038   5
 -11  10   2 47.2235 7.69420   6
 -11  10   2 59.5415 8.02539   9
 -10  10   2 60.6817 8.43964   9
 -10  10   2 69.7033 9.09532   5
 -10  10   2 75.8535 8.65609   6
 -10  10   2 77.8883 8.98749   7
  -9  10   2 30.7667 6.14947   6
  -9  10   2 16.8107 5.38146   7
  -9  10   2 17.1661 10.2387   9
  -8  10   2 9.80772 2.88171   8
  -8  10   2 10.4555 2.97885   8
  -8  10   2 8.52265 5.11493   9
  -8  10   2 15.7837 4.52313   7
  -8  10   2 19.0794 5.91993   6
  -8  10   2 13.5522 6.06841   5
  -7  10   2 3.57456 2.55246   8
  -7  10   2 0.36456 3.02123   7
  -7  10   2 -0.2364 3.76296   9
  -7  10   2 -1.8024 2.83518   8
  -7  10   2 -2.9576 3.78979   5
  -6  10   2 196.064 11.8946   7
  -6  10   2 183.950 12.9852   9
  -6  10   2 186.091 12.4496   8
  -6  10   2 186.230 14.1994   6
  -6  10   2 174.795 10.3707   8
  -6  10   2 181.616 14.2731   5
  -5  10   2 201.502 13.8212   9
  -5  10   2 204.787 12.5119   7
  -5  10   2 197.144 13.0816   8
  -5  10   2 214.887 14.0963   8
  -5  10   2 232.265 15.5044   6
  -4  10   2 98.1055 9.83201   8
  -4  10   2 96.4616 8.04624   7
  -4  10   2 103.344 10.4346   6
  -4  10   2 96.4264 9.13342   9
  -3  10   2 4.14633 3.84061   7
  -3  10   2 5.37771 4.66764   8
  -3  10   2 9.33675 5.57726   6
  -3  10   2 7.11519 4.69109   9
   2 -10  -2 -0.4337 3.89570   8
  -2  10   2 1.78192 4.37698   5
  -2  10   2 3.62956 5.19229   6
  -2  10   2 1.73334 3.89720   7
  -2  10   2 -0.4913 4.34393   8
  -2  10   2 1.41448 4.41966   9
   1 -10  -2 76.9797 8.47788   8
  -1  10   2 57.8974 9.23260   8
  -1  10   2 46.8337 8.42999   5
  -1  10   2 55.1212 8.00525   9
  -1  10   2 57.2408 8.84364   6
  -1  10   2 58.2925 7.63182   7
   0 -10  -2 12.7392 6.03827   8
   0  10   2 12.6605 6.05026   7
   0  10   2 18.5901 7.32910   8
   0  10   2 20.8337 6.60143   6
   0  10   2 13.4845 6.45702   5
  -1 -10  -2 205.675 16.2206   8
   1  10   2 209.334 17.1672   8
   1  10   2 205.564 15.7282   5
   1  10   2 195.457 15.1671   9
   1  10   2 176.375 14.6482   7
  -2 -10  -2 160.622 16.1529   8
   2  10   2 151.445 14.2032   9
   2  10   2 194.202 14.5653   5
   2  10   2 166.235 14.0132   6
  -3 -10  -2 172.060 16.0008   8
   3  10   2 158.994 13.9579   6
   3  10   2 125.554 14.0458   9
   3  10   2 181.432 17.3824   8
   3  10   2 176.962 14.5215   5
  -4 -10  -2 180.206 16.9029   8
   4  10   2 151.934 15.5681   9
   4  10   2 162.194 14.3481   6
   4  10   2 170.947 17.7374   8
   4  10   2 215.211 21.3822   5
  -5 -10  -2 155.096 16.7550   8
   5  10   2 139.624 17.7170   8
   5  10   2 140.403 16.1951   9
   5  10   2 167.429 14.1498   6
 -11  11   2 133.395 12.4414   6
 -11  11   2 98.7807 11.8620   5
 -11  11   2 116.568 12.0967   9
 -11  11   2 117.772 14.3664   7
 -10  11   2 172.922 13.6303   7
 -10  11   2 178.173 14.4982   6
 -10  11   2 188.834 15.0866   5
 -10  11   2 193.530 14.2244   9
  -9  11   2 104.565 10.2676   6
  -9  11   2 84.8844 10.1779   5
  -9  11   2 84.3271 8.78445   7
  -9  11   2 83.8952 9.66448   9
  -8  11   2 29.1481 7.69126   5
  -8  11   2 28.9472 7.59314   6
  -8  11   2 43.7326 6.21678   7
  -8  11   2 35.2609 6.76168   9
  -8  11   2 47.3954 5.09667   8
  -7  11   2 2.50456 3.68002   8
  -7  11   2 0.31140 4.88203   6
  -7  11   2 -3.4636 5.83443   7
  -7  11   2 -1.2383 4.61058   5
  -7  11   2 -1.2438 4.21325   9
  -6  11   2 0.24968 4.11554   8
  -6  11   2 -5.3996 6.86040   9
  -6  11   2 -0.9440 4.53896   5
  -6  11   2 1.44497 5.36274   6
  -6  11   2 0.08773 3.18878   7
  -5  11   2 2.07350 4.03004   9
  -5  11   2 -4.9713 4.65041   6
  -5  11   2 0.58487 3.24319   7
  -5  11   2 -0.0606 4.85476   5
  -5  11   2 0.72857 4.16050   8
  -4  11   2 76.0607 9.61218   8
  -4  11   2 62.4880 9.85934   9
  -4  11   2 81.5709 10.3117   6
  -4  11   2 76.6360 7.33311   7
  -4  11   2 65.3253 10.1731   5
  -3  11   2 191.159 13.0059   7
  -3  11   2 215.790 15.7190   8
  -3  11   2 205.017 15.6234   6
  -3  11   2 185.110 15.6262   5
  -2  11   2 68.3634 9.02351   9
  -2  11   2 52.5211 9.40401   5
  -2  11   2 55.0436 9.09361   8
  -2  11   2 58.5468 9.36423   6
  -2  11   2 48.8777 7.50018   7
  -1  11   2 123.399 11.8695   7
  -1  11   2 116.723 12.6710   5
  -1  11   2 121.235 12.2313   6
  -1  11   2 123.353 11.9352   9
  -1  11   2 123.924 12.8618   8
   0  11   2 156.680 14.1194   9
   0  11   2 171.707 14.0861   7
   0  11   2 165.860 14.4253   6
   0  11   2 187.633 16.2083   8
   0  11   2 173.252 14.7001   5
   1  11   2 21.6296 6.96406   9
   1  11   2 30.5724 8.75592   8
   1  11   2 43.8026 8.49617   6
   1  11   2 21.4864 7.26764   5
   2  11   2 62.2503 11.6908   8
   2  11   2 46.0144 9.63648   9
   2  11   2 52.7898 10.2898   5
   2  11   2 55.1100 9.81252   6
   3  11   2 2.32998 7.04422   5
   3  11   2 -7.1441 6.68449   8
   3  11   2 -3.5328 6.95867   6
   4  11   2 51.8478 9.44108   5
   4  11   2 41.9130 11.5310   8
   4  11   2 37.3979 9.67397   9
   4  11   2 38.5740 9.09823   6
 -10  12   2 0.47200 5.71361   9
 -10  12   2 2.26678 5.95081   5
  -9  12   2 1.42628 5.58858   5
  -9  12   2 -4.2222 4.63658   9
  -9  12   2 -2.0065 5.00772   6
  -8  12   2 137.020 13.1492   5
  -8  12   2 132.512 13.0758   6
  -8  12   2 133.661 9.48002   8
  -8  12   2 128.121 11.7636   9
  -7  12   2 21.6230 6.85507   9
  -7  12   2 25.1373 7.43146   6
  -7  12   2 29.6017 5.87719   8
  -7  12   2 39.5256 8.88486   5
  -6  12   2 70.5151 10.4243   6
  -6  12   2 49.5083 9.38401   5
  -6  12   2 50.8888 7.74038   8
  -6  12   2 36.4152 7.84050   9
  -5  12   2 101.090 10.1557   8
  -5  12   2 70.8373 11.2463   5
  -5  12   2 76.8166 11.2613   6
  -5  12   2 104.104 13.1251   7
  -5  12   2 62.8232 9.05711   9
  -4  12   2 10.8704 6.88087   5
  -4  12   2 4.65721 5.38886   8
  -4  12   2 1.62768 5.04288   9
  -4  12   2 4.97138 6.52903   6
  -4  12   2 2.51722 5.33619   7
  -3  12   2 31.5567 7.19847   9
  -3  12   2 36.1311 8.00578   8
  -3  12   2 46.6699 9.29116   6
  -3  12   2 40.7247 8.51943   5
  -2  12   2 29.1830 8.03383   6
  -2  12   2 14.2057 7.34464   5
  -2  12   2 10.1744 6.09219   7
  -2  12   2 10.3088 6.19563   9
  -2  12   2 24.8141 7.86914   8
  -1  12   2 138.980 13.8111   6
  -1  12   2 155.163 15.1020   8
  -1  12   2 107.757 12.0652   9
  -1  12   2 124.255 12.2315   7
  -1  12   2 135.879 13.3178   5
   0  12   2 251.333 18.5650   5
   0  12   2 221.485 17.9898   9
   0  12   2 253.416 18.9919   6
   0  12   2 281.947 20.8222   8
   1  12   2 259.292 18.9785   6
   1  12   2 261.650 21.4007   8
   1  12   2 238.465 19.3460   5
   2  12   2 69.3031 12.5974   8
   2  12   2 47.6017 10.5833   9
   2  12   2 64.8736 11.8693   6
   2  12   2 76.1774 12.0296   5
  -8  13   2 0.34734 5.75146   9
  -8  13   2 1.75517 6.11512   5
  -8  13   2 2.08947 4.47459   8
  -8  13   2 1.11663 6.55754   6
  -7  13   2 41.7265 6.99145   8
  -7  13   2 41.2775 7.92123   9
  -6  13   2 261.830 28.8236   5
  -6  13   2 230.018 17.1362   9
  -6  13   2 275.384 18.0261   8
  -5  13   2 142.489 17.0990   6
  -5  13   2 141.114 13.2599   8
  -5  13   2 138.779 14.7683   5
  -5  13   2 120.544 11.7641   9
  -4  13   2 60.1706 10.3892   8
  -4  13   2 54.1941 11.1035   6
  -4  13   2 73.8534 11.6818   5
  -4  13   2 50.6979 8.76047   9
  -3  13   2 37.7835 8.33152   9
  -3  13   2 41.9075 11.7071   8
  -3  13   2 42.4115 12.1112   6
  -3  13   2 42.6666 10.5796   5
  -2  13   2 1.75599 6.12151   9
  -2  13   2 -1.3610 8.51214   5
  -1  13   2 9.79943 8.89701   6
  -1  13   2 16.2240 10.8092   8
   0  13   2 11.7149 9.32063   8
   0  13   2 -1.3856 6.59711   9
   0  13   2 6.57632 8.32687   6
   0  13   2 3.66649 8.71065   5
  -3  15  -3 38.8712 7.74221   9
  -3  15  -3 45.1896 9.13185   8
  -4  15  -3 7.85987 5.84664   9
  -4  15  -3 -3.1486 6.27827   6
  -4  15  -3 6.49961 6.20415   8
   1  14  -3 29.9767 9.24673   6
   1  14  -3 26.8599 10.8360   5
   1  14  -3 22.1571 9.36207   8
   0  14  -3 -1.7215 10.8782   5
   0  14  -3 -0.1783 7.15673   8
   0  14  -3 1.73004 6.64082   6
   0  14  -3 1.33919 5.92836   9
  -1  14  -3 0.88925 5.16135   9
  -1  14  -3 1.69257 7.04745   5
  -2  14  -3 43.8693 7.48144   9
  -2  14  -3 54.2803 10.2491   5
  -2  14  -3 34.0483 8.64628   6
  -2  14  -3 54.9483 10.2474   8
  -3  14  -3 39.8575 9.28034   6
  -3  14  -3 53.0799 10.1565   5
  -3  14  -3 34.2635 7.45151   9
  -3  14  -3 37.5870 7.63304   8
  -4  14  -3 64.4937 10.7190   6
  -4  14  -3 72.4233 9.71706   8
  -4  14  -3 98.5709 11.8516   5
  -4  14  -3 62.8368 8.78379   9
  -5  14  -3 203.256 17.1515   5
  -5  14  -3 201.195 13.9128   8
  -5  14  -3 157.876 13.2906   9
  -5  14  -3 210.746 16.2389   6
  -6  14  -3 56.2341 12.2965   5
  -6  14  -3 89.3521 7.87971   8
  -6  14  -3 89.6598 10.5940   6
  -7  14  -3 42.6536 6.95952   9
  -7  14  -3 55.8214 4.40650   8
  -7  14  -3 54.6657 9.11747   6
  -8  14  -3 63.6561 11.4892   5
  -8  14  -3 64.7296 10.5713   6
  -8  14  -3 77.2417 9.10230   9
   3  13  -3 135.749 13.0765   5
   3  13  -3 108.459 13.6346   9
   3  13  -3 109.769 15.0688   8
   3  13  -3 128.389 13.7484   6
   2  13  -3 88.3195 11.2775   5
   2  13  -3 100.103 15.4358   6
   2  13  -3 50.6992 9.06538   9
   2  13  -3 73.2936 12.1774   8
   1  13  -3 3.71909 6.40046   8
   1  13  -3 3.36215 5.80152   9
   1  13  -3 -2.0362 6.06147   5
   1  13  -3 4.27653 6.65189   6
   0  13  -3 136.048 13.0704   9
   0  13  -3 153.357 14.3386   6
   0  13  -3 172.699 15.6232   8
   0  13  -3 157.493 14.3033   5
  -1  13  -3 261.473 17.2233   9
  -1  13  -3 277.832 19.5944   8
  -1  13  -3 249.978 18.6116   6
  -1  13  -3 245.775 19.1568   5
  -2  13  -3 5.01218 5.91492   5
  -2  13  -3 7.34681 6.17573   8
  -2  13  -3 -0.1010 5.38706   6
  -3  13  -3 -1.7160 5.04601   5
  -3  13  -3 6.02672 5.94610   6
  -3  13  -3 -1.4549 4.40825   8
  -3  13  -3 1.94794 4.40509   9
  -4  13  -3 79.9622 8.19125   9
  -4  13  -3 68.4802 9.68331   6
  -4  13  -3 74.1812 8.92336   8
  -4  13  -3 73.0497 11.0051   5
  -5  13  -3 130.823 10.1888   8
  -5  13  -3 109.798 12.1360   5
  -5  13  -3 106.118 9.60620   9
  -5  13  -3 132.533 11.7961   6
  -6  13  -3 122.523 12.5218   5
  -6  13  -3 106.185 9.45073   9
  -6  13  -3 118.696 8.73425   8
  -6  13  -3 142.792 12.0018   6
  -7  13  -3 246.143 17.7550   6
  -7  13  -3 250.443 15.7729   9
  -7  13  -3 264.529 18.9552   5
  -8  13  -3 141.162 10.5362   9
  -8  13  -3 112.268 11.9887   6
  -8  13  -3 137.124 12.8905   5
  -9  13  -3 6.82155 6.32566   9
  -9  13  -3 7.56670 6.23659   5
  -9  13  -3 6.46773 5.95921   6
   4  12  -3 61.8182 10.3235   9
   4  12  -3 85.6925 10.5116   5
   4  12  -3 68.2694 11.9177   8
   4  12  -3 71.8906 10.7807   6
   3  12  -3 17.2286 7.28488   5
   3  12  -3 8.65426 6.65304   9
   3  12  -3 11.1005 7.28922   8
   3  12  -3 19.5143 7.63423   6
   2  12  -3 0.20270 5.90739   6
   2  12  -3 -0.2751 5.38799   8
   2  12  -3 0.12821 5.43697   5
   2  12  -3 -0.3299 5.13447   9
   1  12  -3 41.8193 7.56357   9
   1  12  -3 50.9166 9.29759   8
   1  12  -3 49.9132 8.66758   6
   1  12  -3 53.3104 9.40017   5
   0  12  -3 124.436 12.6545   8
   0  12  -3 121.962 12.1499   6
   0  12  -3 151.802 13.0049   5
   0  12  -3 121.463 11.2110   9
  -1  12  -3 65.2132 7.97329   9
  -1  12  -3 75.4479 9.84340   6
  -1  12  -3 70.3990 9.61679   8
  -1  12  -3 64.5133 9.79102   5
  -2  12  -3 214.220 15.7439   6
  -2  12  -3 198.246 13.9621   9
  -2  12  -3 199.870 15.9013   5
  -2  12  -3 219.184 15.7847   8
  -3  12  -3 121.718 12.1192   5
  -3  12  -3 144.205 12.0203   8
  -3  12  -3 112.494 10.0504   9
  -3  12  -3 133.914 12.0055   6
  -4  12  -3 9.13278 5.53718   5
  -4  12  -3 10.9955 5.75584   6
  -4  12  -3 14.5754 5.12730   8
  -4  12  -3 6.27004 4.03384   9
  -5  12  -3 2.27202 4.91047   6
  -5  12  -3 4.90659 3.56210   8
  -5  12  -3 0.99934 3.28217   9
  -5  12  -3 1.59226 4.64661   5
  -6  12  -3 0.08846 3.61323   9
  -6  12  -3 3.88897 5.17785   5
  -6  12  -3 5.99760 2.44358   8
  -6  12  -3 6.49757 5.20577   6
  -7  12  -3 0.62322 5.04136   5
  -7  12  -3 1.10154 3.85132   9
  -7  12  -3 -1.7647 4.29006   6
  -8  12  -3 24.3238 5.77994   6
  -8  12  -3 21.2894 5.22187   9
  -8  12  -3 19.1913 6.55599   5
  -9  12  -3 3.27374 5.26357   5
  -9  12  -3 2.47861 4.91568   6
  -9  12  -3 2.21395 4.25796   9
 -10  12  -3 119.934 11.3545   6
 -10  12  -3 118.257 11.5863   9
 -10  12  -3 114.947 11.9965   5
   6  11  -3 88.6920 11.7106   6
   6  11  -3 104.226 14.3001   8
  -6 -11   3 110.394 14.8124   8
  -6 -11   3 107.329 12.6029   7
  -6 -11   3 81.6293 9.84449   4
   5  11  -3 49.2387 10.1175   9
   5  11  -3 68.8463 10.1499   6
   5  11  -3 60.9960 11.5300   8
  -5 -11   3 67.2544 11.6459   8
  -5 -11   3 73.7665 7.88977   4
   4  11  -3 47.0939 9.11475   9
   4  11  -3 63.2872 9.99415   5
   4  11  -3 45.4747 7.96891   6
   4  11  -3 49.4420 9.95448   8
  -4 -11   3 59.8366 6.73429   4
  -4 -11   3 48.1004 9.77876   8
   3  11  -3 68.4454 9.89581   9
   3  11  -3 55.7091 8.69790   5
   3  11  -3 68.8848 12.2963   8
   3  11  -3 75.5241 9.53853   6
  -3 -11   3 90.5216 11.2347   8
  -3 -11   3 74.5631 6.47453   4
   2  11  -3 81.5339 14.6268   8
   2  11  -3 86.1972 10.3472   6
   2  11  -3 92.1643 10.2597   5
  -2 -11   3 75.8442 6.06146   4
   1  11  -3 2.28305 5.10500   8
   1  11  -3 6.18663 9.32550   6
   1  11  -3 2.55653 4.50214   9
   1  11  -3 4.96447 5.27148   5
  -1 -11   3 6.57055 5.85435   8
  -1 -11   3 5.52650 2.28575   4
   0  11  -3 3.73897 5.04280   6
   0  11  -3 2.28421 4.54056   5
   0  11  -3 5.25301 4.98484   8
   0  11  -3 4.26380 4.42319   9
   0 -11   3 4.90934 5.42830   8
   0 -11   3 7.34201 2.19265   4
  -1  11  -3 -0.3331 3.55301   9
  -1  11  -3 1.85532 4.15261   5
  -1  11  -3 -0.8935 3.99206   8
  -1  11  -3 3.41297 4.90133   6
  -2  11  -3 18.4987 5.43543   8
  -2  11  -3 12.1168 4.52088   9
  -2  11  -3 27.2870 6.36522   5
  -2  11  -3 18.0033 5.87060   6
  -3  11  -3 86.7735 8.07038   9
  -3  11  -3 91.6871 9.77507   6
  -3  11  -3 104.498 9.66354   8
  -3  11  -3 103.617 10.4035   5
  -4  11  -3 311.494 19.1970   6
  -4  11  -3 313.487 18.0478   8
  -4  11  -3 335.318 20.3924   5
  -4  11  -3 295.680 17.2716   9
  -4  11  -3 297.771 16.4912   8
  -5  11  -3 546.179 29.9749   6
  -5  11  -3 588.646 28.1878   8
  -5  11  -3 523.119 28.0656   9
  -5  11  -3 556.823 30.9558   5
  -6  11  -3 353.446 21.8348   5
  -6  11  -3 341.668 20.8963   6
  -6  11  -3 348.271 19.1854   9
  -6  11  -3 359.821 17.5646   8
  -7  11  -3 65.1350 8.55258   5
  -7  11  -3 62.3144 6.36936   9
  -7  11  -3 68.1298 7.93831   6
  -8  11  -3 60.3727 7.32914   6
  -8  11  -3 52.9866 8.25804   5
  -8  11  -3 55.3783 6.46424   9
  -9  11  -3 1.72776 3.99495   9
  -9  11  -3 2.06560 4.28941   6
 -10  11  -3 105.886 11.8364   5
 -10  11  -3 129.421 10.0674   9
 -11  11  -3 5.77202 5.32155   5
 -11  11  -3 3.88942 5.05721   6
   7  10  -3 174.396 14.0844   6
   7  10  -3 198.294 17.8532   8
   7  10  -3 148.017 15.3876   9
  -7 -10   3 193.419 18.1447   8
  -7 -10   3 158.111 13.6226   4
  -7 -10   3 185.314 16.5733   7
   6  10  -3 4.03500 6.80354   9
   6  10  -3 -3.5796 7.88460   8
   6  10  -3 9.60681 6.16017   6
   6  10  -3 16.9341 5.22567   5
   5  10  -3 8.03554 5.33728   6
   5  10  -3 6.41953 5.97639   9
   5  10  -3 10.0003 6.63601   8
   5  10  -3 8.41568 4.93998   5
  -5 -10   3 15.5801 5.12208   4
  -5 -10   3 18.1572 7.66659   8
   4  10  -3 87.2915 9.20149   5
   4  10  -3 97.8538 12.0846   8
   4  10  -3 71.9219 9.58012   6
   4  10  -3 101.584 10.9542   9
  -4 -10   3 78.3351 7.71405   4
  -4 -10   3 95.7119 11.2980   8
   3  10  -3 76.5880 9.49872   6
   3  10  -3 84.4411 10.1273   9
   3  10  -3 115.849 10.4250   5
   3  10  -3 111.680 12.1416   8
  -3 -10   3 118.082 11.9139   8
  -3 -10   3 90.6092 7.60701   4
   2  10  -3 18.9301 5.57624   9
   2  10  -3 22.0312 7.00112   8
   2  10  -3 7.90764 5.29220   6
   2  10  -3 23.6089 6.02334   5
  -2 -10   3 20.0793 3.63486   4
  -2 -10   3 14.2500 6.06638   8
   1  10  -3 218.844 14.8358   6
   1  10  -3 199.411 13.8250   9
   1  10  -3 218.929 16.0356   8
   1  10  -3 214.080 15.0443   5
  -1 -10   3 189.373 11.0407   4
  -1 -10   3 215.243 15.3986   8
   0  10  -3 106.311 9.78584   5
   0  10  -3 98.0338 8.89382   9
   0  10  -3 103.580 10.2071   8
   0  10  -3 99.7563 9.57889   6
   0 -10   3 118.462 10.1543   8
   0 -10   3 93.7884 5.96673   4
  -1  10  -3 95.4153 9.20502   6
  -1  10  -3 105.080 8.38721   9
  -1  10  -3 90.2403 9.22783   8
  -1  10  -3 71.5660 5.35588   4
  -1  10  -3 82.8778 8.92223   5
   1 -10   3 82.5020 5.01318   4
   1 -10   3 107.878 9.19236   8
  -2  10  -3 5.85875 4.13108   8
  -2  10  -3 1.76741 2.92552   8
  -2  10  -3 8.28431 4.09757   9
  -2  10  -3 7.64281 4.36233   5
  -2  10  -3 6.12163 4.44509   6
  -3  10  -3 163.361 11.7838   8
  -3  10  -3 152.765 10.6646   9
  -3  10  -3 163.384 13.9622   8
  -3  10  -3 172.560 12.9336   5
  -3  10  -3 157.612 12.0731   6
   3 -10   3 193.141 12.8488   8
  -4  10  -3 23.4233 3.57818   8
  -4  10  -3 24.7030 5.54261   6
  -4  10  -3 22.4641 6.01383   5
  -4  10  -3 17.3255 3.91359   9
  -4  10  -3 21.5302 4.52241   8
  -5  10  -3 5.74120 3.04098   8
  -5  10  -3 1.84425 2.89267   9
  -5  10  -3 5.90974 4.10489   6
  -5  10  -3 8.83243 4.78186   5
  -6  10  -3 122.139 10.7608   5
  -6  10  -3 113.401 9.93248   6
  -6  10  -3 119.322 8.58041   9
  -6  10  -3 120.585 7.18419   7
  -6  10  -3 130.847 7.59324   4
  -7  10  -3 189.339 12.3553   9
  -7  10  -3 194.549 14.3119   5
  -7  10  -3 222.313 12.9382   4
  -7  10  -3 209.090 11.7150   7
  -7  10  -3 195.727 13.8201   6
  -8  10  -3 164.928 11.9516   5
  -8  10  -3 140.401 10.0923   9
  -8  10  -3 138.450 10.1036   7
  -8  10  -3 142.128 10.8056   6
  -8  10  -3 159.528 10.2762   4
  -9  10  -3 35.7799 6.57508   5
  -9  10  -3 47.3054 6.88117   7
  -9  10  -3 49.5730 6.53855   6
  -9  10  -3 45.8456 7.06846   4
  -9  10  -3 36.2124 6.10643   9
 -10  10  -3 15.4853 5.27027   5
 -10  10  -3 5.75469 4.45080   6
 -10  10  -3 15.0154 6.21079   4
 -10  10  -3 23.3522 4.71794   9
 -10  10  -3 5.06999 4.90081   7
 -11  10  -3 11.1827 5.20631   6
 -11  10  -3 17.7697 7.35753   4
 -11  10  -3 10.4152 6.72834   7
 -11  10  -3 6.66741 4.68985   9
 -11  10  -3 7.55243 4.96498   5
   8   9  -3 13.1634 8.48787   9
   8   9  -3 25.5840 6.22306   6
  -8  -9   3 9.95353 8.15627   8
  -8  -9   3 28.8011 7.60978   4
  -8  -9   3 26.7467 8.48673   7
   7   9  -3 85.3220 12.3334   9
   7   9  -3 94.7711 10.7669   6
   7   9  -3 121.745 13.2320   8
  -7  -9   3 111.435 11.2701   4
  -7  -9   3 124.802 14.5493   8
  -7  -9   3 123.584 13.1369   7
   6   9  -3 162.745 11.7082   5
   6   9  -3 177.305 15.5861   8
   6   9  -3 166.074 14.9905   9
   6   9  -3 156.225 12.8111   6
  -6  -9   3 171.786 13.0761   4
  -6  -9   3 167.995 15.9204   8
   5   9  -3 211.301 16.3799   9
   5   9  -3 228.441 15.4477   6
   5   9  -3 225.333 14.4138   5
   5   9  -3 246.593 18.0908   8
  -5  -9   3 210.625 14.6326   4
  -5  -9   3 218.056 17.7001   8
   4   9  -3 5.99381 5.53473   8
   4   9  -3 0.23334 3.90841   5
   4   9  -3 -1.6620 4.22235   6
   4   9  -3 4.18321 5.07397   9
  -4  -9   3 2.90603 3.42103   4
  -4  -9   3 2.30383 4.82937   8
   3   9  -3 8.06558 5.44244   8
   3   9  -3 5.47136 4.78831   9
   3   9  -3 11.3488 4.75113   6
   3   9  -3 15.2522 5.20925   5
  -3  -9   3 13.0579 5.86025   8
  -3  -9   3 15.8378 3.92017   4
   2   9  -3 68.4553 8.86551   8
   2   9  -3 58.9201 7.70509   6
   2   9  -3 63.9949 7.49649   5
   2   9  -3 59.2543 7.53478   9
  -2  -9   3 53.4839 5.24623   4
  -2  -9   3 62.7006 8.22987   8
   1   9  -3 254.597 17.1899   8
   1   9  -3 260.791 15.8175   9
   1   9  -3 255.335 16.1919   6
   1   9  -3 249.347 16.1274   5
  -1  -9   3 263.988 17.0113   8
   0   9  -3 112.891 9.43473   6
   0   9  -3 102.760 8.47805   9
   0   9  -3 107.031 9.43605   5
   0   9  -3 119.228 10.1355   8
   0  -9   3 113.707 9.70617   8
   0  -9   3 101.169 6.27772   4
  -1   9  -3 624.328 32.2803   5
  -1   9  -3 623.738 32.3068   8
  -1   9  -3 648.765 31.9442   6
  -1   9  -3 567.939 31.1974   8
  -1   9  -3 617.514 30.6263   9
   1  -9   3 602.961 28.5005   4
   1  -9   3 631.510 32.6131   8
  -2   9  -3 418.853 22.5174   6
  -2   9  -3 387.604 21.3730   8
  -2   9  -3 416.902 22.8728   5
  -2   9  -3 445.519 21.3583   9
  -2   9  -3 419.973 22.2904   8
  -2   9  -3 357.908 19.2871   4
  -3   9  -3 121.241 9.58130   6
  -3   9  -3 129.441 9.28654   8
  -3   9  -3 119.462 8.07323   8
  -3   9  -3 115.112 8.15269   9
  -3   9  -3 128.072 10.1243   5
  -4   9  -3 1.39029 2.52558   8
  -4   9  -3 0.94382 1.35803   4
  -4   9  -3 1.05410 1.49937   4
  -4   9  -3 -0.1448 2.29045   9
  -4   9  -3 0.92794 3.06247   6
  -4   9  -3 0.27577 1.86425   8
  -4   9  -3 -2.3029 2.66182   5
  -5   9  -3 161.868 8.54639   8
  -5   9  -3 163.001 10.9748   6
  -5   9  -3 137.863 8.33062   4
  -5   9  -3 133.305 11.0874   5
  -5   9  -3 156.227 8.59745   8
  -5   9  -3 144.069 8.00042   7
  -5   9  -3 139.941 9.26915   9
  -6   9  -3 39.7465 6.82989   5
  -6   9  -3 39.5379 5.01322   9
  -6   9  -3 48.0222 4.55092   7
  -6   9  -3 49.7344 5.15348   4
  -6   9  -3 59.7863 6.55622   6
  -7   9  -3 67.1674 6.23510   7
  -7   9  -3 68.2836 6.80378   6
  -7   9  -3 55.4465 8.00969   5
  -7   9  -3 68.6130 6.36753   4
  -8   9  -3 3.80117 3.53145   7
  -8   9  -3 5.45655 3.96291   5
  -8   9  -3 0.09800 2.75586   9
  -8   9  -3 5.25968 3.67298   4
  -8   9  -3 2.44313 3.29600   6
  -9   9  -3 10.6374 3.97071   6
  -9   9  -3 6.69303 3.64762   9
  -9   9  -3 8.68206 4.11073   5
 -10   9  -3 197.556 13.1558   5
 -10   9  -3 191.678 14.6659   7
 -10   9  -3 179.836 12.3236   9
 -10   9  -3 195.846 14.0932   4
 -10   9  -3 200.767 12.8976   6
 -11   9  -3 7.56363 5.93705   7
 -11   9  -3 9.22681 4.67448   9
 -11   9  -3 8.71161 4.52583   6
 -11   9  -3 11.1729 6.63416   4
 -12   9  -3 1.59579 5.95774   7
 -12   9  -3 -2.7995 5.68348   4
 -12   9  -3 1.23045 5.67017   9
   9   8  -3 2.08501 7.10834   9
   9   8  -3 3.18199 4.60877   6
  -9  -8   3 -2.2571 6.31977   8
  -9  -8   3 9.96543 8.15324   7
  -9  -8   3 -0.7767 5.66507   4
   8   8  -3 11.9693 7.37913   9
  -8  -8   3 13.6226 6.42882   4
  -8  -8   3 25.1306 8.65218   8
  -8  -8   3 21.7654 7.78993   7
   7   8  -3 14.8841 3.88416   5
   7   8  -3 19.4384 6.75934   9
   7   8  -3 18.7855 7.02787   8
   7   8  -3 5.05900 10.0801   6
  -7  -8   3 18.4533 8.19432   8
  -7  -8   3 9.68099 6.32693   7
   6   8  -3 41.7132 8.79311   8
   6   8  -3 48.5544 6.35777   5
   6   8  -3 55.6294 7.52264   6
   6   8  -3 41.1831 8.21313   9
  -6  -8   3 56.8587 10.2002   8
  -6  -8   3 49.2299 7.66268   4
   5   8  -3 7.12884 5.22379   9
   5   8  -3 8.51630 3.74360   5
   5   8  -3 12.2080 5.20010   6
   5   8  -3 8.48324 5.62033   8
  -5  -8   3 9.51926 5.76101   8
  -5  -8   3 14.7148 4.66032   4
   4   8  -3 81.1961 8.84467   9
   4   8  -3 77.6195 8.23409   6
   4   8  -3 75.0611 7.80250   5
   4   8  -3 77.3145 13.0696   8
  -4  -8   3 77.5015 9.53242   8
  -4  -8   3 84.7665 7.67970   4
   3   8  -3 155.137 11.4344   6
   3   8  -3 197.764 20.4853   8
   3   8  -3 165.374 12.0967   9
   3   8  -3 176.710 11.8236   5
  -3  -8   3 151.892 10.4385   4
  -3  -8   3 161.120 13.1442   8
   2   8  -3 -0.5833 3.34786   8
   2   8  -3 2.29482 3.48062   6
   2   8  -3 -2.3520 3.45484   9
   2   8  -3 0.89342 3.11185   5
  -2  -8   3 -0.2841 2.14170   4
  -2  -8   3 4.17730 4.54913   8
   1   8  -3 4.72453 3.16624   9
   1   8  -3 6.66387 4.14055   6
   1   8  -3 4.04865 3.74435   8
   1   8  -3 5.44780 3.56507   5
  -1  -8   3 7.23005 3.94286   8
  -1  -8   3 5.01585 2.11145   4
   0   8  -3 18.9456 4.38830   5
   0   8  -3 16.7223 4.56139   8
   0   8  -3 12.6724 4.01266   6
   0   8  -3 21.7635 4.21671   9
   0  -8   3 14.3381 4.25304   8
   0  -8   3 18.8025 2.59338   4
  -1   8  -3 26.9880 4.88617   8
  -1   8  -3 26.1155 5.03632   6
  -1   8  -3 27.8724 4.27803   9
  -1   8  -3 14.8377 3.67398   8
  -1   8  -3 23.0335 5.03560   5
   1  -8   3 23.2320 4.63070   8
   1  -8   3 20.0958 2.53645   4
  -2   8  -3 62.2343 6.45903   5
  -2   8  -3 58.0896 6.16163   6
  -2   8  -3 52.6631 5.21247   8
  -2   8  -3 64.8009 6.08469   8
  -2   8  -3 58.4567 5.19764   9
   2  -8   3 60.0062 5.83345   8
   2  -8   3 57.5406 3.97490  10
  -3   8  -3 338.497 18.3394   6
  -3   8  -3 329.146 16.9144   9
  -3   8  -3 325.831 18.7470   5
  -3   8  -3 343.865 17.6324   8
  -3   8  -3 307.156 16.9321   8
   3  -8   3 330.440 17.2923   8
  -4   8  -3 18.5754 4.15013   6
  -4   8  -3 16.5091 1.94553   7
  -4   8  -3 14.4793 4.19357   5
  -4   8  -3 20.6579 3.31323   8
  -4   8  -3 22.3914 2.97551   8
  -4   8  -3 16.8204 3.15723   9
  -5   8  -3 155.498 7.65286   8
  -5   8  -3 161.066 10.2463   6
  -5   8  -3 139.910 8.92423   9
  -5   8  -3 146.667 10.6747   5
  -5   8  -3 150.153 8.54040   7
  -5   8  -3 133.687 8.59729   4
  -6   8  -3 214.015 12.0210   4
  -6   8  -3 198.670 13.2327   5
  -6   8  -3 200.848 12.5174   6
  -6   8  -3 200.767 11.8817   9
  -7   8  -3 83.0603 7.44437   7
  -7   8  -3 77.3884 6.92208   4
  -7   8  -3 77.9782 6.94394   6
  -7   8  -3 77.2990 7.40469   5
  -8   8  -3 29.3543 5.62576   7
  -8   8  -3 33.2613 4.73235   9
  -8   8  -3 29.8463 4.56698   6
  -8   8  -3 32.3643 5.89804   5
  -8   8  -3 28.3248 5.19066   4
  -9   8  -3 159.745 12.7561   7
  -9   8  -3 164.755 11.9880   4
  -9   8  -3 158.601 14.9090   9
  -9   8  -3 164.195 11.9392   5
  -9   8  -3 153.722 10.7019   6
 -10   8  -3 223.402 16.5784   6
 -10   8  -3 222.737 14.0978   5
 -10   8  -3 220.020 16.8530   7
 -10   8  -3 240.433 16.2338   4
 -10   8  -3 231.710 13.8467   9
 -11   8  -3 119.219 11.7388   6
 -11   8  -3 110.951 8.98164   9
 -11   8  -3 111.961 11.8745   4
 -12   8  -3 47.0785 6.62361   9
 -12   8  -3 40.1973 9.29942   7
 -12   8  -3 50.4521 9.85280   4
   9   7  -3 8.79708 6.66642   9
   9   7  -3 5.24755 4.21097   6
  -9  -7   3 3.78106 6.81753   7
  -9  -7   3 3.80673 5.79423   4
  -9  -7   3 2.11652 6.30938   8
   8   7  -3 7.42711 6.39510   8
   8   7  -3 7.48513 6.41305   9
  -8  -7   3 26.7192 7.82755   7
  -8  -7   3 9.72559 5.60873   4
  -8  -7   3 15.2083 7.74240   8
   7   7  -3 62.5109 7.13009   6
   7   7  -3 49.5951 8.63889   9
   7   7  -3 60.1901 5.32897   5
   7   7  -3 54.2035 9.19790   8
  -7  -7   3 70.0893 11.3908   8
  -7  -7   3 68.0840 8.53434   4
   6   7  -3 16.5481 5.00014   6
   6   7  -3 5.26563 5.03015   9
   6   7  -3 5.89996 4.87090   8
   6   7  -3 10.4562 3.35515   5
  -6  -7   3 7.31932 5.61845   8
  -6  -7   3 8.46436 4.55431   4
   5   7  -3 163.191 11.2230   6
   5   7  -3 161.886 10.4123   5
   5   7  -3 161.665 13.4465   8
   5   7  -3 152.585 12.5070   9
  -5  -7   3 145.762 11.2908   4
   4   7  -3 650.279 35.1975   9
   4   7  -3 721.261 37.2969   8
   4   7  -3 711.613 34.6400   6
   4   7  -3 696.118 34.1830   5
  -4  -7   3 711.739 34.7644   4
  -4  -7   3 660.403 36.7585   8
   3   7  -3 389.857 23.2118   8
   3   7  -3 375.010 23.9676   9
   3   7  -3 401.700 21.4034   5
  -3  -7   3 431.551 23.7828   8
  -3  -7   3 408.643 21.1841   4
   2   7  -3 153.095 10.3356   9
   2   7  -3 152.679 10.1710   5
   2   7  -3 147.404 11.2402   8
   2   7  -3 143.261 10.1520   6
  -2  -7   3 150.987 9.18028   4
  -2  -7   3 141.039 11.0171   8
   1   7  -3 266.242 15.7099   5
   1   7  -3 258.498 15.0630   9
   1   7  -3 279.272 15.6844   6
   1   7  -3 302.145 16.8844   8
  -1  -7   3 270.855 14.0607   4
  -1  -7   3 276.423 16.5018   8
   0   7  -3 27.8899 3.96127   9
   0   7  -3 39.7165 5.48611   6
   0   7  -3 33.0982 5.19341   8
   0   7  -3 35.0862 5.22321   5
   0   7  -3 23.5694 4.02868   8
   0  -7   3 32.6262 2.94371   4
   0  -7   3 36.7275 5.38985   8
   0  -7   3 26.4050 2.35705   7
  -1   7  -3 94.7248 7.26439   8
  -1   7  -3 80.3354 6.49861   8
  -1   7  -3 84.8077 6.25615   9
  -1   7  -3 95.0645 7.41319   5
  -1   7  -3 82.3750 6.90951   6
   1  -7   3 86.8162 6.68972   8
   1  -7   3 91.0694 5.24126   4
  -2   7  -3 204.885 11.4902   8
  -2   7  -3 174.438 10.8464   8
  -2   7  -3 181.287 9.55400   4
  -2   7  -3 176.910 10.4130   9
  -2   7  -3 181.834 11.3940   6
  -2   7  -3 192.639 11.9607   5
   2  -7   3 204.016 11.3733   8
   2  -7   3 211.731 9.53964  10
  -3   7  -3 47.0052 4.29338   8
  -3   7  -3 46.5776 4.50426   9
  -3   7  -3 42.2825 4.91791   6
  -3   7  -3 45.5680 5.20148   5
  -3   7  -3 41.0192 3.89574   8
   3  -7   3 52.7772 4.46672   8
  -4   7  -3 459.684 21.2851   8
  -4   7  -3 434.789 22.9129   6
  -4   7  -3 433.323 21.3572   7
  -4   7  -3 459.579 23.6117   5
  -4   7  -3 452.559 21.2256   8
  -5   7  -3 401.435 19.9375   7
  -5   7  -3 362.920 19.4493   9
  -5   7  -3 399.132 20.3693   6
  -5   7  -3 402.527 21.1144   5
  -5   7  -3 392.471 19.8385   4
  -6   7  -3 474.256 24.4096   4
  -6   7  -3 482.281 24.2917   6
  -6   7  -3 450.423 23.5597   9
  -6   7  -3 509.361 25.3311   5
  -6   7  -3 499.008 25.1897   7
  -7   7  -3 546.311 27.5011   9
  -7   7  -3 551.147 28.5578   5
  -7   7  -3 564.401 28.0083   6
  -7   7  -3 591.096 28.9432   4
  -7   7  -3 560.502 29.7433   7
  -8   7  -3 184.097 11.4846   6
  -8   7  -3 194.915 11.8532   5
  -8   7  -3 196.709 13.0281   4
  -8   7  -3 191.214 13.7985   7
  -8   7  -3 187.599 11.3751   9
  -9   7  -3 1.32760 2.61091   9
  -9   7  -3 0.40888 3.74047   7
  -9   7  -3 -2.3128 3.30676   4
  -9   7  -3 -0.3630 2.38216   5
  -9   7  -3 0.96803 2.66097   6
 -10   7  -3 1.98867 4.65261   7
 -10   7  -3 1.64590 2.84085   6
 -10   7  -3 1.98434 3.02678   9
 -10   7  -3 4.85969 5.06302   4
 -10   7  -3 1.53866 2.53427   5
 -11   7  -3 121.676 13.0866   7
 -11   7  -3 86.2952 8.05335   9
 -12   7  -3 220.795 19.0957   7
 -12   7  -3 206.651 14.2859   9
 -12   7  -3 270.415 19.1347   4
  10   6  -3 15.8416 4.84387   6
 -10  -6   3 10.5051 8.01411   7
 -10  -6   3 12.6957 8.10207   8
 -10  -6   3 22.8255 7.52955   4
   9   6  -3 30.3000 5.17900   6
   9   6  -3 26.9099 7.61488   9
  -9  -6   3 43.2625 8.65243   8
  -9  -6   3 23.9798 8.27013   7
  -9  -6   3 27.3943 7.07074   4
   8   6  -3 64.8158 7.14169   6
   8   6  -3 53.8244 9.12357   9
   8   6  -3 55.3258 9.37478   8
  -8  -6   3 72.6977 11.3552   7
  -8  -6   3 67.1378 14.6005   8
   7   6  -3 81.1109 10.3571   9
   7   6  -3 82.7064 7.74011   6
   7   6  -3 76.6410 5.50682   5
   7   6  -3 86.8852 9.56277   8
  -7  -6   3 85.6232 10.9728   8
  -7  -6   3 79.4862 9.12310   4
   6   6  -3 48.0939 4.79238   5
   6   6  -3 48.9812 7.68655   9
   6   6  -3 52.0717 8.35661   8
   6   6  -3 47.8115 6.20583   6
  -6  -6   3 59.1560 9.27983   8
  -6  -6   3 51.3970 6.96465   4
   5   6  -3 99.3909 8.44415   6
   5   6  -3 94.6242 6.78999   5
   5   6  -3 80.3730 8.69666   9
   5   6  -3 72.1463 8.84500   8
  -5  -6   3 83.1467 8.08979   4
  -5  -6   3 93.4507 9.75984   8
   4   6  -3 0.67317 3.02213   6
   4   6  -3 -0.6173 2.95718   8
   4   6  -3 2.37121 2.60520   5
   4   6  -3 1.89507 3.97420   9
  -4  -6   3 2.23669 3.46791   8
  -4  -6   3 1.59871 2.77622   4
   3   6  -3 243.690 15.6089   8
   3   6  -3 248.391 13.9363   5
   3   6  -3 252.949 14.7311   9
   3   6  -3 258.860 14.3889   6
  -3  -6   3 250.648 15.8097   8
  -3  -6   3 240.007 13.9761   4
   2   6  -3 240.133 15.2166   8
   2   6  -3 257.201 14.2362   5
   2   6  -3 258.097 14.2759   6
   2   6  -3 240.776 14.1597   9
  -2  -6   3 258.295 14.3426   4
  -2  -6   3 264.544 15.5574   8
   1   6  -3 1100.88 53.5435   9
   1   6  -3 1186.19 55.1147   8
   1   6  -3 1167.94 54.2089   5
   1   6  -3 1138.38 54.0637   6
  -1  -6   3 1155.03 52.8461   4
  -1  -6   3 1151.29 54.9872   8
   0   6  -3 519.232 26.5644   6
   0   6  -3 529.347 26.7589   5
   0   6  -3 495.816 27.8223   8
   0   6  -3 558.331 27.2468   8
   0  -6   3 566.379 25.1608   4
   0  -6   3 536.426 27.9841   8
   0  -6   3 538.042 24.8270   7
  -1   6  -3 213.780 12.0902   8
  -1   6  -3 221.073 11.1835   9
  -1   6  -3 205.107 11.9391   6
  -1   6  -3 199.213 12.1242   5
  -1   6  -3 188.292 10.5224   4
  -1   6  -3 208.402 11.9216   8
   1  -6   3 228.134 10.5663   4
  -2   6  -3 434.523 21.8100   8
  -2   6  -3 400.852 22.4513   5
  -2   6  -3 447.647 21.2343   9
  -2   6  -3 429.925 22.1557   6
  -2   6  -3 467.532 21.9523   8
   2  -6   3 467.665 20.1971  10
   2  -6   3 442.320 21.8144   8
  -3   6  -3 1.08834 1.47710   8
  -3   6  -3 1.27859 1.07651   7
  -3   6  -3 2.36802 1.63949   8
  -3   6  -3 0.65185 1.95344   6
  -3   6  -3 3.14169 2.16309   5
  -3   6  -3 3.08338 1.59734   9
   3  -6   3 1.98191 1.77593   8
  -4   6  -3 123.094 8.38409   5
  -4   6  -3 116.724 7.75549   6
  -4   6  -3 126.926 6.34043   8
  -4   6  -3 117.722 7.14868   9
  -4   6  -3 125.625 7.51497   7
  -5   6  -3 0.31122 1.73616   9
  -5   6  -3 0.06216 1.75353   6
  -5   6  -3 1.45833 2.13080   5
  -5   6  -3 1.52720 2.34834   4
  -5   6  -3 0.71926 2.17238   7
  -6   6  -3 63.6303 5.93763   4
  -6   6  -3 61.9495 4.91546   9
  -6   6  -3 58.8189 5.45537   5
  -6   6  -3 61.7340 5.14422   6
  -6   6  -3 62.7718 6.45793   7
  -7   6  -3 3.01885 3.49120   7
  -7   6  -3 4.36592 2.52525   5
  -7   6  -3 2.39589 2.38458   9
  -7   6  -3 1.66476 2.20520   6
  -7   6  -3 8.40907 3.64415   4
  -8   6  -3 32.7834 4.29702   5
  -8   6  -3 33.7475 4.69558   9
  -8   6  -3 35.6565 6.71504   7
  -8   6  -3 33.1966 3.95934   6
  -9   6  -3 58.2225 4.90885   5
  -9   6  -3 59.8341 8.12170   4
  -9   6  -3 56.8182 9.53956   7
  -9   6  -3 55.1721 5.01541   6
  -9   6  -3 53.3221 5.73243   9
 -10   6  -3 113.204 7.07333   5
 -10   6  -3 106.023 8.41479   9
 -10   6  -3 121.059 10.9293   4
 -10   6  -3 101.374 7.39770   6
 -10   6  -3 121.593 12.9675   7
 -11   6  -3 40.2162 8.09337   4
 -11   6  -3 28.0204 5.11594   9
 -11   6  -3 47.8702 12.9812   7
 -12   6  -3 1.88126 6.36182   4
 -12   6  -3 0.05479 3.86213   9
 -12   6  -3 1.68042 6.01501   7
  11   5  -3 96.7923 9.40651   6
 -11  -5   3 132.032 18.6882   7
 -11  -5   3 136.138 15.6593   8
 -11  -5   3 140.883 14.4440   4
  10   5  -3 2.04513 6.04360   9
  10   5  -3 3.75799 4.01172   6
 -10  -5   3 8.47279 6.05572   4
 -10  -5   3 1.31575 6.01618   7
 -10  -5   3 -0.9778 5.94530   8
   9   5  -3 24.8266 4.75333   6
   9   5  -3 14.7776 6.55091   9
  -9  -5   3 18.9644 7.04705   8
  -9  -5   3 24.0639 6.77793   4
  -9  -5   3 27.9153 8.52349   7
   8   5  -3 210.907 15.7290   8
   8   5  -3 198.227 12.1357   6
   8   5  -3 217.292 18.7883   9
  -8  -5   3 200.985 15.1798   4
  -8  -5   3 212.426 16.4722   8
  -8  -5   3 192.007 16.7273   7
   7   5  -3 79.6931 9.28396   9
   7   5  -3 87.5850 5.39092   5
   7   5  -3 93.3401 9.57085   8
   7   5  -3 91.5113 7.51057   6
  -7  -5   3 88.5562 10.5799   7
  -7  -5   3 109.576 10.8715   8
  -7  -5   3 91.5431 9.26255   4
   6   5  -3 171.347 11.7284   6
   6   5  -3 161.654 12.1966   9
   6   5  -3 155.301 12.4469   8
  -6  -5   3 162.318 11.8353   4
  -6  -5   3 158.306 13.2080   8
   5   5  -3 429.866 26.6605   9
   5   5  -3 454.091 25.2624   8
   5   5  -3 475.080 23.0567   6
   5   5  -3 430.494 22.2947   5
  -5  -5   3 451.254 25.6527   8
  -5  -5   3 475.122 24.5206   4
   4   5  -3 167.970 10.1557   6
   4   5  -3 165.864 9.60497   5
   4   5  -3 162.109 11.6236   8
   4   5  -3 157.806 10.8240   9
  -4  -5   3 174.372 11.9817   8
  -4  -5   3 165.106 10.7205   4
   3   5  -3 271.002 15.9535   8
   3   5  -3 244.624 14.6832   9
   3   5  -3 283.298 14.3612   5
   3   5  -3 272.851 14.5550   6
  -3  -5   3 270.601 14.7730   4
   2   5  -3 333.570 17.4831   5
   2   5  -3 338.405 17.5554   6
   2   5  -3 332.440 18.6820   8
   2   5  -3 340.423 17.6715   9
  -2  -5   3 346.070 18.8421   8
  -2  -5   3 349.526 17.3340   4
   1   5  -3 1.65536 2.06926   8
   1   5  -3 3.03944 2.00588   5
   1   5  -3 1.91862 1.80104   9
   1   5  -3 5.24218 2.42670   6
   1   5  -3 3.70908 2.18706   8
  -1  -5   3 2.83450 2.54413   8
  -1  -5   3 1.66419 1.31420   7
  -1  -5   3 3.16519 1.73740   4
   0   5  -3 20.7714 3.60760   8
   0   5  -3 23.8653 3.74280   8
   0   5  -3 29.4399 3.91069   6
   0   5  -3 23.5557 3.11750   9
   0   5  -3 28.3784 4.03636   5
   0  -5   3 22.4366 3.82370   8
   0  -5   3 28.1878 2.77884   4
   0  -5   3 25.8224 1.79871   7
  -1   5  -3 532.098 26.3012   8
  -1   5  -3 485.984 25.1244   4
  -1   5  -3 530.041 26.3635   6
  -1   5  -3 552.834 26.5162   8
  -1   5  -3 523.122 26.6171   5
  -1   5  -3 563.690 25.5026   9
   1  -5   3 584.885 25.4266  10
   1  -5   3 572.551 25.3592   4
  -2   5  -3 166.658 9.04206   8
  -2   5  -3 152.438 9.52820   5
  -2   5  -3 160.829 8.26413   9
  -2   5  -3 163.658 9.25778   6
  -2   5  -3 153.405 8.72498   8
   2  -5   3 161.987 8.79132   8
  -3   5  -3 265.913 13.0345   8
  -3   5  -3 270.876 12.7739   8
  -3   5  -3 255.568 13.3276   7
  -3   5  -3 266.727 13.8293   6
  -3   5  -3 251.343 12.5166  10
  -3   5  -3 290.778 14.6147   5
  -3   5  -3 258.142 13.0548   9
   3  -5   3 274.309 12.7864   8
  -4   5  -3 355.174 17.9389   6
  -4   5  -3 361.528 18.5822   7
  -4   5  -3 368.935 18.5809   5
  -4   5  -3 361.137 17.3389   9
  -5   5  -3 3.36025 1.87692   6
  -5   5  -3 -0.4643 1.81685   4
  -5   5  -3 1.75531 1.84880   5
  -5   5  -3 1.61682 2.28330   7
  -5   5  -3 1.36243 1.59927   9
  -6   5  -3 -0.6992 1.78589   9
  -6   5  -3 -0.7816 2.37646   7
  -6   5  -3 -1.1994 1.53573   5
  -6   5  -3 -0.3217 2.47500   4
  -6   5  -3 0.74469 1.54090   6
  -7   5  -3 25.9344 4.47720   6
  -7   5  -3 22.5774 5.76343   7
  -7   5  -3 28.4179 3.92732   9
  -7   5  -3 28.5190 4.13879   5
  -7   5  -3 25.7714 5.08043   4
  -8   5  -3 6.86169 4.23151   4
  -8   5  -3 12.9741 6.60663   7
  -8   5  -3 9.55547 2.46055   6
  -8   5  -3 5.91599 3.18587   9
  -8   5  -3 10.3171 3.15427   5
  -9   5  -3 62.9733 4.35909   5
  -9   5  -3 66.3343 4.97583   6
  -9   5  -3 61.5492 8.32445   4
  -9   5  -3 70.5166 9.72213   7
 -10   5  -3 43.5621 8.69403   7
 -10   5  -3 39.5855 7.81225   4
 -10   5  -3 40.9546 4.11671   6
 -11   5  -3 93.1694 12.6569   7
 -11   5  -3 82.4033 11.1234   4
 -12   5  -3 168.557 17.8442   7
 -12   5  -3 216.533 17.5336   4
  11   4  -3 85.1203 8.42397   6
 -11  -4   3 113.773 13.0638   4
 -11  -4   3 106.893 15.4473   7
 -11  -4   3 119.421 13.8742   8
  10   4  -3 90.3860 7.90973   6
 -10  -4   3 89.9947 12.8494   7
 -10  -4   3 89.1168 10.9810   4
 -10  -4   3 89.4058 11.2636   8
   9   4  -3 34.2034 7.43023   9
   9   4  -3 46.2030 5.77846   6
  -9  -4   3 48.5606 11.3951   8
  -9  -4   3 44.0743 8.18477   4
   8   4  -3 4.88573 2.94551   6
   8   4  -3 4.57006 4.58205   9
   8   4  -3 0.42635 3.22185   8
  -8  -4   3 0.01792 3.99641   8
  -8  -4   3 0.72560 3.73878   4
  -8  -4   3 3.39157 4.39465   7
   7   4  -3 11.1791 1.57817   5
   7   4  -3 3.41476 4.16409   9
   7   4  -3 9.57801 3.13711   6
   7   4  -3 7.66158 4.16376   8
  -7  -4   3 11.4155 4.92866   7
  -7  -4   3 9.29757 4.33519   4
  -7  -4   3 10.3544 4.92414   8
   6   4  -3 78.4747 6.24873   6
   6   4  -3 85.3227 8.06296   8
   6   4  -3 67.3862 7.41306   9
   6   4  -3 73.5656 4.63112   5
  -6  -4   3 80.6663 8.62540   8
  -6  -4   3 79.8692 8.78721   7
   5   4  -3 313.468 17.9522   9
   5   4  -3 320.386 18.5824   8
   5   4  -3 318.716 15.6252   5
   5   4  -3 315.087 16.4397   6
  -5  -4   3 317.988 17.8715   4
  -5  -4   3 324.713 19.0439   8
   4   4  -3 996.656 44.5055   5
   4   4  -3 958.847 46.7654   8
   4   4  -3 865.366 45.6754   9
   4   4  -3 978.392 44.9523   6
  -4  -4   3 950.800 46.9953   8
  -4  -4   3 1017.28 46.3011   4
   3   4  -3 1364.86 62.8592   8
   3   4  -3 1278.37 61.7970   9
   3   4  -3 1345.72 61.3446   6
   3   4  -3 1382.28 61.1443   5
  -3  -4   3 1287.05 61.8108   4
  -3  -4   3 1333.31 62.9848   8
   2   4  -3 7.38418 2.36882   9
   2   4  -3 5.81800 2.44778   8
   2   4  -3 5.12447 1.90627   5
   2   4  -3 6.98362 2.29665   6
  -2  -4   3 9.30048 2.42288   4
  -2  -4   3 4.31895 2.48262   8
   1   4  -3 377.511 20.3342   8
   1   4  -3 389.453 19.7323   6
   1   4  -3 404.687 19.8370   5
   1   4  -3 416.918 19.6059   9
   1   4  -3 391.938 20.3554   8
  -1  -4   3 427.329 19.4465   4
  -1  -4   3 408.888 20.5820   8
  -1  -4   3 394.622 19.3180   7
   0   4  -3 295.842 15.3169   6
   0   4  -3 298.676 15.5236   5
   0   4  -3 301.132 15.7449   8
   0   4  -3 305.701 14.7967   4
   0   4  -3 321.529 14.8275   9
   0   4  -3 295.379 15.6017   8
   0  -4   3 300.431 15.6864   8
   0  -4   3 322.682 14.7493   4
  -1   4  -3 56.6589 4.34808   6
  -1   4  -3 59.4844 3.60396   9
  -1   4  -3 58.2182 4.42982   8
  -1   4  -3 57.1151 4.57026   5
  -1   4  -3 52.8034 4.15433   8
   1  -4   3 54.6524 3.48585   9
   1  -4   3 60.1918 3.55298  10
   1  -4   3 66.3096 4.20886   4
  -2   4  -3 317.880 14.7038   8
  -2   4  -3 297.569 15.5815   5
  -2   4  -3 300.896 15.1649   6
  -2   4  -3 301.055 14.3495  10
  -2   4  -3 316.336 14.4341   9
  -2   4  -3 312.307 14.4799   7
   2  -4   3 312.741 14.6863   8
   2  -4   3 294.025 14.2400   9
  -3   4  -3 15.0064 2.50632   7
  -3   4  -3 16.5508 1.63805   8
  -3   4  -3 15.3112 2.66236   5
  -3   4  -3 13.8859 1.79387   9
  -3   4  -3 14.4456 1.93047   8
  -3   4  -3 17.3879 2.47571   6
   3  -4   3 12.4200 1.44759   8
  -4   4  -3 450.130 21.5832   5
  -4   4  -3 438.507 21.0556   6
  -4   4  -3 437.436 20.7546   9
  -5   4  -3 125.842 7.18602   5
  -5   4  -3 125.065 8.16697   4
  -5   4  -3 108.645 6.61570   6
  -6   4  -3 421.059 20.1233   5
  -6   4  -3 390.692 19.7786   6
  -6   4  -3 434.794 22.2237   4
  -7   4  -3 385.025 21.2682   4
  -7   4  -3 365.287 17.4667   8
  -7   4  -3 359.569 18.2063   6
  -7   4  -3 393.435 17.9613   8
  -7   4  -3 384.362 18.2281   5
  -8   4  -3 0.51648 1.16694   5
  -8   4  -3 0.08563 1.41729   8
  -8   4  -3 1.76329 3.58732   4
  -8   4  -3 4.32225 4.57077   7
  -8   4  -3 0.34846 1.60351   6
  -9   4  -3 97.8196 6.22725   8
  -9   4  -3 97.0390 11.2757   7
  -9   4  -3 86.4364 6.07946   6
  -9   4  -3 97.2349 5.53196   8
  -9   4  -3 103.843 10.3946   4
 -10   4  -3 177.383 10.1177   8
 -10   4  -3 192.380 17.0171   7
 -10   4  -3 186.059 9.47413   8
 -10   4  -3 191.338 15.1562   4
 -11   4  -3 148.824 15.4092   7
 -11   4  -3 126.825 13.5154   4
 -12   4  -3 104.951 14.2553   7
 -12   4  -3 128.395 13.7393   4
 -12   4  -3 89.3592 6.00729   8
 -12  -3   3 -2.1193 7.12575   7
 -12  -3   3 -2.9832 5.69263   8
 -12  -3   3 3.33726 6.27276   4
  11   3  -3 0.95080 3.96314   6
 -11  -3   3 1.34813 5.59372   8
 -11  -3   3 1.62454 6.57352   7
 -11  -3   3 6.02521 5.91486   4
  10   3  -3 47.3386 6.41504   6
 -10  -3   3 47.4936 9.90036   7
 -10  -3   3 60.3231 9.69767   8
 -10  -3   3 54.8916 9.32705   4
   9   3  -3 45.0730 5.62351   6
  -9  -3   3 51.4409 9.82416   7
  -9  -3   3 57.9428 9.43967   8
  -9  -3   3 66.9899 9.87666   4
   8   3  -3 201.532 13.8436   8
   8   3  -3 192.608 14.3297   9
   8   3  -3 213.105 14.6391   6
  -8  -3   3 211.352 16.4697   7
  -8  -3   3 193.244 14.3912   4
  -8  -3   3 195.427 14.6823   8
   7   3  -3 33.1861 4.25892   6
   7   3  -3 26.7259 2.04598   5
   7   3  -3 30.9943 6.01580   9
   7   3  -3 28.7583 5.62165   8
  -7  -3   3 38.5683 6.41240   4
  -7  -3   3 32.1944 7.07660   7
  -7  -3   3 42.0071 7.02099   8
   6   3  -3 13.1889 1.52909   5
   6   3  -3 8.80097 3.53744   8
   6   3  -3 14.4040 3.90672   9
   6   3  -3 15.8312 2.97006   6
  -6  -3   3 11.7950 4.29299   7
  -6  -3   3 14.8988 4.24269   8
  -6  -3   3 16.0673 4.29942   4
   5   3  -3 367.706 20.0064   9
   5   3  -3 377.210 20.5119   8
   5   3  -3 367.083 18.4882   6
   5   3  -3 378.881 17.5550   5
  -5  -3   3 378.192 20.3397   4
  -5  -3   3 363.242 21.1724   7
  -5  -3   3 380.548 20.9036   8
   4   3  -3 125.793 7.62261   6
   4   3  -3 142.481 7.21671   5
   4   3  -3 149.555 9.39681   8
   4   3  -3 126.595 8.71996   9
  -4  -3   3 133.939 9.43540   8
  -4  -3   3 127.464 8.68292   4
  -4  -3   3 124.025 9.31547   7
   3   3  -3 54.2010 3.82662   5
   3   3  -3 55.2751 5.20566   8
   3   3  -3 49.8488 4.51620   6
  -3  -3   3 47.0522 4.98520   7
  -3  -3   3 59.0832 4.86512   4
  -3  -3   3 55.5162 5.42388   8
   2   3  -3 287.940 14.3474   6
   2   3  -3 273.487 14.5139   9
   2   3  -3 297.143 15.3450   8
   2   3  -3 289.166 14.2087   5
  -2  -3   3 294.275 14.9605   7
  -2  -3   3 282.089 14.6451   4
  -2  -3   3 286.500 15.3608   8
   1   3  -3 634.750 28.2570   9
   1   3  -3 597.544 28.9559   8
   1   3  -3 581.857 28.3269   6
   1   3  -3 562.802 28.9715   8
   1   3  -3 624.294 28.4625   5
  -1  -3   3 606.040 29.0457   8
  -1  -3   3 609.883 28.2223   7
  -1  -3   3 628.394 28.3046   4
   0   3  -3 41.9055 3.21860   4
   0   3  -3 47.4772 3.63469   6
   0   3  -3 44.7054 3.94717   8
   0   3  -3 42.0887 2.83406   7
   0   3  -3 48.4588 3.82002   8
   0   3  -3 51.2238 3.82014   5
   0   3  -3 55.8100 3.25818   9
   0  -3   3 54.0086 2.70021   7
   0  -3   3 56.5265 3.57122   4
   0  -3   3 48.0950 3.01168   9
   0  -3   3 52.1097 3.49382  10
   0  -3   3 49.1499 3.97195   8
  -1   3  -3 365.987 17.3074   8
  -1   3  -3 339.260 16.9811   8
  -1   3  -3 371.888 17.1262   4
  -1   3  -3 364.686 16.3455   7
  -1   3  -3 335.089 17.3857   5
  -1   3  -3 365.411 16.3939   9
  -1   3  -3 355.197 16.7696  10
  -1   3  -3 357.576 17.1377   6
   1  -3   3 340.076 17.0027   6
   1  -3   3 370.401 16.5690   7
   1  -3   3 348.367 17.3377   8
   1  -3   3 357.976 16.3590   9
   1  -3   3 378.900 16.4738  10
   1  -3   3 370.195 17.2500   4
  -2   3  -3 588.802 27.4116   6
  -2   3  -3 561.574 26.9381   8
  -2   3  -3 613.223 26.8643   9
  -2   3  -3 666.089 27.7907   8
  -2   3  -3 615.574 27.5962   7
  -2   3  -3 572.719 27.8449   5
   2  -3   3 565.876 27.2827   6
   2  -3   3 569.617 26.9283   8
  -3   3  -3 9.65803 1.84945   5
  -3   3  -3 3.57795 1.26880   9
   3  -3   3 6.31213 1.06749   8
  -4   3  -3 479.671 21.6456   8
  -4   3  -3 445.503 21.9021   6
  -4   3  -3 468.103 22.3745   5
   4  -3   3 498.872 22.0038   8
  -5   3  -3 320.264 15.9420   8
  -5   3  -3 330.177 15.4347   8
  -5   3  -3 323.618 15.5767   6
  -5   3  -3 342.583 17.8131   4
  -5   3  -3 330.713 15.8181   5
  -6   3  -3 330.003 16.6196   6
  -6   3  -3 348.300 16.5933   5
  -6   3  -3 376.798 17.6068   8
  -6   3  -3 356.238 16.5844   8
  -6   3  -3 349.772 19.4203   4
  -7   3  -3 155.369 9.06939   8
  -7   3  -3 146.316 7.82280   6
  -7   3  -3 161.009 11.3910   4
  -7   3  -3 138.655 7.29827   5
  -7   3  -3 156.121 7.93312   8
  -8   3  -3 16.2917 5.14207   4
  -8   3  -3 12.7523 2.22690   8
  -8   3  -3 14.1397 3.45534   8
  -9   3  -3 23.9981 6.58094   4
  -9   3  -3 32.1373 4.76887   8
 -10   3  -3 2.20772 5.41747   7
 -10   3  -3 0.65661 1.94742   8
 -10   3  -3 -1.1291 2.84806   8
 -11   3  -3 2.65162 5.59665   4
 -11   3  -3 3.61642 6.29411   7
 -11   3  -3 3.34799 3.36367   8
 -12   3  -3 2.53401 6.92873   4
 -12   3  -3 2.63469 3.43356   8
 -12   3  -3 6.49425 7.59792   7
  12   2  -3 3.66047 4.73094   6
  11   2  -3 2.83527 4.22239   6
 -11  -2   3 2.78619 6.25210   7
 -11  -2   3 3.03246 5.04589   8
 -11  -2   3 2.13435 5.16199   4
  10   2  -3 3.07212 3.66814   6
 -10  -2   3 1.76498 4.54430   4
 -10  -2   3 6.97842 6.60232   7
 -10  -2   3 5.01012 5.10197   8
   9   2  -3 77.7536 7.23565   6
   9   2  -3 80.9565 8.34819   8
  -9  -2   3 97.1134 9.84265   8
  -9  -2   3 77.7544 9.33846   4
  -9  -2   3 84.4518 10.8818   7
   8   2  -3 394.607 19.2895   6
   8   2  -3 386.806 21.3586   8
  -8  -2   3 367.646 22.3245   4
  -8  -2   3 371.916 24.0536   7
  -8  -2   3 391.814 22.2957   8
  -8  -2   3 338.123 20.9352   8
   7   2  -3 520.610 24.8288   6
   7   2  -3 508.100 26.8580   8
  -7  -2   3 511.429 33.3179   7
  -7  -2   3 495.219 27.5563   4
  -7  -2   3 510.680 28.3397   8
   6   2  -3 306.377 15.4140   6
   6   2  -3 296.208 17.0538   8
   6   2  -3 312.942 14.0858   5
   6   2  -3 319.602 17.4540   9
  -6  -2   3 259.323 16.7265   8
  -6  -2   3 319.149 17.8010   8
  -6  -2   3 311.085 18.9986   7
  -6  -2   3 309.160 17.7501   4
   5   2  -3 36.8051 4.42487   8
   5   2  -3 33.6650 4.65546   9
   5   2  -3 36.6868 2.20560   5
   5   2  -3 33.9630 3.28125   6
  -5  -2   3 31.3320 3.97023   8
  -5  -2   3 33.6217 4.64744   8
  -5  -2   3 37.4052 5.28800   7
  -5  -2   3 33.8880 4.59756   4
  -5  -2   3 28.8108 2.56177   5
   4   2  -3 12.9918 1.61742   5
   4   2  -3 9.96355 2.81224   8
   4   2  -3 11.0701 2.83796   9
  -4  -2   3 5.76989 2.64718   8
  -4  -2   3 10.7267 3.23819   7
  -4  -2   3 8.05102 2.62304   4
  -4  -2   3 10.5503 1.85226   5
  -4  -2   3 12.7873 3.02153   8
   3   2  -3 27.0151 3.74341   8
   3   2  -3 24.5444 2.10974   5
   3   2  -3 21.2768 2.50322   6
   3   2  -3 27.4519 3.56592   9
  -3  -2   3 22.4798 3.57556   8
  -3  -2   3 21.9681 3.56507   7
  -3  -2   3 21.1262 2.22390   5
  -3  -2   3 22.4082 3.47058   8
  -3  -2   3 22.5625 3.38497   4
   2   2  -3 197.696 10.3125   9
   2   2  -3 196.984 9.67331   5
   2   2  -3 185.126 9.85140   6
   2   2  -3 190.924 10.6749   8
  -2  -2   3 202.512 9.91953   5
  -2  -2   3 186.813 10.7015   8
  -2  -2   3 207.044 10.9454   8
  -2  -2   3 204.404 10.5019   4
  -2  -2   3 197.625 10.6846   7
   1   2  -3 378.465 18.4355   8
   1   2  -3 384.359 17.9089   6
   1   2  -3 388.232 18.1413   4
   1   2  -3 409.188 18.0093   9
   1   2  -3 343.725 18.0026   7
   1   2  -3 374.135 18.9286   8
   1   2  -3 381.214 17.8912   5
  -1  -2   3 361.861 18.4390   8
  -1  -2   3 373.087 18.0504   7
  -1  -2   3 381.689 18.0195   5
  -1  -2   3 392.246 18.1525   4
  -1  -2   3 380.557 18.5169   8
  -1  -2   3 394.377 17.8807   9
   0   2  -3 2162.25 98.8996   8
   0   2  -3 2136.43 98.7327   8
   0   2  -3 2354.71 98.1969   9
   0   2  -3 2237.88 98.5286   6
   0   2  -3 2250.55 98.3269   7
   0   2  -3 2335.19 98.6878   4
   0   2  -3 2085.38 98.6389   5
   0   2  -3 2242.58 98.5957  10
   0  -2   3 2167.78 98.7560   5
   0  -2   3 2257.04 98.1140   9
   0  -2   3 2140.52 98.4893  10
   0  -2   3 2122.94 98.7771   8
   0  -2   3 2219.67 98.1983   7
   0  -2   3 2156.28 98.7630   8
   0  -2   3 2185.74 98.6757   4
   0  -2   3 2095.17 98.5074   6
  -1   2  -3 982.648 42.0726   4
  -1   2  -3 849.044 41.2701   8
  -1   2  -3 905.445 41.6513   5
  -1   2  -3 944.248 41.2597  10
  -1   2  -3 927.443 41.5177   8
  -1   2  -3 899.765 41.3199   6
   1  -2   3 845.719 41.6777   5
   1  -2   3 937.617 41.5772   7
   1  -2   3 943.004 41.9199   4
  -2   2  -3 244.274 11.4315   5
  -2   2  -3 260.075 12.0634   7
  -2   2  -3 235.949 10.9583   6
  -2   2  -3 214.410 11.0291   8
  -2   2  -3 243.483 11.1095   8
  -2   2  -3 219.819 10.9635   9
   2  -2   3 219.996 11.5010   5
   2  -2   3 227.439 10.8817   6
   2  -2   3 244.228 12.2735   7
   2  -2   3 238.166 11.0776   8
  -3   2  -3 203.517 10.2307   8
  -3   2  -3 211.420 9.77328   6
  -3   2  -3 225.393 10.1940   8
  -3   2  -3 217.269 10.2089   5
  -3   2  -3 197.473 10.3226   9
   3  -2   3 194.418 10.3614   5
   3  -2   3 211.847 10.2591   8
  -4   2  -3 235.666 11.0803   5
  -4   2  -3 226.925 10.7133   6
  -4   2  -3 243.729 12.9135   4
  -4   2  -3 213.413 11.0786   6
  -4   2  -3 236.657 11.2607   8
  -4   2  -3 246.063 11.8653   8
   4  -2   3 223.547 11.4121   5
  -5   2  -3 2.36947 1.25718   8
  -5   2  -3 2.47006 1.80206   8
  -5   2  -3 4.92039 2.63174   4
  -5   2  -3 3.00498 0.85511   6
  -5   2  -3 5.37754 1.00772   5
   5  -2   3 3.04806 1.34785   5
   5  -2   3 4.37583 1.89919   8
  -6   2  -3 201.048 12.7089   4
  -6   2  -3 197.142 10.2036   8
  -6   2  -3 215.896 11.5022   8
  -6   2  -3 194.562 9.11242   5
  -6   2  -3 178.452 9.42775   6
   6  -2   3 196.986 10.9382   8
  -7   2  -3 15.3095 2.56382   8
  -7   2  -3 25.6625 5.97459   4
   7  -2   3 18.5951 3.34020   8
  -8   2  -3 46.6255 4.18133   8
  -8   2  -3 46.2746 7.63004   4
  -8   2  -3 47.9321 5.92315   8
  -9   2  -3 203.510 15.8374   4
  -9   2  -3 204.854 13.0703   8
  -9   2  -3 195.604 11.0755   8
 -10   2  -3 221.460 14.8145   8
 -10   2  -3 216.131 17.3096   4
 -11   2  -3 46.4293 9.52739   4
 -11   2  -3 39.0034 9.68725   7
 -12   2  -3 87.6396 8.94025   8
 -12   2  -3 72.6446 14.2390   7
 -13  -1   3 107.543 15.0272   7
 -13  -1   3 97.4413 11.5718   8
 -12  -1   3 268.957 18.1036   8
 -12  -1   3 243.880 22.2023   7
 -12  -1   3 235.697 18.9911   4
  11   1  -3 350.785 19.7363   6
 -11  -1   3 381.832 22.5676   8
 -11  -1   3 362.070 26.4933   7
 -11  -1   3 346.838 23.5628   4
  10   1  -3 18.9202 4.85127   6
   9   1  -3 2.66758 3.59355   6
   9   1  -3 0.11640 2.21241   8
  -9  -1   3 1.44116 2.81050   8
  -9  -1   3 -1.8975 3.81237   4
  -9  -1   3 1.23577 4.59996   7
  -9  -1   3 0.46613 3.53647   8
   8   1  -3 50.4819 5.20683   6
   8   1  -3 43.2699 5.30628   8
  -8  -1   3 50.0658 8.60941   7
  -8  -1   3 53.3549 7.98486   4
  -8  -1   3 55.3100 7.48584   8
   7   1  -3 113.506 7.38313   6
   7   1  -3 116.273 8.22434   8
  -7  -1   3 108.753 8.82873   8
  -7  -1   3 100.386 8.99232   4
  -7  -1   3 117.887 10.5145   7
  -7  -1   3 93.5705 7.75809   8
   6   1  -3 295.686 14.8873   6
   6   1  -3 292.003 13.4393   5
   6   1  -3 300.936 16.2697   8
  -6  -1   3 314.882 16.8461   8
  -6  -1   3 284.229 16.8258   4
  -6  -1   3 289.118 18.0689   7
  -6  -1   3 274.879 16.1894   8
   5   1  -3 794.294 36.0983   6
   5   1  -3 818.766 37.4123   8
  -5  -1   3 693.906 37.2307   8
  -5  -1   3 779.799 37.5885   8
  -5  -1   3 762.796 37.6713   4
  -5  -1   3 807.914 39.1321   7
   4   1  -3 1321.06 57.3605   8
   4   1  -3 1266.82 56.1734   6
  -4  -1   3 1195.76 57.3340   8
  -4  -1   3 1166.45 55.6671   5
  -4  -1   3 1199.79 59.3872   7
  -4  -1   3 1255.87 58.4083   8
   3   1  -3 12.1138 1.86887   6
   3   1  -3 10.0867 2.31935   8
   3   1  -3 9.88990 1.29858   5
  -3  -1   3 11.8993 2.72764   7
  -3  -1   3 7.33620 2.24883   8
  -3  -1   3 12.1184 1.46030   5
  -3  -1   3 11.0353 2.43623   4
  -3  -1   3 9.82292 2.48104   8
   2   1  -3 75.7672 4.96491   8
   2   1  -3 73.7084 3.76178   5
   2   1  -3 76.2461 4.19170   6
   2   1  -3 65.1277 5.34173   7
  -2  -1   3 76.6714 4.94961   4
  -2  -1   3 71.9429 5.13473   7
  -2  -1   3 61.8289 3.82869   5
  -2  -1   3 73.2790 4.95957   8
  -2  -1   3 69.9954 4.84109   8
   1   1  -3 316.905 15.3171   8
   1   1  -3 299.229 14.7953   8
   1   1  -3 305.793 14.9593   7
   1   1  -3 325.264 14.5166   6
   1   1  -3 314.996 14.3666   5
   1   1  -3 309.074 14.8234   4
  -1  -1   3 296.211 14.4664   6
  -1  -1   3 314.257 14.8548  10
  -1  -1   3 320.086 15.4289   8
  -1  -1   3 309.295 14.9028   4
  -1  -1   3 309.329 14.4297   5
  -1  -1   3 302.093 14.9438   8
  -1  -1   3 309.340 14.9338   7
   0   1  -3 132.124 6.95340   4
   0   1  -3 124.506 6.66637   8
   0   1  -3 134.892 6.55452   5
   0   1  -3 130.248 6.81602   8
   0   1  -3 142.214 6.79941   7
   0   1  -3 132.831 6.44006   6
   0   1  -3 140.441 6.73294  10
   0  -1   3 132.871 6.75205   8
   0  -1   3 130.992 6.76132   8
   0  -1   3 129.433 6.27425   9
   0  -1   3 141.901 6.71669  10
   0  -1   3 122.237 6.53790   5
  -1   1  -3 209.006 10.2904   8
  -1   1  -3 235.768 10.7422   7
  -1   1  -3 222.044 9.80022   6
  -1   1  -3 201.820 10.2503   8
  -1   1  -3 216.945 10.0974   5
  -1   1  -3 220.067 9.93845   9
   1  -1   3 231.257 11.1162   4
   1  -1   3 219.621 10.8261   7
   1  -1   3 199.746 10.1294   5
   1  -1   3 207.435 9.93299   9
   1  -1   3 197.342 9.79788   6
  -2   1  -3 163.848 7.61389   5
  -2   1  -3 152.474 7.98640   8
  -2   1  -3 162.532 7.91610   8
  -2   1  -3 156.394 7.88778   9
   2  -1   3 160.808 8.00683   9
   2  -1   3 172.021 9.36765   7
   2  -1   3 148.992 7.72984   5
  -3   1  -3 7.26037 1.84214   8
  -3   1  -3 6.49481 1.01679   5
  -3   1  -3 6.32526 1.49977   8
   3  -1   3 6.89367 1.82129   9
   3  -1   3 4.78967 2.79063   7
   3  -1   3 4.18859 1.14490   5
  -4   1  -3 64.3116 3.27144   5
  -4   1  -3 55.1241 4.64901   8
  -4   1  -3 64.6172 4.14357   8
  -4   1  -3 61.5128 5.28898   4
   4  -1   3 53.3124 4.53736   8
   4  -1   3 54.3667 3.46339   5
   4  -1   3 54.5474 4.61053   9
  -5   1  -3 140.682 8.24487   8
  -5   1  -3 147.164 9.97608   4
  -5   1  -3 150.074 9.20885   8
   5  -1   3 151.671 9.06362   9
   5  -1   3 148.864 7.64074   5
   5  -1   3 151.324 9.01110   8
  -6   1  -3 670.689 32.8058   8
  -6   1  -3 638.804 31.7083   6
  -6   1  -3 688.802 33.9947   8
  -6   1  -3 740.503 35.4399   4
   6  -1   3 738.748 33.9601   9
  -7   1  -3 668.044 32.5280   8
  -7   1  -3 651.391 33.7231   4
  -7   1  -3 601.208 30.7479   8
   7  -1   3 607.109 31.7419   8
   7  -1   3 679.536 32.2345   9
  -8   1  -3 19.7186 3.73774   8
  -8   1  -3 28.7071 6.40138   4
  -8   1  -3 18.0809 4.83464   8
  -9   1  -3 102.686 11.4028   4
  -9   1  -3 92.7801 9.35792   8
 -10   1  -3 311.986 19.1361   8
 -10   1  -3 291.821 21.2705   4
 -11   1  -3 199.311 17.3668   4
 -11   1  -3 198.579 14.4615   8
 -12   1  -3 127.741 12.7461   8
 -12   1  -3 107.788 15.7304   7
 -12   1  -3 122.266 15.2697   4
 -13   0   3 23.0361 6.41270   8
 -13   0   3 8.62039 8.21839   7
 -13   0   3 8.86306 7.20918   4
 -12   0   3 20.5945 8.77831   7
 -12   0   3 18.3741 6.95198   4
 -11   0   3 88.6934 12.6401   7
 -11   0   3 87.5067 11.0276   4
 -11   0   3 90.5489 9.45898   8
  10   0  -3 192.316 12.2033   6
 -10   0   3 194.197 13.6688   8
 -10   0   3 182.925 16.8922   7
 -10   0   3 178.733 14.6333   4
   9   0  -3 292.092 16.8398   8
   9   0  -3 310.893 16.7653   6
  -9   0   3 313.764 17.9445   8
  -9   0   3 293.031 20.9414   7
  -9   0   3 306.502 19.3639   4
  -9   0   3 272.114 17.0594   8
   8   0  -3 101.190 7.37801   6
   8   0  -3 94.4200 7.47915   8
  -8   0   3 78.9558 7.73513   8
  -8   0   3 92.3479 8.92315   4
  -8   0   3 91.9980 10.1953   7
   7   0  -3 92.0970 6.43212   6
  -7   0   3 98.4402 7.33376   8
  -7   0   3 73.2514 4.38641   5
  -7   0   3 86.2636 8.94011   7
  -7   0   3 72.8004 6.47555   8
  -7   0   3 102.094 8.33778   4
   6   0  -3 170.669 8.93127   6
   6   0  -3 150.319 7.42089   5
  -6   0   3 151.413 11.2635   7
  -6   0   3 138.972 7.33412   5
  -6   0   3 150.292 9.49741   8
  -6   0   3 147.756 10.2254   4
  -6   0   3 148.896 9.57839   8
   5   0  -3 469.991 23.8155   6
   5   0  -3 522.608 22.2083   5
  -5   0   3 506.792 24.2403   8
  -5   0   3 451.938 22.1626   5
  -5   0   3 473.423 24.5265   4
  -5   0   3 482.663 25.6023   7
  -5   0   3 489.285 24.0577   8
   4   0  -3 944.885 40.6595   6
   4   0  -3 970.469 39.7176   5
  -4   0   3 929.851 41.3615   8
  -4   0   3 848.804 41.5172   4
  -4   0   3 842.276 42.3387   7
  -4   0   3 778.861 39.6727   5
  -4   0   3 848.894 41.0339   8
   3   0  -3 5304.91 223.168   6
   3   0  -3 5042.04 223.335   8
  -3   0   3 4801.33 223.514   8
  -3   0   3 5137.52 223.814   4
  -3   0   3 4890.50 223.391   8
  -3   0   3 4766.21 224.329   7
   2   0  -3 915.669 42.3613   8
   2   0  -3 937.797 42.3601   6
   2   0  -3 950.903 42.7298   4
   2   0  -3 1029.23 42.0782   5
   2   0  -3 896.514 43.0188   8
  -2   0   3 941.676 42.6753   4
  -2   0   3 920.512 42.4807  10
  -2   0   3 944.357 41.9939   5
  -2   0   3 897.640 42.3998   8
  -2   0   3 899.628 42.5099   8
  -2   0   3 899.953 43.0365   7
   1   0  -3 649.823 30.1838   8
   1   0  -3 687.414 30.2436  10
   1   0  -3 681.725 30.1855   6
   1   0  -3 618.060 29.9657   5
   1   0  -3 676.303 30.1954   8
   1   0  -3 673.921 30.5328   7
   1   0  -3 679.727 30.3157   4
   1   0  -3 641.446 30.0646   9
  -1   0   3 655.261 30.1937   8
  -1   0   3 683.996 30.3492   4
  -1   0   3 650.808 30.1550   8
  -1   0   3 615.947 30.1246   6
  -1   0   3 708.910 30.2695  10
  -1   0   3 661.352 30.4854   7
  -1   0   3 655.600 29.9642   5
  -1   0   3 633.737 30.0544   9
   0   0  -3 1076.95 51.1550   4
   0   0  -3 1076.23 50.8954   8
   0   0  -3 1144.81 50.7848   9
   0   0  -3 1010.13 50.6788   5
   0   0  -3 1166.97 51.1822   7
   0   0  -3 1202.73 51.0498   8
   0   0   3 1159.38 50.8264   9
   0   0   3 1064.37 50.6738   5
   0   0   3 1200.09 51.2984   4
   0   0   3 1179.24 51.1970   7
  -1   0  -3 281.911 14.4751   9
  -1   0  -3 315.231 14.7709   8
  -1   0  -3 298.545 14.7005   8
  -1   0  -3 303.469 14.3776   5
   1   0   3 305.110 14.3060   5
   1   0   3 322.542 14.2223   6
   1   0   3 322.893 14.6221   9
   1   0   3 329.169 14.9359   8
  -2   0  -3 216.316 11.2688   8
  -2   0  -3 219.880 10.4399   5
  -2   0  -3 228.819 11.0367   8
   2   0   3 217.105 10.3406   5
   2   0   3 220.296 12.1702   7
   2   0   3 224.987 11.3291   8
   2   0   3 218.008 10.2146   6
  -3   0  -3 228.709 11.2140   8
  -3   0  -3 207.949 10.0549   6
  -3   0  -3 225.488 10.1789   5
   3   0   3 197.536 10.0082   5
   3   0   3 231.918 11.6152   8
   3   0   3 226.144 11.3426   9
   3   0   3 190.073 14.3980   7
   3   0   3 208.706 9.89034   6
  -4   0  -3 622.896 29.6151   4
  -4   0  -3 638.614 27.0461   5
  -4   0  -3 600.404 29.0992   8
  -4   0  -3 576.457 28.2236   8
   4   0   3 588.705 29.3435   9
   4   0   3 564.698 26.9065   5
   4   0   3 571.690 27.0338   6
  -5   0  -3 257.493 14.1854   4
  -5   0  -3 246.774 13.4882   8
  -5   0  -3 209.518 12.0705   8
   5   0   3 221.645 10.7804   6
   5   0   3 210.930 10.6139   5
   5   0   3 226.550 12.7533   9
  -6   0  -3 336.096 18.4490   8
  -6   0  -3 388.078 20.1701   8
  -6   0  -3 384.582 20.8512   4
   6   0   3 343.249 16.9438   6
   6   0   3 371.099 19.4687   9
  -7   0  -3 74.7443 6.13477   8
  -7   0  -3 85.1558 8.83545   4
  -7   0  -3 92.6820 8.43505   8
   7   0   3 105.114 8.63273   9
   7   0   3 84.6452 5.23198   6
  -8   0  -3 20.4541 5.67429   8
  -8   0  -3 10.6047 3.04385   8
  -8   0  -3 27.5933 6.79956   4
   8   0   3 12.5136 5.23971   9
  -9   0  -3 71.6494 15.4069   4
  -9   0  -3 65.7909 10.3506   8
 -10   0  -3 0.85252 5.63338   4
 -10   0  -3 5.36608 5.03019   8
 -11   0  -3 43.6470 10.3007   4
 -11   0  -3 51.5495 8.89263   8
 -12   0  -3 2.17376 5.30181   8
 -12   0  -3 7.53069 8.13817   4
 -12   0  -3 1.63568 7.47061   7
 -13   1   3 77.3389 14.5156   7
 -12   1   3 3.75668 4.17085   8
 -12   1   3 3.58776 6.38702   7
 -12   1   3 7.21213 5.90121   4
 -11   1   3 64.5604 7.56173   8
 -11   1   3 77.1646 11.1141   4
 -11   1   3 63.2421 11.5306   7
 -10   1   3 36.2784 7.62477   4
 -10   1   3 39.6309 8.68034   7
 -10   1   3 26.0967 4.68860   8
 -10   1   3 40.7298 6.11695   8
   9  -1  -3 213.171 13.2410   8
  -9   1   3 237.521 17.8069   7
  -9   1   3 252.015 14.5510   8
  -9   1   3 245.511 16.4174   4
   8  -1  -3 149.745 10.6282   8
  -8   1   3 157.688 12.8982   7
  -8   1   3 142.520 11.7248   8
  -8   1   3 164.851 10.3533   8
  -8   1   3 145.850 13.0776   4
   7  -1  -3 536.327 25.3718   6
   7  -1  -3 498.835 24.9055   8
  -7   1   3 483.095 25.5378   8
  -7   1   3 516.006 28.3815   7
  -7   1   3 507.004 25.3846   8
  -7   1   3 513.150 26.8903   4
   6  -1  -3 108.892 7.03577   6
   6  -1  -3 97.1449 5.43754   5
   6  -1  -3 97.6769 6.22212   8
  -6   1   3 93.1535 7.48423   4
  -6   1   3 90.7855 6.52054   8
  -6   1   3 88.6044 6.56122   8
  -6   1   3 94.1391 8.44728   7
   5  -1  -3 216.059 10.3926   5
   5  -1  -3 202.360 11.7458   6
   5  -1  -3 212.955 10.9483   8
  -5   1   3 203.685 13.1384   7
  -5   1   3 212.925 11.2584   8
  -5   1   3 199.418 11.9150   4
  -5   1   3 215.421 11.5669   8
   4  -1  -3 2671.44 114.475   8
   4  -1  -3 2574.08 113.333   5
   4  -1  -3 2554.13 114.145   6
  -4   1   3 2399.69 115.438   7
  -4   1   3 2581.14 114.656   4
  -4   1   3 2484.76 113.822   8
  -4   1   3 2436.93 114.101   8
   3  -1  -3 370.138 16.7661   5
  -3   1   3 342.239 16.9265   8
  -3   1   3 355.360 18.2408   7
  -3   1   3 348.440 17.1246   8
  -3   1   3 339.277 17.3522   9
  -3   1   3 365.440 17.5508   4
  -3   1   3 385.426 17.2068  10
   2  -1  -3 1.43213 1.24392   4
   2  -1  -3 2.53001 0.97013  10
   2  -1  -3 4.83312 1.10279   8
   2  -1  -3 3.47200 1.27655   5
  -2   1   3 4.93818 1.64368   9
  -2   1   3 3.64418 1.20069  10
  -2   1   3 3.69347 1.45939   8
  -2   1   3 0.75300 1.22572   8
  -2   1   3 1.95702 1.38030   4
  -2   1   3 2.28371 1.65295   7
   1  -1  -3 159.205 8.25193   9
   1  -1  -3 154.705 7.82103   8
   1  -1  -3 143.456 7.65348   5
   1  -1  -3 162.389 7.78859  10
   1  -1  -3 140.789 7.72726   8
   1  -1  -3 156.098 7.74271   4
  -1   1   3 163.595 8.26833   7
  -1   1   3 159.445 7.98766   9
  -1   1   3 163.432 7.90705   4
  -1   1   3 143.040 7.83024   8
   0  -1  -3 368.762 17.7228   8
   0  -1  -3 368.095 17.4991   5
   0  -1  -3 384.794 17.8561   4
   0  -1  -3 338.486 17.6434   8
   0  -1  -3 408.664 18.2197   9
   0   1   3 398.700 17.9606   4
   0   1   3 372.957 18.0298   7
   0   1   3 365.320 17.7322   9
   0   1   3 384.770 17.9763   8
   0   1   3 371.914 17.5295   6
  -1  -1  -3 301.241 13.7650   5
  -1  -1  -3 277.385 14.1437   8
  -1  -1  -3 283.650 14.3176   8
   1   1   3 297.962 14.1445   9
   1   1   3 287.386 14.8837   7
   1   1   3 293.971 13.8239   6
   1   1   3 285.419 14.4329   8
  -2  -1  -3 301.404 15.1531   6
  -2  -1  -3 340.321 15.3173   5
  -2  -1  -3 337.917 16.4730   8
  -2  -1  -3 322.012 16.0082   8
   2   1   3 327.672 16.4142   8
   2   1   3 318.654 17.1008   7
   2   1   3 317.574 15.2737   6
  -3  -1  -3 125.683 7.76720   8
  -3  -1  -3 123.764 6.86807   6
  -3  -1  -3 141.353 7.05691   5
  -3  -1  -3 134.303 8.47957   4
  -3  -1  -3 139.625 8.65878   8
   3   1   3 121.180 6.61824   5
   3   1   3 144.272 8.62412   8
   3   1   3 140.088 6.92802   6
   3   1   3 139.811 8.17991   9
   3   1   3 133.491 9.58877   7
  -4  -1  -3 31.1803 4.60906   8
  -4  -1  -3 22.6165 2.31509   6
  -4  -1  -3 23.2602 4.24517   4
   4   1   3 25.6525 1.79034   5
   4   1   3 32.9261 4.88893   8
   4   1   3 23.5787 3.65714   9
   4   1   3 28.0838 2.45436   6
  -5  -1  -3 112.857 8.85171   4
  -5  -1  -3 127.613 8.97065   8
   5   1   3 103.904 8.72672   8
   5   1   3 97.7160 5.27454   5
   5   1   3 112.583 5.88295   6
   5   1   3 109.351 8.01244   9
  -6  -1  -3 203.074 13.1150   8
  -6  -1  -3 183.896 13.8115   4
  -6  -1  -3 168.131 11.1057   8
   6   1   3 214.187 12.6926   9
   6   1   3 192.654 9.69311   6
  -7  -1  -3 0.77647 3.75832   8
  -7  -1  -3 -0.9853 3.66002   4
  -7  -1  -3 1.04869 2.13626   8
   7   1   3 0.09476 3.93541   9
   7   1   3 1.27562 3.15297   8
   7   1   3 1.67534 1.91162   6
  -8  -1  -3 34.2911 7.36464   4
  -8  -1  -3 36.2774 7.29836   8
   8   1   3 26.5940 3.65424   6
   8   1   3 30.5384 6.63758   9
   8   1   3 24.8381 7.80347   8
  -9  -1  -3 97.0626 10.8685   8
  -9  -1  -3 104.222 11.8267   4
   9   1   3 110.832 11.0152   9
 -10  -1  -3 148.492 13.7064   8
 -10  -1  -3 155.769 15.2237   4
 -11  -1  -3 70.1187 18.3551   4
 -13   2   3 127.163 13.4803   4
 -13   2   3 109.637 8.61615   8
 -12   2   3 101.159 14.3173   7
 -12   2   3 109.779 8.55491   8
 -12   2   3 123.027 11.9092   4
 -11   2   3 134.482 10.1115   8
 -11   2   3 133.243 14.7748   7
 -10   2   3 9.71785 5.70966   7
 -10   2   3 22.3137 4.38545   8
 -10   2   3 10.7161 5.11839   4
 -10   2   3 14.7166 3.55017   8
  -9   2   3 5.15563 3.00479   8
  -9   2   3 3.79760 4.46674   7
  -9   2   3 2.10985 3.81645   4
   8  -2  -3 2.16576 1.66960   8
  -8   2   3 1.61526 2.19778   8
  -8   2   3 2.17019 3.22367   4
  -8   2   3 2.07139 3.82213   7
  -8   2   3 5.13078 2.71253   8
   7  -2  -3 202.620 10.8379   8
  -7   2   3 211.244 11.2781   8
  -7   2   3 214.323 14.5656   7
  -7   2   3 193.752 11.4926   8
  -7   2   3 214.328 12.9797   4
   6  -2  -3 663.553 29.5930   8
  -6   2   3 595.704 32.2061   7
  -6   2   3 601.413 29.2986   8
  -6   2   3 640.201 31.0756   4
  -6   2   3 622.230 29.9897   8
   5  -2  -3 431.699 19.5383   5
   5  -2  -3 408.613 19.1072   8
  -5   2   3 404.593 19.2559   8
  -5   2   3 407.321 20.6649   4
  -5   2   3 394.006 20.2134   8
  -5   2   3 399.498 21.7184   7
  -5   2   3 387.865 20.2089   9
   4  -2  -3 177.577 9.24757   5
   4  -2  -3 180.329 8.80012   8
  -4   2   3 170.248 10.6214   7
  -4   2   3 174.073 9.10745  10
  -4   2   3 180.520 9.29183   8
  -4   2   3 170.251 9.75619   4
   3  -2  -3 160.065 8.50643   5
  -3   2   3 151.878 9.37685   7
  -3   2   3 160.251 8.25453   8
  -3   2   3 151.374 8.63901   9
  -3   2   3 167.691 8.34476  10
  -3   2   3 166.170 8.58754   4
  -3   2   3 166.492 8.30964   8
   2  -2  -3 109.943 6.21349   5
   2  -2  -3 120.204 5.93044  10
   2  -2  -3 111.018 5.82312   4
  -2   2   3 113.554 5.89491   4
  -2   2   3 107.541 6.57311   7
  -2   2   3 101.607 6.17251   9
  -2   2   3 104.623 5.86914   8
  -2   2   3 101.447 5.94170   8
   1  -2  -3 -0.2882 0.95293   4
   1  -2  -3 -0.6333 1.19561   5
  -1   2   3 1.31226 1.16558   8
  -1   2   3 0.41567 1.12492   7
  -1   2   3 0.24526 1.31243   8
  -1   2   3 -0.4005 1.21534   9
  -1   2   3 0.24146 1.37702   4
  -1   2   3 -1.3293 1.25149   6
   0  -2  -3 115.452 6.18440   4
   0  -2  -3 102.390 6.21281   5
   0  -2  -3 113.346 6.55709   8
   0   2   3 110.523 6.65900   8
   0   2   3 112.206 6.32810   6
   0   2   3 105.110 6.39773   9
  -1  -2  -3 65.8006 4.49092   5
  -1  -2  -3 72.9698 5.21359   8
   1   2   3 70.0747 4.59914   6
   1   2   3 63.1491 5.26484   7
   1   2   3 61.3445 4.69006   9
   1   2   3 71.5279 5.20768   8
  -2  -2  -3 23.5467 3.28492   4
  -2  -2  -3 19.4632 2.55224   5
  -2  -2  -3 16.9778 3.25699   8
   2   2   3 16.9930 2.53830   6
   2   2   3 18.8928 3.48684   8
   2   2   3 16.1782 3.84424   7
  -3  -2  -3 449.951 22.9401   4
  -3  -2  -3 463.115 23.4230   8
   3   2   3 469.290 21.6415   6
   3   2   3 420.069 23.9294   7
   3   2   3 459.358 23.2783   8
  -4  -2  -3 194.682 12.0681   8
  -4  -2  -3 185.857 11.6395   4
   4   2   3 172.643 9.44405   6
   4   2   3 179.235 11.0103   9
   4   2   3 181.557 11.7730   8
  -5  -2  -3 4.53576 3.35813   4
  -5  -2  -3 3.08441 2.24358   8
  -5  -2  -3 2.61365 3.16925   8
   5   2   3 9.03436 2.12244   6
   5   2   3 4.33924 3.35144   9
  -6  -2  -3 110.849 9.95135   4
  -6  -2  -3 116.432 10.0514   8
   6   2   3 120.999 6.14804   5
   6   2   3 111.356 6.54565   6
   6   2   3 116.603 10.1399   9
   6   2   3 95.1356 5.30101   5
   6   2   3 104.851 9.49358   8
  -7  -2  -3 55.3517 8.63555   4
  -7  -2  -3 60.1117 8.55546   8
  -7  -2  -3 60.8963 8.50993   8
   7   2   3 67.4273 7.56125   8
   7   2   3 49.3806 7.40696   9
  -8  -2  -3 84.3696 10.6971   8
  -8  -2  -3 93.8343 10.5159   4
   8   2   3 90.9686 10.1964   9
   8   2   3 79.6737 5.71289   6
  -9  -2  -3 56.7026 9.49638   8
  -9  -2  -3 75.2333 10.4224   4
   9   2   3 64.1953 11.7204   9
 -10  -2  -3 149.613 14.3951   8
  10   2   3 118.982 12.9228   9
 -11  -2  -3 347.950 25.4452   4
 -11  -2  -3 313.951 23.0263   8
 -13   3   3 20.2128 8.23527   4
 -13   3   3 23.7053 3.44832   8
 -13   3   3 11.4399 8.57295   7
 -12   3   3 92.2446 10.5273   4
 -12   3   3 92.3071 12.3267   7
 -12   3   3 74.3433 6.07924   8
 -11   3   3 214.658 12.3645   8
 -11   3   3 210.360 15.7138   4
 -11   3   3 198.359 11.5087   8
 -11   3   3 221.528 18.5626   7
 -10   3   3 210.039 16.9834   7
 -10   3   3 203.479 11.3828   8
 -10   3   3 195.759 14.7563   4
 -10   3   3 217.942 11.3034   5
  -9   3   3 59.9797 9.02879   7
  -9   3   3 59.9971 4.91672   8
  -9   3   3 67.5020 7.82214   4
  -8   3   3 25.2705 5.10433   4
  -8   3   3 21.9285 3.66129   8
  -8   3   3 28.7580 6.56303   7
  -8   3   3 30.2206 6.47780   9
  -7   3   3 73.0736 6.94716   4
  -7   3   3 81.3965 8.45167   7
  -7   3   3 81.3554 5.30516   8
  -7   3   3 86.7034 7.23840   9
  -7   3   3 89.9036 6.05556   8
   6  -3  -3 215.470 10.7918   8
  -6   3   3 214.432 12.4388   9
  -6   3   3 225.876 10.9736   8
  -6   3   3 218.111 11.6275   8
  -6   3   3 221.871 12.7064   4
  -6   3   3 226.406 14.0298   7
   5  -3  -3 5.43484 1.44613   8
  -5   3   3 2.68750 1.64338   8
  -5   3   3 3.84128 2.41290   9
  -5   3   3 3.75179 2.10469   4
  -5   3   3 7.10463 3.06857   7
  -5   3   3 3.45326 1.75501   8
  -5   3   3 2.23339 1.19331  10
   4  -3  -3 809.668 37.6602   8
  -4   3   3 830.338 38.3874   4
  -4   3   3 848.684 37.9202   8
  -4   3   3 830.409 37.8866   8
  -4   3   3 799.573 38.5588   9
  -4   3   3 837.090 37.9747  10
   3  -3  -3 603.367 27.5700  10
   3  -3  -3 598.753 27.7834   4
  -3   3   3 646.847 28.9423   7
  -3   3   3 574.711 28.9186   9
  -3   3   3 572.084 27.6421   4
  -3   3   3 653.333 27.7711  10
  -3   3   3 546.079 27.6510   8
   2  -3  -3 339.399 17.9988   5
   2  -3  -3 370.556 17.0984   4
   2  -3  -3 380.025 17.6010   8
  -2   3   3 364.477 17.8472   8
  -2   3   3 390.674 18.1259   7
  -2   3   3 350.127 17.9213   6
  -2   3   3 346.460 17.9847   9
  -2   3   3 370.658 17.4319   8
  -2   3   3 383.058 17.2112   4
   1  -3  -3 2.91083 1.71082   8
   1  -3  -3 1.59184 1.59317   5
   1  -3  -3 3.59702 1.27573   4
  -1   3   3 1.31048 1.65711   6
  -1   3   3 0.49715 1.57808   8
  -1   3   3 1.86529 1.83415   7
  -1   3   3 0.96916 1.50686   9
   0  -3  -3 5.94988 2.32908   8
   0   3   3 6.24053 2.32401   9
   0   3   3 6.42396 2.19235   8
   0   3   3 5.46236 1.97001   6
   0   3   3 4.55664 1.77474   7
   0   3   3 4.20902 1.88533   8
  -1  -3  -3 10.0939 2.21526   4
  -1  -3  -3 14.8074 3.00722   8
   1   3   3 10.4867 2.62500   9
   1   3   3 7.47352 2.86628   7
   1   3   3 13.1994 2.55143   6
   1   3   3 16.2758 3.25241   8
   2   3   3 148.370 9.49165   9
   2   3   3 167.550 9.07507   6
   2   3   3 156.370 10.6820   7
   2   3   3 161.396 10.3191   8
  -3  -3  -3 72.8725 6.82138   8
  -3  -3  -3 76.3501 6.33005   4
   3   3   3 73.3035 6.93488   8
   3   3   3 74.5170 6.46186   9
   3   3   3 76.6965 5.43203   6
  -4  -3  -3 16.8154 4.23970   4
  -4  -3  -3 16.2428 4.29085   8
   4   3   3 8.72812 4.86355   7
   4   3   3 21.1970 3.73589   6
   4   3   3 15.9334 4.73712   8
   4   3   3 17.9822 4.36742   9
  -5  -3  -3 270.297 23.2005   8
  -5  -3  -3 300.615 17.8158   4
   5   3   3 285.927 14.7266   6
  -6  -3  -3 916.955 47.3434   8
  -6  -3  -3 975.066 47.2388   4
   6   3   3 940.112 45.9021   9
   6   3   3 902.613 42.7582   5
   6   3   3 921.261 46.8524   8
   6   3   3 908.560 42.8919   6
  -7  -3  -3 246.312 17.7422   8
  -7  -3  -3 234.057 17.0149   4
   7   3   3 253.377 17.0708   8
   7   3   3 250.845 16.4631   9
   7   3   3 234.402 12.7654   6
  -8  -3  -3 22.5976 11.8174   4
  -8  -3  -3 5.49468 5.97472   8
   8   3   3 14.7295 3.06571   6
   8   3   3 11.4847 6.28557   9
  -9  -3  -3 19.5243 7.40832   4
  -9  -3  -3 18.8207 7.16001   8
   9   3   3 11.0228 7.04810   9
 -10  -3  -3 0.47371 6.66613   4
 -10  -3  -3 -0.3646 6.37330   8
  10   3   3 0.12003 6.92188   9
 -13   4   3 -1.5134 5.89026   4
 -13   4   3 0.22328 4.82204   9
 -13   4   3 1.24815 7.25405   7
 -13   4   3 1.56808 1.75450   8
 -12   4   3 -0.6430 4.70983   4
 -12   4   3 0.31648 1.66501   8
 -12   4   3 -1.0199 4.28006   9
 -12   4   3 1.43836 5.94226   7
 -11   4   3 3.04723 4.11604   9
 -11   4   3 0.33247 1.66736   8
 -11   4   3 2.27693 4.23502   4
 -11   4   3 0.72350 2.17236   8
 -10   4   3 29.3336 6.01309   9
 -10   4   3 10.2887 6.12647   7
 -10   4   3 13.5646 5.09505   4
 -10   4   3 20.7024 3.27592   8
 -10   4   3 23.8410 2.89824   8
  -9   4   3 513.856 30.1631   7
  -9   4   3 520.875 24.3740   8
  -9   4   3 525.379 28.3954   4
  -9   4   3 517.661 27.3071   9
  -8   4   3 78.6741 5.86418   8
  -8   4   3 96.1564 7.97207   4
  -8   4   3 91.4970 11.7054   7
  -8   4   3 94.7750 7.96314   9
  -7   4   3 24.7415 3.38682   8
  -7   4   3 35.7136 5.12660   9
  -7   4   3 30.1820 3.16857   8
  -7   4   3 21.8207 4.32009   4
  -7   4   3 26.5472 5.52905   7
  -6   4   3 62.0016 5.58414   9
  -6   4   3 67.4255 6.76975   7
  -6   4   3 52.2037 3.97564   8
  -6   4   3 56.3266 4.39304   8
  -6   4   3 61.5307 4.24820  10
  -6   4   3 65.0577 6.12456   4
   5  -4  -3 67.5916 4.13750   8
  -5   4   3 66.4653 5.07812   4
  -5   4   3 62.9362 6.09070   7
  -5   4   3 64.0573 5.50520   9
  -5   4   3 71.2094 4.39597   8
  -5   4   3 70.9923 4.48778  10
  -5   4   3 62.5985 4.45447   8
   4  -4  -3 8.50445 1.62750   8
  -4   4   3 7.80538 1.84392   4
  -4   4   3 6.69022 2.51370   7
  -4   4   3 4.29066 1.72333   8
  -4   4   3 3.36887 1.99546   9
  -4   4   3 6.53574 1.62042  10
   3  -4  -3 2.59131 1.30687   4
   3  -4  -3 2.11914 1.02896  10
  -3   4   3 1.56949 1.79373   8
  -3   4   3 2.15097 1.61865   8
  -3   4   3 3.05863 2.01630   9
  -3   4   3 3.63107 1.35675   4
  -3   4   3 2.43070 1.96719   7
  -3   4   3 1.61199 1.84679   6
   2  -4  -3 107.786 6.46523   8
  -2   4   3 101.983 6.52227   7
  -2   4   3 96.7418 5.38214   4
  -2   4   3 99.4747 6.68447   9
  -2   4   3 91.4290 6.54320   6
  -2   4   3 99.5868 5.83888   8
  -2   4   3 95.3059 6.45434   8
   1  -4  -3 79.1532 5.73950   8
   1  -4  -3 73.8374 4.26325   4
  -1   4   3 73.7214 5.41086   7
  -1   4   3 68.1021 4.84754   8
  -1   4   3 64.4905 5.47082   8
  -1   4   3 73.7693 5.57457   6
  -1   4   3 65.8981 5.34319   9
   0  -4  -3 299.123 14.5918   4
   0  -4  -3 305.901 16.0602   8
   0   4   3 305.566 15.9170   7
   0   4   3 288.310 15.9746   8
   0   4   3 293.734 15.6414   9
   0   4   3 286.561 15.4430   6
  -1  -4  -3 146.727 9.66298   8
  -1  -4  -3 144.647 8.46578   4
   1   4   3 135.286 9.56214   7
   1   4   3 144.301 9.71930   8
   1   4   3 148.254 9.13842   9
   1   4   3 144.403 8.83773   6
  -2  -4  -3 28.3881 4.82510   8
  -2  -4  -3 32.1539 4.07744   4
   2   4   3 31.5146 4.09417   6
   2   4   3 38.4194 5.08487   9
   2   4   3 33.3799 5.57980   8
   2   4   3 35.7566 5.59173   7
  -3  -4  -3 7.74811 3.26755   4
  -3  -4  -3 7.15290 3.59867   8
   3   4   3 5.39435 4.36268   7
   3   4   3 6.21725 2.81867   6
   3   4   3 9.33906 3.62945   9
   3   4   3 9.20969 3.94609   8
  -4  -4  -3 433.772 23.2182   4
  -4  -4  -3 425.514 24.2250   8
   4   4   3 404.413 33.3263   7
   4   4   3 413.111 24.0521   8
   4   4   3 446.837 27.7902   9
   4   4   3 433.784 21.5474   6
  -5  -4  -3 747.694 38.3157   4
  -5  -4  -3 739.227 39.2502   8
   5   4   3 763.536 35.5399   6
   5   4   3 721.465 37.6446   9
  -6  -4  -3 80.6518 10.5235   8
  -6  -4  -3 80.7935 9.69036   4
   6   4   3 92.7169 6.59815   5
   6   4   3 70.4388 9.17658   9
   6   4   3 77.0897 9.96197   8
   6   4   3 91.4914 6.75679   6
  -7  -4  -3 2.72419 5.56961   8
  -7  -4  -3 -1.4825 4.93509   4
   7   4   3 4.92494 3.05254   6
   7   4   3 4.71651 5.86402   9
   7   4   3 4.26147 5.24451   8
  -8  -4  -3 30.8880 7.98783   4
  -8  -4  -3 42.6103 9.20986   8
   8   4   3 40.9197 4.96818   6
   8   4   3 27.2825 7.72925   9
  -9  -4  -3 18.2620 7.78514   8
  -9  -4  -3 8.38930 6.94799   4
   9   4   3 4.81264 6.90876   9
 -10  -4  -3 21.3371 9.13970   8
 -10  -4  -3 24.0228 8.46279   4
 -13   5   3 147.619 12.9441   9
 -13   5   3 188.028 15.9371   4
 -13   5   3 164.395 16.9311   7
 -12   5   3 51.1989 9.03398   4
 -12   5   3 32.9152 6.39759   9
 -12   5   3 40.2945 8.95554   7
 -11   5   3 88.8120 7.44255   5
 -11   5   3 85.0607 10.1743   9
 -11   5   3 103.673 10.8663   4
 -10   5   3 36.9834 8.00880   7
 -10   5   3 34.5395 2.72882   8
 -10   5   3 39.0943 6.58487   9
 -10   5   3 43.0338 7.21133   4
  -9   5   3 119.400 6.47024   8
  -9   5   3 131.446 10.2092   4
  -9   5   3 103.529 11.1415   7
  -9   5   3 117.678 9.57868   9
  -8   5   3 136.040 9.82832   9
  -8   5   3 136.179 9.91818   4
  -8   5   3 138.456 8.02179  10
  -8   5   3 141.219 13.5029   7
  -8   5   3 140.141 8.15947   8
  -7   5   3 263.250 13.8869   8
  -7   5   3 283.601 13.8894  10
  -7   5   3 263.401 15.2496   9
  -7   5   3 290.531 17.0152   7
  -7   5   3 256.193 14.9625   4
  -7   5   3 276.888 13.4060   8
  -6   5   3 192.199 12.2963   7
  -6   5   3 177.162 9.75408   8
  -6   5   3 181.442 11.1816   6
  -6   5   3 184.944 11.2011   9
  -6   5   3 193.627 9.80419   8
  -6   5   3 191.165 9.83932  10
  -6   5   3 180.622 10.6275   4
   5  -5  -3 153.193 8.31139   8
  -5   5   3 140.483 8.23858   8
  -5   5   3 155.782 9.66435   6
  -5   5   3 160.348 9.66314   9
  -5   5   3 162.729 8.63726   8
  -5   5   3 163.866 8.60043   4
  -5   5   3 159.085 10.1311   7
   4  -5  -3 670.313 32.5411   8
   4  -5  -3 676.934 31.9356   4
  -4   5   3 645.881 33.2652   9
  -4   5   3 724.948 33.7787   6
  -4   5   3 712.924 32.3746   8
  -4   5   3 720.954 31.9231   4
  -4   5   3 726.660 33.6308   7
  -4   5   3 689.405 32.8666   8
   3  -5  -3 317.410 14.5103   4
  -3   5   3 308.373 15.3432   8
  -3   5   3 308.307 16.3022   9
  -3   5   3 291.978 16.3308   6
  -3   5   3 333.434 16.1417   7
  -3   5   3 307.927 16.0902   8
   2  -5  -3 30.8003 3.75541   8
   2  -5  -3 26.8462 1.95102   4
  -2   5   3 28.9146 3.84166   9
  -2   5   3 30.4477 4.15744   8
  -2   5   3 35.3784 4.08730   7
  -2   5   3 31.2292 4.28634   6
  -2   5   3 27.1304 2.95948   8
   1  -5  -3 155.410 9.57991   8
   1  -5  -3 149.488 7.49750   4
   1  -5  -3 152.667 7.60768   4
  -1   5   3 125.176 8.24696   8
  -1   5   3 156.683 9.50839   6
  -1   5   3 145.600 9.51917   8
  -1   5   3 149.049 9.08618   7
  -1   5   3 131.909 8.93657   9
   0  -5  -3 364.809 19.2776   8
   0  -5  -3 361.415 17.4470   4
   0   5   3 337.529 18.4377   9
   0   5   3 350.974 18.8104   7
   0   5   3 368.017 18.7930   6
   0   5   3 350.984 19.3526   8
  -1  -5  -3 310.554 15.9804   4
  -1  -5  -3 298.673 17.6330   8
   1   5   3 303.263 16.6710   6
   1   5   3 306.801 17.6803   7
   1   5   3 304.495 17.8119   8
   1   5   3 333.172 17.2875   9
  -2  -5  -3 245.507 14.2037   4
  -2  -5  -3 261.319 15.9924   8
   2   5   3 263.575 16.0242   8
   2   5   3 234.448 15.7955   7
   2   5   3 260.924 15.0422   9
   2   5   3 265.732 14.5806   6
  -3  -5  -3 758.638 36.4095   4
  -3  -5  -3 736.272 38.0916   8
   3   5   3 694.492 38.3216   7
   3   5   3 693.423 36.4460   9
   3   5   3 785.038 35.8803   6
   3   5   3 732.352 38.0472   8
  -4  -5  -3 390.980 21.4464   4
  -4  -5  -3 373.014 22.8795   8
   4   5   3 379.450 20.0330   6
   4   5   3 368.358 21.3674   9
  -5  -5  -3 60.5772 8.37714   4
  -5  -5  -3 55.6570 9.29962   8
   5   5   3 70.2774 9.52393   8
   5   5   3 71.5623 7.11191   6
   5   5   3 66.8844 8.40571   9
   5   5   3 68.5562 6.94015   5
  -6  -5  -3 152.090 14.8470   8
  -6  -5  -3 162.901 13.4479   4
   6   5   3 162.862 10.5503   6
   6   5   3 159.570 13.8043   8
   6   5   3 165.127 10.3805   5
   6   5   3 140.562 12.8821   9
  -7  -5  -3 6.84284 7.14163   8
  -7  -5  -3 16.5124 10.6024   4
   7   5   3 6.22100 6.15092   8
   7   5   3 9.71850 6.30857   9
   7   5   3 17.9970 4.50146   6
  -8  -5  -3 45.0662 8.95751   4
  -8  -5  -3 33.4952 8.83061   8
   8   5   3 26.4986 8.09379   9
  -9  -5  -3 71.9540 12.1836   8
  -9  -5  -3 92.6412 12.8088   4
   9   5   3 53.8455 11.1374   9
 -13   6   3 50.2911 6.70202   6
 -13   6   3 58.1961 10.3975   4
 -13   6   3 54.4094 10.8896   7
 -13   6   3 43.2251 7.75429   9
 -12   6   3 127.051 10.1327   6
 -12   6   3 130.525 11.5070   9
 -12   6   3 145.049 14.3419   7
 -11   6   3 139.329 10.0525   5
 -11   6   3 120.170 9.70403   6
 -11   6   3 127.842 15.2343   9
 -11   6   3 159.184 12.1821   4
 -10   6   3 37.0638 6.59747   9
 -10   6   3 47.2021 7.05266   4
 -10   6   3 40.1936 5.46796   6
 -10   6   3 38.8577 8.02117   7
 -10   6   3 41.1301 4.52476  10
  -9   6   3 121.545 11.7397   7
  -9   6   3 118.991 9.96841   9
  -9   6   3 142.005 8.07055  10
  -9   6   3 139.583 10.1908   4
  -9   6   3 127.100 9.57447   6
  -8   6   3 9.83690 4.55203   7
  -8   6   3 17.1926 4.39294   9
  -8   6   3 9.22665 2.13368   8
  -8   6   3 7.58348 2.08846  10
  -8   6   3 8.30970 3.53485   4
  -8   6   3 14.2594 2.68842   8
  -8   6   3 11.7425 3.86568   6
  -7   6   3 1.07653 2.88246   6
  -7   6   3 -0.4726 1.81574   8
  -7   6   3 2.46772 3.43548   7
  -7   6   3 3.72881 3.05140   9
  -7   6   3 1.28495 1.56940  10
  -7   6   3 4.89568 2.77626   4
  -6   6   3 110.475 8.51442   7
  -6   6   3 108.943 8.45587   6
  -6   6   3 108.363 8.06735   9
  -6   6   3 105.278 6.78819   4
  -6   6   3 110.025 6.56701   8
  -6   6   3 109.659 6.83224   8
   5  -6  -3 327.536 16.9011   8
  -5   6   3 344.510 18.1425   7
  -5   6   3 339.134 18.0966   9
  -5   6   3 349.317 17.2575   8
  -5   6   3 335.639 16.1953   4
  -5   6   3 333.239 18.3767   6
   4  -6  -3 136.906 8.47072   8
  -4   6   3 143.123 8.94629   8
  -4   6   3 153.218 9.85423   6
  -4   6   3 139.549 8.91966   7
  -4   6   3 143.212 9.43426   9
  -4   6   3 133.827 8.05339   8
  -3   6   3 162.090 9.29372   8
  -3   6   3 168.750 10.5195   8
  -3   6   3 173.031 10.1487   7
  -3   6   3 182.691 11.0700   6
  -3   6   3 174.946 10.6730   9
   2  -6  -3 47.5086 5.90010   8
  -2   6   3 55.5473 5.71103   8
  -2   6   3 48.8858 5.82132   6
  -2   6   3 49.0793 5.16781   9
  -2   6   3 48.8672 4.84946   7
   1  -6  -3 42.8543 3.15748   4
   1  -6  -3 47.2949 5.46236   8
   1  -6  -3 50.3120 3.42542   4
  -1   6   3 48.6421 5.40780   9
  -1   6   3 54.8033 6.14112   8
  -1   6   3 48.9119 5.90801   6
  -1   6   3 44.1090 5.00073   7
  -1   6   3 38.0160 4.26665   8
   0  -6  -3 1.13942 1.87495   4
   0  -6  -3 1.98062 2.84260   8
   0   6   3 2.14865 2.81960   7
   0   6   3 0.92958 2.54141   9
   0   6   3 2.19786 3.30908   6
   0   6   3 1.36217 3.15417   8
  -1  -6  -3 82.7611 8.04498   8
  -1  -6  -3 77.6020 6.68861   4
   1   6   3 80.8894 8.26593   8
   1   6   3 81.0021 7.64464   6
   1   6   3 74.9905 7.96007   7
  -2  -6  -3 125.663 9.16615   4
  -2  -6  -3 135.169 11.1670   8
   2   6   3 140.286 11.5296   8
   2   6   3 111.957 9.88316   9
   2   6   3 150.234 12.0278   7
   2   6   3 150.260 10.1453   6
  -3  -6  -3 159.859 13.1818   8
  -3  -6  -3 159.161 11.2478   4
   3   6   3 173.530 11.3230   6
   3   6   3 164.862 13.8244   7
   3   6   3 158.741 12.0087   9
  -4  -6  -3 166.398 13.5459   8
   4   6   3 127.864 11.7078   9
   4   6   3 158.114 13.5049   8
   4   6   3 155.027 10.8502   5
   4   6   3 152.789 11.1411   6
  -5  -6  -3 351.110 23.1407   8
  -5  -6  -3 348.798 20.5609   4
   5   6   3 347.809 22.6944   8
   5   6   3 335.367 19.5848   6
   5   6   3 313.104 20.6722   9
   5   6   3 342.203 18.9453   5
  -6  -6  -3 254.221 17.6036   4
  -6  -6  -3 224.272 18.8439   8
   6   6   3 255.980 14.5736   5
   6   6   3 263.464 19.1223   8
   6   6   3 244.513 14.6187   6
   6   6   3 207.890 16.9763   9
  -7  -6  -3 29.2938 8.25006   4
  -7  -6  -3 13.9635 7.07663   8
   7   6   3 9.39574 7.38240   9
  -8  -6  -3 -2.5623 6.65761   8
  -8  -6  -3 2.98769 6.40596   4
   8   6   3 2.34245 7.36975   9
 -13   7   3 0.11281 3.74151   6
 -13   7   3 2.88929 6.97992   7
 -13   7   3 3.30179 4.66658   9
 -13   7   3 -0.6108 6.03517   4
 -12   7   3 26.9944 6.71581   9
 -12   7   3 42.0844 8.85968   7
 -12   7   3 47.3163 8.39320   4
 -12   7   3 35.3707 6.00887   6
 -11   7   3 40.1693 6.99540   9
 -11   7   3 38.1228 6.28968   5
 -11   7   3 39.1312 6.42321   6
 -10   7   3 98.4594 8.76544   5
 -10   7   3 116.115 13.6775   4
 -10   7   3 97.9247 10.8835   7
 -10   7   3 98.7170 9.15115   9
 -10   7   3 101.248 8.90810   6
  -9   7   3 175.538 12.2839   9
  -9   7   3 174.442 13.7021   7
  -9   7   3 170.544 12.0650   6
  -9   7   3 184.831 9.92892  10
  -8   7   3 160.898 11.6665   6
  -8   7   3 154.359 12.3642   7
  -8   7   3 186.815 9.63687   8
  -8   7   3 175.621 9.39346   8
  -8   7   3 163.408 9.41309  10
  -8   7   3 163.741 11.6228   9
  -8   7   3 191.697 10.9666   4
  -7   7   3 115.777 9.57779   6
  -7   7   3 131.362 7.85169   4
  -7   7   3 120.657 9.42325   9
  -7   7   3 125.803 9.05219   8
  -7   7   3 127.757 7.89773   8
  -7   7   3 119.236 9.79002   7
  -6   7   3 44.9064 4.87388   8
  -6   7   3 40.8149 5.81658   9
  -6   7   3 39.0343 4.06983   8
  -6   7   3 51.7506 3.77631   4
  -6   7   3 44.0013 6.23753   6
  -6   7   3 43.5707 5.56846   7
   5  -7  -3 7.33828 2.71946   8
  -5   7   3 11.4960 3.43477   8
  -5   7   3 11.9599 2.60488   8
  -5   7   3 10.9210 3.31729   7
  -5   7   3 10.8216 3.79863   6
   4  -7  -3 31.1590 2.58640  10
   4  -7  -3 27.7353 4.20913   8
  -4   7   3 27.5008 4.80661   9
  -4   7   3 27.5087 5.83947   6
  -4   7   3 28.4333 4.39322   7
  -4   7   3 33.7488 5.41849   8
  -4   7   3 26.4513 3.19844   8
   3  -7  -3 33.5443 4.12950   8
  -3   7   3 36.8546 5.12941   9
  -3   7   3 31.0257 4.42745   7
  -3   7   3 26.9177 3.36649   8
   2  -7  -3 15.0821 3.81257   8
  -2   7   3 9.57954 2.95866   7
  -2   7   3 21.7433 6.31488   6
  -2   7   3 11.5756 4.27575   9
  -2   7   3 15.2686 5.50921   8
  -2   7   3 16.3829 2.92204   8
   1  -7  -3 167.177 8.78870   4
   1  -7  -3 164.622 11.7112   8
  -1   7   3 181.331 11.6532   7
  -1   7   3 158.940 11.2979   9
  -1   7   3 196.649 13.7302   8
  -1   7   3 190.681 13.4287   6
   0  -7  -3 393.777 22.4728   8
   0  -7  -3 390.456 19.5897   4
   0   7   3 423.393 22.2233   7
   0   7   3 414.994 24.2559   8
   0   7   3 369.735 21.5745   9
  -1  -7  -3 261.564 15.1824   4
  -1  -7  -3 266.620 17.1597   8
   1   7   3 265.397 16.1915   9
   1   7   3 260.260 16.8491   7
   1   7   3 268.936 23.6519   8
   1   7   3 266.253 16.8029   6
  -2  -7  -3 27.5720 6.28335   8
  -2  -7  -3 30.6871 4.87664   4
   2   7   3 32.7757 6.46774   9
   2   7   3 29.5770 6.99438   7
   2   7   3 22.2247 5.54231   6
  -3  -7  -3 89.1930 10.4833   8
  -3  -7  -3 94.5351 8.62101   4
   3   7   3 71.0822 9.21576   9
   3   7   3 68.5364 10.4973   7
   3   7   3 95.5071 9.08526   6
  -4  -7  -3 18.5563 6.74554   8
  -4  -7  -3 30.1017 6.07618   4
   4   7   3 16.4807 7.50783   8
   4   7   3 21.8903 6.80016   9
   4   7   3 27.7377 5.86516   6
   4   7   3 5.78422 6.17556   5
  -5  -7  -3 247.633 19.8126   8
  -5  -7  -3 243.087 17.1199   4
   5   7   3 251.758 19.1214   8
   5   7   3 260.546 15.8442   6
  -6  -7  -3 19.0720 8.74588   8
  -6  -7  -3 17.2399 6.66497   4
   6   7   3 10.0892 5.24386   6
   6   7   3 13.3216 7.19680   9
   6   7   3 13.6965 7.99181   8
   6   7   3 20.1165 7.58252   5
  -7  -7  -3 30.7450 8.01711   4
  -7  -7  -3 44.0938 10.9267   8
   7   7   3 24.0453 9.55558   9
   7   7   3 40.9426 6.23266   6
   8   7   3 52.3795 10.6661   9
 -13   8   3 105.602 10.5646   9
 -13   8   3 91.3541 9.29071   6
 -12   8   3 188.948 16.1266   7
 -12   8   3 174.714 13.1046   6
 -12   8   3 167.753 13.5408   9
 -12   8   3 203.556 18.8955   5
 -11   8   3 3.23736 4.54320   9
 -11   8   3 5.77640 4.72397   5
 -11   8   3 6.84898 10.2855   7
 -11   8   3 17.8665 5.83448   4
 -11   8   3 4.32157 4.39238   6
 -10   8   3 12.8537 5.76716   7
 -10   8   3 6.11713 4.40259   5
 -10   8   3 16.0450 4.78047   4
 -10   8   3 8.02683 4.36827   6
  -9   8   3 43.9663 6.58667   9
  -9   8   3 43.1110 7.19230   7
  -9   8   3 46.4810 6.45625   6
  -8   8   3 212.866 13.9210   9
  -8   8   3 238.714 11.5935   8
  -8   8   3 205.293 14.4140   7
  -8   8   3 209.401 14.5440   6
  -7   8   3 5.13461 3.72778   9
  -7   8   3 5.95185 3.91832   7
  -7   8   3 2.26197 3.55490   6
  -7   8   3 14.2367 3.77894   8
  -7   8   3 5.92506 2.32295   4
  -6   8   3 69.0704 6.68007   7
  -6   8   3 69.9655 7.87685   6
  -6   8   3 62.2798 7.40916   9
  -6   8   3 81.8543 6.90349   8
  -6   8   3 63.5796 5.32072   8
   5  -8  -3 110.116 8.15154   8
  -5   8   3 125.391 10.0369   6
  -5   8   3 136.103 9.30471   8
  -5   8   3 123.578 8.64959   7
  -5   8   3 110.463 7.41044   8
  -5   8   3 116.875 9.43241   9
   4  -8  -3 38.3038 4.94459   8
   4  -8  -3 27.1507 3.46481  10
  -4   8   3 31.6791 6.06928   6
  -4   8   3 37.9907 5.07878   7
  -4   8   3 28.9353 5.06611   9
  -4   8   3 26.1343 3.55034   8
  -4   8   3 42.8102 6.10324   8
   3  -8  -3 1.74273 2.85150   8
  -3   8   3 -0.5377 3.02660   9
  -3   8   3 2.22225 2.99370   7
  -3   8   3 -0.3066 3.16479   8
  -3   8   3 2.74627 3.81298   6
  -3   8   3 -0.6033 2.07670   8
   2  -8  -3 172.981 11.7631   8
  -2   8   3 140.689 9.78438   8
  -2   8   3 175.329 12.4045   8
  -2   8   3 169.646 12.2747   6
  -2   8   3 163.781 11.4214   9
  -2   8   3 168.412 11.1058   7
   1  -8  -3 8.69115 3.99519   8
  -1   8   3 8.73102 4.35412   9
  -1   8   3 7.28754 4.02634   7
  -1   8   3 6.30661 4.53205   8
  -1   8   3 5.43746 4.29210   6
   0  -8  -3 6.45360 2.47770   4
   0   8   3 2.22222 4.39131   6
   0   8   3 7.92982 4.68585   9
   0   8   3 7.31364 5.07137   8
   0   8   3 5.10701 4.71091   7
  -1  -8  -3 150.796 9.49821   4
  -1  -8  -3 162.236 12.8902   8
   1   8   3 143.584 12.1007   9
   1   8   3 141.890 12.4887   7
   1   8   3 167.925 12.3096   6
  -2  -8  -3 228.900 13.5403   4
  -2  -8  -3 229.032 17.0103   8
   2   8   3 250.266 15.7234   6
   2   8   3 203.287 16.3567   7
   2   8   3 221.634 15.6932   9
  -3  -8  -3 216.636 17.4350   8
  -3  -8  -3 209.954 14.2024   4
   3   8   3 246.218 15.8528   5
   3   8   3 263.609 24.4069   9
   3   8   3 238.786 18.0969   8
   3   8   3 235.928 15.6470   6
  -4  -8  -3 -1.8746 5.88761   8
  -4  -8  -3 0.79404 4.19516   4
   4   8   3 -4.2621 5.39326   9
   4   8   3 -0.7737 5.44795   6
   4   8   3 2.85085 6.10506   8
   4   8   3 0.32695 4.69113   5
  -5  -8  -3 7.16565 7.38408   8
  -5  -8  -3 0.41522 5.23292   4
   5   8   3 -2.1967 5.80518   9
   5   8   3 3.91000 5.53716   5
   5   8   3 2.46466 6.94759   8
   5   8   3 5.66895 5.83037   6
  -6  -8  -3 5.52819 7.93942   8
  -6  -8  -3 10.5131 6.38885   4
   6   8   3 8.35544 5.68636   6
   6   8   3 0.54302 6.69394   9
   6   8   3 8.04833 8.42839   8
  -7  -8  -3 -1.1720 6.38936   4
  -7  -8  -3 3.35182 8.01598   8
   7   8   3 2.89605 8.26454   9
 -12   9   3 79.5054 8.82208   6
 -12   9   3 81.9303 9.91548   5
 -12   9   3 84.0496 11.5729   7
 -12   9   3 77.4376 9.33600   9
 -11   9   3 68.5538 8.18569   6
 -11   9   3 76.4539 9.33102   5
 -11   9   3 67.9574 9.98968   7
 -11   9   3 79.5074 8.80033   9
 -10   9   3 141.796 12.1988   5
 -10   9   3 136.073 11.4287   9
 -10   9   3 146.676 12.4058   7
 -10   9   3 152.564 11.7821   6
  -9   9   3 20.8124 6.19450   9
  -9   9   3 28.1339 5.98936   7
  -9   9   3 26.3980 6.62467   6
  -9   9   3 15.4135 5.76465   5
  -8   9   3 -0.7595 3.34598   7
  -8   9   3 0.33646 2.31327   8
  -8   9   3 1.45617 4.19882   6
  -8   9   3 -0.9652 3.87554   9
  -7   9   3 2.42004 3.34304   8
  -7   9   3 3.00308 4.28490   6
  -7   9   3 2.17123 6.09034   7
  -7   9   3 1.14512 3.85299   9
  -6   9   3 120.176 7.64293   8
  -6   9   3 122.637 9.43875   8
  -6   9   3 126.564 10.1344   9
  -6   9   3 115.206 8.92047   7
  -6   9   3 128.161 10.9234   6
  -5   9   3 163.863 11.4206   9
  -5   9   3 147.420 10.3552   7
  -5   9   3 139.151 9.17999   8
  -5   9   3 161.578 11.3498   8
  -5   9   3 158.522 12.5479   6
  -4   9   3 215.982 13.7229   9
  -4   9   3 178.986 11.1550   8
  -4   9   3 200.647 14.3640   6
  -4   9   3 217.746 14.0040   8
  -4   9   3 200.026 12.2573   7
   3  -9  -3 186.711 13.0652   8
  -3   9   3 197.010 14.0993   6
  -3   9   3 206.192 12.7077   7
  -3   9   3 178.191 11.8764   8
  -3   9   3 186.893 13.3161   9
  -3   9   3 208.395 14.1948   8
   2  -9  -3 4.02123 3.93783   8
  -2   9   3 -2.6499 3.20002   7
  -2   9   3 -0.7060 3.74987   9
  -2   9   3 0.69749 4.07327   8
  -2   9   3 3.86549 4.55128   6
   1  -9  -3 76.0812 8.28332   8
  -1   9   3 74.3953 8.62972   9
  -1   9   3 71.6669 8.99899   6
  -1   9   3 68.9881 8.13885   7
   0  -9  -3 66.8885 8.83430   8
   0  -9  -3 75.0278 4.90609   4
   0   9   3 62.7488 8.51410   7
   0   9   3 68.5700 9.20999   9
   0   9   3 73.2724 9.51147   6
  -1  -9  -3 39.3137 7.74892   8
  -1  -9  -3 50.8097 5.03736   4
   1   9   3 53.7059 9.86777   9
   1   9   3 44.1782 7.69738   7
   1   9   3 60.9066 10.1708   8
   1   9   3 44.7668 8.16884   6
  -2  -9  -3 60.3317 9.84308   8
  -2  -9  -3 56.9723 6.11013   4
   2   9   3 70.2117 9.72933   5
   2   9   3 51.8718 10.2088   8
   2   9   3 40.3059 8.19363   9
   2   9   3 48.2757 9.13235   7
   2   9   3 51.4019 8.43832   6
  -3  -9  -3 9.85397 7.71959   8
   3   9   3 14.6942 6.56985   5
   3   9   3 19.8825 6.97954   6
   3   9   3 25.1822 8.32984   8
   3   9   3 16.6297 6.76325   9
  -4  -9  -3 121.743 10.5021   4
  -4  -9  -3 125.006 14.1852   8
   4   9   3 98.7504 12.9075   9
   4   9   3 97.0466 17.1792   6
   4   9   3 125.255 15.1309   8
   4   9   3 116.925 12.1236   5
  -5  -9  -3 257.002 17.7320   4
  -5  -9  -3 244.233 21.1975   8
   5   9   3 265.174 21.1371   9
   5   9   3 272.166 17.8320   6
   5   9   3 296.144 18.2969   5
   5   9   3 271.640 31.8853   8
  -6  -9  -3 43.6769 8.41503   4
  -6  -9  -3 42.2039 11.1041   8
   6   9   3 70.5560 21.7725   8
   6   9   3 50.0843 8.42129   6
   6   9   3 51.1551 10.7474   9
 -11  10   3 16.3156 5.94561   7
 -11  10   3 8.97556 5.52016   9
 -11  10   3 13.8861 5.28938   6
 -11  10   3 7.35255 5.96857   5
 -10  10   3 73.3522 9.31657   5
 -10  10   3 51.9765 8.14566   6
 -10  10   3 38.4241 7.70357   9
 -10  10   3 58.0668 8.44702   7
  -9  10   3 66.6947 8.74642   9
  -9  10   3 57.8654 9.15169   5
  -9  10   3 64.6816 8.95597   6
  -9  10   3 75.0400 8.19244   7
  -8  10   3 130.323 7.96960   8
  -8  10   3 140.883 13.8309   9
  -8  10   3 116.580 10.0349   7
  -8  10   3 132.169 11.7528   6
  -7  10   3 -1.5452 3.80304   9
  -7  10   3 1.07901 3.52861   7
  -7  10   3 1.46421 3.30096   8
  -7  10   3 5.66405 5.42928   6
  -6  10   3 23.2233 5.46508   9
  -6  10   3 32.7292 11.7546   6
  -6  10   3 15.0553 5.54301   7
  -5  10   3 7.25443 4.53614   9
  -5  10   3 6.34416 3.81609   7
  -5  10   3 11.6308 7.42048   6
  -4  10   3 84.2906 10.0931   6
  -4  10   3 73.9301 8.59317   9
  -4  10   3 82.4042 7.75752   7
  -3  10   3 243.666 16.7318   6
  -3  10   3 223.426 14.5600   7
  -3  10   3 230.739 15.8553   9
  -2  10   3 354.641 21.4420   9
  -2  10   3 361.748 22.8664   7
  -2  10   3 345.187 21.9420   6
   1 -10  -3 109.965 11.3001   8
  -1  10   3 93.2435 11.9820   6
  -1  10   3 113.635 10.2035   7
   0 -10  -3 66.1213 8.93785   8
   0  10   3 41.2305 7.83454   7
   0  10   3 61.8543 9.03280   9
   0  10   3 60.7173 11.3086   5
  -1 -10  -3 11.0092 6.67650   8
   1  10   3 11.5187 8.21186   8
   1  10   3 10.2119 6.42227   9
   1  10   3 3.88242 6.68846   7
   1  10   3 9.28734 6.79415   6
  -2 -10  -3 9.61325 7.17724   8
   2  10   3 4.68117 5.91631   9
   2  10   3 19.0870 8.71433   5
   2  10   3 13.3305 6.85547   6
   2  10   3 11.9748 7.96650   8
  -3 -10  -3 4.35409 7.31463   8
   3  10   3 -3.2142 6.87865   8
   3  10   3 0.34475 5.93895   5
   3  10   3 -2.4798 6.32194   9
   3  10   3 4.62023 6.84880   6
   4  10   3 32.8281 11.0677   9
   4  10   3 51.3186 9.78665   5
   4  10   3 54.8757 11.5329   8
   4  10   3 51.2628 8.64386   6
 -11  11   3 2.94818 5.79584   7
 -11  11   3 4.08116 5.87903   5
 -11  11   3 3.54233 6.22302   9
 -10  11   3 12.2331 6.58882   6
 -10  11   3 23.8299 6.22110   7
 -10  11   3 17.4266 7.10079   5
 -10  11   3 23.4223 6.42696   9
  -9  11   3 7.41277 6.30566   6
  -9  11   3 12.5090 5.57144   7
  -9  11   3 7.68803 6.21016   5
  -8  11   3 32.6804 5.99161   7
  -8  11   3 33.8336 7.95740   5
  -8  11   3 25.0007 6.99732   9
  -8  11   3 36.1998 7.54661   6
  -8  11   3 23.9303 5.03457   8
  -7  11   3 25.4294 6.02543   9
  -7  11   3 19.3182 5.36265   8
  -7  11   3 20.2469 6.70965   5
  -7  11   3 21.7387 5.39788   7
  -7  11   3 23.7553 7.04692   6
  -6  11   3 21.0787 5.90839   8
  -6  11   3 19.0575 6.79371   6
  -6  11   3 25.3434 6.87009   5
  -6  11   3 14.4944 4.49738   7
  -6  11   3 17.3329 5.86514   9
  -5  11   3 18.6867 8.05109   7
  -5  11   3 15.9034 6.87103   6
  -5  11   3 11.2779 5.53143   9
  -5  11   3 18.8709 6.21752   8
  -4  11   3 7.00352 5.30180   9
  -4  11   3 -5.5090 4.90191   6
  -4  11   3 -0.2584 7.02974   7
  -4  11   3 0.70791 4.92443   8
  -3  11   3 2.96293 5.61549   8
  -3  11   3 3.29263 5.38346   5
  -3  11   3 6.18796 5.18324   7
  -3  11   3 1.93011 5.88937   6
  -3  11   3 2.44476 5.07137   9
  -2  11   3 28.2182 7.04407   9
  -2  11   3 31.2877 7.93987   6
  -2  11   3 34.5175 8.28449   8
  -2  11   3 39.1023 7.98646   5
  -2  11   3 22.8907 6.53909   7
  -1  11   3 95.7885 10.4100   7
  -1  11   3 103.494 12.8213   8
  -1  11   3 105.386 11.5400   5
  -1  11   3 120.732 11.9678   6
  -1  11   3 78.0492 10.9375   9
   0  11   3 111.307 12.1213   6
   0  11   3 120.223 12.5595   5
   0  11   3 93.0358 11.6388   9
   0  11   3 114.623 13.3689   8
   0  11   3 95.5857 11.2851   7
   1  11   3 156.041 15.5009   7
   1  11   3 193.189 15.4980   6
   1  11   3 192.063 17.2780   8
   1  11   3 171.039 14.9798   9
   2  11   3 123.210 15.1058   9
   2  11   3 167.769 17.2692   8
   2  11   3 161.896 14.2950   5
   2  11   3 126.885 13.8781   6
   3  11   3 87.9273 11.9297   6
   3  11   3 81.2236 13.8243   8
   3  11   3 57.5738 10.8839   9
   3  11   3 101.973 13.0039   5
  -9  12   3 1.08360 5.87434   5
  -9  12   3 2.85836 5.84646   9
  -9  12   3 2.74438 3.37097   8
  -8  12   3 16.3959 7.06727   5
  -8  12   3 28.7529 6.80132   9
  -8  12   3 30.2813 7.84308   6
  -7  12   3 6.47498 5.83852   9
  -7  12   3 16.5882 7.57226   5
  -7  12   3 10.9397 5.39902   8
  -7  12   3 12.4436 7.35850   6
  -6  12   3 118.395 12.6899   6
  -6  12   3 93.8981 10.6019   9
  -6  12   3 114.947 12.7888   7
  -6  12   3 115.871 11.0960   8
  -6  12   3 116.354 12.9607   5
  -5  12   3 231.815 15.2811   7
  -5  12   3 229.955 18.2495   5
  -5  12   3 216.911 15.7182   9
  -5  12   3 216.976 17.7791   6
  -5  12   3 234.912 16.5280   8
  -4  12   3 212.972 17.3114   6
  -4  12   3 221.541 16.4552   8
  -4  12   3 212.220 17.3697   5
  -4  12   3 177.864 14.7323   9
  -4  12   3 210.891 14.6216   7
  -3  12   3 176.268 15.2831   8
  -3  12   3 160.818 13.1434   7
  -3  12   3 137.031 13.3647   9
  -3  12   3 168.643 15.2129   6
  -3  12   3 199.374 16.0759   5
  -2  12   3 20.5513 8.14373   8
  -2  12   3 16.9401 8.59118   5
  -2  12   3 10.2310 6.54242   7
  -2  12   3 17.6981 7.12557   9
  -2  12   3 33.9310 9.25752   6
  -1  12   3 10.7142 8.29485   6
  -1  12   3 2.08922 6.13931   9
  -1  12   3 5.86243 7.54494   5
  -1  12   3 13.1245 8.32601   8
   0  12   3 12.0791 7.82581   9
   0  12   3 4.49550 7.63760   6
   0  12   3 2.77481 8.20597   8
   0  12   3 10.8967 7.71750   5
   0  12   3 8.01997 8.02813   7
   1  12   3 12.8790 9.46642   8
   1  12   3 27.6732 8.29517   9
   1  12   3 13.7998 8.92651   6
   1  12   3 10.6865 7.72133   5
  -8  13   3 -1.4528 4.30028   8
  -7  13   3 9.49967 5.80420   8
  -7  13   3 2.45463 7.19019   6
  -7  13   3 6.97152 7.16395   5
  -7  13   3 3.08518 6.01706   9
  -6  13   3 42.1955 8.54029   9
  -6  13   3 63.7958 11.5442   5
  -6  13   3 52.9956 8.71865   8
  -6  13   3 39.4303 9.72413   6
  -5  13   3 9.89377 7.93230   6
  -5  13   3 16.1243 7.52978   8
  -5  13   3 16.0234 8.47762   5
  -5  13   3 23.2947 6.91308   9
  -4  13   3 13.0202 7.43244   8
  -4  13   3 9.60258 8.28415   6
  -4  13   3 11.4139 7.05517   9
  -4  13   3 13.8279 8.43887   5
  -3  13   3 54.2413 10.4582   5
  -3  13   3 41.3012 9.63140   8
  -3  13   3 34.9978 10.0271   6
  -2  13   3 107.377 13.7687   5
  -2  13   3 103.451 13.9738   6
  -2  13   3 90.4111 14.0787   8
  -2  13   3 116.473 12.6338   9
  -1  13   3 4.72321 7.75859   5
  -1  13   3 3.40834 7.30570   9
  -1  13   3 25.0597 9.35648   6
  -1  13   3 21.4984 9.17133   8
  -2  15  -4 76.9296 10.7259   8
  -2  15  -4 38.8189 8.11040   9
  -2  15  -4 66.7205 11.5061   6
  -2  15  -4 55.5627 11.0776   5
  -3  15  -4 58.0683 9.97795   8
  -3  15  -4 66.9375 9.18708   9
  -3  15  -4 52.7294 9.88599   5
  -3  15  -4 58.1004 10.0195   6
  -4  15  -4 2.10851 5.42133   8
  -4  15  -4 0.82488 5.31070   9
  -4  15  -4 5.55584 7.73357   5
  -4  15  -4 -4.5875 6.27686   6
  -5  15  -4 1.49930 6.64865   6
  -5  15  -4 -0.9533 4.75294   8
  -5  15  -4 8.65612 7.62816   5
  -5  15  -4 4.80248 5.30849   9
   1  14  -4 131.138 13.1504   9
   1  14  -4 156.775 15.6086   8
   1  14  -4 120.246 14.2196   6
   1  14  -4 141.028 23.4937   5
   0  14  -4 49.9732 11.5567   6
   0  14  -4 45.0057 10.0555   5
   0  14  -4 40.1069 7.32417   9
  -1  14  -4 77.8873 9.54037   9
  -1  14  -4 53.9360 10.6163   8
  -1  14  -4 66.2385 11.5613   5
  -1  14  -4 69.4577 13.1192   6
  -2  14  -4 39.8984 7.32882   9
  -2  14  -4 55.6934 9.16419   8
  -2  14  -4 51.6619 9.49469   6
  -2  14  -4 69.9387 10.9683   5
  -3  14  -4 11.0845 7.18849   5
  -3  14  -4 5.52769 5.20164   9
  -3  14  -4 5.41660 5.67921   8
  -3  14  -4 8.07964 6.60724   6
  -4  14  -4 6.27076 6.65970   5
  -4  14  -4 2.65855 5.96147   6
  -4  14  -4 8.95097 5.47284   8
  -5  14  -4 179.504 15.9399   5
  -5  14  -4 197.488 15.6697   6
  -5  14  -4 198.048 13.6006   8
  -6  14  -4 143.844 11.5456   9
  -6  14  -4 152.581 14.4733   5
  -6  14  -4 153.025 10.1378   8
  -6  14  -4 160.516 13.8912   6
  -7  14  -4 44.0227 13.6458   5
  -7  14  -4 46.1639 8.41130   6
  -7  14  -4 28.9651 6.46290   9
  -8  14  -4 77.6112 10.3603   6
  -8  14  -4 65.4058 13.9512   5
   3  13  -4 12.8978 8.60606   8
   3  13  -4 0.78102 6.99334   9
   3  13  -4 5.51866 6.49135   5
   3  13  -4 11.2015 7.66470   6
   2  13  -4 34.3199 8.42829   5
   2  13  -4 36.0449 9.38475   8
   2  13  -4 43.5538 9.10521   6
   1  13  -4 88.8020 11.1227   9
   1  13  -4 107.256 11.2857   5
   1  13  -4 105.116 12.6206   6
   1  13  -4 105.786 13.0180   8
   0  13  -4 225.255 17.4874   6
   0  13  -4 231.041 18.3866   8
   0  13  -4 232.865 17.3190   5
   0  13  -4 216.342 16.2152   9
  -1  13  -4 77.2057 10.4143   6
  -1  13  -4 99.1282 11.3790   5
  -1  13  -4 90.5780 10.9317   8
  -2  13  -4 129.057 12.3173   6
  -2  13  -4 135.426 12.1875   8
  -2  13  -4 125.170 12.7251   5
  -2  13  -4 121.671 10.6568   9
  -3  13  -4 138.901 13.0237   5
  -3  13  -4 137.552 11.6017   8
  -3  13  -4 112.981 11.9552   6
  -3  13  -4 113.766 10.1201   9
  -4  13  -4 15.1915 5.50792   8
  -4  13  -4 10.0465 4.91304   9
  -4  13  -4 26.1236 6.83159   6
  -4  13  -4 23.8774 7.38062   5
  -5  13  -4 -2.3776 4.61524   5
  -5  13  -4 2.84051 5.28144   6
  -5  13  -4 0.08396 3.86649   9
  -5  13  -4 1.47274 3.93057   8
  -6  13  -4 2.67799 4.11320   9
  -6  13  -4 1.40828 3.00900   8
  -6  13  -4 -0.9326 4.97266   6
  -6  13  -4 8.56648 6.22986   5
  -7  13  -4 80.6754 9.84337   6
  -7  13  -4 90.0168 8.57511   9
  -7  13  -4 96.9835 10.8427   5
  -8  13  -4 156.091 14.1778   5
  -8  13  -4 169.869 13.9731   6
  -8  13  -4 185.642 12.5322   9
  -9  13  -4 11.4238 6.16081   6
  -9  13  -4 10.1945 6.75124   5
   5  12  -4 60.3987 11.7011   6
   5  12  -4 59.9272 11.0337   8
   5  12  -4 80.2008 9.69353   5
   5  12  -4 53.1212 9.71924   9
   4  12  -4 120.867 12.5833   6
   4  12  -4 123.097 14.4281   8
   4  12  -4 129.873 13.2298   9
   4  12  -4 125.129 11.8405   5
   3  12  -4 50.1256 8.73227   5
   3  12  -4 40.7730 8.36711   9
   3  12  -4 44.3835 8.83824   6
   3  12  -4 28.5023 8.52800   8
   2  12  -4 39.4574 7.71726   9
   2  12  -4 38.5780 8.19115   6
   2  12  -4 47.9971 9.20573   8
   2  12  -4 29.4856 7.34599   5
   1  12  -4 117.573 12.0235   5
   1  12  -4 125.230 12.9789   8
   1  12  -4 137.334 12.6808   6
   0  12  -4 4.10711 5.53439   5
   0  12  -4 4.22926 5.00358   8
   0  12  -4 5.11068 4.53723   9
   0  12  -4 0.73279 5.04401   6
  -1  12  -4 19.4664 5.13025   9
  -1  12  -4 22.6313 6.95946   8
  -1  12  -4 15.5487 6.27892   5
  -1  12  -4 25.1098 6.87073   6
  -2  12  -4 73.6668 9.24935   8
  -2  12  -4 77.2088 7.84263   9
  -2  12  -4 78.9214 9.82892   6
  -2  12  -4 95.7043 10.5343   5
   2 -12   4 89.9815 5.87066  10
  -3  12  -4 132.731 10.3391   9
  -3  12  -4 146.362 13.1808   5
  -3  12  -4 153.721 12.0337   8
  -4  12  -4 103.460 9.26701   8
  -4  12  -4 109.920 11.1783   5
  -4  12  -4 91.1579 8.22151   9
  -5  12  -4 161.946 17.1834   6
  -5  12  -4 210.746 12.9479   9
  -5  12  -4 218.548 15.9466   5
  -5  12  -4 208.836 14.5752   8
  -6  12  -4 197.822 12.4905   9
  -6  12  -4 206.471 15.4398   5
  -6  12  -4 183.099 10.6476   8
  -7  12  -4 24.2115 6.98216   5
  -7  12  -4 23.7512 4.40774   9
  -8  12  -4 28.1802 5.15105   9
  -8  12  -4 17.0543 6.19585   5
  -8  12  -4 30.4079 6.36800   6
  -9  12  -4 83.9274 10.2393   5
  -9  12  -4 69.3901 9.02974   6
  -9  12  -4 67.3976 8.67750   9
 -10  12  -4 -0.9985 4.89893   5
 -10  12  -4 -0.8781 4.80346   6
   6  11  -4 5.15575 7.54830   8
   6  11  -4 5.24940 7.09118   9
   6  11  -4 3.99440 6.23195   6
  -6 -11   4 7.49408 11.7935   7
  -6 -11   4 6.63672 5.33591   4
  -6 -11   4 5.52512 7.60955   8
   5  11  -4 2.50277 6.63566   8
   5  11  -4 -2.8838 5.34734   5
   5  11  -4 -5.2289 5.12043   6
   5  11  -4 0.10526 5.71147   9
  -5 -11   4 -1.1521 5.12537   7
  -5 -11   4 4.35250 6.94252   8
  -5 -11   4 -1.2388 3.92819   4
   4  11  -4 5.66447 6.17990   9
   4  11  -4 1.47538 4.94250   5
   4  11  -4 1.68511 4.93234   6
   4  11  -4 0.93571 6.30645   8
  -4 -11   4 4.00723 4.88908   7
  -4 -11   4 1.62587 3.66792   4
  -4 -11   4 -1.8734 6.23798   8
   3  11  -4 124.446 11.6931   6
   3  11  -4 128.982 11.8558   5
   3  11  -4 116.930 12.1198   9
  -3 -11   4 133.076 13.4782   8
  -3 -11   4 110.422 8.93736   4
  -3 -11   4 125.312 10.2847   7
   2  11  -4 231.310 17.2068   8
   2  11  -4 209.564 15.2969   6
   2  11  -4 216.619 15.1914   5
   2  11  -4 174.161 14.1289   9
  -2 -11   4 238.364 17.0230   8
  -2 -11   4 179.385 11.4821   4
   1  11  -4 239.717 16.9538   8
   1  11  -4 228.438 15.7066   5
   1  11  -4 196.117 14.2892   9
  -1 -11   4 200.818 11.4127   4
   0  11  -4 199.412 14.7004   5
   0  11  -4 218.464 15.0605   6
   0  11  -4 188.727 13.4586   9
   0  11  -4 188.262 14.8805   8
   0 -11   4 180.586 10.3939   4
   0 -11   4 230.878 15.4303   8
  -1  11  -4 11.0148 5.09679   8
  -1  11  -4 10.6986 4.31695   9
  -1  11  -4 19.6820 5.85052   6
  -1  11  -4 14.9209 5.56764   5
  -2  11  -4 95.1939 8.40894   9
  -2  11  -4 99.6021 9.56012   8
  -2  11  -4 93.0747 9.69207   6
  -2  11  -4 100.547 10.3858   5
   2 -11   4 100.485 6.39192  10
  -3  11  -4 0.92592 3.65419   8
  -3  11  -4 4.30558 4.59958   5
  -3  11  -4 -0.4823 2.90311   8
  -3  11  -4 1.96554 4.24907   6
  -3  11  -4 -1.2037 5.30680   9
  -4  11  -4 47.6343 5.73327   9
  -4  11  -4 44.6063 6.37638   8
  -4  11  -4 46.7303 4.90409   8
  -4  11  -4 51.3397 7.86069   6
  -4  11  -4 54.0292 8.69237   5
  -5  11  -4 132.548 8.78383   8
  -5  11  -4 130.008 9.21540   9
  -5  11  -4 128.343 11.8326   5
  -5  11  -4 135.211 10.9293   6
  -5  11  -4 124.051 7.82138   8
  -6  11  -4 109.276 7.93450   9
  -6  11  -4 95.3699 9.31515   6
  -6  11  -4 105.027 10.3216   5
  -7  11  -4 111.350 9.98165   6
  -7  11  -4 125.861 10.9193   5
  -8  11  -4 186.261 11.6185   9
  -8  11  -4 175.430 12.8619   6
  -8  11  -4 175.554 13.6740   5
  -9  11  -4 4.33820 4.37294   6
  -9  11  -4 1.38375 5.13204   5
  -9  11  -4 1.28742 3.59339   9
 -10  11  -4 1.48249 4.16600   6
 -11  11  -4 4.30282 5.03202   5
   7  10  -4 143.925 15.9926   9
   7  10  -4 143.446 13.2154   6
   7  10  -4 162.541 18.0933   8
  -7 -10   4 158.450 13.0219   4
  -7 -10   4 168.152 16.3490   8
  -7 -10   4 170.350 15.4991   7
   6  10  -4 80.2357 11.1366   9
   6  10  -4 83.3783 10.0204   6
   6  10  -4 109.068 13.2440   8
   6  10  -4 86.1235 8.90413   5
  -6 -10   4 96.8410 11.1735   7
  -6 -10   4 109.171 11.3708   4
  -6 -10   4 117.342 13.2946   8
   5  10  -4 69.5531 9.33301   6
   5  10  -4 58.0233 9.46560   9
   5  10  -4 60.3497 7.93755   5
   5  10  -4 54.4649 10.3569   8
  -5 -10   4 68.2285 11.1334   8
  -5 -10   4 54.8884 7.07344   4
  -5 -10   4 77.4384 9.36699   7
   4  10  -4 12.1182 5.67886   6
   4  10  -4 -1.5577 5.08187   8
   4  10  -4 8.55606 4.91544   5
   4  10  -4 8.35384 5.88685   9
  -4 -10   4 6.65845 6.26768   8
  -4 -10   4 9.38678 3.99032   4
   3  10  -4 -3.8930 4.08974   6
   3  10  -4 3.96023 4.63732   9
   3  10  -4 6.40618 5.51705   8
   3  10  -4 4.57653 4.63396   5
  -3 -10   4 -0.4908 5.33557   8
  -3 -10   4 2.49744 2.95907   4
   2  10  -4 59.4910 8.50084   6
   2  10  -4 54.2658 7.83474   5
   2  10  -4 57.4776 9.18546   8
   2  10  -4 44.8392 7.11025   9
  -2 -10   4 70.1006 8.98380   8
  -2 -10   4 43.4079 4.75611   4
   1  10  -4 183.053 13.2538   5
   1  10  -4 187.816 12.9825   6
   1  10  -4 164.122 12.2217   9
   1  10  -4 163.288 13.5332   8
  -1 -10   4 186.536 13.9227   8
  -1 -10   4 162.518 9.74058   4
   0  10  -4 175.892 12.8413   6
   0  10  -4 182.315 13.4877   8
   0  10  -4 176.086 12.9883   5
   0  10  -4 182.854 11.9319   9
   0 -10   4 161.909 9.29355   4
   0 -10   4 193.718 13.5263   8
   0 -10   4 156.648 9.17726   7
  -1  10  -4 111.579 8.71518   9
  -1  10  -4 88.2459 8.62186   8
  -1  10  -4 120.715 10.3099   8
  -1  10  -4 121.698 10.2433   6
  -1  10  -4 105.356 9.99217   5
   1 -10   4 133.586 13.0080   8
   1 -10   4 101.715 6.53588   4
  -2  10  -4 445.466 23.2055   8
  -2  10  -4 374.532 21.9221   8
  -2  10  -4 395.577 21.5008   9
  -2  10  -4 428.036 23.8303   5
  -2  10  -4 397.042 22.9394   6
   2 -10   4 420.184 20.6837  10
  -3  10  -4 560.908 30.5160   6
  -3  10  -4 565.585 29.0362   8
  -3  10  -4 616.361 30.0851   8
  -3  10  -4 593.143 31.4089   5
  -3  10  -4 550.071 28.7243   9
   3 -10   4 592.195 30.2750   8
  -4  10  -4 24.0626 5.17080   6
  -4  10  -4 16.1211 3.34894   8
  -4  10  -4 22.3581 4.29872   8
  -4  10  -4 14.2025 3.33915   9
  -4  10  -4 20.8949 5.67559   5
  -5  10  -4 45.2694 4.57432   8
  -5  10  -4 37.0853 6.97092   5
  -5  10  -4 54.8450 4.25243   4
  -5  10  -4 38.3074 3.95139   8
  -5  10  -4 44.1342 4.90427   9
  -5  10  -4 43.5162 6.94069   6
  -6  10  -4 36.5272 3.37092   7
  -6  10  -4 33.4798 4.61439   9
  -6  10  -4 39.7720 6.86410   5
  -6  10  -4 36.3504 6.03364   6
  -7  10  -4 173.297 12.6961   5
  -7  10  -4 173.213 11.7584   7
  -7  10  -4 152.340 11.5251   6
  -7  10  -4 167.219 10.7017   4
  -7  10  -4 178.357 10.7433   9
  -8  10  -4 155.285 11.1891   6
  -8  10  -4 151.170 10.2944   9
  -8  10  -4 167.245 11.1967   4
  -8  10  -4 157.763 10.7216   7
  -8  10  -4 145.527 11.6921   5
  -9  10  -4 17.8290 5.43967   5
  -9  10  -4 9.80581 4.91263   7
  -9  10  -4 14.7722 4.31081   9
  -9  10  -4 21.2333 4.80376   6
  -9  10  -4 22.9495 7.03839   4
 -10  10  -4 6.84028 3.86803   9
 -10  10  -4 4.16371 4.81321   7
 -10  10  -4 10.8054 5.71654   4
 -10  10  -4 8.70019 4.87687   5
 -10  10  -4 7.71634 4.46369   6
 -11  10  -4 9.09830 7.63604   7
 -11  10  -4 17.6624 7.37022   4
   8   9  -4 15.6081 5.85336   6
   8   9  -4 2.27086 6.72437   9
  -8  -9   4 11.9715 8.04090   8
  -8  -9   4 29.7397 7.13292   4
  -8  -9   4 25.2289 8.64106   7
   7   9  -4 59.4964 10.3330   9
   7   9  -4 89.7889 11.8777   8
   7   9  -4 84.6173 9.72199   6
  -7  -9   4 85.8943 12.1230   8
  -7  -9   4 89.2300 9.76538   4
   6   9  -4 65.5280 10.8879   8
   6   9  -4 68.7560 8.63369   6
   6   9  -4 67.8441 10.1631   9
   6   9  -4 72.6546 7.46599   5
  -6  -9   4 82.6320 11.5721   8
  -6  -9   4 75.2023 10.0349   7
  -6  -9   4 61.7893 8.27619   4
   5   9  -4 137.191 10.2913   5
   5   9  -4 137.047 19.6611   9
   5   9  -4 145.696 13.3709   8
   5   9  -4 127.804 11.2818   6
  -5  -9   4 135.524 11.8875   7
  -5  -9   4 146.394 13.7407   8
  -5  -9   4 126.519 10.5319   4
   4   9  -4 14.2640 6.42541   8
   4   9  -4 5.80725 4.12688   5
   4   9  -4 8.01599 5.28555   9
   4   9  -4 13.2150 4.88399   6
  -4  -9   4 10.2378 5.99236   8
  -4  -9   4 11.1921 4.17959   4
   3   9  -4 179.733 13.2853   6
   3   9  -4 178.659 14.6790   8
   3   9  -4 197.568 13.2452   5
   3   9  -4 189.274 13.8462   9
  -3  -9   4 199.310 12.0228   4
  -3  -9   4 198.566 15.1952   8
   2   9  -4 43.4010 6.91084   6
   2   9  -4 46.2782 6.88195   9
   2   9  -4 36.9922 7.35240   8
   2   9  -4 37.2560 6.29538   5
  -2  -9   4 36.0549 4.51830   4
  -2  -9   4 45.3178 7.67499   8
   1   9  -4 2.42386 3.83523   8
   1   9  -4 5.12569 4.07326   5
   1   9  -4 2.45854 3.55679   6
  -1  -9   4 3.71263 2.11396   4
  -1  -9   4 -0.3897 3.80365   8
   0   9  -4 64.2846 6.93883   6
   0   9  -4 43.3102 5.96294   8
   0   9  -4 62.0441 6.35330   9
   0   9  -4 61.3364 7.35405   8
   0  -9   4 47.8464 3.14752   7
   0  -9   4 48.2798 6.91497   8
   0  -9   4 50.2829 4.10847   4
  -1   9  -4 433.019 21.6905   9
  -1   9  -4 372.448 22.1234   8
  -1   9  -4 427.426 23.2270   8
  -1   9  -4 422.787 22.8672   6
  -1   9  -4 410.173 23.1666   5
   1  -9   4 411.944 19.9481   4
   1  -9   4 417.193 22.7754   8
  -2   9  -4 1.89581 2.62671   8
  -2   9  -4 0.79320 3.16202   5
  -2   9  -4 0.20298 2.71459   8
  -2   9  -4 -1.5375 2.98951   6
  -2   9  -4 0.60526 2.56451   9
   2  -9   4 1.08906 3.13260   8
   2  -9   4 2.13997 1.46829  10
  -3   9  -4 5.11654 3.62647   5
  -3   9  -4 3.97513 3.10269   8
  -3   9  -4 6.22021 2.70058   9
  -3   9  -4 7.34590 4.44020   6
  -3   9  -4 2.92925 2.60915   8
   3  -9   4 4.18286 3.59792   8
  -4   9  -4 24.1034 5.42416   5
  -4   9  -4 26.5652 3.54148   8
  -4   9  -4 24.3455 3.82114   8
  -4   9  -4 29.1533 3.91928   9
  -5   9  -4 211.000 14.1695   5
  -5   9  -4 221.799 11.9765   4
  -5   9  -4 221.462 12.0785   9
  -5   9  -4 224.409 11.1075   8
  -5   9  -4 230.049 10.9158   8
  -5   9  -4 193.468 15.7652   6
  -5   9  -4 193.682 12.1242   7
  -5   9  -4 207.409 10.7783   7
  -6   9  -4 53.8604 5.36589   4
  -6   9  -4 45.8454 4.92861   9
  -6   9  -4 37.3398 4.30267   7
  -6   9  -4 45.6610 6.82453   5
  -7   9  -4 76.5330 6.55005   9
  -7   9  -4 92.5157 8.22375   5
  -7   9  -4 78.0684 10.7291   6
  -7   9  -4 73.2288 7.01021   4
  -7   9  -4 82.8100 6.94353   7
  -8   9  -4 2.39624 3.27970   5
  -8   9  -4 1.92757 2.64054   9
  -8   9  -4 -1.3804 3.12128   7
  -8   9  -4 -1.8428 3.04776   4
  -9   9  -4 1.68685 4.12265   4
  -9   9  -4 2.85871 3.58689   5
  -9   9  -4 1.00552 3.00132   9
  -9   9  -4 0.45896 3.14456   6
 -10   9  -4 21.6474 6.46554   4
 -10   9  -4 31.9831 5.31609   6
 -10   9  -4 23.7013 5.07475   5
 -10   9  -4 17.1383 6.11048   7
 -10   9  -4 18.7734 4.36014   9
 -11   9  -4 142.357 14.4367   4
 -11   9  -4 150.676 13.6538   7
 -11   9  -4 120.784 10.6649   9
 -12   9  -4 37.9555 9.23523   4
 -12   9  -4 45.8304 9.56578   7
   9   8  -4 23.8739 8.17909   9
   9   8  -4 27.4855 5.66687   6
  -9  -8   4 38.9447 7.94533   4
  -9  -8   4 24.4609 8.88108   7
  -9  -8   4 43.7370 10.3468   8
   8   8  -4 21.2207 7.41089   8
   8   8  -4 22.8909 5.70263   6
   8   8  -4 7.50411 6.62603   9
  -8  -8   4 20.9093 6.88073   4
  -8  -8   4 14.1197 7.82135   8
  -8  -8   4 24.2498 7.92931   7
   7   8  -4 1.49495 5.58830   9
   7   8  -4 7.28267 3.40585   5
   7   8  -4 4.32476 5.54982   6
   7   8  -4 7.17329 6.04807   8
  -7  -8   4 6.03817 5.49695   7
  -7  -8   4 6.32525 6.57142   4
  -7  -8   4 7.93467 6.53064   8
   6   8  -4 54.0265 9.41158   8
   6   8  -4 61.0880 7.72915   6
   6   8  -4 52.0810 10.4832   9
   6   8  -4 66.1537 6.43142   5
  -6  -8   4 64.6463 8.21297   4
  -6  -8   4 76.5080 9.48492   7
  -6  -8   4 65.8021 10.7127   8
   5   8  -4 58.6431 7.86563   6
   5   8  -4 56.9489 6.45618   5
   5   8  -4 56.4928 8.50107   9
   5   8  -4 48.1823 8.82931   8
  -5  -8   4 57.8975 9.86558   8
  -5  -8   4 54.0008 8.61734   7
  -5  -8   4 56.1184 7.07854   4
   4   8  -4 90.1632 7.82891   5
   4   8  -4 80.5430 8.03934   6
   4   8  -4 64.0187 8.55865   9
  -4  -8   4 82.7941 9.96156   8
  -4  -8   4 80.8306 7.48434   4
   3   8  -4 154.566 11.0714   6
   3   8  -4 154.289 10.8460   5
   3   8  -4 138.898 11.1855   9
   3   8  -4 162.684 13.8082   8
  -3  -8   4 140.231 12.3107   8
  -3  -8   4 146.480 9.88052   4
   2   8  -4 174.088 12.2766   6
   2   8  -4 184.677 12.4143   9
   2   8  -4 203.171 13.9463   8
   2   8  -4 208.579 12.7977   5
  -2  -8   4 196.829 14.8440   8
  -2  -8   4 185.198 11.0255   4
   1   8  -4 501.008 27.4336   8
   1   8  -4 529.089 25.9637   9
   1   8  -4 463.032 30.3902   6
   1   8  -4 501.329 26.5077   5
  -1  -8   4 507.138 25.2147   4
  -1  -8   4 512.826 27.4641   8
   0   8  -4 544.247 27.6251   8
   0   8  -4 509.398 25.7423   9
   0   8  -4 530.979 26.8244   6
   0   8  -4 537.594 27.1691   5
   0   8  -4 456.180 26.6823   8
   0  -8   4 513.044 24.3603   7
   0  -8   4 518.530 27.3300   8
   0  -8   4 518.791 24.5706   4
  -1   8  -4 9.82308 3.58667   6
  -1   8  -4 16.6366 3.36622   9
  -1   8  -4 9.87306 3.65263   8
  -1   8  -4 7.28536 2.94325   8
  -1   8  -4 15.0426 4.27718   5
   1  -8   4 13.8441 2.34543   4
   1  -8   4 20.1921 4.04921   8
  -2   8  -4 0.80598 2.12790   8
  -2   8  -4 -0.3292 1.84843   9
  -2   8  -4 1.96529 2.46520   8
  -2   8  -4 3.40411 3.08796   5
  -2   8  -4 0.84359 2.64138   6
   2  -8   4 0.66571 1.10615  10
   2  -8   4 1.84252 1.82536   4
   2  -8   4 0.94060 2.73648   8
  -3   8  -4 2.92782 2.13609   9
  -3   8  -4 -0.7858 1.78534   8
  -3   8  -4 1.71765 2.66139   6
  -3   8  -4 5.26312 3.40300   5
  -3   8  -4 2.10243 2.29374   8
   3  -8   4 1.81111 2.71439   8
  -4   8  -4 366.617 20.5000   5
  -4   8  -4 381.293 18.3426   8
  -4   8  -4 372.366 18.2464   8
  -4   8  -4 340.461 18.2570   9
  -4   8  -4 382.041 19.9423   6
  -5   8  -4 509.399 25.3636   7
  -5   8  -4 525.947 24.2914   8
  -5   8  -4 518.783 27.6702   5
  -5   8  -4 540.309 24.1678   8
  -5   8  -4 537.000 26.9549   6
  -5   8  -4 537.428 25.6151   9
  -6   8  -4 393.343 19.2690   9
  -6   8  -4 367.390 20.0301   6
  -6   8  -4 377.227 19.8833   4
  -6   8  -4 363.501 20.7714   5
  -6   8  -4 377.653 23.2607   7
  -7   8  -4 362.351 18.7171   9
  -7   8  -4 398.371 20.8581   7
  -7   8  -4 350.824 19.9235   4
  -7   8  -4 348.828 20.2829   5
  -7   8  -4 364.627 19.5231   6
  -8   8  -4 234.601 15.0805   4
  -8   8  -4 250.992 14.6547   5
  -8   8  -4 236.199 15.5139   7
  -8   8  -4 239.825 13.7709   6
  -8   8  -4 215.416 13.1672   9
  -9   8  -4 5.04503 4.85633   7
  -9   8  -4 6.00885 4.50369   4
  -9   8  -4 10.0666 3.42717   6
  -9   8  -4 4.60760 3.16605   5
  -9   8  -4 3.73388 3.31858   9
 -10   8  -4 48.1290 5.34628   5
 -10   8  -4 50.3198 5.67246   6
 -10   8  -4 44.4557 5.78382   9
 -10   8  -4 43.2460 8.46290   7
 -10   8  -4 36.9871 7.55692   4
 -11   8  -4 16.0859 6.84280   4
 -11   8  -4 7.35092 4.40255   9
 -11   8  -4 10.3085 6.90991   7
 -12   8  -4 93.9854 13.1381   7
 -12   8  -4 120.987 13.3802   4
  10   7  -4 13.6547 6.77610   9
  10   7  -4 7.53813 4.95137   6
 -10  -7   4 11.0470 8.55398   7
 -10  -7   4 10.3738 8.21710   4
   9   7  -4 4.33371 6.04622   9
   9   7  -4 5.08986 4.02232   6
  -9  -7   4 4.62718 5.60786   4
  -9  -7   4 0.26659 6.27788   8
  -9  -7   4 4.47539 6.65472   7
   8   7  -4 60.7362 9.78093   8
   8   7  -4 38.3226 8.35505   9
   8   7  -4 66.3560 11.4669   6
  -8  -7   4 53.1872 13.5224   7
  -8  -7   4 53.3163 8.52715   4
  -8  -7   4 55.5453 10.5175   8
   7   7  -4 55.1804 9.62774   8
   7   7  -4 72.9669 10.0198   9
   7   7  -4 70.8733 5.70426   5
   7   7  -4 84.1877 8.10904   6
  -7  -7   4 76.6617 10.7065   8
  -7  -7   4 81.7038 10.4446   7
  -7  -7   4 80.1642 9.39884   4
   6   7  -4 12.2443 5.58642   9
   6   7  -4 18.7827 3.77427   5
   6   7  -4 23.4456 6.50831   8
   6   7  -4 24.0729 5.23368   6
  -6  -7   4 27.2795 6.82200   7
  -6  -7   4 22.4332 5.48189   4
   5   7  -4 119.513 11.3627   8
   5   7  -4 126.027 9.04816   5
   5   7  -4 116.374 9.59972   6
   5   7  -4 124.568 11.1452   9
  -5  -7   4 121.099 10.0873   4
  -5  -7   4 155.903 12.7661   8
  -5  -7   4 127.852 11.2473   7
   4   7  -4 13.1153 3.66012   5
   4   7  -4 12.7708 5.14376   8
   4   7  -4 13.4184 4.17066   6
   4   7  -4 14.9557 5.05095   9
  -4  -7   4 12.2599 5.29300   8
  -4  -7   4 16.1782 4.08237   4
   3   7  -4 110.777 9.85606   8
   3   7  -4 107.887 8.97551   9
   3   7  -4 120.109 8.57590   5
  -3  -7   4 112.423 10.1269   8
  -3  -7   4 116.452 8.42643   4
   2   7  -4 250.106 15.5858   8
   2   7  -4 241.283 14.1764   6
   2   7  -4 242.042 14.1656   9
   2   7  -4 245.198 14.2665   5
  -2  -7   4 231.626 13.1863   4
  -2  -7   4 243.973 15.4826   8
   1   7  -4 112.310 8.45973   6
   1   7  -4 116.066 8.17610   9
   1   7  -4 133.865 9.08818   5
   1   7  -4 130.139 9.62630   8
  -1  -7   4 119.370 7.28426   4
  -1  -7   4 121.567 9.49740   8
   0   7  -4 223.977 13.3610   8
   0   7  -4 201.772 11.6570   9
   0   7  -4 201.141 12.4243   6
   0   7  -4 196.087 13.2204   8
   0   7  -4 216.192 12.8514   5
   0  -7   4 216.945 13.2054   8
   0  -7   4 217.815 10.9771   4
  -1   7  -4 755.448 37.2997   5
  -1   7  -4 717.749 36.9665   8
  -1   7  -4 701.757 36.6885   6
  -1   7  -4 764.412 37.0159   8
   1  -7   4 795.590 35.3108   4
   1  -7   4 814.957 35.6745  10
  -2   7  -4 134.643 8.54273   8
  -2   7  -4 119.852 8.95802   5
  -2   7  -4 118.691 8.19557   8
  -2   7  -4 123.722 7.50016   9
  -2   7  -4 127.786 8.74141   6
   2  -7   4 142.265 7.54011   4
   2  -7   4 128.053 8.42151   8
   2  -7   4 135.171 6.58579  10
  -3   7  -4 76.7187 6.37967   6
  -3   7  -4 85.7739 5.70918   8
  -3   7  -4 71.3063 5.43552   8
  -3   7  -4 78.6600 6.73856   5
  -3   7  -4 79.6433 5.26267   9
   3  -7   4 85.9782 5.65970   8
  -4   7  -4 2.18310 1.59165   8
  -4   7  -4 2.76319 1.66631   7
  -4   7  -4 5.54016 1.69183   8
  -4   7  -4 6.55491 3.06074   5
  -4   7  -4 3.14501 1.63027   7
  -4   7  -4 6.33750 1.86262   9
  -4   7  -4 4.61104 2.61024   6
  -5   7  -4 2.63561 2.23721   7
  -5   7  -4 2.71047 2.10094   9
  -5   7  -4 2.27942 2.60076   5
  -5   7  -4 1.46791 2.30420   6
  -6   7  -4 1.52630 2.18340   6
  -6   7  -4 1.81992 2.17330   9
  -6   7  -4 0.97229 2.67835   7
  -6   7  -4 5.61747 2.97405   5
  -6   7  -4 2.09268 2.75223   4
  -7   7  -4 579.710 31.6732   7
  -7   7  -4 585.874 29.7411   6
  -7   7  -4 609.975 30.5829   5
  -7   7  -4 628.266 31.2732   4
  -7   7  -4 638.713 29.5807   9
  -8   7  -4 487.507 28.5277   4
  -8   7  -4 534.554 29.6629   7
  -8   7  -4 567.905 26.4118   9
  -8   7  -4 526.939 26.4596   6
  -8   7  -4 529.392 26.8025   5
  -9   7  -4 52.2468 5.34822   5
  -9   7  -4 55.6458 7.89092   4
  -9   7  -4 63.8163 5.92522   9
  -9   7  -4 55.8731 5.46660   6
  -9   7  -4 69.9879 9.16187   7
 -10   7  -4 -1.2315 4.80747   7
 -10   7  -4 6.70420 5.46200   4
 -10   7  -4 0.62704 3.07509   9
 -10   7  -4 -1.6008 2.65837   6
 -10   7  -4 0.76343 2.31461   5
 -11   7  -4 34.5454 5.33805   9
 -11   7  -4 29.5678 7.68771   4
 -12   7  -4 22.4599 8.50216   7
 -12   7  -4 25.9793 5.70420   9
 -12   7  -4 24.8715 8.40612   4
  10   6  -4 2.05898 7.28685   9
  10   6  -4 2.74836 4.09920   6
 -10  -6   4 6.25343 7.52533   8
 -10  -6   4 8.39490 7.75660   7
 -10  -6   4 5.60751 6.05621   4
   9   6  -4 -5.6911 4.53140   9
   9   6  -4 3.39170 3.71138   6
  -9  -6   4 -2.2496 4.26793   4
  -9  -6   4 1.26380 5.27830   8
  -9  -6   4 1.53205 5.61196   7
   8   6  -4 27.9720 7.04159   8
   8   6  -4 45.3517 6.39115   6
   8   6  -4 30.7426 7.36382   9
  -8  -6   4 36.3256 8.77604   7
  -8  -6   4 40.2147 8.80040   8
   7   6  -4 390.543 20.3646   5
   7   6  -4 423.841 25.5633   8
   7   6  -4 421.839 24.9239   9
   7   6  -4 414.592 22.2294   6
  -7  -6   4 434.201 26.2481   8
  -7  -6   4 450.921 26.6601   7
  -7  -6   4 440.388 24.7328   4
   6   6  -4 418.558 24.5474   8
   6   6  -4 382.582 20.0810   5
   6   6  -4 393.501 23.3327   9
   6   6  -4 421.120 21.4625   6
  -6  -6   4 419.562 24.9592   8
  -6  -6   4 403.330 24.3924   7
  -6  -6   4 399.096 22.9188   4
   5   6  -4 313.640 17.1710   6
   5   6  -4 312.944 16.3512   5
   5   6  -4 291.379 18.2257   9
   5   6  -4 318.705 19.5437   8
  -5  -6   4 305.481 18.1693   4
  -5  -6   4 303.323 19.8278   8
  -5  -6   4 322.387 19.3488   7
   4   6  -4 241.899 13.8446   6
   4   6  -4 220.712 14.3455   9
   4   6  -4 226.197 15.2947   8
   4   6  -4 240.373 13.3052   5
  -4  -6   4 239.789 14.2376   4
  -4  -6   4 241.537 14.9984   7
  -4  -6   4 253.216 15.9992   8
   3   6  -4 77.8356 6.50536   6
   3   6  -4 80.4245 7.53851   8
   3   6  -4 77.1807 6.85334   9
   3   6  -4 75.5296 6.17425   5
  -3  -6   4 77.5060 6.28718   4
  -3  -6   4 74.7589 6.63109   7
  -3  -6   4 73.7846 7.52737   8
   2   6  -4 26.4757 4.86361   8
   2   6  -4 32.2609 4.53205   9
   2   6  -4 33.4180 4.54135   5
   2   6  -4 29.2562 4.72089   6
  -2  -6   4 23.3263 4.70843   8
  -2  -6   4 25.8925 3.66005   7
  -2  -6   4 25.5034 3.63257   4
   1   6  -4 164.602 10.2956   6
   1   6  -4 177.560 11.3120   8
   1   6  -4 156.989 10.8572   8
   1   6  -4 173.530 10.5364   5
   1   6  -4 183.730 10.1823   9
  -1  -6   4 165.049 11.1376   8
  -1  -6   4 167.222 8.98821   7
  -1  -6   4 177.598 9.46461   4
[truncated: 956,190 more chars]
