# Supplementary material for: Isolation of a Square Pyramidal Bis(amidophenolate)‐Supported As(III)‐Cation: Coordination‐Induced Electromerism at As
Source: Angew Chem Int Ed Engl. 2025 Apr 4;64(23):e202501439. doi: 10.1002/anie.202501439 (PMC12124349; doi:10.1002/anie.202501439)
Supplement: Supplementary file 2 — Supporting Information [file ANIE-64-e202501439-s001.zip › 3.cif]

data_mo_2014_cg_0m
loop_
_audit_author_name
_audit_author_email
_audit_author_address
'Karnbrock, S.B.' skarnbr@uni-goettingen.de
;
Georg-August-Universitaet Goettingen
Institut fuer Organische und Biomolekulare Chemie 
Tammannstrasse 2
Goettingen
D-37077
Germany
;
'Golz, C.' 'cgolz@gwdg.de '
;
Georg-August-Universitaet Goettingen
Institut fuer Organische und Biomolekulare Chemie 
Tammannstrasse 2
Goettingen
D-37077
Germany
;
'Alcarazo, P.' 'malcara@gwdg.de '
;
Georg-August-Universitaet Goettingen
Institut fuer Organische und Biomolekulare Chemie 
Tammannstrasse 2
Goettingen
D-37077
Germany
;

_audit_creation_method
;FinalCif V123 by Daniel Kratzert, Freiburg 2023, 
https://dkratzert.de/finalcif.html
;
_audit_contact_author_address
;Georg-August-Universit\"at G\"ottingen
Institut f\"ur Organische und Biomolekulare Chemie
Tammannstra\&se 2
D-37077 G\"ottingen
Germany
;
_audit_contact_author_email       cgolz@gwdg.de
_audit_contact_author_name        'Golz, C.'
_audit_contact_author_phone       '+49(551) 39-21750'
_audit_creation_date              2023-06-22
_publ_contact_author_id_orcid     ?
_publ_section_references
;
D. Kratzert, I. Krossing, (2018), J. Appl. Cryst. 51, 928-934. 

Dolomanov, O.V., Bourhis, L.J., Gildea, R.J, Howard, J.A.K. & Puschmann, H.
 (2009), J. Appl. Cryst. 42, 339-341.

Kratzert, D., Holstein, J.J. & Krossing, I. (2015). J. Appl. Cryst. 48, 933-938.

Sheldrick, G.M. (2008). Acta Cryst. A64, 112-122.

Sheldrick, G.M. (2015). Acta Cryst. A71, 3-8.
;
_diffrn_source_power              0.05
_exptl_crystal_colour_primary     colourless
_olex2_refinement_description
;
1. Fixed Uiso
 At 1.2 times of:
  All C(H) groups, All C(H,H) groups
 At 1.5 times of:
  All C(H,H,H) groups
2. Restrained distances
 C53A-C54A
 1.51 with sigma of 0.02
 C54A-C55A = C54A-C59A = C56A-C57A
 1.39 with sigma of 0.02
 C55A-C56A = C57A-C58A = C58A-C59A
 1.38 with sigma of 0.02
 C53B-C54B
 1.51 with sigma of 0.02
 C54B-C59B = C54B-C55B = C58B-C57B
 1.39 with sigma of 0.02
 C59B-C58B = C57B-C56B = C56B-C55B
 1.38 with sigma of 0.02
 C53A-C55A = C53A-C59A
 2.52 with sigma of 0.04
 C54A-C56A
 2.42 with sigma of 0.04
 C54A-C58A
 2.41 with sigma of 0.04
 C55A-C57A
 2.39 with sigma of 0.04
 C56A-C58A = C57A-C59A
 2.4 with sigma of 0.04
 C53B-C59B = C53B-C55B
 2.52 with sigma of 0.04
 C54B-C58B
 2.42 with sigma of 0.04
 C54B-C56B
 2.41 with sigma of 0.04
 C59B-C57B
 2.39 with sigma of 0.04
 C58B-C56B = C57B-C55B
 2.4 with sigma of 0.04
3. Rigid body (RIGU) restrains
 C53A, C54A, C55A, C56A, C57A, C58A, C59A
 with sigma for 1-2 distances of 0.001 and sigma for 1-3 distances of 0.002
 C53B, C54B, C55B, C56B, C57B, C58B, C59B
 with sigma for 1-2 distances of 0.001 and sigma for 1-3 distances of 0.002
4. Others
 Sof(C53B)=Sof(H53D)=Sof(H53E)=Sof(H53F)=Sof(C54B)=Sof(C55B)=Sof(H55B)=
 Sof(C56B)=Sof(H56B)=Sof(C57B)=Sof(H57B)=Sof(C58B)=Sof(H58B)=Sof(C59B)=
 Sof(H59B)=1-FVAR(1)
 Sof(C53A)=Sof(H53A)=Sof(H53B)=Sof(H53C)=Sof(C54A)=Sof(C55A)=Sof(H55A)=
 Sof(C56A)=Sof(H56A)=Sof(C57A)=Sof(H57A)=Sof(C58A)=Sof(H58A)=Sof(C59A)=
 Sof(H59A)=FVAR(1)
5.a Secondary CH2 refined with riding coordinates:
 C35(H35A,H35B), C36(H36A,H36B), C37(H37A,H37B), C38(H38A,H38B), C39(H39A,
 H39B), C40(H40A,H40B), C41(H41A,H41B), C42(H42A,H42B), C43(H43A,H43B),
 C44(H44A,H44B), C45(H45A,H45B), C46(H46A,H46B), C47(H47A,H47B), C48(H48A,H48B),
  C49(H49A,H49B), C50(H50A,H50B), C51(H51A,H51B), C52(H52A,H52B)
5.b Aromatic/amide H refined with riding coordinates:
 C3(H3), C5(H5), C17(H17), C18(H18), C19(H19), C20(H20), C24(H24), C26(H26),
 C55A(H55A), C56A(H56A), C57A(H57A), C58A(H58A), C59A(H59A), C55B(H55B),
 C56B(H56B), C57B(H57B), C58B(H58B), C59B(H59B)
5.c Idealised Me refined as rotating group:
 C8(H8A,H8B,H8C), C9(H9A,H9B,H9C), C10(H10A,H10B,H10C), C12(H12A,H12B,H12C),
 C13(H13A,H13B,H13C), C14(H14A,H14B,H14C), C28(H28A,H28B,H28C), C29(H29A,H29B,
 H29C), C30(H30A,H30B,H30C), C32(H32A,H32B,H32C), C33(H33A,H33B,H33C), C34(H34A,
 H34B,H34C), C53A(H53A,H53B,H53C), C53B(H53D,H53E,H53F)
;
_olex2_submission_special_instructions 'No special instructions were received'
_shelx_SHELXL_version_number      '2018/3'
_chemical_name_systematic         ?
_chemical_name_common             ?
_chemical_formula_sum             'C59 H88 As K N4 O8'
_chemical_formula_moiety          'C34 H44 As N2 O2, C18 H36 K N2 O6, C7 H8'
_chemical_formula_weight          1095.35
_chemical_melting_point           ?
_space_group_crystal_system       'orthorhombic'
_space_group_IT_number            61
_space_group_name_H-M_alt         'P b c a'
_space_group_name_Hall            '-P 2ac 2ab'
_shelx_space_group_comment
;
The symmetry employed for this shelxl refinement is uniquely defined
by the following loop, which should always be used as a source of
symmetry information in preference to the above space-group names.
They are only intended as comments.
;

loop_
_space_group_symop_operation_xyz
'x, y, z'
'-x+1/2, -y, z+1/2'
'-x, y+1/2, -z+1/2'
'x+1/2, -y+1/2, -z'
'-x, -y, -z'
'x-1/2, y, -z-1/2'
'x, -y-1/2, z-1/2'
'-x-1/2, y-1/2, z'

_cell_length_a                    17.8184(9)
_cell_length_b                    21.4034(11)
_cell_length_c                    31.6665(18)
_cell_angle_alpha                 90
_cell_angle_beta                  90
_cell_angle_gamma                 90
_cell_volume                      12076.8(11)
_cell_formula_units_Z             8
_cell_measurement_temperature     100.00
_cell_measurement_reflns_used     9290
_cell_measurement_theta_min       2.311
_cell_measurement_theta_max       30.486
_exptl_crystal_description        plate
_exptl_crystal_colour             colourless
_exptl_crystal_recrystallization_method
'from toluene. There seem to be at least two polymorphic forms, both beeing similarly looking colorless plates. The majority are monoclinic with two molecules of toluene inside, but are poorly twinned and overall less suitable for data collection. Only one crystal of the orthorhombic form was found, that was visibly larger and of better quality, containing only one molecule of toluene.'
_exptl_crystal_density_meas       ?
_exptl_crystal_density_method     ?
_exptl_crystal_density_diffrn     1.205
_exptl_crystal_F_000              4688
_exptl_crystal_size_max           0.366
_exptl_crystal_size_mid           0.174
_exptl_crystal_size_min           0.064
_exptl_absorpt_coefficient_mu     0.685
_exptl_absorpt_correction_type    numerical
_exptl_absorpt_correction_T_min   0.7105
_exptl_absorpt_correction_T_max   1.0000
_exptl_absorpt_process_details
;
SADABS-2016/2 (Bruker,2016/2) was used for absorption correction.
wR2(int) was 0.1521 before and 0.0538 after correction.
The Ratio of minimum to maximum transmission is 0.7105.
The \l/2 correction factor is Not present.
;
_exptl_absorpt_special_details    ?
_shelx_estimated_absorpt_T_min    0.788
_shelx_estimated_absorpt_T_max    0.957
_exptl_transmission_factor_min    ?
_exptl_transmission_factor_max    ?
_exptl_special_details            ?
_diffrn_ambient_temperature       100.00
_diffrn_ambient_environment       N~2~
_diffrn_radiation_type            MoK\a
_diffrn_radiation_wavelength      0.71073
_diffrn_radiation_monochromator   'mirror optics'
_diffrn_measurement_ambient_temperature_device_make 'Oxford Cryostream 800'
_diffrn_radiation_probe           x-ray
_diffrn_source                    'microfocus sealed X-ray tube'
_diffrn_source_type               'Incoatec I\ms'
_diffrn_source_voltage            50.0
_diffrn_source_current            1.0
_diffrn_detector                  CPAD
_diffrn_detector_type             'Bruker PHOTON III'
_diffrn_detector_area_resol_mean  7.41
_diffrn_measurement_device        'four-circle diffractometer'
_diffrn_measurement_device_type   'Bruker D8 VENTURE dual wavelength Mo/Cu'
_diffrn_measurement_method        '\w and \f scans'
_diffrn_measurement_specimen_support 'MiTeGen micromount'
_diffrn_reflns_number             233136
_diffrn_reflns_av_unetI/netI      0.0269
_diffrn_reflns_av_R_equivalents   0.0589
_diffrn_reflns_theta_min          1.966
_diffrn_reflns_theta_max          30.555
_diffrn_reflns_theta_full         25.242
_diffrn_reflns_limit_h_min        -23
_diffrn_reflns_limit_h_max        25
_diffrn_reflns_limit_k_min        -27
_diffrn_reflns_limit_k_max        30
_diffrn_reflns_limit_l_min        -44
_diffrn_reflns_limit_l_max        45
_diffrn_standards_number          0
_diffrn_measured_fraction_theta_max 0.996
_diffrn_measured_fraction_theta_full 0.999
_diffrn_reflns_Laue_measured_fraction_max 0.996
_diffrn_reflns_Laue_measured_fraction_full 0.999
_diffrn_reflns_point_group_measured_fraction_max 0.996
_diffrn_reflns_point_group_measured_fraction_full 0.999
_reflns_number_total              18441
_reflns_number_gt                 15522
_reflns_threshold_expression      'I > 2\s(I)'
_reflns_Friedel_coverage          0.000
_reflns_Friedel_fraction_max      .
_reflns_Friedel_fraction_full     .
_reflns_special_details
;
 Reflections were merged by SHELXL according to the crystal
 class for the calculation of statistics and refinement.
 
 _reflns_Friedel_fraction is defined as the number of unique
 Friedel pairs measured divided by the number that would be
 possible theoretically, ignoring centric projections and
 systematic absences.
;
_computing_data_collection        'Bruker BIS V6.2.15/2021-03-16 && APEX4 2022.1-1'
_computing_cell_refinement        'SAINT V8.40B (?, 2016)'
_computing_data_reduction         'SAINT V8.40B (?, 2016)'
_computing_structure_solution     'XT  (Sheldrick, 2015)'
_computing_structure_refinement   'XL  (Sheldrick, 2008)'
_computing_molecular_graphics     'Olex2 1.5 (Dolomanov et al., 2009)'
_computing_publication_material   'Olex2 1.5 (Dolomanov et al., 2009)'
_refine_special_details           ?
_refine_ls_structure_factor_coef  Fsqd
_refine_ls_matrix_type            full
_refine_ls_weighting_scheme       calc
_refine_ls_weighting_details      'w=1/[\s^2^(Fo^2^)+(0.0449P)^2^+6.4182P] where P=(Fo^2^+2Fc^2^)/3'
_atom_sites_solution_primary      dual
_atom_sites_solution_secondary    ?
_atom_sites_solution_hydrogens    geom
_refine_ls_hydrogen_treatment     constr
_refine_ls_number_reflns          18441
_refine_ls_number_parameters      736
_refine_ls_number_restraints      118
_refine_ls_R_factor_all           0.0511
_refine_ls_R_factor_gt            0.0409
_refine_ls_wR_factor_ref          0.1005
_refine_ls_wR_factor_gt           0.0958
_refine_ls_goodness_of_fit_ref    1.087
_refine_ls_restrained_S_all       1.088
_refine_ls_shift/su_max           0.005
_refine_ls_shift/su_mean          0.000
_refine_diff_density_max          0.549
_refine_diff_density_min          -1.044
_refine_diff_density_rms          0.063
_refine_ls_extinction_method      none
_refine_ls_extinction_coef        .

loop_
_atom_type_symbol
_atom_type_description
_atom_type_scat_dispersion_real
_atom_type_scat_dispersion_imag
_atom_type_scat_source
'C' 'C' 0.0033 0.0016 'International Tables Vol C Tables 4.2.6.8 and 6.1.1.4'
'H' 'H' 0.0000 0.0000 'International Tables Vol C Tables 4.2.6.8 and 6.1.1.4'
'As' 'As' 0.0499 2.0058 'International Tables Vol C Tables 4.2.6.8 and 6.1.1.4'
'K' 'K' 0.2009 0.2494 'International Tables Vol C Tables 4.2.6.8 and 6.1.1.4'
'N' 'N' 0.0061 0.0033 'International Tables Vol C Tables 4.2.6.8 and 6.1.1.4'
'O' 'O' 0.0106 0.0060 'International Tables Vol C Tables 4.2.6.8 and 6.1.1.4'

_geom_special_details
;
 All esds (except the esd in the dihedral angle between two l.s. planes)
 are estimated using the full covariance matrix.  The cell esds are taken
 into account individually in the estimation of esds in distances, angles
 and torsion angles; correlations between esds in cell parameters are only
 used when they are defined by crystal symmetry.  An approximate (isotropic)
 treatment of cell esds is used for estimating esds involving l.s. planes.
;

loop_
_atom_site_label
_atom_site_type_symbol
_atom_site_fract_x
_atom_site_fract_y
_atom_site_fract_z
_atom_site_U_iso_or_equiv
_atom_site_adp_type
_atom_site_occupancy
_atom_site_site_symmetry_order
_atom_site_calc_flag
_atom_site_refinement_flags_posn
_atom_site_refinement_flags_adp
_atom_site_refinement_flags_occupancy
_atom_site_disorder_assembly
_atom_site_disorder_group
As1 As 0.89726(2) 0.25473(2) 0.58412(2) 0.01417(4) Uani 1 1 d . . . . .
O1 O 0.93389(5) 0.32736(5) 0.61468(3) 0.01798(19) Uani 1 1 d . . . . .
O2 O 0.88549(5) 0.31148(5) 0.53906(3) 0.01816(19) Uani 1 1 d . . . . .
N1 N 0.82182(6) 0.25885(5) 0.62701(4) 0.0160(2) Uani 1 1 d . . . . .
N2 N 0.81531(6) 0.20899(5) 0.55361(4) 0.0160(2) Uani 1 1 d . . . . .
C1 C 0.88403(7) 0.35181(6) 0.64178(4) 0.0143(2) Uani 1 1 d . . . . .
C2 C 0.82093(7) 0.31388(6) 0.65079(4) 0.0144(2) Uani 1 1 d . . . . .
C3 C 0.76751(7) 0.33436(7) 0.67964(4) 0.0165(2) Uani 1 1 d . . . . .
H3 H 0.725129 0.308959 0.685682 0.020 Uiso 1 1 calc R U . . .
C4 C 0.77568(7) 0.39214(7) 0.69987(4) 0.0170(2) Uani 1 1 d . . . . .
C5 C 0.83724(7) 0.42909(6) 0.68971(4) 0.0159(2) Uani 1 1 d . . . . .
H5 H 0.842470 0.468524 0.703172 0.019 Uiso 1 1 calc R U . . .
C6 C 0.89219(7) 0.41053(6) 0.66031(4) 0.0140(2) Uani 1 1 d . . . . .
C7 C 0.95938(8) 0.45168(6) 0.64856(4) 0.0177(2) Uani 1 1 d . . . . .
C8 C 0.95984(10) 0.46304(8) 0.60055(5) 0.0269(3) Uani 1 1 d . . . . .
H8A H 0.962258 0.422860 0.585766 0.040 Uiso 1 1 calc R U . . .
H8B H 1.003641 0.488358 0.592970 0.040 Uiso 1 1 calc R U . . .
H8C H 0.913919 0.485119 0.592349 0.040 Uiso 1 1 calc R U . . .
C9 C 1.03263(8) 0.41939(8) 0.66230(5) 0.0265(3) Uani 1 1 d . . . . .
H9A H 1.031754 0.412539 0.692900 0.040 Uiso 1 1 calc R U . . .
H9B H 1.075491 0.445956 0.654976 0.040 Uiso 1 1 calc R U . . .
H9C H 1.037258 0.379140 0.647791 0.040 Uiso 1 1 calc R U . . .
C10 C 0.95656(9) 0.51560(7) 0.67014(5) 0.0237(3) Uani 1 1 d . . . . .
H10A H 0.908876 0.536153 0.663445 0.036 Uiso 1 1 calc R U . . .
H10B H 0.998259 0.541424 0.660017 0.036 Uiso 1 1 calc R U . . .
H10C H 0.960733 0.510149 0.700776 0.036 Uiso 1 1 calc R U . . .
C11 C 0.71656(8) 0.41183(8) 0.73259(5) 0.0233(3) Uani 1 1 d . . . . .
C12 C 0.63803(9) 0.40820(9) 0.71345(5) 0.0306(4) Uani 1 1 d . . . . .
H12A H 0.635003 0.436098 0.688972 0.046 Uiso 1 1 calc R U . . .
H12B H 0.600901 0.420961 0.734591 0.046 Uiso 1 1 calc R U . . .
H12C H 0.627781 0.365204 0.704508 0.046 Uiso 1 1 calc R U . . .
C13 C 0.72762(14) 0.47837(12) 0.74796(10) 0.0727(10) Uani 1 1 d . . . . .
H13A H 0.775094 0.481328 0.763457 0.109 Uiso 1 1 calc R U . . .
H13B H 0.686063 0.489968 0.766657 0.109 Uiso 1 1 calc R U . . .
H13C H 0.728841 0.506766 0.723695 0.109 Uiso 1 1 calc R U . . .
C14 C 0.71940(11) 0.36748(14) 0.77056(6) 0.0524(6) Uani 1 1 d . . . . .
H14A H 0.711259 0.324481 0.760958 0.079 Uiso 1 1 calc R U . . .
H14B H 0.680133 0.378992 0.790786 0.079 Uiso 1 1 calc R U . . .
H14C H 0.768612 0.370600 0.784213 0.079 Uiso 1 1 calc R U . . .
C15 C 0.76165(7) 0.21742(6) 0.62143(4) 0.0160(2) Uani 1 1 d . . . . .
C16 C 0.75693(7) 0.19120(6) 0.58028(4) 0.0155(2) Uani 1 1 d . . . . .
C17 C 0.69865(8) 0.14998(6) 0.57103(5) 0.0195(3) Uani 1 1 d . . . . .
H17 H 0.694244 0.133106 0.543392 0.023 Uiso 1 1 calc R U . . .
C18 C 0.64674(8) 0.13329(7) 0.60201(5) 0.0224(3) Uani 1 1 d . . . . .
H18 H 0.606751 0.105656 0.595315 0.027 Uiso 1 1 calc R U . . .
C19 C 0.65345(9) 0.15690(7) 0.64237(5) 0.0248(3) Uani 1 1 d . . . . .
H19 H 0.618685 0.144602 0.663544 0.030 Uiso 1 1 calc R U . . .
C20 C 0.71089(8) 0.19872(7) 0.65237(5) 0.0222(3) Uani 1 1 d . . . . .
H20 H 0.715349 0.214426 0.680314 0.027 Uiso 1 1 calc R U . . .
C21 C 0.80354(7) 0.23367(6) 0.51311(4) 0.0159(2) Uani 1 1 d . . . . .
C22 C 0.84296(7) 0.29009(6) 0.50636(4) 0.0161(2) Uani 1 1 d . . . . .
C23 C 0.83637(8) 0.32284(7) 0.46819(4) 0.0193(3) Uani 1 1 d . . . . .
C24 C 0.79100(8) 0.29566(7) 0.43681(5) 0.0223(3) Uani 1 1 d . . . . .
H24 H 0.786362 0.316615 0.410497 0.027 Uiso 1 1 calc R U . . .
C25 C 0.75250(8) 0.23958(7) 0.44236(5) 0.0207(3) Uani 1 1 d . . . . .
C26 C 0.75959(8) 0.20894(7) 0.48111(4) 0.0187(3) Uani 1 1 d . . . . .
H26 H 0.733924 0.170603 0.485592 0.022 Uiso 1 1 calc R U . . .
C27 C 0.70112(9) 0.21144(8) 0.40842(5) 0.0254(3) Uani 1 1 d . . . . .
C28 C 0.61898(9) 0.21717(10) 0.42344(6) 0.0358(4) Uani 1 1 d . . . . .
H28A H 0.612580 0.193969 0.449879 0.054 Uiso 1 1 calc R U . . .
H28B H 0.585449 0.199891 0.401869 0.054 Uiso 1 1 calc R U . . .
H28C H 0.606775 0.261275 0.428111 0.054 Uiso 1 1 calc R U . . .
C29 C 0.71978(10) 0.14219(8) 0.40134(5) 0.0308(3) Uani 1 1 d . . . . .
H29A H 0.772674 0.138049 0.393348 0.046 Uiso 1 1 calc R U . . .
H29B H 0.688032 0.125520 0.378721 0.046 Uiso 1 1 calc R U . . .
H29C H 0.710526 0.118816 0.427437 0.046 Uiso 1 1 calc R U . . .
C30 C 0.70832(11) 0.24493(9) 0.36583(5) 0.0356(4) Uani 1 1 d . . . . .
H30A H 0.694259 0.288925 0.369159 0.053 Uiso 1 1 calc R U . . .
H30B H 0.674986 0.225082 0.345194 0.053 Uiso 1 1 calc R U . . .
H30C H 0.760312 0.242207 0.355912 0.053 Uiso 1 1 calc R U . . .
C31 C 0.87593(8) 0.38593(7) 0.46149(5) 0.0234(3) Uani 1 1 d . . . . .
C32 C 0.96145(9) 0.37752(8) 0.46480(6) 0.0295(3) Uani 1 1 d . . . . .
H32A H 0.973959 0.358877 0.492176 0.044 Uiso 1 1 calc R U . . .
H32B H 0.986048 0.418301 0.462267 0.044 Uiso 1 1 calc R U . . .
H32C H 0.978836 0.350026 0.442069 0.044 Uiso 1 1 calc R U . . .
C33 C 0.85029(9) 0.43317(7) 0.49516(6) 0.0279(3) Uani 1 1 d . . . . .
H33A H 0.796031 0.439742 0.492753 0.042 Uiso 1 1 calc R U . . .
H33B H 0.876431 0.472948 0.490852 0.042 Uiso 1 1 calc R U . . .
H33C H 0.862089 0.416902 0.523316 0.042 Uiso 1 1 calc R U . . .
C34 C 0.85834(11) 0.41402(10) 0.41807(6) 0.0381(4) Uani 1 1 d . . . . .
H34A H 0.877207 0.386172 0.395916 0.057 Uiso 1 1 calc R U . . .
H34B H 0.882644 0.454925 0.415542 0.057 Uiso 1 1 calc R U . . .
H34C H 0.803933 0.418923 0.414995 0.057 Uiso 1 1 calc R U . . .
K1 K 0.51441(2) 0.44163(2) 0.60192(2) 0.01613(6) Uani 1 1 d . . . . .
O3 O 0.66361(5) 0.42511(5) 0.56971(3) 0.0202(2) Uani 1 1 d . . . . .
O4 O 0.63074(6) 0.52223(5) 0.62742(3) 0.0241(2) Uani 1 1 d . . . . .
O5 O 0.48875(6) 0.32535(5) 0.64058(4) 0.0264(2) Uani 1 1 d . . . . .
O6 O 0.43243(7) 0.43493(6) 0.67852(4) 0.0311(3) Uani 1 1 d . . . . .
O7 O 0.43303(6) 0.41470(5) 0.52871(3) 0.0260(2) Uani 1 1 d . . . . .
O8 O 0.41349(6) 0.53313(5) 0.56533(4) 0.0274(2) Uani 1 1 d . . . . .
N3 N 0.54964(7) 0.32689(6) 0.55399(4) 0.0220(2) Uani 1 1 d . . . . .
N4 N 0.47679(9) 0.56068(7) 0.64914(5) 0.0320(3) Uani 1 1 d . . . . .
C35 C 0.62269(10) 0.33413(8) 0.53258(5) 0.0291(3) Uani 1 1 d . . . . .
H35A H 0.615831 0.360969 0.507413 0.035 Uiso 1 1 calc R U . . .
H35B H 0.639720 0.292617 0.522670 0.035 Uiso 1 1 calc R U . . .
C36 C 0.68282(9) 0.36209(8) 0.55999(5) 0.0278(3) Uani 1 1 d . . . . .
H36A H 0.687651 0.337630 0.586390 0.033 Uiso 1 1 calc R U . . .
H36B H 0.731593 0.360866 0.545046 0.033 Uiso 1 1 calc R U . . .
C37 C 0.71925(8) 0.45236(8) 0.59654(5) 0.0259(3) Uani 1 1 d . . . . .
H37A H 0.769029 0.449876 0.582763 0.031 Uiso 1 1 calc R U . . .
H37B H 0.721754 0.428996 0.623488 0.031 Uiso 1 1 calc R U . . .
C38 C 0.70006(9) 0.51870(8) 0.60503(5) 0.0279(3) Uani 1 1 d . . . . .
H38A H 0.740375 0.538347 0.621954 0.034 Uiso 1 1 calc R U . . .
H38B H 0.695803 0.541716 0.578016 0.034 Uiso 1 1 calc R U . . .
C39 C 0.61203(12) 0.58540(8) 0.63674(7) 0.0378(4) Uani 1 1 d . . . . .
H39A H 0.598768 0.607711 0.610392 0.045 Uiso 1 1 calc R U . . .
H39B H 0.655685 0.606709 0.649648 0.045 Uiso 1 1 calc R U . . .
C40 C 0.54677(12) 0.58672(9) 0.66671(6) 0.0405(4) Uani 1 1 d . . . . .
H40A H 0.560309 0.562859 0.692391 0.049 Uiso 1 1 calc R U . . .
H40B H 0.537519 0.630514 0.675323 0.049 Uiso 1 1 calc R U . . .
C41 C 0.55374(10) 0.27469(8) 0.58403(6) 0.0298(3) Uani 1 1 d . . . . .
H41A H 0.600726 0.278473 0.600516 0.036 Uiso 1 1 calc R U . . .
H41B H 0.556226 0.235057 0.567971 0.036 Uiso 1 1 calc R U . . .
C42 C 0.48845(10) 0.27146(8) 0.61426(6) 0.0318(4) Uani 1 1 d . . . . .
H42A H 0.440786 0.269433 0.598254 0.038 Uiso 1 1 calc R U . . .
H42B H 0.492449 0.233340 0.631820 0.038 Uiso 1 1 calc R U . . .
C43 C 0.42764(9) 0.32465(9) 0.66946(6) 0.0346(4) Uani 1 1 d . . . . .
H43A H 0.426091 0.284142 0.684529 0.042 Uiso 1 1 calc R U . . .
H43B H 0.379770 0.329923 0.653998 0.042 Uiso 1 1 calc R U . . .
C44 C 0.43748(9) 0.37660(10) 0.70032(5) 0.0338(4) Uani 1 1 d . . . . .
H44A H 0.398087 0.374241 0.722315 0.041 Uiso 1 1 calc R U . . .
H44B H 0.486999 0.373009 0.714290 0.041 Uiso 1 1 calc R U . . .
C45 C 0.44271(10) 0.48629(10) 0.70638(5) 0.0369(4) Uani 1 1 d . . . . .
H45A H 0.495340 0.487358 0.716379 0.044 Uiso 1 1 calc R U . . .
H45B H 0.409569 0.481572 0.731273 0.044 Uiso 1 1 calc R U . . .
C46 C 0.42446(12) 0.54603(10) 0.68370(6) 0.0420(5) Uani 1 1 d . . . . .
H46A H 0.373030 0.543019 0.672050 0.050 Uiso 1 1 calc R U . . .
H46B H 0.425029 0.580830 0.704299 0.050 Uiso 1 1 calc R U . . .
C47 C 0.49052(10) 0.31453(8) 0.52248(5) 0.0309(4) Uani 1 1 d . . . . .
H47A H 0.446706 0.295708 0.536890 0.037 Uiso 1 1 calc R U . . .
H47B H 0.509506 0.283767 0.501722 0.037 Uiso 1 1 calc R U . . .
C48 C 0.46543(10) 0.37227(8) 0.49934(5) 0.0309(3) Uani 1 1 d . . . . .
H48A H 0.508885 0.392081 0.485189 0.037 Uiso 1 1 calc R U . . .
H48B H 0.428083 0.360987 0.477485 0.037 Uiso 1 1 calc R U . . .
C49 C 0.39411(10) 0.46362(9) 0.50774(6) 0.0350(4) Uani 1 1 d . . . . .
H49A H 0.355674 0.445806 0.488645 0.042 Uiso 1 1 calc R U . . .
H49B H 0.429706 0.488397 0.490539 0.042 Uiso 1 1 calc R U . . .
C50 C 0.35752(9) 0.50459(9) 0.53976(6) 0.0356(4) Uani 1 1 d . . . . .
H50A H 0.327463 0.537174 0.525389 0.043 Uiso 1 1 calc R U . . .
H50B H 0.323367 0.479471 0.557640 0.043 Uiso 1 1 calc R U . . .
C51 C 0.38216(12) 0.57897(10) 0.59253(6) 0.0398(4) Uani 1 1 d . . . . .
H51A H 0.342940 0.559750 0.610467 0.048 Uiso 1 1 calc R U . . .
H51B H 0.358573 0.612492 0.575565 0.048 Uiso 1 1 calc R U . . .
C52 C 0.44303(13) 0.60618(9) 0.61995(6) 0.0428(5) Uani 1 1 d . . . . .
H52A H 0.482915 0.623482 0.601593 0.051 Uiso 1 1 calc R U . . .
H52B H 0.421774 0.641146 0.636564 0.051 Uiso 1 1 calc R U . . .
C53A C 0.8464(3) 0.1446(3) 0.78021(17) 0.0724(15) Uani 0.633(5) 1 d D . P A 1
H53A H 0.838610 0.157366 0.809612 0.109 Uiso 0.633(5) 1 calc R U P A 1
H53B H 0.855895 0.099559 0.779071 0.109 Uiso 0.633(5) 1 calc R U P A 1
H53C H 0.801533 0.154512 0.763622 0.109 Uiso 0.633(5) 1 calc R U P A 1
C54A C 0.9125(2) 0.17898(14) 0.76236(10) 0.0402(8) Uani 0.633(5) 1 d D . P A 1
C55A C 0.9031(3) 0.22532(18) 0.73194(13) 0.0397(9) Uani 0.633(5) 1 d D . P A 1
H55A H 0.854162 0.234757 0.721821 0.048 Uiso 0.633(5) 1 calc R U P A 1
C56A C 0.9638(3) 0.25744(18) 0.71648(13) 0.0471(9) Uani 0.633(5) 1 d D . P A 1
H56A H 0.956186 0.288572 0.695530 0.056 Uiso 0.633(5) 1 calc R U P A 1
C57A C 1.0334(3) 0.2460(2) 0.73020(14) 0.0534(11) Uani 0.633(5) 1 d D . P A 1
H57A H 1.074500 0.269471 0.719611 0.064 Uiso 0.633(5) 1 calc R U P A 1
C58A C 1.0453(2) 0.1987(2) 0.76049(11) 0.0566(10) Uani 0.633(5) 1 d D . P A 1
H58A H 1.094675 0.189296 0.769844 0.068 Uiso 0.633(5) 1 calc R U P A 1
C59A C 0.9846(5) 0.1663(7) 0.7765(6) 0.045(2) Uani 0.633(5) 1 d D . P A 1
H59A H 0.992289 0.134955 0.797306 0.054 Uiso 0.633(5) 1 calc R U P A 1
C53B C 1.0676(6) 0.2333(5) 0.7378(4) 0.090(3) Uani 0.367(5) 1 d D . P A 2
H53D H 1.084067 0.263184 0.759351 0.136 Uiso 0.367(5) 1 calc R U P A 2
H53E H 1.066820 0.253917 0.710151 0.136 Uiso 0.367(5) 1 calc R U P A 2
H53F H 1.102396 0.197899 0.736979 0.136 Uiso 0.367(5) 1 calc R U P A 2
C54B C 0.9937(4) 0.2114(3) 0.74788(19) 0.0514(15) Uani 0.367(5) 1 d D . P A 2
C55B C 0.9322(6) 0.2421(4) 0.7306(3) 0.0508(18) Uani 0.367(5) 1 d D . P A 2
H55B H 0.938360 0.277823 0.713163 0.061 Uiso 0.367(5) 1 calc R U P A 2
C56B C 0.8616(6) 0.2186(4) 0.7397(2) 0.0585(18) Uani 0.367(5) 1 d D . P A 2
H56B H 0.819072 0.238515 0.727571 0.070 Uiso 0.367(5) 1 calc R U P A 2
C57B C 0.8507(5) 0.1691(4) 0.7647(3) 0.0566(18) Uani 0.367(5) 1 d D . P A 2
H57B H 0.801360 0.154854 0.770652 0.068 Uiso 0.367(5) 1 calc R U P A 2
C58B C 0.9136(4) 0.1384(3) 0.7823(2) 0.0537(16) Uani 0.367(5) 1 d D . P A 2
H58B H 0.906916 0.103646 0.800611 0.064 Uiso 0.367(5) 1 calc R U P A 2
C59B C 0.9845(9) 0.1594(13) 0.7727(10) 0.046(3) Uani 0.367(5) 1 d D . P A 2
H59B H 1.027208 0.137816 0.783197 0.055 Uiso 0.367(5) 1 calc R U P A 2

loop_
_atom_site_aniso_label
_atom_site_aniso_U_11
_atom_site_aniso_U_22
_atom_site_aniso_U_33
_atom_site_aniso_U_23
_atom_site_aniso_U_13
_atom_site_aniso_U_12
As1 0.01124(6) 0.01328(7) 0.01799(7) -0.00109(5) 0.00059(5) 0.00092(4)
O1 0.0127(4) 0.0188(5) 0.0224(5) -0.0049(4) 0.0032(3) -0.0014(3)
O2 0.0177(4) 0.0169(5) 0.0199(5) 0.0019(4) -0.0011(4) -0.0034(3)
N1 0.0153(5) 0.0143(5) 0.0185(5) 0.0000(4) 0.0018(4) -0.0029(4)
N2 0.0142(5) 0.0164(5) 0.0175(5) 0.0004(4) 0.0011(4) -0.0019(4)
C1 0.0121(5) 0.0158(6) 0.0149(5) 0.0016(5) -0.0008(4) 0.0005(4)
C2 0.0147(5) 0.0134(6) 0.0151(5) 0.0027(4) -0.0013(4) 0.0005(4)
C3 0.0146(6) 0.0202(6) 0.0148(6) 0.0027(5) 0.0010(4) -0.0006(5)
C4 0.0149(6) 0.0224(7) 0.0136(6) -0.0005(5) -0.0005(4) 0.0027(5)
C5 0.0164(6) 0.0176(6) 0.0136(5) -0.0011(5) -0.0038(4) 0.0023(5)
C6 0.0135(5) 0.0149(6) 0.0136(5) 0.0009(4) -0.0027(4) 0.0001(4)
C7 0.0163(6) 0.0171(6) 0.0196(6) -0.0017(5) -0.0009(5) -0.0040(5)
C8 0.0336(8) 0.0260(8) 0.0213(7) -0.0006(6) 0.0040(6) -0.0127(6)
C9 0.0157(6) 0.0276(8) 0.0361(8) -0.0065(6) -0.0045(6) -0.0017(5)
C10 0.0278(7) 0.0184(7) 0.0250(7) -0.0031(5) -0.0010(6) -0.0055(5)
C11 0.0188(6) 0.0322(8) 0.0190(6) -0.0056(6) 0.0036(5) 0.0006(6)
C12 0.0195(7) 0.0465(10) 0.0257(7) -0.0008(7) 0.0035(6) 0.0098(7)
C13 0.0488(13) 0.0673(16) 0.102(2) -0.0622(16) 0.0478(14) -0.0247(11)
C14 0.0344(9) 0.1026(19) 0.0202(8) 0.0169(10) 0.0098(7) 0.0265(11)
C15 0.0158(6) 0.0125(6) 0.0195(6) 0.0026(5) 0.0011(5) -0.0011(4)
C16 0.0146(6) 0.0126(6) 0.0193(6) 0.0032(5) 0.0000(5) 0.0009(4)
C17 0.0198(6) 0.0153(6) 0.0235(6) 0.0025(5) -0.0025(5) -0.0029(5)
C18 0.0180(6) 0.0159(6) 0.0333(8) 0.0045(6) 0.0011(6) -0.0040(5)
C19 0.0234(7) 0.0195(7) 0.0314(8) 0.0041(6) 0.0093(6) -0.0056(5)
C20 0.0267(7) 0.0173(7) 0.0227(7) 0.0020(5) 0.0064(6) -0.0047(5)
C21 0.0136(5) 0.0162(6) 0.0178(6) -0.0012(5) 0.0023(5) 0.0009(4)
C22 0.0126(5) 0.0171(6) 0.0186(6) -0.0003(5) 0.0017(4) 0.0010(4)
C23 0.0162(6) 0.0222(7) 0.0196(6) 0.0018(5) 0.0045(5) 0.0009(5)
C24 0.0215(7) 0.0281(8) 0.0171(6) 0.0024(5) 0.0022(5) 0.0040(5)
C25 0.0176(6) 0.0254(7) 0.0190(6) -0.0047(5) 0.0002(5) 0.0029(5)
C26 0.0170(6) 0.0198(7) 0.0192(6) -0.0040(5) 0.0019(5) -0.0011(5)
C27 0.0234(7) 0.0332(8) 0.0197(7) -0.0091(6) -0.0026(5) 0.0043(6)
C28 0.0215(7) 0.0526(12) 0.0333(9) -0.0178(8) -0.0057(6) 0.0023(7)
C29 0.0330(8) 0.0334(9) 0.0262(8) -0.0100(7) -0.0033(6) 0.0021(7)
C30 0.0438(10) 0.0425(10) 0.0204(7) -0.0061(7) -0.0078(7) 0.0104(8)
C31 0.0215(7) 0.0235(7) 0.0250(7) 0.0078(6) 0.0025(5) -0.0015(5)
C32 0.0205(7) 0.0278(8) 0.0403(9) 0.0075(7) 0.0075(6) -0.0027(6)
C33 0.0251(7) 0.0197(7) 0.0389(9) 0.0047(6) 0.0020(6) 0.0020(6)
C34 0.0393(10) 0.0413(10) 0.0338(9) 0.0184(8) -0.0008(7) -0.0098(8)
K1 0.01583(12) 0.01719(13) 0.01536(12) 0.00042(10) 0.00001(10) 0.00006(10)
O3 0.0148(4) 0.0263(5) 0.0195(5) 0.0003(4) -0.0027(4) 0.0002(4)
O4 0.0277(5) 0.0196(5) 0.0251(5) -0.0007(4) -0.0007(4) -0.0079(4)
O5 0.0228(5) 0.0277(6) 0.0286(6) 0.0085(5) 0.0018(4) -0.0084(4)
O6 0.0293(6) 0.0448(7) 0.0191(5) 0.0066(5) 0.0041(4) 0.0055(5)
O7 0.0321(6) 0.0228(5) 0.0231(5) 0.0018(4) -0.0124(4) -0.0008(4)
O8 0.0229(5) 0.0261(6) 0.0333(6) 0.0013(5) -0.0037(4) 0.0072(4)
N3 0.0256(6) 0.0176(6) 0.0229(6) -0.0027(5) -0.0036(5) -0.0009(5)
N4 0.0409(8) 0.0284(7) 0.0267(7) -0.0077(6) -0.0009(6) 0.0131(6)
C35 0.0338(8) 0.0275(8) 0.0259(7) -0.0089(6) 0.0072(6) 0.0044(6)
C36 0.0195(7) 0.0311(8) 0.0327(8) 0.0002(7) 0.0047(6) 0.0073(6)
C37 0.0136(6) 0.0454(10) 0.0188(6) 0.0028(6) -0.0030(5) -0.0046(6)
C38 0.0252(7) 0.0387(9) 0.0199(7) 0.0055(6) -0.0048(6) -0.0177(6)
C39 0.0520(11) 0.0185(8) 0.0429(10) -0.0053(7) -0.0081(8) -0.0088(7)
C40 0.0579(12) 0.0273(9) 0.0362(9) -0.0165(7) -0.0073(8) 0.0043(8)
C41 0.0341(8) 0.0165(7) 0.0389(9) 0.0017(6) -0.0062(7) 0.0009(6)
C42 0.0343(9) 0.0204(7) 0.0407(9) 0.0098(7) -0.0067(7) -0.0097(6)
C43 0.0206(7) 0.0476(11) 0.0357(9) 0.0215(8) 0.0018(6) -0.0088(7)
C44 0.0217(7) 0.0565(12) 0.0232(7) 0.0170(7) 0.0057(6) 0.0003(7)
C45 0.0325(9) 0.0596(12) 0.0187(7) -0.0032(7) 0.0056(6) 0.0139(8)
C46 0.0460(11) 0.0529(12) 0.0272(8) -0.0115(8) 0.0053(8) 0.0235(9)
C47 0.0400(9) 0.0222(8) 0.0305(8) -0.0086(6) -0.0117(7) -0.0062(6)
C48 0.0423(9) 0.0286(8) 0.0220(7) -0.0051(6) -0.0120(7) -0.0068(7)
C49 0.0381(9) 0.0345(9) 0.0324(9) 0.0076(7) -0.0213(7) -0.0010(7)
C50 0.0221(7) 0.0380(10) 0.0468(10) 0.0088(8) -0.0133(7) 0.0044(7)
C51 0.0418(10) 0.0392(10) 0.0385(10) 0.0023(8) -0.0001(8) 0.0258(8)
C52 0.0616(13) 0.0271(9) 0.0397(10) -0.0061(8) -0.0032(9) 0.0221(9)
C53A 0.088(3) 0.068(3) 0.062(3) -0.004(2) 0.001(2) -0.022(3)
C54A 0.0652(19) 0.0238(13) 0.0315(14) -0.0066(10) -0.0123(12) 0.0032(12)
C55A 0.061(2) 0.0269(18) 0.0308(16) -0.0047(12) -0.0242(18) 0.0046(17)
C56A 0.0711(19) 0.0329(18) 0.037(2) 0.0074(14) -0.0230(15) -0.0008(15)
C57A 0.065(2) 0.054(2) 0.0415(19) 0.0088(16) -0.0193(18) -0.0074(19)
C58A 0.064(2) 0.066(2) 0.0395(18) 0.0132(16) -0.0235(16) 0.0019(17)
C59A 0.069(2) 0.031(4) 0.035(4) 0.006(4) -0.0148(18) 0.0131(18)
C53B 0.100(4) 0.060(6) 0.111(9) 0.003(6) -0.004(5) -0.002(4)
C54B 0.090(4) 0.029(2) 0.035(3) -0.0086(19) -0.023(2) 0.010(2)
C55B 0.093(4) 0.025(4) 0.035(4) -0.013(2) -0.028(3) 0.011(3)
C56B 0.087(4) 0.043(3) 0.046(4) -0.001(2) -0.030(3) 0.016(3)
C57B 0.071(4) 0.046(3) 0.053(4) 0.003(3) -0.024(3) 0.021(3)
C58B 0.072(3) 0.044(3) 0.045(3) 0.001(2) -0.022(3) 0.021(2)
C59B 0.073(3) 0.033(4) 0.033(5) -0.003(4) -0.025(3) 0.021(3)

loop_
_geom_bond_atom_site_label_1
_geom_bond_atom_site_label_2
_geom_bond_distance
_geom_bond_site_symmetry_2
_geom_bond_publ_flag
As1 O1 1.9439(10) . ?
As1 O2 1.8855(10) . ?
As1 N1 1.9130(12) . ?
As1 N2 2.0061(11) . ?
O1 C1 1.3415(16) . ?
O2 C22 1.3625(16) . ?
N1 C2 1.3980(17) . ?
N1 C15 1.4025(17) . ?
N2 C16 1.3931(17) . ?
N2 C21 1.4026(17) . ?
C1 C2 1.4157(18) . ?
C1 C6 1.3946(18) . ?
C2 C3 1.3904(18) . ?
C3 H3 0.9500 . ?
C3 C4 1.4002(19) . ?
C4 C5 1.3901(19) . ?
C4 C11 1.5366(19) . ?
C5 H5 0.9500 . ?
C5 C6 1.4084(18) . ?
C6 C7 1.5322(18) . ?
C7 C8 1.540(2) . ?
C7 C9 1.540(2) . ?
C7 C10 1.530(2) . ?
C8 H8A 0.9800 . ?
C8 H8B 0.9800 . ?
C8 H8C 0.9800 . ?
C9 H9A 0.9800 . ?
C9 H9B 0.9800 . ?
C9 H9C 0.9800 . ?
C10 H10A 0.9800 . ?
C10 H10B 0.9800 . ?
C10 H10C 0.9800 . ?
C11 C12 1.527(2) . ?
C11 C13 1.518(3) . ?
C11 C14 1.533(3) . ?
C12 H12A 0.9800 . ?
C12 H12B 0.9800 . ?
C12 H12C 0.9800 . ?
C13 H13A 0.9800 . ?
C13 H13B 0.9800 . ?
C13 H13C 0.9800 . ?
C14 H14A 0.9800 . ?
C14 H14B 0.9800 . ?
C14 H14C 0.9800 . ?
C15 C16 1.4212(19) . ?
C15 C20 1.3922(19) . ?
C16 C17 1.3937(18) . ?
C17 H17 0.9500 . ?
C17 C18 1.395(2) . ?
C18 H18 0.9500 . ?
C18 C19 1.380(2) . ?
C19 H19 0.9500 . ?
C19 C20 1.396(2) . ?
C20 H20 0.9500 . ?
C21 C22 1.4131(19) . ?
C21 C26 1.3858(19) . ?
C22 C23 1.4022(19) . ?
C23 C24 1.407(2) . ?
C23 C31 1.538(2) . ?
C24 H24 0.9500 . ?
C24 C25 1.394(2) . ?
C25 C26 1.397(2) . ?
C25 C27 1.535(2) . ?
C26 H26 0.9500 . ?
C27 C28 1.544(2) . ?
C27 C29 1.535(2) . ?
C27 C30 1.533(2) . ?
C28 H28A 0.9800 . ?
C28 H28B 0.9800 . ?
C28 H28C 0.9800 . ?
C29 H29A 0.9800 . ?
C29 H29B 0.9800 . ?
C29 H29C 0.9800 . ?
C30 H30A 0.9800 . ?
C30 H30B 0.9800 . ?
C30 H30C 0.9800 . ?
C31 C32 1.538(2) . ?
C31 C33 1.539(2) . ?
C31 C34 1.533(2) . ?
C32 H32A 0.9800 . ?
C32 H32B 0.9800 . ?
C32 H32C 0.9800 . ?
C33 H33A 0.9800 . ?
C33 H33B 0.9800 . ?
C33 H33C 0.9800 . ?
C34 H34A 0.9800 . ?
C34 H34B 0.9800 . ?
C34 H34C 0.9800 . ?
K1 O3 2.8693(10) . ?
K1 O4 2.8150(11) . ?
K1 O5 2.8112(11) . ?
K1 O6 2.8352(12) . ?
K1 O7 2.7945(11) . ?
K1 O8 2.9001(11) . ?
K1 N3 2.9545(13) . ?
K1 N4 3.0294(14) . ?
O3 C36 1.4252(19) . ?
O3 C37 1.4301(17) . ?
O4 C38 1.4261(19) . ?
O4 C39 1.424(2) . ?
O5 C42 1.423(2) . ?
O5 C43 1.422(2) . ?
O6 C44 1.429(2) . ?
O6 C45 1.422(2) . ?
O7 C48 1.422(2) . ?
O7 C49 1.4206(19) . ?
O8 C50 1.422(2) . ?
O8 C51 1.420(2) . ?
N3 C35 1.476(2) . ?
N3 C41 1.469(2) . ?
N3 C47 1.475(2) . ?
N4 C40 1.475(3) . ?
N4 C46 1.472(3) . ?
N4 C52 1.471(2) . ?
C35 H35A 0.9900 . ?
C35 H35B 0.9900 . ?
C35 C36 1.503(2) . ?
C36 H36A 0.9900 . ?
C36 H36B 0.9900 . ?
C37 H37A 0.9900 . ?
C37 H37B 0.9900 . ?
C37 C38 1.485(3) . ?
C38 H38A 0.9900 . ?
C38 H38B 0.9900 . ?
C39 H39A 0.9900 . ?
C39 H39B 0.9900 . ?
C39 C40 1.501(3) . ?
C40 H40A 0.9900 . ?
C40 H40B 0.9900 . ?
C41 H41A 0.9900 . ?
C41 H41B 0.9900 . ?
C41 C42 1.508(3) . ?
C42 H42A 0.9900 . ?
C42 H42B 0.9900 . ?
C43 H43A 0.9900 . ?
C43 H43B 0.9900 . ?
C43 C44 1.491(3) . ?
C44 H44A 0.9900 . ?
C44 H44B 0.9900 . ?
C45 H45A 0.9900 . ?
C45 H45B 0.9900 . ?
C45 C46 1.502(3) . ?
C46 H46A 0.9900 . ?
C46 H46B 0.9900 . ?
C47 H47A 0.9900 . ?
C47 H47B 0.9900 . ?
C47 C48 1.505(2) . ?
C48 H48A 0.9900 . ?
C48 H48B 0.9900 . ?
C49 H49A 0.9900 . ?
C49 H49B 0.9900 . ?
C49 C50 1.491(3) . ?
C50 H50A 0.9900 . ?
C50 H50B 0.9900 . ?
C51 H51A 0.9900 . ?
C51 H51B 0.9900 . ?
C51 C52 1.506(3) . ?
C52 H52A 0.9900 . ?
C52 H52B 0.9900 . ?
C53A H53A 0.9800 . ?
C53A H53B 0.9800 . ?
C53A H53C 0.9800 . ?
C53A C54A 1.500(6) . ?
C54A C55A 1.393(5) . ?
C54A C59A 1.386(10) . ?
C55A H55A 0.9500 . ?
C55A C56A 1.372(6) . ?
C56A H56A 0.9500 . ?
C56A C57A 1.337(6) . ?
C57A H57A 0.9500 . ?
C57A C58A 1.410(5) . ?
C58A H58A 0.9500 . ?
C58A C59A 1.382(8) . ?
C59A H59A 0.9500 . ?
C53B H53D 0.9800 . ?
C53B H53E 0.9800 . ?
C53B H53F 0.9800 . ?
C53B C54B 1.434(11) . ?
C54B C55B 1.390(9) . ?
C54B C59B 1.372(15) . ?
C55B H55B 0.9500 . ?
C55B C56B 1.384(11) . ?
C56B H56B 0.9500 . ?
C56B C57B 1.338(10) . ?
C57B H57B 0.9500 . ?
C57B C58B 1.413(8) . ?
C58B H58B 0.9500 . ?
C58B C59B 1.376(14) . ?
C59B H59B 0.9500 . ?

loop_
_geom_angle_atom_site_label_1
_geom_angle_atom_site_label_2
_geom_angle_atom_site_label_3
_geom_angle
_geom_angle_site_symmetry_1
_geom_angle_site_symmetry_3
_geom_angle_publ_flag
O1 As1 N2 150.97(4) . . ?
O2 As1 O1 84.20(4) . . ?
O2 As1 N1 115.43(5) . . ?
O2 As1 N2 82.46(4) . . ?
N1 As1 O1 81.12(4) . . ?
N1 As1 N2 81.54(5) . . ?
C1 O1 As1 114.09(8) . . ?
C22 O2 As1 114.88(8) . . ?
C2 N1 As1 115.41(9) . . ?
C2 N1 C15 126.29(11) . . ?
C15 N1 As1 114.74(9) . . ?
C16 N2 As1 112.64(9) . . ?
C16 N2 C21 123.08(11) . . ?
C21 N2 As1 111.42(8) . . ?
O1 C1 C2 115.54(12) . . ?
O1 C1 C6 123.48(12) . . ?
C6 C1 C2 120.98(12) . . ?
N1 C2 C1 111.44(11) . . ?
C3 C2 N1 128.86(12) . . ?
C3 C2 C1 119.69(12) . . ?
C2 C3 H3 119.7 . . ?
C2 C3 C4 120.52(12) . . ?
C4 C3 H3 119.7 . . ?
C3 C4 C11 118.65(12) . . ?
C5 C4 C3 118.61(12) . . ?
C5 C4 C11 122.74(13) . . ?
C4 C5 H5 118.6 . . ?
C4 C5 C6 122.75(12) . . ?
C6 C5 H5 118.6 . . ?
C1 C6 C5 117.38(12) . . ?
C1 C6 C7 119.82(11) . . ?
C5 C6 C7 122.79(12) . . ?
C6 C7 C8 109.56(11) . . ?
C6 C7 C9 109.61(12) . . ?
C8 C7 C9 110.22(13) . . ?
C10 C7 C6 112.32(12) . . ?
C10 C7 C8 107.46(12) . . ?
C10 C7 C9 107.63(12) . . ?
C7 C8 H8A 109.5 . . ?
C7 C8 H8B 109.5 . . ?
C7 C8 H8C 109.5 . . ?
H8A C8 H8B 109.5 . . ?
H8A C8 H8C 109.5 . . ?
H8B C8 H8C 109.5 . . ?
C7 C9 H9A 109.5 . . ?
C7 C9 H9B 109.5 . . ?
C7 C9 H9C 109.5 . . ?
H9A C9 H9B 109.5 . . ?
H9A C9 H9C 109.5 . . ?
H9B C9 H9C 109.5 . . ?
C7 C10 H10A 109.5 . . ?
C7 C10 H10B 109.5 . . ?
C7 C10 H10C 109.5 . . ?
H10A C10 H10B 109.5 . . ?
H10A C10 H10C 109.5 . . ?
H10B C10 H10C 109.5 . . ?
C12 C11 C4 110.28(12) . . ?
C12 C11 C14 108.06(15) . . ?
C13 C11 C4 112.62(14) . . ?
C13 C11 C12 107.10(17) . . ?
C13 C11 C14 108.98(19) . . ?
C14 C11 C4 109.66(13) . . ?
C11 C12 H12A 109.5 . . ?
C11 C12 H12B 109.5 . . ?
C11 C12 H12C 109.5 . . ?
H12A C12 H12B 109.5 . . ?
H12A C12 H12C 109.5 . . ?
H12B C12 H12C 109.5 . . ?
C11 C13 H13A 109.5 . . ?
C11 C13 H13B 109.5 . . ?
C11 C13 H13C 109.5 . . ?
H13A C13 H13B 109.5 . . ?
H13A C13 H13C 109.5 . . ?
H13B C13 H13C 109.5 . . ?
C11 C14 H14A 109.5 . . ?
C11 C14 H14B 109.5 . . ?
C11 C14 H14C 109.5 . . ?
H14A C14 H14B 109.5 . . ?
H14A C14 H14C 109.5 . . ?
H14B C14 H14C 109.5 . . ?
N1 C15 C16 114.24(11) . . ?
C20 C15 N1 126.14(13) . . ?
C20 C15 C16 119.55(12) . . ?
N2 C16 C15 113.81(11) . . ?
N2 C16 C17 127.01(13) . . ?
C17 C16 C15 119.13(12) . . ?
C16 C17 H17 119.7 . . ?
C16 C17 C18 120.55(14) . . ?
C18 C17 H17 119.7 . . ?
C17 C18 H18 120.0 . . ?
C19 C18 C17 120.02(13) . . ?
C19 C18 H18 120.0 . . ?
C18 C19 H19 119.7 . . ?
C18 C19 C20 120.56(13) . . ?
C20 C19 H19 119.7 . . ?
C15 C20 C19 120.07(14) . . ?
C15 C20 H20 120.0 . . ?
C19 C20 H20 120.0 . . ?
N2 C21 C22 112.71(12) . . ?
C26 C21 N2 127.52(13) . . ?
C26 C21 C22 119.78(13) . . ?
O2 C22 C21 116.64(12) . . ?
O2 C22 C23 122.26(12) . . ?
C23 C22 C21 121.07(12) . . ?
C22 C23 C24 116.75(13) . . ?
C22 C23 C31 121.30(13) . . ?
C24 C23 C31 121.94(13) . . ?
C23 C24 H24 118.3 . . ?
C25 C24 C23 123.38(13) . . ?
C25 C24 H24 118.3 . . ?
C24 C25 C26 118.06(13) . . ?
C24 C25 C27 122.91(14) . . ?
C26 C25 C27 119.00(14) . . ?
C21 C26 C25 120.93(13) . . ?
C21 C26 H26 119.5 . . ?
C25 C26 H26 119.5 . . ?
C25 C27 C28 108.59(12) . . ?
C25 C27 C29 110.60(13) . . ?
C29 C27 C28 109.08(15) . . ?
C30 C27 C25 112.50(14) . . ?
C30 C27 C28 108.26(15) . . ?
C30 C27 C29 107.75(13) . . ?
C27 C28 H28A 109.5 . . ?
C27 C28 H28B 109.5 . . ?
C27 C28 H28C 109.5 . . ?
H28A C28 H28B 109.5 . . ?
H28A C28 H28C 109.5 . . ?
H28B C28 H28C 109.5 . . ?
C27 C29 H29A 109.5 . . ?
C27 C29 H29B 109.5 . . ?
C27 C29 H29C 109.5 . . ?
H29A C29 H29B 109.5 . . ?
H29A C29 H29C 109.5 . . ?
H29B C29 H29C 109.5 . . ?
C27 C30 H30A 109.5 . . ?
C27 C30 H30B 109.5 . . ?
C27 C30 H30C 109.5 . . ?
H30A C30 H30B 109.5 . . ?
H30A C30 H30C 109.5 . . ?
H30B C30 H30C 109.5 . . ?
C23 C31 C32 110.00(12) . . ?
C23 C31 C33 110.20(12) . . ?
C32 C31 C33 108.89(14) . . ?
C34 C31 C23 111.99(14) . . ?
C34 C31 C32 108.04(13) . . ?
C34 C31 C33 107.64(14) . . ?
C31 C32 H32A 109.5 . . ?
C31 C32 H32B 109.5 . . ?
C31 C32 H32C 109.5 . . ?
H32A C32 H32B 109.5 . . ?
H32A C32 H32C 109.5 . . ?
H32B C32 H32C 109.5 . . ?
C31 C33 H33A 109.5 . . ?
C31 C33 H33B 109.5 . . ?
C31 C33 H33C 109.5 . . ?
H33A C33 H33B 109.5 . . ?
H33A C33 H33C 109.5 . . ?
H33B C33 H33C 109.5 . . ?
C31 C34 H34A 109.5 . . ?
C31 C34 H34B 109.5 . . ?
C31 C34 H34C 109.5 . . ?
H34A C34 H34B 109.5 . . ?
H34A C34 H34C 109.5 . . ?
H34B C34 H34C 109.5 . . ?
O3 K1 O8 121.04(3) . . ?
O3 K1 N3 61.19(3) . . ?
O3 K1 N4 118.96(4) . . ?
O4 K1 O3 59.69(3) . . ?
O4 K1 O6 99.50(4) . . ?
O4 K1 O8 99.06(3) . . ?
O4 K1 N3 120.02(4) . . ?
O4 K1 N4 60.39(4) . . ?
O5 K1 O3 101.32(3) . . ?
O5 K1 O4 122.50(3) . . ?
O5 K1 O6 59.92(4) . . ?
O5 K1 O8 132.14(3) . . ?
O5 K1 N3 61.47(4) . . ?
O5 K1 N4 119.58(4) . . ?
O6 K1 O3 140.83(3) . . ?
O6 K1 O8 93.24(3) . . ?
O6 K1 N3 120.46(4) . . ?
O6 K1 N4 60.41(4) . . ?
O7 K1 O3 99.23(3) . . ?
O7 K1 O4 138.28(3) . . ?
O7 K1 O5 95.41(3) . . ?
O7 K1 O6 115.59(4) . . ?
O7 K1 O8 59.08(3) . . ?
O7 K1 N3 60.83(3) . . ?
O7 K1 N4 117.92(4) . . ?
O8 K1 N3 119.19(4) . . ?
O8 K1 N4 59.48(4) . . ?
N3 K1 N4 178.62(4) . . ?
C36 O3 K1 114.58(8) . . ?
C36 O3 C37 110.35(12) . . ?
C37 O3 K1 112.39(8) . . ?
C38 O4 K1 117.56(9) . . ?
C39 O4 K1 117.97(10) . . ?
C39 O4 C38 110.87(13) . . ?
C42 O5 K1 117.59(9) . . ?
C43 O5 K1 114.45(10) . . ?
C43 O5 C42 111.42(13) . . ?
C44 O6 K1 115.16(9) . . ?
C45 O6 K1 115.18(10) . . ?
C45 O6 C44 111.56(13) . . ?
C48 O7 K1 117.61(9) . . ?
C49 O7 K1 119.28(9) . . ?
C49 O7 C48 111.29(13) . . ?
C50 O8 K1 111.86(9) . . ?
C51 O8 K1 117.90(10) . . ?
C51 O8 C50 111.49(14) . . ?
C35 N3 K1 109.64(9) . . ?
C41 N3 K1 108.06(9) . . ?
C41 N3 C35 109.47(13) . . ?
C41 N3 C47 109.70(12) . . ?
C47 N3 K1 110.18(9) . . ?
C47 N3 C35 109.76(13) . . ?
C40 N4 K1 108.48(10) . . ?
C46 N4 K1 109.16(11) . . ?
C46 N4 C40 109.61(15) . . ?
C52 N4 K1 109.70(10) . . ?
C52 N4 C40 109.42(16) . . ?
C52 N4 C46 110.43(15) . . ?
N3 C35 H35A 108.8 . . ?
N3 C35 H35B 108.8 . . ?
N3 C35 C36 113.90(13) . . ?
H35A C35 H35B 107.7 . . ?
C36 C35 H35A 108.8 . . ?
C36 C35 H35B 108.8 . . ?
O3 C36 C35 109.28(13) . . ?
O3 C36 H36A 109.8 . . ?
O3 C36 H36B 109.8 . . ?
C35 C36 H36A 109.8 . . ?
C35 C36 H36B 109.8 . . ?
H36A C36 H36B 108.3 . . ?
O3 C37 H37A 109.7 . . ?
O3 C37 H37B 109.7 . . ?
O3 C37 C38 109.75(12) . . ?
H37A C37 H37B 108.2 . . ?
C38 C37 H37A 109.7 . . ?
C38 C37 H37B 109.7 . . ?
O4 C38 C37 109.87(12) . . ?
O4 C38 H38A 109.7 . . ?
O4 C38 H38B 109.7 . . ?
C37 C38 H38A 109.7 . . ?
C37 C38 H38B 109.7 . . ?
H38A C38 H38B 108.2 . . ?
O4 C39 H39A 109.8 . . ?
O4 C39 H39B 109.8 . . ?
O4 C39 C40 109.29(15) . . ?
H39A C39 H39B 108.3 . . ?
C40 C39 H39A 109.8 . . ?
C40 C39 H39B 109.8 . . ?
N4 C40 C39 114.16(15) . . ?
N4 C40 H40A 108.7 . . ?
N4 C40 H40B 108.7 . . ?
C39 C40 H40A 108.7 . . ?
C39 C40 H40B 108.7 . . ?
H40A C40 H40B 107.6 . . ?
N3 C41 H41A 108.7 . . ?
N3 C41 H41B 108.7 . . ?
N3 C41 C42 114.05(14) . . ?
H41A C41 H41B 107.6 . . ?
C42 C41 H41A 108.7 . . ?
C42 C41 H41B 108.7 . . ?
O5 C42 C41 109.38(13) . . ?
O5 C42 H42A 109.8 . . ?
O5 C42 H42B 109.8 . . ?
C41 C42 H42A 109.8 . . ?
C41 C42 H42B 109.8 . . ?
H42A C42 H42B 108.2 . . ?
O5 C43 H43A 109.9 . . ?
O5 C43 H43B 109.9 . . ?
O5 C43 C44 108.89(13) . . ?
H43A C43 H43B 108.3 . . ?
C44 C43 H43A 109.9 . . ?
C44 C43 H43B 109.9 . . ?
O6 C44 C43 109.11(13) . . ?
O6 C44 H44A 109.9 . . ?
O6 C44 H44B 109.9 . . ?
C43 C44 H44A 109.9 . . ?
C43 C44 H44B 109.9 . . ?
H44A C44 H44B 108.3 . . ?
O6 C45 H45A 109.8 . . ?
O6 C45 H45B 109.8 . . ?
O6 C45 C46 109.49(14) . . ?
H45A C45 H45B 108.2 . . ?
C46 C45 H45A 109.8 . . ?
C46 C45 H45B 109.8 . . ?
N4 C46 C45 113.56(14) . . ?
N4 C46 H46A 108.9 . . ?
N4 C46 H46B 108.9 . . ?
C45 C46 H46A 108.9 . . ?
C45 C46 H46B 108.9 . . ?
H46A C46 H46B 107.7 . . ?
N3 C47 H47A 108.9 . . ?
N3 C47 H47B 108.9 . . ?
N3 C47 C48 113.23(13) . . ?
H47A C47 H47B 107.7 . . ?
C48 C47 H47A 108.9 . . ?
C48 C47 H47B 108.9 . . ?
O7 C48 C47 109.06(13) . . ?
O7 C48 H48A 109.9 . . ?
O7 C48 H48B 109.9 . . ?
C47 C48 H48A 109.9 . . ?
C47 C48 H48B 109.9 . . ?
H48A C48 H48B 108.3 . . ?
O7 C49 H49A 109.8 . . ?
O7 C49 H49B 109.8 . . ?
O7 C49 C50 109.22(14) . . ?
H49A C49 H49B 108.3 . . ?
C50 C49 H49A 109.8 . . ?
C50 C49 H49B 109.8 . . ?
O8 C50 C49 109.45(14) . . ?
O8 C50 H50A 109.8 . . ?
O8 C50 H50B 109.8 . . ?
C49 C50 H50A 109.8 . . ?
C49 C50 H50B 109.8 . . ?
H50A C50 H50B 108.2 . . ?
O8 C51 H51A 109.8 . . ?
O8 C51 H51B 109.8 . . ?
O8 C51 C52 109.49(15) . . ?
H51A C51 H51B 108.2 . . ?
C52 C51 H51A 109.8 . . ?
C52 C51 H51B 109.8 . . ?
N4 C52 C51 113.61(17) . . ?
N4 C52 H52A 108.8 . . ?
N4 C52 H52B 108.8 . . ?
C51 C52 H52A 108.8 . . ?
C51 C52 H52B 108.8 . . ?
H52A C52 H52B 107.7 . . ?
H53A C53A H53B 109.5 . . ?
H53A C53A H53C 109.5 . . ?
H53B C53A H53C 109.5 . . ?
C54A C53A H53A 109.5 . . ?
C54A C53A H53B 109.5 . . ?
C54A C53A H53C 109.5 . . ?
C55A C54A C53A 121.0(4) . . ?
C59A C54A C53A 120.6(5) . . ?
C59A C54A C55A 118.4(5) . . ?
C54A C55A H55A 119.7 . . ?
C56A C55A C54A 120.5(4) . . ?
C56A C55A H55A 119.7 . . ?
C55A C56A H56A 119.2 . . ?
C57A C56A C55A 121.6(4) . . ?
C57A C56A H56A 119.2 . . ?
C56A C57A H57A 120.2 . . ?
C56A C57A C58A 119.5(4) . . ?
C58A C57A H57A 120.2 . . ?
C57A C58A H58A 120.3 . . ?
C59A C58A C57A 119.5(5) . . ?
C59A C58A H58A 120.3 . . ?
C54A C59A H59A 119.7 . . ?
C58A C59A C54A 120.5(7) . . ?
C58A C59A H59A 119.7 . . ?
H53D C53B H53E 109.5 . . ?
H53D C53B H53F 109.5 . . ?
H53E C53B H53F 109.5 . . ?
C54B C53B H53D 109.5 . . ?
C54B C53B H53E 109.5 . . ?
C54B C53B H53F 109.5 . . ?
C55B C54B C53B 118.8(8) . . ?
C59B C54B C53B 120.2(9) . . ?
C59B C54B C55B 121.0(10) . . ?
C54B C55B H55B 121.2 . . ?
C56B C55B C54B 117.6(8) . . ?
C56B C55B H55B 121.2 . . ?
C55B C56B H56B 118.6 . . ?
C57B C56B C55B 122.8(8) . . ?
C57B C56B H56B 118.6 . . ?
C56B C57B H57B 120.4 . . ?
C56B C57B C58B 119.2(8) . . ?
C58B C57B H57B 120.4 . . ?
C57B C58B H58B 120.4 . . ?
C59B C58B C57B 119.2(10) . . ?
C59B C58B H58B 120.4 . . ?
C54B C59B C58B 120.1(13) . . ?
C54B C59B H59B 120.0 . . ?
C58B C59B H59B 120.0 . . ?

loop_
_geom_torsion_atom_site_label_1
_geom_torsion_atom_site_label_2
_geom_torsion_atom_site_label_3
_geom_torsion_atom_site_label_4
_geom_torsion
_geom_torsion_site_symmetry_1
_geom_torsion_site_symmetry_2
_geom_torsion_site_symmetry_3
_geom_torsion_site_symmetry_4
_geom_torsion_publ_flag
As1 O1 C1 C2 13.57(14) . . . . ?
As1 O1 C1 C6 -166.35(10) . . . . ?
As1 O2 C22 C21 10.10(15) . . . . ?
As1 O2 C22 C23 -171.70(10) . . . . ?
As1 N1 C2 C1 -8.48(14) . . . . ?
As1 N1 C2 C3 170.13(11) . . . . ?
As1 N1 C15 C16 -15.15(15) . . . . ?
As1 N1 C15 C20 161.64(12) . . . . ?
As1 N2 C16 C15 9.50(14) . . . . ?
As1 N2 C16 C17 -167.96(11) . . . . ?
As1 N2 C21 C22 -9.57(14) . . . . ?
As1 N2 C21 C26 170.18(11) . . . . ?
O1 As1 O2 C22 -166.14(9) . . . . ?
O1 C1 C2 N1 -3.45(16) . . . . ?
O1 C1 C2 C3 177.79(11) . . . . ?
O1 C1 C6 C5 -177.11(12) . . . . ?
O1 C1 C6 C7 2.47(19) . . . . ?
O2 C22 C23 C24 179.75(12) . . . . ?
O2 C22 C23 C31 -1.3(2) . . . . ?
N1 As1 O2 C22 -88.86(9) . . . . ?
N1 C2 C3 C4 -178.57(13) . . . . ?
N1 C15 C16 N2 3.14(17) . . . . ?
N1 C15 C16 C17 -179.18(12) . . . . ?
N1 C15 C20 C19 -179.89(14) . . . . ?
N2 As1 O2 C22 -11.99(9) . . . . ?
N2 C16 C17 C18 175.63(13) . . . . ?
N2 C21 C22 O2 0.22(17) . . . . ?
N2 C21 C22 C23 -178.00(12) . . . . ?
N2 C21 C26 C25 179.11(13) . . . . ?
C1 C2 C3 C4 -0.06(19) . . . . ?
C1 C6 C7 C8 57.51(16) . . . . ?
C1 C6 C7 C9 -63.55(16) . . . . ?
C1 C6 C7 C10 176.86(12) . . . . ?
C2 N1 C15 C16 142.46(13) . . . . ?
C2 N1 C15 C20 -40.8(2) . . . . ?
C2 C1 C6 C5 2.97(18) . . . . ?
C2 C1 C6 C7 -177.45(12) . . . . ?
C2 C3 C4 C5 1.54(19) . . . . ?
C2 C3 C4 C11 -178.02(12) . . . . ?
C3 C4 C5 C6 -0.8(2) . . . . ?
C3 C4 C11 C12 -53.63(18) . . . . ?
C3 C4 C11 C13 -173.22(19) . . . . ?
C3 C4 C11 C14 65.25(18) . . . . ?
C4 C5 C6 C1 -1.46(19) . . . . ?
C4 C5 C6 C7 178.97(12) . . . . ?
C5 C4 C11 C12 126.82(15) . . . . ?
C5 C4 C11 C13 7.2(2) . . . . ?
C5 C4 C11 C14 -114.30(17) . . . . ?
C5 C6 C7 C8 -122.93(14) . . . . ?
C5 C6 C7 C9 116.00(14) . . . . ?
C5 C6 C7 C10 -3.59(18) . . . . ?
C6 C1 C2 N1 176.47(12) . . . . ?
C6 C1 C2 C3 -2.28(19) . . . . ?
C11 C4 C5 C6 178.77(12) . . . . ?
C15 N1 C2 C1 -165.96(12) . . . . ?
C15 N1 C2 C3 12.6(2) . . . . ?
C15 C16 C17 C18 -1.7(2) . . . . ?
C16 N2 C21 C22 128.94(13) . . . . ?
C16 N2 C21 C26 -51.3(2) . . . . ?
C16 C15 C20 C19 -3.3(2) . . . . ?
C16 C17 C18 C19 -0.9(2) . . . . ?
C17 C18 C19 C20 1.5(2) . . . . ?
C18 C19 C20 C15 0.6(2) . . . . ?
C20 C15 C16 N2 -173.88(12) . . . . ?
C20 C15 C16 C17 3.8(2) . . . . ?
C21 N2 C16 C15 -128.57(13) . . . . ?
C21 N2 C16 C17 54.0(2) . . . . ?
C21 C22 C23 C24 -2.14(19) . . . . ?
C21 C22 C23 C31 176.85(12) . . . . ?
C22 C21 C26 C25 -1.2(2) . . . . ?
C22 C23 C24 C25 1.1(2) . . . . ?
C22 C23 C31 C32 61.93(18) . . . . ?
C22 C23 C31 C33 -58.14(17) . . . . ?
C22 C23 C31 C34 -177.92(14) . . . . ?
C23 C24 C25 C26 -0.1(2) . . . . ?
C23 C24 C25 C27 177.95(13) . . . . ?
C24 C23 C31 C32 -119.14(15) . . . . ?
C24 C23 C31 C33 120.80(15) . . . . ?
C24 C23 C31 C34 1.0(2) . . . . ?
C24 C25 C26 C21 0.1(2) . . . . ?
C24 C25 C27 C28 -109.37(17) . . . . ?
C24 C25 C27 C29 130.98(16) . . . . ?
C24 C25 C27 C30 10.4(2) . . . . ?
C26 C21 C22 O2 -179.55(12) . . . . ?
C26 C21 C22 C23 2.2(2) . . . . ?
C26 C25 C27 C28 68.63(19) . . . . ?
C26 C25 C27 C29 -51.03(18) . . . . ?
C26 C25 C27 C30 -171.57(14) . . . . ?
C27 C25 C26 C21 -178.00(13) . . . . ?
C31 C23 C24 C25 -177.91(13) . . . . ?
K1 O3 C36 C35 50.72(14) . . . . ?
K1 O3 C37 C38 -52.96(13) . . . . ?
K1 O4 C38 C37 -41.38(14) . . . . ?
K1 O4 C39 C40 50.30(17) . . . . ?
K1 O5 C42 C41 44.53(16) . . . . ?
K1 O5 C43 C44 -52.19(15) . . . . ?
K1 O6 C44 C43 -45.29(15) . . . . ?
K1 O6 C45 C46 55.55(16) . . . . ?
K1 O7 C48 C47 49.84(16) . . . . ?
K1 O7 C49 C50 -41.22(17) . . . . ?
K1 O8 C50 C49 -53.49(16) . . . . ?
K1 O8 C51 C52 46.7(2) . . . . ?
K1 N3 C35 C36 44.67(16) . . . . ?
K1 N3 C41 C42 48.24(15) . . . . ?
K1 N3 C47 C48 42.92(17) . . . . ?
K1 N4 C40 C39 43.38(18) . . . . ?
K1 N4 C46 C45 40.45(19) . . . . ?
K1 N4 C52 C51 47.27(19) . . . . ?
O3 C37 C38 O4 63.25(15) . . . . ?
O4 C39 C40 N4 -64.2(2) . . . . ?
O5 C43 C44 O6 65.02(17) . . . . ?
O6 C45 C46 N4 -66.2(2) . . . . ?
O7 C49 C50 O8 63.20(19) . . . . ?
O8 C51 C52 N4 -64.6(2) . . . . ?
N3 C35 C36 O3 -66.40(18) . . . . ?
N3 C41 C42 O5 -64.41(18) . . . . ?
N3 C47 C48 O7 -62.90(19) . . . . ?
C35 N3 C41 C42 167.60(14) . . . . ?
C35 N3 C47 C48 -77.91(18) . . . . ?
C36 O3 C37 C38 177.80(12) . . . . ?
C37 O3 C36 C35 178.77(12) . . . . ?
C38 O4 C39 C40 -169.95(14) . . . . ?
C39 O4 C38 C37 178.69(13) . . . . ?
C40 N4 C46 C45 -78.2(2) . . . . ?
C40 N4 C52 C51 166.17(16) . . . . ?
C41 N3 C35 C36 -73.72(17) . . . . ?
C41 N3 C47 C48 161.77(15) . . . . ?
C42 O5 C43 C44 171.35(13) . . . . ?
C43 O5 C42 C41 179.49(13) . . . . ?
C44 O6 C45 C46 -170.75(14) . . . . ?
C45 O6 C44 C43 -179.00(13) . . . . ?
C46 N4 C40 C39 162.48(16) . . . . ?
C46 N4 C52 C51 -73.1(2) . . . . ?
C47 N3 C35 C36 165.82(14) . . . . ?
C47 N3 C41 C42 -71.90(18) . . . . ?
C48 O7 C49 C50 176.71(14) . . . . ?
C49 O7 C48 C47 -167.40(14) . . . . ?
C50 O8 C51 C52 178.05(16) . . . . ?
C51 O8 C50 C49 172.10(15) . . . . ?
C52 N4 C40 C39 -76.28(19) . . . . ?
C52 N4 C46 C45 161.13(17) . . . . ?
C53A C54A C55A C56A 178.6(4) . . . . ?
C53A C54A C59A C58A -178.9(11) . . . . ?
C54A C55A C56A C57A -0.7(7) . . . . ?
C55A C54A C59A C58A 0(2) . . . . ?
C55A C56A C57A C58A 1.6(7) . . . . ?
C56A C57A C58A C59A -1.9(12) . . . . ?
C57A C58A C59A C54A 1(2) . . . . ?
C59A C54A C55A C56A 0.0(12) . . . . ?
C53B C54B C55B C56B 177.8(9) . . . . ?
C53B C54B C59B C58B 180(2) . . . . ?
C54B C55B C56B C57B 1.4(12) . . . . ?
C55B C54B C59B C58B -3(4) . . . . ?
C55B C56B C57B C58B -1.1(13) . . . . ?
C56B C57B C58B C59B -1(2) . . . . ?
C57B C58B C59B C54B 3(4) . . . . ?
C59B C54B C55B C56B 1(2) . . . . ?

_shelx_res_file
;
TITL mo_2014_cg_0m_a.res in Pbca
    mo_2014_cg_0m.res
    created by SHELXL-2018/3 at 13:48:41 on 22-Jun-2023
REM Old TITL mo_2014_CG_0m in Pbca
REM SHELXT solution in Pbca: R1 0.123, Rweak 0.004, Alpha 0.038
REM <I/s> 0.329 for 489 systematic absences, Orientation as input
REM Formula found by SHELXT: C59 N4 O8 K As
CELL 0.71073 17.8184 21.4034 31.6665 90 90 90
ZERR 8 0.0009 0.0011 0.0018 0 0 0
LATT 1
SYMM 0.5-X,-Y,0.5+Z
SYMM -X,0.5+Y,0.5-Z
SYMM 0.5+X,0.5-Y,-Z
SFAC C H As K N O
UNIT 472 704 8 8 32 64
DFIX 1.51 C53A C54A
DANG 2.52 C53A C55A C53A C59A
DFIX 1.39 C54A C55A C54A C59A C56A C57A
DANG 2.42 C54A C56A
DANG 2.41 C54A C58A
DFIX 1.38 C55A C56A C57A C58A C58A C59A
DANG 2.39 C55A C57A
DANG 2.4 C56A C58A C57A C59A
DFIX 1.51 C53B C54B
DANG 2.52 C53B C59B C53B C55B
DFIX 1.39 C54B C59B C54B C55B C58B C57B
DANG 2.42 C54B C58B
DANG 2.41 C54B C56B
DFIX 1.38 C59B C58B C57B C56B C56B C55B
DANG 2.39 C59B C57B
DANG 2.4 C58B C56B C57B C55B
RIGU 0.001 0.002 C53A > C59A
RIGU 0.001 0.002 C53B > C59B

L.S. 4 0 0
PLAN  35
SIZE 0.064 0.174 0.366
TEMP -173.15
CONF
BOND
list 4
MORE -1
BOND $H
fmap 2 53
acta
OMIT 0 4 3
OMIT 0 2 0
REM <olex2.extras>
REM <HklSrc "%.\\mo_2014_CG_0m.hkl">
REM </olex2.extras>

WGHT    0.044900    6.418200
FVAR       0.21415   0.63310
AS1   3    0.897262    0.254731    0.584118    11.00000    0.01124    0.01328 =
         0.01799   -0.00109    0.00059    0.00092
O1    6    0.933885    0.327356    0.614680    11.00000    0.01274    0.01881 =
         0.02238   -0.00494    0.00322   -0.00138
O2    6    0.885488    0.311477    0.539060    11.00000    0.01771    0.01692 =
         0.01986    0.00187   -0.00112   -0.00335
N1    5    0.821823    0.258847    0.627011    11.00000    0.01531    0.01430 =
         0.01849    0.00000    0.00175   -0.00291
N2    5    0.815306    0.208992    0.553605    11.00000    0.01418    0.01638 =
         0.01750    0.00035    0.00110   -0.00187
C1    1    0.884026    0.351807    0.641779    11.00000    0.01212    0.01577 =
         0.01495    0.00163   -0.00077    0.00050
C2    1    0.820928    0.313882    0.650786    11.00000    0.01466    0.01341 =
         0.01506    0.00268   -0.00131    0.00045
C3    1    0.767509    0.334364    0.679642    11.00000    0.01460    0.02019 =
         0.01479    0.00270    0.00096   -0.00063
AFIX  43
H3    2    0.725129    0.308959    0.685682    11.00000   -1.20000
AFIX   0
C4    1    0.775681    0.392137    0.699869    11.00000    0.01487    0.02241 =
         0.01360   -0.00048   -0.00047    0.00271
C5    1    0.837243    0.429094    0.689715    11.00000    0.01639    0.01758 =
         0.01361   -0.00113   -0.00383    0.00227
AFIX  43
H5    2    0.842470    0.468524    0.703172    11.00000   -1.20000
AFIX   0
C6    1    0.892191    0.410526    0.660309    11.00000    0.01347    0.01487 =
         0.01361    0.00094   -0.00267    0.00011
C7    1    0.959383    0.451678    0.648555    11.00000    0.01625    0.01712 =
         0.01960   -0.00170   -0.00087   -0.00402
C8    1    0.959842    0.463036    0.600548    11.00000    0.03359    0.02596 =
         0.02125   -0.00055    0.00396   -0.01266
AFIX 137
H8A   2    0.962258    0.422860    0.585766    11.00000   -1.50000
H8B   2    1.003641    0.488358    0.592970    11.00000   -1.50000
H8C   2    0.913919    0.485119    0.592349    11.00000   -1.50000
AFIX   0
C9    1    1.032627    0.419395    0.662305    11.00000    0.01565    0.02762 =
         0.03610   -0.00651   -0.00445   -0.00166
AFIX 137
H9A   2    1.031754    0.412539    0.692900    11.00000   -1.50000
H9B   2    1.075491    0.445956    0.654976    11.00000   -1.50000
H9C   2    1.037258    0.379140    0.647791    11.00000   -1.50000
AFIX   0
C10   1    0.956559    0.515596    0.670138    11.00000    0.02777    0.01837 =
         0.02497   -0.00308   -0.00103   -0.00554
AFIX 137
H10A  2    0.908876    0.536153    0.663445    11.00000   -1.50000
H10B  2    0.998259    0.541424    0.660017    11.00000   -1.50000
H10C  2    0.960733    0.510149    0.700776    11.00000   -1.50000
AFIX   0
C11   1    0.716557    0.411835    0.732590    11.00000    0.01875    0.03219 =
         0.01897   -0.00560    0.00364    0.00065
C12   1    0.638029    0.408199    0.713452    11.00000    0.01954    0.04647 =
         0.02571   -0.00076    0.00347    0.00977
AFIX 137
H12A  2    0.635003    0.436098    0.688972    11.00000   -1.50000
H12B  2    0.600901    0.420961    0.734591    11.00000   -1.50000
H12C  2    0.627781    0.365204    0.704508    11.00000   -1.50000
AFIX   0
C13   1    0.727618    0.478367    0.747961    11.00000    0.04877    0.06734 =
         0.10188   -0.06217    0.04775   -0.02472
AFIX 137
H13A  2    0.775094    0.481328    0.763457    11.00000   -1.50000
H13B  2    0.686063    0.489968    0.766657    11.00000   -1.50000
H13C  2    0.728841    0.506766    0.723695    11.00000   -1.50000
AFIX   0
C14   1    0.719396    0.367477    0.770561    11.00000    0.03436    0.10260 =
         0.02017    0.01689    0.00979    0.02646
AFIX 137
H14A  2    0.711259    0.324481    0.760958    11.00000   -1.50000
H14B  2    0.680133    0.378992    0.790786    11.00000   -1.50000
H14C  2    0.768612    0.370600    0.784213    11.00000   -1.50000
AFIX   0
C15   1    0.761651    0.217418    0.621429    11.00000    0.01583    0.01254 =
         0.01954    0.00258    0.00109   -0.00114
C16   1    0.756926    0.191196    0.580283    11.00000    0.01464    0.01264 =
         0.01928    0.00319    0.00004    0.00086
C17   1    0.698649    0.149977    0.571030    11.00000    0.01983    0.01526 =
         0.02352    0.00250   -0.00247   -0.00289
AFIX  43
H17   2    0.694244    0.133106    0.543392    11.00000   -1.20000
AFIX   0
C18   1    0.646740    0.133290    0.602010    11.00000    0.01804    0.01586 =
         0.03326    0.00452    0.00108   -0.00397
AFIX  43
H18   2    0.606751    0.105656    0.595315    11.00000   -1.20000
AFIX   0
C19   1    0.653450    0.156902    0.642373    11.00000    0.02338    0.01953 =
         0.03137    0.00407    0.00932   -0.00560
AFIX  43
H19   2    0.618685    0.144602    0.663544    11.00000   -1.20000
AFIX   0
C20   1    0.710891    0.198715    0.652368    11.00000    0.02668    0.01734 =
         0.02268    0.00199    0.00640   -0.00474
AFIX  43
H20   2    0.715349    0.214426    0.680314    11.00000   -1.20000
AFIX   0
C21   1    0.803545    0.233675    0.513112    11.00000    0.01357    0.01624 =
         0.01782   -0.00123    0.00233    0.00088
C22   1    0.842957    0.290087    0.506356    11.00000    0.01255    0.01715 =
         0.01864   -0.00029    0.00169    0.00098
C23   1    0.836373    0.322840    0.468186    11.00000    0.01624    0.02221 =
         0.01959    0.00182    0.00452    0.00088
C24   1    0.791000    0.295661    0.436815    11.00000    0.02153    0.02810 =
         0.01714    0.00241    0.00216    0.00404
AFIX  43
H24   2    0.786362    0.316615    0.410497    11.00000   -1.20000
AFIX   0
C25   1    0.752502    0.239578    0.442356    11.00000    0.01762    0.02536 =
         0.01900   -0.00473    0.00021    0.00293
C26   1    0.759594    0.208936    0.481114    11.00000    0.01699    0.01978 =
         0.01918   -0.00397    0.00185   -0.00108
AFIX  43
H26   2    0.733924    0.170603    0.485592    11.00000   -1.20000
AFIX   0
C27   1    0.701120    0.211445    0.408423    11.00000    0.02341    0.03317 =
         0.01975   -0.00911   -0.00257    0.00430
C28   1    0.618982    0.217167    0.423442    11.00000    0.02148    0.05257 =
         0.03333   -0.01775   -0.00574    0.00230
AFIX 137
H28A  2    0.612580    0.193969    0.449879    11.00000   -1.50000
H28B  2    0.585449    0.199891    0.401869    11.00000   -1.50000
H28C  2    0.606775    0.261275    0.428111    11.00000   -1.50000
AFIX   0
C29   1    0.719775    0.142195    0.401342    11.00000    0.03297    0.03337 =
         0.02617   -0.01004   -0.00330    0.00211
AFIX 137
H29A  2    0.772674    0.138049    0.393348    11.00000   -1.50000
H29B  2    0.688032    0.125520    0.378721    11.00000   -1.50000
H29C  2    0.710526    0.118816    0.427437    11.00000   -1.50000
AFIX   0
C30   1    0.708318    0.244934    0.365832    11.00000    0.04383    0.04251 =
         0.02045   -0.00606   -0.00775    0.01038
AFIX 137
H30A  2    0.694259    0.288925    0.369159    11.00000   -1.50000
H30B  2    0.674986    0.225082    0.345194    11.00000   -1.50000
H30C  2    0.760312    0.242207    0.355912    11.00000   -1.50000
AFIX   0
C31   1    0.875931    0.385927    0.461486    11.00000    0.02154    0.02353 =
         0.02503    0.00782    0.00248   -0.00150
C32   1    0.961450    0.377520    0.464800    11.00000    0.02048    0.02775 =
         0.04030    0.00752    0.00748   -0.00275
AFIX 137
H32A  2    0.973959    0.358877    0.492176    11.00000   -1.50000
H32B  2    0.986048    0.418301    0.462267    11.00000   -1.50000
H32C  2    0.978836    0.350026    0.442069    11.00000   -1.50000
AFIX   0
C33   1    0.850293    0.433169    0.495159    11.00000    0.02505    0.01974 =
         0.03890    0.00466    0.00199    0.00199
AFIX 137
H33A  2    0.796031    0.439742    0.492753    11.00000   -1.50000
H33B  2    0.876431    0.472948    0.490852    11.00000   -1.50000
H33C  2    0.862089    0.416902    0.523316    11.00000   -1.50000
AFIX   0
C34   1    0.858343    0.414020    0.418069    11.00000    0.03929    0.04125 =
         0.03382    0.01843   -0.00084   -0.00977
AFIX 137
H34A  2    0.877207    0.386172    0.395916    11.00000   -1.50000
H34B  2    0.882644    0.454925    0.415542    11.00000   -1.50000
H34C  2    0.803933    0.418923    0.414995    11.00000   -1.50000
AFIX   0

K1    4    0.514409    0.441634    0.601919    11.00000    0.01583    0.01719 =
         0.01536    0.00042    0.00001    0.00006
O3    6    0.663606    0.425107    0.569710    11.00000    0.01476    0.02633 =
         0.01949    0.00033   -0.00271    0.00024
O4    6    0.630740    0.522229    0.627417    11.00000    0.02771    0.01958 =
         0.02508   -0.00069   -0.00072   -0.00788
O5    6    0.488753    0.325348    0.640582    11.00000    0.02278    0.02773 =
         0.02864    0.00850    0.00185   -0.00842
O6    6    0.432428    0.434925    0.678520    11.00000    0.02934    0.04477 =
         0.01912    0.00657    0.00415    0.00554
O7    6    0.433028    0.414699    0.528710    11.00000    0.03206    0.02283 =
         0.02311    0.00183   -0.01239   -0.00082
O8    6    0.413493    0.533125    0.565328    11.00000    0.02294    0.02607 =
         0.03329    0.00125   -0.00369    0.00716
N3    5    0.549639    0.326894    0.553987    11.00000    0.02556    0.01763 =
         0.02290   -0.00267   -0.00365   -0.00095
N4    5    0.476793    0.560678    0.649142    11.00000    0.04089    0.02835 =
         0.02667   -0.00766   -0.00086    0.01308
C35   1    0.622687    0.334130    0.532581    11.00000    0.03380    0.02752 =
         0.02588   -0.00894    0.00717    0.00444
AFIX  23
H35A  2    0.615831    0.360969    0.507413    11.00000   -1.20000
H35B  2    0.639720    0.292617    0.522670    11.00000   -1.20000
AFIX   0
C36   1    0.682817    0.362088    0.559995    11.00000    0.01952    0.03107 =
         0.03270    0.00016    0.00470    0.00734
AFIX  23
H36A  2    0.687651    0.337630    0.586390    11.00000   -1.20000
H36B  2    0.731593    0.360866    0.545046    11.00000   -1.20000
AFIX   0
C37   1    0.719246    0.452359    0.596543    11.00000    0.01363    0.04536 =
         0.01877    0.00279   -0.00302   -0.00455
AFIX  23
H37A  2    0.769029    0.449876    0.582763    11.00000   -1.20000
H37B  2    0.721754    0.428996    0.623488    11.00000   -1.20000
AFIX   0
C38   1    0.700056    0.518705    0.605030    11.00000    0.02517    0.03875 =
         0.01986    0.00550   -0.00484   -0.01771
AFIX  23
H38A  2    0.740375    0.538347    0.621954    11.00000   -1.20000
H38B  2    0.695803    0.541716    0.578016    11.00000   -1.20000
AFIX   0
C39   1    0.612026    0.585405    0.636744    11.00000    0.05202    0.01850 =
         0.04289   -0.00525   -0.00810   -0.00878
AFIX  23
H39A  2    0.598768    0.607711    0.610392    11.00000   -1.20000
H39B  2    0.655685    0.606709    0.649648    11.00000   -1.20000
AFIX   0
C40   1    0.546774    0.586720    0.666714    11.00000    0.05791    0.02732 =
         0.03615   -0.01651   -0.00727    0.00427
AFIX  23
H40A  2    0.560309    0.562859    0.692391    11.00000   -1.20000
H40B  2    0.537519    0.630514    0.675323    11.00000   -1.20000
AFIX   0
C41   1    0.553739    0.274690    0.584028    11.00000    0.03409    0.01651 =
         0.03887    0.00165   -0.00621    0.00089
AFIX  23
H41A  2    0.600726    0.278473    0.600516    11.00000   -1.20000
H41B  2    0.556226    0.235057    0.567971    11.00000   -1.20000
AFIX   0
C42   1    0.488450    0.271464    0.614260    11.00000    0.03433    0.02043 =
         0.04070    0.00984   -0.00671   -0.00974
AFIX  23
H42A  2    0.440786    0.269433    0.598254    11.00000   -1.20000
H42B  2    0.492449    0.233340    0.631820    11.00000   -1.20000
AFIX   0
C43   1    0.427641    0.324649    0.669461    11.00000    0.02061    0.04757 =
         0.03572    0.02150    0.00178   -0.00883
AFIX  23
H43A  2    0.426091    0.284142    0.684529    11.00000   -1.20000
H43B  2    0.379770    0.329923    0.653998    11.00000   -1.20000
AFIX   0
C44   1    0.437478    0.376602    0.700324    11.00000    0.02170    0.05647 =
         0.02317    0.01697    0.00565    0.00034
AFIX  23
H44A  2    0.398087    0.374241    0.722315    11.00000   -1.20000
H44B  2    0.486999    0.373009    0.714290    11.00000   -1.20000
AFIX   0
C45   1    0.442711    0.486293    0.706385    11.00000    0.03251    0.05964 =
         0.01868   -0.00316    0.00565    0.01391
AFIX  23
H45A  2    0.495340    0.487358    0.716379    11.00000   -1.20000
H45B  2    0.409569    0.481572    0.731273    11.00000   -1.20000
AFIX   0
C46   1    0.424458    0.546033    0.683705    11.00000    0.04602    0.05291 =
         0.02721   -0.01145    0.00533    0.02354
AFIX  23
H46A  2    0.373030    0.543019    0.672050    11.00000   -1.20000
H46B  2    0.425029    0.580830    0.704299    11.00000   -1.20000
AFIX   0
C47   1    0.490521    0.314533    0.522479    11.00000    0.04000    0.02215 =
         0.03052   -0.00856   -0.01168   -0.00623
AFIX  23
H47A  2    0.446706    0.295708    0.536890    11.00000   -1.20000
H47B  2    0.509506    0.283767    0.501722    11.00000   -1.20000
AFIX   0
C48   1    0.465433    0.372267    0.499339    11.00000    0.04227    0.02857 =
         0.02196   -0.00509   -0.01195   -0.00679
AFIX  23
H48A  2    0.508885    0.392081    0.485189    11.00000   -1.20000
H48B  2    0.428083    0.360987    0.477485    11.00000   -1.20000
AFIX   0
C49   1    0.394114    0.463620    0.507740    11.00000    0.03805    0.03446 =
         0.03240    0.00761   -0.02126   -0.00101
AFIX  23
H49A  2    0.355674    0.445806    0.488645    11.00000   -1.20000
H49B  2    0.429706    0.488397    0.490539    11.00000   -1.20000
AFIX   0
C50   1    0.357518    0.504592    0.539756    11.00000    0.02213    0.03802 =
         0.04679    0.00878   -0.01326    0.00440
AFIX  23
H50A  2    0.327463    0.537174    0.525389    11.00000   -1.20000
H50B  2    0.323367    0.479471    0.557640    11.00000   -1.20000
AFIX   0
C51   1    0.382159    0.578973    0.592535    11.00000    0.04179    0.03916 =
         0.03854    0.00232   -0.00012    0.02576
AFIX  23
H51A  2    0.342940    0.559750    0.610467    11.00000   -1.20000
H51B  2    0.358573    0.612492    0.575565    11.00000   -1.20000
AFIX   0
C52   1    0.443031    0.606185    0.619952    11.00000    0.06163    0.02706 =
         0.03966   -0.00608   -0.00318    0.02212
AFIX  23
H52A  2    0.482915    0.623482    0.601593    11.00000   -1.20000
H52B  2    0.421774    0.641146    0.636564    11.00000   -1.20000
AFIX   0

PART 1
C53A  1    0.846418    0.144629    0.780212    21.00000    0.08783    0.06763 =
         0.06169   -0.00446    0.00051   -0.02196
AFIX 137
H53A  2    0.838610    0.157366    0.809612    21.00000   -1.50000
H53B  2    0.855895    0.099559    0.779071    21.00000   -1.50000
H53C  2    0.801533    0.154512    0.763622    21.00000   -1.50000
AFIX   0
C54A  1    0.912546    0.178981    0.762358    21.00000    0.06517    0.02381 =
         0.03148   -0.00658   -0.01226    0.00321
C55A  1    0.903053    0.225316    0.731942    21.00000    0.06149    0.02691 =
         0.03080   -0.00467   -0.02416    0.00465
AFIX  43
H55A  2    0.854162    0.234757    0.721821    21.00000   -1.20000
AFIX   0
C56A  1    0.963787    0.257440    0.716481    21.00000    0.07113    0.03290 =
         0.03714    0.00742   -0.02296   -0.00084
AFIX  43
H56A  2    0.956186    0.288572    0.695530    21.00000   -1.20000
AFIX   0
C57A  1    1.033373    0.245967    0.730197    21.00000    0.06482    0.05375 =
         0.04154    0.00877   -0.01928   -0.00742
AFIX  43
H57A  2    1.074500    0.269471    0.719611    21.00000   -1.20000
AFIX   0
C58A  1    1.045297    0.198724    0.760494    21.00000    0.06395    0.06628 =
         0.03950    0.01316   -0.02351    0.00188
AFIX  43
H58A  2    1.094675    0.189296    0.769844    21.00000   -1.20000
AFIX   0
C59A  1    0.984596    0.166252    0.776477    21.00000    0.06886    0.03090 =
         0.03457    0.00587   -0.01482    0.01306
AFIX  43
H59A  2    0.992289    0.134955    0.797306    21.00000   -1.20000
AFIX   0

PART 2
C53B  1    1.067595    0.233333    0.737792   -21.00000    0.10048    0.05981 =
         0.11119    0.00347   -0.00434   -0.00200
AFIX 137
H53D  2    1.084067    0.263184    0.759351   -21.00000   -1.50000
H53E  2    1.066820    0.253917    0.710151   -21.00000   -1.50000
H53F  2    1.102396    0.197899    0.736979   -21.00000   -1.50000
AFIX   0
C54B  1    0.993703    0.211388    0.747882   -21.00000    0.09046    0.02879 =
         0.03501   -0.00864   -0.02275    0.01044
C55B  1    0.932184    0.242059    0.730587   -21.00000    0.09301    0.02484 =
         0.03456   -0.01276   -0.02767    0.01122
AFIX  43
H55B  2    0.938360    0.277823    0.713163   -21.00000   -1.20000
AFIX   0
C56B  1    0.861607    0.218617    0.739666   -21.00000    0.08708    0.04284 =
         0.04561   -0.00101   -0.03036    0.01639
AFIX  43
H56B  2    0.819072    0.238515    0.727571   -21.00000   -1.20000
AFIX   0
C57B  1    0.850730    0.169148    0.764739   -21.00000    0.07131    0.04581 =
         0.05279    0.00260   -0.02417    0.02061
AFIX  43
H57B  2    0.801360    0.154854    0.770652   -21.00000   -1.20000
AFIX   0
C58B  1    0.913579    0.138400    0.782330   -21.00000    0.07231    0.04369 =
         0.04511    0.00103   -0.02197    0.02108
AFIX  43
H58B  2    0.906916    0.103646    0.800611   -21.00000   -1.20000
AFIX   0
C59B  1    0.984518    0.159376    0.772678   -21.00000    0.07293    0.03258 =
         0.03286   -0.00347   -0.02462    0.02071
AFIX  43
H59B  2    1.027208    0.137816    0.783197   -21.00000   -1.20000
AFIX   0
HKLF 4


REM  mo_2014_cg_0m_a.res in Pbca
REM wR2 = 0.100479, GooF = S = 1.08717, Restrained GooF = 1.08796 for all data
REM R1 = 0.040890 for 15522 Fo > 4sig(Fo) and 0.051100 for all 18441 data
REM 736 parameters refined using 118 restraints

END

WGHT      0.0449      6.4183

REM Highest difference peak  0.549,  deepest hole -1.044,  1-sigma level  0.063
Q1    1   0.9270  0.2193  0.5849  11.00000  0.05    0.55
Q2    1   0.8641  0.2221  0.5787  11.00000  0.05    0.47
Q3    1   0.7850  0.1530  0.7788  11.00000  0.05    0.46
Q4    1   0.6999  0.4812  0.5995  11.00000  0.05    0.39
Q5    1   0.8250  0.2587  0.5069  11.00000  0.05    0.38
Q6    1   0.6794  0.1788  0.6441  11.00000  0.05    0.37
Q7    1   0.7579  0.2212  0.4579  11.00000  0.05    0.36
Q8    1   0.8554  0.3580  0.4618  11.00000  0.05    0.35
Q9    1   0.7847  0.2396  0.6214  11.00000  0.05    0.34
Q10   1   0.7593  0.2103  0.5996  11.00000  0.05    0.34
Q11   1   0.9576  0.4809  0.6589  11.00000  0.05    0.33
Q12   1   0.7511  0.4010  0.7179  11.00000  0.05    0.33
Q13   1   0.8986  0.3759  0.6542  11.00000  0.05    0.32
Q14   1   0.6413  0.1589  0.6192  11.00000  0.05    0.32
Q15   1   0.7343  0.2139  0.6399  11.00000  0.05    0.32
Q16   1   0.7799  0.2600  0.4394  11.00000  0.05    0.31
Q17   1   0.8445  0.3418  0.6409  11.00000  0.05    0.31
Q18   1   0.9168  0.3812  0.4607  11.00000  0.05    0.30
Q19   1   0.8981  0.3005  0.5829  11.00000  0.05    0.30
Q20   1   0.9193  0.2822  0.5927  11.00000  0.05    0.30
Q21   1   0.9238  0.4351  0.6576  11.00000  0.05    0.30
Q22   1   0.7299  0.1684  0.5800  11.00000  0.05    0.30
Q23   1   0.8441  0.2990  0.4796  11.00000  0.05    0.30
Q24   1   1.0131  0.1727  0.7586  11.00000  0.05    0.29
Q25   1   0.8702  0.4010  0.4380  11.00000  0.05    0.29
Q26   1   0.8203  0.2830  0.6378  11.00000  0.05    0.29
Q27   1   0.7229  0.4415  0.7374  11.00000  0.05    0.29
Q28   1   0.7814  0.2217  0.4982  11.00000  0.05    0.29
Q29   1   0.7474  0.5082  0.7407  11.00000  0.05    0.28
Q30   1   0.7991  0.4144  0.6956  11.00000  0.05    0.28
Q31   1   0.7965  0.3261  0.6628  11.00000  0.05    0.28
Q32   1   0.8962  0.3413  0.5398  11.00000  0.05    0.28
Q33   1   0.5204  0.2787  0.5987  11.00000  0.05    0.28
Q34   1   0.7633  0.4962  0.7525  11.00000  0.05    0.27
Q35   1   0.5211  0.3169  0.5383  11.00000  0.05    0.27
;
_shelx_res_checksum               21756
_shelx_hkl_file
;
   2   0   0 3525.30 166.307  10
   2   0   0 3418.48 156.970  11
  -2   0   0 3305.28 159.611   8
   2   0   0 3378.60 159.997   8
  -2   0   0 3453.36 165.517  10
   3   0   0 0.84321 0.95830   5
  -3   0   0 -0.3740 0.41015   6
  -3   0   0 0.93177 1.10209   3
   3   0   0 1.54627 1.22007   3
  -3   0   0 0.83534 1.02369   7
   3   0   0 -0.5796 0.93588   7
  -3   0   0 0.07271 0.67437   4
   3   0   0 0.19328 0.50823   6
  -3   0   0 0.64555 0.86057   5
   3   0   0 -0.0942 0.75854   4
   4   0   0 229.428 11.6215   7
  -4   0   0 245.638 11.6447   7
   4   0   0 248.668 11.4517   5
   4   0   0 248.822 12.0709   3
   4   0   0 249.477 10.8245   6
  -4   0   0 249.198 11.9812   3
  -4   0   0 237.757 11.0719   4
  -4   0   0 246.541 11.2688   5
   4   0   0 228.008 11.2562   4
  -4   0   0 243.083 10.6709   6
   5   0   0 5.29906 1.64796   5
   5   0   0 1.42753 1.47691   7
  -5   0   0 0.61240 1.01464   4
   5   0   0 3.38021 0.98084   6
  -5   0   0 1.88297 0.76239   6
   5   0   0 2.81499 1.90274   3
   5   0   0 1.15953 1.13644   4
   6   0   0 595.301 28.7357   7
  -6   0   0 637.783 27.2872   6
  -6   0   0 636.960 27.8058   4
   6   0   0 677.771 27.6311   6
   6   0   0 588.392 29.2890   3
   6   0   0 643.335 28.5840   5
   7   0   0 4.51385 1.30319   6
  -7   0   0 4.40549 1.39885   4
   7   0   0 12.3108 3.06217   3
   7   0   0 12.8398 2.59870   7
   7   0   0 1.92899 1.65366   5
  -8   0   0 401.569 17.9315   6
   8   0   0 399.177 18.4013   6
   8   0   0 396.593 20.6592   3
  -8   0   0 419.961 18.5286   4
   8   0   0 391.744 19.9107   7
   8   0   0 416.798 19.7474   5
   9   0   0 3.30657 2.33794   5
  -9   0   0 0.08781 1.27587   4
   9   0   0 0.22135 2.78983   3
   9   0   0 -0.5838 1.30752   6
   9   0   0 -1.4353 1.87540   7
  10   0   0 559.388 25.4711   6
  10   0   0 520.672 28.0129   3
  10   0   0 578.180 27.4286   7
  10   0   0 534.594 26.8780   5
 -10   0   0 595.387 25.2717   4
  11   0   0 -0.4110 3.01552   3
 -11   0   0 -1.8410 1.27359   4
  11   0   0 -1.3504 2.34552   7
  11   0   0 -0.1141 1.64997   6
  11   0   0 0.66528 2.83201   5
  12   0   0 261.809 16.1607   3
 -12   0   0 246.338 11.7656   4
  12   0   0 235.491 14.2693   5
  12   0   0 222.657 14.0720   7
  12   0   0 235.568 12.3922   6
  13   0   0 0.14988 3.80885   3
 -13   0   0 -0.5552 1.40988   4
  13   0   0 0.81530 2.98282   5
  13   0   0 0.29435 2.11547   6
  13   0   0 -1.3685 2.91343   7
  14   0   0 261.255 14.0704   6
  14   0   0 260.571 16.0456   7
  14   0   0 270.556 16.5938   5
  14   0   0 264.177 17.7521   3
 -14   0   0 273.398 12.8486   4
  15   0   0 -2.0364 4.46921   5
 -15   0   0 -0.5556 1.54715   4
  15   0   0 3.31798 4.34103   7
  15   0   0 5.95863 5.05822   3
  15   0   0 -2.4186 2.14667   6
 -16   0   0 81.9794 4.92639   4
  16   0   0 86.2497 10.0321   7
  16   0   0 101.519 10.9711   5
  16   0   0 94.2062 7.29639   6
  16   0   0 78.8566 11.0318   3
 -16   0   0 88.2166 5.08422   4
  17   0   0 2.58067 6.54623   3
  17   0   0 -5.9725 3.27332   5
  17   0   0 -4.3379 3.98837   7
 -17   0   0 0.74726 1.30638   4
  18   0   0 528.383 28.7822   7
  18   0   0 588.205 30.6782   6
  18   0   0 516.769 29.3160   5
 -18   0   0 477.129 23.1038   4
  18   0   0 577.613 32.0661   3
  19   0   0 3.61709 5.24676   5
  19   0   0 0.11899 3.25004   6
  19   0   0 5.43934 5.18577   7
  19   0   0 -3.2476 6.20358   3
  20   0   0 266.286 20.4975   3
  20   0   0 230.431 18.1897   5
  20   0   0 266.718 17.5045   7
  21   0   0 3.96068 7.95171   3
  21   0   0 -2.0838 4.30349   7
  21   0   0 2.24631 6.17253   5
  22   0   0 143.003 18.4407   3
  22   0   0 169.157 16.0805   5
  22   0   0 162.855 14.0625   7
  23   0   0 -6.1849 6.14080   5
  24   0   0 260.338 19.4915   7
  24   0   0 342.105 25.7225   3
  24   0   0 299.202 22.6925   5
  25   0   0 1.05908 7.86367   5
   3   1   0 -0.2450 1.08963   3
   3  -1   0 1.03038 1.02660   4
  -3  -1   0 -0.5052 0.68655   7
  -3   1   0 1.28758 0.75234   6
  -3   1   0 0.72832 1.13623   3
  -3   1   0 1.76692 0.95179   5
   3  -1   0 0.29596 0.80487   6
  -3  -1   0 0.52184 0.52433   6
  -3   1   0 -0.3890 0.99611   7
   3  -1   0 -1.2546 0.91473   5
  -3   1   0 1.72172 0.54428   2
   3   1   0 -0.0627 0.88429   7
   3  -1   0 0.42928 1.33575   7
  -3   1   0 -0.5462 0.91417   4
   3  -1   0 0.73187 0.70819   2
   3   1   0 0.27496 0.76403   5
  -3  -1   0 -0.3653 0.98792   3
   3   1   0 -0.4001 0.47980   4
   3  -1   0 0.14286 1.17129   3
   3   1   0 -0.3732 0.45295   6
  -4   1   0 2699.12 113.753   5
  -4   1   0 2709.01 113.178   6
   4  -1   0 2519.72 114.284   3
  -4   1   0 2638.62 113.717   4
   4  -1   0 2717.77 113.948   5
   4  -1   0 2832.69 113.954   4
  -4   1   0 2703.39 114.298   3
  -4  -1   0 2742.93 113.636   7
   4   1   0 2769.21 113.596   5
   4   1   0 2562.62 113.208   4
  -4   1   0 2744.53 114.264   7
   4   1   0 2690.31 114.289   3
   4   1   0 2655.15 113.653   7
  -4  -1   0 2675.37 114.180   3
   4  -1   0 2615.59 113.024   2
  -4   1   0 2493.68 112.850   2
   4  -1   0 2614.55 114.234   7
  -4  -1   0 2733.64 113.449   5
  -4  -1   0 2626.90 112.857   4
   5  -1   0 2.63550 1.70386   5
   5   1   0 1.08230 1.63581   3
   5   1   0 0.59561 0.87404   4
   5  -1   0 -0.5065 0.67264   2
  -5  -1   0 0.33434 0.95397   5
   5   1   0 0.30794 1.28131   5
   5   1   0 0.39662 0.39860   2
   5   1   0 -0.0561 0.72702   6
   5  -1   0 0.09589 1.08812   6
   5   1   0 0.29626 1.20255   7
  -5   1   0 0.53915 0.72509   6
  -5  -1   0 1.27354 0.72291   6
   5  -1   0 -0.8171 1.57663   7
  -5   1   0 -0.0325 1.17582   4
   5  -1   0 -0.8563 1.60856   3
  -6  -1   0 1032.74 42.9630   4
   6  -1   0 993.688 44.3537   5
   6   1   0 982.698 44.1336   7
   6   1   0 995.904 42.4571   2
   6   1   0 1006.21 43.9816   5
   6  -1   0 973.619 42.7904   2
   6   1   0 950.125 43.6083   4
   6  -1   0 953.823 44.9498   3
   6   1   0 981.605 44.8955   3
  -6  -1   0 1020.26 42.9618   6
   6  -1   0 1080.23 43.6707   6
  -6   1   0 1035.42 43.0796   6
   6   1   0 998.320 42.6710   2
  -6   1   0 989.344 43.8509   4
   6   1   0 1095.71 43.0595   6
   6  -1   0 945.007 44.6417   7
  -6   1   0 1005.27 42.4961   2
   7  -1   0 0.68704 1.36094   6
   7   1   0 1.86867 2.13943   3
   7   1   0 3.64757 1.74023   5
   7  -1   0 -2.6153 1.45409   5
  -7  -1   0 0.73048 0.87830   4
  -7   1   0 -0.7816 1.20965   4
   7   1   0 0.57012 0.90933   6
  -7   1   0 -0.2466 0.75638   6
   7  -1   0 -0.5260 1.84421   7
  -7  -1   0 0.58491 0.79443   6
   7  -1   0 -2.1472 2.07485   3
   7   1   0 0.67776 1.61778   7
   8  -1   0 811.099 36.3145   5
   8   1   0 840.758 35.9474   5
   8  -1   0 769.880 36.5326   7
  -8  -1   0 813.745 34.2858   4
   8  -1   0 818.707 35.1651   6
   8  -1   0 747.072 36.9431   3
  -8   1   0 782.665 35.2107   4
   8   1   0 797.850 34.4894   6
   8   1   0 765.154 35.9397   7
   8   1   0 785.599 37.2443   3
  -8  -1   0 789.005 34.2637   6
  -8   1   0 779.280 34.2789   6
   9   1   0 -0.1173 1.16316   6
   9  -1   0 -0.9086 2.34396   3
  -9   1   0 -1.7179 1.23656   4
   9  -1   0 3.94813 2.57811   7
  -9  -1   0 -0.5519 0.83523   6
   9  -1   0 -1.3129 1.35464   6
   9   1   0 -2.5654 1.64021   7
  -9  -1   0 0.70562 0.99097   4
   9  -1   0 -0.9956 2.06914   5
   9   1   0 0.20448 2.47687   3
  10  -1   0 86.2455 7.68783   3
 -10  -1   0 79.8442 4.54933   4
  10  -1   0 78.9529 7.06627   7
 -10   1   0 93.2871 5.73189   4
  10   1   0 74.5249 6.25655   5
  10   1   0 71.3114 8.11238   3
  10   1   0 85.4123 6.65138   7
  10  -1   0 81.6354 5.68436   6
  10   1   0 86.5344 5.16984   6
  10  -1   0 82.2827 6.93439   5
 -11  -1   0 -0.4331 1.00690   4
  11  -1   0 0.20387 1.82266   6
  11   1   0 0.04243 1.52244   6
  11   1   0 1.55254 2.75964   5
  11  -1   0 -0.6764 2.74211   5
 -11   1   0 0.10913 1.50840   4
  11   1   0 0.53797 2.38075   7
  11  -1   0 1.72433 2.88155   7
  11  -1   0 -4.0748 2.41821   3
  11   1   0 0.11229 3.05741   3
 -12  -1   0 1165.34 48.7562   4
 -12   1   0 1125.26 52.8656   4
  12  -1   0 1134.53 50.4523   6
  12   1   0 1162.30 52.0285   7
  12  -1   0 1061.45 53.3303   3
  12   1   0 1116.59 53.4480   3
  12   1   0 1086.85 51.7546   5
  12  -1   0 1155.45 52.4642   5
  12  -1   0 1137.70 52.5829   7
  12   1   0 1161.88 49.8487   6
 -13   1   0 -2.3081 1.64160   4
  13  -1   0 2.56141 3.49508   7
 -13  -1   0 -1.2578 1.06564   4
  13   1   0 -1.3840 2.72082   5
  13  -1   0 -3.0846 3.33199   3
  13  -1   0 1.08525 2.40710   6
  13  -1   0 -0.7749 2.88244   5
  13   1   0 6.28120 3.52719   7
  13   1   0 3.52664 4.10608   3
  13   1   0 1.95920 1.99374   6
 -14   1   0 621.725 28.3989   4
  14  -1   0 613.472 31.7793   7
  14  -1   0 593.280 29.3446   6
  14  -1   0 627.158 31.8374   5
 -14  -1   0 615.520 27.2043   4
  14   1   0 689.814 31.8961   5
  14   1   0 621.414 28.8854   6
  14   1   0 638.782 33.2458   3
  14  -1   0 569.778 32.6828   3
 -14  -1   0 623.419 27.0979   4
  14   1   0 660.033 31.3919   7
  15  -1   0 -0.4700 2.62124   6
 -15  -1   0 1.31358 0.91548   4
  15  -1   0 0.82603 3.92072   7
  15   1   0 4.89825 5.06986   5
 -15   1   0 -0.8134 1.89564   4
  15  -1   0 1.65849 4.72813   3
  15  -1   0 -2.7824 4.01448   5
  15   1   0 -4.7439 3.10559   7
  15   1   0 2.48753 2.58882   6
 -15  -1   0 1.20583 0.98730   4
  15   1   0 2.24597 5.05465   3
  16   1   0 1182.31 52.0647   6
  16   1   0 1133.32 54.2989   7
  16  -1   0 1255.01 57.9052   3
  16  -1   0 1175.67 55.3293   7
 -16   1   0 1158.72 50.7220   4
  16  -1   0 1133.84 55.5163   5
  16   1   0 1080.08 54.7300   5
  16   1   0 1152.13 57.0794   3
 -17   1   0 -1.1271 1.80381   4
  17  -1   0 1.92294 4.72294   5
  17   1   0 2.11117 5.02256   5
  17   1   0 -8.5539 5.00706   3
  17   1   0 2.14359 4.26486   7
  17  -1   0 2.39516 5.80342   3
  17  -1   0 -0.7714 2.98210   6
  17  -1   0 -7.2492 3.44841   7
  17   1   0 -2.5540 2.31175   6
  18   1   0 14.8925 5.97279   5
  18  -1   0 2.91408 6.27174   3
  18   1   0 4.47707 4.72838   7
  18   1   0 16.8456 7.21208   3
  18  -1   0 16.6473 6.12714   7
  18  -1   0 4.68306 3.58573   6
 -18   1   0 14.8593 2.43120   4
  18   1   0 13.8132 5.71298   6
  18  -1   0 7.21932 5.35800   5
  19  -1   0 3.83887 5.64373   5
  19  -1   0 -8.2976 6.04405   3
  19   1   0 8.39520 5.25501   5
  19  -1   0 -0.3369 3.31496   6
  19   1   0 1.01261 4.46055   7
  19   1   0 0.95447 5.68001   3
  19  -1   0 -0.1381 5.02313   7
  20  -1   0 12.2872 7.01708   5
  20   1   0 16.2299 6.86066   5
  20   1   0 18.1103 6.03759   7
  20  -1   0 21.7415 6.84423   7
  20   1   0 -0.2039 7.34288   3
  20  -1   0 3.79800 6.95111   3
  21   1   0 2.26781 4.94781   7
  21  -1   0 1.10504 4.83917   7
  21   1   0 -3.6426 6.07771   3
  21  -1   0 -2.4763 6.26702   3
  21   1   0 -2.1880 5.00543   5
  21  -1   0 2.74598 6.15178   5
  22  -1   0 561.101 35.3974   3
  22   1   0 557.926 30.4086   7
  22   1   0 525.494 32.3301   5
  22   1   0 554.983 35.2465   3
  22  -1   0 568.963 31.4499   7
  22  -1   0 509.284 32.5112   5
  23  -1   0 1.04361 9.46753   3
  23  -1   0 19.1670 8.78787   5
  23   1   0 -4.6851 6.33759   5
  23  -1   0 -0.9169 7.37847   7
  24  -1   0 62.9055 12.0536   5
  24   1   0 52.6052 8.96143   7
  24  -1   0 58.4532 12.9177   3
  24   1   0 60.1880 13.3134   3
  24   1   0 50.0002 11.1795   5
  24  -1   0 76.7513 10.9098   7
  25   1   0 1.85768 7.83982   5
  25  -1   0 -1.8662 7.12152   5
   0  -2   0 -0.1391 0.22599   3
   1  -2   0 0.04216 0.66986   2
  -1   2   0 1.32279 0.79155   5
   1   2   0 0.60689 0.80031   2
   1  -2   0 0.14457 0.47082   3
   1  -2   0 1.25819 0.75491   5
  -1   2   0 0.46066 0.53468   3
  -1   2   0 0.26438 0.69106   2
  -1   2   0 0.66669 0.87104   7
   1  -2   0 -0.2501 0.47501   7
   2   2   0 4388.46 185.791   2
   3  -2   0 0.17291 1.13379   6
   3  -2   0 0.00405 1.30908   7
   3   2   0 0.80856 0.66418   7
   3  -2   0 0.13487 1.36109   3
   3   2   0 1.57537 0.76481   6
  -3  -2   0 1.57890 1.15285   3
  -3  -2   0 0.51626 0.60895   7
   3  -2   0 -0.7336 0.97020   4
  -3   2   0 0.12567 1.16593   3
  -3   2   0 -0.0413 1.12044   5
  -3   2   0 -1.0200 1.14003   7
   3  -2   0 -0.0438 0.92036   2
  -3   2   0 0.88508 0.98782   2
   3   2   0 0.77880 1.11659   3
  -3  -2   0 -0.2269 0.80808   6
   3  -2   0 1.64828 1.31035   5
   3   2   0 1.43676 0.79500   5
  -3   2   0 0.18852 1.16965   4
   3   2   0 1.66882 0.99869   2
  -4   2   0 19.6179 2.09623   6
   4  -2   0 25.0900 2.81017   4
   4   2   0 16.8125 1.94513   5
  -4   2   0 17.7336 1.82438   2
  -4   2   0 18.9253 2.52104   4
   4   2   0 20.3366 1.98788   2
   4  -2   0 20.5315 2.83412   3
  -4   2   0 20.0756 2.70476   3
   4   2   0 18.7997 1.85396   7
   4  -2   0 16.0948 2.66565   7
   4   2   0 14.2227 2.38291   3
  -4  -2   0 19.8345 1.79244   7
  -4  -2   0 17.5659 1.71394   6
  -4   2   0 16.4825 2.26034   5
  -4  -2   0 18.3134 1.84449   5
   4  -2   0 19.7225 2.02051   2
   4   2   0 17.5740 1.17613   4
  -4  -2   0 20.2393 2.60465   3
  -4   2   0 19.7403 2.93805   7
   4  -2   0 22.5437 2.82056   5
   4  -2   0 23.2282 2.55195   6
   5   2   0 -0.8325 1.03592   7
  -5   2   0 0.08679 0.85453   2
  -5   2   0 1.72261 1.48038   4
   5   2   0 0.26481 0.69790   6
   5   2   0 -0.4323 1.51135   3
   5  -2   0 0.18472 0.93870   2
   5   2   0 -0.1919 0.96835   2
   5   2   0 -0.6594 0.66996   4
   5  -2   0 0.42954 1.68249   3
   5  -2   0 -1.1097 1.28973   6
  -5   2   0 2.30203 1.11784   6
  -5  -2   0 0.44911 0.82556   5
   5   2   0 0.19758 1.12900   5
   5  -2   0 -2.0215 1.66808   7
   5  -2   0 -0.9665 1.53591   5
   6  -2   0 1037.93 50.4386   3
   6   2   0 1173.07 49.4419   5
   6  -2   0 1094.76 48.7758   2
   6  -2   0 1206.64 49.5978   6
   6   2   0 1187.92 48.5573   6
  -6  -2   0 1151.00 48.7014   6
   6   2   0 1164.69 48.7062   2
   6  -2   0 1108.73 50.5891   7
  -6   2   0 1173.17 48.5423   2
  -6   2   0 1128.42 49.7528   4
   6  -2   0 1089.14 50.1388   5
   6   2   0 1132.02 49.4014   7
   6   2   0 1116.49 48.8328   4
  -6   2   0 1162.22 48.9332   6
   6   2   0 1070.89 50.3893   3
   7   2   0 1.27494 1.60758   7
   7  -2   0 0.57180 2.02525   7
   7   2   0 0.89705 0.62662   2
  -7   2   0 -2.0110 1.33889   4
  -7  -2   0 0.12814 0.93507   6
  -7   2   0 -0.2648 0.64674   2
   7  -2   0 0.69064 1.60962   6
   7   2   0 1.02299 2.00377   3
   7   2   0 -0.4648 0.87370   2
   7   2   0 -0.1630 1.33276   5
   7  -2   0 0.57653 1.99920   5
   7   2   0 0.55659 0.86332   6
   7   2   0 -0.4714 1.01080   4
   7  -2   0 -2.4926 1.87293   3
  -7   2   0 -0.2477 0.88085   6
   8   2   0 60.4496 7.12642   3
  -8  -2   0 44.2728 2.12141   4
  -8   2   0 40.4846 3.88647   4
   8  -2   0 52.7547 4.17072   6
   8   2   0 45.2198 2.28269   2
  -8   2   0 44.5205 2.37088   2
   8   2   0 39.9854 3.94242   7
   8   2   0 46.3124 2.69862   2
   8  -2   0 47.0407 5.51472   3
   8   2   0 46.8637 3.99983   5
  -8  -2   0 44.3477 2.97892   6
   8  -2   0 40.4144 5.07801   7
   8   2   0 42.5276 2.91438   6
   9   2   0 0.01508 0.38003   2
   9  -2   0 1.04232 2.31512   7
   9   2   0 -0.3407 0.56544   2
   9   2   0 -1.1673 2.36889   3
   9   2   0 1.54850 1.89309   7
  -9  -2   0 1.13790 1.10007   6
   9  -2   0 -3.5280 2.11958   3
  -9   2   0 0.70627 0.49221   2
   9   2   0 -0.9146 1.96935   5
   9   2   0 -0.0103 1.09242   6
  -9   2   0 -1.0202 1.54686   4
   9  -2   0 -0.8501 2.13522   5
   9  -2   0 -0.7142 1.60131   6
  10   2   0 2311.96 103.702   7
  10   2   0 2429.11 102.095   6
  10   2   0 2289.24 105.358   3
  10  -2   0 2359.03 103.351   6
  10   2   0 2292.08 103.721   5
  10  -2   0 2379.16 105.705   3
  10  -2   0 2511.11 105.388   7
  10  -2   0 2568.86 105.029   5
 -11   2   0 0.96345 1.88432   4
  11  -2   0 -0.9106 1.85907   6
  11   2   0 3.39734 3.28465   3
  11   2   0 -2.5219 2.00851   7
  11  -2   0 1.47860 3.62532   3
  11  -2   0 -1.8575 2.90479   7
  11   2   0 -2.7059 2.18263   5
  11   2   0 0.00257 1.33546   6
  11  -2   0 -2.3002 2.83929   5
  12   2   0 173.935 9.50728   6
  12  -2   0 180.641 12.6220   7
  12   2   0 178.530 12.8886   3
  12  -2   0 184.707 12.3127   5
 -12   2   0 196.818 10.5146   4
  12   2   0 171.952 11.2332   7
  12  -2   0 164.251 12.6454   3
  12  -2   0 200.200 10.9719   6
  12   2   0 201.031 11.7964   5
  13   2   0 -0.7831 1.74743   6
  13  -2   0 -0.2522 3.14442   7
 -13   2   0 -3.9289 1.87979   4
  13  -2   0 -0.5214 2.34507   6
  13   2   0 0.98107 2.86341   7
  13   2   0 1.62826 3.22019   5
  13  -2   0 5.83415 4.31535   3
  13   2   0 1.87268 3.92021   3
  13  -2   0 1.18919 3.73658   5
  14   2   0 1737.49 77.6001   7
  14   2   0 1738.28 80.3159   3
 -14   2   0 1755.98 75.7862   4
  14  -2   0 1837.12 76.9201   6
  14   2   0 1739.77 75.4775   6
  14   2   0 1838.02 78.4370   5
  14  -2   0 1714.05 79.0720   5
  14  -2   0 1601.72 79.7606   3
  14  -2   0 1636.49 78.8350   7
  15   2   0 3.34467 4.68690   3
  15  -2   0 -6.3092 3.28861   7
  15  -2   0 -2.6942 4.14719   5
  15  -2   0 -3.2278 4.57151   3
  15   2   0 0.26961 3.31091   7
  15   2   0 -0.4714 2.16469   6
 -15   2   0 2.57553 2.53080   4
  15   2   0 0.62881 3.91186   5
 -16   2   0 21.0923 3.59264   4
  16  -2   0 30.0806 7.06109   5
  16   2   0 16.7960 5.45603   5
  16  -2   0 18.9313 7.12871   3
  16   2   0 26.2528 3.98641   6
  16   2   0 25.5051 5.74403   7
  16  -2   0 28.6383 6.75095   7
  16   2   0 16.7496 6.64395   3
  16  -2   0 21.4333 4.55057   6
 -17   2   0 -0.6045 2.15308   4
  17  -2   0 -2.0039 3.18491   6
  17   2   0 -2.2322 4.55461   3
  17  -2   0 -2.7955 4.35146   7
  17   2   0 1.54437 4.69133   5
  17  -2   0 1.48216 5.44809   3
  17   2   0 0.10495 2.57013   6
  17  -2   0 5.34497 5.08632   5
  17   2   0 -1.9445 3.46593   7
  18   2   0 207.882 14.5869   7
  18  -2   0 229.050 16.5477   7
  18   2   0 202.014 15.2678   5
  18  -2   0 205.392 15.9694   5
  18  -2   0 210.060 18.3366   3
  18   2   0 214.418 18.1057   3
 -18   2   0 229.523 11.6777   4
  18  -2   0 224.191 13.5907   6
  18   2   0 224.836 12.5470   6
 -19   2   0 2.04688 2.18689   4
  19   2   0 10.3317 4.75333   7
  19   2   0 -3.8540 4.89057   5
  19  -2   0 -7.1884 4.56673   5
  19   2   0 -0.0913 5.67842   3
  19  -2   0 2.55997 5.01075   7
  19  -2   0 5.01295 7.37702   3
  20  -2   0 627.621 34.5913   7
  20   2   0 666.487 37.5598   3
  20   2   0 624.366 32.3832   7
  20   2   0 620.725 34.5657   5
  20  -2   0 527.502 37.9892   5
  20  -2   0 667.263 37.3746   3
  21   2   0 5.64609 6.22633   5
  21   2   0 0.30799 4.30179   7
  21   2   0 6.60530 7.91005   3
  21  -2   0 8.69990 6.18124   7
  21  -2   0 -1.3460 5.99386   5
  21  -2   0 -2.1693 6.31189   3
  22   2   0 52.2566 8.11797   7
  22  -2   0 43.6289 9.39053   7
  22   2   0 43.8449 9.99017   5
  22  -2   0 68.9026 13.9800   3
  22  -2   0 37.9724 9.75257   5
  22   2   0 37.4916 10.6955   3
  23  -2   0 0.61033 7.88454   3
  23   2   0 1.21688 7.41099   7
  23  -2   0 -4.3334 6.72616   5
  23  -2   0 9.14344 6.90793   7
  23   2   0 -0.9081 6.33121   5
  24   2   0 139.843 16.4218   5
  24  -2   0 139.919 19.2655   3
  24   2   0 137.004 12.1778   7
  24  -2   0 130.107 15.1258   7
  24  -2   0 114.735 15.3717   5
  24   2   0 113.504 18.2590   3
  25  -2   0 -7.1787 6.97105   5
   0  -3   0 0.89958 0.51309   3
   0   3   0 0.78515 1.02268   5
   0  -3   0 1.18137 0.98419   5
   0   3   0 0.08698 1.11571   2
   0   3   0 0.34074 0.55846   3
   0   3   0 1.67888 0.89156   7
   1   3   0 -0.5935 0.58773   7
   1  -3   0 2.81264 1.10947   7
   1  -3   0 0.93566 0.76180   3
   1   3   0 0.87351 1.25305   2
   1  -3   0 0.97105 1.17397   5
  -1   3   0 1.79326 1.25352   2
  -1   3   0 -0.1813 0.68848   3
  -1  -3   0 -0.5269 0.57034   7
  -1   3   0 -0.8417 0.93875   7
  -2   3   0 1724.29 77.2464   2
   2  -3   0 1753.51 77.0172   3
   2   3   0 1850.12 76.8131   3
  -2   3   0 1796.65 77.4174   3
  -2   3   0 1842.80 77.3032   5
  -2   3   0 1856.33 77.5947   7
  -2   3   0 1876.93 77.4436   6
   2   3   0 1770.63 77.2981   2
   2  -3   0 1751.58 77.5039   7
  -2   3   0 1850.98 77.2738   4
   2  -3   0 1746.91 77.3330   5
   3  -3   0 0.92799 1.68361   7
   3   3   0 1.63781 1.38499   2
   3   3   0 0.44295 1.19264   3
   3  -3   0 -1.1983 1.36327   6
  -3   3   0 -0.2263 1.33651   4
  -3   3   0 0.17586 1.33488   6
   3  -3   0 0.95961 1.60782   5
  -3   3   0 -0.2116 1.31567   5
  -3   3   0 1.41415 1.48675   7
   3   3   0 1.74434 1.12964   6
   3  -3   0 -0.7783 1.30090   3
  -3   3   0 0.21403 1.20374   2
  -3  -3   0 1.07315 0.92006   5
  -3   3   0 0.88712 1.27442   3
   3   3   0 -1.0304 0.80572   5
  -4   3   0 1488.50 63.6101   7
  -4   3   0 1404.55 63.0512   4
   4  -3   0 1402.05 63.5299   7
   4   3   0 1492.63 63.0501   3
  -4  -3   0 1478.42 61.7326   7
   4   3   0 1503.36 61.7473   7
   4  -3   0 1405.39 63.1776   3
   4   3   0 1521.16 62.2600   5
   4  -3   0 1413.05 63.2422   5
  -4  -3   0 1452.26 62.8452   3
  -4   3   0 1493.69 62.7985   6
  -4   3   0 1356.38 62.5050   2
  -4   3   0 1434.99 63.9792   3
   4  -3   0 1513.89 63.1244   6
   4   3   0 1463.50 62.7238   2
   4   3   0 1468.62 62.1843   6
  -4  -3   0 1421.34 62.3892   6
  -4  -3   0 1446.01 62.2166   5
   5  -3   0 2.65641 2.01902   3
   5  -3   0 1.16532 1.33534   2
   5  -3   0 1.48337 1.64823   6
   5  -3   0 -0.9802 1.56677   5
   5   3   0 -1.7635 1.25539   2
  -5   3   0 -0.5362 1.52684   4
   5   3   0 0.18822 0.31865   4
   5   3   0 0.71773 0.99511   7
  -5  -3   0 1.39136 1.11269   6
  -5   3   0 -0.4323 1.12062   2
  -5  -3   0 -0.1665 0.86648   5
   5   3   0 -1.1918 1.58037   3
   5   3   0 2.94859 1.02406   6
  -5   3   0 -0.8933 1.18493   6
   5   3   0 1.23035 1.16245   5
   5  -3   0 -3.4267 1.78133   7
   6  -3   0 38.3019 18.7191  10
   6   3   0 40.8541 17.1613  12
  -6   3   0 43.1557 21.3421   9
  -6  -3   0 37.2698 16.8154  12
  -6   3   0 35.7920 19.7225   8
  -6  -3   0 55.6766 21.7657  10
  -6   3   0 27.4425 14.7308  11
   6  -3   0 51.5671 23.3162   8
  -6   3   0 38.4895 19.1219  10
   6   3   0 59.6143 11.1444  11
  -6  -3   0 40.1341 12.3159   8
   6   3   0 30.2961 17.0164  10
   7   3   0 -1.9942 1.29314   5
   7   3   0 1.44610 1.39883   7
   7   3   0 -0.1048 1.93563   3
  -7  -3   0 -0.3225 1.04178   6
  -7   3   0 -0.2128 1.04133   2
   7   3   0 2.18100 0.95574   4
   7  -3   0 -0.5180 1.72990   6
   7   3   0 1.07640 0.95700   6
   7  -3   0 -2.4288 1.73184   3
  -7   3   0 -1.2067 1.54365   4
   7   3   0 -0.2987 1.23280   2
   7  -3   0 -0.9964 1.78724   7
   7  -3   0 -1.9122 1.89886   5
  -8   3   0 630.364 27.3108   2
   8  -3   0 674.553 29.0702   6
   8   3   0 594.789 27.3113   6
   8  -3   0 619.542 29.7196   5
  -8  -3   0 625.097 27.7079   6
  -8   3   0 609.135 28.8900   4
   8  -3   0 597.836 30.0983   3
   8   3   0 618.054 31.5349   3
   8   3   0 666.082 28.6439   5
   8   3   0 636.510 28.3599   7
   8  -3   0 606.583 30.1166   7
   9  -3   0 0.76339 2.42338   7
   9   3   0 3.54528 2.86007   3
   9   3   0 -0.5497 0.62643   2
   9  -3   0 -1.2536 2.14329   5
   9  -3   0 -1.3231 1.74243   6
   9  -3   0 -2.1983 2.26856   3
   9   3   0 0.53218 1.12442   6
  -9   3   0 1.52654 1.92702   4
   9   3   0 -0.2989 1.57656   5
   9   3   0 -0.9517 0.98755   2
   9   3   0 0.46118 1.69991   7
 -10   3   0 127.963 8.14390   4
  10   3   0 127.788 7.88431   7
  10  -3   0 132.258 9.20419   5
  10   3   0 124.423 8.11910   5
  10   3   0 127.612 6.19867   2
  10   3   0 122.279 5.76246   2
  10  -3   0 131.410 9.58576   7
  10  -3   0 128.359 9.71719   3
  10  -3   0 128.783 8.17315   6
  10   3   0 122.278 6.56269   6
 -10   3   0 125.051 5.99418   2
  10   3   0 132.953 9.74751   3
  11  -3   0 2.38011 3.76043   3
 -11   3   0 0.40324 2.04658   4
  11  -3   0 -0.9460 2.09733   6
  11   3   0 -1.5109 1.95832   7
  11  -3   0 -0.0157 2.65537   5
 -11   3   0 0.42676 0.58442   2
  11   3   0 1.00623 2.10464   5
  11   3   0 -0.8769 1.20907   6
  11   3   0 0.13656 0.38177   2
  11   3   0 -1.9662 2.74766   3
  11  -3   0 0.35003 3.12132   7
  11   3   0 0.63550 0.54602   2
  12   3   0 2975.76 127.686   6
  12   3   0 2896.91 129.813   5
 -12   3   0 3031.61 129.253   4
  12  -3   0 2874.79 131.066   5
  12   3   0 3102.42 132.239   3
  12  -3   0 2912.53 129.488   6
  12  -3   0 3108.25 131.931   7
  12   3   0 2916.87 129.346   7
  12  -3   0 3136.03 132.378   3
  13   3   0 1.50904 1.76321   6
  13  -3   0 0.41654 2.55528   6
  13   3   0 -3.4533 2.72883   5
 -13   3   0 4.16565 2.67193   4
  13  -3   0 -2.8950 3.97359   3
  13  -3   0 -0.7803 3.65670   7
  13  -3   0 -3.3120 3.13066   5
  13   3   0 4.65965 4.74962   3
  13   3   0 -4.0838 2.61197   7
  14  -3   0 2118.44 97.4204   7
 -14   3   0 2283.19 94.5480   4
  14   3   0 2247.60 93.3783   6
  14   3   0 2042.59 97.9705   3
  14   3   0 2088.17 95.0787   7
  14   3   0 2281.21 96.2273   5
  14  -3   0 2146.69 100.677   6
  14  -3   0 2073.20 98.1625   3
  15  -3   0 0.61136 3.14143   6
  15  -3   0 2.45921 5.13316   3
  15   3   0 6.10987 4.27225   5
  15   3   0 -1.7719 2.04456   6
  15  -3   0 6.60810 4.90126   7
  15   3   0 -0.6754 3.16405   7
  15   3   0 6.21477 5.38601   3
 -15   3   0 -3.1798 2.46729   4
  15  -3   0 2.49709 4.41042   5
  16  -3   0 59.5500 8.88802   5
 -16   3   0 53.3851 5.81743   4
  16   3   0 51.0516 5.01196   6
  16   3   0 54.6682 6.95954   7
  16  -3   0 56.0801 9.02615   7
  16  -3   0 50.4569 6.54056   6
  16   3   0 66.2010 8.53227   5
  16   3   0 56.1338 9.44757   3
  16  -3   0 47.1216 9.05768   3
  17   3   0 3.26637 5.34520   3
 -17   3   0 -1.7753 2.63379   4
  17   3   0 3.93257 2.62990   6
  17   3   0 -0.2878 3.43588   7
  17  -3   0 -1.6755 4.32794   7
  17  -3   0 -2.4063 3.07798   6
  17  -3   0 -1.9347 4.95521   3
  17   3   0 -5.0868 3.93513   5
  17  -3   0 0.28151 5.07710   5
  18   3   0 4.56067 4.42747   5
  18  -3   0 7.99920 5.78919   5
 -18   3   0 1.13073 2.79309   4
  18  -3   0 3.89372 6.25503   3
  18   3   0 4.80256 4.01272   7
  18   3   0 7.40800 6.22065   3
  18  -3   0 5.69778 5.47408   7
  18   3   0 4.37121 3.00652   6
  19  -3   0 -1.7324 6.27542   3
  19   3   0 0.42605 3.81366   7
 -19   3   0 -1.8105 2.50451   4
  19  -3   0 -3.8975 4.30137   5
  19   3   0 -5.8209 5.59385   3
  19  -3   0 4.36630 5.74872   7
  19   3   0 -3.2530 4.45645   5
  20   3   0 40.3271 10.8097   3
  20   3   0 47.0658 7.06990   7
  20  -3   0 41.2601 9.21191   5
 -20   3   0 44.1476 4.72147   4
  20  -3   0 45.1051 9.53646   7
  20   3   0 57.0926 9.74218   5
  20  -3   0 48.2981 11.0640   3
  21  -3   0 -0.6537 6.85451   3
  21   3   0 3.18595 6.81764   5
  21   3   0 -2.3113 3.94223   7
  21   3   0 0.17949 6.14969   3
  21  -3   0 0.11063 6.27571   5
  21  -3   0 1.64125 5.91732   7
  22   3   0 537.825 32.4321   5
  22  -3   0 561.215 33.6678   5
  22  -3   0 551.861 32.4453   7
  22   3   0 558.408 35.0845   3
  22  -3   0 544.063 35.7120   3
  22   3   0 577.384 29.5504   7
  23   3   0 0.85526 5.02198   7
  23  -3   0 -2.2259 6.67488   7
  23  -3   0 8.19224 7.96177   3
  23  -3   0 1.44339 7.20013   5
  23   3   0 5.18732 6.54942   5
  24  -3   0 161.040 15.7826   7
  24   3   0 151.120 16.8194   5
  24   3   0 117.319 18.7356   3
  24  -3   0 147.045 19.0699   3
  24   3   0 137.414 11.6947   7
  25  -3   0 0.35255 8.43556   5
   0  -4   0 2111.67 92.5665   3
   0  -4   0 2101.87 93.6607   2
   0  -4   0 2094.81 93.3269   5
   0   4   0 2364.30 93.2077   7
   0   4   0 1998.10 93.6262   2
   0   4   0 2354.00 93.5175   5
   0   4   0 2246.35 92.5815   3
   1   4   0 -0.0579 0.87140   7
  -1  -4   0 -1.1236 0.76429   7
  -1   4   0 0.36130 1.56401   2
   1  -4   0 -1.6039 0.74143   3
  -1   4   0 0.86030 0.84913   3
   1  -4   0 0.02254 1.26766   2
   1   4   0 1.46463 1.58920   2
  -1   4   0 0.34940 1.29215   5
   1  -4   0 2.04566 1.45711   5
   1  -4   0 0.41866 1.19779   7
  -1   4   0 1.20007 1.41000   7
  -2   4   0 13.4387 2.05708   3
   2   4   0 11.3866 1.15868   7
   2  -4   0 10.1350 2.00630   2
  -2   4   0 11.0778 2.21841   7
  -2  -4   0 12.3727 1.16126   7
   2  -4   0 11.1381 2.20616   5
   2  -4   0 15.0711 2.52347   7
   2  -4   0 12.4274 1.80742   3
  -2   4   0 13.7243 2.47275   2
   2   4   0 11.9723 2.33427   2
  -2   4   0 14.0864 2.36071   6
  -2   4   0 10.9241 2.02840   4
  -2   4   0 14.1703 2.35371   5
  -3   4   0 -1.5619 1.08509   3
   3   4   0 -0.5791 1.47042   2
   3  -4   0 -0.4735 1.53972   7
   3   4   0 2.47584 1.13619   5
  -3   4   0 1.00162 1.54823   4
  -3   4   0 -0.0535 1.57889   6
  -3   4   0 1.59029 1.60828   2
   3  -4   0 1.79615 1.46200   3
   3  -4   0 1.92254 1.72441   5
  -3   4   0 0.26746 1.53038   7
   3   4   0 -0.2603 1.09320   3
   3  -4   0 2.00713 1.58302   2
   3   4   0 0.80453 1.32742   6
  -4   4   0 80.3649 5.51727   7
   4  -4   0 81.0157 5.52621   6
   4   4   0 70.6264 4.12687   5
  -4   4   0 72.6805 5.05953   4
  -4   4   0 65.8950 5.40886   6
   4   4   0 67.6699 4.90121   2
   4  -4   0 78.0428 5.76026   7
  -4   4   0 67.5375 4.86895   2
   4   4   0 74.4543 4.86930   3
   4  -4   0 74.7609 5.36692   5
   4  -4   0 69.8132 4.92579   3
   4  -4   0 62.9355 4.73458   2
   4   4   0 72.9106 4.42734   6
  -5  -4   0 0.18678 1.08968   5
   5   4   0 -0.9731 1.38179   2
   5   4   0 3.83157 1.94979   3
   5  -4   0 -1.0400 1.79498   7
  -5   4   0 -2.6644 1.30790   4
   5   4   0 -0.7929 1.03874   5
   5   4   0 1.86300 1.21870   6
  -5   4   0 1.60316 1.54925   2
   5   4   0 0.28158 0.63650   7
   5  -4   0 0.14589 1.79587   6
   5  -4   0 -0.8732 1.22479   2
   5  -4   0 -2.1697 1.44229   3
   5  -4   0 1.78331 1.84780   5
   6  -4   0 1547.26 69.2103   5
   6  -4   0 1469.48 68.0759   2
   6   4   0 1705.78 67.5058   6
   6   4   0 1595.35 67.1031   7
   6   4   0 1596.53 68.1294   2
   6  -4   0 1490.61 69.0847   3
   6  -4   0 1510.79 69.5734   7
   6   4   0 1606.02 67.7868   5
   6   4   0 1573.12 68.9955   3
  -6   4   0 1595.14 67.9968   2
   6  -4   0 1591.37 68.8552   6
  -6  -4   0 1595.98 67.8649   6
  -6   4   0 1554.07 68.8464   4
   7  -4   0 1.58816 2.42629   7
   7   4   0 3.34216 1.25665   6
   7  -4   0 -0.1083 2.17944   3
  -7  -4   0 0.09096 1.27222   6
  -7   4   0 0.39055 1.84605   4
   7   4   0 0.62458 0.79521   4
  -7   4   0 -1.1955 1.24878   2
   7   4   0 -0.0389 1.94576   3
   7   4   0 0.71710 1.19728   7
   7   4   0 0.60279 1.42300   5
   7  -4   0 0.02389 2.30512   5
   7  -4   0 1.73561 1.93550   6
   7   4   0 0.51558 1.56483   2
   8   4   0 70.3270 7.65429   3
   8   4   0 49.0608 4.00546   2
   8  -4   0 56.0737 4.99604   6
   8   4   0 46.8617 3.21151   4
   8  -4   0 66.0893 7.17523   7
   8  -4   0 57.3455 6.22619   5
   8  -4   0 54.5193 6.14924   3
   8   4   0 50.1326 4.26537   5
  -8   4   0 60.8031 5.24714   4
   8   4   0 49.1883 3.39152   6
   8   4   0 59.4087 3.99860   7
  -8   4   0 56.6387 3.87100   2
   9  -4   0 3.89523 2.95121   3
   9   4   0 4.23775 2.86529   3
   9   4   0 0.28892 1.13294   6
   9  -4   0 -1.2712 2.54491   5
   9  -4   0 0.06172 2.09211   6
  -9   4   0 -0.8017 1.13332   2
  -9   4   0 -2.4988 1.89024   4
   9  -4   0 1.92679 3.08535   7
   9   4   0 -1.4949 1.34952   2
   9   4   0 0.27121 1.65861   7
   9   4   0 2.34487 2.09972   5
 -10   4   0 1941.13 87.7957   4
  10   4   0 1997.70 87.4106   5
  10   4   0 2078.88 86.9179   7
  10   4   0 1935.00 85.7002   2
  10   4   0 1908.55 86.0267   2
  10  -4   0 2095.86 89.9088   7
 -10   4   0 2064.74 85.6826   2
  10   4   0 1998.05 89.3651   3
  10   4   0 1994.37 85.8591   6
  10  -4   0 2002.29 87.9834   6
  10  -4   0 2183.04 90.0204   3
  10  -4   0 1925.30 88.9766   5
 -11   4   0 -0.0945 0.88277   2
  11   4   0 0.88138 3.51516   3
  11   4   0 -0.9094 1.80689   7
  11   4   0 -0.5325 1.23434   6
  11  -4   0 -0.4303 2.25776   6
  11   4   0 -0.3556 1.63576   2
  11   4   0 -0.0278 2.18934   5
  11  -4   0 -0.3139 2.83380   5
 -11   4   0 0.08096 2.19056   4
  11  -4   0 -3.0347 3.18242   7
  11  -4   0 -3.2325 3.18636   3
  11   4   0 0.53700 0.88078   2
  12  -4   0 142.225 10.9029   5
  12  -4   0 158.570 10.1632   6
  12   4   0 148.294 7.06807   2
  12  -4   0 173.573 12.3910   7
  12   4   0 150.087 11.5180   3
  12   4   0 151.652 7.88126   6
  12   4   0 139.557 6.70286   2
  12   4   0 148.419 9.21113   7
 -12   4   0 152.596 9.65525   4
  12  -4   0 166.162 12.3070   3
  12   4   0 145.080 9.83797   5
  13   4   0 2.65239 2.57072   7
 -13   4   0 -1.5685 2.52410   4
 -13   4   0 0.71973 0.58925   2
  13   4   0 -3.9403 2.65732   5
  13  -4   0 -4.6413 3.49461   7
  13   4   0 0.41756 1.60700   6
  13   4   0 -1.5547 3.73673   3
  13  -4   0 -0.5747 2.50704   6
  13  -4   0 -0.7914 3.71881   5
 -14   4   0 1179.32 52.0322   4
  14   4   0 1140.11 51.7881   7
  14  -4   0 1073.45 55.1201   3
  14   4   0 1141.31 55.3576   3
  14  -4   0 1142.27 54.6408   5
  14   4   0 1173.84 50.2318   6
  14   4   0 1168.51 53.0144   5
  14  -4   0 1201.38 55.2587   7
  14  -4   0 1077.72 52.4014   6
  15   4   0 -1.7770 1.88670   6
  15  -4   0 -1.3750 4.40671   3
  15   4   0 1.10124 3.09957   7
 -15   4   0 6.58285 3.55223   4
  15  -4   0 1.02423 4.18985   7
  15   4   0 0.03550 3.96186   5
  15  -4   0 0.33081 4.07488   5
  15   4   0 0.75581 5.32889   3
  15  -4   0 0.89707 3.28596   6
  16  -4   0 80.2320 8.56198   6
  16   4   0 91.1243 12.1025   3
  16  -4   0 72.0750 10.1853   7
  16  -4   0 68.0930 11.0935   3
 -16   4   0 81.8988 7.10970   4
  16   4   0 70.1947 7.57042   7
  16  -4   0 71.6754 10.5198   5
  16   4   0 85.9245 9.37387   5
  16   4   0 70.2948 5.70453   6
  17   4   0 0.40316 3.18347   7
  17   4   0 5.84888 6.04061   3
  17  -4   0 -1.7128 4.41348   5
  17   4   0 -1.8891 3.74938   5
  17   4   0 -1.1429 2.21060   6
  17  -4   0 -1.6306 4.95957   7
 -17   4   0 4.85842 3.45607   4
  17  -4   0 7.52640 6.24970   3
  18   4   0 5.67733 4.03406   7
  18   4   0 5.12990 2.86761   6
  18   4   0 -0.8904 4.25582   5
  18  -4   0 7.80975 5.98812   5
 -18   4   0 5.83341 3.61267   4
  18   4   0 3.56089 6.67049   3
  18  -4   0 6.26178 5.35736   7
  18  -4   0 3.83299 5.99404   3
  19  -4   0 -2.4846 5.97038   3
  19   4   0 -3.0656 6.31826   3
  19   4   0 -0.9451 4.27531   5
  19  -4   0 5.92535 6.24892   5
  19  -4   0 -2.9563 5.24142   7
  19   4   0 6.37953 3.97203   7
  20   4   0 738.913 39.6400   5
  20  -4   0 708.363 40.1083   7
  20   4   0 758.795 36.6220   7
  20  -4   0 792.207 42.1552   5
  20  -4   0 816.007 43.4150   3
  20   4   0 697.308 41.6314   3
  21  -4   0 -6.6714 5.72506   5
  21   4   0 -5.0021 3.35046   7
  21   4   0 -4.7472 5.48970   3
  21  -4   0 -0.5940 6.35933   7
  21  -4   0 -11.699 6.80704   3
  22   4   0 1.29954 4.06412   7
  22   4   0 10.4441 8.39612   3
  22   4   0 -0.4025 6.19006   5
  22  -4   0 -0.1439 8.60191   3
  22  -4   0 3.62088 6.91518   7
  22  -4   0 -1.6885 5.99198   5
  23  -4   0 -6.1884 6.05892   7
  23  -4   0 18.4336 9.60484   3
  23   4   0 -2.7782 3.60157   7
  23   4   0 7.34632 7.17869   5
  23  -4   0 12.4657 8.68849   5
  24   4   0 64.7510 11.6192   5
  24   4   0 68.5676 14.7426   3
  24   4   0 66.5538 8.05133   7
  24  -4   0 66.4664 11.8096   7
  24  -4   0 88.9869 15.4810   5
  24  -4   0 67.2180 14.2457   3
  25   4   0 7.96244 12.8923   5
  25  -4   0 4.39534 8.13414   5
   0   5   0 2.84848 1.55861   5
   0   5   0 7.06099 2.15041   2
   0  -5   0 4.36305 1.07590   3
   0  -5   0 1.69979 1.62323   2
   0  -5   0 4.06210 1.78102   5
   1  -5   0 -1.6189 1.52788   2
   1  -5   0 -0.0089 0.97917   3
   1  -5   0 -1.0083 1.52786   5
   1   5   0 -1.0630 0.76559   3
  -1   5   0 0.00657 0.89036   3
  -1   5   0 -0.7424 1.20743   7
  -1  -5   0 1.24143 1.08920   7
   1   5   0 -0.4989 1.00993   7
   1   5   0 0.45099 1.45483   5
  -1   5   0 1.99186 2.02112   2
  -1   5   0 -2.5424 1.23512   5
   1   5   0 1.91766 1.89364   2
   1  -5   0 3.41581 1.39178   7
  -2   5   0 3303.19 145.150   7
  -2   5   0 3262.25 145.274   2
   2  -5   0 3437.86 145.378   2
  -2   5   0 3180.60 144.243   3
   2   5   0 3572.76 143.801   7
   2  -5   0 3413.73 145.219   5
   2  -5   0 3395.56 144.299   3
   2   5   0 3504.88 145.426   2
   2  -5   0 3353.57 145.204   7
  -2  -5   0 3515.99 143.761   7
  -3   5   0 -0.5909 1.48300   4
   3  -5   0 0.81861 1.88475   7
  -3  -5   0 0.60058 0.48463   7
   3   5   0 -1.9333 1.55107   2
   3  -5   0 -0.8469 1.26319   3
   3   5   0 0.38166 1.22603   3
  -3   5   0 0.87572 1.61550   2
   3  -5   0 -1.2991 1.57846   2
  -3   5   0 -0.0213 1.55770   7
  -3   5   0 -0.3862 1.22952   3
   3  -5   0 -0.6093 1.57054   5
  -4   5   0 1207.00 56.7981   4
   4   5   0 1324.73 56.9462   2
   4   5   0 1385.79 56.4335   3
   4   5   0 1319.32 56.3264   6
  -4   5   0 1320.54 57.4807   7
   4  -5   0 1262.00 56.6190   3
   4  -5   0 1298.08 56.9619   2
   4  -5   0 1284.95 57.4691   7
  -4   5   0 1236.64 56.7765   2
   4  -5   0 1190.20 57.0048   5
   4   5   0 1401.29 55.8928   5
   5  -5   0 2.71543 2.22322   2
   5  -5   0 3.07654 2.08821   3
  -5   5   0 -1.4319 1.46019   2
  -5   5   0 4.68750 2.23878   4
   5   5   0 1.86342 1.47718   6
   5   5   0 3.86806 1.89898   3
   5   5   0 1.07601 1.82570   2
   5   5   0 1.32848 1.23880   5
   5  -5   0 1.02529 2.16902   7
   5  -5   0 1.38647 2.20080   5
   6   5   0 1855.05 81.8007   3
   6   5   0 1970.12 81.6421   2
   6   5   0 1872.71 79.4377   7
   6   5   0 1876.51 80.6397   5
  -6   5   0 1766.28 81.8653   4
   6  -5   0 1813.25 82.3387   5
   6  -5   0 1868.82 82.2594   6
   6   5   0 1980.25 80.7467   6
  -6   5   0 1911.59 81.3948   2
   6  -5   0 1851.60 82.1512   3
   6  -5   0 1885.50 82.8842   7
   7   5   0 -0.1182 1.68539   2
   7  -5   0 -1.6797 2.17515   7
   7   5   0 3.27173 1.46223   6
   7  -5   0 4.07677 2.46362   5
  -7   5   0 -1.6607 1.83201   4
   7   5   0 -0.0573 2.17929   3
   7  -5   0 1.35753 2.16706   6
   7   5   0 1.05347 1.47113   5
   7   5   0 -0.0414 0.85275   7
   7  -5   0 4.39259 2.58399   3
  -7   5   0 2.26278 1.72698   2
   8   5   0 1251.39 53.0409   6
   8  -5   0 1196.52 55.6212   5
   8   5   0 1215.78 53.9358   2
  -8   5   0 1192.52 54.8755   4
   8  -5   0 1262.62 55.1840   6
   8   5   0 1187.91 52.3120   4
   8   5   0 1304.02 53.8539   5
  -8   5   0 1287.21 53.7637   2
   8  -5   0 1217.99 56.2383   7
   8   5   0 1153.65 56.5976   3
   8  -5   0 1203.06 55.5938   3
   8   5   0 1228.89 53.1800   7
   9   5   0 -0.7712 1.69505   5
   9   5   0 -0.7229 2.50070   3
   9  -5   0 3.38679 3.22749   7
   9   5   0 -0.5516 0.83468   4
  -9   5   0 -1.4916 1.29561   2
   9   5   0 1.03362 1.70315   2
  -9   5   0 0.23813 2.27812   4
   9  -5   0 -0.8378 2.40043   5
   9   5   0 0.11979 1.28227   7
   9  -5   0 -2.3291 1.95239   6
   9  -5   0 -1.8032 2.35114   3
   9   5   0 0.45287 1.14246   6
  10   5   0 298.931 17.0460   3
  10   5   0 278.151 14.5217   2
  10  -5   0 306.650 17.7320   7
 -10   5   0 311.498 14.2968   2
 -10   5   0 293.859 16.0748   4
  10  -5   0 317.939 17.6112   3
  10   5   0 318.531 14.4706   7
  10   5   0 283.138 13.9304   6
  10  -5   0 285.654 16.0936   6
  10  -5   0 290.081 16.9662   5
  10   5   0 309.188 15.4485   5
  11   5   0 1.99275 2.28210   5
  11  -5   0 0.89639 3.50801   7
  11  -5   0 -0.0703 3.25742   5
 -11   5   0 -0.1871 1.23234   2
  11  -5   0 1.49508 3.49388   3
  11   5   0 6.12055 3.91227   3
  11   5   0 0.32695 1.01956   2
  11   5   0 0.30766 1.63298   7
  11   5   0 -0.0475 1.18059   6
 -11   5   0 0.19459 2.60444   4
  11   5   0 -0.7530 1.32579   2
  12   5   0 281.744 14.6475   5
  12  -5   0 266.115 15.0918   6
  12   5   0 241.700 12.4000   2
 -12   5   0 257.457 14.8207   4
  12   5   0 256.328 16.2742   3
  12  -5   0 279.271 17.0655   7
 -12   5   0 261.352 12.0648   2
  12  -5   0 261.961 16.5713   5
  12   5   0 246.557 11.8637   2
  12   5   0 265.425 12.5259   6
  12   5   0 275.855 13.4965   7
  12  -5   0 255.779 16.8901   3
  13  -5   0 -3.8147 3.40761   7
  13  -5   0 6.06456 4.35325   5
  13  -5   0 -4.1178 4.52566   3
  13  -5   0 3.96421 3.16629   6
 -13   5   0 0.44974 2.84392   4
  13   5   0 1.57611 1.23017   2
 -13   5   0 -0.4903 0.96109   2
  13   5   0 -5.7463 3.41479   3
  13   5   0 -3.9876 1.27360   6
  13   5   0 0.35456 3.00626   5
  13   5   0 0.04594 2.08480   7
  14   5   0 329.242 16.5930   7
  14   5   0 321.641 15.4521   6
  14   5   0 344.280 18.2677   5
  14  -5   0 314.711 19.9617   5
  14  -5   0 288.033 19.5562   7
  14  -5   0 293.847 17.9663   6
 -14   5   0 345.115 17.9820   4
  14  -5   0 311.131 20.2225   3
  14   5   0 339.913 20.4490   3
  15   5   0 -3.3881 3.32425   5
  15   5   0 1.96795 2.72256   7
  15  -5   0 1.14004 4.36541   7
 -15   5   0 -4.7669 3.01386   4
  15   5   0 0.69863 1.93681   6
  15  -5   0 -4.0111 4.37850   3
  15   5   0 -2.5038 4.35394   3
  15  -5   0 -8.9081 4.01454   5
  16  -5   0 998.314 51.3206   3
  16   5   0 1021.16 51.1926   3
  16   5   0 1033.95 46.5459   7
  16   5   0 1021.77 48.4293   5
  16   5   0 976.726 45.2178   6
  16  -5   0 993.921 50.7697   7
  16  -5   0 1081.59 51.2405   5
 -16   5   0 1058.14 52.1466   4
  17  -5   0 -1.9142 4.99755   3
  17   5   0 -2.6935 3.72728   5
  17   5   0 0.12702 2.14517   6
  17  -5   0 -5.1975 4.68456   5
  17  -5   0 -5.5498 4.86876   7
  17   5   0 -1.7814 2.87198   7
  17   5   0 -0.1865 4.83476   3
 -17   5   0 0.03823 3.33697   4
  18  -5   0 1146.88 56.8745   5
  18   5   0 1058.13 51.3460   7
  18   5   0 1156.73 57.3094   3
 -18   5   0 1174.72 51.7718   4
  18  -5   0 1105.73 60.5636   3
  18   5   0 1059.09 53.7755   5
  18  -5   0 1116.42 56.7169   7
  18   5   0 1212.17 50.6498   6
  19   5   0 -3.5890 5.42666   3
  19  -5   0 -9.6139 4.89482   3
  19  -5   0 -3.1804 5.69233   7
  19   5   0 0.89902 4.59454   5
 -19   5   0 -2.9591 3.18662   4
  19   5   0 -3.5974 3.36240   7
  20   5   0 79.2304 8.03048   7
  20  -5   0 107.606 13.6592   5
 -20   5   0 90.9319 7.86539   4
  20   5   0 96.1181 13.4539   3
  20  -5   0 88.8681 12.3576   7
  20   5   0 96.0488 12.0853   5
  20  -5   0 91.5586 14.1900   3
  21  -5   0 -3.5968 7.74390   3
  21  -5   0 9.86753 7.69541   7
 -21   5   0 8.72204 3.74103   4
  21   5   0 -4.2700 5.62289   3
  21  -5   0 2.01265 6.81589   5
  21   5   0 0.18637 3.52985   7
  22   5   0 389.417 21.2045   7
  22   5   0 414.036 28.3865   3
  22   5   0 418.219 25.6132   5
  22  -5   0 426.268 29.7516   3
  22  -5   0 380.613 27.5299   5
  22  -5   0 378.031 26.2610   7
  23   5   0 0.75763 6.31997   5
  23  -5   0 -4.0250 7.40634   5
  23   5   0 0.70405 3.59857   7
  23  -5   0 4.96645 8.63655   3
  23  -5   0 -0.6364 7.22709   7
  24   5   0 1.64046 6.68474   5
  24  -5   0 -1.1602 10.3083   7
  24   5   0 5.16966 9.18161   3
  24  -5   0 17.3347 12.1530   3
  24   5   0 2.53243 3.82997   7
  24  -5   0 3.22081 8.72656   5
  25  -5   0 -3.7119 8.74719   5
  25   5   0 -1.7308 3.86998   7
  25   5   0 2.24197 8.84460   5
   0   6   0 4759.47 213.649   2
   0  -6   0 5067.47 211.940   3
   0  -6   0 4839.64 213.019   5
   0   6   0 5279.84 212.818   7
   0   6   0 5361.13 213.234   5
   0   6   0 4735.30 211.832   3
   1   6   0 -0.3073 1.94240   2
   1   6   0 -0.0974 0.84946   3
   1   6   0 -0.6194 1.47096   5
  -1   6   0 -0.1812 1.48406   7
   1  -6   0 0.65392 1.92633   5
   1  -6   0 0.37720 1.03400   3
  -1  -6   0 1.42242 1.22297   7
  -1   6   0 -2.7337 1.62694   2
  -1   6   0 -0.3900 0.98806   3
   1  -6   0 1.42510 1.46462   7
   1   6   0 -0.4343 1.15705   7
   2   6   0 1164.76 48.0227   7
   2  -6   0 1127.52 49.4433   7
   2   6   0 1102.13 49.7291   2
   2  -6   0 1112.95 49.4570   5
  -2  -6   0 1149.16 47.9724   7
   2  -6   0 1111.23 48.3609   3
  -2   6   0 1088.13 49.6864   2
  -2   6   0 1104.48 48.3410   3
  -2   6   0 1055.64 49.3315   7
   3  -6   0 -0.0277 1.37007   3
   3   6   0 0.00340 1.84621   2
  -3   6   0 2.84554 1.86160   4
  -3  -6   0 -0.1834 0.70931   7
   3  -6   0 0.86678 2.00811   7
  -3   6   0 -1.8921 1.44980   7
   3  -6   0 -3.4520 1.29319   5
  -3   6   0 1.69579 1.39099   3
  -3   6   0 -0.4292 1.88756   2
   4  -6   0 1140.31 52.8784   5
   4   6   0 1259.52 51.8651   3
   4   6   0 1247.31 51.5725   5
   4  -6   0 1154.99 52.1010   3
   4  -6   0 1193.99 53.1947   7
   4   6   0 1204.79 52.8260   2
   4   6   0 1200.54 52.1789   6
  -4   6   0 1139.46 53.0590   7
  -4   6   0 1133.43 52.5156   4
  -4   6   0 1172.87 52.7312   2
   5  -6   0 0.74518 1.86230   3
   5   6   0 1.08445 1.99559   2
   5   6   0 0.22284 1.21843   5
   5  -6   0 0.11668 2.09762   7
   5   6   0 0.14587 1.58573   3
   5   6   0 -0.2709 1.47417   6
  -5   6   0 -2.4051 1.52153   2
   5  -6   0 -1.4160 1.74819   5
  -5   6   0 -1.7365 1.81915   4
  -6   6   0 468.419 21.6732   2
   6   6   0 449.393 21.6789   2
   6  -6   0 478.934 23.0230   7
   6   6   0 433.019 21.4716   3
   6   6   0 439.712 20.4462   5
   6   6   0 456.144 20.8418   6
   6  -6   0 437.165 21.8594   3
   6  -6   0 418.132 23.6089   5
   7   6   0 -0.6229 1.37935   5
   7   6   0 0.17246 1.87900   2
   7  -6   0 -1.3724 2.15577   5
   7   6   0 1.41337 1.52668   6
  -7   6   0 -0.6751 2.11982   4
   7  -6   0 -1.8374 2.12065   7
  -7   6   0 -0.7644 1.78013   2
   7   6   0 -2.1568 1.64536   3
   8  -6   0 234.193 13.8648   7
   8   6   0 238.749 9.38639   4
   8   6   0 193.785 13.4119   3
  -8   6   0 235.157 11.7950   2
   8   6   0 207.717 11.7844   2
   8   6   0 215.898 11.2468   5
  -8   6   0 213.638 12.6826   4
   8  -6   0 207.896 12.8892   3
   8  -6   0 212.482 13.2123   5
   8   6   0 217.888 10.8965   6
   8   6   0 200.885 9.33296   4
   8   6   0 223.500 10.0770   7
   9  -6   0 0.54841 2.97154   5
   9  -6   0 0.61016 2.93813   3
   9   6   0 -0.3809 0.62518   4
   9   6   0 -0.5674 0.88280   7
   9   6   0 -1.7276 1.19830   6
   9  -6   0 -1.2639 3.02908   7
  -9   6   0 -1.2881 2.42434   4
   9   6   0 -1.0270 2.17629   3
  -9   6   0 -1.3665 1.56821   2
   9   6   0 0.84621 1.89679   2
  10   6   0 876.948 40.6122   3
  10  -6   0 774.931 40.3967   5
  10   6   0 825.975 37.2068   6
  10  -6   0 881.383 41.4648   7
 -10   6   0 865.449 37.9318   2
  10  -6   0 897.415 40.9896   3
 -10   6   0 888.197 39.9311   4
  10   6   0 830.804 36.8882   7
  10   6   0 823.170 38.3180   5
  10   6   0 831.610 38.2723   2
  11  -6   0 0.47549 2.91456   5
  11   6   0 -2.7572 2.85490   3
  11  -6   0 -3.7385 3.06219   7
 -11   6   0 -2.0879 1.39779   2
  11  -6   0 -5.5649 2.74338   3
  11   6   0 -0.2659 1.41195   7
  11   6   0 4.70535 1.66608   6
 -11   6   0 0.96960 2.85343   4
  11   6   0 -2.8595 1.53582   2
  11   6   0 -2.1033 2.12620   5
  12   6   0 38.1787 3.79824   7
 -12   6   0 40.0027 5.88770   4
  12  -6   0 26.6001 5.91945   5
  12   6   0 32.5834 2.88600   2
  12  -6   0 47.3774 7.77240   3
  12   6   0 34.4072 3.25160   6
  12   6   0 35.2011 3.75728   2
 -12   6   0 31.2861 3.20182   2
  12  -6   0 41.7317 7.62127   7
  12   6   0 32.2835 6.45763   3
  12   6   0 39.3964 5.20623   5
  13  -6   0 4.76953 7.37548   7
  13   6   0 -0.5676 1.51085   2
 -13   6   0 -2.1873 3.15810   4
  13  -6   0 4.96164 4.58234   3
  13   6   0 0.63539 1.11637   2
  13   6   0 -1.5488 1.46835   6
 -13   6   0 -0.0078 1.31798   2
  13  -6   0 0.01142 3.77040   5
  13   6   0 1.11058 3.79728   3
  13   6   0 0.78120 2.93519   5
  13   6   0 0.66497 1.93855   7
  14   6   0 951.455 41.0917   2
  14   6   0 936.210 44.5456   5
  14  -6   0 1008.49 47.8630   3
  14   6   0 930.974 42.0269   6
  14   6   0 944.215 47.2458   3
 -14   6   0 955.324 41.1930   2
 -14   6   0 1032.45 45.1093   4
  14   6   0 949.139 41.5313   2
  14   6   0 959.546 42.6709   7
  14  -6   0 919.799 47.1602   5
  14  -6   0 933.016 47.4552   7
  15   6   0 3.07443 3.72645   5
 -15   6   0 1.11019 1.10035   2
  15   6   0 -2.8310 1.83497   6
  15   6   0 0.48601 0.56854   2
  15  -6   0 3.26376 4.74649   5
  15   6   0 1.49144 2.52127   7
  15   6   0 0.80293 0.67798   2
  15  -6   0 2.08716 5.37698   7
  15   6   0 -1.7047 4.80783   3
  15  -6   0 -1.0318 5.03630   3
 -15   6   0 0.05920 3.67424   4
  16   6   0 413.044 19.4256   6
  16   6   0 407.505 22.4693   5
  16   6   0 395.776 20.0293   7
  16  -6   0 413.022 24.8127   5
  16   6   0 411.243 25.0097   3
  16  -6   0 401.207 25.0851   7
  16  -6   0 394.280 25.4364   3
 -16   6   0 423.135 21.9804   4
  17   6   0 1.41480 5.20721   3
  17   6   0 -1.9525 2.26803   6
  17  -6   0 5.82385 6.12063   7
  17   6   0 -1.8037 3.85661   5
  17  -6   0 -2.7329 5.43209   5
  17  -6   0 -1.7750 5.20551   3
  17   6   0 -0.6409 2.60823   7
 -17   6   0 -4.1643 3.34362   4
  18   6   0 148.782 14.1984   3
 -18   6   0 156.237 10.9237   4
  18  -6   0 153.275 16.5804   5
  18   6   0 135.233 11.6470   5
  18  -6   0 135.191 16.7351   7
  18   6   0 134.399 9.23463   7
 -19   6   0 -1.5773 3.38751   4
  19   6   0 6.79178 4.67118   5
  19  -6   0 -2.5185 6.68209   3
  19   6   0 0.11842 5.51252   3
  19  -6   0 8.19659 6.57621   7
  19  -6   0 -3.6136 4.92273   5
  20  -6   0 225.867 19.3624   3
  20   6   0 214.933 18.6196   3
  20  -6   0 233.063 18.7415   7
  20   6   0 225.407 16.5455   5
  20  -6   0 220.164 18.9907   5
  20   6   0 227.343 13.0617   7
 -20   6   0 223.591 13.8698   4
  21   6   0 -0.4926 2.99671   7
  21  -6   0 -3.0848 6.85963   7
  21  -6   0 0.39681 7.31967   3
  21   6   0 -14.136 4.58803   3
 -21   6   0 -1.0421 3.48969   4
  21  -6   0 -3.0128 6.89283   5
  22   6   0 60.6991 11.3740   3
  22   6   0 39.3742 5.45591   7
  22  -6   0 36.7945 11.1229   3
  22   6   0 48.6954 8.75772   5
 -22   6   0 49.3737 9.31567   4
  22  -6   0 31.8251 9.77300   5
  22  -6   0 74.0457 12.6962   7
  23  -6   0 2.80697 7.68041   7
  23   6   0 5.23185 3.26131   7
  23   6   0 -1.8655 5.97166   5
  23  -6   0 2.23670 7.69915   5
  23  -6   0 15.7887 9.99467   3
  24   6   0 214.540 12.6357   7
  24  -6   0 198.183 22.4943   5
  24   6   0 250.568 19.0213   5
  24   6   0 236.475 21.3684   3
   0   7   0 16.4942 3.12050   2
   0  -7   0 8.45092 2.43832   5
   0  -7   0 6.97630 1.69854   3
  -1   7   0 -0.7978 0.89611   3
  -1   7   0 2.13152 1.89222   7
   1   7   0 0.51814 1.43352   7
   1  -7   0 -0.2836 1.06905   3
   1  -7   0 1.41544 1.42157   7
   1  -7   0 1.12396 2.06010   5
   1   7   0 -0.3001 0.89631   3
  -1  -7   0 0.84371 1.37198   7
   1   7   0 0.38052 2.00164   2
  -1   7   0 -0.7711 2.22640   2
  -2   7   0 802.581 37.5229   2
   2   7   0 779.527 37.4752   2
   2  -7   0 795.591 37.0752   5
   2  -7   0 836.374 37.0841   7
  -2  -7   0 827.012 35.5494   7
   2  -7   0 838.544 35.8140   3
   2   7   0 882.608 36.1321   7
  -2   7   0 784.871 35.7423   3
  -2   7   0 758.087 36.8744   7
  -3   7   0 1.86410 1.95004   7
  -3  -7   0 0.71190 0.91150   7
   3   7   0 2.72372 2.52566   2
   3  -7   0 -1.2735 1.84134   7
   3  -7   0 -1.1294 1.31177   3
   3  -7   0 -0.5480 1.97195   5
  -3   7   0 0.36579 1.30832   3
  -3   7   0 2.12099 2.16943   2
  -3   7   0 -2.4979 1.46561   4
   4   7   0 1346.36 54.4941   3
   4  -7   0 1192.19 55.8002   5
  -4   7   0 1217.87 55.7359   2
   4  -7   0 1290.00 56.2025   7
   4   7   0 1169.37 55.0158   6
   4  -7   0 1260.80 54.8620   3
  -4   7   0 1241.82 55.4810   4
  -4   7   0 1244.39 56.0499   7
   4   7   0 1257.20 55.9707   2
   5   7   0 -2.6140 1.82317   2
  -5   7   0 -1.0482 2.16191   4
   5  -7   0 -0.5498 1.73049   3
   5   7   0 1.35861 1.41912   5
   5   7   0 -0.9839 1.35804   3
   5  -7   0 -1.7420 2.00191   7
   5  -7   0 -0.8361 2.53509   5
  -5   7   0 0.00299 1.98463   2
   5   7   0 0.34347 1.61825   6
   6   7   0 417.021 20.6108   2
  -6   7   0 382.014 20.2296   2
   6  -7   0 417.991 21.3272   5
   6   7   0 406.528 19.6889   6
  -6   7   0 406.216 20.7209   4
   6  -7   0 446.777 21.7954   7
   6   7   0 400.058 19.9827   3
   6  -7   0 422.839 20.5754   3
   6   7   0 419.704 19.1384   5
  -7   7   0 3.11896 2.08161   2
   7   7   0 5.68996 2.44221   3
   7  -7   0 4.79536 2.72773   3
   7  -7   0 9.18723 3.49733   5
   7  -7   0 5.06780 3.26022   7
  -7   7   0 7.17367 2.76531   4
   7   7   0 6.58164 1.96587   5
  -8   7   0 1370.09 61.0711   4
   8   7   0 1343.99 60.9601   3
   8   7   0 1350.38 59.0507   6
   8  -7   0 1378.77 61.2280   3
   8   7   0 1319.82 60.2502   2
   8   7   0 1357.05 59.1352   5
   8  -7   0 1331.98 61.6122   5
   8  -7   0 1310.54 62.0270   7
  -8   7   0 1414.08 60.1220   2
   9  -7   0 -0.5667 2.58390   3
   9   7   0 0.92142 2.65626   3
   9   7   0 -0.6490 1.92886   5
   9   7   0 -0.7147 2.03467   2
  -9   7   0 2.92120 2.18150   2
   9  -7   0 -2.0609 2.70250   7
   9   7   0 -0.2884 0.35598   4
  -9   7   0 -0.5470 2.61154   4
   9  -7   0 -0.5760 2.70318   5
   9   7   0 -1.5320 1.30018   6
  10   7   0 92.1925 8.22868   3
  10   7   0 94.4051 5.91698   6
  10  -7   0 104.725 9.54317   7
  10  -7   0 109.161 8.94003   3
  10  -7   0 105.400 8.89178   5
  10   7   0 106.573 6.82086   5
  10   7   0 92.2225 4.66795   7
  10   7   0 95.9205 4.95423   4
  10   7   0 103.473 7.15546   2
 -10   7   0 105.936 8.46668   4
  11  -7   0 -1.7955 3.48859   3
  11   7   0 2.40686 1.15487   7
  11   7   0 -2.3429 2.86700   3
  11  -7   0 5.68937 3.82826   5
 -11   7   0 -1.1589 1.77276   2
  11   7   0 2.23881 2.32547   5
  11  -7   0 -4.1175 3.29013   7
  11   7   0 -2.1284 1.82457   2
 -11   7   0 1.79391 3.26748   4
  11   7   0 0.58432 1.54341   6
  12  -7   0 1400.84 62.3851   7
  12   7   0 1282.03 57.5719   2
  12   7   0 1294.79 60.7042   3
  12  -7   0 1384.35 61.5006   3
  12  -7   0 1291.94 61.5303   5
  12   7   0 1224.90 56.5091   6
  12   7   0 1257.08 58.1662   5
 -12   7   0 1309.58 59.6684   4
  12   7   0 1310.37 56.0084   7
  13   7   0 -0.2798 3.94112   3
 -13   7   0 0.49280 1.65845   2
  13   7   0 -1.5345 2.73519   5
  13   7   0 -3.0750 1.58318   6
 -13   7   0 -0.6041 3.24672   4
  13   7   0 0.88136 1.97100   2
  13   7   0 -0.8848 1.56712   7
  13  -7   0 -5.8318 3.46479   3
  13  -7   0 -0.6088 3.84906   5
  14   7   0 233.982 11.6365   2
  14   7   0 234.755 11.5177   6
 -14   7   0 222.691 11.0379   2
  14   7   0 240.608 16.1692   3
  14  -7   0 208.202 16.2005   5
  14  -7   0 228.405 16.4353   7
  14  -7   0 234.310 16.3240   3
  14   7   0 216.307 13.6723   5
  14   7   0 217.182 12.4036   7
 -14   7   0 217.313 14.1485   4
  15  -7   0 2.37360 4.69853   5
  15   7   0 -0.8785 1.00146   2
  15   7   0 -1.2940 1.35039   2
  15  -7   0 -6.3135 3.73079   3
 -15   7   0 1.05121 3.71490   4
  15   7   0 0.60451 3.47282   5
  15   7   0 0.46228 1.89528   7
  15   7   0 -1.4914 3.01483   6
 -15   7   0 0.05884 1.28278   2
  15   7   0 3.13992 5.12940   3
  15  -7   0 3.35079 5.02881   7
  16  -7   0 234.572 17.3762   5
  16   7   0 203.237 13.9996   5
  16   7   0 213.811 11.3241   7
 -16   7   0 213.416 9.84812   2
 -16   7   0 234.339 14.4233   4
  16  -7   0 213.116 16.5643   7
  16   7   0 213.486 9.76263   2
  16   7   0 215.916 16.4436   3
  16  -7   0 227.393 16.8985   3
  17  -7   0 3.56909 6.33595   5
  17  -7   0 4.24549 5.93298   7
 -17   7   0 -1.3614 3.80604   4
  17   7   0 -2.7003 3.22412   6
  17   7   0 -2.8452 4.80529   3
  17   7   0 -2.1044 3.90081   5
  17   7   0 -2.3114 1.97470   7
  17  -7   0 2.77989 5.93587   3
  18  -7   0 349.844 24.4313   5
  18   7   0 372.603 20.2489   6
  18   7   0 322.556 23.1521   3
  18  -7   0 330.588 27.1238   3
  18   7   0 326.436 20.3925   5
 -18   7   0 379.143 19.9974   4
  18   7   0 321.213 16.7930   7
  19   7   0 -1.9942 6.03099   3
  19  -7   0 -8.1720 5.49727   7
  19  -7   0 1.21524 6.20120   5
  19   7   0 -5.9573 3.83423   5
  19  -7   0 -8.8945 4.83720   3
 -19   7   0 8.46118 4.56629   4
  19   7   0 1.66197 2.40854   7
  20   7   0 28.7182 9.22574   3
  20   7   0 37.7049 7.57243   5
 -20   7   0 11.2947 4.93525   4
  20   7   0 14.8195 3.33410   7
  20  -7   0 6.71707 7.44441   3
  20  -7   0 19.1955 8.57623   7
  20  -7   0 14.3110 8.20397   5
  21  -7   0 2.63850 8.61784   3
  21  -7   0 0.20374 6.02441   5
  21   7   0 1.20829 6.97726   3
  21   7   0 1.36203 9.05073   5
  21   7   0 -1.8877 2.26782   7
  21  -7   0 -0.9039 7.09658   7
 -21   7   0 -1.2358 3.94073   4
  22   7   0 247.219 18.2181   5
  22  -7   0 307.140 24.6320   3
  22  -7   0 235.247 21.0214   5
  22  -7   0 286.659 22.1245   7
  22   7   0 259.014 21.9397   3
 -22   7   0 233.123 14.5895   4
  22   7   0 222.147 12.5989   7
  23  -7   0 -6.0012 12.0457   5
  23   7   0 2.85732 10.2457   3
  23   7   0 3.40562 2.63185   7
  23  -7   0 -5.8270 7.10217   7
  23   7   0 0.12121 6.42418   5
  23  -7   0 1.70082 10.1974   3
  24   7   0 72.9219 11.8702   5
  24  -7   0 117.523 17.9298   5
  24   7   0 106.069 16.7106   3
   0  -8   0 542.861 23.7066   3
   0   8   0 504.140 25.9411   2
   0   8   0 551.408 24.8420   7
   0   8   0 522.996 24.0414   3
   1   8   0 -0.8282 1.36631   7
   1  -8   0 1.44748 1.69367   7
  -1   8   0 -0.7846 2.00770   2
  -1   8   0 0.49122 1.08334   3
   1   8   0 -1.4590 1.01723   3
   1   8   0 2.96930 2.44003   2
   1  -8   0 -0.6839 1.14123   3
   1  -8   0 -3.7756 1.36069   5
  -1  -8   0 -1.1148 1.33560   7
  -1   8   0 0.51706 1.74078   7
   2  -8   0 672.222 32.3550   5
  -2   8   0 663.408 30.7984   3
  -2  -8   0 701.675 30.7722   7
  -2   8   0 676.147 32.2778   7
   2  -8   0 720.666 32.3494   7
   2   8   0 729.718 30.7339   3
  -2   8   0 684.157 32.8635   2
   2   8   0 642.879 32.6644   2
   2  -8   0 734.650 30.9647   3
  -3  -8   0 -0.0964 1.05158   7
   3  -8   0 0.29713 2.13636   7
  -3   8   0 -1.4191 2.19707   2
   3  -8   0 -1.1020 1.48382   3
  -3   8   0 -0.3181 1.81948   7
  -3   8   0 -1.9200 1.69182   4
   3   8   0 0.24483 2.19809   2
   3  -8   0 -1.5409 1.91729   5
  -4   8   0 1736.25 79.1930   4
   4  -8   0 1649.26 79.6506   5
   4   8   0 1879.95 79.9969   2
   4  -8   0 1846.75 78.4170   3
  -4   8   0 1869.99 80.0221   7
   4  -8   0 1835.10 79.8933   7
  -4   8   0 1757.70 79.6687   2
   4   8   0 1850.99 77.9280   3
   5  -8   0 0.98382 2.69169   7
   5   8   0 0.91556 1.36104   5
  -5   8   0 0.60529 2.18333   4
   5   8   0 1.57609 1.72493   3
   5  -8   0 -0.2826 1.76774   3
   5   8   0 -1.8086 2.20899   2
   5   8   0 2.69203 2.16589   6
   5  -8   0 -0.4550 2.51912   5
  -5   8   0 2.29677 2.38309   2
   6  -8   0 2107.74 91.0068   7
  -6   8   0 2084.32 89.9306   2
   6  -8   0 2066.36 90.6377   5
   6  -8   0 2049.25 89.4855   3
   6   8   0 2030.85 88.9972   3
   6   8   0 2043.82 89.0275   6
   6   8   0 2078.99 90.1834   2
   6   8   0 2019.52 88.1349   5
  -6   8   0 1943.04 89.8836   4
  -7   8   0 -0.6337 2.08816   2
  -7   8   0 2.20297 2.58103   4
   7  -8   0 -0.9463 2.37261   7
   7   8   0 0.83864 2.36900   2
   7   8   0 1.25839 1.85665   6
   7  -8   0 1.31868 2.71545   5
   7  -8   0 5.43285 2.54615   3
   7   8   0 0.21396 2.01007   3
   7   8   0 -1.5014 1.39189   5
   8   8   0 -1.1850 1.63826   6
   8   8   0 -0.7664 1.54210   5
   8  -8   0 3.04730 3.19131   5
   8  -8   0 5.80692 3.49734   7
  -8   8   0 -1.3723 2.23666   2
  -8   8   0 -1.9374 2.57639   4
   8   8   0 2.93167 2.58560   2
   8  -8   0 2.81190 2.59151   3
   8   8   0 2.49690 2.49322   3
   9   8   0 2.97177 2.02446   5
  -9   8   0 -0.5624 2.01011   2
   9  -8   0 -1.8074 2.60088   7
   9  -8   0 2.67716 3.24616   3
   9  -8   0 2.62212 3.29226   5
   9   8   0 -0.8046 2.34536   3
   9   8   0 -0.6610 2.32207   2
   9   8   0 -2.0435 1.59078   6
  -9   8   0 -1.2783 2.96107   4
  10   8   0 563.244 24.8788   6
 -10   8   0 545.440 25.8394   2
  10   8   0 554.980 26.3948   2
 -10   8   0 591.239 27.7069   4
  10   8   0 492.361 23.1308   4
  10   8   0 499.484 26.9969   3
  10   8   0 515.165 25.2602   5
  10  -8   0 566.793 28.0821   3
  10  -8   0 572.794 28.6129   5
  10  -8   0 516.653 28.4426   7
 -11   8   0 0.13919 3.23117   4
 -11   8   0 -1.2508 2.10002   2
  11  -8   0 -0.3406 4.07403   3
  11   8   0 4.03839 3.63400   3
  11   8   0 -0.5556 0.87323   4
  11   8   0 0.06993 1.62527   6
  11   8   0 0.89349 2.26737   5
  11  -8   0 0.76584 4.23404   7
  11   8   0 -1.2421 2.20218   2
  11  -8   0 -1.4901 3.59770   5
  12  -8   0 573.425 31.7597   5
  12   8   0 615.192 28.5017   5
 -12   8   0 592.985 27.7868   2
  12  -8   0 614.868 32.3221   7
  12   8   0 594.551 27.3389   6
  12  -8   0 587.423 31.1322   3
  12   8   0 568.243 28.2619   2
  12   8   0 639.660 31.2085   3
 -12   8   0 568.470 29.8304   4
  13   8   0 1.90885 2.27529   2
  13  -8   0 -0.7130 4.15884   5
  13   8   0 -0.6928 0.96159   7
  13   8   0 -0.0812 0.98841   7
  13  -8   0 -0.0496 4.49764   3
  13  -8   0 -2.0084 7.35654   7
  13   8   0 2.06081 4.30602   3
 -13   8   0 -0.6392 3.29356   4
  13   8   0 1.42960 3.06925   5
 -13   8   0 0.70044 2.01786   2
  14  -8   0 851.871 45.6813   5
  14   8   0 921.813 39.3186   7
  14  -8   0 891.467 46.3246   7
  14   8   0 987.857 40.9888   6
  14  -8   0 910.408 45.8645   3
  14   8   0 897.685 45.3676   3
  14   8   0 902.511 42.5628   5
 -14   8   0 907.222 43.7923   4
 -14   8   0 929.319 40.5136   2
  14   8   0 886.730 41.1340   2
  15   8   0 -4.3840 4.37317   3
  15   8   0 -0.4503 1.40349   7
  15   8   0 -1.5948 3.08786   5
 -15   8   0 -0.4391 1.56498   2
  15   8   0 2.19917 1.93222   6
  15  -8   0 3.11413 5.32054   5
 -15   8   0 -5.5724 3.35893   4
  15   8   0 -0.6062 1.83651   2
  15  -8   0 -8.5689 4.15411   7
  15  -8   0 -3.1138 4.77059   3
  16   8   0 218.426 10.3739   7
 -16   8   0 208.581 10.2276   2
  16   8   0 203.602 10.4572   2
 -16   8   0 220.258 14.4488   4
  16  -8   0 215.111 16.6938   5
  16   8   0 232.100 11.3560   6
  16  -8   0 216.498 16.9746   7
  16   8   0 196.626 15.6823   3
  16   8   0 209.497 13.9166   5
  16  -8   0 204.597 16.7711   3
  17   8   0 -2.5153 5.00942   3
  17  -8   0 -3.6941 5.33707   7
  17   8   0 0.16205 1.61963   7
  17  -8   0 -6.0070 5.45361   3
  17  -8   0 0.43366 6.06926   5
  17   8   0 -1.8464 3.70059   5
 -17   8   0 -2.5652 3.95474   4
  17   8   0 5.79144 2.49304   6
 -18   8   0 5.76866 4.74272   4
  18   8   0 4.82456 2.01163   7
  18   8   0 5.71787 6.42277   3
  18   8   0 2.81407 4.43810   5
  18  -8   0 17.9839 8.44750   5
  18  -8   0 14.6327 8.34900   3
  19  -8   0 -4.6514 5.34355   3
  19   8   0 3.29532 6.52556   3
  19  -8   0 -1.9170 5.29649   7
  19  -8   0 -4.9631 6.10320   5
  19   8   0 2.32389 1.89188   7
  19   8   0 -1.3711 4.28700   5
 -19   8   0 0.66682 4.38773   4
  20   8   0 511.532 22.6721   7
  20   8   0 481.314 22.7926   7
  20  -8   0 489.604 31.9049   3
  20   8   0 491.226 30.8136   3
  20   8   0 537.026 28.3270   5
  20  -8   0 446.728 30.3876   7
 -20   8   0 490.527 26.2167   4
  20  -8   0 467.168 30.7895   5
  21   8   0 1.69580 1.84705   7
  21   8   0 -6.4098 5.09704   3
  21   8   0 0.86404 1.92193   7
  21  -8   0 1.11994 7.62688   7
  21   8   0 -2.0904 5.91019   5
 -21   8   0 10.2837 4.78561   4
  21  -8   0 -10.526 6.73058   3
  21  -8   0 6.90072 7.70358   5
  22   8   0 169.240 19.5626   3
  22   8   0 214.292 16.2693   5
  22  -8   0 216.953 18.9210   5
  22   8   0 176.897 9.20754   7
  23  -8   0 8.49531 9.11551   3
  23   8   0 0.30131 1.34409   7
  23   8   0 -4.4166 6.86334   3
  23  -8   0 6.33398 8.85469   5
  23   8   0 1.86127 6.02204   5
  23  -8   0 1.03876 8.34112   7
  24   8   0 131.507 15.5948   5
  24   8   0 160.414 19.4277   3
  24  -8   0 162.836 20.8387   5
   0   9   0 5.89968 3.17991   2
   0   9   0 0.59791 1.11851   3
   0  -9   0 0.92852 1.25772   3
   0   9   0 -0.8574 1.58721   7
  -1   9   0 0.59571 2.59368   2
   1  -9   0 -0.9575 2.02858   5
   1  -9   0 1.21938 1.69739   7
   1  -9   0 0.25639 1.32224   3
  -1  -9   0 0.02237 1.51430   7
   1   9   0 1.45661 1.17495   3
  -1   9   0 0.77231 1.95809   7
   1   9   0 -1.3708 2.24526   2
  -1   9   0 0.39486 1.18031   3
   1   9   0 -1.4248 1.34269   7
   2  -9   0 169.085 8.96923   3
   2   9   0 173.957 11.2121   2
  -2   9   0 177.382 11.2310   2
   2  -9   0 169.280 10.5024   5
  -2   9   0 159.237 10.1703   7
  -2  -9   0 184.413 9.09336   7
   2  -9   0 166.013 10.1983   7
   2   9   0 167.765 8.78825   3
  -2   9   0 164.427 8.90923   3
   3  -9   0 1.70952 2.93795   5
  -3  -9   0 -1.2018 1.07065   7
  -3   9   0 0.64560 2.26212   7
   3  -9   0 0.36439 1.53233   3
  -3   9   0 -0.5480 2.47581   2
   3   9   0 -0.7300 1.13618   7
   3  -9   0 0.42371 2.23654   7
  -3   9   0 -0.2682 2.03428   4
   3   9   0 -2.8381 1.94788   2
  -4   9   0 1067.02 52.3428   7
  -4   9   0 1060.43 53.9004   2
   4  -9   0 1210.66 52.7186   7
   4  -9   0 1114.89 52.3608   5
  -4   9   0 1122.33 51.8948   4
   4   9   0 1224.36 52.9600   2
   4  -9   0 1228.54 51.0334   3
   5   9   0 0.18410 1.63210   3
   5  -9   0 -2.0488 1.62124   3
   5   9   0 1.22832 2.14319   6
   5   9   0 -1.5568 2.36277   2
   5  -9   0 0.55735 2.57202   5
  -5   9   0 -2.9389 2.30158   2
  -5   9   0 -1.9350 1.96932   4
   5  -9   0 0.30043 2.57933   7
  -6   9   0 579.256 29.2813   4
   6   9   0 586.034 29.6573   2
   6  -9   0 649.536 30.6181   7
   6   9   0 612.472 28.1933   3
   6  -9   0 580.448 29.8101   5
   6  -9   0 619.734 28.6939   3
   6   9   0 588.607 27.4268   5
   6   9   0 597.454 28.4827   6
   7   9   0 1.73538 2.63920   2
   7   9   0 -0.4521 1.72809   5
   7   9   0 1.39476 2.11796   3
   7  -9   0 -4.1634 2.14291   5
  -7   9   0 -0.5833 2.31272   4
   7   9   0 1.19339 2.09148   6
   7  -9   0 1.44025 2.24355   3
   7  -9   0 -1.0551 2.42366   7
   8  -9   0 109.362 9.09923   7
   8   9   0 101.477 7.60599   3
   8   9   0 104.442 7.11584   6
  -8   9   0 96.8417 8.41492   4
   8  -9   0 97.0072 7.91271   3
   8   9   0 100.139 8.16349   2
   8  -9   0 107.930 9.31846   5
   9   9   0 -0.5956 1.76757   5
   9  -9   0 1.48854 3.15346   3
   9  -9   0 -0.3709 3.34452   5
   9  -9   0 -1.3639 3.16993   7
   9   9   0 0.75575 2.59904   3
   9   9   0 3.02169 2.84092   2
  -9   9   0 1.76736 3.49223   4
  10  -9   0 552.714 29.1203   7
  10   9   0 537.357 26.8130   2
  10   9   0 517.155 25.9790   6
  10  -9   0 533.209 28.6639   5
 -10   9   0 592.633 28.0398   4
  10   9   0 540.002 27.3479   3
  10  -9   0 533.962 27.8493   3
  10   9   0 510.632 25.2549   5
  11  -9   0 -2.5494 3.58462   5
  11   9   0 2.45393 3.43582   3
  11  -9   0 -0.5094 4.08538   3
  11  -9   0 -2.6227 3.67553   7
  11   9   0 0.52854 1.74615   6
  11   9   0 -0.4567 0.65278   4
  11   9   0 -1.9513 2.13531   5
  11   9   0 -4.3427 2.12494   2
 -11   9   0 -4.7085 3.18712   4
  12   9   0 1676.85 73.9422   6
 -12   9   0 1610.55 77.0189   4
  12   9   0 1698.79 75.7144   2
  12   9   0 1649.33 77.5873   3
  12  -9   0 1722.06 78.2429   3
  12   9   0 1718.34 75.1637   5
  12  -9   0 1849.64 79.9974   7
  12  -9   0 1719.64 78.9766   5
 -13   9   0 0.37285 2.45937   2
  13   9   0 1.81242 1.98949   6
  13   9   0 4.42619 4.63669   3
  13  -9   0 -1.1336 4.48160   7
  13  -9   0 0.15118 4.13427   5
 -13   9   0 -1.5784 3.77099   4
  13   9   0 0.41592 2.44778   2
  13   9   0 -0.8393 2.92159   5
  13  -9   0 7.30979 5.30795   3
  14   9   0 11.3355 2.76123   6
  14  -9   0 13.1580 6.29246   5
  14  -9   0 8.00299 5.38738   3
 -14   9   0 14.2118 5.38273   4
 -14   9   0 13.2646 3.01881   2
  14  -9   0 5.41071 5.98331   7
  14   9   0 9.30725 5.43063   3
  14   9   0 9.40555 3.15895   2
  14   9   0 12.7004 4.06903   5
  15   9   0 -1.1419 1.83615   6
  15  -9   0 -2.7896 4.35084   3
  15   9   0 0.23569 2.23498   2
  15   9   0 -5.4262 3.65238   3
  15   9   0 2.51038 3.55214   5
 -15   9   0 -1.5894 1.86533   2
  15  -9   0 0.06128 5.39625   5
  15  -9   0 -2.0064 4.91234   7
 -15   9   0 0.16843 4.16471   4
  16   9   0 355.026 16.9450   6
  16   9   0 365.201 19.8717   5
  16  -9   0 326.829 22.5315   5
  16  -9   0 352.157 23.2672   7
  16  -9   0 374.675 23.1612   3
  16   9   0 344.261 16.9802   2
 -16   9   0 363.272 20.6783   4
  16   9   0 314.092 21.8562   3
 -16   9   0 339.497 16.3919   2
  17   9   0 0.44849 2.26309   6
  17  -9   0 -8.0509 4.57580   7
 -17   9   0 -1.0850 4.44679   4
  17  -9   0 -8.4525 5.39159   5
  17   9   0 -3.1981 4.83760   3
  17  -9   0 -2.0466 5.19746   3
  17   9   0 -1.5212 3.69810   5
 -18   9   0 366.303 21.8406   4
  18  -9   0 382.540 25.3372   3
  18  -9   0 337.724 24.6548   5
  18   9   0 357.947 21.7862   5
  18  -9   0 364.968 25.4925   7
  18   9   0 432.698 20.1447   6
  18   9   0 352.945 24.1352   3
  19  -9   0 1.76950 6.70842   5
  19   9   0 4.41132 4.91068   5
  19  -9   0 3.02596 6.81133   7
 -19   9   0 -6.7181 4.24220   4
  19  -9   0 6.38667 6.76049   3
  19   9   0 -1.4601 6.06462   3
  20   9   0 15.2385 6.35109   5
  20   9   0 12.6868 8.12255   3
  20  -9   0 25.7472 10.4003   3
  20  -9   0 48.9747 11.3075   5
  20  -9   0 15.3484 7.71828   7
  21  -9   0 -5.9598 7.87136   3
  21   9   0 -0.2227 7.05629   3
  21  -9   0 -0.5423 6.93382   7
  21  -9   0 3.61455 7.56945   5
 -21   9   0 -2.0655 4.51854   4
  22   9   0 66.6158 13.2607   3
 -22   9   0 81.9664 9.24488   4
  22  -9   0 50.1990 13.4421   5
  22   9   0 73.5619 10.6900   5
  22  -9   0 89.1165 24.1003   3
 -23   9   0 -0.1382 4.25005   4
  23   9   0 4.86836 8.31271   3
  23   9   0 1.15868 6.38399   5
  23  -9   0 8.34246 9.48235   7
  23  -9   0 20.8024 11.4740   3
  23  -9   0 2.42394 8.63564   5
  24   9   0 18.0250 9.91417   3
  24   9   0 16.1004 8.64886   5
   0 -10   0 2799.83 117.362   3
   0  10   0 2927.81 119.001   7
   0  10   0 2764.92 120.769   2
   0  10   0 2516.02 117.237   3
   1 -10   0 0.45785 2.56872   5
   1 -10   0 -0.0261 1.36950   3
  -1  10   0 -1.1326 2.04874   7
   1 -10   0 3.11145 2.03562   7
   1  10   0 1.40483 2.71442   2
  -1  10   0 0.85695 1.23351   3
  -1 -10   0 0.84127 1.79274   7
  -1  10   0 1.46671 3.08215   2
   1  10   0 -0.1246 1.12098   3
   1  10   0 2.16084 1.97090   7
  -2  10   0 1499.36 68.5858   2
   2  10   0 1447.88 68.5029   2
   2 -10   0 1598.10 67.7505   7
   2  10   0 1428.60 65.4914   3
  -2  10   0 1509.07 67.5330   7
  -2  10   0 1599.98 65.9685   3
   2 -10   0 1427.07 69.3383   5
   2 -10   0 1565.99 65.8630   3
  -2 -10   0 1543.29 65.9486   7
   3  10   0 0.01829 1.19271   3
   3 -10   0 -2.8515 2.29198   7
  -3  10   0 -0.8557 2.66721   2
   3  10   0 -0.0327 2.98404   2
   3 -10   0 -2.7430 1.97618   5
  -3  10   0 -1.4928 2.46941   4
   3  10   0 0.11187 1.40373   7
  -3  10   0 0.33256 1.89015   7
   3 -10   0 -0.5874 1.59628   3
  -3 -10   0 -0.0106 1.22680   7
   4 -10   0 63.9722 5.00134   3
  -4  10   0 43.1527 6.26514   2
  -4  10   0 49.0276 6.41706   7
  -4  10   0 68.9091 6.36429   4
   4 -10   0 66.2280 7.40368   7
   4  10   0 64.0232 7.33535   2
   4 -10   0 69.4575 7.41074   5
   5 -10   0 -0.7517 2.81387   5
   5 -10   0 2.04818 2.20848   3
  -5  10   0 -2.4778 2.29630   4
   5 -10   0 -0.7248 2.62980   7
   5  10   0 2.57390 3.05805   2
   5  10   0 0.71587 1.74684   3
  -5  10   0 0.18109 2.41641   2
   5  10   0 1.54845 2.22591   6
   6  10   0 40.6971 5.90951   2
   6  10   0 26.3832 4.27218   6
   6 -10   0 33.2170 5.60098   7
  -6  10   0 30.1874 4.94566   4
   6 -10   0 24.7040 5.22889   5
  -6  10   0 32.0505 5.28517   2
   6  10   0 33.4229 4.15204   3
   6 -10   0 25.0525 4.00799   3
   6  10   0 29.1189 3.64248   5
   7 -10   0 -0.1468 3.01502   7
   7  10   0 0.03936 1.77822   5
  -7  10   0 1.84867 2.83553   4
   7  10   0 0.01265 2.73826   2
  -7  10   0 -3.3561 2.33292   2
   7  10   0 -1.5072 1.87951   3
   7  10   0 -0.0191 2.02180   6
   7 -10   0 -1.8308 2.71117   5
   7 -10   0 2.57329 2.42160   3
   8 -10   0 143.151 11.1553   7
   8  10   0 134.719 8.38510   5
   8  10   0 137.470 10.3261   2
   8  10   0 139.779 9.45952   3
   8 -10   0 164.205 11.5029   5
   8  10   0 153.674 9.37264   6
  -8  10   0 154.029 10.3654   2
  -8  10   0 140.482 10.5282   4
   8 -10   0 138.124 9.94644   3
   9  10   0 -0.6565 2.46690   3
  -9  10   0 -3.1890 2.96392   4
   9  10   0 -0.7064 2.09292   6
   9  10   0 0.69531 2.74741   2
   9  10   0 -1.5385 1.85136   5
   9 -10   0 -0.4824 3.42369   7
  -9  10   0 0.17063 2.43332   2
   9 -10   0 0.53380 3.08187   3
   9 -10   0 -3.2973 2.94409   5
  10 -10   0 1345.05 62.7199   7
  10 -10   0 1282.77 62.2367   5
 -10  10   0 1348.79 61.2816   4
  10  10   0 1275.79 60.3607   2
 -10  10   0 1358.92 60.0274   2
  10 -10   0 1381.29 61.3258   3
  10  10   0 1257.97 58.4845   6
  10  10   0 1316.95 60.5113   3
  10  10   0 1348.83 58.6241   5
  11  10   0 -0.3989 2.24763   5
 -11  10   0 -0.9847 2.61879   2
 -11  10   0 -0.4568 3.60846   4
  11  10   0 -4.2021 1.65995   6
  11  10   0 -1.9370 2.65399   2
  11  10   0 1.19232 3.46780   3
  11 -10   0 3.84100 4.73014   7
  11 -10   0 -0.5683 3.37762   5
  11 -10   0 1.59834 4.40307   3
 -12  10   0 248.120 13.9397   2
  12  10   0 259.318 14.7361   2
  12  10   0 244.260 12.7146   6
  12  10   0 244.853 15.7889   3
  12  10   0 226.000 10.9255   4
 -12  10   0 246.795 15.8088   4
  12  10   0 233.238 13.2935   5
  12 -10   0 217.791 16.6999   5
  12 -10   0 254.029 17.5531   7
 -13  10   0 -0.0038 2.71996   2
  13  10   0 -0.7502 3.93544   3
  13 -10   0 4.38377 5.30963   5
  13 -10   0 -3.7081 3.94079   3
 -13  10   0 -1.9391 3.67206   4
  13 -10   0 -3.6862 5.23754   7
  13  10   0 -1.4038 1.97136   6
  13  10   0 0.98925 2.98540   2
  13  10   0 1.11068 2.88468   5
  14  10   0 447.331 21.0297   6
  14 -10   0 447.948 26.8408   7
 -14  10   0 432.872 21.7157   2
  14 -10   0 435.366 26.5675   5
 -14  10   0 410.739 24.3165   4
  14  10   0 417.298 22.5615   5
  14  10   0 467.774 25.8929   3
  14 -10   0 489.471 26.3316   3
 -15  10   0 2.19099 4.10352   4
 -15  10   0 3.94449 2.63712   2
  15  10   0 -0.0019 4.79856   3
  15  10   0 -1.3722 2.35395   2
  15 -10   0 2.05466 5.13274   5
  15  10   0 0.48974 2.18905   6
  15 -10   0 -2.3648 4.99888   3
  15 -10   0 5.11205 6.65708   7
  15  10   0 2.28451 3.43131   5
  16  10   0 390.574 18.8487   2
  16 -10   0 325.995 23.7579   5
  16  10   0 354.577 20.4039   5
 -16  10   0 377.282 21.9721   4
  16  10   0 364.183 23.0646   3
  16  10   0 363.890 18.0735   6
  16 -10   0 429.357 25.3121   3
  16 -10   0 372.031 24.8396   7
  17 -10   0 -6.1598 5.13220   7
  17  10   0 -5.5445 4.59728   3
  17  10   0 1.12238 2.14385   6
  17 -10   0 5.53314 6.60350   3
 -17  10   0 0.66288 4.76665   4
  17 -10   0 4.27007 7.08288   5
  17  10   0 -1.6827 3.73504   5
  18  10   0 26.1265 8.26312   3
  18  10   0 51.5093 7.73806   5
  18 -10   0 19.8073 7.82244   7
 -18  10   0 27.2726 6.56392   4
  18 -10   0 28.5839 8.81030   3
  18 -10   0 19.2441 8.33727   5
 -19  10   0 -10.899 4.91048   4
  19 -10   0 3.76169 7.39947   3
  19 -10   0 -6.3893 5.15421   5
  19  10   0 -0.4014 4.47675   5
  19  10   0 1.86497 5.74048   3
  19 -10   0 -9.1070 5.83700   7
  20 -10   0 88.5673 14.2160   7
  20  10   0 130.734 15.9176   3
  20  10   0 113.591 10.5257   5
  20 -10   0 123.433 16.4281   3
  20 -10   0 96.5813 14.7668   5
 -20  10   0 124.697 11.4013   4
 -21  10   0 -1.7853 4.90613   4
  21 -10   0 -0.1937 7.49537   5
  21 -10   0 -7.6404 7.49923   7
  21  10   0 9.65773 8.02518   3
  21 -10   0 -2.9642 7.59093   3
  22 -10   0 25.0650 11.6304   3
  22  10   0 14.5092 7.21163   5
 -22  10   0 4.96110 5.36212   4
  22  10   0 3.42134 7.99125   3
  22 -10   0 17.3961 9.38613   7
  22 -10   0 3.09149 8.67818   5
  23  10   0 -1.4725 7.71779   3
  23 -10   0 -8.9230 6.37001   5
  23  10   0 7.14635 6.75068   5
  23 -10   0 -6.5664 8.17247   3
 -23  10   0 -0.2945 5.07793   4
  23 -10   0 6.10414 9.44469   7
  24  10   0 216.405 26.9881   3
   0  11   0 1.26433 1.31189   3
   0 -11   0 1.56319 1.44439   3
   0  11   0 2.31450 2.14876   7
   0  11   0 4.73469 3.45200   2
   1  11   0 -0.5949 1.89047   7
  -1  11   0 4.37364 3.26813   2
   1 -11   0 -2.1970 1.27765   3
   1 -11   0 1.85288 2.37705   5
  -1  11   0 0.24956 2.15280   7
  -1  11   0 -0.1035 1.20291   3
   1  11   0 1.15268 1.20304   3
   1  11   0 2.64552 3.25183   2
  -1 -11   0 -0.6205 1.77733   7
  -2  11   0 439.439 23.7927   7
   2  11   0 459.178 21.9276   3
   2  11   0 475.005 25.3423   2
   2  11   0 484.393 23.5015   7
   2 -11   0 490.261 22.2845   3
   2 -11   0 483.449 24.3685   5
  -2  11   0 491.823 25.3062   2
   2 -11   0 506.522 24.1432   7
  -2 -11   0 476.334 22.9277   7
  -3  11   0 -0.1051 2.13349   7
   3 -11   0 0.32322 2.77315   7
   3  11   0 -0.5779 1.27039   3
  -3 -11   0 -1.7338 1.32966   7
   3  11   0 1.40253 3.35477   2
   3 -11   0 -0.2233 1.73225   3
   3 -11   0 3.29522 2.96104   5
  -3  11   0 3.55277 3.17754   2
  -3  11   0 -0.8474 1.95152   4
   4  11   0 1139.14 54.7505   2
   4 -11   0 1208.84 54.2726   7
   4 -11   0 1141.19 54.1990   5
  -4  11   0 1164.61 54.7065   2
  -4  11   0 1176.48 53.7075   4
   4 -11   0 1210.32 52.2759   3
  -5  11   0 0.42419 3.17917   2
   5  11   0 0.23437 2.51743   6
   5 -11   0 3.68786 3.05771   7
   5  11   0 -3.6238 2.60027   2
   5 -11   0 -1.3705 1.79885   3
   5  11   0 -1.4169 1.59881   3
  -5  11   0 -3.8149 2.15421   4
   5 -11   0 1.86590 3.21196   5
   6 -11   0 568.529 28.6646   5
  -6  11   0 506.439 27.5071   4
  -6  11   0 550.070 28.1898   2
   6  11   0 525.790 28.2474   2
   6  11   0 553.317 27.2900   6
   6 -11   0 558.382 27.9592   3
   6  11   0 572.092 26.1603   3
   6 -11   0 566.485 28.5705   7
  -7  11   0 -0.9853 2.82875   4
   7  11   0 4.32191 2.11179   5
   7  11   0 -1.2588 2.51296   2
   7 -11   0 -1.3673 2.13813   3
   7 -11   0 4.16678 3.69631   5
   7  11   0 1.18552 2.22555   3
  -7  11   0 2.36402 3.21828   2
   7  11   0 -0.1529 2.17714   6
   7 -11   0 -1.0198 2.68069   7
  -8  11   0 1589.32 68.2508   2
   8 -11   0 1605.77 69.6050   5
   8  11   0 1422.66 66.6917   3
   8  11   0 1431.80 65.5344   5
   8 -11   0 1563.34 69.6822   7
   8 -11   0 1475.04 67.3561   3
  -8  11   0 1519.61 68.4250   4
   8  11   0 1482.25 68.3954   2
   8  11   0 1413.91 66.5436   6
  -9  11   0 3.25488 3.11163   2
   9 -11   0 -0.4072 3.12959   3
   9  11   0 1.07230 2.05228   5
   9 -11   0 -0.8955 3.84398   7
   9  11   0 0.67741 2.27996   6
   9  11   0 0.06355 2.93129   2
   9  11   0 0.40312 2.57543   3
  -9  11   0 -0.7110 3.06779   4
   9 -11   0 -1.8920 3.67735   5
  10 -11   0 490.450 27.3639   5
  10 -11   0 460.399 25.1835   3
  10  11   0 456.036 22.8023   5
 -10  11   0 494.465 24.8457   2
  10  11   0 463.569 23.1908   6
 -10  11   0 481.031 26.0345   4
  10  11   0 482.005 24.9279   3
  10 -11   0 514.274 27.4190   7
  10  11   0 472.743 25.1089   2
 -11  11   0 1.84948 3.84772   4
  11  11   0 -3.0272 3.09446   3
  11  11   0 0.07427 2.40260   5
  11  11   0 1.77949 3.15253   2
 -11  11   0 3.11551 3.32034   2
  11 -11   0 -5.4428 2.97797   5
  11 -11   0 -9.2432 3.42174   3
  11  11   0 -2.0423 2.07251   6
  11 -11   0 -0.6806 4.45232   7
 -12  11   0 164.838 11.1513   2
  12  11   0 153.871 10.0122   5
  12 -11   0 164.512 14.4807   3
  12 -11   0 183.079 14.5559   7
  12 -11   0 155.198 13.4881   5
  12  11   0 155.169 7.23559   4
  12  11   0 161.917 12.2345   3
 -12  11   0 160.987 12.6133   4
  12  11   0 170.849 11.6775   2
  12  11   0 157.079 9.53375   6
  13  11   0 -0.0725 2.35668   6
  13  11   0 -4.4171 2.55005   5
  13  11   0 4.36102 4.46870   3
  13  11   0 4.32101 3.58561   2
  13 -11   0 1.57487 5.02296   5
 -13  11   0 3.46896 4.38458   4
  13 -11   0 1.17797 4.74144   3
  13 -11   0 -4.9839 4.33968   7
 -13  11   0 -0.6009 3.01171   2
  14  11   0 59.7826 8.97787   3
  14 -11   0 52.2557 10.0332   7
  14 -11   0 62.9571 10.8790   5
  14  11   0 50.0886 6.46968   5
 -14  11   0 60.2923 6.47280   2
 -14  11   0 59.0957 8.80760   4
  14  11   0 54.6703 6.82651   2
  14 -11   0 49.8978 9.15808   3
  14  11   0 56.5515 5.16498   6
  15 -11   0 3.65963 5.77696   5
  15  11   0 4.55789 3.42736   2
 -15  11   0 -5.1442 3.93362   4
 -15  11   0 1.29232 2.68761   2
  15  11   0 1.95369 2.44270   6
  15 -11   0 14.5874 7.17491   7
  15  11   0 2.70070 4.02855   5
  15  11   0 -3.9983 4.07248   3
  15 -11   0 3.65421 5.47610   3
 -16  11   0 348.931 16.9934   2
  16  11   0 304.827 18.6119   5
  16  11   0 317.320 16.4155   6
  16  11   0 339.660 18.0217   2
 -16  11   0 316.519 20.3667   4
  16 -11   0 375.315 24.5452   7
  16 -11   0 319.841 22.2258   3
  16  11   0 329.509 21.7063   3
  16 -11   0 336.659 23.1726   5
  17 -11   0 -2.2567 6.20098   5
  17  11   0 -2.5754 3.61150   5
  17 -11   0 -14.063 5.52777   7
  17  11   0 -0.4588 5.03332   3
  17 -11   0 4.12774 6.69500   3
  17  11   0 1.55260 2.33093   6
 -17  11   0 3.43307 4.98543   4
  18 -11   0 401.533 27.3050   3
  18 -11   0 428.618 27.9784   7
  18 -11   0 459.921 28.7978   5
  18  11   0 428.005 27.1361   3
  18  11   0 433.858 23.5601   5
 -18  11   0 387.033 24.3211   4
  19  11   0 2.10200 4.69681   5
  19 -11   0 -6.8157 6.42953   3
  19 -11   0 6.43938 7.73536   5
  19 -11   0 0.30907 5.99123   7
 -19  11   0 -0.9644 4.96955   4
  19  11   0 -4.8146 5.36184   3
  20  11   0 5.20498 5.40109   5
  20 -11   0 -5.2584 7.34118   3
  20  11   0 0.11166 5.93296   3
 -20  11   0 4.07667 5.71951   4
  20 -11   0 1.22622 7.72868   7
  20 -11   0 4.80786 7.77878   5
  21 -11   0 5.09760 8.45704   3
  21 -11   0 2.29065 7.51536   5
 -21  11   0 -2.2597 5.08805   4
  21 -11   0 5.11786 8.67524   7
  21  11   0 3.62020 7.42419   3
  22 -11   0 120.257 18.1543   3
 -22  11   0 136.843 12.0143   4
  22 -11   0 102.513 17.0792   5
  22  11   0 119.044 13.1068   5
  22 -11   0 126.535 17.0488   7
  22  11   0 78.0795 14.3476   3
  23 -11   0 14.8560 11.6258   3
  23 -11   0 -4.3015 9.11400   7
  23  11   0 -11.067 6.57792   3
  23  11   0 -1.8928 6.75601   5
 -23  11   0 -4.6510 4.90304   4
   0  12   0 2271.21 96.1333   3
   0  12   0 2196.63 97.8747   7
   0  12   0 2246.02 100.205   2
   1 -12   0 2.24120 2.68816   5
   1 -12   0 3.71582 2.04719   7
   1  12   0 3.31987 3.69990   2
  -1  12   0 -2.6675 1.49340   7
  -1  12   0 1.48474 3.15821   2
  -1 -12   0 -0.5143 1.80498   7
   1  12   0 -0.5240 1.75238   7
   1 -12   0 1.90883 1.62341   3
  -1  12   0 -0.9288 1.19696   3
   1  12   0 0.16047 1.29277   3
   2  12   0 490.420 23.3469   3
  -2  12   0 530.547 25.4124   4
   2 -12   0 525.024 23.7787   3
  -2  12   0 470.698 25.2909   7
   2 -12   0 494.769 25.5064   7
   2  12   0 504.701 27.1116   2
   2  12   0 503.493 24.2055   7
   2 -12   0 526.899 26.2485   5
  -2  12   0 555.223 27.4628   2
   3  12   0 2.18887 1.46631   3
  -3 -12   0 1.54589 1.71508   7
   3 -12   0 0.39214 1.86284   3
  -3  12   0 -2.9646 1.94128   4
   3  12   0 1.90941 3.52681   2
   3 -12   0 4.06658 2.97786   7
   3 -12   0 -0.9933 2.95308   5
  -3  12   0 0.60706 3.40310   2
  -3  12   0 0.20989 2.41438   7
   4  12   0 2088.21 98.4370   2
   4 -12   0 2307.85 98.4122   5
   4 -12   0 2261.02 95.6421   3
   4 -12   0 2211.49 97.8034   7
  -4  12   0 1927.12 97.3551   7
  -4  12   0 2431.76 99.1903   2
  -4  12   0 2200.62 97.3235   4
  -5  12   0 2.49186 3.69086   2
   5 -12   0 2.06551 3.49870   5
   5 -12   0 -2.5348 2.45828   7
   5  12   0 1.01700 1.76782   3
   5 -12   0 -1.0716 1.94587   3
   5  12   0 -0.5657 3.27587   2
  -5  12   0 -2.6332 2.59523   4
   6  12   0 221.637 12.3087   3
   6  12   0 230.841 14.9167   2
   6  12   0 218.679 13.6218   6
  -6  12   0 218.063 14.5874   2
   6 -12   0 221.483 12.8354   3
  -6  12   0 221.800 14.1844   4
   6 -12   0 237.648 14.7806   7
   6 -12   0 216.321 14.5605   5
   7 -12   0 0.77591 3.73683   5
   7  12   0 2.34981 2.71404   6
   7 -12   0 -3.0869 2.97914   7
   7  12   0 1.97781 2.13472   3
  -7  12   0 -2.8870 2.99852   2
   7  12   0 -0.0059 3.24713   2
   7 -12   0 0.06154 2.40940   3
  -7  12   0 0.58643 3.14263   4
   7  12   0 2.01885 1.96042   5
   8  12   0 134.936 8.27646   5
   8 -12   0 143.365 11.6087   7
   8  12   0 118.697 8.85878   3
  -8  12   0 138.243 10.6190   2
   8 -12   0 148.547 10.0229   3
   8  12   0 135.444 9.46385   6
  -8  12   0 112.622 10.1786   4
   8 -12   0 131.122 11.4390   5
   8  12   0 130.400 10.6929   2
   9  12   0 2.82321 3.76744   2
   9 -12   0 -1.4410 4.40777   7
  -9  12   0 8.48625 6.71988   4
   9 -12   0 2.32379 3.65773   3
   9  12   0 -1.8553 2.14565   3
   9  12   0 0.75814 2.07212   5
   9  12   0 -0.9559 2.50791   6
  -9  12   0 2.22408 3.34939   2
  10  12   0 208.517 13.8400   2
  10 -12   0 204.192 13.6592   3
  10 -12   0 195.993 15.0410   5
 -10  12   0 210.970 13.6637   2
  10  12   0 190.226 11.8978   6
  10 -12   0 258.816 16.4951   7
  10  12   0 191.120 12.7138   3
  10  12   0 197.762 11.3162   5
 -10  12   0 177.566 13.4613   4
  11  12   0 -0.8348 2.30872   6
  11 -12   0 9.21926 4.55083   3
  11 -12   0 4.69615 5.09877   7
  11 -12   0 -4.1700 4.04986   5
  11  12   0 -2.8400 3.04957   3
  11  12   0 1.01437 3.36095   2
  11  12   0 -3.2833 2.18620   5
 -11  12   0 2.66098 3.61932   2
 -11  12   0 4.00275 4.28114   4
  12  12   0 66.9957 8.22535   2
  12  12   0 67.0994 8.54320   3
  12 -12   0 90.8245 11.5382   5
  12  12   0 65.2611 6.17047   6
 -12  12   0 80.3418 7.85740   2
  12 -12   0 76.3983 11.0028   7
  12  12   0 74.3943 6.55388   5
 -12  12   0 59.0801 8.53877   4
  12 -12   0 85.6729 10.2387   3
  13 -12   0 2.37334 4.89615   3
  13  12   0 0.71185 3.54330   2
  13  12   0 -5.7534 3.52020   3
 -13  12   0 -1.8655 3.17804   2
  13  12   0 -0.0461 2.47685   6
 -13  12   0 -3.1924 4.28219   4
  13 -12   0 2.62845 6.14209   5
  13 -12   0 -0.1937 5.22044   7
  13  12   0 -0.4639 2.98605   5
  14  12   0 204.268 15.1249   3
  14 -12   0 186.032 16.2976   5
  14  12   0 195.602 12.5933   5
  14 -12   0 215.316 16.3132   3
  14  12   0 214.638 13.6024   2
 -14  12   0 207.483 12.8937   2
  14 -12   0 179.098 16.7339   7
 -14  12   0 199.503 15.0514   4
  14  12   0 217.954 11.7126   6
  15 -12   0 2.10791 5.91645   3
  15  12   0 4.03495 2.53501   6
 -15  12   0 -6.1018 4.10961   4
  15  12   0 2.85372 4.73668   3
  15  12   0 -2.4234 2.94896   2
  15 -12   0 1.91127 5.81521   5
  15  12   0 8.31271 4.61125   5
 -15  12   0 -0.6163 3.02349   2
  15 -12   0 -8.9131 4.92941   7
  16 -12   0 75.1595 11.3775   3
  16  12   0 66.4298 5.67381   6
  16  12   0 53.1421 9.49103   3
 -16  12   0 64.4353 6.36468   2
 -16  12   0 62.4636 9.35837   4
  16  12   0 70.6268 8.12114   5
  16 -12   0 55.3350 10.7257   5
  16 -12   0 64.9956 11.6709   7
  16  12   0 75.4811 7.01566   2
 -17  12   0 -1.3199 4.78216   4
  17  12   0 1.90909 4.01288   5
  17  12   0 -1.7100 2.20698   6
  17 -12   0 0.17139 5.89305   7
  17 -12   0 -4.1664 5.22885   5
 -17  12   0 0.00120 4.24588   2
  17  12   0 2.52512 5.44036   3
  17 -12   0 -1.2997 9.75177   3
  18 -12   0 320.945 23.3470   5
  18 -12   0 312.819 22.2709   3
  18  12   0 295.422 17.9994   5
 -18  12   0 267.105 19.0431   4
  18  12   0 286.199 21.1878   3
  18 -12   0 305.896 23.2711   7
  19 -12   0 -4.7649 5.98934   5
  19  12   0 -5.7824 4.80059   3
  19 -12   0 3.87391 7.03188   7
 -19  12   0 -8.1410 4.55146   4
  19  12   0 8.19851 5.32747   5
  19 -12   0 2.79693 7.04287   3
  20  12   0 177.095 13.7057   5
  20 -12   0 146.780 18.5912   5
  20  12   0 227.194 17.9096   3
  20 -12   0 193.701 18.0443   3
  20 -12   0 182.544 17.9842   7
 -20  12   0 175.144 14.7131   4
  21  12   0 -2.2358 6.70583   3
 -21  12   0 -1.6483 5.57092   4
  21 -12   0 9.95844 8.92129   3
  21 -12   0 3.80239 8.20267   7
  21 -12   0 7.29879 9.12602   5
  21  12   0 5.00128 6.86959   5
  22 -12   0 21.1731 10.8233   5
  22  12   0 53.5986 11.5107   3
  22 -12   0 55.3350 13.2245   3
  22 -12   0 50.7232 12.2470   7
 -22  12   0 41.4515 8.62245   4
  22  12   0 38.3160 8.35418   5
 -23  12   0 4.97018 6.31870   4
  23  12   0 -0.8576 7.07440   3
   0  13   0 -0.0355 1.36210   3
   0  13   0 3.72692 3.74912   2
   0  13   0 0.80860 2.02065   7
   1  13   0 -4.2936 3.05867   2
   1  13   0 -1.5108 1.13818   3
   1 -13   0 -0.6425 1.52886   3
  -1  13   0 -0.9859 3.64915   2
   1  13   0 -1.6598 1.75065   7
   1 -13   0 1.53133 2.08927   7
  -1 -13   0 -2.0725 1.69454   7
  -1  13   0 1.56666 2.27846   7
   2 -13   0 3065.86 126.569   7
   2  13   0 2724.53 123.694   3
  -2  13   0 2666.68 126.234   7
  -2  13   0 2848.47 125.938   4
   2  13   0 2859.38 128.195   2
   2 -13   0 2953.44 127.157   5
   2  13   0 2845.88 124.800   7
  -2  13   0 3088.87 128.657   2
   2 -13   0 2989.01 124.205   3
   3 -13   0 2.89294 3.38610   5
  -3  13   0 2.32918 2.79268   4
   3 -13   0 1.81306 3.23228   7
  -3 -13   0 -0.9564 1.65513   7
   3  13   0 -0.1977 3.52318   2
  -3  13   0 -2.2802 2.09014   7
   3 -13   0 -1.3464 1.54709   3
  -3  13   0 -0.7367 3.71866   2
   4 -13   0 188.397 10.6098   3
   4  13   0 181.877 13.2138   2
   4 -13   0 210.353 13.3326   5
   4 -13   0 171.659 12.1880   7
  -4  13   0 215.632 14.2585   2
  -4  13   0 168.704 11.8668   4
  -4  13   0 157.869 12.0147   7
   5 -13   0 -2.7076 3.65076   5
   5 -13   0 -1.4446 2.58473   7
  -5  13   0 -2.2083 3.51481   2
   5  13   0 0.84765 1.84947   3
  -5  13   0 2.62361 3.03402   4
   5  13   0 -0.1242 3.53485   2
   5 -13   0 1.56389 2.22835   3
  -6  13   0 174.416 12.5361   4
   6  13   0 173.659 10.3400   3
  -6  13   0 193.367 13.1964   2
   6 -13   0 174.794 10.8867   3
   6  13   0 173.844 12.9160   2
   6 -13   0 172.623 12.7389   7
   6 -13   0 185.960 13.3048   5
   6  13   0 174.418 12.0705   6
   7 -13   0 0.24003 3.76113   7
   7 -13   0 -0.8095 2.65185   3
  -7  13   0 2.63187 3.80363   2
   7  13   0 -1.3118 2.88207   6
   7 -13   0 -2.4732 3.62205   5
   7  13   0 -1.8292 1.98747   5
   7  13   0 0.13897 2.08366   3
   7  13   0 0.63357 3.85361   2
  -7  13   0 -2.7763 3.03377   4
  -8  13   0 597.179 30.2283   2
   8 -13   0 586.174 28.9161   3
   8  13   0 541.396 27.8422   3
   8  13   0 577.866 30.6291   2
   8 -13   0 594.371 31.1338   7
   8  13   0 560.350 27.1557   5
   8  13   0 580.632 28.8729   6
  -9  13   0 0.93632 3.59645   2
   9 -13   0 0.25542 4.45137   7
   9  13   0 -0.1181 3.86068   2
  -9  13   0 -3.6102 2.95090   4
   9  13   0 -0.4141 2.97315   6
   9  13   0 0.69472 2.14359   5
   9 -13   0 -1.6007 3.17458   3
   9  13   0 -1.6993 2.65967   3
   9 -13   0 -2.3148 3.89447   5
  10  13   0 132.177 9.27351   6
  10 -13   0 153.823 13.5681   7
  10 -13   0 112.595 12.6800   5
  10  13   0 133.449 11.1756   2
 -10  13   0 134.201 10.9398   2
  10  13   0 124.778 8.48256   5
 -10  13   0 142.103 11.6226   4
  10  13   0 114.639 9.50578   3
  10 -13   0 124.566 10.2218   3
  11  13   0 2.03809 3.77274   2
  11  13   0 -3.2166 2.16273   5
  11  13   0 3.08393 2.92615   6
  11 -13   0 1.04447 4.33852   3
  11 -13   0 -3.4136 4.60702   7
 -11  13   0 6.46988 4.67847   4
  11  13   0 3.63592 3.56598   3
  11 -13   0 -4.1156 4.19742   5
 -11  13   0 -2.0424 3.82527   2
  12  13   0 1381.94 63.7254   5
  12  13   0 1359.31 66.2113   2
  12 -13   0 1431.36 68.8569   5
  12 -13   0 1487.84 67.2231   3
  12 -13   0 1555.41 69.7394   7
 -12  13   0 1479.54 67.6301   4
 -12  13   0 1491.74 65.8389   2
  12  13   0 1369.70 65.9585   3
  12  13   0 1356.91 63.7201   6
  13  13   0 -1.9436 2.84797   5
  13 -13   0 -3.5490 3.67680   3
  13  13   0 3.43891 4.74820   3
  13  13   0 -2.6628 3.58229   2
  13 -13   0 -2.9451 5.39511   7
 -13  13   0 0.07532 3.81186   2
 -13  13   0 1.45806 4.89311   4
  13 -13   0 -1.9003 4.69669   5
  13  13   0 1.77871 2.83069   6
  14  13   0 205.000 15.3177   3
  14 -13   0 225.656 17.7646   5
  14  13   0 207.276 14.2480   2
 -14  13   0 212.873 15.7959   4
  14  13   0 211.477 13.2168   5
  14 -13   0 207.717 16.2519   3
 -14  13   0 218.965 13.7774   2
  14  13   0 212.225 12.3048   6
  14 -13   0 237.687 19.0968   7
  15  13   0 2.66806 2.41019   6
 -15  13   0 -5.3331 4.29973   4
 -15  13   0 1.78394 3.45114   2
  15  13   0 1.04204 3.55938   5
  15 -13   0 1.24113 7.18838   7
  15 -13   0 6.90277 6.31496   3
  15  13   0 -0.4589 4.66759   3
  15  13   0 0.36915 3.56924   2
  16 -13   0 13.9661 7.07197   3
  16 -13   0 2.20244 6.27069   5
  16 -13   0 6.62803 7.39036   7
  16  13   0 6.01140 3.99463   5
 -16  13   0 3.38064 5.61594   4
 -16  13   0 5.06779 3.57466   2
  16  13   0 -2.6467 4.43016   3
  16  13   0 9.31970 3.09171   6
  16  13   0 8.73437 4.10610   2
  17  13   0 -0.7848 4.87874   3
 -17  13   0 -0.2396 4.73706   2
  17  13   0 1.84426 3.99338   5
 -17  13   0 2.00227 5.31599   4
  17 -13   0 6.52307 6.85432   5
  17  13   0 2.11532 2.57331   6
  17 -13   0 8.81905 9.25564   7
  17 -13   0 12.6262 7.67129   3
 -18  13   0 33.6130 7.70562   4
  18 -13   0 43.5738 10.6888   5
  18  13   0 46.8645 7.29452   5
  18  13   0 64.8806 12.0953   3
  18 -13   0 58.9441 10.6726   3
  18 -13   0 49.4015 10.8095   7
  19 -13   0 -4.8685 7.20629   5
 -19  13   0 -5.3817 4.67835   4
  19 -13   0 -0.3146 6.97641   3
  19  13   0 -0.7279 4.61126   5
  19 -13   0 -4.4036 7.70121   7
  19  13   0 4.90917 6.74633   3
  20  13   0 467.829 30.0841   3
  20 -13   0 507.268 33.1543   7
 -20  13   0 476.123 28.2243   4
  20  13   0 504.501 27.4498   5
  20 -13   0 502.930 31.9157   3
  20 -13   0 412.261 31.3346   5
  21 -13   0 0.59455 8.89491   7
  21 -13   0 -9.3360 6.64162   5
  21  13   0 4.14420 5.25037   5
  21  13   0 0.59746 6.63961   3
 -21  13   0 0.94960 6.03684   4
  22 -13   0 381.166 29.2419   3
  22 -13   0 419.233 30.3858   5
  22  13   0 362.891 27.1824   3
 -22  13   0 401.473 24.1825   4
  22 -13   0 366.529 29.1287   7
  23  13   0 4.22850 8.75855   3
 -23  13   0 2.17686 6.44731   4
   0  14   0 410.806 21.1886   7
   0  14   0 402.563 23.7044   2
   1 -14   0 -0.1970 1.62746   3
  -1  14   0 5.13206 4.46450   2
   1 -14   0 3.04999 2.44015   7
   1  14   0 -0.9412 1.26253   3
   1  14   0 -1.6191 1.93695   7
   1  14   0 2.92323 4.25564   2
  -1  14   0 -0.6698 2.22069   7
  -1 -14   0 0.17048 2.30990   7
  -2  14   0 822.531 38.6260   2
   2  14   0 695.994 34.1580   7
  -2 -14   0 741.701 35.0649   7
   2  14   0 787.112 34.7615   3
   2 -14   0 721.226 36.2670   5
  -2  14   0 642.789 35.3185   7
   2 -14   0 762.485 33.6001   3
   2 -14   0 743.475 35.8093   7
  -2  14   0 732.953 35.4790   4
   2  14   0 731.115 37.7983   2
   3 -14   0 0.10423 1.89863   3
   3 -14   0 -0.9562 2.72762   7
  -3  14   0 0.14999 4.00408   2
  -3 -14   0 0.85087 1.95299   7
   3  14   0 -2.1291 3.65627   2
   3 -14   0 -2.2338 3.04397   5
  -3  14   0 1.29635 2.44417   7
  -3  14   0 -4.3400 2.27117   4
   4 -14   0 463.030 23.7738   3
   4  14   0 510.046 27.6821   2
   4 -14   0 493.068 26.3121   7
  -4  14   0 466.449 25.6327   4
   4 -14   0 555.683 27.4302   5
  -4  14   0 523.131 27.9000   2
   5 -14   0 0.11426 2.46579   3
   5  14   0 -0.8668 1.74410   3
  -5  14   0 2.66104 3.56139   4
   5  14   0 -0.4961 3.77453   2
  -5  14   0 -2.5659 3.81252   2
   5 -14   0 0.00895 3.62509   7
   5 -14   0 1.77642 4.06891   5
   6  14   0 2274.75 98.9428   6
   6 -14   0 2210.03 97.0210   3
   6  14   0 2107.54 96.1082   3
   6 -14   0 2208.92 99.6863   7
   6 -14   0 2221.14 100.008   5
   6  14   0 2206.44 100.314   2
  -6  14   0 2169.45 98.9123   4
  -6  14   0 2315.66 100.182   2
   7  14   0 -0.0356 4.07675   2
   7 -14   0 1.15326 3.01927   3
  -7  14   0 0.71778 4.29638   2
   7  14   0 1.27999 3.31452   6
   7  14   0 1.91048 2.31186   5
   7  14   0 -0.9680 2.26416   3
  -7  14   0 8.42085 4.88594   4
   7 -14   0 4.20362 4.66432   7
   8 -14   0 71.8076 9.64956   5
   8  14   0 64.2509 6.32143   3
   8  14   0 78.2106 9.90821   2
   8 -14   0 78.3669 10.5265   7
   8  14   0 62.2150 5.94508   5
   8  14   0 75.9258 8.33567   6
  -8  14   0 62.2173 8.82140   2
  -8  14   0 76.8258 9.48245   4
   8 -14   0 82.6119 8.47403   3
  -9  14   0 -2.7352 3.36601   4
   9 -14   0 3.11273 3.78310   3
   9 -14   0 5.73132 5.35413   5
   9 -14   0 6.50226 5.16576   7
   9  14   0 1.84699 3.04736   3
  -9  14   0 3.24283 4.25005   2
   9  14   0 0.00771 3.19054   6
   9  14   0 0.50669 4.10563   2
   9  14   0 0.68589 2.29840   5
  10  14   0 713.926 33.7988   5
 -10  14   0 761.728 37.6242   4
 -10  14   0 780.491 37.2792   2
  10  14   0 724.872 37.5072   2
  10 -14   0 753.386 38.7478   7
  10  14   0 717.121 35.0847   6
  10 -14   0 711.864 36.0830   3
  10 -14   0 685.039 38.1107   5
  10  14   0 688.821 35.1593   3
  11 -14   0 -6.1185 4.20517   3
  11  14   0 2.04919 3.10341   6
  11  14   0 -1.8677 2.41199   5
  11 -14   0 6.88401 6.04081   7
 -11  14   0 2.85415 4.78618   4
  11  14   0 -0.8748 3.19850   3
  11  14   0 -0.4498 3.63433   2
 -11  14   0 12.1430 5.19851   2
  11 -14   0 4.88097 5.93360   5
  12 -14   0 10.2204 7.35912   7
  12  14   0 8.75443 3.54660   5
  12  14   0 7.88673 4.46432   3
 -12  14   0 17.1792 5.32400   2
  12 -14   0 -3.7989 5.13608   5
  12 -14   0 6.12105 5.36940   3
  12  14   0 12.3989 5.23414   2
 -12  14   0 7.14189 5.53889   4
  12  14   0 6.96954 3.48183   6
  13 -14   0 4.61315 6.55403   7
  13 -14   0 -6.0799 4.96692   5
  13 -14   0 3.54205 5.00317   3
  13  14   0 0.63616 4.03633   2
  13  14   0 -2.8159 2.71384   5
 -13  14   0 -0.1873 3.96226   2
  13  14   0 2.44907 3.00516   6
 -13  14   0 -1.0192 4.62836   4
 -14  14   0 555.934 28.5246   2
  14 -14   0 548.005 30.9319   3
  14  14   0 578.408 26.8799   6
  14 -14   0 588.508 33.8341   7
  14  14   0 499.927 29.6354   3
 -14  14   0 529.449 30.4393   4
  14  14   0 560.944 29.4469   2
  14 -14   0 533.222 32.6662   5
  15 -14   0 11.0053 7.36356   5
 -15  14   0 -0.1952 3.79047   2
  15 -14   0 0.63444 7.33037   7
  15  14   0 -3.5489 4.01893   3
  15 -14   0 4.08100 5.77419   3
  15  14   0 2.96809 2.65904   6
  15  14   0 -2.6557 3.32101   5
 -15  14   0 0.57318 6.42343   4
  15  14   0 -0.1432 3.89204   2
  16 -14   0 37.4095 9.24601   5
  16  14   0 17.1714 3.78697   6
  16 -14   0 18.3993 9.05861   7
  16 -14   0 23.1399 8.14961   3
  16  14   0 20.4041 5.25309   2
 -16  14   0 23.1003 5.15862   2
 -16  14   0 18.1490 6.91605   4
  16  14   0 13.6752 4.95102   5
  16  14   0 22.6205 7.01827   3
  17  14   0 1.15534 2.58156   6
  17  14   0 4.08414 4.14504   5
 -17  14   0 0.45801 5.53863   4
  17  14   0 2.61789 5.70256   3
 -17  14   0 -1.8135 4.32077   2
  17 -14   0 0.45372 6.09872   5
  17 -14   0 3.44440 6.92990   3
  18  14   0 190.888 13.9812   5
  18 -14   0 228.998 20.6230   7
  18 -14   0 196.431 18.3016   5
  18 -14   0 186.265 16.8334   3
 -18  14   0 181.622 15.2731   4
  19 -14   0 4.13004 8.02917   3
  19  14   0 0.54516 4.98231   5
  19 -14   0 11.1796 8.07299   5
  19 -14   0 -17.338 6.24171   7
  19  14   0 -12.594 4.41373   3
 -19  14   0 -4.8290 5.53172   4
  20 -14   0 73.9539 13.4322   7
  20  14   0 73.5263 9.47992   5
  20  14   0 55.8875 10.2568   3
 -20  14   0 53.5468 9.95753   4
  20 -14   0 66.9865 15.4286   5
  20 -14   0 59.7961 12.1816   3
  21 -14   0 0.71739 7.84399   3
 -21  14   0 -12.218 5.14365   4
  21 -14   0 -6.4965 8.52761   5
  21  14   0 -5.4587 7.03578   3
 -22  14   0 85.0832 11.5918   4
  22 -14   0 65.7590 14.2272   7
  22 -14   0 91.6929 15.1231   3
   0  15   0 -1.1224 2.16339   7
   0  15   0 -0.3187 3.55089   2
  -1  15   0 0.69577 2.44415   7
  -1  15   0 -1.9219 3.97391   2
   1  15   0 2.57818 4.52576   2
  -1  15   0 1.17322 2.68202   4
   1 -15   0 -1.0084 2.02084   7
   1  15   0 -1.7849 2.07816   7
  -1 -15   0 1.49422 2.63513   7
   1 -15   0 0.00137 1.66344   3
   2 -15   0 1195.72 54.6618   7
  -2  15   0 1047.94 54.2010   7
   2 -15   0 1239.94 52.2802   3
  -2 -15   0 1181.07 52.8956   7
  -2  15   0 1287.47 57.5880   2
   2 -15   0 1222.89 55.7923   5
  -2  15   0 1177.40 54.4290   4
   2  15   0 1088.85 52.8439   7
   2  15   0 1163.78 56.9399   2
   3 -15   0 0.27125 3.44852   7
   3 -15   0 2.83925 2.17400   3
  -3  15   0 2.89483 4.48711   2
  -3 -15   0 2.02642 2.17648   7
  -3  15   0 -1.0694 2.54637   7
  -3  15   0 3.07436 3.43232   4
   3 -15   0 5.82317 4.48599   5
   3  15   0 7.57398 4.79398   2
  -4  15   0 38.4068 6.75144   7
   4  15   0 50.4044 8.16871   2
   4 -15   0 49.9975 5.57148   3
   4 -15   0 47.9362 7.13688   7
  -4  15   0 56.6351 8.89896   2
  -4  15   0 63.7368 8.01482   4
   4 -15   0 70.8984 9.19362   5
   5 -15   0 3.57894 4.68584   5
   5 -15   0 -0.9161 2.57874   3
  -5  15   0 -2.3542 3.18373   4
   5 -15   0 3.50371 4.27613   7
   5  15   0 0.14821 4.05172   2
  -5  15   0 -4.1033 3.52677   2
   5  15   0 -0.3530 1.90707   3
   6 -15   0 197.119 14.4089   7
   6  15   0 188.141 14.7103   2
  -6  15   0 204.585 14.7856   2
  -6  15   0 195.576 14.0180   4
   6 -15   0 205.802 12.0975   3
   6  15   0 218.572 14.3054   6
   6  15   0 178.175 11.0183   3
   7 -15   0 -4.3157 4.09684   5
   7  15   0 2.09628 2.55298   5
   7  15   0 4.78709 5.20676   2
   7  15   0 0.89357 2.72512   3
  -7  15   0 -1.3913 4.44664   2
  -7  15   0 -2.0110 3.30806   4
   7 -15   0 -0.1549 2.95981   3
   7  15   0 0.71843 3.64421   6
   7 -15   0 0.47148 4.78528   7
   8 -15   0 349.478 22.5898   5
   8  15   0 367.812 20.6093   6
   8  15   0 382.359 19.2207   3
  -8  15   0 389.815 22.3618   2
   8 -15   0 360.928 22.6539   7
   8  15   0 340.571 18.4779   5
  -8  15   0 348.478 21.1889   4
   8 -15   0 357.069 19.8299   3
   8  15   0 345.440 22.1257   2
   9 -15   0 2.26608 5.50038   7
   9 -15   0 -0.7784 3.69530   3
   9  15   0 7.28828 4.97081   2
   9  15   0 -1.5304 2.96889   6
   9  15   0 5.21294 3.18434   3
  -9  15   0 3.47875 4.99580   2
   9 -15   0 4.20315 4.98066   5
   9  15   0 2.34628 2.56858   5
  -9  15   0 -1.1268 3.72886   4
  10 -15   0 0.40262 4.99689   7
  10  15   0 -3.5533 3.79362   2
  10  15   0 -1.2029 3.16456   3
  10  15   0 -0.1832 3.28968   6
  10 -15   0 7.36640 4.67160   3
 -10  15   0 0.55692 4.25991   2
  10  15   0 4.23766 3.00136   5
  10 -15   0 0.14169 4.65472   5
 -10  15   0 -3.9750 3.59063   4
 -11  15   0 0.96165 4.48541   2
  11 -15   0 -8.9296 4.05604   5
  11 -15   0 -2.9858 4.90910   7
  11  15   0 -1.8425 3.37875   3
 -11  15   0 -4.5745 4.09374   4
  11  15   0 0.69359 3.28229   6
  11  15   0 -1.7269 3.56680   2
  11 -15   0 -0.0270 5.17511   3
  11  15   0 -0.7729 2.40342   5
  12 -15   0 435.025 26.8261   5
 -12  15   0 419.807 25.3178   4
  12  15   0 386.353 24.2867   2
  12 -15   0 427.387 24.5357   3
  12  15   0 430.999 22.2042   6
  12  15   0 419.194 23.5766   3
  12  15   0 413.927 21.6040   5
 -12  15   0 432.006 25.1991   2
  12 -15   0 471.298 29.9743   7
  13  15   0 3.66646 3.35560   6
  13 -15   0 -4.3745 5.24429   5
  13 -15   0 4.05839 5.31459   3
  13  15   0 2.65021 4.43492   2
  13  15   0 0.94166 3.23766   5
 -13  15   0 -6.5478 4.77229   4
  13 -15   0 -4.1424 6.16674   7
 -13  15   0 -1.6225 4.44062   2
  14  15   0 7.01466 4.03619   5
 -14  15   0 4.80967 5.02927   2
 -14  15   0 2.46868 9.30356   4
  14  15   0 2.20703 4.46452   3
  14  15   0 5.87003 3.24836   6
  14 -15   0 11.3114 6.72941   5
  14 -15   0 0.00650 5.56840   3
  14 -15   0 -8.2013 6.23772   7
  14  15   0 3.16075 4.57427   2
  15  15   0 -3.8890 3.59069   2
 -15  15   0 1.40189 5.42067   4
  15 -15   0 3.53132 7.74729   7
  15 -15   0 1.23705 6.13966   3
  15  15   0 3.35773 5.13969   3
  15  15   0 4.46617 2.89515   6
  15 -15   0 4.24976 7.16842   5
  15  15   0 -1.7951 3.30786   5
 -15  15   0 -2.0757 4.74360   2
  16  15   0 495.983 30.4593   3
  16 -15   0 615.124 34.7904   7
  16 -15   0 590.268 35.2173   3
  16 -15   0 545.485 34.0470   5
 -16  15   0 530.430 31.2646   4
  16  15   0 556.638 29.2497   2
  16  15   0 538.224 27.9783   5
 -16  15   0 565.725 28.5158   2
  16  15   0 531.530 26.5197   6
 -17  15   0 2.12334 5.75441   4
  17 -15   0 -0.3816 6.60673   3
 -17  15   0 2.39540 6.48085   2
  17 -15   0 -3.4839 6.90381   5
  17  15   0 -3.6031 5.20972   3
  17  15   0 -3.6259 3.70358   5
  17  15   0 -0.0819 3.17907   6
  17 -15   0 -4.6985 6.58699   7
  18 -15   0 367.500 26.5956   7
  18 -15   0 293.014 25.2704   5
  18  15   0 341.038 19.7643   5
  18 -15   0 346.761 23.6778   3
 -18  15   0 287.230 21.2693   4
  19  15   0 -2.1915 4.23385   5
  19  15   0 -3.1444 5.81257   3
 -19  15   0 -2.1043 6.37544   4
  19 -15   0 -4.8066 6.85162   5
  19 -15   0 -8.1587 7.15629   7
  19 -15   0 0.21221 7.72190   3
 -20  15   0 -2.0443 6.14447   4
  20 -15   0 -11.149 7.67095   7
  20  15   0 1.46047 6.98839   3
  20 -15   0 -0.2859 8.44037   3
  20  15   0 -5.5424 5.55665   5
  20 -15   0 -0.9939 8.13354   5
  21 -15   0 -2.9772 8.08140   3
 -21  15   0 4.33547 6.84879   4
  21 -15   0 -11.104 7.16910   7
  21  15   0 2.44842 7.62243   3
  21 -15   0 10.8010 10.4237   5
  22 -15   0 1.65856 13.9907   3
  22 -15   0 2.47600 8.69642   7
 -22  15   0 1.78210 6.88693   4
   0 -16   0 884.733 43.2502   7
   0  16   0 883.489 41.9259   7
   1 -16   0 -2.8754 1.61409   7
  -1 -16   0 0.06790 2.70553   7
  -1  16   0 -0.4714 2.92169   4
   1  16   0 5.27069 2.78054   7
  -1  16   0 0.10315 2.61884   7
  -2  16   0 617.705 32.0166   4
   2 -16   0 661.412 32.3125   7
   2 -16   0 665.494 29.8582   3
  -2  16   0 616.986 32.2234   7
  -2 -16   0 634.088 30.4590   7
   3 -16   0 6.17099 2.43801   3
  -3 -16   0 1.75613 4.12750   7
  -3  16   0 2.90753 3.68057   4
   3 -16   0 -1.6659 4.10799   5
  -3  16   0 0.93808 3.09832   7
   3 -16   0 0.88741 3.07381   7
  -4  16   0 1.20113 3.58785   4
   4 -16   0 1.29087 4.63763   5
  -4  16   0 8.82814 6.88463   2
   4 -16   0 7.37597 2.98037   3
  -4  16   0 7.17835 3.94521   7
   4 -16   0 3.14712 4.25468   7
  -5  16   0 4.28948 5.59524   2
   5 -16   0 -3.4406 3.29616   7
  -5  16   0 2.56908 3.98350   4
   5 -16   0 1.43101 5.55586   5
   5 -16   0 1.58077 2.73850   3
   5  16   0 1.30022 2.12400   3
  -6  16   0 56.9071 8.33415   4
  -6  16   0 47.3575 8.58049   2
   6 -16   0 48.8289 8.51105   5
   6 -16   0 59.3236 8.83018   7
   6 -16   0 57.1491 6.60551   3
   6  16   0 49.4605 5.44541   3
   6  16   0 49.9412 8.03780   6
  -7  16   0 2.93297 4.55454   4
   7 -16   0 -1.6520 2.92882   3
   7  16   0 -4.9287 3.34772   6
  -7  16   0 -0.2170 4.73917   2
   7 -16   0 3.19501 5.30959   5
   7  16   0 3.77766 2.78267   5
   7  16   0 2.65440 5.78533   2
  -8  16   0 124.380 11.9127   4
   8  16   0 134.409 9.59231   3
   8  16   0 128.853 9.08838   5
   8 -16   0 141.323 13.0350   7
   8  16   0 139.904 16.4085   2
   8 -16   0 139.872 14.5877   5
  -8  16   0 144.510 12.7876   2
   8  16   0 141.115 11.1094   6
   8 -16   0 117.645 10.1464   3
   9  16   0 -1.3939 2.82421   3
   9 -16   0 3.39910 5.22992   5
   9  16   0 0.05311 3.70403   6
  -9  16   0 2.99456 4.85171   2
   9 -16   0 2.73563 5.05075   7
   9 -16   0 0.66506 3.70003   3
  -9  16   0 2.79336 4.89966   4
   9  16   0 -0.1650 2.55733   5
   9  16   0 0.66362 5.02348   2
  10  16   0 293.490 19.5704   6
  10  16   0 322.434 20.7600   2
  10  16   0 300.671 16.7084   5
  10 -16   0 282.539 20.9866   5
  10 -16   0 321.100 21.7770   7
  10  16   0 311.990 17.8724   3
 -10  16   0 337.655 20.5849   2
 -10  16   0 304.119 20.2363   4
  10 -16   0 321.745 19.0595   3
  11 -16   0 2.63421 5.66566   5
  11  16   0 -2.5275 4.08548   2
  11  16   0 0.01768 3.54930   3
  11 -16   0 -3.7781 5.00070   7
  11  16   0 1.00397 2.81877   5
 -11  16   0 -0.5218 4.75683   2
 -11  16   0 -1.5315 4.96049   4
  11 -16   0 1.80846 4.66952   3
  12  16   0 153.022 13.3302   2
 -12  16   0 146.249 13.9869   4
  12  16   0 138.901 10.2655   5
  12  16   0 171.448 12.9482   6
  12 -16   0 153.750 14.8818   5
  12  16   0 154.317 11.8930   3
  12 -16   0 172.226 13.4588   3
 -12  16   0 172.693 13.2244   2
  13  16   0 -4.4086 2.69363   6
  13 -16   0 1.01158 6.53161   7
  13  16   0 -3.8392 4.41577   3
  13  16   0 1.68177 4.56645   2
  13 -16   0 -3.4017 4.81114   3
 -13  16   0 -8.6423 3.69464   2
  14 -16   0 251.405 17.6645   3
  14 -16   0 207.812 18.4583   5
  14  16   0 220.577 16.0652   3
  14  16   0 222.431 14.0696   5
  14  16   0 224.969 13.7248   6
  14 -16   0 251.511 19.6956   7
 -14  16   0 234.267 17.8177   4
  14  16   0 231.354 16.4345   2
 -14  16   0 227.522 15.9043   2
  15  16   0 -2.9588 4.18981   2
 -15  16   0 -4.5986 3.98748   2
  15 -16   0 -8.2583 4.88446   3
  15  16   0 -3.0620 3.36512   5
  15  16   0 2.54880 3.09372   6
  15 -16   0 -4.8491 5.94764   5
  15  16   0 -3.9702 4.13346   3
  15 -16   0 -1.5164 6.73466   7
 -15  16   0 -1.3501 5.32738   4
  16  16   0 100.368 8.19963   6
  16  16   0 113.408 13.5735   2
  16 -16   0 96.3596 14.4678   7
  16  16   0 95.6798 9.13708   5
 -16  16   0 108.686 10.0006   2
  16  16   0 94.0090 11.9195   3
  16 -16   0 129.379 17.4536   3
  16 -16   0 71.8369 13.7896   5
 -16  16   0 115.245 13.6575   4
  17 -16   0 5.95850 7.26875   5
  17 -16   0 8.35773 8.28541   7
  17  16   0 -1.6096 5.27545   3
  17  16   0 0.09194 4.10471   5
 -17  16   0 0.14008 6.18172   4
  17 -16   0 -4.5213 6.55288   3
  17  16   0 1.52450 5.05850   6
 -18  16   0 95.3635 12.9097   4
  18 -16   0 103.765 16.0194   7
  18  16   0 88.3188 13.0683   3
  18 -16   0 107.273 14.0831   3
  18  16   0 109.149 9.83812   5
  18 -16   0 102.082 15.4584   5
  19 -16   0 4.14833 8.22774   3
  19  16   0 -4.0305 5.69635   3
 -19  16   0 0.41387 6.09140   4
  19 -16   0 -1.1808 9.25322   7
  19  16   0 11.6521 5.94587   5
  19 -16   0 -3.5113 6.25496   5
 -20  16   0 62.5638 11.0066   4
  20 -16   0 73.2769 15.1192   5
  20 -16   0 77.6244 13.5401   3
  20 -16   0 57.6891 13.6278   7
  20  16   0 66.4324 11.7398   3
 -21  16   0 -5.4567 6.56599   4
  21 -16   0 2.18070 8.77372   3
  21 -16   0 -2.4803 8.54712   7
  21  16   0 7.44294 8.09550   3
   0 -17   0 -2.7713 3.26481   7
   0  17   0 1.55963 4.37598   2
   0  17   0 0.92119 2.76477   7
   0  17   0 2.82393 3.31131   4
  -1  17   0 -0.5179 4.15843   2
  -1  17   0 3.73431 3.69361   4
  -1  17   0 3.53806 3.35452   7
   1  17   0 3.21652 2.84305   7
   1 -17   0 -1.3477 1.72382   7
  -1 -17   0 -2.3857 2.62467   7
   1  17   0 -2.0957 4.46854   2
  -2  17   0 1151.29 53.4803   4
  -2  17   0 1102.01 53.4751   7
   2 -17   0 1150.08 50.4014   3
   2 -17   0 1098.47 53.1143   7
  -2 -17   0 1122.39 51.4315   7
  -2  17   0 1128.87 56.2199   2
   2  17   0 1182.55 56.6774   2
  -3  17   0 -2.4601 3.40457   4
  -3  17   0 0.62595 2.98797   7
   3 -17   0 3.74881 2.42936   3
   3 -17   0 1.24528 3.98926   7
  -3  17   0 -4.5384 4.78936   2
   3 -17   0 -0.0234 4.78336   5
   3  17   0 1.25658 4.56361   2
   4 -17   0 440.847 25.4819   5
   4  17   0 432.898 26.8175   2
   4  17   0 453.516 20.8938   3
  -4  17   0 377.893 24.0110   7
   4 -17   0 442.485 21.8303   3
  -4  17   0 447.735 24.6463   4
   4 -17   0 442.256 24.5586   7
  -4  17   0 452.722 26.7595   2
   5  17   0 -0.5824 4.46188   2
   5 -17   0 14.5306 5.99717   5
  -5  17   0 -5.0294 3.24726   4
   5 -17   0 5.05827 4.88169   7
  -5  17   0 7.32393 5.72059   2
   5  17   0 0.31786 2.11443   3
   5 -17   0 2.31731 2.86194   3
   6 -17   0 503.824 28.3793   7
   6 -17   0 488.913 25.3302   3
   6  17   0 502.822 29.7481   2
  -6  17   0 489.860 27.8414   4
   6 -17   0 490.410 28.7591   5
   6  17   0 516.450 28.2723   6
   6  17   0 524.042 24.5075   3
  -6  17   0 519.566 29.4915   2
   7  17   0 -5.7248 3.48901   6
  -7  17   0 -1.7741 4.59952   4
   7 -17   0 1.19948 4.82990   5
   7 -17   0 2.34989 3.42119   3
  -7  17   0 0.16831 5.10268   2
   7  17   0 3.67634 5.68804   2
   8  17   0 316.766 18.0753   3
   8 -17   0 325.564 21.9570   5
  -8  17   0 341.864 21.4029   4
   8 -17   0 354.863 22.5120   7
   8 -17   0 355.577 19.4124   3
   8  17   0 340.302 22.5382   2
  -8  17   0 343.350 21.9837   2
   8  17   0 344.577 20.4528   6
   8  17   0 338.090 18.2767   5
   9 -17   0 -3.8746 4.51472   7
   9  17   0 -2.0842 3.08677   3
   9 -17   0 -1.4225 3.92117   3
   9 -17   0 -1.1522 5.30654   5
   9  17   0 -2.4247 4.98862   2
  -9  17   0 -2.7390 4.55003   2
   9  17   0 -4.0030 3.50061   6
   9  17   0 0.01444 2.48244   5
  -9  17   0 -2.2888 3.81031   4
  10 -17   0 96.0011 10.3588   3
  10  17   0 98.8964 7.94358   5
  10  17   0 94.6639 8.53459   3
  10 -17   0 104.234 13.5101   5
  10  17   0 84.2489 9.82533   6
 -10  17   0 87.7902 11.2631   2
 -10  17   0 103.348 12.3304   4
  10  17   0 95.3539 12.3530   2
  10 -17   0 103.110 12.9624   7
  11  17   0 6.57129 4.22303   6
  11  17   0 1.73702 3.14190   5
 -11  17   0 1.48671 5.33820   2
 -11  17   0 -0.5437 5.43699   4
  11  17   0 3.13736 3.93326   3
  11 -17   0 -5.7141 6.15882   7
  11 -17   0 -2.1982 4.46192   3
  11 -17   0 0.38272 5.44521   5
  11  17   0 -0.6367 4.62570   2
  12 -17   0 298.662 19.6604   3
  12 -17   0 327.118 22.7673   7
  12  17   0 290.903 20.4142   2
  12  17   0 300.656 17.8556   6
  12  17   0 275.109 18.2462   3
 -12  17   0 347.951 20.6468   2
 -13  17   0 4.79124 5.49409   2
  13 -17   0 -0.5957 4.86836   3
  13 -17   0 -1.4132 7.12927   7
  13  17   0 -1.9909 3.50820   6
  13  17   0 0.19811 4.67031   3
  13  17   0 -3.6538 2.81223   5
  13 -17   0 2.30776 6.80033   5
  13  17   0 -2.9882 4.20049   2
 -13  17   0 1.86397 5.94474   4
  14  17   0 18.9713 4.58236   6
  14  17   0 20.3665 5.97673   3
  14 -17   0 17.4650 8.32351   5
  14  17   0 24.8251 6.62713   2
  14 -17   0 18.6143 8.46700   7
  14  17   0 13.9119 4.56944   5
  14 -17   0 5.54033 6.44482   3
 -14  17   0 8.53447 6.55753   4
 -14  17   0 34.0101 6.97854   2
  15 -17   0 -2.7602 5.71504   3
 -15  17   0 -0.7050 4.65832   2
  15  17   0 -2.4145 4.56772   2
  15  17   0 -0.3035 3.59917   5
  15 -17   0 -4.4776 6.34517   5
 -15  17   0 2.80676 5.77401   4
  15 -17   0 1.40849 7.53783   7
  15  17   0 3.20642 3.13883   6
  15  17   0 7.98457 5.61144   3
  16 -17   0 88.0917 13.9093   7
  16 -17   0 96.3344 12.9499   3
  16  17   0 98.0249 8.14564   6
  16  17   0 90.8934 9.58456   5
  16  17   0 92.0610 11.9793   3
 -16  17   0 107.016 10.5553   2
  16 -17   0 107.766 16.1361   5
  16  17   0 92.0457 11.0447   2
 -16  17   0 83.6391 12.1271   4
  17 -17   0 -0.4990 7.56875   7
  17 -17   0 -5.6585 6.90671   5
 -17  17   0 -9.5597 6.00544   4
  17  17   0 5.84638 5.98587   3
  17  17   0 4.48422 4.67320   5
  17 -17   0 -0.7113 6.70776   3
 -18  17   0 49.5144 10.8934   4
  18 -17   0 66.9183 14.0887   7
  18  17   0 72.7024 8.69079   5
  18  17   0 57.0371 10.4391   3
  18 -17   0 80.7348 12.8782   3
  19 -17   0 9.28399 10.3529   7
  19 -17   0 0.32305 7.95208   3
  19  17   0 2.62147 6.71577   3
 -19  17   0 -0.6431 7.01237   4
  19 -17   0 -8.5880 8.48606   5
  20 -17   0 83.4850 23.3054   3
  20 -17   0 72.8088 16.1344   7
 -20  17   0 78.9819 11.9054   4
  20  17   0 61.3760 11.2482   3
  21 -17   0 8.03744 10.9297   7
  21  17   0 -0.2462 7.12378   3
  21 -17   0 -7.7023 8.30018   3
   0  18   0 646.050 32.5535   4
   0  18   0 630.744 32.3845   7
   0  18   0 671.469 36.3658   2
   0 -18   0 647.712 32.1940   7
  -1 -18   0 4.01781 3.46226   7
   1 -18   0 0.07916 2.12606   7
  -1  18   0 4.93015 3.72827   7
   1  18   0 -4.3838 5.03191   2
  -1  18   0 -2.3050 4.25969   2
  -1  18   0 3.82391 3.93534   4
   1  18   0 -0.3093 2.94381   4
  -2  18   0 333.302 19.2483   4
   2 -18   0 318.024 18.9513   7
  -2 -18   0 312.426 17.1891   7
   2 -18   0 312.932 15.9732   3
  -2  18   0 299.559 18.6637   7
  -2  18   0 328.663 22.3249   2
   2  18   0 317.456 21.6824   2
   3 -18   0 4.30124 4.40612   7
  -3  18   0 3.11089 4.10873   4
   3  18   0 -3.1526 4.70500   2
  -3  18   0 -1.4675 3.54996   7
   3 -18   0 4.92702 2.79769   3
  -3  18   0 -7.9939 4.11016   2
   4 -18   0 1587.20 75.1026   3
  -4  18   0 1701.65 76.7405   2
   4  18   0 1702.90 77.4136   2
   4 -18   0 1703.15 74.4276   7
  -4  18   0 1545.37 73.8257   4
  -4  18   0 1408.36 73.6025   7
   4 -18   0 1554.98 74.6853   5
   4  18   0 1598.80 69.6822   3
  -5  18   0 -1.0569 5.51540   2
   5 -18   0 3.01440 3.04496   3
   5 -18   0 -5.7611 3.50934   7
   5  18   0 2.42744 2.31012   3
  -5  18   0 -1.6199 4.18608   4
   5 -18   0 -9.1202 3.80272   5
   5  18   0 1.29984 4.87171   2
   5  18   0 -1.4289 4.72740   6
   6 -18   0 537.380 30.7413   7
   6  18   0 561.554 26.8623   3
  -6  18   0 577.660 32.4621   2
  -6  18   0 562.618 30.8713   4
   6  18   0 566.580 31.1500   6
   6 -18   0 526.478 31.3249   5
   6  18   0 582.539 33.0395   2
   6 -18   0 593.518 28.1389   3
   7 -18   0 -2.1334 4.61356   5
  -7  18   0 4.06783 4.98230   4
   7  18   0 4.97079 5.62792   2
  -7  18   0 -5.0808 4.76599   2
   7 -18   0 0.12729 3.30297   3
   7  18   0 -0.1648 4.56772   6
  -8  18   0 6.47646 5.64736   2
   8  18   0 1.85453 4.39861   6
   8 -18   0 0.62257 5.77717   7
   8 -18   0 2.02509 5.08224   5
   8  18   0 -5.9358 4.64847   2
  -8  18   0 5.65998 5.08373   4
   8 -18   0 3.34725 4.04019   3
   8  18   0 -0.1101 2.67906   5
   8  18   0 2.84593 3.16771   3
  -9  18   0 -6.4249 4.74070   2
  -9  18   0 -1.7526 4.69284   4
   9  18   0 1.08686 4.19049   6
   9 -18   0 1.19518 3.85488   3
   9  18   0 0.86119 3.23796   3
   9  18   0 0.85236 2.78718   5
   9 -18   0 -6.0902 5.22292   5
   9 -18   0 0.89091 5.12659   7
   9  18   0 2.28868 5.24746   2
  10 -18   0 532.817 31.9669   5
  10  18   0 546.569 29.0233   6
 -10  18   0 503.554 30.4637   4
  10  18   0 526.004 27.3133   3
  10 -18   0 575.559 30.7082   3
  10  18   0 514.922 26.5746   5
  10  18   0 515.465 31.3981   2
 -10  18   0 558.738 30.9911   2
  10 -18   0 542.509 31.6748   7
  11  18   0 -2.4029 3.52778   6
  11 -18   0 -6.9576 5.56321   7
  11  18   0 3.39321 5.44327   2
  11  18   0 -1.8236 3.51745   3
 -11  18   0 -8.6353 4.76420   2
  11 -18   0 -2.0630 6.56051   5
  11  18   0 2.60197 3.94947   5
  11 -18   0 -2.2905 4.44881   3
  12 -18   0 36.8004 7.54004   3
 -12  18   0 32.1599 8.04165   2
  12 -18   0 59.0647 11.6874   7
  12  18   0 15.3758 6.93040   2
  12 -18   0 37.3217 9.60655   5
 -12  18   0 37.7619 9.13830   4
  12  18   0 29.5825 5.93479   6
  12  18   0 28.9523 6.30428   3
  12  18   0 30.7665 5.45949   5
 -13  18   0 -5.6876 5.24371   4
 -13  18   0 -5.4339 4.73774   2
  13  18   0 4.83611 4.07923   6
  13 -18   0 3.38047 6.60726   5
  13  18   0 -2.5709 4.92173   2
  13  18   0 4.22106 3.71515   5
  13 -18   0 -6.2206 6.11159   7
  13 -18   0 -1.4358 5.40827   3
  13  18   0 6.71759 5.06066   3
  14  18   0 627.494 32.4110   3
  14  18   0 582.022 29.8211   5
 -14  18   0 618.786 34.7530   4
  14 -18   0 582.237 33.3063   3
  14 -18   0 611.216 36.2669   7
  14  18   0 621.001 33.6883   2
 -14  18   0 639.298 33.1101   2
  14 -18   0 551.005 35.7513   5
  14  18   0 563.812 29.9382   6
  15 -18   0 -3.7690 5.77660   3
  15  18   0 -1.7113 4.56070   3
 -15  18   0 -2.2430 5.22248   2
 -15  18   0 -3.3273 5.51623   4
  15  18   0 4.19429 5.52402   2
  15  18   0 3.81017 3.97376   5
  15 -18   0 -0.2106 8.35386   7
  15 -18   0 -1.7744 6.79538   5
  15  18   0 3.42347 3.83124   6
  16 -18   0 142.232 16.1065   3
  16  18   0 178.562 12.2216   5
  16  18   0 177.601 14.5780   3
  16 -18   0 147.055 26.9659   7
 -16  18   0 172.277 16.4569   4
 -16  18   0 164.833 13.7139   2
  16  18   0 143.996 11.0694   6
  16 -18   0 173.511 20.1717   5
  16  18   0 180.010 14.3402   2
  17 -18   0 0.08819 8.09205   5
  17  18   0 2.04231 5.85934   3
  17  18   0 -1.4822 4.34878   5
  17 -18   0 -1.8251 6.72373   3
  17 -18   0 5.83479 9.13458   7
 -17  18   0 -4.8634 6.84040   4
  18  18   0 63.3969 10.7818   3
  18 -18   0 71.0638 12.7074   3
 -18  18   0 67.3774 11.6089   4
  18 -18   0 71.3205 14.6010   7
  18 -18   0 29.4846 11.5335   5
  19 -18   0 2.26893 8.49447   5
 -19  18   0 0.94617 7.37016   4
  19 -18   0 1.69737 8.44017   3
  19 -18   0 -3.9176 8.74354   7
  19  18   0 -8.3643 5.89384   3
  20  18   0 218.963 18.3422   3
  20 -18   0 204.336 19.8526   3
   0  19   0 11.9369 6.64690   2
   0 -19   0 3.91881 3.92707   7
   0  19   0 4.30057 4.04513   4
  -1  19   0 -0.2781 5.21678   2
   1  19   0 3.13709 6.32711   2
  -1  19   0 -2.0243 3.65585   4
  -1 -19   0 0.51767 3.71414   7
   1  19   0 0.60438 3.36563   4
  -1  19   0 0.16886 3.54510   7
  -2  19   0 276.934 17.8492   7
   2  19   0 315.887 21.3511   2
  -2  19   0 308.679 21.4872   2
   2  19   0 291.263 17.0889   4
   2 -19   0 275.911 17.7468   7
  -2 -19   0 284.943 16.1540   7
  -2  19   0 281.506 18.0082   4
   3 -19   0 -0.7910 2.37904   3
  -3  19   0 -1.1624 4.07534   4
  -3  19   0 -3.9936 4.30599   2
   3  19   0 -2.6654 4.72692   2
   3 -19   0 -0.3754 4.08591   7
  -3  19   0 -2.7224 3.49356   7
  -4  19   0 605.033 30.5774   4
   4 -19   0 547.987 29.9912   7
  -4  19   0 594.945 31.4662   7
   4  19   0 521.507 25.4336   3
   4 -19   0 513.446 30.6992   5
  -4  19   0 523.653 32.0166   2
   4  19   0 553.305 32.7573   2
   5  19   0 5.98936 5.88921   2
   5 -19   0 -0.3702 4.66504   5
   5 -19   0 2.18768 3.07309   3
  -5  19   0 -6.4558 3.90025   2
   5 -19   0 1.76621 5.08687   7
   5  19   0 0.72751 2.13436   3
  -5  19   0 -2.8518 3.92577   4
   5  19   0 3.86236 5.09456   6
   6 -19   0 410.301 21.3178   3
   6 -19   0 425.292 25.1098   7
   6  19   0 397.818 20.1575   3
   6  19   0 438.789 25.1139   6
   6  19   0 401.636 26.4627   2
   6 -19   0 405.972 25.1535   5
  -6  19   0 378.107 24.1114   4
  -6  19   0 410.801 26.2911   2
  -7  19   0 4.49120 4.98552   4
   7 -19   0 10.5203 6.23057   7
  -7  19   0 7.37442 6.27145   2
   7 -19   0 -4.0739 4.89990   5
   7  19   0 0.35416 4.57499   6
   7 -19   0 -1.5559 3.13484   3
   7  19   0 -3.1754 4.70660   2
   8  19   0 36.5552 5.78603   5
   8 -19   0 34.8509 8.44221   5
  -8  19   0 37.4095 8.88374   2
   8 -19   0 32.8669 8.59764   7
   8  19   0 42.2932 5.56453   3
   8  19   0 33.0532 7.34555   6
   8  19   0 25.9282 7.63975   2
  -8  19   0 20.8154 7.27422   4
   8 -19   0 28.5820 5.65430   3
   9 -19   0 -1.2748 3.85350   3
   9  19   0 -0.2910 4.42904   6
   9 -19   0 5.76724 6.59952   5
  -9  19   0 8.90098 6.88183   2
   9  19   0 4.98249 6.08610   2
  -9  19   0 2.74961 5.36912   4
   9 -19   0 -3.9553 6.01719   7
   9  19   0 -3.5626 2.74158   3
  10  19   0 146.155 14.2084   2
  10 -19   0 139.533 13.6166   3
  10 -19   0 147.755 19.6898   5
 -10  19   0 142.085 14.2231   2
  10  19   0 154.347 12.4440   6
  10 -19   0 170.158 15.2166   7
  10  19   0 136.124 10.3708   5
  10  19   0 140.880 10.5431   3
  11  19   0 -1.5860 5.03027   2
  11 -19   0 2.25709 6.54025   7
  11  19   0 0.54211 3.90389   3
  11 -19   0 9.26136 7.28667   5
  11 -19   0 3.49986 5.10837   3
 -11  19   0 -0.2282 5.65238   4
  11  19   0 1.81023 3.29793   5
 -11  19   0 7.68554 6.71592   2
  11  19   0 -3.2728 3.54117   6
  12  19   0 955.625 44.8020   6
  12  19   0 972.264 44.6350   3
 -12  19   0 889.919 47.6653   4
  12  19   0 889.162 47.6645   2
  12  19   0 881.253 42.5636   5
 -12  19   0 967.753 47.4243   2
  12 -19   0 921.170 45.5496   3
  12 -19   0 882.906 49.1764   7
  12 -19   0 808.744 48.2791   5
  13 -19   0 -7.8952 4.99568   5
  13  19   0 7.90234 4.61007   6
 -13  19   0 -0.5909 5.43549   2
  13  19   0 3.60307 4.66585   3
  13  19   0 -1.9508 5.19831   2
  13  19   0 -1.5121 3.33031   5
  13 -19   0 -2.6262 5.13058   3
 -13  19   0 -1.9141 6.14131   4
  13 -19   0 8.57440 7.49821   7
  14 -19   0 2.62852 7.83355   5
  14  19   0 1.63105 4.02787   6
  14  19   0 0.11115 3.77647   5
  14 -19   0 -4.9961 7.45023   7
  14 -19   0 9.31772 6.85493   3
  14  19   0 -3.5210 4.40215   3
  14  19   0 3.08261 5.74140   2
 -14  19   0 0.10169 6.82765   4
 -14  19   0 2.84380 6.00684   2
  15 -19   0 2.65407 7.85376   7
  15  19   0 6.29603 4.14026   6
 -15  19   0 -4.4190 6.08348   4
  15 -19   0 -0.3264 8.19566   5
  15  19   0 7.09580 4.67269   5
  15  19   0 2.47717 5.49538   2
 -15  19   0 -4.7936 5.13512   2
  15  19   0 1.03526 5.31601   3
 -16  19   0 538.052 33.1342   4
  16 -19   0 469.819 37.3301   7
  16 -19   0 526.529 36.0862   5
  16  19   0 546.087 28.2531   6
  16  19   0 609.459 32.1688   2
 -16  19   0 559.943 30.6620   2
  16 -19   0 548.565 32.5575   3
  16  19   0 585.379 31.9322   3
  16  19   0 577.334 28.9395   5
  17 -19   0 0.93261 7.06620   3
 -17  19   0 0.24999 7.85602   4
  17 -19   0 -1.8448 8.66124   7
  17  19   0 -0.1545 6.02446   3
  17 -19   0 -8.3835 6.57075   5
  18 -19   0 81.3777 15.4693   5
 -18  19   0 71.5762 12.1396   4
  18  19   0 55.6029 10.7838   3
  18 -19   0 59.3392 13.3168   7
  18 -19   0 61.6253 11.7926   3
 -19  19   0 2.89908 9.38884   4
  19 -19   0 -6.6807 8.10744   7
  19 -19   0 -10.502 7.25141   3
   0  20   0 41.4787 9.41865   2
   0  20   0 54.4236 7.84215   4
   0 -20   0 60.8426 8.81588   7
   1  20   0 -4.7217 3.01695   4
   1  20   0 -3.2658 5.87519   2
  -1  20   0 -0.6905 3.69015   4
  -1  20   0 -3.8053 4.90518   2
   2 -20   0 97.6749 9.11996   7
   2  20   0 89.5005 12.8246   2
   2  20   0 91.9176 8.87902   4
  -2  20   0 78.5282 9.96935   4
  -2  20   0 93.2477 13.1644   2
   3  20   0 -2.7613 5.19842   2
   3 -20   0 2.66286 2.50452   3
   3 -20   0 3.33268 4.55717   7
  -3  20   0 1.10047 4.45483   4
   3  20   0 -1.1540 1.77633   3
  -3  20   0 -0.8431 5.68662   2
   3  20   0 0.60498 3.48960   4
  -4  20   0 32.1212 8.91271   2
   4 -20   0 52.2685 8.36510   7
   4  20   0 41.2496 4.05200   3
   4  20   0 44.9126 6.36284   4
   4  20   0 21.4697 8.40990   2
   4 -20   0 42.7047 6.85951   3
  -4  20   0 44.8037 7.93284   4
   5  20   0 -1.7718 4.40683   6
   5 -20   0 -0.5663 4.61579   7
   5 -20   0 4.50123 3.02802   3
  -5  20   0 4.56368 4.82668   4
   5  20   0 -2.2403 4.76812   2
   5  20   0 0.42386 2.17505   3
   5 -20   0 2.42088 5.76991   5
  -5  20   0 3.89226 6.04537   2
  -6  20   0 134.853 13.0155   4
  -6  20   0 177.052 15.7541   2
   6  20   0 163.784 15.0723   2
   6 -20   0 150.330 10.5383   3
   6 -20   0 141.454 13.5129   7
   6  20   0 149.790 9.28026   3
   6 -20   0 167.599 14.4796   5
   6  20   0 144.516 13.5163   6
   7  20   0 2.37573 4.60796   6
   7  20   0 0.25744 4.03988   3
  -7  20   0 -4.3725 4.16340   4
  -7  20   0 -3.4393 5.63962   2
   7 -20   0 6.09745 3.78523   3
   7 -20   0 -2.7424 5.19367   7
   7  20   0 0.56539 5.40954   2
   7 -20   0 3.09486 6.44038   5
   8  20   0 128.402 12.1014   6
   8  20   0 126.937 15.7733   2
   8  20   0 149.667 9.64247   3
   8 -20   0 142.106 10.7890   3
   8 -20   0 114.763 14.9712   5
   8 -20   0 154.496 13.8005   7
  -8  20   0 132.161 14.3755   4
   8  20   0 123.161 9.94781   5
  -8  20   0 140.504 15.8948   2
   9 -20   0 2.37910 6.89211   7
   9 -20   0 -0.1845 4.06539   3
   9  20   0 3.70251 6.31771   2
   9  20   0 -0.0201 4.32442   6
   9  20   0 3.43457 3.50193   3
   9  20   0 2.77683 3.23311   5
  -9  20   0 -1.2187 6.14408   2
 -10  20   0 670.345 38.6749   4
 -10  20   0 740.717 39.7802   2
  10  20   0 701.582 34.5184   5
  10  20   0 721.210 39.9694   2
  10 -20   0 708.446 36.1780   3
  10 -20   0 718.210 40.7158   5
  10  20   0 663.474 36.7539   6
  10 -20   0 739.915 40.0914   7
  10  20   0 738.438 34.9471   3
  11 -20   0 7.54527 7.49284   7
  11 -20   0 -5.0660 5.44672   5
  11  20   0 -0.7953 3.64723   3
  11  20   0 0.29373 5.59436   2
 -11  20   0 -4.9575 5.78699   2
  11  20   0 0.58663 4.46545   6
 -11  20   0 3.00153 6.35423   4
  11  20   0 3.30006 3.45325   5
  11 -20   0 -2.6147 4.33836   3
 -12  20   0 21.4816 7.99122   4
  12 -20   0 13.6548 8.00467   5
  12  20   0 26.4574 6.44448   6
  12  20   0 6.43979 6.59253   2
  12 -20   0 21.2098 6.49547   3
 -12  20   0 16.8968 7.51538   2
  12 -20   0 19.1274 9.10503   7
  12  20   0 7.67805 5.00347   3
  12  20   0 16.6827 4.61707   5
 -13  20   0 -0.1803 6.40501   4
  13  20   0 5.52878 4.48262   6
  13 -20   0 2.36338 7.45107   5
  13 -20   0 -2.5724 8.06001   7
  13  20   0 4.81433 3.91491   5
 -13  20   0 6.62073 6.49836   2
  13  20   0 5.22068 5.00183   3
  13  20   0 -2.0579 5.69518   2
  13 -20   0 2.70746 6.07530   3
  14  20   0 186.793 12.9194   6
 -14  20   0 151.755 15.1254   2
 -14  20   0 155.252 17.2566   4
  14 -20   0 167.829 15.2670   3
  14  20   0 180.531 14.0097   3
  14 -20   0 190.879 20.8906   5
  14  20   0 162.407 11.7898   5
  14  20   0 187.563 16.0782   2
  14 -20   0 191.526 18.3225   7
  15 -20   0 -0.2937 6.41253   3
 -15  20   0 -0.6392 7.68984   4
  15 -20   0 -1.2617 7.41491   5
 -15  20   0 8.01515 6.59268   2
  15  20   0 27.2152 5.65352   5
  15 -20   0 -1.3247 8.94028   7
  15  20   0 7.35244 9.07012   3
  15  20   0 3.68644 6.03531   2
  15  20   0 6.17452 4.50896   6
 -16  20   0 149.849 13.7807   2
  16 -20   0 161.707 19.0517   7
  16  20   0 124.367 11.3789   6
  16  20   0 142.969 13.9197   2
  16 -20   0 130.282 15.2219   3
 -16  20   0 138.333 18.7751   4
  16 -20   0 159.451 20.1499   5
  17 -20   0 -0.8982 8.21105   7
  17 -20   0 7.50054 7.91009   3
 -17  20   0 -7.3741 6.43790   4
  17 -20   0 0.95752 9.75912   5
 -18  20   0 44.1234 13.5236   4
  18 -20   0 11.1214 10.2485   7
  18 -20   0 22.7548 9.77581   3
  19 -20   0 0.86163 9.53144   7
   0  21   0 -0.9348 3.98309   4
   0  21   0 1.31101 5.72828   2
   1  21   0 -0.4672 3.67045   4
  -1  21   0 -3.7444 4.79583   2
  -1  21   0 -2.7547 4.02535   4
   1  21   0 -5.1281 5.79524   2
  -2  21   0 105.974 12.1081   4
   2  21   0 118.940 15.0117   2
  -2  21   0 99.9735 13.8156   2
   2  21   0 101.927 9.83349   4
  -3  21   0 -0.7813 5.88362   2
   3  21   0 1.28600 6.12524   2
  -3  21   0 -0.4051 4.21331   4
   3  21   0 -0.3479 1.90433   3
   3  21   0 -4.9447 3.05470   4
  -4  21   0 22.1803 6.14508   4
   4  21   0 19.0392 4.94765   4
   4  21   0 27.9271 3.53099   3
   4 -21   0 13.3111 8.79470   7
   4 -21   0 23.3871 4.57450   3
  -4  21   0 27.1443 8.60029   2
   4  21   0 32.7275 9.20660   2
   5  21   0 -0.3163 2.20006   3
   5 -21   0 5.93608 3.41794   3
   5  21   0 -5.8364 4.73843   2
   5  21   0 2.00673 5.52422   6
  -5  21   0 7.58994 5.38979   4
  -5  21   0 3.34159 6.10753   2
   5  21   0 -2.7963 3.00244   4
   5 -21   0 4.26507 5.84952   7
  -6  21   0 496.549 30.2195   2
   6  21   0 457.507 22.1938   3
  -6  21   0 449.028 27.2182   4
   6  21   0 422.459 28.7140   2
   6  21   0 420.905 27.2524   6
   6 -21   0 506.969 27.9089   7
   6 -21   0 406.988 27.6605   5
   6 -21   0 453.568 23.6408   3
   6  21   0 488.705 23.8778   4
   7  21   0 -3.4435 5.50616   2
   7  21   0 -3.1891 2.61340   3
   7 -21   0 -3.1359 4.90343   7
   7  21   0 0.62447 4.79764   6
  -7  21   0 3.29215 5.26803   4
   7 -21   0 -4.0699 3.24126   3
   7 -21   0 1.92638 6.16754   5
  -7  21   0 -3.0501 5.20419   2
   8 -21   0 643.118 34.4778   7
   8  21   0 518.820 34.2674   2
   8  21   0 559.534 32.3742   6
   8  21   0 555.145 29.6650   5
   8 -21   0 582.034 29.9488   3
   8  21   0 609.757 28.6333   3
  -8  21   0 633.460 35.3614   2
   9 -21   0 5.66399 4.25668   3
   9  21   0 -4.0824 5.63560   2
   9 -21   0 0.27494 6.67569   7
   9  21   0 -1.9612 4.02794   3
   9  21   0 8.82668 3.74801   5
  -9  21   0 1.40863 6.14921   2
  -9  21   0 0.75654 5.87135   4
   9  21   0 1.58774 5.27054   6
   9 -21   0 7.00592 6.69358   5
 -10  21   0 21.6372 7.28551   4
 -10  21   0 11.4099 7.70335   2
  10  21   0 16.1565 6.29662   6
  10 -21   0 22.9492 9.38325   7
  10 -21   0 15.9854 5.83901   3
  10  21   0 33.9029 8.98134   2
  10 -21   0 20.3775 8.68325   5
  10  21   0 25.0180 5.34524   5
  11 -21   0 5.40883 5.29176   3
  11 -21   0 -3.4287 6.71272   7
 -11  21   0 3.90172 8.55804   2
 -11  21   0 9.75043 7.08246   4
  11  21   0 0.61148 4.98421   6
  11  21   0 1.09327 3.11661   5
  11 -21   0 -6.8621 6.45903   5
  11  21   0 -6.9682 5.16667   2
  12  21   0 4.99421 6.63814   2
  12 -21   0 -1.5128 6.73296   7
  12 -21   0 5.35179 8.26568   5
 -12  21   0 14.2581 7.95660   4
  12  21   0 13.6684 5.16209   6
  12 -21   0 4.06702 5.70763   3
  12  21   0 9.09812 4.04132   5
  13 -21   0 7.63708 5.94850   3
  13  21   0 -3.2473 6.07417   2
  13 -21   0 -4.0295 7.42519   5
  13  21   0 6.49789 4.27936   5
  13  21   0 8.84187 4.66728   6
  13 -21   0 8.28266 8.97013   7
 -13  21   0 6.07972 6.80677   4
 -13  21   0 4.10909 7.67441   2
  14 -21   0 4.04548 6.69514   3
  14 -21   0 -1.8433 8.40141   7
  14 -21   0 3.50188 8.25065   5
  14  21   0 10.8932 4.61671   6
 -14  21   0 1.64531 7.09371   4
 -14  21   0 3.75447 6.65567   2
  15 -21   0 -4.6664 8.66969   5
 -15  21   0 1.99952 6.57145   2
 -15  21   0 -3.9947 7.46521   4
  15 -21   0 7.91721 6.73169   3
  15 -21   0 3.56944 8.68726   7
  15  21   0 8.58177 4.55715   6
 -16  21   0 362.584 26.3776   4
 -16  21   0 366.800 23.8740   2
  16 -21   0 363.999 28.3805   5
  16 -21   0 390.750 27.7471   7
  16 -21   0 383.340 25.1894   3
 -17  21   0 1.93854 8.86305   4
  17 -21   0 5.61842 8.12418   3
  17 -21   0 10.7705 9.46935   5
  17 -21   0 16.2126 11.4955   7
  18 -21   0 215.258 24.6644   7
  18 -21   0 252.328 20.3882   3
   0  22   0 231.198 16.1931   4
   0  22   0 249.993 20.9954   2
  -1  22   0 0.48533 4.32482   4
   1  22   0 -0.6855 6.83194   2
  -1  22   0 4.41134 6.09243   2
  -2  22   0 57.1956 12.8296   2
   2  22   0 58.6920 8.18458   4
   2  22   0 70.9087 12.7458   2
  -2  22   0 53.8343 8.42530   4
   3  22   0 2.04011 3.87840   4
  -3  22   0 5.38791 4.95530   4
   3  22   0 3.72154 7.57488   2
  -3  22   0 -1.8489 7.36116   2
  -4  22   0 138.224 13.1912   4
   4 -22   0 136.646 10.1352   3
   4  22   0 168.561 20.5298   2
   4  22   0 141.808 13.8620   6
   4  22   0 153.703 11.4602   4
   5  22   0 5.41321 9.88727   2
  -5  22   0 -1.5134 5.10448   4
   5  22   0 -2.6553 5.02792   6
   5 -22   0 -2.3795 2.99911   3
   5  22   0 -3.3872 3.09668   4
   6  22   0 10.1101 4.48083   4
   6 -22   0 28.6250 8.28969   5
   6  22   0 14.8771 6.95328   6
  -6  22   0 33.5817 10.2701   2
   6 -22   0 12.9969 4.43318   3
  -6  22   0 20.2565 6.74587   4
  -7  22   0 6.97576 9.90966   4
   7 -22   0 -11.132 3.86762   5
  -7  22   0 -0.2692 6.72847   2
   7  22   0 1.38831 5.28797   6
   7 -22   0 13.8340 4.08468   3
   8 -22   0 62.5172 11.0638   5
  -8  22   0 78.3970 12.6039   2
  -8  22   0 81.9007 11.4510   4
   8  22   0 67.9241 8.25715   5
   8  22   0 53.6266 9.68876   6
   8 -22   0 88.7366 8.49402   3
   8  22   0 65.6770 14.4975   2
  -9  22   0 0.67827 5.54795   4
   9  22   0 -0.3696 6.22171   2
   9 -22   0 4.81918 3.86238   3
   9  22   0 1.18173 3.72797   5
   9 -22   0 1.24897 6.37561   5
   9  22   0 -3.8486 4.50795   6
  -9  22   0 9.43889 6.62545   2
  10  22   0 102.396 8.90552   5
 -10  22   0 118.327 14.0684   4
  10  22   0 111.050 15.0028   2
 -10  22   0 117.007 15.3064   2
  10  22   0 118.798 13.2358   6
  10 -22   0 111.404 10.3604   3
  10 -22   0 90.4213 13.9905   5
  11  22   0 6.48792 7.01522   2
 -11  22   0 9.89691 7.35784   2
 -11  22   0 -4.1487 5.35787   4
  11 -22   0 0.44229 7.38176   5
  11 -22   0 5.17098 4.99177   3
  11  22   0 5.36233 4.18964   5
 -12  22   0 -2.3055 6.55990   2
 -12  22   0 2.80477 7.02605   4
  12 -22   0 2.08843 8.01939   5
  12 -22   0 3.72813 5.76685   3
  12  22   0 -1.6645 6.47993   2
  12  22   0 3.65582 4.09565   5
  13 -22   0 8.68464 9.69064   5
  13  22   0 -3.2680 6.24237   2
 -13  22   0 0.59822 6.69994   4
  13  22   0 4.52399 4.85877   6
 -13  22   0 4.15931 7.19664   2
  13 -22   0 8.64998 6.31343   3
  14  22   0 115.692 10.2997   6
  14  22   0 87.2226 13.3611   2
 -14  22   0 83.2039 13.4033   4
 -14  22   0 119.739 14.2009   2
  14 -22   0 85.5448 13.4265   3
 -15  22   0 -7.2851 6.90984   4
 -15  22   0 1.62140 6.52867   2
  15  22   0 -2.6302 4.32597   6
  15 -22   0 7.55665 10.0850   5
  15  22   0 1.55066 6.87277   2
  15 -22   0 -5.4862 5.85658   3
  16 -22   0 66.2954 11.3921   3
  16 -22   0 66.7021 15.3293   5
 -16  22   0 75.4660 11.2948   2
 -16  22   0 81.2913 13.6453   4
  17 -22   0 -9.3946 6.85179   3
   0  23   0 -2.6825 4.01668   4
   0  23   0 -0.1275 6.64911   2
   1  23   0 2.42143 4.50442   4
  -1  23   0 1.94055 4.58558   4
   1  23   0 2.74716 7.31546   2
  -1  23   0 -0.8550 5.93971   2
  -2  23   0 281.738 21.9691   2
  -2  23   0 240.253 17.7010   4
   2  23   0 255.908 21.6453   2
  -3  23   0 0.37454 4.59801   4
  -3  23   0 4.59487 7.69143   2
   3  23   0 3.54645 4.15916   4
   3  23   0 -4.9431 6.52143   2
   4  23   0 102.324 9.53547   4
   4  23   0 93.5078 14.4326   2
  -4  23   0 106.832 14.6753   2
  -4  23   0 88.3648 11.5360   4
   4  23   0 101.954 13.7656   6
   5  23   0 10.6536 5.95742   6
   5  23   0 4.76286 7.27393   2
  -5  23   0 -3.4325 5.12190   4
   5  23   0 -0.7565 3.61546   4
  -5  23   0 -10.269 5.70004   2
   6  23   0 2.90959 4.17774   4
   6  23   0 15.9064 7.73028   2
  -6  23   0 -0.3319 6.46284   2
   6  23   0 18.9439 7.69902   6
  -6  23   0 4.90486 5.61228   4
   7 -23   0 -2.9232 6.07794   5
  -7  23   0 -5.4675 5.22206   4
   7  23   0 4.94441 6.89473   2
   7  23   0 4.36034 6.01529   6
  -7  23   0 -2.7455 5.64285   2
   8  23   0 19.2125 5.17787   5
  -8  23   0 22.3925 8.64977   2
   8 -23   0 17.6992 7.66288   5
   8  23   0 20.4881 8.61894   2
   8 -23   0 16.0845 7.45127   3
   8  23   0 12.2247 6.97164   6
  -8  23   0 11.2463 7.34689   4
   9  23   0 6.33652 7.10173   2
  -9  23   0 0.74838 6.81745   2
  -9  23   0 0.54586 6.14058   4
   9  23   0 10.2206 3.97002   5
   9 -23   0 2.82117 7.41525   5
   9  23   0 -5.5742 4.52845   6
  10  23   0 58.5737 11.4429   2
  10 -23   0 59.0088 8.62462   3
  10  23   0 64.6848 7.79394   5
 -10  23   0 59.1002 11.3357   2
 -10  23   0 42.4422 9.96421   4
  10 -23   0 85.8336 13.8506   5
  10  23   0 65.7290 10.1428   6
 -11  23   0 -7.4924 5.67520   4
 -11  23   0 3.05676 7.08169   2
  11 -23   0 -2.0517 7.41296   5
  11  23   0 -0.3721 5.18322   6
  11  23   0 5.03708 3.91059   5
  11 -23   0 10.3617 5.48648   3
  11  23   0 -1.5775 6.22190   2
  12  23   0 42.5184 10.5642   2
  12 -23   0 72.0237 9.48691   3
  12  23   0 62.9478 8.15371   5
 -12  23   0 70.5426 12.8907   4
  12  23   0 74.0963 10.1855   6
 -12  23   0 73.6419 12.1291   2
  12 -23   0 94.7289 15.1628   5
  13  23   0 -0.1776 6.69174   2
 -13  23   0 -6.3648 6.47726   2
  13 -23   0 9.92580 5.71804   3
 -13  23   0 9.35136 7.42748   4
  13  23   0 14.4135 5.53894   6
  14  23   0 74.6398 12.2921   2
 -14  23   0 84.7550 12.7923   2
  14 -23   0 82.5878 15.5656   5
 -14  23   0 79.2573 13.4256   4
  14  23   0 96.4270 10.7200   6
  15 -23   0 -10.408 7.39725   5
  15  23   0 14.0573 4.84211   6
 -15  23   0 2.37211 7.24740   2
 -15  23   0 1.57519 9.06916   4
  15  23   0 -3.1673 6.38761   2
 -16  23   0 54.1607 10.3832   2
   0  24   0 215.540 16.4552   4
   0  24   0 227.947 20.6280   2
   1  24   0 -2.1077 4.18463   4
  -1  24   0 -1.8722 4.66734   4
  -1  24   0 5.50310 6.90161   2
   1  24   0 2.16695 6.27144   2
  -2  24   0 -1.2464 6.19176   2
   2  24   0 7.78631 7.97472   2
  -2  24   0 -7.1835 4.13593   4
   2  24   0 -4.1119 4.35987   4
  -3  24   0 -0.2209 5.04489   4
   3  24   0 -0.7433 4.49660   4
   3  24   0 4.28987 7.57175   2
  -3  24   0 1.38126 7.49391   2
   4  24   0 317.986 18.9762   4
   4  24   0 291.239 22.0555   6
   4  24   0 324.442 24.7722   2
  -4  24   0 300.052 21.3778   4
  -4  24   0 283.102 23.5837   2
   5  24   0 0.74910 4.10934   4
  -5  24   0 -6.2009 6.00630   2
   5  24   0 4.26616 6.31009   6
   5  24   0 -2.9497 6.71938   2
  -5  24   0 2.94948 5.91305   4
   6  24   0 286.842 23.6948   2
  -6  24   0 300.056 24.1476   2
   6  24   0 328.613 22.9698   6
  -6  24   0 297.941 21.7884   4
  -7  24   0 -0.2167 6.04042   4
   7  24   0 -7.5591 6.32367   2
  -7  24   0 -0.9957 6.68760   2
   7  24   0 -1.9540 5.39015   6
   8  24   0 3.64764 4.18449   5
   8  24   0 6.37865 6.67189   6
  -8  24   0 2.45286 6.33593   4
  -8  24   0 -1.4348 6.78296   2
   8 -24   0 1.21529 7.10237   5
   8  24   0 1.47611 7.45698   2
   9  24   0 -4.5473 4.78576   6
  -9  24   0 2.86276 6.29679   4
  -9  24   0 -5.4646 5.79291   2
   9 -24   0 -2.1230 7.18548   5
   9  24   0 -2.9689 5.88946   2
 -10  24   0 6.68808 7.06158   4
 -10  24   0 8.51494 8.16123   2
  10  24   0 -1.6842 3.79410   5
  10  24   0 5.78313 6.13066   6
  10 -24   0 -0.9944 8.08713   5
  10  24   0 3.83436 7.34303   2
  11  24   0 -6.8188 5.85124   2
  11 -24   0 0.15817 8.23113   5
 -11  24   0 3.09170 7.80987   2
  11  24   0 8.11740 4.09697   5
  11  24   0 1.03596 5.60234   6
 -11  24   0 1.26870 6.64925   4
  12  24   0 5.41238 7.71558   2
  12  24   0 6.50759 5.69506   6
 -12  24   0 4.46323 7.65513   4
 -12  24   0 11.6026 8.33154   2
  12 -24   0 0.82248 14.1944   5
 -13  24   0 -6.1329 7.40751   4
 -13  24   0 2.18501 7.83194   2
  13 -24   0 0.69712 9.49025   5
  13  24   0 11.0114 5.36054   6
  13  24   0 -4.5572 6.47638   2
 -14  24   0 205.282 18.6321   2
  14  24   0 181.850 13.9895   6
  14  24   0 172.970 19.4877   2
 -14  24   0 154.222 21.8582   4
  14 -24   0 199.111 22.4196   5
  15  24   0 -6.5431 6.22281   2
 -15  24   0 -1.1559 7.21243   2
   0  25   0 -6.5357 4.25982   4
   0  25   0 -1.0457 7.25470   2
  -1  25   0 -6.1052 4.43963   4
  -1  25   0 9.18854 8.04369   2
   1  25   0 -1.5167 6.68808   2
   1  25   0 -6.0299 4.06359   4
   2  25   0 164.163 13.3471   4
   2  25   0 137.839 18.0900   2
  -2  25   0 151.525 13.9327   4
  -2  25   0 103.880 16.5528   2
   3  25   0 -3.5240 5.93552   6
  -3  25   0 2.06130 8.64990   4
   3  25   0 -0.4046 7.30110   2
  -3  25   0 -0.0833 7.33088   2
   3  25   0 -2.6535 4.47349   4
  -4  25   0 169.598 20.2282   2
   4  25   0 185.282 14.1219   4
  -4  25   0 176.412 15.5898   4
   4  25   0 188.645 18.1158   2
   4  25   0 170.895 19.4433   6
   5  25   0 -3.1275 6.74693   2
  -5  25   0 -2.5344 5.07244   4
  -5  25   0 -1.7090 7.74124   2
   5  25   0 6.22982 6.52238   6
  -6  25   0 4.60491 8.33115   2
   6  25   0 -3.0649 5.69097   6
   6  25   0 4.73894 7.69775   2
  -6  25   0 1.74524 5.85858   4
  -7  25   0 -2.9940 6.05961   4
   7  25   0 3.14839 7.61774   2
  -7  25   0 0.04400 8.03390   2
   7  25   0 -1.7647 5.77063   6
   8  25   0 98.0398 13.9517   6
   8  25   0 97.2758 10.4094   5
   8  25   0 94.5593 15.0380   2
  -8  25   0 91.2486 12.7893   4
  -8  25   0 76.4218 13.6696   2
   9  25   0 4.95734 7.72676   2
   9 -25   0 -1.8915 7.62659   5
  -9  25   0 5.96931 8.44938   2
   9  25   0 -2.3423 5.52814   6
  -9  25   0 -4.5421 6.08807   4
 -10  25   0 37.3315 11.6475   4
 -10  25   0 62.7283 13.0247   2
  10  25   0 46.7410 9.24866   6
  10  25   0 67.2976 7.88829   5
  10  25   0 52.3409 11.5750   2
  10 -25   0 25.4908 10.9163   5
 -11  25   0 -4.9122 7.31150   2
 -11  25   0 -1.9215 6.32537   4
  11  25   0 8.21027 6.46947   6
  11 -25   0 0.50519 8.69995   5
  11  25   0 -0.3932 7.21992   2
 -12  25   0 56.8026 11.9178   4
 -12  25   0 51.1188 11.2053   2
  12 -25   0 51.0910 12.7914   5
  12  25   0 53.6815 11.3522   2
  12  25   0 49.6704 9.30221   6
  13  25   0 7.24212 5.66548   6
  13 -25   0 6.93253 10.3954   5
 -13  25   0 4.65710 8.43493   2
  13  25   0 -5.7192 6.85053   2
  14  25   0 55.3810 9.23642   6
 -14  25   0 46.0227 11.3943   2
   0  26   0 479.050 34.5472   2
   0  26   0 543.734 30.2588   4
  -1  26   0 -5.3845 6.88141   2
   1  26   0 1.14956 5.27483   4
  -1  26   0 -0.7865 5.47655   4
   1  26   0 -2.6858 6.47324   2
  -2  26   0 109.483 15.7377   2
   2  26   0 76.0724 14.1832   2
   2  26   0 105.761 11.8903   4
  -2  26   0 133.117 17.0049   4
  -3  26   0 -3.5726 5.41925   4
   3  26   0 4.76023 5.55056   4
  -3  26   0 9.31660 9.63301   2
   3  26   0 -4.9352 5.96051   6
   3  26   0 -0.0559 6.80082   2
  -4  26   0 4.08726 9.26778   2
   4  26   0 1.54112 6.48768   6
  -4  26   0 -1.5068 5.65467   4
   4  26   0 -10.649 5.83860   2
   5  26   0 -5.3278 6.68769   2
  -5  26   0 -3.2091 8.24420   2
  -5  26   0 -2.5001 5.46472   4
   5  26   0 -3.0795 6.19137   6
  -6  26   0 0.35471 5.86680   4
  -6  26   0 9.57323 9.48020   2
   6  26   0 8.72964 8.62911   2
   6  26   0 -1.8079 6.51107   6
   7  26   0 -4.8100 5.51099   6
  -7  26   0 -4.0650 7.97671   2
   7  26   0 -2.4569 7.43198   2
  -7  26   0 -0.2409 6.09845   4
  -8  26   0 48.2297 10.3619   4
   8  26   0 38.6319 7.30865   5
  -8  26   0 48.2823 12.6542   2
   8  26   0 36.4945 11.2200   2
   8  26   0 43.0779 9.61978   6
   9  26   0 5.64066 8.28436   2
  -9  26   0 -1.4026 6.85551   2
   9  26   0 2.92063 6.31605   6
   9  26   0 -4.3732 4.63673   5
 -10  26   0 102.803 14.6568   4
  10  26   0 109.000 13.9916   6
  10  26   0 113.155 16.0511   2
 -10  26   0 89.2333 15.8470   2
  11 -26   0 -7.6480 7.79629   5
 -11  26   0 5.97946 8.21773   4
  11  26   0 6.06694 6.32212   6
  11  26   0 2.74570 7.90422   2
 -12  26   0 15.2571 11.6752   2
  12 -26   0 8.55304 12.7465   5
  12  26   0 3.99482 5.97178   6
 -13  26   0 12.3701 9.65935   2
  13  26   0 -1.7121 5.16691   6
   0  27   0 8.86690 6.96246   4
   0  27   0 5.94440 8.85494   2
  -1  27   0 -2.9781 8.33839   2
   1  27   0 -2.5691 5.39179   4
   1  27   0 4.65637 8.24475   2
  -1  27   0 1.65498 5.61723   4
   2  27   0 99.0467 16.6161   2
   2  27   0 122.991 16.4489   6
  -2  27   0 162.793 19.8695   2
   2  27   0 145.517 13.3221   4
  -2  27   0 138.258 15.2753   4
   3  27   0 -0.2756 5.79141   4
   3  27   0 5.72467 8.06697   6
  -3  27   0 -8.5919 7.99374   2
   3  27   0 8.66677 8.61511   2
  -3  27   0 -3.9183 5.31181   4
   4  27   0 4.05754 8.76649   2
   4  27   0 0.07300 7.26989   6
  -4  27   0 14.5059 7.51473   4
  -4  27   0 2.54469 10.5095   2
   5  27   0 -2.2108 6.93671   6
   5  27   0 9.84458 9.35983   2
  -5  27   0 0.70837 6.37691   4
   6  27   0 125.975 26.7824   2
  -6  27   0 129.633 15.0556   4
   6  27   0 114.084 15.5920   6
   7  27   0 4.96369 6.63649   6
  -7  27   0 0.30928 6.84401   4
  -7  27   0 18.0791 11.4081   2
   8  27   0 63.2676 11.5689   6
   8  27   0 64.5639 8.60569   5
   8  27   0 33.9187 17.1699   2
  -8  27   0 42.2695 15.1953   4
  -8  27   0 30.5980 12.0663   2
  -9  27   0 -9.2886 6.35590   4
   9  27   0 6.34358 6.90442   6
  -9  27   0 5.14551 9.21133   2
   9  27   0 0.19049 7.61068   2
  10  27   0 15.1489 8.38371   6
  10  27   0 7.30692 8.96846   2
 -10  27   0 -2.3156 8.62649   2
 -10  27   0 37.1532 11.6375   4
  11  27   0 0.91207 7.88508   2
 -11  27   0 -9.8603 7.65188   2
   0  28   0 38.5795 8.85003   4
   0  28   0 77.9548 15.0269   2
  -1  28   0 -4.5173 5.27584   4
   1  28   0 -4.0645 6.39293   4
   1  28   0 0.25358 6.74104   6
  -1  28   0 2.87850 8.56481   2
   1  28   0 12.5137 8.80416   2
   2  28   0 48.6694 11.1542   6
   2  28   0 34.9187 12.1357   2
  -2  28   0 30.3974 8.43826   4
  -2  28   0 46.7815 12.3547   2
   2  28   0 40.3602 8.53133   4
  -3  28   0 0.17221 6.09390   4
   3  28   0 -1.9638 7.93955   2
  -3  28   0 13.1548 10.5718   2
   3  28   0 0.76115 8.65411   6
   4  28   0 235.316 23.2760   6
  -4  28   0 245.606 19.5336   4
  -4  28   0 241.157 26.5560   2
   4  28   0 248.357 23.8976   2
  -5  28   0 -1.8485 6.33502   4
  -5  28   0 -6.4324 8.27622   2
   5  28   0 -0.9416 7.41049   6
   5  28   0 -2.2473 7.49807   2
  -6  28   0 81.6609 14.7001   2
  -6  28   0 65.9752 13.3443   4
   6  28   0 68.9549 12.6025   6
  -7  28   0 -3.6786 8.81551   2
   7  28   0 -6.0542 4.55387   5
   7  28   0 -3.4418 7.29886   6
  -7  28   0 -5.4220 6.49059   4
   7  28   0 -9.1847 7.87134   2
  -8  28   0 -3.4061 7.50991   4
   8  28   0 -3.1805 6.26106   6
   8  28   0 -4.3391 8.28537   2
  -8  28   0 8.67695 9.62336   2
  -9  28   0 8.75300 9.81939   4
   9  28   0 2.54323 8.86104   2
  -9  28   0 -0.9033 9.09030   2
   9  28   0 -7.3331 5.97745   6
  10  28   0 10.7694 10.1521   2
  10  28   0 4.57767 7.33563   6
 -10  28   0 22.0080 16.2231   2
   0  29   0 -2.6936 5.87313   4
   0  29   0 0.18338 8.17912   2
  -1  29   0 -0.1039 6.26976   4
  -1  29   0 14.1458 10.5428   2
   1  29   0 11.8611 11.1890   2
   1  29   0 -2.1524 6.15858   4
   1  29   0 -1.7487 7.24980   6
   2  29   0 170.123 21.0563   2
  -2  29   0 153.347 16.9164   4
   2  29   0 131.886 18.7006   6
  -2  29   0 156.408 21.4815   2
   3  29   0 -6.8660 8.57094   2
  -3  29   0 -7.5374 8.59078   2
   3  29   0 -0.3548 7.71251   6
  -3  29   0 -0.7166 6.41562   4
  -4  29   0 41.5313 10.0153   4
   4  29   0 52.6573 14.7203   2
  -4  29   0 56.8139 16.7308   2
   4  29   0 61.9144 13.3742   6
  -5  29   0 0.56789 8.17108   4
   5  29   0 5.92312 8.73938   6
   5  29   0 28.1680 12.8694   2
  -6  29   0 46.1289 10.7482   4
   6  29   0 68.7944 12.9221   6
  -7  29   0 2.42770 8.19892   4
   7  29   0 1.05719 7.34150   6
   8  29   0 19.9254 9.08863   6
   0  30   0 179.127 16.8378   4
  -1  30   0 6.09941 7.31004   4
  -2  30   0 11.0354 8.31427   4
  -4  30   0 65.2290 12.2740   4
   2   0  -1 0.43547 0.74842   3
   2   0   1 0.64216 0.57741   5
   2   0  -1 0.01496 0.23766   2
   2   0   1 0.88885 0.65833   7
  -2   0   1 0.08020 0.47565   5
   2   0  -1 -0.6841 0.57535   7
   2   0   1 0.26298 0.38942   6
   2   0   1 0.17733 0.55151   4
  -2   0   1 0.40341 0.39509   4
  -2   0  -1 0.35853 0.49571   4
  -2   0  -1 1.06351 0.38319   6
  -2   0  -1 1.50550 0.66249   7
   2   0  -1 -0.0461 0.29519   6
  -2   0   1 0.40571 0.23875   6
  -2   0  -1 0.90781 0.52804   5
  -2   0  -1 0.68304 0.69535   3
  -2   0   1 0.68208 0.71232   3
  -2   0   1 1.05113 0.66036   7
   2   0   1 1.04400 0.76663   3
   2   0  -1 0.46241 0.48358   4
   3   0  -1 0.25552 0.34144   2
   3   0   1 0.76888 0.83308   4
   3   0   1 1.89325 0.95166   5
   3   0  -1 1.88873 1.39360   3
  -3   0   1 -0.6870 0.85217   7
   3   0   1 0.38163 0.59440   6
  -3   0  -1 0.41091 1.02432   3
  -3   0   1 -0.5905 0.76181   5
   3   0  -1 -0.2907 0.69065   4
  -3   0   1 -0.6765 1.09432   3
   3   0  -1 1.13912 0.53276   6
   3   0   1 -0.6137 1.03484   3
   3   0   1 -1.6891 0.90831   7
  -3   0  -1 0.34030 0.75178   5
  -3   0  -1 0.10915 0.93282   7
  -3   0  -1 0.17067 0.75199   4
  -3   0  -1 -0.0550 0.50258   6
  -3   0   1 -0.0137 0.68881   4
   3   0  -1 -0.0524 0.81635   5
  -3   0   1 0.58009 0.38637   6
   3   0  -1 -0.7575 0.92740   7
  -4   0   1 0.36768 1.28508   3
  -4   0  -1 -0.2102 0.86427   5
  -4   0  -1 -1.5213 1.13206   3
   4   0  -1 -1.6476 1.11259   7
  -4   0   1 0.54505 0.47894   6
   4   0   1 -0.4518 1.05120   5
   4   0  -1 0.19498 0.88233   4
   4   0   1 -0.9756 0.86068   4
   4   0  -1 0.01471 0.39915   2
   4   0   1 0.79275 1.30674   7
   4   0  -1 0.62368 0.66482   6
   4   0  -1 -2.0674 1.33305   3
  -4   0  -1 0.80606 0.94172   4
  -4   0   1 0.86402 0.99289   5
   4   0   1 0.43872 0.72509   6
  -4   0   1 0.78099 1.29197   7
  -4   0   1 0.70559 0.84998   4
  -4   0  -1 0.56037 1.13587   7
   4   0   1 0.15525 1.43080   3
  -4   0  -1 1.30075 0.73914   6
   4   0  -1 -0.6484 1.11399   5
  -5   0   1 1.25712 1.12403   5
   5   0  -1 0.24976 1.34229   7
  -5   0   1 -0.0420 0.91432   4
  -5   0  -1 0.28512 0.99794   4
   5   0   1 0.20797 0.85144   6
   5   0   1 0.34462 1.80027   3
   5   0  -1 -1.1598 0.97353   4
   5   0   1 0.15522 1.12658   4
   5   0  -1 1.12573 1.74893   3
   5   0  -1 -0.5291 0.44062   2
  -5   0  -1 0.07238 0.68349   6
   5   0   1 -1.0333 1.36041   5
   5   0  -1 0.50444 0.81413   6
  -5   0   1 0.10562 0.55903   6
   5   0  -1 2.05508 1.28886   5
   5   0   1 0.93105 1.45925   7
   6   0  -1 1.28049 1.52134   5
  -6   0  -1 1.19019 0.74762   6
  -6   0   1 0.61055 0.69866   6
  -6   0  -1 0.59247 1.11992   4
   6   0  -1 -0.0613 0.50975   2
   6   0   1 4.67300 1.94996   7
  -6   0   1 0.58505 0.99565   4
   6   0   1 -1.7150 1.56767   3
   6   0  -1 -0.4361 0.89046   6
   6   0  -1 1.01975 1.54248   7
  -6   0   1 2.43146 0.52386   2
   6   0  -1 9.86302 2.72873   3
   6   0   1 1.31550 1.57418   5
   6   0   1 -0.0892 0.98008   6
   7   0  -1 0.21358 2.28424   3
   7   0  -1 2.05839 1.66825   7
   7   0   1 -0.6384 2.08606   3
   7   0   1 -1.0628 1.53542   7
  -7   0   1 -0.0465 0.67783   6
   7   0  -1 0.95453 1.77591   5
   7   0  -1 -0.1758 1.01938   6
   7   0   1 1.03504 1.62327   5
  -7   0  -1 0.39092 1.17327   4
  -7   0   1 -1.0826 1.00800   4
  -7   0  -1 -0.3772 0.73903   6
   7   0   1 1.39039 1.22171   6
   7   0  -1 0.46610 0.60350   2
   8   0  -1 -0.8228 2.04896   3
   8   0  -1 -0.0267 1.83063   7
   8   0  -1 0.68521 1.85892   5
   8   0   1 0.88206 1.31928   6
  -8   0  -1 -1.4208 1.16822   4
   8   0  -1 0.28252 1.16916   6
   8   0   1 2.69274 2.22393   7
   8   0  -1 0.98961 0.62900   2
  -8   0   1 2.09277 0.83560   6
   8   0   1 0.58802 2.00086   5
  -8   0   1 -2.1167 0.99824   4
   8   0   1 4.09983 2.71717   3
  -9   0   1 1.94987 1.32693   4
   9   0   1 3.91273 3.01482   3
   9   0  -1 -0.1103 2.06787   7
   9   0   1 0.72630 1.40564   6
   9   0   1 -0.3350 1.98619   7
  -9   0  -1 -0.4610 1.24883   4
   9   0  -1 0.53117 2.53119   3
  -9   0   1 -0.2204 0.77501   6
   9   0  -1 -1.0876 1.22639   6
   9   0   1 3.35446 2.32955   5
  10   0   1 3.11745 3.04492   3
  10   0   1 1.82146 1.65152   6
  10   0   1 0.40292 2.33447   7
  10   0  -1 -0.3241 2.67691   3
  10   0  -1 -1.4006 1.37643   6
 -10   0   1 -0.6170 0.83812   6
  10   0  -1 -1.6924 2.04408   5
  10   0  -1 2.45686 2.42496   7
 -10   0  -1 0.57423 1.46684   4
 -10   0   1 1.54935 1.45215   4
  10   0   1 -1.8318 1.99229   5
  11   0  -1 0.80389 2.49943   7
  11   0  -1 2.39145 3.02181   5
  11   0  -1 1.34021 3.18130   3
  11   0  -1 1.39362 1.69033   6
  11   0   1 0.27181 2.45503   7
 -11   0   1 1.76161 1.43025   4
 -11   0  -1 0.06328 1.38505   4
  11   0   1 0.37956 1.69260   6
  11   0   1 -2.4147 2.21568   5
  11   0   1 1.87349 3.23068   3
  12   0  -1 -2.4333 1.56165   6
 -12   0  -1 2.53808 1.62686   4
 -12   0   1 1.65253 1.47163   4
  12   0  -1 -3.0657 2.54622   7
  12   0  -1 2.33687 3.32424   3
  12   0   1 -1.2844 2.79446   7
  12   0   1 1.18129 3.42154   3
  12   0   1 -0.7434 2.46813   5
  12   0   1 1.43555 2.00103   6
  12   0  -1 -1.3151 2.71586   5
 -13   0   1 -0.7412 1.42342   4
  13   0   1 -1.7250 3.93650   3
  13   0   1 0.75544 2.10258   6
  13   0  -1 0.77999 3.13497   7
  13   0  -1 0.28294 2.02717   6
  13   0   1 -1.0658 2.86202   7
  13   0   1 8.39863 3.88985   5
 -13   0  -1 0.30506 1.55207   4
  13   0  -1 2.60616 3.41104   5
  13   0  -1 -0.8544 3.67308   3
  14   0   1 1.63771 3.73715   5
  14   0  -1 3.86258 4.32185   5
  14   0   1 -0.4706 3.49401   7
 -14   0   1 1.23412 1.58931   4
  14   0  -1 -1.7058 1.99386   6
  14   0  -1 -4.1293 3.56319   3
  14   0   1 -2.5020 3.71994   3
  14   0   1 3.02744 2.66876   6
 -14   0  -1 -2.0057 1.38597   4
  14   0  -1 3.44785 3.68578   7
 -15   0   1 -0.8294 1.50930   4
  15   0  -1 5.30264 4.29382   7
 -15   0  -1 -1.4643 1.51335   4
  15   0  -1 -2.1990 4.49028   5
  15   0   1 1.94708 4.02015   7
 -15   0  -1 1.75287 2.35248   4
  15   0   1 -2.9395 3.62028   5
  15   0  -1 -2.7476 4.32373   3
  15   0   1 0.34778 5.00127   3
  15   0  -1 -0.4509 2.39038   6
  15   0   1 -2.7524 3.83370   6
  16   0  -1 -1.6501 4.09225   5
 -16   0  -1 -0.0456 1.20979   4
  16   0   1 2.47932 3.08912   6
 -16   0  -1 -0.3529 1.46734   4
  16   0   1 1.59072 5.62572   3
  16   0  -1 -1.5386 2.53673   6
  16   0  -1 0.43392 4.89105   3
  16   0   1 4.10599 4.72577   5
  16   0   1 1.99547 4.45920   7
 -16   0   1 -0.0874 1.43576   4
  16   0  -1 3.91405 4.51693   7
  17   0   1 2.53367 5.00256   5
  17   0  -1 0.40528 5.40085   3
 -17   0  -1 1.00434 1.42998   4
  17   0  -1 4.45589 2.94448   6
  17   0   1 -5.6803 2.54820   6
  17   0  -1 -4.8064 4.36039   5
  17   0   1 1.80693 5.71366   3
  17   0  -1 -2.1703 4.14340   7
 -17   0   1 0.78174 1.32333   4
  17   0   1 1.06795 4.37935   7
 -18   0  -1 0.53328 1.51233   4
  18   0  -1 0.65985 2.75010   6
  18   0   1 2.28435 4.84821   5
  18   0  -1 -4.7645 3.90313   5
  18   0   1 -3.1830 2.89337   6
  18   0   1 -2.0999 5.45748   3
 -18   0   1 1.03919 1.17122   4
  18   0   1 -2.8302 4.25798   7
  18   0  -1 5.34640 6.97507   3
  18   0  -1 -4.6889 4.17166   7
  19   0  -1 0.34896 4.41833   7
  19   0  -1 10.4784 6.18349   3
  19   0   1 5.99871 5.52251   5
  19   0   1 -0.8503 3.24924   6
  19   0   1 -1.3601 4.61608   7
  19   0  -1 5.30482 5.33034   5
  19   0   1 0.59596 6.26807   3
  20   0   1 7.81353 7.02864   3
  20   0  -1 11.9030 6.19806   5
  20   0  -1 -4.5159 6.07187   3
  20   0   1 -6.2270 5.32729   5
  20   0   1 -5.1501 4.47387   7
  20   0  -1 -0.0435 4.75345   7
  21   0   1 -0.1826 5.64086   5
  21   0  -1 -8.5833 6.01633   3
  21   0  -1 -0.7156 4.90471   7
  21   0   1 0.68920 5.05791   7
  21   0  -1 6.12599 5.44532   5
  21   0   1 3.51915 7.20717   3
  22   0  -1 -2.0341 6.27985   5
  22   0  -1 2.59073 5.36947   7
  22   0   1 4.03672 7.94287   3
  22   0   1 4.48727 7.11585   5
  22   0  -1 -4.5444 6.63438   3
  22   0   1 2.36520 5.37768   7
  23   0  -1 3.00697 7.21844   5
  23   0   1 15.9157 8.18216   5
  24   0  -1 3.75591 5.67441   7
  24   0  -1 7.03061 9.24196   3
  24   0   1 -1.2623 5.51128   7
  24   0   1 -2.0611 8.04843   3
  24   0  -1 -6.0554 6.82458   5
  24   0   1 0.96215 7.19655   5
  25   0   1 1.83309 7.86486   5
  25   0  -1 1.08288 7.78498   5
  -2  -1  -1 408.438 17.5931   6
  -2   1   1 399.680 18.1172   3
   2  -1   1 389.532 18.0710   3
  -2   1   1 413.665 17.9914   5
  -2  -1  -1 420.616 17.7079   5
   2  -1   1 408.701 17.8207   6
  -2   1   1 414.480 17.7582   6
  -2   1   1 402.125 18.1684   7
   2   1  -1 423.749 17.3266   4
   2   1  -1 412.892 17.7535   7
   2  -1   1 390.215 18.1703   7
   2   1  -1 411.989 18.0373   3
  -2   1   1 399.956 17.9339   4
  -2  -1  -1 399.898 17.6042   2
   2   1  -1 400.832 17.5450   5
   2   1  -1 405.649 17.4075   6
  -2   1  -1 408.426 17.7374   6
   2  -1  -1 399.911 18.0310   5
   2   1   1 415.556 17.7157   5
  -2   1  -1 392.430 17.8544   5
   2   1   1 417.462 17.3196   4
   2  -1  -1 402.809 17.9663   4
   2  -1  -1 389.017 18.1633   7
  -2   1  -1 403.689 18.0455   3
  -2   1  -1 400.703 18.1351   7
  -2  -1   1 419.684 17.6305   7
   2   1   1 410.255 18.0906   3
   2   1   1 427.208 17.4191   4
  -2  -1   1 409.215 17.5285   5
  -2  -1   1 398.092 17.4473   6
   2   1   1 417.694 17.5721   6
   2   1   1 404.634 17.5830   2
   2  -1  -1 405.237 17.6806   2
  -2  -1   1 408.570 17.9832   3
   3   1  -1 789.802 33.0598   6
  -3  -1  -1 779.820 33.5553   5
  -3   1   1 757.384 33.8352   5
   3   1  -1 815.834 33.2326   2
  -3   1   1 800.663 34.2466   7
  -3   1   1 782.207 33.4385   6
   3  -1   1 765.052 34.1793   3
  -3  -1  -1 810.464 33.6022   7
  -3   1   1 771.732 33.7923   4
   3  -1   1 787.350 33.9581   4
  -3  -1  -1 753.302 33.0845   4
   3  -1   1 764.541 33.8844   5
  -3  -1  -1 761.956 33.3036   6
   3  -1   1 770.567 34.2170   7
  -3   1   1 774.919 34.2005   3
  -3  -1  -1 759.615 34.0468   3
   3   1  -1 785.268 33.2014   4
  -3   1   1 748.235 33.2233   2
  -3  -1  -1 773.743 33.2369   2
   3   1  -1 785.481 33.6045   7
   3   1  -1 807.386 34.1701   3
  -3  -1  -1 836.359 33.1156   4
   3   1   1 759.736 33.2853   6
   3  -1  -1 779.528 33.9041   4
  -3  -1   1 778.119 33.0220   4
  -3   1  -1 784.170 33.8145   5
  -3  -1   1 769.531 33.4186   5
   3   1   1 779.876 33.6378   7
   3  -1  -1 786.290 33.5821   6
   3  -1  -1 766.623 33.9556   5
  -3  -1   1 761.551 34.0179   3
  -3  -1   1 773.803 33.1261   6
   3   1   1 778.602 34.1679   3
  -3   1  -1 757.352 33.8552   4
   3  -1  -1 742.276 34.2088   3
  -3   1  -1 790.600 33.4690   6
   3   1   1 776.596 33.6155   5
   3  -1  -1 767.033 34.2025   7
   3  -1  -1 793.771 33.3969   2
  -3  -1   1 758.915 33.6030   7
   3   1   1 790.268 33.3463   4
  -3   1  -1 826.647 34.2424   7
  -3   1  -1 798.550 34.1594   3
   3   1   1 759.056 33.1886   2
   4  -1   1 5367.62 237.953   7
  -4  -1  -1 5801.66 237.986   3
  -4  -1  -1 5834.65 237.359   7
  -4   1   1 5742.40 238.076   3
  -4   1   1 5782.46 238.030   7
  -4  -1   1 5618.01 237.370   7
  -4   1  -1 5801.25 237.951   7
   4  -1  -1 5350.80 238.038   3
   4  -1  -1 5557.89 236.830   2
   4   1   1 5631.00 237.434   7
   4   1   1 5171.05 237.026   4
   4   1   1 5696.09 236.559   2
   4  -1  -1 5371.68 237.907   7
  -4   1  -1 5774.58 238.010   3
  -5   1   1 0.25232 1.11541   4
   5   1  -1 2.58057 0.69221   6
   5   1  -1 1.31795 0.49102   2
  -5   1   1 2.72743 0.94347   6
   5   1  -1 1.53820 0.92731   4
   5  -1   1 2.06799 1.72098   7
   5  -1   1 2.37111 1.94979   3
  -5  -1  -1 1.00564 1.30092   4
   5   1  -1 2.51390 1.83917   3
  -5   1   1 1.45854 0.54287   2
  -5  -1  -1 2.34788 0.85342   6
   5   1  -1 2.15275 1.45550   7
   5  -1   1 2.00545 1.20241   6
   5  -1   1 4.03751 1.58377   5
   5   1  -1 2.66804 1.44032   5
  -5   1  -1 0.29313 0.37973   2
   5  -1  -1 0.69023 1.65133   5
  -5  -1   1 1.60751 0.76377   4
   5   1   1 -0.4063 1.62622   3
   5  -1  -1 0.35033 1.70533   3
  -5  -1   1 0.73757 1.01496   5
   5  -1  -1 0.77197 1.23294   6
  -5   1  -1 3.51499 1.48461   4
   5   1   1 1.62573 1.00602   4
   5  -1  -1 0.97669 1.67160   7
   5   1   1 1.09433 1.35493   7
   5   1   1 -1.7172 1.03564   5
   5  -1  -1 0.29454 0.76579   2
   5   1   1 1.94046 0.92151   6
  -5  -1   1 1.03884 0.63717   6
  -5   1  -1 0.52083 0.82920   6
  -6  -1  -1 72.3184 3.91751   6
   6   1  -1 74.6111 5.74233   3
   6   1  -1 75.9912 4.82263   5
   6  -1   1 67.9296 5.42163   7
   6  -1   1 71.6030 5.03775   5
   6  -1   1 72.1933 4.49781   6
  -6  -1  -1 75.5875 3.94935   4
  -6   1   1 78.5033 4.72679   4
   6  -1   1 66.4955 5.64229   3
  -6   1   1 70.6315 3.83246   6
  -6   1   1 72.1129 3.44648   2
   6   1  -1 68.3557 4.86856   7
   6   1  -1 79.1472 3.47518   2
   6   1  -1 73.9064 4.43055   4
   6   1   1 71.0458 5.03371   7
  -6  -1   1 74.6590 3.80639   4
   6  -1  -1 81.2331 5.66617   7
   6   1   1 70.6299 3.98802   6
  -6   1  -1 75.2247 4.81998   4
   6  -1  -1 76.3215 3.90291   2
   6  -1  -1 73.7122 5.08836   5
   6  -1  -1 80.7641 4.50827   6
   6   1   1 67.0457 4.63077   5
   6   1   1 71.9845 4.49672   4
  -6  -1   1 72.4068 3.69888   6
  -6   1  -1 71.6337 3.95426   6
   6   1   1 72.7704 5.76783   3
   6  -1  -1 63.4707 5.38725   3
   7   1  -1 51.9759 5.53963   3
   7   1  -1 40.5257 2.08968   2
   7   1  -1 40.4622 2.62093   6
  -7   1   1 40.1159 3.34548   4
  -7  -1  -1 40.7791 2.71105   4
   7  -1   1 45.3385 5.02432   7
  -7  -1  -1 38.7557 2.63767   6
   7  -1   1 46.1324 3.47515   6
   7   1  -1 43.2343 4.31442   5
   7  -1   1 46.1202 4.66243   5
   7   1  -1 41.3339 3.93426   7
   7  -1   1 35.9648 4.89598   3
  -7   1   1 38.0735 2.49495   6
  -7   1   1 41.7106 2.11042   2
   7  -1  -1 39.1186 4.45230   5
   7  -1  -1 44.9524 3.29426   6
   7  -1  -1 41.4596 2.57888   2
  -7  -1   1 40.1131 2.44433   6
  -7   1  -1 38.8404 2.67328   6
   7   1   1 39.5436 3.82131   5
   7  -1  -1 37.8188 4.53127   7
  -7   1  -1 43.2083 3.56364   4
   7   1   1 39.4976 2.81644   6
   7   1   1 32.2581 4.49912   3
   7   1   1 42.9757 3.97805   7
  -7  -1   1 40.9230 2.60213   4
   7  -1  -1 34.0284 4.62751   3
  -8   1   1 2.52480 0.92960   6
   8  -1   1 1.61681 1.57708   6
   8   1  -1 2.16998 2.47482   3
   8  -1   1 3.53740 2.34114   5
   8   1  -1 2.54460 0.58274   2
   8  -1   1 2.28199 2.30882   7
  -8   1   1 3.15132 0.57352   2
   8  -1   1 1.52653 2.43299   3
  -8  -1  -1 2.51939 1.25405   6
   8   1  -1 1.86364 2.00613   7
   8   1  -1 4.80917 2.05310   5
  -8   1   1 1.88714 1.47432   4
  -8  -1  -1 1.93636 1.08786   4
   8   1  -1 2.52945 1.12243   6
   8  -1  -1 0.76030 1.39408   6
   8  -1  -1 1.36780 2.05974   5
   8   1   1 1.06305 1.91824   7
  -8  -1   1 2.36494 0.90461   6
  -8   1  -1 2.88724 1.66298   4
   8   1   1 1.58809 2.34961   3
   8  -1  -1 2.06035 0.94634   2
   8   1   1 3.50407 2.31988   5
   8  -1  -1 4.99792 2.45632   7
   8  -1  -1 5.05018 2.78904   3
  -8  -1   1 3.65484 1.11193   4
   8   1   1 3.37721 1.32694   6
  -9   1   1 50.8787 3.21689   6
   9  -1   1 59.7166 5.59378   5
   9  -1   1 65.1234 7.08349   3
   9   1  -1 50.9414 4.99286   7
   9   1  -1 58.0227 3.69226   6
   9   1  -1 62.4124 6.04378   3
  -9   1   1 50.7996 4.12963   4
   9  -1   1 68.7570 6.90390   7
   9   1  -1 48.0483 5.23286   5
  -9  -1  -1 52.4304 3.42963   4
   9   1  -1 55.7916 2.64615   2
   9  -1   1 59.8556 4.41989   6
   9   1  -1 55.1529 2.73626   2
   9  -1  -1 67.2318 7.26433   3
   9   1   1 60.6643 5.30221   7
  -9  -1   1 58.4682 3.40880   4
   9   1   1 48.5443 4.70814   5
   9   1   1 64.3233 6.11606   3
   9   1   1 50.0880 3.74209   6
   9  -1  -1 55.1852 4.26891   6
  -9  -1   1 51.6606 3.22930   6
   9  -1  -1 55.2421 5.98509   5
  -9   1  -1 64.4393 4.51850   4
   9  -1  -1 53.2607 5.28177   7
  10   1  -1 1056.04 47.6566   7
  10   1  -1 998.663 48.8534   3
  10   1  -1 1098.82 45.8315   6
  10  -1   1 1094.97 48.0712   5
  10   1  -1 1018.48 47.4461   5
  10  -1   1 1059.66 49.1610   3
  10  -1   1 1034.94 46.5597   6
 -10  -1  -1 1103.78 45.4255   4
  10  -1   1 1022.25 48.3751   7
 -10   1   1 1103.52 46.3806   4
 -10  -1   1 1067.93 45.2892   4
  10  -1  -1 994.948 47.8045   5
  10   1   1 1058.68 45.9733   6
  10  -1  -1 1051.94 46.4326   6
  10   1   1 1040.08 47.5654   5
 -10  -1   1 1044.80 45.2931   6
  10  -1  -1 1022.66 48.2104   7
  10   1   1 1015.93 47.6499   7
  10  -1  -1 1017.66 48.9857   3
  10   1   1 1004.68 48.9859   3
 -10   1  -1 1133.29 46.6021   4
  11   1  -1 391.726 19.3782   5
  11  -1   1 381.227 19.9943   7
 -11   1   1 381.540 17.6078   4
  11   1  -1 326.243 17.0496   6
  11  -1   1 340.226 20.4755   3
  11  -1   1 343.342 19.2296   5
  11  -1   1 381.746 18.1306   6
  11   1  -1 355.378 20.4986   3
  11   1  -1 359.819 19.0148   7
 -11  -1  -1 364.491 16.5756   4
  11   1   1 366.132 19.1149   5
  11   1   1 371.774 17.4664   6
  11  -1  -1 382.408 17.9690   6
  11  -1  -1 372.033 19.6613   5
 -11   1  -1 367.956 17.7080   4
 -11  -1   1 388.933 16.5575   4
  11   1   1 367.673 19.2613   7
  11   1   1 353.320 20.4682   3
  11  -1  -1 379.197 20.6782   3
  11  -1  -1 383.273 19.9161   7
  12   1  -1 97.5725 9.09191   3
 -12  -1  -1 98.6985 5.45693   4
  12  -1   1 91.6569 8.43736   7
 -12  -1  -1 106.935 5.40991   4
  12  -1   1 109.480 7.16452   6
  12  -1   1 97.0874 8.42542   5
  12   1  -1 101.162 8.10605   7
 -12   1   1 95.7109 6.84456   4
  12  -1   1 97.6260 9.09147   3
  12   1  -1 104.844 6.28190   6
  12   1  -1 89.9390 7.92091   5
 -12   1  -1 105.564 8.97456   4
  12  -1  -1 100.914 8.27107   5
  12   1   1 93.6622 8.00904   5
  12  -1  -1 95.7541 6.71769   6
  12   1   1 99.0965 9.20585   3
  12  -1  -1 97.4147 8.55874   7
  12   1   1 97.0575 6.35782   6
  12  -1  -1 108.340 9.64022   3
 -12  -1   1 99.0865 5.27906   4
  12   1   1 110.612 8.45464   7
  13   1  -1 195.718 12.4336   7
  13  -1   1 192.324 11.1043   6
  13   1  -1 179.869 13.6007   3
  13  -1   1 189.832 12.6799   5
  13  -1   1 190.891 14.1603   3
  13   1  -1 188.017 12.6022   5
  13  -1   1 196.495 13.1221   7
  13   1  -1 195.223 10.3892   6
 -13  -1  -1 191.646 9.09419   4
 -13   1   1 195.608 10.2280   4
  13   1   1 192.170 12.3817   5
  13  -1  -1 163.171 13.5405   3
  13   1   1 192.904 12.4685   7
  13  -1  -1 184.660 12.6731   5
 -13   1  -1 206.149 10.5168   4
  13  -1  -1 192.899 10.8940   6
  13   1   1 191.419 10.5573   6
  13  -1  -1 199.650 13.0017   7
 -13  -1   1 189.119 9.04740   4
  13   1   1 179.217 13.6065   3
  14  -1   1 28.0765 5.75070   7
  14  -1   1 36.3104 7.33586   3
  14   1  -1 37.3435 4.21670   6
 -14  -1  -1 37.8743 2.56704   4
  14  -1   1 40.1693 6.79697   5
  14   1  -1 40.8130 7.70218   3
  14  -1   1 30.2707 4.67742   6
 -14   1   1 31.2462 3.70930   4
  14   1  -1 47.9767 6.49948   7
 -14  -1  -1 31.6425 2.44084   4
  14   1  -1 28.0368 5.82666   5
 -14   1  -1 34.3822 3.92848   4
  14   1   1 25.5998 6.88816   3
  14   1   1 35.0347 5.99298   7
  14  -1  -1 29.6622 6.74771   3
  14  -1  -1 27.5494 5.91686   7
  14  -1  -1 26.7816 5.65133   5
  14   1   1 30.9552 4.23031   6
 -14  -1   1 30.6063 2.76412   4
  14  -1  -1 31.1341 4.52105   6
 -14  -1   1 28.8601 2.46329   4
  14   1   1 43.0219 6.64713   5
  15   1  -1 111.395 9.90064   7
  15   1  -1 126.459 7.96112   6
 -15  -1  -1 122.326 5.82416   4
 -15   1   1 122.484 7.30272   4
  15   1  -1 127.156 10.7163   5
  15  -1   1 132.803 10.8820   5
  15  -1   1 119.435 13.5372   3
  15  -1   1 139.938 10.0404   6
  15  -1   1 112.817 10.5466   7
 -15  -1  -1 119.290 5.83539   4
  15   1  -1 125.400 13.5073   3
  15   1   1 114.972 8.06905   6
 -15  -1   1 112.781 5.79507   4
 -15   1  -1 121.275 7.40114   4
  15  -1  -1 126.222 10.7042   7
  15  -1  -1 135.487 8.63729   6
  15   1   1 128.248 10.4247   7
  15  -1  -1 120.629 10.6984   5
  15  -1  -1 135.525 12.3041   3
 -15  -1   1 112.993 5.76015   4
  15   1   1 121.042 13.4522   3
  15   1   1 142.835 12.3792   5
  16  -1   1 135.624 11.6470   7
 -16   1   1 122.118 7.45831   4
  16  -1   1 138.335 9.56527   6
  16   1  -1 131.324 12.8047   3
  16   1  -1 131.045 8.46647   6
  16   1  -1 120.883 11.1954   5
  16  -1   1 147.437 14.2039   5
  16   1  -1 113.288 10.4670   7
  16  -1   1 144.977 13.2293   3
  16   1   1 111.157 10.6233   7
  16   1   1 126.481 13.9722   3
  16  -1  -1 130.880 11.6902   5
  16   1   1 137.494 11.5133   5
  16  -1  -1 137.353 9.08524   6
  16  -1  -1 133.712 11.6663   7
  16  -1  -1 126.228 14.0940   3
 -16   1  -1 120.305 7.49747   4
  17   1  -1 46.8791 9.40334   3
  17   1  -1 63.8049 8.32133   7
  17  -1   1 59.8022 8.65988   5
  17  -1   1 58.9560 7.03945   6
  17   1  -1 56.7831 8.78494   5
  17  -1   1 50.1024 9.53693   3
  17  -1   1 53.3380 8.52280   7
 -17   1   1 48.8927 4.21850   4
  17   1  -1 57.0742 5.82701   6
  17  -1  -1 49.3901 5.88144   6
  17   1   1 53.4783 6.16523   6
  17   1   1 56.7111 9.76630   3
  17  -1  -1 47.8262 8.06131   7
  17  -1  -1 67.0567 9.67138   5
  17  -1  -1 57.4084 10.2823   3
  17   1   1 61.8294 9.14845   5
  17   1   1 62.0530 8.40318   7
 -17   1  -1 51.3684 4.38953   4
  18   1  -1 -1.1106 5.69614   3
  18  -1   1 8.59403 5.82663   7
 -18   1   1 4.48490 1.95655   4
  18   1  -1 3.95839 4.64549   7
  18   1  -1 0.86302 4.68886   5
  18   1  -1 2.68108 2.85100   6
  18  -1   1 4.27295 6.52813   3
  18  -1   1 0.89267 3.32835   6
  18  -1   1 0.35361 4.92534   5
 -18   1  -1 1.82604 1.85162   4
  18   1   1 2.11696 4.68338   7
  18   1   1 4.32751 5.92974   3
  18  -1  -1 3.31573 4.58677   5
  18   1   1 -2.0458 2.79088   6
  18  -1  -1 1.06560 4.81496   7
  18   1   1 4.41159 5.19554   5
  18  -1  -1 8.89613 7.30004   3
  19   1  -1 26.8525 8.76833   3
  19   1  -1 39.6875 7.47006   7
  19   1  -1 27.6017 7.38706   5
  19  -1   1 24.7690 7.63157   5
  19  -1   1 50.2372 6.63760   6
  19  -1   1 43.7008 8.40633   7
  19  -1   1 58.2114 11.5793   3
  19  -1  -1 59.0238 8.99082   7
  19  -1  -1 47.9830 10.7345   3
  19   1   1 54.2859 6.19078   6
  19   1   1 47.4655 7.96415   7
  19   1   1 47.3921 8.68079   5
  19   1   1 71.5947 11.6569   3
  19  -1  -1 36.7218 8.32691   5
  20   1  -1 1.76325 5.54638   5
  20  -1   1 3.97757 5.88504   7
  20   1  -1 3.65300 4.86612   7
  20  -1   1 3.12313 7.04412   3
  20   1  -1 2.67723 7.39175   3
  20  -1  -1 5.22429 6.66070   3
  20  -1  -1 5.47219 5.66966   7
  20   1   1 7.46316 6.25668   5
  20   1   1 9.05284 5.48029   7
  20   1   1 5.82300 7.17392   3
  20  -1  -1 -0.1303 5.03186   5
  21  -1   1 12.5659 8.69452   3
  21  -1   1 2.46563 6.09238   5
  21   1  -1 6.26264 6.18497   5
  21   1  -1 4.24102 7.09709   3
  21   1  -1 9.31009 5.54330   7
  21  -1   1 6.57166 5.91816   7
  21  -1  -1 11.4253 7.89002   3
  21   1   1 3.74625 6.39686   5
  21  -1  -1 6.73144 5.63752   7
  21   1   1 9.71727 7.79282   3
  21   1   1 6.83497 5.54624   7
  21  -1  -1 5.98806 6.69735   5
  22  -1   1 14.5205 8.71459   3
  22   1  -1 6.84819 8.81965   3
  22   1  -1 4.11550 6.80178   5
  22  -1   1 0.83150 5.66325   7
  22  -1   1 -3.5864 5.34563   5
  22   1  -1 3.63301 5.41024   7
  22   1   1 9.55352 8.23971   3
  22   1   1 -6.7611 5.53123   5
  22   1   1 10.5153 5.96569   7
  22  -1  -1 2.10643 8.69718   3
  22  -1  -1 5.63524 6.18940   7
  22  -1  -1 4.14622 6.87006   5
  23   1  -1 8.20983 7.59658   5
  23  -1   1 1.25899 10.4202   3
  23  -1   1 -0.7272 6.83266   5
  23  -1   1 -5.6854 6.12802   7
  23  -1  -1 10.1419 10.3161   3
  23  -1  -1 4.90114 9.73549   7
  23   1   1 -6.0495 5.10754   5
  23  -1  -1 4.49203 7.37645   5
  24  -1   1 72.5972 11.2646   7
  24   1  -1 60.2148 9.28311   7
  24  -1   1 64.2108 12.3433   5
  24  -1   1 82.1361 15.1388   3
  24   1  -1 28.8681 12.2599   3
  24   1  -1 71.8769 12.2990   5
  24   1   1 65.3982 12.2122   5
  24  -1  -1 72.2975 14.7385   3
  24   1   1 61.0296 9.61147   7
  24  -1  -1 63.0702 11.3133   5
  24   1   1 71.5195 14.7871   3
  24  -1  -1 54.4422 9.80041   7
  25  -1   1 27.0640 11.1403   5
  25   1   1 44.1025 11.0011   5
  25  -1  -1 56.4013 11.8633   5
   0   2   1 2968.44 143.638  10
   0   2   1 2563.91 136.721   9
  -1   2   1 1253.87 54.1587   4
   1  -2   1 1253.21 54.3513   6
  -1   2   1 1292.08 54.1237   3
  -1   2   1 1287.32 54.3827   7
  -1   2   1 1272.51 54.3783   5
   1   2  -1 1307.11 53.7612   3
   1   2   1 1290.64 54.3095   2
   1   2   1 1276.64 54.1891   6
   1  -2  -1 1181.11 54.3177   5
   1   2   1 1287.95 53.6816   7
  -1   2  -1 1228.35 54.3000   6
  -1   2  -1 1280.42 54.3481   7
   1  -2  -1 1226.74 54.2828   2
   1  -2  -1 1222.56 54.1455   4
  -1   2  -1 1298.91 53.9073   3
  -1   2  -1 1309.01 54.1666   5
   2  -2   1 175.601 9.18254   3
  -2   2   1 199.768 9.60632   5
  -2  -2  -1 184.038 8.73835   6
   2   2  -1 192.898 8.36971   5
   2  -2   1 186.910 9.29407   7
  -2   2   1 194.016 9.44925   3
   2   2  -1 186.033 8.76416   3
   2  -2   1 189.657 9.49721   6
   2  -2   1 184.762 9.00214   5
  -2  -2  -1 184.874 8.67319   5
  -2   2   1 181.769 9.21821   7
  -2   2   1 179.273 8.98026   4
  -2  -2  -1 181.592 8.82409   2
  -2   2   1 175.383 8.83083   2
   2   2   1 184.610 8.86018   2
  -2   2  -1 199.547 9.02153   6
  -2   2  -1 190.191 8.91249   3
   2  -2  -1 192.180 9.28803   7
   2  -2  -1 188.912 9.06744   3
   2  -2  -1 202.974 9.27413   5
  -2   2  -1 190.718 9.25473   7
  -2  -2   1 195.564 8.41942   5
   2  -2  -1 195.691 9.40004   4
  -2  -2   1 194.061 8.76685   3
   2   2   1 179.768 8.67522   6
   2  -2  -1 186.802 8.90705   2
   2   2   1 192.662 8.15954   7
  -2  -2   1 187.819 8.18157   7
  -2   2  -1 196.911 9.38048   5
  -3  -2  -1 2958.89 127.724   2
   3  -2   1 2911.59 128.195   5
  -3   2   1 2976.94 128.537   7
  -3   2   1 3184.31 128.444   3
  -3  -2  -1 3037.08 127.695   6
  -3   2   1 2911.29 128.132   4
  -3   2   1 3053.72 128.239   5
   3   2  -1 3063.62 127.458   6
   3   2  -1 3139.72 127.347   7
  -3   2   1 3130.69 127.988   6
   3  -2   1 2847.77 128.495   7
   3  -2   1 3048.83 128.115   6
  -3   2   1 2782.90 127.686   2
   3  -2   1 3020.01 128.290   3
   3   2  -1 2991.53 128.129   3
  -3   2  -1 2860.96 127.777   2
  -3   2  -1 3116.75 128.603   7
  -3   2  -1 3008.20 128.217   4
   3  -2  -1 2886.18 128.310   3
   3   2   1 3102.07 127.428   7
   3  -2  -1 2948.39 127.837   2
   3  -2  -1 3110.40 128.410   5
  -3  -2   1 3008.68 127.398   7
   3   2   1 3104.12 128.259   3
   3   2   1 3033.93 127.755   2
  -3   2  -1 3068.91 128.287   3
  -3   2  -1 3071.38 127.916   6
   3  -2  -1 3027.85 128.225   4
  -3   2  -1 3035.52 128.101   5
   3  -2  -1 2889.40 128.499   7
  -3  -2   1 3019.72 128.077   3
  -4  -2  -1 1570.95 66.7901   5
   4  -2   1 1497.49 67.6203   3
  -4  -2  -1 1557.36 67.4531   3
  -4   2   1 1503.70 66.6273   2
  -4   2   1 1598.53 67.4026   5
   4   2  -1 1620.59 66.6628   7
   4   2  -1 1621.11 66.1307   4
   4   2  -1 1626.86 66.7306   5
  -4   2   1 1513.97 67.2902   4
   4   2  -1 1547.36 66.3153   6
  -4  -2  -1 1600.70 66.9858   6
   4  -2   1 1455.14 67.7858   7
   4  -2   1 1503.38 67.3948   5
   4   2  -1 1606.56 67.5970   3
   4  -2   1 1607.93 67.2108   6
  -4   2   1 1567.70 67.8350   7
  -4   2   1 1538.50 67.3014   6
  -4   2   1 1583.64 67.8186   3
  -4   2  -1 1584.40 67.8562   7
   4   2   1 1575.71 66.2347   4
   4   2   1 1620.41 66.5344   6
  -4   2  -1 1470.41 66.7001   2
  -4   2  -1 1519.67 67.8846   5
  -4  -2   1 1591.50 67.4718   3
  -4  -2   1 1547.46 66.4917   6
   4   2   1 1603.93 66.8862   5
  -4   2  -1 1637.19 67.7546   3
   4  -2  -1 1477.52 67.7664   7
   4  -2  -1 1567.61 67.7892   3
   4   2   1 1564.82 66.6704   2
   4   2   1 1664.94 66.1491   4
  -4  -2   1 1591.80 66.6969   7
   4  -2  -1 1538.49 67.5411   5
   4  -2  -1 1617.99 67.1919   6
   4   2   1 1551.18 67.6042   3
  -4   2  -1 1469.28 67.3299   4
  -4  -2   1 1564.48 66.5939   5
  -4   2  -1 1572.13 66.8851   6
   4   2   1 1598.41 66.7505   7
   4  -2  -1 1396.27 66.7481   2
   4  -2  -1 1586.47 67.4765   4
  -5   2   1 1457.42 63.5795   4
   5   2  -1 1471.07 63.0355   7
   5   2  -1 1556.19 63.1201   5
   5  -2   1 1412.97 64.2061   7
   5   2  -1 1455.68 64.0662   3
  -5  -2  -1 1479.81 62.7482   6
   5  -2   1 1432.52 64.1626   3
   5   2  -1 1511.76 62.3974   6
   5  -2   1 1546.91 63.4859   6
  -5   2   1 1484.11 62.6338   2
   5  -2   1 1422.95 63.7838   5
  -5   2   1 1518.88 62.9689   6
  -5   2  -1 1507.09 62.9696   6
   5  -2  -1 1442.32 63.8811   5
  -5   2  -1 1437.54 62.7063   2
   5  -2  -1 1517.17 63.3894   6
   5   2   1 1431.23 64.0325   3
  -5   2  -1 1458.00 63.6562   4
   5   2   1 1448.48 63.0985   7
   5  -2  -1 1445.56 64.2685   7
   5   2   1 1500.20 62.6199   6
   5  -2  -1 1324.80 62.8318   2
  -5  -2   1 1468.97 62.8538   5
   5   2   1 1475.08 62.6481   2
   5   2   1 1493.78 63.1817   5
  -5  -2   1 1481.05 62.5909   6
   5  -2  -1 1442.26 64.2397   3
  -6   2   1 259.517 12.8769   4
   6  -2   1 252.809 13.2300   5
   6   2  -1 255.423 13.5682   3
   6   2  -1 270.378 11.6326   6
   6   2  -1 257.551 12.5330   7
   6   2  -1 253.956 12.4966   5
   6  -2   1 283.342 12.9126   6
   6  -2   1 238.092 13.5220   7
  -6   2   1 266.946 11.7286   2
   6  -2   1 266.041 13.8693   3
   6   2  -1 259.464 11.9857   4
  -6  -2  -1 254.331 11.9517   6
   6   2  -1 262.985 11.6496   2
  -6   2   1 268.053 12.1188   6
  -6   2  -1 261.107 12.1255   6
   6   2   1 273.447 11.9051   6
   6  -2  -1 261.238 13.7455   7
   6  -2  -1 247.105 12.0787   2
  -6   2  -1 261.961 11.7960   2
   6  -2  -1 283.096 12.7915   6
   6   2   1 257.708 13.6472   3
   6   2   1 258.433 12.0865   4
   6  -2  -1 260.589 13.4041   5
   6  -2  -1 248.613 13.6663   3
   6   2   1 240.962 12.4901   5
   6   2   1 251.288 12.5983   7
   6   2   1 270.425 11.7834   2
  -6   2  -1 268.033 13.0616   4
  -6  -2   1 262.288 12.1042   6
   7  -2   1 76.3027 6.44521   7
   7   2  -1 80.6754 5.36554   5
   7   2  -1 77.8825 6.42641   3
   7   2  -1 84.9441 5.45625   7
   7   2  -1 86.9853 4.18584   2
  -7   2   1 87.8355 4.72761   6
  -7   2   1 83.4185 4.22846   2
  -7  -2  -1 83.4297 4.68586   6
   7  -2   1 78.3010 6.40512   3
   7  -2   1 82.8517 5.57369   6
   7   2  -1 87.0405 4.99669   4
   7  -2   1 74.2849 5.85645   5
  -7   2   1 81.7737 5.55808   4
   7   2  -1 83.4950 4.32865   6
  -7  -2   1 86.9641 4.55180   6
   7  -2  -1 83.3605 4.77622   2
   7  -2  -1 92.2616 5.60594   6
   7   2   1 83.6801 6.47753   3
   7   2   1 91.2588 5.16790   4
   7   2   1 88.7916 5.65232   7
   7  -2  -1 84.7250 6.51105   7
   7   2   1 88.6516 4.28000   2
   7  -2  -1 82.7812 6.71356   3
   7   2   1 91.4817 4.67468   6
  -7  -2   1 87.4675 3.77052   4
  -7   2  -1 91.9020 5.90767   4
  -7   2  -1 87.6161 4.30308   2
   7  -2  -1 89.6423 6.39478   5
   7   2   1 82.9678 5.55828   5
   8   2  -1 24.1131 4.84152   3
   8   2  -1 26.5957 3.36384   7
   8   2  -1 27.0711 3.40802   5
  -8   2   1 20.4346 1.96274   6
   8  -2   1 22.7768 4.08160   7
  -8  -2  -1 20.7511 2.56612   6
  -8  -2  -1 22.4753 1.26836   4
   8  -2   1 13.5338 3.54428   3
   8  -2   1 26.5199 4.64648   5
   8   2  -1 22.4844 1.96453   6
  -8   2   1 24.4390 1.60302   2
   8   2  -1 23.9070 1.54110   2
  -8   2   1 27.7324 3.25657   4
   8  -2   1 29.1781 3.41638   6
   8   2   1 23.7729 3.37091   5
   8  -2  -1 24.4346 4.35430   3
   8   2   1 24.6467 2.20699   6
   8   2   1 23.9036 1.48632   2
   8  -2  -1 24.1153 2.19002   2
   8   2   1 22.1064 3.14439   7
  -8   2  -1 24.8742 3.27127   4
   8   2   1 17.7428 3.80610   3
  -8  -2   1 22.8040 1.33908   4
   8  -2  -1 25.1938 4.23862   7
  -8   2  -1 23.3819 1.49973   2
   8  -2  -1 23.4399 3.10110   6
   8   2   1 20.6527 1.30885   2
   8  -2  -1 24.5353 3.78302   5
  -8  -2   1 21.7658 2.11842   6
   9  -2   1 459.903 20.8646   6
   9   2  -1 458.986 19.4156   6
  -9   2   1 455.846 20.7829   4
   9   2  -1 449.028 21.0122   5
   9   2  -1 427.475 20.9017   7
   9  -2   1 459.214 22.7634   3
   9  -2   1 436.900 22.3012   7
   9   2  -1 444.755 19.2398   2
   9   2  -1 439.444 18.7542   2
   9   2  -1 405.403 22.2158   3
  -9   2   1 446.562 18.7881   2
   9  -2   1 448.993 21.8392   5
   9   2   1 428.045 19.5929   6
  -9   2  -1 450.573 20.8825   4
   9   2   1 433.895 21.1116   5
   9  -2  -1 454.153 21.9101   5
  -9  -2   1 425.334 19.4127   6
   9  -2  -1 423.989 20.5647   6
   9  -2  -1 417.586 22.4523   3
   9   2   1 418.559 20.9689   7
   9   2   1 397.073 22.1136   3
   9  -2  -1 454.628 22.3893   7
   9  -2  -1 389.143 19.3083   2
  10   2  -1 38.2896 5.85233   3
  10  -2   1 45.3118 6.21476   3
 -10   2   1 42.5703 2.19535   2
  10  -2   1 48.5123 6.38314   7
  10  -2   1 43.9052 4.67415   6
  10   2  -1 43.4474 3.20246   6
  10   2  -1 38.1044 2.10044   2
  10   2  -1 36.3521 4.59105   7
  10  -2   1 46.1735 5.78808   5
  10   2  -1 40.0061 2.41007   2
 -10   2   1 49.7976 7.07347   4
  10   2  -1 46.4245 5.18241   5
  10   2   1 43.5671 3.37112   6
  10   2   1 47.9984 5.20871   7
  10  -2  -1 48.9479 5.83917   5
  10  -2  -1 43.4895 5.73321   7
 -10  -2   1 38.6183 3.00818   6
  10  -2  -1 46.5785 6.39092   3
  10   2   1 51.1811 6.59405   3
  10   2   1 37.9094 4.75599   5
  10  -2  -1 49.7212 4.35731   6
 -11   2   1 80.6898 5.78977   4
  11   2  -1 70.7490 4.74679   6
  11  -2   1 80.3415 7.15720   5
  11  -2   1 76.2264 7.60687   7
  11  -2   1 87.7893 8.06241   3
  11   2  -1 79.0183 6.42881   7
  11   2  -1 82.8121 6.64499   5
  11   2  -1 83.7220 7.97562   3
  11   2   1 74.6892 6.43062   7
  11   2   1 80.3409 6.68539   5
  11  -2  -1 94.2342 7.92239   7
  11   2   1 82.5624 9.30999   3
  11  -2  -1 74.6710 5.87007   6
  11  -2  -1 77.3007 7.65496   3
 -11   2  -1 81.1522 5.90976   4
  11  -2  -1 86.9217 7.27361   5
  11   2   1 75.7095 5.03030   6
  12   2  -1 -1.2261 2.52371   5
  12  -2   1 1.80280 3.51334   7
  12  -2   1 1.54380 3.70503   3
  12  -2   1 -1.6503 3.18699   5
  12   2  -1 0.81414 1.58643   6
 -12   2   1 2.92859 2.22867   4
  12   2  -1 3.41252 2.74872   7
  12  -2   1 -1.1649 2.11009   6
  12   2  -1 -2.5846 3.01528   3
  12   2   1 1.02282 2.61354   7
  12  -2  -1 -5.9972 2.13312   5
  12  -2  -1 2.74077 2.33839   6
  12  -2  -1 4.30840 4.04043   3
  12   2   1 -0.7256 1.58420   6
  12   2   1 2.72316 3.52768   3
  12   2   1 0.68573 2.56677   5
 -12   2  -1 -2.5067 1.92908   4
  12  -2  -1 -1.0618 3.29255   7
  13  -2   1 55.9236 7.72728   5
  13   2  -1 47.2719 5.96729   7
  13   2  -1 50.6601 6.74480   5
  13  -2   1 47.7022 5.68650   6
  13  -2   1 57.2995 8.69737   3
  13  -2   1 44.7056 6.99261   7
 -13   2   1 57.2744 5.04095   4
  13   2  -1 57.6995 8.46467   3
  13   2  -1 55.6439 4.43008   6
  13  -2  -1 57.6820 7.87942   5
  13  -2  -1 55.1734 7.72939   7
 -13   2  -1 58.6042 5.59508   4
  13   2   1 54.3850 7.95145   3
  13   2   1 53.7124 6.72440   5
  13  -2  -1 45.2827 8.02377   3
  13   2   1 47.3052 6.10131   7
  13  -2  -1 57.4846 5.82049   6
  13   2   1 53.6117 4.60319   6
  14   2  -1 30.0584 5.58810   7
  14  -2   1 43.3492 7.47040   5
 -14   2   1 36.4531 4.46608   4
  14   2  -1 37.1956 5.90010   5
  14  -2   1 31.6590 7.18958   3
  14   2  -1 40.5886 4.23001   6
  14  -2   1 32.9169 6.77164   7
  14  -2   1 45.1555 6.47323   6
  14   2  -1 31.3209 7.15646   3
  14   2   1 35.7329 7.55454   3
  14  -2  -1 19.5127 6.16724   3
  14  -2  -1 25.1265 4.38495   6
  14  -2  -1 29.8108 6.49920   7
  14   2   1 38.7398 4.32811   6
  14   2   1 40.4263 6.01795   7
  14  -2  -1 43.5630 6.99857   5
  14   2   1 29.1711 5.68744   5
 -14   2  -1 35.8809 4.51411   4
  15  -2   1 2.98992 4.29597   5
  15  -2   1 4.46346 3.51374   6
  15  -2   1 5.19584 5.10150   3
 -15   2   1 2.01520 2.41312   4
  15   2  -1 2.15386 3.34289   7
  15   2  -1 -3.5445 3.55568   5
  15   2  -1 -1.1760 4.82466   3
  15  -2   1 5.72817 4.44980   7
  15   2  -1 1.59349 2.26604   6
  15  -2  -1 -2.5749 3.55671   5
  15   2   1 -1.9828 3.27778   7
  15  -2  -1 3.32105 2.83259   6
  15  -2  -1 3.11716 4.26744   7
 -15   2  -1 0.37752 2.46138   4
  15   2   1 2.87606 4.65553   3
  15  -2  -1 2.42354 4.74239   3
  15   2   1 1.92476 2.51133   6
  16  -2   1 8.50716 6.36467   3
  16   2  -1 -4.1634 3.94887   5
  16  -2   1 6.85168 4.89999   7
  16  -2   1 6.72826 4.82811   5
  16   2  -1 7.92837 4.15287   7
  16   2  -1 3.83339 5.48976   3
  16   2  -1 2.25960 2.50035   6
 -16   2   1 3.03977 2.49016   4
  16  -2   1 2.60290 3.40474   6
  16  -2  -1 3.03954 3.34180   6
  16   2   1 -0.2353 4.86305   3
  16  -2  -1 5.10404 4.75812   7
  16  -2  -1 -3.3237 3.78281   5
  16   2   1 1.34384 4.49496   5
  16  -2  -1 3.83172 5.68705   3
 -16   2  -1 1.86808 2.55081   4
  16   2   1 8.47678 4.23916   7
  17   2  -1 90.4667 12.6612   3
  17   2  -1 80.0355 9.83040   5
  17   2  -1 87.7839 6.54351   6
 -17   2   1 79.5262 6.26774   4
  17  -2   1 101.864 8.36936   6
  17  -2   1 90.6138 10.7627   7
  17  -2   1 96.0823 12.9819   3
  17   2  -1 94.2614 8.99539   7
  17  -2   1 76.8091 10.7851   5
  17  -2  -1 89.2625 12.5695   3
  17   2   1 93.0524 7.67169   6
  17  -2  -1 95.6265 10.9991   5
  17   2   1 86.9209 9.68616   7
  17   2   1 94.5245 10.7662   5
 -17   2  -1 91.2548 6.49490   4
  17   2   1 91.4234 12.0350   3
  17  -2  -1 91.1223 10.9088   7
  18   2  -1 212.153 15.7192   5
  18  -2   1 198.755 13.4827   6
  18   2  -1 217.374 17.4761   3
  18  -2   1 238.064 16.9598   7
  18   2  -1 237.404 12.2883   6
  18  -2   1 218.437 18.0900   3
  18  -2   1 205.426 15.8836   5
  18   2  -1 209.339 14.4271   7
 -18   2   1 218.186 11.4110   4
  18   2   1 211.380 17.2761   3
  18  -2  -1 188.310 15.5434   5
  18   2   1 213.504 15.7696   5
  18  -2  -1 217.462 16.1854   7
  18   2   1 233.370 12.7994   6
  18  -2  -1 214.625 18.1891   3
  18   2   1 208.499 14.6033   7
 -18   2  -1 209.959 11.4350   4
  19   2  -1 138.970 12.0542   7
  19   2  -1 163.460 13.7398   5
  19  -2   1 173.571 14.8300   5
  19  -2   1 154.755 17.8574   3
  19  -2   1 170.480 14.1768   7
  19  -2   1 165.642 11.5010   6
  19   2  -1 161.898 17.6060   3
 -19   2   1 159.228 8.84094   4
  19  -2  -1 163.033 14.4659   5
  19   2   1 157.682 17.4050   3
  19   2   1 147.096 12.6063   7
  19  -2  -1 161.848 15.5225   3
 -19   2  -1 154.484 8.87807   4
  19  -2  -1 165.907 13.9215   7
  19   2   1 171.507 10.6074   6
  19   2   1 161.832 13.9790   5
  20   2  -1 166.491 12.7989   7
  20   2  -1 154.488 17.8693   3
  20  -2   1 140.208 13.7140   7
  20   2  -1 149.817 13.9739   5
  20  -2   1 135.324 15.9360   5
  20  -2   1 148.709 17.3553   3
  20  -2  -1 169.310 18.6207   3
  20   2   1 167.709 14.3516   5
  20   2   1 139.870 12.4273   7
  20  -2  -1 153.708 14.2454   7
  20   2   1 180.003 16.4919   3
  21   2  -1 0.74895 6.48778   5
  21  -2   1 5.49862 8.15895   3
  21   2  -1 -1.9887 3.83431   7
  21   2  -1 -0.4785 7.18324   3
  21  -2   1 -4.1350 5.21586   7
  21  -2   1 2.06941 6.89311   5
  21  -2  -1 -4.0646 4.93544   5
  21  -2  -1 0.31002 6.90688   3
  21  -2  -1 0.39751 5.45412   7
  21   2   1 -1.6190 4.21455   7
  21   2   1 2.66953 5.82568   5
  21   2   1 7.39939 8.46497   3
  22   2  -1 -0.9372 5.94051   5
  22  -2   1 -2.6616 5.66349   5
  22  -2   1 5.62396 6.68376   7
  22   2  -1 -1.3148 7.29102   3
  22   2  -1 0.85129 4.64979   7
  22  -2   1 1.96020 7.68320   3
  22   2   1 -1.9347 4.67191   7
  22   2   1 11.8337 9.10978   3
  22  -2  -1 -2.1644 6.03333   5
  22  -2  -1 9.82095 6.82207   7
  22   2   1 -4.3913 5.80505   5
  22  -2  -1 -0.0154 7.77264   3
  23  -2   1 2.33221 6.84721   7
  23   2  -1 -1.5276 6.26739   5
  23  -2   1 4.00414 9.42503   3
  23  -2   1 -5.2878 6.18535   5
  23  -2  -1 0.98731 7.48651   7
  23  -2  -1 3.72295 6.55248   5
  23   2   1 4.97401 6.73155   5
  23  -2  -1 0.17585 8.62488   3
  24  -2   1 17.8023 10.4972   3
  24  -2   1 33.4320 9.36584   7
  24   2  -1 44.8665 10.5917   5
  24   2  -1 46.4129 7.87117   7
  24   2  -1 26.3022 11.5248   3
  24  -2   1 47.2033 12.7770   5
  24   2   1 35.5777 11.3034   3
  24  -2  -1 47.2832 10.6954   5
  24  -2  -1 32.7942 10.7991   3
  24  -2  -1 39.3523 9.18975   7
  24   2   1 9.50603 8.49536   5
  25   2  -1 11.8260 12.9911   5
  25  -2   1 6.03802 8.95410   5
  25   2   1 11.5218 8.68103   5
  25  -2  -1 8.33262 9.54111   5
   0   3   1 -0.2566 0.82237   7
   0  -3  -1 1.78175 0.82701   3
   0   3  -1 0.78193 0.85275   7
   0   3  -1 -0.0538 0.35610   3
   0  -3   1 -0.4556 0.12443   3
   0   3   1 0.57559 1.23848   2
   0   3   1 -0.1085 0.65880   3
   0  -3   1 -0.3143 0.76267   5
   0   3   1 1.33612 1.14578   5
   0   3  -1 -0.1258 0.80342   5
  -1   3   1 1356.62 56.8749   7
  -1   3   1 1343.70 56.9606   5
   1  -3   1 1290.53 56.7468   5
  -1   3   1 1327.75 56.6549   4
  -1   3   1 1236.29 56.8798   2
   1  -3   1 1261.40 56.1406   3
  -1   3   1 1379.50 56.4872   3
  -1  -3  -1 1325.11 56.0873   7
   1  -3   1 1299.83 56.8378   7
   1  -3  -1 1322.86 56.5752   4
   1   3   1 1292.62 56.9292   2
   1   3   1 1318.48 56.1507   7
  -1   3  -1 1380.22 57.0465   6
  -1  -3   1 1344.96 56.1478   7
   1  -3  -1 1257.54 56.4061   3
  -1   3  -1 1313.68 57.1057   5
  -1   3  -1 1342.87 56.1888   3
  -1   3  -1 1414.26 56.9133   7
   1  -3  -1 1290.89 56.9135   5
   1  -3  -1 1282.04 56.8013   7
   2  -3   1 21.0782 2.60963   7
  -2   3   1 18.6869 2.42280   5
  -2   3   1 16.8891 2.18603   2
  -2   3   1 21.4541 2.25480   3
   2  -3   1 19.9416 2.62113   6
   2   3  -1 17.0210 1.75811   3
  -2  -3  -1 18.6423 1.02753   7
   2  -3   1 21.1787 2.38514   5
  -2   3   1 21.7582 2.59370   7
  -2   3   1 20.4601 2.34223   4
   2  -3  -1 19.3670 2.21737   4
  -2  -3   1 18.5239 1.66176   3
  -2   3  -1 17.5716 2.29387   6
   2  -3  -1 18.1984 2.18979   3
   2  -3  -1 16.1255 2.37512   5
   2   3   1 17.3506 1.14423   7
  -2   3  -1 16.5444 2.21544   2
   2  -3  -1 17.6424 2.38582   7
   2   3   1 15.6418 1.95683   6
   2   3   1 15.2879 2.18491   2
  -2   3  -1 15.3479 2.31207   7
   2  -3  -1 18.5699 2.51675   2
  -2   3  -1 22.5343 2.31406   5
  -2  -3   1 18.0686 1.07240   7
  -2   3  -1 22.0916 2.13882   3
   3  -3   1 8342.80 386.520  10
  -3  -3  -1 8564.18 396.626  12
   3   3  -1 8326.66 392.481  12
  -3  -3  -1 7997.29 379.249  10
  -3   3   1 8598.19 395.605   8
   3   3  -1 8490.18 380.610  10
   3  -3   1 7639.05 414.269   8
  -3   3   1 8811.87 397.554   9
  -3   3   1 7999.46 387.279  11
  -3   3   1 8634.67 391.081  10
  -3  -3   1 7405.66 392.524  10
  -3   3  -1 8056.36 384.573  10
   3  -3  -1 8931.17 391.277  10
   3  -3  -1 7538.23 412.560   8
   3   3   1 8758.40 385.114  10
   3   3   1 8158.10 393.234  12
  -3  -3   1 8385.69 394.313  12
  -4   3   1 332.715 15.9901   7
   4  -3   1 315.767 15.9101   7
  -4   3   1 328.388 15.1872   6
  -4  -3  -1 313.831 14.7831   6
  -4   3   1 318.298 14.9097   2
   4   3  -1 321.751 14.4674   5
   4  -3   1 314.438 15.5139   3
  -4  -3  -1 320.283 14.6954   5
   4   3  -1 337.771 15.3859   3
   4   3  -1 303.636 14.7964   6
  -4   3   1 321.669 15.3994   4
   4   3  -1 333.362 14.0861   7
   4  -3   1 321.635 15.5302   5
   4  -3   1 324.829 15.4469   6
  -4  -3   1 306.981 15.0953   3
   4  -3  -1 321.006 15.6406   3
  -4  -3   1 325.398 14.1969   7
   4   3   1 325.127 14.6929   5
   4  -3  -1 294.241 14.9604   2
   4   3   1 329.569 15.4540   3
  -4   3  -1 329.101 15.1125   6
   4   3   1 338.406 14.2358   7
  -4   3  -1 336.533 15.5835   3
   4   3   1 323.243 14.5965   6
   4  -3  -1 317.431 15.6788   5
   4  -3  -1 310.858 15.8385   7
  -4   3  -1 354.016 16.0300   7
  -4  -3   1 333.370 14.4896   5
  -4   3  -1 320.545 15.4680   4
   4   3   1 314.054 14.9784   2
  -4   3  -1 316.115 15.0056   2
   5  -3   1 199.427 11.0535   3
  -5   3   1 207.394 10.0529   2
   5   3  -1 205.952 10.8583   3
  -5   3   1 202.549 10.7687   4
   5   3  -1 205.661 9.56276   6
   5   3  -1 216.851 9.01445   4
   5  -3   1 225.731 10.8959   6
   5  -3   1 206.976 11.4936   7
  -5  -3  -1 196.743 9.94072   6
   5   3  -1 207.443 9.91642   5
  -5   3   1 214.460 10.3508   6
   5   3  -1 205.557 9.58030   7
   5  -3   1 198.723 10.9403   5
   5   3   1 218.166 9.01719   4
   5   3   1 202.197 9.70728   7
   5  -3  -1 221.197 10.8122   6
   5   3   1 212.985 9.74742   6
  -5   3  -1 209.183 10.2766   6
   5  -3  -1 196.772 10.1937   2
   5   3   1 217.779 9.07791   4
   5  -3  -1 203.591 11.1260   3
  -5  -3   1 198.831 9.75830   5
  -5   3  -1 202.243 10.1380   2
   5   3   1 203.836 10.9478   3
   5   3   1 210.075 10.0823   5
  -5   3  -1 206.420 10.8798   4
   5  -3  -1 204.371 11.4366   7
   5  -3  -1 198.956 11.0356   5
   5   3   1 207.385 10.6265   2
   6  -3   1 60.5661 5.17534   3
  -6   3   1 71.2277 4.99777   4
   6  -3   1 77.1851 5.10822   6
  -6  -3  -1 66.7116 4.10856   6
  -6   3   1 65.0255 4.04386   2
   6   3  -1 63.3708 3.96452   7
   6   3  -1 64.5691 3.59988   6
   6  -3   1 63.8879 5.12244   5
  -6   3   1 65.9240 4.29327   6
   6   3  -1 67.0462 4.26689   5
   6   3  -1 56.0881 5.06650   3
   6  -3   1 65.2340 5.72319   7
   6  -3  -1 64.3303 4.28819   2
   6   3   1 66.5564 5.38488   3
   6  -3  -1 63.9587 4.86417   6
  -6  -3   1 66.0300 3.94511   6
   6   3   1 68.2945 3.84525   6
   6   3   1 63.9161 4.10557   7
   6  -3  -1 61.5721 5.33468   3
   6  -3  -1 65.1817 5.44534   7
   6  -3  -1 63.2814 5.09621   5
   6   3   1 72.2259 4.40728   5
  -6   3  -1 66.7457 4.19019   2
  -6   3  -1 69.3611 5.07164   4
   7  -3   1 -3.3570 1.46965   6
  -7  -3  -1 1.70526 1.16799   6
   7  -3   1 -1.0218 1.75746   5
  -7   3   1 0.29592 0.97368   2
   7   3  -1 3.93850 1.62594   5
  -7   3   1 3.09777 1.93729   4
   7   3  -1 0.73859 0.82576   4
   7   3  -1 -0.4787 0.77016   6
   7  -3   1 0.10835 2.16323   3
   7  -3   1 0.05991 2.27256   7
   7   3  -1 0.93078 2.05490   3
   7   3  -1 0.47897 1.26220   7
   7   3   1 0.07962 0.87176   4
   7   3   1 1.09391 2.26495   3
   7   3   1 1.46186 1.57397   5
  -7   3  -1 -0.2056 1.68020   4
   7  -3  -1 0.51438 2.08834   3
   7  -3  -1 -2.3574 1.52099   6
   7   3   1 -0.1215 1.35408   7
   7  -3  -1 0.21799 1.17775   2
  -7  -3   1 0.41014 1.11683   6
   7  -3  -1 2.49064 2.15906   5
  -7   3  -1 1.16520 1.15786   2
   7  -3  -1 -2.9185 2.06212   7
   7   3   1 0.91906 1.06350   6
   8  -3   1 84.8650 7.08806   7
  -8   3   1 87.2922 4.52168   2
   8   3  -1 92.6196 5.75989   5
   8  -3   1 87.6419 6.62569   5
  -8   3   1 83.2256 5.94256   4
   8   3  -1 77.8430 4.91534   2
   8   3  -1 81.0469 4.40878   6
   8  -3   1 86.5437 7.17618   3
   8  -3   1 85.3799 6.02356   6
   8   3  -1 84.3536 5.39477   7
   8  -3  -1 80.6012 6.65203   5
  -8  -3   1 86.4633 4.84230   6
   8  -3  -1 79.4580 7.04185   3
  -8   3  -1 89.2844 6.17899   4
   8   3   1 79.5170 4.65631   2
   8   3   1 77.6005 6.59954   3
   8  -3  -1 91.0163 7.19168   7
   8   3   1 86.3654 5.65194   5
   8   3   1 82.8389 5.47821   7
   8  -3  -1 82.5690 5.85303   6
   8  -3  -1 73.5165 4.88237   2
   8   3   1 83.4895 4.73427   6
   9   3  -1 499.975 20.9558   6
   9   3  -1 472.394 21.7383   2
   9  -3   1 476.407 24.2330   3
   9  -3   1 459.503 23.5935   5
   9   3  -1 464.989 22.1214   7
   9   3  -1 450.426 20.7312   2
   9   3  -1 479.856 24.0928   3
  -9   3   1 444.938 22.4940   4
   9  -3   1 500.739 22.8569   6
  -9   3   1 486.552 20.7329   2
   9  -3   1 500.090 24.3311   7
   9   3  -1 481.378 22.4530   5
   9  -3  -1 460.145 22.5051   6
   9  -3  -1 436.917 21.4997   2
  -9   3  -1 485.067 21.7809   2
   9   3   1 451.972 20.5791   2
   9   3   1 446.600 23.3888   5
   9  -3  -1 511.097 23.9974   5
  -9   3  -1 452.596 22.7130   4
   9   3   1 465.384 22.3485   7
   9  -3  -1 499.270 24.3463   7
   9   3   1 493.932 20.8342   2
  -9  -3   1 468.571 21.2773   6
   9   3   1 459.114 23.9647   3
   9  -3  -1 515.010 24.6448   3
   9   3   1 476.415 21.1891   6
  10   3  -1 74.3347 5.68430   5
  10   3  -1 65.4128 5.21879   7
  10   3  -1 58.4853 3.84634   6
 -10   3   1 59.2617 5.37914   4
  10  -3   1 72.7053 6.91352   7
  10  -3   1 71.7245 7.54450   5
  10   3  -1 62.8476 7.31559   3
 -10   3   1 64.3677 3.50248   2
  10  -3   1 68.8536 5.60265   6
  10   3  -1 65.5192 3.30359   2
  10  -3   1 72.3535 8.00533   3
  10   3   1 64.7340 4.20394   6
  10  -3  -1 61.5751 5.39221   6
  10   3   1 62.7269 3.08884   2
  10   3   1 61.3784 5.33124   5
 -10  -3   1 65.2623 4.23307   6
  10   3   1 67.4023 3.29239   2
  10   3   1 62.7125 5.15055   7
  10   3   1 70.1980 7.66222   3
  10  -3  -1 61.3426 7.60808   3
  10  -3  -1 70.9326 6.47175   5
 -10   3  -1 61.7179 3.29004   2
  10  -3  -1 67.6575 7.64374   7
 -10   3  -1 60.8844 5.31013   4
  11   3  -1 0.96280 2.38923   5
  11   3  -1 2.54989 1.10881   2
  11   3  -1 3.45745 1.45326   6
  11  -3   1 2.82865 3.37602   7
 -11   3   1 0.39385 2.09844   4
  11   3  -1 4.96006 3.54891   3
  11  -3   1 3.22646 3.28357   5
  11   3  -1 1.37266 2.23987   7
  11  -3   1 1.35988 3.57091   3
  11   3  -1 3.02361 0.67228   2
  11  -3   1 2.95164 2.56327   6
 -11   3   1 2.38550 1.27732   2
  11   3   1 1.03690 1.46053   6
 -11   3  -1 3.92096 0.54968   2
  11  -3  -1 -0.6479 2.70010   7
  11   3   1 3.82388 2.89750   5
  11  -3  -1 4.48336 2.49677   6
  11  -3  -1 -3.6188 2.66487   5
  11   3   1 2.77669 3.21702   3
  11   3   1 3.37643 2.29900   7
  11  -3  -1 -2.6504 3.48509   3
 -11   3  -1 3.79136 2.46061   4
 -12   3   1 4.33660 2.48732   4
  12  -3   1 2.17004 3.30191   5
  12   3  -1 0.46390 2.83152   5
 -12   3   1 0.25890 0.59829   2
  12   3  -1 -2.0258 1.36040   6
  12  -3   1 1.27270 3.51434   7
  12   3  -1 3.44498 4.07610   3
  12   3  -1 1.03763 2.50301   7
  12  -3   1 1.88766 2.80686   6
  12  -3   1 2.06140 3.90518   3
 -12   3  -1 1.21480 2.35325   4
  12  -3  -1 0.13385 3.00097   5
  12  -3  -1 2.10134 2.38377   6
  12   3   1 0.07156 1.60560   6
  12   3   1 0.33592 2.57228   7
  12  -3  -1 2.47243 3.72198   7
  12  -3  -1 2.14990 4.32056   3
  12   3   1 -1.0491 3.34410   3
  12   3   1 -0.7762 2.78618   5
  13   3  -1 25.9860 4.88823   5
  13   3  -1 17.8421 2.70568   6
  13   3  -1 15.6661 5.41699   3
  13   3  -1 18.7173 3.97517   7
 -13   3   1 15.1444 3.53605   4
  13  -3   1 16.2910 5.36055   7
  13  -3   1 16.6130 4.83943   5
  13  -3   1 17.1903 5.60503   3
  13  -3   1 17.9397 4.63457   6
  13  -3  -1 21.1300 6.99137   3
  13   3   1 19.8689 3.00221   6
  13   3   1 9.32783 5.03894   3
  13   3   1 21.7369 4.25805   7
  13  -3  -1 15.5450 3.57958   6
  13   3   1 20.6597 4.76119   5
 -13   3  -1 14.5494 3.36920   4
  13  -3  -1 13.9850 4.92817   5
  13  -3  -1 18.1876 5.41596   7
  14   3  -1 24.7151 6.26770   3
 -14   3   1 17.6935 3.70682   4
  14  -3   1 29.6449 6.49478   7
  14  -3   1 21.1789 4.60339   6
  14   3  -1 9.11619 4.53393   5
  14   3  -1 18.9068 3.08624   6
  14  -3   1 9.04991 5.30405   3
  14   3  -1 10.9888 3.81585   7
  14  -3   1 16.8858 6.12496   5
  14  -3  -1 15.1118 5.82150   3
  14  -3  -1 11.5708 5.38284   7
  14   3   1 15.7614 3.13738   6
  14   3   1 13.1752 5.56148   3
  14   3   1 11.1561 4.00465   7
  14   3   1 17.4695 5.05034   5
 -14   3  -1 19.6790 3.99600   4
  14  -3  -1 20.1603 4.10172   6
  14  -3  -1 25.5573 6.97743   5
 -15   3   1 14.2586 3.62089   4
  15  -3   1 6.47159 5.43833   3
  15   3  -1 10.5763 5.99613   3
  15  -3   1 9.46491 5.09300   7
  15   3  -1 15.5803 2.94600   6
  15   3  -1 21.0069 4.57776   7
  15   3  -1 5.29508 4.30365   5
  15  -3   1 13.5305 5.59920   5
  15  -3   1 13.4271 4.26484   6
  15   3   1 16.8311 3.26246   6
  15   3   1 1.98198 5.05939   3
  15   3   1 13.6681 4.22419   7
 -15   3  -1 5.35276 3.40797   4
  15  -3  -1 9.23919 5.85737   3
  15   3   1 10.6147 4.53495   5
  15  -3  -1 24.6386 6.37692   7
  15  -3  -1 15.6077 5.58554   5
  16   3  -1 42.0367 4.35160   6
  16   3  -1 27.1180 7.34828   3
  16  -3   1 36.7871 8.34940   3
 -16   3   1 31.3381 4.68951   4
  16   3  -1 29.8556 5.49339   7
  16  -3   1 36.6602 7.45291   5
  16  -3   1 36.3699 7.47552   7
  16   3  -1 53.0853 7.64590   5
  16  -3   1 33.7727 5.86618   6
  16   3   1 35.7446 6.51750   5
 -16   3  -1 34.1354 5.02933   4
  16   3   1 32.4159 7.99405   3
  16   3   1 35.6406 6.75896   6
  16  -3  -1 32.9363 7.30180   5
  16  -3  -1 26.7922 7.76997   3
  16   3   1 43.8331 6.40798   7
  16  -3  -1 29.8685 7.17292   7
  17  -3   1 137.596 12.9208   3
 -17   3   1 110.962 8.10237   4
  17  -3   1 131.295 13.7318   5
  17   3  -1 130.187 7.94809   6
  17   3  -1 127.008 10.9399   5
  17   3  -1 133.637 14.6007   3
  17  -3   1 134.437 10.0110   6
  17  -3   1 121.023 12.0455   7
  17   3  -1 127.358 9.98036   7
  17   3   1 125.307 14.6748   3
  17  -3  -1 126.211 12.0613   7
  17   3   1 110.222 9.58822   7
  17   3   1 112.783 11.2077   6
  17  -3  -1 116.075 13.7544   3
  17  -3  -1 114.684 13.0324   5
  17   3   1 130.875 10.8710   5
 -17   3  -1 122.392 8.42754   4
  18   3  -1 136.823 10.6948   7
 -18   3   1 139.212 8.94509   4
  18  -3   1 135.625 10.7562   6
  18  -3   1 153.183 13.7524   7
  18   3  -1 128.162 11.9657   5
  18   3  -1 155.092 8.90925   6
  18  -3   1 129.887 12.7167   5
  18  -3   1 169.299 17.4329   3
  18   3  -1 148.283 16.3209   3
  18  -3  -1 152.609 13.7954   7
 -18   3  -1 129.008 8.89596   4
  18   3   1 141.165 11.1050   7
  18   3   1 160.106 9.55209   6
  18  -3  -1 124.325 12.3266   5
  18  -3  -1 148.405 14.4588   3
  18   3   1 159.822 16.9171   3
  18   3   1 133.296 12.0008   5
  19   3  -1 87.9552 8.95711   7
  19   3  -1 100.396 13.6412   3
 -19   3   1 87.4445 6.70274   4
  19  -3   1 73.4551 11.0975   5
  19  -3   1 73.8850 11.1711   7
  19  -3   1 98.1112 13.5064   3
  19   3  -1 90.6281 11.0471   5
  19  -3  -1 68.8178 10.8963   5
 -19   3  -1 91.0126 6.79560   4
  19   3   1 94.6602 11.3761   5
  19   3   1 120.820 15.0736   3
  19  -3  -1 87.3894 13.3621   3
  19   3   1 85.5870 9.52636   7
  19   3   1 112.829 7.94754   6
  19  -3  -1 89.3132 11.7931   7
 -20   3   1 88.8434 6.37804   4
  20  -3   1 89.6161 12.2067   7
  20   3  -1 99.0647 14.4359   3
  20   3  -1 89.1308 9.55771   7
  20  -3   1 107.099 14.0379   5
  20  -3   1 97.1437 13.7791   3
  20   3  -1 85.2210 11.7826   5
  20   3   1 91.9580 9.12238   7
  20  -3  -1 88.7318 11.9315   7
  20  -3  -1 108.209 14.7307   3
  20  -3  -1 98.2755 13.0779   5
  20   3   1 73.2972 11.1944   5
 -20   3  -1 75.2349 6.30685   4
  20   3   1 86.6819 14.1359   3
  21   3  -1 156.848 11.7811   7
  21  -3   1 161.690 15.0117   7
  21  -3   1 145.065 16.6767   5
  21  -3   1 130.572 17.5272   3
  21   3  -1 170.149 16.2280   3
  21  -3  -1 140.383 16.4574   5
  21   3   1 136.646 11.5776   7
  21   3   1 136.191 15.0208   5
  21   3   1 144.158 17.4144   3
  21  -3  -1 167.488 14.9251   7
  21  -3  -1 147.670 17.7980   3
  22  -3   1 38.7811 9.00417   7
  22   3  -1 26.3193 6.14696   7
  22  -3   1 35.5215 9.54085   5
  22   3  -1 45.5035 9.62379   5
  22   3  -1 19.6317 9.32830   3
  22  -3   1 15.5808 9.39176   3
  22   3   1 24.9794 10.1307   3
  22  -3  -1 33.9783 9.31944   5
  22  -3  -1 36.0793 8.72431   7
  22   3   1 48.8898 9.75990   5
  22   3   1 24.4346 6.31290   7
  22  -3  -1 29.0592 10.1424   3
  23  -3   1 14.1517 7.80802   7
  23  -3   1 18.3297 9.94922   3
  23  -3   1 4.23752 7.19253   5
  23   3  -1 15.1617 6.27276   7
  23   3  -1 13.8589 8.15167   5
  23  -3  -1 29.8311 10.8100   3
  23   3   1 17.7471 8.33513   5
  23  -3  -1 15.4530 8.09238   7
  23  -3  -1 11.7402 7.96589   5
  23   3   1 19.4061 6.58765   7
  24   3  -1 2.20400 7.41044   5
  24  -3   1 3.60948 12.4762   5
  24  -3   1 -13.676 7.12613   3
  24  -3   1 5.04842 7.06829   7
  24   3  -1 -8.4434 7.13001   3
  24   3  -1 -3.9134 4.12900   7
  24  -3  -1 -4.6592 8.30999   5
  24   3   1 0.50877 7.18256   5
  24   3   1 5.33787 5.11299   7
  24  -3  -1 5.78643 9.97049   3
  24   3   1 -0.0150 8.19000   3
  24  -3  -1 -2.6697 6.34371   7
  25   3  -1 3.95858 8.97849   5
  25  -3   1 -2.2337 8.33549   5
  25  -3  -1 -2.5609 7.92250   5
  25   3   1 10.1968 9.30432   5
   0  -4   1 909.742 39.8185   3
   0   4   1 997.880 40.7276   7
   0  -4   1 887.711 40.6754   5
   0   4   1 976.629 40.3818   3
   0   4   1 862.561 41.1374   2
   0   4   1 968.007 41.0676   5
   0   4  -1 974.750 39.8287   3
   0  -4  -1 888.814 40.2923   3
   0  -4  -1 902.071 41.1648   2
   0   4  -1 983.343 40.6700   7
  -1   4   1 1873.64 78.6202   5
   1  -4   1 1792.85 77.5725   3
  -1   4   1 1861.86 78.5138   7
   1  -4   1 1741.84 78.3390   5
  -1   4   1 1902.93 77.9669   3
  -1   4   1 1751.87 78.6868   2
  -1   4   1 1831.46 78.1864   4
   1  -4   1 1781.51 78.4025   7
  -1  -4  -1 1830.62 77.6946   7
   1   4  -1 1877.14 78.1235   5
  -1  -4  -1 1763.83 78.6082   2
  -1  -4   1 1824.13 77.7401   7
  -1   4  -1 1841.92 78.4490   7
  -1   4  -1 1895.34 77.6187   3
  -1   4  -1 1730.15 78.6766   2
  -1   4  -1 1856.29 78.3512   5
   1   4   1 1925.39 77.9051   3
   1  -4  -1 1765.17 78.6184   5
   1   4   1 1809.46 77.7623   7
   1  -4  -1 1822.22 78.4394   7
   1   4   1 1769.48 78.6706   2
  -1   4  -1 1895.47 78.7962   6
  -2   4   1 384.456 17.4902   3
   2  -4   1 370.214 17.8174   5
  -2   4   1 385.486 18.0896   7
  -2   4   1 397.670 18.0421   5
   2  -4   1 384.387 17.3049   3
  -2   4   1 396.701 17.7894   4
   2   4  -1 383.840 16.9692   3
  -2  -4  -1 388.180 16.5678   7
  -2  -4  -1 379.265 17.9036   2
   2  -4   1 394.884 18.2300   7
  -2   4   1 366.704 17.9105   2
  -2   4  -1 414.073 18.1403   6
  -2   4  -1 363.024 17.9845   2
   2   4   1 391.489 16.6892   7
  -2   4  -1 365.472 17.6167   3
   2  -4  -1 352.694 17.9180   5
   2  -4  -1 371.589 17.9767   7
   2  -4  -1 401.516 18.1071   2
  -2   4  -1 398.593 17.7936   5
   2  -4  -1 382.670 17.4555   3
   2   4   1 388.611 17.7239   6
   2   4   1 379.145 17.9739   2
  -2  -4   1 378.749 16.6630   7
  -2   4  -1 375.857 18.0246   7
   3   4  -1 2185.84 91.7863   3
  -3   4   1 2187.68 92.9159   7
  -3  -4  -1 2125.10 92.2505   2
   3  -4   1 2097.99 92.0481   3
   3   4  -1 2213.83 91.4437   5
  -3   4   1 2228.84 92.6036   6
   3  -4   1 2120.47 92.8718   7
  -3   4   1 2128.49 92.3801   4
   3  -4   1 2213.55 92.7518   6
  -3   4   1 2108.44 92.3503   2
   3  -4   1 2014.85 92.4049   5
  -3   4   1 2213.15 92.2748   3
  -3   4  -1 2114.74 92.7372   7
   3   4   1 2234.24 91.7764   5
   3  -4  -1 2110.53 92.7592   7
  -3  -4   1 2148.84 90.6957   7
   3  -4  -1 2144.95 92.2408   3
  -3   4  -1 2040.97 92.3293   2
   3   4   1 2176.32 92.0125   6
   3  -4  -1 2109.31 92.6576   5
  -3   4  -1 2263.34 92.5410   6
  -3   4  -1 2095.32 92.0108   3
   3   4   1 2148.71 92.3758   2
   4   4  -1 928.126 39.0770   3
   4  -4   1 909.059 39.6330   6
   4   4  -1 917.731 37.5098   7
  -4   4   1 870.828 39.0830   2
  -4   4   1 845.445 39.3433   4
   4  -4   1 864.975 39.9288   7
  -4   4   1 918.942 39.3739   6
   4  -4   1 871.542 39.2620   3
   4   4  -1 874.973 38.6101   6
  -4  -4  -1 868.210 38.8576   6
   4  -4   1 840.913 39.4976   5
  -4   4   1 903.132 39.9635   7
   4   4  -1 897.722 38.2599   5
   4  -4  -1 799.920 39.0519   2
   4  -4  -1 837.071 39.6071   5
  -4   4  -1 936.586 40.0004   7
  -4  -4   1 892.296 38.8434   3
   4   4   1 873.239 39.1053   2
  -4   4  -1 866.117 39.1362   2
   4   4   1 930.255 38.7571   6
   4  -4  -1 874.921 39.8847   7
  -4  -4   1 888.072 37.5999   7
  -4   4  -1 833.928 39.3678   4
   4  -4  -1 900.531 39.4308   3
   4   4   1 937.643 39.2491   3
   4   4   1 928.379 38.5782   5
  -5   4   1 112.584 7.24686   4
   5  -4   1 123.173 7.95390   7
   5   4  -1 130.090 6.29408   5
   5   4  -1 122.849 6.34392   6
   5  -4   1 117.574 7.48195   3
  -5  -4  -1 117.211 6.62807   6
  -5   4   1 113.868 6.77596   2
   5   4  -1 117.410 5.48888   7
   5   4  -1 121.330 7.13180   3
   5  -4   1 125.072 7.49783   6
   5  -4   1 111.232 7.31056   5
   5  -4  -1 118.694 7.79354   7
   5  -4  -1 100.331 6.67951   2
  -5   4  -1 122.996 6.95731   2
  -5  -4   1 125.530 6.24173   5
   5   4   1 123.334 5.67256   7
   5   4   1 122.471 6.95350   2
   5  -4  -1 117.998 7.57081   5
   5   4   1 115.549 7.15487   3
   5   4   1 118.049 6.37959   5
  -5   4  -1 112.234 7.23960   4
   5  -4  -1 117.732 7.46292   3
   5   4   1 136.481 6.51869   6
   6  -4   1 419.092 21.4532   7
   6   4  -1 433.735 18.2769   4
   6  -4   1 439.040 20.6902   6
  -6   4   1 419.048 20.5803   4
   6   4  -1 435.359 19.4582   5
   6  -4   1 405.913 20.7796   5
   6   4  -1 438.621 19.1646   6
   6  -4   1 410.026 20.8313   3
   6   4  -1 412.940 20.5657   3
   6   4  -1 423.361 18.8274   7
  -6  -4  -1 425.415 19.6926   6
  -6   4   1 429.621 19.7357   2
   6   4   1 452.798 19.3517   6
   6   4   1 412.953 20.6502   3
  -6   4  -1 425.499 20.6792   4
   6   4   1 418.727 19.5937   5
   6   4   1 437.109 19.0257   7
  -6   4  -1 448.917 19.9457   2
   6  -4  -1 386.330 19.8785   2
   6   4   1 438.929 19.9036   2
   6  -4  -1 413.309 20.8900   3
   6  -4  -1 420.557 21.0228   5
   6   4   1 436.349 18.2799   4
   6   4   1 458.074 18.2621   4
   6  -4  -1 441.223 21.4582   7
  -7   4   1 206.612 10.3251   2
   7   4  -1 196.865 10.5873   2
   7  -4   1 215.652 12.4127   7
  -7   4   1 200.541 11.3293   4
   7   4  -1 224.607 9.97954   7
   7  -4   1 210.262 11.9695   3
   7   4  -1 224.437 11.8918   3
   7  -4   1 207.552 11.3894   6
   7   4  -1 196.645 10.3269   5
   7   4  -1 202.671 9.31950   4
   7   4  -1 199.148 9.71883   6
  -7   4  -1 209.560 11.5167   4
   7   4   1 225.274 10.1661   7
   7   4   1 198.003 9.51104   4
   7  -4  -1 187.726 10.5141   2
   7   4   1 214.120 10.6230   5
   7   4   1 205.185 9.92740   6
  -7   4  -1 223.599 10.5490   2
   7  -4  -1 184.793 11.7074   5
   7  -4  -1 200.966 11.3251   6
  -7  -4   1 198.926 10.1770   6
   7   4   1 208.368 10.4590   2
   7  -4  -1 210.058 12.3512   7
   7   4   1 234.471 12.2129   3
   7  -4  -1 201.033 11.9153   3
   8  -4   1 8.97689 2.72268   6
   8   4  -1 11.2188 2.01097   7
   8   4  -1 7.98263 1.48294   6
   8   4  -1 9.32076 2.07056   2
  -8   4   1 12.2778 2.97081   4
   8   4  -1 8.54884 2.14873   5
  -8   4   1 7.91137 1.72414   2
   8  -4   1 16.2866 3.97381   7
   8   4  -1 6.77487 1.24743   4
   8  -4   1 6.57874 2.77092   5
   8  -4   1 4.85298 2.82627   3
   8   4   1 8.98829 1.90101   2
  -8   4  -1 9.48855 1.91578   2
   8  -4  -1 11.6430 2.84684   6
   8  -4  -1 5.12895 2.84024   3
   8   4   1 7.34599 3.07941   3
   8  -4  -1 4.83866 2.71103   5
   8   4   1 9.01617 1.98844   7
  -8   4  -1 9.75133 2.79885   4
   8  -4  -1 10.6698 3.41226   7
   8  -4  -1 3.08817 1.73463   2
   8   4   1 5.38700 1.24467   4
  -8  -4   1 6.50120 1.68217   6
   8   4   1 6.13934 1.50790   6
   8   4   1 8.09810 2.25818   5
   9  -4   1 878.192 40.5810   6
   9   4  -1 884.045 39.8039   5
   9   4  -1 845.171 41.4388   3
   9  -4   1 889.082 41.9828   7
   9  -4   1 921.840 41.9869   3
  -9   4   1 898.917 40.5393   4
  -9   4   1 914.357 38.7004   2
   9   4  -1 890.361 38.6155   2
   9  -4   1 824.731 41.2412   5
   9   4  -1 887.575 38.4861   6
   9   4  -1 904.803 39.2968   2
   9   4  -1 939.668 39.3377   7
   9  -4  -1 876.349 41.9533   7
  -9   4  -1 875.776 40.6518   4
   9   4   1 924.068 41.7943   3
   9  -4  -1 839.290 41.3399   5
  -9   4  -1 892.039 38.7829   2
   9  -4  -1 880.656 40.5322   6
   9  -4  -1 895.594 41.9084   3
   9   4   1 914.963 39.4557   7
  -9  -4   1 873.040 39.0993   6
   9   4   1 878.698 38.7503   6
   9   4   1 873.009 40.8688   5
   9   4   1 895.165 38.8800   2
 -10   4   1 69.6208 4.25039   2
  10  -4   1 76.1631 8.04709   5
  10  -4   1 79.9988 6.47166   6
  10   4  -1 76.4389 4.14241   2
  10   4  -1 67.1873 4.28668   6
  10  -4   1 81.2213 7.45161   3
  10   4  -1 83.9008 5.91102   5
  10  -4   1 90.8213 9.26278   7
  10   4  -1 78.9495 7.57569   3
  10   4  -1 79.2234 5.38256   7
 -10   4   1 70.9134 6.10245   4
  10   4  -1 71.3503 4.87591   2
  10  -4  -1 71.2718 6.10971   6
 -10   4  -1 71.4674 4.33568   2
  10   4   1 76.8503 5.54635   7
  10   4   1 75.6984 5.81249   5
  10  -4  -1 75.9236 7.43400   7
  10   4   1 74.1985 4.65320   6
  10  -4  -1 84.3280 7.70137   3
  10   4   1 79.3862 7.29884   3
  10   4   1 78.7214 4.48967   2
 -10   4  -1 68.1692 6.06996   4
  10  -4  -1 68.0693 7.51346   5
  11  -4   1 132.393 9.83875   5
  11   4  -1 124.264 8.47183   5
  11   4  -1 115.849 9.93572   3
 -11   4   1 144.217 8.97862   4
  11   4  -1 126.915 6.40432   2
 -11   4   1 135.234 6.47064   2
  11  -4   1 141.710 10.6509   3
  11  -4   1 134.187 10.3101   7
  11   4  -1 121.216 6.96442   2
  11  -4   1 151.699 9.40667   6
  11   4  -1 121.650 7.83212   7
  11   4  -1 143.878 6.92460   6
  11   4   1 124.577 6.17597   2
  11  -4  -1 135.695 9.84940   5
  11   4   1 125.644 9.96016   3
  11   4   1 130.827 8.70568   5
 -11   4  -1 131.555 6.40273   2
  11   4   1 137.645 7.15367   6
  11  -4  -1 147.425 10.8607   7
  11  -4  -1 128.162 10.6989   3
  11   4   1 130.820 8.18493   7
  11   4   1 134.645 7.54993   2
 -11   4  -1 123.438 8.67090   4
  11  -4  -1 127.199 8.78997   6
  12  -4   1 20.2443 4.93573   5
  12  -4   1 14.3084 5.21922   7
 -12   4   1 19.0706 3.77621   4
  12   4  -1 12.4357 3.63587   5
  12   4  -1 12.2114 4.79945   3
  12   4  -1 17.4358 1.45407   2
  12   4  -1 20.3203 3.61839   7
 -12   4   1 16.7670 1.63034   2
  12  -4   1 19.1917 5.48738   3
  12  -4   1 22.6817 4.35676   6
  12   4  -1 23.2244 2.56453   6
  12   4   1 24.8834 4.23005   5
  12  -4  -1 18.3450 4.99421   5
  12  -4  -1 32.1307 6.48911   3
  12   4   1 18.6925 1.15090   2
  12  -4  -1 20.6200 5.70504   7
  12   4   1 12.5278 4.69914   3
  12   4   1 17.4264 1.29036   2
  12   4   1 13.8459 2.49019   6
  12   4   1 23.1858 3.88312   7
  12  -4  -1 18.7266 3.96239   6
 -12   4  -1 23.8206 4.25464   4
 -12   4  -1 17.6367 1.55173   2
  13   4  -1 364.495 21.9369   3
  13  -4   1 418.992 22.7484   7
  13   4  -1 370.065 16.4656   2
 -13   4   1 391.401 19.7122   4
  13  -4   1 361.199 21.4007   5
  13   4  -1 372.986 19.1392   7
  13   4  -1 377.999 16.6737   2
  13   4  -1 419.971 17.8952   6
  13  -4   1 371.109 20.1597   6
  13   4  -1 378.782 20.1495   5
  13   4   1 360.759 19.3322   7
  13  -4  -1 371.875 21.8937   5
  13   4   1 406.031 18.1276   6
  13   4   1 383.302 22.3979   3
 -13   4  -1 399.708 19.8851   4
  13  -4  -1 387.558 22.2416   7
  13  -4  -1 367.251 20.5333   6
  13   4   1 392.708 20.4575   5
  14  -4   1 43.9799 8.12753   3
 -14   4   1 36.7467 5.32878   4
  14  -4   1 50.5799 6.35301   6
  14  -4   1 51.6317 8.33781   7
  14   4  -1 37.5904 5.94220   5
  14   4  -1 38.6739 7.32900   3
  14   4  -1 36.2684 5.18112   7
  14   4  -1 46.7930 4.01300   6
  14  -4   1 35.6277 6.75095   5
  14   4   1 37.4925 7.31372   3
  14   4   1 51.0643 6.89417   5
  14   4   1 40.7676 5.49860   7
 -14   4  -1 54.0177 6.21946   4
  14   4   1 50.8922 4.31321   6
  14  -4  -1 48.1372 7.85832   7
  14  -4  -1 43.4085 7.98056   3
  14  -4  -1 37.9970 7.65681   5
  15   4  -1 581.694 29.4632   5
  15   4  -1 577.682 26.5189   6
  15   4  -1 577.013 31.8796   3
 -15   4   1 587.495 28.1019   4
  15   4  -1 577.211 28.1675   7
  15  -4   1 556.622 31.7999   3
  15  -4   1 554.051 31.0670   7
  15  -4   1 562.111 29.0802   6
  15  -4   1 578.877 31.4167   5
  15  -4  -1 559.370 30.9774   7
  15   4   1 592.537 28.5028   7
  15  -4  -1 525.543 31.3768   3
 -15   4  -1 620.414 28.4990   4
  15   4   1 608.971 29.7698   5
  15   4   1 590.806 32.1786   3
  15  -4  -1 589.892 31.4154   5
  15   4   1 598.500 26.8996   6
  16  -4   1 252.890 17.9718   7
 -16   4   1 294.998 15.0025   4
  16  -4   1 276.859 16.2349   6
  16   4  -1 239.134 18.4575   3
  16   4  -1 239.582 14.8455   7
  16  -4   1 275.942 17.9887   5
  16   4  -1 266.658 18.3172   5
  16  -4   1 253.385 18.6939   3
  16   4  -1 258.947 13.3565   6
  16  -4  -1 268.072 18.8582   3
 -16   4  -1 271.635 15.0423   4
  16  -4  -1 272.506 18.5539   5
  16   4   1 290.905 18.9916   3
  16  -4  -1 235.265 17.2357   7
  16   4   1 249.621 15.1031   7
  16   4   1 263.867 16.7860   5
  17   4  -1 333.030 15.3288   6
  17   4  -1 308.479 18.6403   5
  17  -4   1 297.823 20.3829   7
  17  -4   1 294.821 20.9448   3
  17  -4   1 303.979 17.7833   6
  17   4  -1 256.655 19.7901   3
 -17   4   1 312.968 16.3436   4
  17   4  -1 271.573 16.4567   7
  17  -4   1 308.925 20.1982   5
 -17   4  -1 290.735 16.2277   4
  17   4   1 336.361 19.1052   5
  17  -4  -1 302.418 20.0510   7
  17   4   1 278.698 16.1441   6
  17   4   1 300.549 17.0556   7
  17   4   1 291.656 20.5320   3
  17  -4  -1 280.644 20.6380   3
  17  -4  -1 297.433 19.8711   5
  18   4  -1 -2.6785 2.30280   6
  18   4  -1 -0.5036 5.35453   3
  18  -4   1 5.20205 6.29922   3
  18  -4   1 0.98373 4.97777   5
  18   4  -1 1.79240 4.59547   5
 -18   4   1 3.12929 3.36746   4
  18   4  -1 1.18076 3.54783   7
  18  -4   1 1.26536 5.55511   7
  18   4   1 -2.1324 2.54509   6
 -18   4  -1 -1.2753 3.16501   4
  18  -4  -1 12.3080 6.48218   5
  18  -4  -1 3.44538 6.96948   3
  18   4   1 2.92869 3.74366   7
  18  -4  -1 1.74032 5.44837   7
  18   4   1 0.99706 5.52472   3
  18   4   1 2.87746 4.09831   5
  19   4  -1 3.25688 3.82033   7
  19  -4   1 9.95405 7.16263   5
  19  -4   1 5.80391 6.69600   7
  19  -4   1 -0.7730 6.11265   3
  19   4  -1 1.08220 4.50968   5
  19   4  -1 21.1205 7.79473   3
  19  -4  -1 14.0599 7.58847   3
  19  -4  -1 1.78732 6.15508   5
  19  -4  -1 5.20347 6.17755   7
  19   4   1 1.33730 4.39062   5
  19   4   1 6.87829 4.19440   7
  19   4   1 14.1857 4.94602   6
  19   4   1 -2.6562 5.27747   3
  20   4  -1 13.0437 6.31898   5
  20  -4   1 11.8774 7.31103   5
  20  -4   1 4.60840 7.94281   3
  20   4  -1 7.35292 4.40313   7
  20   4  -1 11.5617 7.83692   3
  20  -4   1 10.5185 6.79464   7
  20   4   1 7.19185 6.96465   3
  20   4   1 2.52607 4.70648   5
  20  -4  -1 -0.1834 6.44650   5
  20   4   1 4.78729 4.26746   7
  20  -4  -1 2.58845 6.50960   7
  20  -4  -1 12.1056 8.06045   3
  21   4  -1 27.0473 9.31497   5
  21   4  -1 21.9094 5.27064   7
  21   4  -1 16.9293 8.22950   3
  21  -4   1 12.1162 9.28573   3
  21  -4   1 4.35508 7.25812   5
  21  -4   1 10.2881 7.50946   7
  21  -4  -1 30.2703 10.1347   3
  21  -4  -1 9.14257 7.10575   7
  21   4   1 9.37906 4.69967   7
  21   4   1 26.2169 9.28937   3
  21   4   1 15.2564 7.32375   5
  21  -4  -1 12.4330 7.92641   5
  22  -4   1 10.0736 7.51574   7
  22  -4   1 3.50057 8.08669   3
  22   4  -1 4.33096 4.19926   7
  22  -4   1 4.03815 7.31825   5
  22   4  -1 17.8973 8.81344   3
  22   4  -1 1.28278 6.12989   5
  22   4   1 11.5076 8.48151   3
  22   4   1 10.1179 4.72586   7
  22   4   1 7.40053 6.79923   5
  22  -4  -1 -3.9858 6.48884   7
  22  -4  -1 9.06665 9.17698   3
  22  -4  -1 1.34443 7.12104   5
  23   4  -1 24.6234 5.33912   7
  23  -4   1 33.0930 10.8201   3
  23   4  -1 28.4983 7.86607   5
  23  -4   1 33.3520 9.51820   7
  23  -4   1 15.8524 8.70020   5
  23  -4  -1 25.3918 8.95683   3
  23  -4  -1 11.4052 7.76293   7
  23  -4  -1 4.22862 7.29302   5
  23   4   1 18.9429 5.57504   7
  23   4   1 40.0389 9.16676   5
  24  -4   1 9.24222 10.1564   3
  24   4  -1 4.16957 9.26070   3
  24  -4   1 22.5891 8.10507   5
  24   4  -1 2.39998 4.21151   7
  24  -4   1 2.62667 8.00613   7
  24   4  -1 -1.2587 6.59908   5
  24  -4  -1 -6.3477 8.90916   3
  24  -4  -1 -0.1240 6.34441   7
  24   4   1 10.9936 7.98605   5
  24   4   1 0.00594 4.25943   7
  24   4   1 -1.9191 7.47013   3
  25   4  -1 53.9275 11.4163   5
  25  -4   1 52.1594 12.0245   5
  25  -4  -1 24.8879 11.0746   5
   0   5   1 1.67831 1.07148   3
   0  -5   1 1.18244 1.49206   5
   0   5  -1 -0.5849 1.24967   5
   0   5  -1 0.26518 1.82135   2
   0  -5   1 0.84718 0.69431   3
   0  -5  -1 0.99803 1.56582   2
   0   5   1 0.87785 1.78359   2
   0   5   1 -0.7901 1.15934   7
   0   5   1 0.02950 1.49370   5
   0   5  -1 -0.0167 1.15595   7
   0   5  -1 -0.3145 0.61926   3
   1   5  -1 49.2996 3.17938   7
   1   5  -1 45.8804 2.65439   3
  -1   5   1 54.2835 4.19175   5
  -1  -5  -1 42.7527 4.40599   2
  -1   5   1 47.4266 3.86564   7
  -1   5   1 51.1158 3.68889   4
   1  -5   1 48.6278 3.72992   5
  -1  -5  -1 42.9760 3.09155   7
  -1   5   1 39.9925 3.98035   2
   1   5  -1 44.9496 3.48218   5
   1  -5   1 49.8625 3.86453   7
   1   5  -1 45.4506 4.19719   2
   1  -5   1 45.1582 2.83384   3
   1  -5  -1 41.6147 3.99007   5
  -1   5  -1 44.3651 3.72402   5
   1  -5  -1 44.9932 3.22735   3
  -1   5  -1 48.0130 4.39664   2
   1   5   1 46.6926 3.14022   3
   1   5   1 53.2908 4.23261   2
  -1   5  -1 38.6189 3.65359   7
   1   5   1 47.9264 3.24553   7
  -1   5  -1 45.3838 2.84593   3
   1  -5  -1 41.9841 4.17383   2
   1  -5  -1 53.5821 3.87478   7
  -1  -5   1 42.6863 3.12515   7
   2  -5   1 259.154 13.5084   5
  -2   5   1 282.222 13.9148   2
  -2   5   1 285.684 13.4610   4
  -2   5   1 268.331 13.7252   7
  -2   5   1 267.415 12.9477   3
   2   5  -1 273.967 13.9518   2
   2  -5   1 279.186 12.7710   3
  -2  -5  -1 269.861 13.7460   2
  -2  -5  -1 277.392 12.2565   7
   2  -5   1 274.069 13.8595   7
   2   5   1 288.444 13.9805   2
   2   5   1 281.986 12.4005   7
   2  -5  -1 264.910 13.6327   7
   2  -5  -1 286.857 13.9569   2
  -2   5  -1 264.761 13.6561   7
   2  -5  -1 275.085 13.0270   3
  -2  -5   1 280.085 12.3796   7
  -2   5  -1 258.033 13.7894   2
  -2   5  -1 273.697 14.2697   5
   2  -5  -1 273.465 13.7924   5
  -2   5  -1 265.376 13.1109   3
   3  -5   1 29.2178 3.05947   3
  -3   5   1 33.4518 3.08649   3
  -3   5   1 29.4576 3.55138   2
  -3   5   1 32.4753 3.67191   4
   3  -5   1 28.1897 3.54516   5
   3   5  -1 28.0018 2.51184   3
  -3   5   1 26.8582 3.60811   7
  -3  -5  -1 25.7227 3.42761   2
  -3  -5  -1 26.5788 1.45016   7
   3  -5   1 32.8674 4.04761   7
   3   5  -1 22.0194 3.24065   2
   3  -5  -1 29.8574 3.65438   7
  -3   5  -1 26.6374 2.85105   3
  -3   5  -1 25.7647 3.57148   7
  -3   5  -1 29.4248 3.46126   2
   3  -5  -1 26.0348 3.02940   3
  -3  -5   1 26.2034 1.70312   7
   3   5   1 28.9589 3.15446   6
   3  -5  -1 27.7598 3.80980   5
   3   5   1 24.2456 3.35143   2
   3  -5  -1 34.8039 4.59197   2
  -3  -5   1 24.3235 1.50107   7
   3   5   1 23.4430 1.65196   7
   4   5  -1 429.600 18.6265   5
   4   5  -1 435.659 20.0110   2
  -4   5   1 401.721 19.6874   2
  -4   5   1 390.910 19.7639   4
  -4   5   1 427.876 20.4424   7
   4  -5   1 389.075 20.0098   6
   4  -5   1 403.555 19.4671   3
   4   5  -1 433.140 19.2661   3
   4   5  -1 414.058 19.2380   6
   4  -5   1 374.675 19.8041   5
   4  -5   1 417.758 20.4568   7
   4   5   1 428.593 19.3265   6
   4  -5  -1 428.099 19.7751   3
   4   5   1 434.822 19.8880   2
  -4   5  -1 373.268 19.6948   4
  -4   5  -1 412.309 19.8352   2
   4  -5  -1 403.810 20.2173   5
  -4   5  -1 440.108 20.4384   7
   4  -5  -1 415.325 20.3586   7
   4   5   1 426.404 18.9327   5
   4   5   1 430.826 19.4063   3
   5  -5   1 139.126 9.39558   7
  -5   5   1 136.081 8.77277   4
   5   5  -1 160.137 7.77508   5
   5   5  -1 157.312 8.20435   6
   5   5  -1 164.574 9.07829   2
   5   5  -1 160.782 8.76595   3
   5  -5   1 160.220 9.35907   5
   5  -5   1 160.518 9.07261   3
  -5   5   1 154.214 8.66561   2
   5  -5   1 150.332 9.26228   6
   5  -5  -1 154.379 9.02361   3
   5  -5  -1 143.017 9.21778   5
   5  -5  -1 149.722 9.64619   7
   5   5   1 159.543 8.03885   5
  -5   5  -1 140.719 8.94805   4
  -5   5  -1 158.020 8.86267   2
   5   5   1 164.069 8.30169   6
   5   5   1 167.560 8.94894   2
   5   5   1 152.601 8.77307   3
  -6   5   1 260.514 14.4503   4
   6   5  -1 273.246 14.3836   3
   6  -5   1 285.984 14.7427   3
   6  -5   1 269.230 15.3013   7
   6   5  -1 285.408 13.3802   6
  -6   5   1 298.948 14.1208   2
   6   5  -1 275.145 12.2036   7
   6   5  -1 296.450 13.3528   5
   6  -5   1 276.615 14.7697   6
   6   5  -1 277.667 14.2660   2
   6  -5   1 265.867 14.8137   5
   6  -5  -1 284.114 14.8618   3
  -6   5  -1 286.272 14.1644   2
   6  -5  -1 268.850 14.9571   5
   6   5   1 280.864 12.3289   7
   6   5   1 271.892 13.4254   5
   6   5   1 288.319 14.1719   2
  -6   5  -1 271.879 14.7071   4
   6   5   1 281.706 14.6174   3
   6  -5  -1 291.859 15.4633   7
   6   5   1 299.889 12.2553   7
   6   5   1 281.552 13.4301   6
   7  -5   1 249.680 14.4724   7
   7  -5   1 264.896 13.8659   6
   7   5  -1 244.061 11.9314   6
   7  -5   1 224.551 13.7256   5
   7   5  -1 263.667 11.3148   7
   7  -5   1 255.738 14.0130   3
  -7   5   1 225.174 13.4791   4
   7   5  -1 252.263 10.8006   4
   7   5  -1 262.612 12.3305   5
  -7   5   1 256.372 12.6847   2
   7   5  -1 249.587 13.0135   2
   7   5  -1 251.417 13.6512   3
   7   5   1 254.966 12.4620   5
   7   5   1 250.469 10.7817   4
  -7   5  -1 234.969 13.5758   4
   7   5   1 271.613 10.7817   4
   7   5   1 249.958 13.6648   3
   7   5   1 246.049 12.7710   2
   7  -5  -1 217.803 13.7686   5
   7   5   1 251.405 12.0835   6
   7  -5  -1 234.222 14.2232   7
  -7   5  -1 264.109 12.8922   2
   7   5   1 257.990 11.4759   7
   8   5  -1 416.023 19.7905   2
   8  -5   1 433.567 20.9304   6
   8   5  -1 411.993 18.4826   7
   8   5  -1 408.784 18.0580   4
   8   5  -1 416.827 18.7010   6
  -8   5   1 413.292 20.6649   4
   8  -5   1 410.606 21.2153   3
   8  -5   1 396.436 21.5797   7
   8   5  -1 406.529 19.3941   5
   8  -5   1 409.256 21.1996   5
  -8   5   1 428.123 19.4402   2
  -8   5  -1 417.978 20.7920   4
   8   5   1 409.024 19.0639   7
   8   5   1 424.899 18.9116   6
   8   5   1 437.209 19.6836   5
   8  -5  -1 403.836 21.1668   5
  -8   5  -1 429.613 19.5595   2
   8   5   1 413.735 21.0699   3
   8   5   1 397.161 18.1636   4
   8   5   1 409.159 19.5958   2
   8  -5  -1 398.746 21.5790   7
   8  -5  -1 409.680 21.3546   3
  -9   5   1 137.514 7.26267   2
   9   5  -1 127.626 7.58142   5
   9   5  -1 113.491 8.96373   3
   9  -5   1 134.899 9.47047   3
   9   5  -1 120.513 6.54438   6
  -9   5   1 130.785 8.66719   4
   9   5  -1 140.574 7.90197   2
   9  -5   1 128.424 9.14838   5
   9   5  -1 126.722 6.42680   4
   9  -5   1 120.296 8.58377   6
   9   5  -1 120.976 6.71525   7
   9  -5   1 130.098 9.89050   7
   9   5   1 120.676 6.51059   4
   9   5   1 121.467 6.89701   7
   9  -5  -1 136.657 9.54220   3
  -9   5  -1 135.812 8.78821   4
   9   5   1 144.789 7.57199   2
   9   5   1 123.279 7.83947   5
   9   5   1 124.963 6.80857   6
  -9   5  -1 125.787 7.26928   2
   9   5   1 127.100 9.25667   3
   9  -5  -1 125.585 9.48747   5
   9  -5  -1 133.748 9.75315   7
  10   5  -1 24.2860 3.59373   5
 -10   5   1 23.2515 2.68445   2
 -10   5   1 28.3284 4.65925   4
  10   5  -1 25.7520 2.55392   6
  10  -5   1 16.9084 4.31320   6
  10   5  -1 25.2121 5.07126   3
  10   5  -1 18.8668 2.33841   2
  10  -5   1 31.7186 5.89015   7
  10  -5   1 18.3358 4.38493   5
  10   5  -1 22.3586 3.20797   2
  10  -5   1 24.3294 5.20735   3
  10   5  -1 27.6458 3.02179   7
  10  -5  -1 21.7307 4.89078   5
  10   5   1 22.8104 3.64212   5
  10  -5  -1 18.8955 4.87119   3
  10   5   1 24.8123 3.10583   7
 -10   5  -1 23.3829 2.85851   2
  10   5   1 18.8634 2.66906   2
  10   5   1 13.3277 4.45112   3
  10  -5  -1 27.1157 5.52525   7
  10   5   1 24.1825 2.71725   6
 -10   5  -1 24.2293 4.33627   4
  11   5  -1 118.197 6.41156   2
  11   5  -1 122.674 9.67798   3
  11  -5   1 128.237 10.2893   3
  11  -5   1 125.562 9.70825   5
 -11   5   1 120.971 6.60752   2
  11   5  -1 125.010 6.63651   6
  11   5  -1 128.950 7.32185   7
  11  -5   1 134.330 10.5407   7
  11  -5   1 135.880 9.19136   6
  11   5  -1 124.277 7.34615   2
  11   5  -1 115.751 8.04066   5
 -11   5   1 121.705 8.68731   4
  11   5   1 125.223 8.36689   5
  11  -5  -1 135.394 10.0798   5
  11  -5  -1 127.917 10.2257   3
  11  -5  -1 157.087 10.9894   7
  11   5   1 128.384 6.93951   6
  11   5   1 117.404 9.65032   3
 -11   5  -1 133.529 8.99691   4
 -11   5  -1 128.006 6.76984   2
  11   5   1 133.514 7.54426   7
  11   5   1 107.359 6.68723   2
  12   5  -1 22.0251 4.23128   5
 -12   5   1 24.4871 2.44378   2
  12   5  -1 32.8583 3.83803   7
  12  -5   1 23.7583 5.76180   3
  12  -5   1 24.9179 4.55645   6
  12   5  -1 23.3791 5.78651   3
  12  -5   1 39.5626 6.87885   7
  12   5  -1 24.8202 2.12124   2
  12   5  -1 31.3829 2.84499   6
 -12   5   1 19.1647 4.36064   4
  12   5  -1 24.1858 2.98604   2
  12  -5   1 28.5555 6.04307   5
 -12   5  -1 26.0358 2.41846   2
  12   5   1 30.0383 4.77811   5
  12   5   1 25.7960 2.21046   2
  12   5   1 25.1386 2.42376   2
  12  -5  -1 21.8667 5.73706   3
 -12   5  -1 38.8192 5.54547   4
  12   5   1 36.9264 6.34627   3
  12   5   1 29.8622 3.13666   6
  12   5   1 28.6631 3.89420   7
  12  -5  -1 37.2107 6.85941   7
  12  -5  -1 28.7573 6.22115   5
  13  -5   1 28.6542 7.41563   7
  13   5  -1 23.2714 1.97949   2
  13   5  -1 23.5981 6.23334   3
  13   5  -1 20.1360 2.47394   2
  13  -5   1 30.7639 7.29130   5
  13   5  -1 25.8904 2.91625   6
  13   5  -1 27.2846 3.80092   7
  13   5  -1 28.0876 4.97552   5
  13  -5   1 27.5862 5.04368   6
 -13   5   1 23.6920 2.17592   2
 -13   5   1 29.1373 5.03962   4
  13  -5  -1 30.2016 6.97514   7
  13   5   1 27.1664 4.00778   7
  13   5   1 28.5857 3.26451   6
  13   5   1 22.0180 4.68674   5
  13  -5  -1 24.3739 6.37821   5
  13   5   1 29.8843 6.52251   3
  13  -5  -1 23.8424 7.02741   3
 -13   5  -1 23.2608 2.01593   2
 -13   5  -1 25.8848 4.96954   4
  13   5   1 21.3024 2.53039   2
  13   5   1 25.6749 1.70701   2
  14  -5   1 5.06188 4.74355   5
 -14   5   1 10.0205 1.34296   2
  14  -5   1 12.7169 5.53943   7
  14   5  -1 12.5850 2.41156   6
  14   5  -1 10.4071 5.66867   3
  14   5  -1 6.80829 2.84757   7
 -14   5   1 11.4347 4.04672   4
  14   5  -1 7.93718 0.99167   2
  14   5  -1 8.20056 4.02268   5
  14   5  -1 8.22377 1.46023   2
  14  -5   1 1.52370 4.81368   3
  14  -5   1 13.1849 4.23813   6
 -14   5  -1 11.0603 1.08072   2
  14  -5  -1 3.83995 4.71609   7
  14   5   1 8.59221 2.36765   6
 -14   5  -1 9.21372 3.93169   4
 -14   5  -1 7.13808 1.15616   2
  14  -5  -1 6.77068 4.85538   3
  14   5   1 11.2270 5.73016   3
  14   5   1 14.3589 3.47168   7
  14  -5  -1 8.01599 4.93255   5
  14   5   1 7.70735 4.08355   5
  15  -5   1 24.4694 7.21365   3
  15  -5   1 23.3746 5.39893   6
  15  -5   1 19.4086 6.75376   5
  15   5  -1 18.6716 3.98556   7
 -15   5   1 23.7092 4.94053   4
  15   5  -1 26.6657 3.24563   6
  15   5  -1 17.6526 6.05942   3
  15   5  -1 29.5435 5.58714   5
  15  -5   1 23.7101 6.95361   7
  15   5   1 21.1169 6.57207   3
  15  -5  -1 25.9949 6.52128   5
  15   5   1 28.7116 5.80478   5
 -15   5  -1 21.4563 4.88392   4
  15  -5  -1 27.7212 7.22576   7
  15  -5  -1 21.9505 6.99838   3
  15   5   1 35.5458 4.37651   6
  15   5   1 22.2979 4.20626   7
  16  -5   1 -2.4044 4.66783   3
  16   5  -1 0.13639 5.02881   3
  16  -5   1 7.89734 4.43103   6
  16   5  -1 1.82451 2.11889   6
  16   5  -1 2.45463 2.95746   7
  16  -5   1 6.27890 5.62943   7
  16  -5   1 -4.2270 4.90501   5
  16   5   1 0.35130 3.70473   5
  16  -5  -1 9.65211 6.20811   3
  16   5   1 3.50302 3.27566   7
  16  -5  -1 -4.0481 4.54046   5
  16  -5  -1 12.3575 6.02218   7
  16   5   1 -4.5252 4.36200   3
  17   5  -1 2.48188 2.36222   6
  17   5  -1 6.09586 5.68633   3
 -17   5   1 6.01688 3.85313   4
  17  -5   1 10.2002 6.62477   3
  17  -5   1 5.30719 5.41100   5
  17  -5   1 4.60157 5.66271   7
  17   5  -1 0.65244 4.20446   5
  17   5  -1 7.42290 3.68644   7
 -17   5  -1 4.13978 3.84487   4
  17   5   1 -3.6493 5.77209   3
  17  -5  -1 10.8053 5.97226   7
  17  -5  -1 23.3699 7.97781   3
  17   5   1 8.44458 2.82971   6
  17   5   1 2.89350 3.43045   7
  17  -5  -1 2.42285 5.46109   5
  17   5   1 4.97253 4.77752   5
  18  -5   1 10.2556 7.82147   3
  18   5  -1 0.34498 4.26000   5
  18  -5   1 -0.3946 5.61989   7
  18   5  -1 4.15346 3.45904   7
  18  -5   1 3.78692 5.57530   5
  18   5  -1 15.6351 7.70039   3
 -18   5   1 7.24602 4.08188   4
  18   5  -1 7.75650 3.08684   6
  18   5   1 6.86388 3.63679   7
  18   5   1 7.77314 6.86308   3
  18  -5  -1 1.67011 5.80384   5
  18  -5  -1 -3.3712 6.32571   3
 -18   5  -1 14.5551 4.35317   4
  18   5   1 1.72963 4.51839   5
  18   5   1 6.44775 3.18161   6
  18  -5  -1 6.94077 5.95000   7
 -19   5   1 183.150 11.7789   4
  19  -5   1 191.819 17.0737   3
  19   5  -1 201.138 14.3898   5
  19  -5   1 197.897 16.6609   7
  19   5  -1 167.464 16.8818   3
  19   5  -1 181.205 13.1920   7
  19  -5   1 175.399 21.3179   5
  19   5   1 186.241 13.5005   7
  19   5   1 196.529 16.9512   3
 -19   5  -1 202.457 12.1794   4
  19   5   1 178.745 14.3622   5
  19  -5  -1 160.198 16.3220   3
  19  -5  -1 176.340 15.9039   7
  20  -5   1 -6.3547 5.94262   3
 -20   5   1 0.59875 3.38841   4
  20   5  -1 7.26942 7.64989   3
  20  -5   1 -4.1788 6.17461   5
  20   5  -1 -0.4593 3.37332   7
  20   5  -1 0.47847 4.77648   5
  20  -5   1 4.03361 6.47193   7
  20  -5  -1 10.3288 7.29824   7
  20   5   1 13.7987 7.36787   3
  20  -5  -1 -1.2889 7.17927   3
  20   5   1 -0.7316 3.45126   7
 -20   5  -1 5.91377 3.63995   4
  20   5   1 -3.7574 4.88823   5
  20  -5  -1 1.35983 6.06065   5
  21  -5   1 214.562 19.3076   5
  21  -5   1 232.731 18.8742   7
 -21   5   1 210.887 12.8332   4
  21   5  -1 222.048 13.6648   7
  21   5  -1 238.836 18.0058   5
  21  -5   1 217.841 19.6768   3
  21   5  -1 233.796 19.4985   3
  21   5   1 224.287 19.3383   3
 -21   5  -1 226.155 13.0582   4
  21  -5  -1 231.441 21.0849   3
  21   5   1 217.756 17.4157   5
  21   5   1 226.113 13.9173   7
  21  -5  -1 205.774 18.8781   5
  21  -5  -1 221.508 18.4260   7
  22   5  -1 5.69672 7.30684   3
  22   5  -1 0.89764 6.22544   5
  22  -5   1 5.18818 7.50723   7
  22  -5   1 1.10172 8.17427   3
  22  -5   1 4.70989 7.79431   5
  22   5  -1 15.0378 4.51518   7
  22   5   1 7.75716 6.66855   5
  22   5   1 -1.7184 6.80891   3
  22  -5  -1 -3.9646 7.56166   3
  22  -5  -1 -3.8316 6.71134   7
  22  -5  -1 -1.1643 6.82459   5
  22   5   1 9.70676 4.27790   7
  23   5  -1 -0.7942 6.07861   5
  23  -5   1 7.63863 6.87849   5
  23  -5   1 11.2800 10.0866   3
  23   5  -1 7.23870 4.09388   7
  23  -5   1 -0.9916 6.95705   7
  23  -5  -1 -6.3573 7.00489   7
  23   5   1 4.62835 4.09468   7
  23   5   1 4.53314 6.95776   5
  23  -5  -1 1.37530 6.68423   5
  23  -5  -1 -9.5717 8.60214   3
  24   5  -1 42.4567 9.82047   5
  24   5  -1 33.2799 5.48456   7
  24   5  -1 17.7657 10.9353   3
  24  -5   1 35.6643 14.5014   7
  24  -5   1 30.9492 13.3994   3
  24  -5   1 43.5695 11.7467   5
  24  -5  -1 49.9315 19.9116   3
  24   5   1 51.8802 6.46350   7
  24  -5  -1 21.0548 10.3107   5
  24  -5  -1 42.0396 15.6880   7
  24   5   1 41.3247 11.3864   3
  24   5   1 28.1312 9.81600   5
  25   5  -1 -6.0646 6.12858   5
  25   5  -1 9.70483 6.13391   7
  25   5   1 -0.7143 4.17556   7
  25  -5  -1 -3.3828 8.85486   5
   0  -6  -1 89.9731 5.21718   3
   0   6   1 96.8466 5.80291   7
   0   6  -1 90.8730 4.66802   3
   0   6  -1 93.7392 6.61846   2
   0   6  -1 101.881 5.78867   7
   0   6  -1 107.692 6.11990   5
   0  -6   1 90.6899 4.72168   3
   0   6   1 85.1372 6.47118   2
   0  -6   1 91.5542 5.94690   5
   1  -6   1 8.53895 2.10774   7
   1  -6   1 5.11798 1.23109   3
   1   6  -1 2.38327 1.69832   5
  -1   6   1 5.56752 2.56042   2
  -1   6   1 4.20896 1.81079   4
   1   6  -1 2.05259 2.09722   2
  -1   6   1 5.19270 2.05078   7
  -1  -6  -1 6.75120 1.59163   7
   1   6  -1 7.39485 1.69425   7
  -1   6   1 7.46117 1.54022   3
   1   6  -1 6.47347 1.14019   3
   1  -6   1 7.08517 2.12129   5
   1  -6  -1 7.50495 1.96910   7
   1   6   1 5.24260 1.66511   7
   1   6   1 5.91785 2.51543   2
   1  -6  -1 7.81417 2.32364   5
  -1  -6   1 4.85945 1.56016   7
  -1   6  -1 6.86456 1.24851   3
  -1   6  -1 3.37860 1.78161   7
   1  -6  -1 4.70451 1.45643   3
  -1   6  -1 4.91318 2.30809   2
  -2   6   1 1406.75 61.6689   2
   2  -6   1 1402.01 60.0931   3
  -2   6   1 1391.79 60.4062   3
   2  -6   1 1458.11 61.5210   7
   2   6  -1 1366.11 61.6809   2
  -2   6   1 1307.04 61.2355   7
  -2   6   1 1419.08 61.0002   4
   2  -6   1 1391.42 61.2594   5
  -2  -6  -1 1446.71 59.8351   7
   2  -6  -1 1414.86 61.3394   7
  -2  -6   1 1435.60 59.9324   7
  -2   6  -1 1301.70 61.1972   7
   2  -6  -1 1378.82 60.3798   3
   2   6   1 1477.61 60.0296   7
   2   6   1 1383.82 61.6134   2
  -2   6  -1 1360.17 60.0926   3
   2  -6  -1 1385.10 61.4820   5
  -3   6   1 1293.86 53.6451   3
   3   6  -1 1268.57 52.8791   3
  -3   6   1 1246.62 54.3733   2
  -3   6   1 1223.83 54.4940   7
   3  -6   1 1249.05 53.2953   3
  -3   6   1 1208.05 53.9348   4
   3  -6   1 1200.61 54.1828   5
   3   6  -1 1188.40 54.4016   2
   3  -6   1 1244.89 54.5089   7
  -3  -6  -1 1251.46 52.0925   7
  -3  -6   1 1250.61 52.2651   7
   3  -6  -1 1272.39 54.4998   7
   3  -6  -1 1238.18 53.5026   3
  -3   6  -1 1184.73 54.3491   2
  -3   6  -1 1194.49 54.3403   7
  -3   6  -1 1088.76 53.0837   3
   3   6   1 1209.06 54.3241   2
   3   6   1 1183.25 53.7953   6
   3  -6  -1 1168.41 54.3032   5
   3   6   1 1294.71 52.3024   7
   4  -6   1 0.72012 1.52055   3
   4  -6   1 0.37907 1.96539   5
  -4   6   1 1.01866 1.97147   2
  -4   6   1 0.97448 2.07771   7
   4  -6   1 -0.6493 1.87476   7
   4   6  -1 -0.5485 1.91582   2
  -4   6   1 2.60067 2.06251   4
   4   6  -1 0.04204 1.44856   3
   4   6  -1 -1.1833 1.09027   5
  -4   6  -1 1.82475 1.91101   4
   4   6   1 0.59002 1.37842   5
  -4   6  -1 -1.0846 1.76445   7
  -4   6  -1 -0.7496 1.69648   2
   4   6   1 1.89363 1.90698   2
   4  -6  -1 1.10811 1.71543   3
   4  -6  -1 2.07507 2.27225   5
   4   6   1 -1.1070 1.50357   6
   4  -6  -1 -0.0521 1.89846   7
   5  -6   1 24.6096 4.07865   5
   5   6  -1 19.3341 2.91539   3
   5   6  -1 18.7406 3.31206   2
   5  -6   1 23.4311 3.48059   3
   5   6  -1 20.9245 2.39752   5
   5  -6   1 18.7502 3.82123   7
   5   6  -1 22.1468 3.04640   6
  -5   6   1 15.6200 2.95088   2
  -5   6   1 18.2362 3.23353   4
  -5   6  -1 15.8876 3.04473   4
   5   6   1 24.8092 3.24762   3
   5   6   1 24.3810 3.11932   6
   5  -6  -1 21.5473 3.47652   3
   5  -6  -1 21.1117 3.88155   5
   5  -6  -1 16.9695 3.57509   7
   5   6   1 17.2137 2.45578   5
  -5   6  -1 28.1233 3.86155   2
   5   6   1 23.7377 3.62145   2
   6   6  -1 655.925 29.8495   2
   6   6  -1 649.392 28.7430   6
   6  -6   1 678.528 30.5384   6
   6   6  -1 619.584 29.4673   3
   6   6  -1 655.420 28.3391   5
  -6   6   1 594.872 31.0916   4
   6  -6   1 656.511 31.0403   7
   6  -6   1 587.330 31.5295   5
   6  -6   1 626.699 29.8076   3
  -6   6   1 614.934 29.3556   2
  -6   6  -1 622.210 31.3699   4
  -6   6  -1 655.004 29.6589   2
   6   6   1 655.952 29.6646   3
   6  -6  -1 626.724 29.9724   3
   6   6   1 656.035 28.8092   6
   6  -6  -1 614.216 31.7430   5
   6   6   1 658.780 29.6755   2
   6  -6  -1 623.112 30.6669   7
   6   6   1 624.423 28.5469   5
   7  -6   1 594.949 28.8637   5
   7   6  -1 595.662 28.1685   3
   7   6  -1 580.046 26.7578   6
   7   6  -1 564.364 27.8389   2
   7  -6   1 613.055 29.5052   7
   7   6  -1 594.092 25.2634   7
  -7   6   1 568.030 28.3037   4
  -7   6   1 621.720 27.6935   2
   7  -6   1 596.071 28.7021   6
   7  -6   1 584.261 29.7136   3
   7   6  -1 589.645 26.7221   5
  -7   6  -1 607.768 28.5984   4
   7   6   1 613.182 28.3405   3
   7  -6  -1 582.620 29.2719   7
   7  -6  -1 579.275 28.9149   5
   7   6   1 633.391 27.1079   5
   7   6   1 604.498 27.8539   2
   7   6   1 602.715 26.9193   6
  -7   6  -1 612.487 27.7943   2
   7  -6  -1 550.854 29.8131   3
   8   6  -1 10.8113 1.95137   6
   8   6  -1 8.25345 2.15999   5
   8  -6   1 0.69727 2.43199   3
   8  -6   1 7.99402 3.44472   5
   8   6  -1 6.68616 0.65767   4
   8  -6   1 7.70467 3.27327   6
  -8   6   1 11.6775 2.59255   2
   8   6  -1 9.01119 2.57870   2
   8  -6   1 2.86814 2.93778   7
  -8   6   1 6.12843 2.91110   4
   8  -6  -1 4.60869 3.25745   5
   8   6   1 10.7331 2.61115   2
   8  -6  -1 6.65957 3.00595   3
  -8   6  -1 6.93903 2.97041   4
   8   6   1 4.85404 2.81747   3
   8   6   1 9.34113 0.71912   4
   8   6   1 8.01738 2.16061   5
   8  -6  -1 4.03906 2.98439   7
   8   6   1 6.59099 1.84950   6
  -8   6  -1 5.11561 2.18093   2
   8   6   1 7.29839 0.66671   4
   9   6  -1 8.41181 1.83049   6
  -9   6   1 7.45808 2.29195   2
  -9   6   1 8.48938 3.18524   4
   9  -6   1 10.3711 4.11497   6
   9   6  -1 12.6095 1.53662   7
   9   6  -1 10.1834 1.23093   4
   9  -6   1 8.52442 3.56257   3
   9  -6   1 5.69619 3.49619   7
   9   6  -1 12.5590 2.88387   2
   9  -6   1 6.13007 3.37788   5
   9   6  -1 7.60054 3.17440   3
   9   6  -1 11.0855 2.46066   5
   9   6   1 8.77819 3.35020   3
  -9   6  -1 11.5698 3.36435   4
   9  -6  -1 11.6294 3.62285   7
   9   6   1 8.19380 1.53090   7
   9   6   1 7.47623 2.41251   5
   9   6   1 10.2079 1.30063   4
   9   6   1 12.0038 2.20093   6
  -9   6  -1 6.67008 2.22747   2
   9  -6  -1 9.81527 3.57539   5
   9  -6  -1 6.84077 3.61606   3
   9   6   1 10.8735 2.52166   2
  10  -6   1 30.2423 5.35104   5
  10   6  -1 21.8689 4.90511   3
  10   6  -1 31.8162 4.00965   5
  10   6  -1 28.4489 3.93247   2
  10   6  -1 25.0746 2.78641   6
  10  -6   1 30.7504 5.15268   6
 -10   6   1 36.5270 4.98848   4
  10  -6   1 38.0158 5.96952   3
 -10   6   1 36.2085 3.66457   2
  10  -6   1 25.2166 5.46123   7
  10   6  -1 24.5136 2.50970   7
 -10   6  -1 30.4041 3.57205   2
  10   6   1 27.5562 3.08773   6
 -10   6  -1 29.2809 4.91097   4
  10  -6  -1 28.9786 5.75084   5
  10  -6  -1 44.7113 6.60037   3
  10   6   1 24.7887 4.90084   3
  10   6   1 26.4694 2.64786   7
  10   6   1 19.9834 3.57538   5
  10   6   1 30.7613 3.65901   2
  10  -6  -1 28.3716 5.51855   7
  11   6  -1 -1.1145 2.90410   3
  11  -6   1 3.16486 3.43269   5
 -11   6   1 0.89947 1.61869   2
  11   6  -1 -0.1155 1.37247   7
  11  -6   1 -1.4767 2.57139   6
  11   6  -1 1.59496 1.33896   6
  11  -6   1 -2.8501 3.04096   7
  11   6  -1 1.53584 2.09205   2
  11   6  -1 0.69602 2.15945   5
 -11   6   1 -0.9215 2.74474   4
  11  -6   1 -3.3814 3.39816   3
  11  -6  -1 0.82894 4.06510   7
  11   6   1 0.80087 1.68682   2
  11   6   1 -0.4998 1.42923   7
  11  -6  -1 1.06316 3.68249   3
  11   6   1 -1.2364 1.36156   6
 -11   6  -1 -0.2878 1.58818   2
  11   6   1 2.47708 2.49566   5
  11  -6  -1 -1.3514 3.25773   5
  11   6   1 -2.5778 2.55788   3
 -11   6  -1 -2.9295 2.70884   4
  12  -6   1 61.0074 8.37842   5
  12  -6   1 61.0349 8.29040   3
  12   6  -1 58.5787 4.42566   7
  12   6  -1 63.3704 6.49042   5
  12   6  -1 58.4415 4.98581   2
  12   6  -1 60.6061 8.29404   3
 -12   6   1 61.1819 6.85709   4
  12   6  -1 60.9647 4.15641   6
  12  -6   1 47.2530 8.25265   7
 -12   6   1 58.1225 4.22834   2
  12  -6   1 57.3272 7.15480   6
  12   6   1 54.4924 4.35977   6
 -12   6  -1 75.0561 7.92046   4
  12   6   1 58.1197 4.41834   2
  12  -6  -1 63.8543 8.28634   5
  12  -6  -1 61.3712 8.54282   7
  12  -6  -1 58.6367 8.40184   3
  12   6   1 68.2159 4.78069   7
  12   6   1 55.2967 7.61783   3
  12   6   1 63.1679 6.66687   5
 -12   6  -1 66.2478 4.47842   2
  13  -6   1 28.3621 6.63268   3
 -13   6   1 36.1793 5.66884   4
  13   6  -1 33.0541 6.61564   3
  13   6  -1 38.9018 3.30675   6
  13  -6   1 32.5941 5.56262   6
  13   6  -1 37.1437 3.93083   7
  13   6  -1 36.0475 3.75617   2
 -13   6   1 31.1484 3.01176   2
  13   6  -1 32.9004 5.28872   5
  13  -6   1 41.0639 7.42423   5
  13   6  -1 29.5840 2.60736   2
  13   6   1 34.5627 5.28799   5
  13   6   1 32.5732 2.60594   2
  13  -6  -1 34.4432 7.54554   3
  13   6   1 20.9239 3.77661   6
  13  -6  -1 23.6145 7.24547   5
 -13   6  -1 35.1196 5.69329   4
 -13   6  -1 32.5415 3.00051   2
  13   6   1 36.1677 6.57724   3
  13   6   1 31.4446 3.03405   2
  13   6   1 32.9294 3.88687   7
  14   6  -1 22.7568 6.25330   3
  14  -6   1 20.7108 6.42253   3
  14   6  -1 18.0750 3.21760   7
  14  -6   1 20.2378 6.21800   5
  14   6  -1 17.2718 2.65182   6
  14   6  -1 16.4402 2.39699   2
  14   6  -1 19.4038 4.78587   5
  14  -6   1 13.1679 6.07466   7
 -14   6   1 18.7475 4.58412   4
 -14   6   1 19.0615 2.07223   2
  14  -6   1 14.3372 4.68858   6
  14   6  -1 14.5660 1.70516   2
  14   6   1 15.9711 2.29020   2
  14   6   1 17.0968 5.92095   3
  14  -6  -1 14.8851 5.93320   3
  14   6   1 21.8574 3.43521   7
  14  -6  -1 9.79801 5.95490   7
  14   6   1 15.6325 4.37260   5
  14   6   1 17.6570 3.24756   6
  14  -6  -1 8.36387 5.21765   5
 -14   6  -1 15.7701 1.90449   2
 -14   6  -1 25.8606 5.25054   4
  15   6  -1 642.800 29.6166   7
 -15   6   1 670.488 31.9755   4
 -15   6   1 616.748 27.7558   2
  15  -6   1 576.002 34.0275   7
  15   6  -1 668.046 28.9258   6
  15  -6   1 662.780 34.9793   3
  15   6  -1 636.944 27.8712   2
  15   6  -1 656.679 34.5962   3
  15  -6   1 640.214 34.4668   5
  15   6  -1 659.305 31.9793   5
  15   6   1 672.255 30.9265   6
  15   6   1 670.924 32.2487   5
 -15   6  -1 610.573 31.7633   4
  15   6   1 660.690 29.8923   7
  15  -6  -1 619.552 34.3645   7
  15  -6  -1 660.136 34.7352   5
  15   6   1 580.656 34.0543   3
  15  -6  -1 639.025 34.7689   3
  16   6  -1 -2.4726 1.71378   6
  16  -6   1 -0.1528 4.86228   7
 -16   6   1 -8.4441 2.89330   4
 -16   6   1 0.28417 0.67426   2
  16  -6   1 -4.8220 4.10229   3
  16  -6   1 -0.1334 4.37525   5
  16   6  -1 -4.8198 4.21706   3
  16   6  -1 -1.8753 2.30632   7
  16   6   1 -7.5538 3.27045   5
  16   6   1 -3.0203 4.50919   3
  16  -6  -1 -3.2907 4.16321   7
 -16   6  -1 1.35022 3.71788   4
  16  -6  -1 -2.8615 4.80808   5
  16   6   1 -0.8034 2.07977   6
  16  -6  -1 -2.3562 4.88070   3
  16   6   1 -3.8212 2.30533   7
  17   6  -1 217.481 17.3824   3
  17  -6   1 229.611 18.0910   7
  17   6  -1 229.638 12.1758   6
  17   6  -1 222.462 12.8714   7
  17   6  -1 231.729 15.3360   5
  17  -6   1 247.932 18.4067   3
 -17   6   1 243.329 14.6145   4
  17  -6   1 243.265 18.2416   5
  17  -6  -1 245.765 18.2848   5
  17   6   1 254.380 12.7114   6
  17  -6  -1 240.992 18.0537   7
 -17   6  -1 258.389 14.9242   4
  17   6   1 218.615 17.8733   3
  17   6   1 222.827 13.0409   7
  17  -6  -1 231.893 18.7508   3
  17   6   1 228.952 15.5705   5
  18   6  -1 1.28226 4.35090   5
  18   6  -1 4.36736 6.23358   3
  18   6  -1 8.51412 3.47885   6
  18  -6   1 -1.0544 5.17488   5
  18  -6   1 3.53525 6.28143   7
 -18   6   1 8.63311 4.27714   4
  18   6  -1 17.2270 3.73536   7
  18   6   1 17.7936 5.81247   5
  18   6   1 12.4457 3.30579   6
 -18   6  -1 9.30624 4.43872   4
  18   6   1 11.7292 3.50034   7
  18  -6  -1 4.17199 6.29566   5
  18  -6  -1 13.6660 7.41225   7
  18   6   1 14.6987 7.82446   3
  19  -6   1 2.09509 7.37180   3
 -19   6   1 20.0793 4.88048   4
  19   6  -1 16.9107 7.41648   3
  19  -6   1 14.2521 7.73622   5
  19   6  -1 26.3459 6.73696   5
  19  -6   1 8.41363 7.12540   7
  19  -6  -1 37.1475 9.71883   3
  19  -6  -1 19.9244 7.05786   7
  19  -6  -1 25.8514 7.65875   5
  19   6   1 20.3065 6.55126   5
  19   6   1 28.0797 8.32219   3
 -19   6  -1 13.8163 4.80503   4
  20  -6   1 11.3812 8.85517   3
  20   6  -1 7.32481 5.82999   5
 -20   6   1 16.7435 4.78806   4
  20  -6   1 30.4074 8.64812   5
  20   6  -1 17.7667 8.81762   3
  20   6  -1 16.8213 3.97934   7
  20  -6   1 14.7549 7.08132   7
  20   6   1 23.4902 6.92342   5
 -20   6  -1 20.7644 4.92775   4
  20  -6  -1 10.6024 7.55100   3
  20  -6  -1 18.6465 8.14647   7
  20   6   1 14.8495 4.07648   7
  20   6   1 5.32958 6.70156   3
  20  -6  -1 30.5394 9.16706   5
  21   6  -1 19.2320 7.02755   5
  21  -6   1 52.2494 10.9740   5
  21  -6   1 34.0320 11.0947   3
  21  -6   1 29.9993 9.39481   7
  21   6  -1 43.9362 5.44334   7
  21   6  -1 37.8513 9.82442   3
 -21   6   1 39.0611 5.72253   4
  21   6   1 32.6027 9.36375   3
  21   6   1 20.5505 8.72254   5
  21  -6  -1 58.1312 10.8131   5
  21  -6  -1 36.6447 10.2693   7
  21  -6  -1 19.4061 9.41027   3
  21   6   1 35.1799 5.10211   7
 -21   6  -1 43.6221 5.94498   4
 -22   6   1 11.7034 6.27876   4
  22  -6   1 -6.2490 5.72157   5
  22  -6   1 2.04612 7.66937   7
  22   6  -1 10.8163 6.97148   5
  22  -6   1 2.97894 9.07565   3
  22   6  -1 11.7271 3.63629   7
  22   6  -1 14.6694 8.47360   3
  22  -6  -1 7.82089 9.70694   3
  22  -6  -1 1.72800 6.87466   5
  22   6   1 4.56350 3.39890   7
  22  -6  -1 7.30553 8.55463   7
 -22   6  -1 8.27583 5.70481   4
  22   6   1 1.02727 7.91822   3
  22   6   1 7.29568 6.47660   5
  23   6  -1 12.4874 3.83706   7
  23  -6   1 -0.0173 9.35473   3
  23  -6   1 5.58505 8.37004   7
  23   6  -1 12.5131 7.38224   5
  23  -6   1 25.8602 10.8608   5
  23  -6  -1 11.5640 10.8686   3
  23  -6  -1 14.8329 8.96065   7
  23  -6  -1 21.4403 9.30451   5
  23   6   1 6.35866 9.80305   3
  23   6   1 13.2458 3.94564   7
  23   6   1 2.92230 6.72931   5
  24   6  -1 5.44788 9.37909   3
  24   6  -1 13.8951 7.70657   5
  24  -6   1 4.23076 8.88507   5
  24  -6  -1 -1.6747 7.28355   5
  24   6   1 7.14454 10.1303   3
  24   6   1 7.24825 2.89683   7
  24   6   1 -1.6934 6.52520   5
   0   7   1 -0.3092 1.91550   2
   0   7  -1 -1.4750 1.82172   2
   0   7  -1 0.42801 0.81589   3
   0  -7   1 0.78714 1.85306   5
   0   7   1 1.50041 1.19272   3
   0  -7  -1 0.27917 1.18996   3
   0  -7   1 0.03228 0.89596   3
   0   7   1 1.22073 1.56071   7
   0   7  -1 -0.5137 1.33910   7
   1   7  -1 647.955 27.8902   7
  -1   7   1 573.692 29.1548   2
  -1   7   1 597.146 28.5365   7
   1   7  -1 595.655 29.3309   2
  -1  -7  -1 626.254 27.7843   7
   1  -7   1 623.390 28.7085   3
  -1   7   1 633.347 27.6471   3
   1  -7   1 650.317 28.8793   5
   1  -7   1 621.402 28.5468   7
   1   7  -1 610.075 27.0224   3
  -1   7  -1 616.158 27.2355   3
  -1  -7   1 627.939 27.8633   7
   1   7   1 599.372 29.2392   2
   1  -7  -1 635.653 28.5506   7
   1  -7  -1 648.717 27.7263   3
   1   7   1 638.237 27.6068   3
   1   7   1 652.798 28.0056   7
   1  -7  -1 627.568 28.9371   5
  -1   7  -1 585.406 29.2419   2
  -1   7  -1 575.599 28.3817   7
  -2  -7  -1 89.9163 5.05111   7
  -2   7   1 80.6678 6.24365   7
  -2   7   1 86.4861 5.98795   4
  -2   7   1 91.9220 5.45047   3
   2  -7   1 99.6143 6.47574   5
  -2   7   1 86.9051 6.84040   2
   2  -7   1 92.3046 5.25359   3
   2  -7   1 91.2848 6.39680   7
   2   7  -1 90.2118 6.80853   2
  -2   7  -1 87.3611 5.13848   3
   2   7   1 81.9707 6.52688   2
   2   7   1 92.2998 5.55167   7
   2  -7  -1 93.1528 5.47385   3
  -2  -7   1 87.1622 5.11259   7
  -2   7  -1 85.6573 6.35210   7
   2  -7  -1 91.3198 6.31857   7
   2  -7  -1 84.2572 6.45921   5
  -2   7  -1 83.2082 6.53273   2
   2   7   1 91.4673 5.29541   3
  -3   7   1 1270.10 57.6980   4
  -3  -7  -1 1333.05 55.9178   7
  -3   7   1 1271.06 58.3114   2
   3  -7   1 1358.94 56.9085   3
   3  -7   1 1222.79 57.9390   5
   3   7  -1 1388.55 56.4885   3
  -3   7   1 1263.33 58.2319   7
   3  -7   1 1358.44 58.4364   7
   3   7  -1 1357.33 58.6709   2
  -3   7  -1 1251.90 58.2656   2
   3   7   1 1386.13 56.1381   7
   3   7   1 1270.10 58.3129   2
   3  -7  -1 1374.02 58.3769   7
  -3   7  -1 1167.49 56.7204   3
   3  -7  -1 1326.32 57.1647   3
  -3   7  -1 1275.73 58.2094   7
   3  -7  -1 1300.28 58.3284   5
  -3  -7   1 1348.60 56.0918   7
  -4   7   1 11.1564 2.91903   2
   4  -7   1 13.4824 2.55765   3
   4   7  -1 14.8254 2.37821   3
   4  -7   1 11.0551 3.38221   7
  -4   7   1 13.0334 3.10871   7
   4  -7   1 12.7002 3.05596   5
  -4   7   1 13.6586 3.02839   4
   4   7  -1 13.1608 3.09529   2
   4  -7  -1 12.7732 3.21919   7
   4   7   1 13.9338 2.88250   6
  -4   7  -1 12.5970 3.19400   7
  -4  -7   1 11.4061 1.35466   7
   4  -7  -1 8.80899 3.11622   5
  -4   7  -1 15.7599 3.11652   4
   4   7   1 15.1342 3.30851   2
  -4   7  -1 11.1973 2.93300   2
   4  -7  -1 13.3392 2.60033   3
  -5   7   1 737.545 37.4511   4
   5  -7   1 795.890 37.2695   7
   5  -7   1 804.782 35.9652   3
  -5   7   1 814.455 36.5295   2
   5   7  -1 808.563 36.7881   2
   5   7  -1 842.887 34.9651   5
   5  -7   1 729.339 38.0010   5
   5   7  -1 776.793 35.7945   6
   5   7  -1 823.229 35.5912   3
   5   7   1 782.557 35.6548   3
  -5   7  -1 769.605 37.7266   4
   5  -7  -1 806.875 36.1644   3
   5   7   1 771.267 36.4928   2
   5   7   1 757.919 35.1305   5
   5  -7  -1 813.537 37.2863   7
  -5   7  -1 802.008 36.5836   2
   5   7   1 785.802 35.8198   6
   6   7  -1 4.16590 2.37571   2
   6   7  -1 2.51979 1.51387   5
   6  -7   1 1.94975 2.17651   3
  -6   7   1 2.76770 2.11025   2
   6   7  -1 1.18105 1.75672   6
   6  -7   1 -0.4917 2.29753   7
   6   7  -1 2.81654 1.89594   3
   6  -7   1 -2.2933 2.08506   5
  -6   7   1 3.04790 2.60565   4
   6   7   1 2.95006 2.26234   2
   6  -7  -1 2.55495 2.78999   5
   6   7   1 1.03109 1.83662   3
  -6   7  -1 -2.6852 2.02484   4
   6   7   1 -0.0935 1.47198   5
   6  -7  -1 -0.6476 2.04412   3
   6   7   1 -1.5941 1.50558   6
   6  -7  -1 2.82795 3.01879   7
  -6   7  -1 1.20035 2.08328   2
   7   7  -1 66.8760 5.56983   2
   7  -7   1 62.5996 7.42162   7
   7   7  -1 52.2124 5.01693   3
   7  -7   1 59.6374 6.83611   5
  -7   7   1 58.2622 5.47028   4
   7   7  -1 54.0944 3.98976   5
  -7   7   1 59.6223 5.16810   2
   7   7  -1 49.9082 4.27051   6
   7   7   1 46.9920 5.47055   3
   7   7   1 53.3880 5.74016   2
   7   7   1 44.5340 4.07156   5
   7  -7  -1 57.6367 6.87869   5
  -7   7  -1 56.9975 5.87529   2
   7  -7  -1 46.9609 6.36945   7
  -7   7  -1 48.5690 5.87480   4
   7   7   1 48.4432 4.30732   6
   7  -7  -1 58.3113 5.41916   3
   8   7  -1 97.7321 7.16867   2
   8   7  -1 89.3864 5.87844   5
   8  -7   1 87.9241 7.94851   5
   8   7  -1 86.6984 5.76728   6
   8  -7   1 88.4195 7.50755   3
  -8   7   1 84.1089 7.28931   4
   8  -7   1 100.018 8.35106   7
  -8   7   1 94.6564 6.80402   2
   8   7   1 99.9521 6.21406   5
  -8   7  -1 92.4694 6.78923   2
   8  -7  -1 107.133 8.48707   7
   8  -7  -1 89.9062 7.89021   5
   8   7   1 101.421 7.43911   3
   8   7   1 93.6514 6.89351   2
  -8   7  -1 81.7214 7.19604   4
   8  -7  -1 99.0499 7.67114   3
   8   7   1 91.4232 5.96762   6
  -9   7   1 4.81664 3.28289   4
  -9   7   1 -1.7021 1.74570   2
   9   7  -1 1.62517 2.27830   2
   9   7  -1 1.29772 0.47339   7
   9   7  -1 0.20586 0.70725   4
   9  -7   1 6.47056 3.79509   7
   9  -7   1 4.71474 3.61267   5
   9   7  -1 -0.0174 1.45093   6
   9   7  -1 -2.6824 2.16565   3
   9   7  -1 1.84650 1.80101   5
   9  -7   1 -0.1409 2.99509   3
   9  -7  -1 -0.8008 2.79421   5
  -9   7  -1 -1.5164 2.29005   4
   9   7   1 -0.9469 1.49433   6
   9  -7  -1 1.81761 3.31537   3
  -9   7  -1 1.55199 2.08000   2
   9  -7  -1 2.23525 3.10011   7
   9   7   1 1.05321 2.10995   2
   9   7   1 1.59637 0.52795   4
   9   7   1 0.09232 1.81964   5
   9   7   1 0.06295 0.49583   4
   9   7   1 1.28252 2.54985   3
  10   7  -1 134.691 6.10804   7
  10  -7   1 130.217 10.0778   3
  10   7  -1 134.101 8.05688   5
  10  -7   1 127.278 10.1992   5
  10  -7   1 155.333 11.2147   7
  10   7  -1 130.127 7.24835   6
  10   7  -1 122.338 6.27163   4
  10   7  -1 135.138 8.68088   2
  10   7  -1 120.600 9.49785   3
 -10   7   1 144.800 8.19627   2
 -10   7   1 142.999 9.87956   4
  10  -7  -1 129.030 10.6898   7
  10   7   1 125.862 8.22062   2
  10  -7  -1 148.447 10.6007   3
  10   7   1 136.528 6.30465   7
 -10   7  -1 136.154 8.26369   2
  10   7   1 112.970 6.31950   4
  10   7   1 134.690 7.47955   6
  10   7   1 129.638 6.14058   7
  10   7   1 120.184 9.63578   3
  10  -7  -1 124.483 10.1074   5
 -10   7  -1 120.489 9.46868   4
  10   7   1 136.804 8.32973   5
  11   7  -1 6.74096 2.80846   5
  11  -7   1 5.33614 4.92804   7
  11  -7   1 4.68368 3.90901   5
  11   7  -1 1.21338 2.30520   2
 -11   7   1 3.17486 3.40459   4
  11   7  -1 2.85723 3.64585   3
  11   7  -1 3.50319 1.22186   7
  11  -7   1 -4.0295 3.18555   3
  11   7  -1 3.41357 1.57375   6
 -11   7   1 0.50296 1.82886   2
  11  -7  -1 0.44880 3.32685   5
  11   7   1 4.30191 1.31976   7
 -11   7  -1 7.33259 4.22820   4
  11   7   1 -0.6040 2.89407   3
  11   7   1 1.83080 2.15507   2
 -11   7  -1 0.43608 1.96347   2
  11   7   1 2.52968 1.79134   6
  11  -7  -1 8.75795 4.97005   7
  11   7   1 1.83235 2.35579   5
  11  -7  -1 3.25541 4.39090   3
  12  -7   1 18.4364 5.79760   3
  12   7  -1 18.1262 3.63988   5
 -12   7   1 17.4645 4.63109   4
  12   7  -1 19.6505 3.60644   2
  12  -7   1 11.3994 4.84016   5
  12   7  -1 19.4522 2.67106   6
 -12   7   1 18.0499 3.06582   2
  12  -7   1 15.5913 6.13133   7
  12   7  -1 17.5331 5.06513   3
  12   7  -1 17.4074 2.21684   7
  12  -7  -1 22.5373 5.86532   5
  12   7   1 21.3520 4.17542   5
  12   7   1 15.7571 5.18635   3
  12  -7  -1 24.4890 6.06790   3
  12  -7  -1 15.6418 5.59070   7
  12   7   1 17.5232 3.19639   2
  12   7   1 22.3004 2.50492   7
 -12   7  -1 22.7246 3.67580   2
 -12   7  -1 15.4581 4.66137   4
  12   7   1 20.9239 2.92560   6
 -13   7   1 247.210 12.3138   2
  13   7  -1 267.572 12.0359   7
  13   7  -1 256.071 14.3086   5
  13   7  -1 235.605 12.0938   6
 -13   7   1 256.743 15.3026   4
  13  -7   1 228.803 16.3621   3
  13   7  -1 262.738 16.8159   3
  13  -7   1 224.046 16.2914   5
  13   7  -1 251.200 13.2605   2
  13   7   1 246.856 14.3326   5
  13  -7  -1 264.581 17.3547   3
  13   7   1 241.915 16.5159   3
  13  -7  -1 244.034 16.7120   5
  13   7   1 256.281 12.1500   7
 -13   7  -1 248.988 15.2967   4
 -13   7  -1 235.643 12.3364   2
  13   7   1 251.518 12.7467   2
  14  -7   1 -1.9345 4.15539   3
  14  -7   1 5.35811 5.71134   7
  14   7  -1 1.20684 2.08448   7
 -14   7   1 3.05544 3.84690   4
 -14   7   1 -0.2962 1.49959   2
  14   7  -1 2.57004 1.74762   6
  14   7  -1 3.32934 3.60026   5
  14   7  -1 2.30029 4.81942   3
  14  -7   1 2.80272 4.50518   5
  14   7  -1 0.50032 1.95726   2
 -14   7  -1 6.56947 3.99948   4
  14   7   1 0.39728 3.32552   5
  14   7   1 -0.8715 1.22009   2
  14  -7  -1 2.61243 5.00611   5
  14   7   1 0.41214 1.60053   2
  14  -7  -1 0.55407 4.54305   3
 -14   7  -1 1.06342 1.63135   2
  14   7   1 0.01773 2.07909   7
  14   7   1 5.00186 2.27404   6
  14  -7  -1 5.65054 5.04426   7
  14   7   1 -1.5000 4.27497   3
  15  -7   1 4.10625 5.53295   3
  15  -7   1 4.47468 5.56033   5
  15   7  -1 14.9666 2.70178   7
  15   7  -1 12.4540 5.46536   3
  15   7  -1 11.3724 2.45113   6
 -15   7   1 26.2436 5.29987   4
  15   7  -1 15.8748 2.51198   2
  15   7  -1 10.6682 4.21676   5
 -15   7   1 12.4452 1.94559   2
  15   7  -1 14.9341 1.72683   2
  15  -7   1 9.27831 5.59376   7
  15   7   1 19.8824 4.85383   5
  15   7   1 14.5729 2.91244   6
  15   7   1 16.4832 2.94246   7
 -15   7  -1 13.4450 1.90641   2
  15  -7  -1 19.3932 7.09339   7
  15   7   1 13.1435 1.93670   2
  15  -7  -1 20.8296 6.93839   3
  15   7   1 11.8473 1.46225   2
  15  -7  -1 18.0175 6.51794   5
 -15   7  -1 13.4559 4.86424   4
  15   7   1 10.6103 6.25516   3
 -16   7   1 25.7488 5.52864   4
  16   7  -1 36.0249 7.72082   3
  16   7  -1 22.6614 3.29235   7
  16  -7   1 20.1940 6.94017   7
  16  -7   1 17.5504 7.18421   3
  16  -7   1 15.3085 6.84385   5
  16   7  -1 27.7190 3.24523   6
 -16   7   1 22.2572 2.15047   2
  16  -7  -1 11.9775 6.71055   7
  16  -7  -1 7.80378 6.62055   5
  16   7   1 32.5464 3.75772   7
  16   7   1 23.6011 5.70553   5
  16   7   1 24.2500 3.53919   6
  16  -7  -1 25.2446 7.50653   3
 -16   7  -1 23.7666 2.72803   2
 -16   7  -1 23.5496 5.48702   4
  16   7   1 25.3135 7.14750   3
  17  -7   1 163.305 15.1307   5
 -17   7   1 173.620 11.8944   4
  17  -7   1 155.550 14.4526   3
  17   7  -1 166.570 12.0799   5
  17  -7   1 144.832 14.5581   7
  17   7  -1 165.223 8.97151   6
  17   7  -1 147.597 8.90503   7
  17   7  -1 147.887 13.8832   3
  17  -7  -1 143.283 14.3428   7
  17   7   1 151.653 12.1168   5
  17   7   1 143.800 14.1697   3
  17  -7  -1 181.778 15.8440   3
  17   7   1 173.828 9.48873   6
 -17   7  -1 176.217 12.0055   4
  17   7   1 142.658 8.97764   7
  17  -7  -1 170.154 17.2704   5
  18   7  -1 4.31554 5.67669   3
  18  -7   1 7.91868 8.40271   3
  18   7  -1 9.34675 2.74946   7
  18  -7   1 7.10942 7.43919   5
 -18   7   1 20.5572 5.38656   4
  18   7  -1 -0.1883 3.87476   5
  18   7   1 8.88580 2.99307   7
 -18   7  -1 7.43068 4.67627   4
  18  -7  -1 14.7891 8.53431   3
  18  -7  -1 3.08113 6.73763   5
  18   7   1 1.58260 6.41258   3
  18   7   1 6.43843 3.04265   6
  18   7   1 14.3248 5.07126   5
  19   7  -1 76.5095 6.03078   7
 -19   7   1 97.0961 9.39497   4
  19  -7   1 97.2059 13.2705   5
  19   7  -1 66.1496 11.8000   3
  19   7  -1 92.5121 10.6006   5
  19  -7   1 78.1821 12.5132   3
  19  -7   1 67.6440 11.5498   7
 -19   7  -1 79.3554 8.69076   4
  19  -7  -1 80.1420 13.1657   5
  19  -7  -1 74.4432 12.1321   3
  19  -7  -1 76.1174 12.0689   7
  19   7   1 71.0339 6.12797   7
  19   7   1 65.3985 11.3278   3
  19   7   1 70.3199 9.92534   5
  20  -7   1 4.15724 7.22790   7
 -20   7   1 8.04527 4.52929   4
  20   7  -1 2.50896 2.48325   7
  20  -7   1 -7.7295 4.94274   5
  20   7  -1 -5.1957 6.64084   3
  20   7  -1 -0.1871 5.06932   5
  20  -7   1 -0.2242 6.55985   3
 -20   7  -1 -5.7646 3.72863   4
  20   7   1 -3.2571 4.57771   5
  20  -7  -1 8.84394 7.61622   7
  20   7   1 2.79351 6.94081   3
  20  -7  -1 6.28625 7.79099   3
  20   7   1 1.89735 2.62038   7
  20  -7  -1 -0.8896 5.80893   5
  21   7  -1 7.71991 7.93242   3
  21   7  -1 -2.3752 2.24780   7
  21  -7   1 4.49762 7.72078   5
  21   7  -1 -0.2151 5.28707   5
  21  -7   1 2.74230 8.01871   3
  21  -7   1 -8.0332 6.24980   7
 -21   7   1 4.19331 4.21542   4
 -21   7  -1 -4.2946 3.78509   4
  21   7   1 3.15105 7.09633   3
  21  -7  -1 -1.1094 6.76197   5
  21   7   1 0.96651 2.48266   7
  21  -7  -1 6.17509 7.92521   7
  21  -7  -1 6.97052 8.78457   3
  21   7   1 -8.6025 5.43202   5
  22   7  -1 33.7432 4.37693   7
  22   7  -1 31.6894 10.2048   3
  22  -7   1 53.2292 12.4438   3
 -22   7   1 39.4313 5.93608   4
  22  -7   1 68.1274 12.9609   7
  22  -7   1 45.2089 11.1831   5
  22   7  -1 52.2272 9.39547   5
  22  -7  -1 46.8211 11.4880   7
 -22   7  -1 45.8744 6.27871   4
  22  -7  -1 61.8929 12.6753   3
  22   7   1 65.2513 9.83101   5
  22   7   1 39.3322 4.47398   7
  22  -7  -1 21.0216 8.35473   5
  22   7   1 35.3421 10.3085   3
  23   7  -1 28.5121 3.74967   7
  23  -7   1 13.3084 9.90642   3
  23  -7   1 22.2150 9.97029   5
  23   7  -1 31.3988 16.0545   3
  23  -7   1 17.5244 9.66211   7
  23   7  -1 17.1167 8.33342   5
  23  -7  -1 45.2504 12.1476   3
  23   7   1 25.6857 8.20098   5
  23  -7  -1 20.5516 9.81923   7
  23   7   1 19.1884 11.3552   3
  23   7   1 30.9797 3.92324   7
  24   7  -1 1.42587 6.76518   5
  24  -7   1 3.01018 9.53618   5
  24   7  -1 3.04292 9.57524   3
  24   7   1 -1.3459 6.49893   5
  24   7   1 -7.0577 7.47748   3
  24  -7  -1 -1.5140 8.44898   5
   0  -8   1 85.8812 4.78768   3
   0   8  -1 84.5641 5.75656   7
   0   8   1 80.4729 5.01376   3
   0  -8  -1 85.4310 5.14098   3
   0  -8   1 76.2356 5.91851   5
   0   8  -1 84.0010 6.75109   2
   0   8  -1 84.7136 4.56852   3
   0   8   1 83.0705 5.82566   7
   0   8   1 88.0937 7.04623   2
   1   8  -1 48.9335 4.01877   7
   1   8  -1 52.1025 5.99004   2
   1  -8   1 48.5175 3.37485   3
  -1   8   1 58.1316 6.35352   2
   1  -8   1 49.4240 4.46669   7
  -1  -8  -1 51.7839 3.99912   7
   1  -8   1 61.1175 5.03223   5
   1   8  -1 47.8760 3.14262   3
  -1   8   1 44.0337 3.52966   3
  -1   8   1 48.0794 4.47556   7
   1  -8  -1 42.5532 3.66198   3
  -1  -8   1 42.6505 3.82343   7
  -1   8  -1 52.9085 6.12354   2
   1   8   1 48.5005 3.60026   3
  -1   8  -1 52.1338 4.67061   7
   1  -8  -1 58.2120 5.04001   5
   1   8   1 50.9785 4.12264   7
  -1   8  -1 50.2430 3.66840   3
   1   8   1 49.3333 5.74369   2
   1  -8  -1 61.8308 4.71917   7
  -2  -8  -1 9.00440 1.81802   7
   2   8  -1 12.3714 3.41487   2
  -2   8   1 6.35957 2.40512   4
  -2   8   1 5.03924 2.93936   2
  -2   8   1 7.26937 1.86445   3
   2  -8   1 7.29820 2.71230   7
   2  -8   1 8.06317 1.83420   3
   2   8  -1 13.1650 1.94644   3
   2  -8   1 12.5135 3.13370   5
  -2   8   1 5.84737 2.41704   7
   2  -8  -1 9.68643 2.94876   7
  -2   8  -1 8.81603 2.52398   7
   2   8   1 5.50217 2.61999   2
  -2   8  -1 12.0898 3.52049   2
   2  -8  -1 11.1634 2.21356   3
   2   8   1 10.9112 1.98250   3
   2  -8  -1 5.85017 2.71392   5
  -2   8  -1 6.98504 1.61690   3
  -2  -8   1 6.45834 1.71177   7
   2   8   1 8.41451 2.06878   7
   3  -8   1 34.7199 3.22813   3
   3   8  -1 33.2940 4.87658   2
   3  -8   1 28.6073 4.56791   7
  -3   8   1 25.4722 4.13496   2
  -3  -8  -1 25.0247 2.28941   7
   3  -8   1 24.6588 4.02513   5
   3   8  -1 22.8413 2.59140   3
  -3   8   1 31.3712 4.59292   7
  -3   8   1 27.0263 3.98409   4
  -3   8  -1 29.1112 4.31686   7
   3   8   1 28.5817 4.60601   2
   3  -8  -1 26.7802 4.48065   5
   3  -8  -1 28.4091 3.38748   3
  -3   8  -1 29.0572 3.15529   3
  -3  -8   1 26.1234 2.43310   7
   3   8   1 27.8017 2.55533   7
   3  -8  -1 24.3248 4.11975   7
  -3   8  -1 23.4757 4.07179   2
   4  -8   1 599.611 29.2055   7
  -4   8   1 575.119 28.4722   4
   4   8  -1 611.781 27.1990   3
  -4   8   1 618.000 29.2586   7
  -4   8   1 592.287 29.0017   2
   4  -8   1 612.784 27.6941   3
   4   8  -1 661.933 29.5832   2
   4  -8   1 563.243 28.7471   5
  -4   8  -1 604.008 29.1405   7
   4  -8  -1 589.689 27.8360   3
   4  -8  -1 630.046 29.2751   7
   4   8   1 627.403 29.2830   2
   4   8   1 635.656 28.6163   6
  -4   8  -1 575.807 29.0169   2
  -4   8  -1 550.423 28.3837   4
   5   8  -1 2061.27 86.8105   3
   5   8  -1 2050.34 86.4483   5
   5  -8   1 2065.63 88.9399   7
  -5   8   1 1886.94 87.8661   4
   5  -8   1 1938.63 88.3624   5
  -5   8   1 2049.02 88.3196   2
   5  -8   1 2015.64 87.2991   3
   5   8  -1 2035.18 88.4705   2
   5   8  -1 1914.27 87.3391   6
  -5   8  -1 2054.69 88.3984   2
   5   8   1 2027.27 86.7261   5
   5  -8  -1 1970.34 87.4178   3
   5   8   1 2104.15 87.6307   6
   5  -8  -1 2041.30 88.8456   7
  -5   8  -1 1873.42 87.9249   4
   5   8   1 2096.62 88.4805   2
   5  -8  -1 1917.01 88.5735   5
   5   8   1 2012.92 86.9563   3
   6  -8   1 247.841 13.6161   3
   6   8  -1 235.248 13.0365   3
   6   8  -1 246.076 14.2347   2
   6  -8   1 262.158 15.0248   7
   6   8  -1 245.259 13.1876   6
  -6   8   1 263.359 14.0992   2
   6   8  -1 261.347 12.4189   5
   6  -8   1 249.009 14.6669   5
  -6   8   1 237.560 13.9564   4
   6  -8  -1 253.708 13.8231   3
   6  -8  -1 251.632 14.7199   5
   6   8   1 278.199 14.4496   2
   6   8   1 245.310 12.6334   5
  -6   8  -1 265.157 14.3209   2
   6  -8  -1 242.210 14.7209   7
   6   8   1 244.929 13.2839   3
   6   8   1 256.749 13.3789   6
  -6   8  -1 238.405 14.1542   4
   7   8  -1 30.7654 4.64859   2
   7   8  -1 26.1209 4.01765   3
   7  -8   1 22.8385 4.23504   3
   7   8  -1 28.9489 3.79727   6
  -7   8   1 28.0769 4.23146   2
   7  -8   1 23.0833 4.77647   7
   7   8  -1 27.2233 3.15069   5
   7  -8   1 24.1088 4.74167   5
  -7   8   1 22.9726 4.45634   4
  -7   8  -1 34.6605 5.04384   4
   7   8   1 30.6709 3.64381   5
   7  -8  -1 31.2374 5.48112   7
   7  -8  -1 26.8965 5.01176   5
  -7   8  -1 29.7963 4.55296   2
   7   8   1 26.2005 4.31488   2
   7   8   1 30.3105 4.45248   3
   7  -8  -1 36.3239 5.20867   3
   7   8   1 26.0663 3.73935   6
   8   8  -1 3.54565 1.82397   5
  -8   8   1 -1.7925 2.53249   4
   8   8  -1 -1.5958 2.02408   2
   8   8  -1 2.33456 1.91376   6
   8  -8   1 1.93097 2.55332   3
   8  -8   1 3.25388 3.25999   7
   8  -8   1 2.48662 2.89200   5
  -8   8   1 1.84885 2.24310   2
  -8   8  -1 -0.4534 2.55045   4
   8  -8  -1 0.49439 2.61992   3
  -8   8  -1 5.01721 2.71244   2
   8   8   1 -0.3139 1.65725   6
   8   8   1 1.78197 2.37026   2
   8   8   1 -1.0764 2.28305   3
   8  -8  -1 4.54711 3.09785   7
   8   8   1 4.44412 2.18326   5
   8  -8  -1 -1.0781 2.67103   5
   9  -8   1 27.6598 4.78051   3
  -9   8   1 18.9590 4.57113   4
   9   8  -1 19.1849 2.95313   6
   9   8  -1 9.80794 3.34180   3
  -9   8   1 23.2908 3.75061   2
   9  -8   1 8.95955 4.16815   7
   9   8  -1 16.5535 3.96324   2
   9  -8   1 19.3617 4.86879   5
   9  -8  -1 16.8202 4.59128   5
   9   8   1 10.0322 3.36243   3
   9   8   1 20.5349 3.27649   5
   9   8   1 22.4801 3.98139   2
   9   8   1 21.1363 3.15029   6
  -9   8  -1 15.2650 3.47330   2
  -9   8  -1 18.4882 4.42151   4
   9  -8  -1 17.1085 4.94997   7
   9  -8  -1 20.6492 4.44728   3
  10  -8   1 17.9089 5.06500   3
  10  -8   1 40.1054 7.45149   7
  10   8  -1 22.2214 1.53508   4
 -10   8   1 32.1672 4.17627   2
 -10   8   1 27.7937 5.30724   4
  10   8  -1 20.6662 4.69226   3
  10   8  -1 32.5557 3.61021   6
  10   8  -1 30.6911 4.79427   2
  10   8  -1 31.9845 4.01781   5
  10  -8   1 26.1341 5.69260   5
  10   8   1 30.1599 4.49807   2
  10  -8  -1 34.7652 6.12653   3
 -10   8  -1 27.2491 4.12302   2
  10   8   1 26.0550 3.84964   5
  10   8   1 21.9409 5.03027   3
  10   8   1 33.8128 3.85830   6
 -10   8  -1 32.8448 5.72094   4
  10  -8  -1 23.7735 5.38930   5
  10  -8  -1 22.1511 5.85997   7
  10   8   1 24.3982 1.61618   4
  11  -8   1 36.4584 7.10036   7
  11   8  -1 32.0476 3.48819   4
  11  -8   1 35.6608 6.90098   5
  11   8  -1 32.2479 6.00353   3
  11   8  -1 40.0339 3.91658   6
  11   8  -1 45.9480 4.95105   5
 -11   8   1 36.0114 4.52220   2
  11   8  -1 37.6049 5.07415   2
 -11   8   1 38.6718 6.06277   4
  11  -8   1 34.0951 6.47148   3
  11  -8  -1 27.5214 6.05828   5
  11   8   1 34.0129 2.80885   4
 -11   8  -1 40.4738 6.14349   4
  11   8   1 36.5877 4.80441   5
  11  -8  -1 40.0259 6.72602   3
 -11   8  -1 47.3631 5.07693   2
  11   8   1 45.4208 6.91599   3
  11   8   1 39.1980 4.85400   2
  11  -8  -1 41.8814 7.56689   7
  12   8  -1 16.7230 3.69613   5
  12  -8   1 16.6179 5.02218   3
  12   8  -1 13.9593 1.22032   7
  12  -8   1 2.86307 4.36863   5
  12   8  -1 7.93150 2.20887   6
 -12   8   1 14.1033 4.34313   4
  12   8  -1 16.7585 4.98250   3
  12   8  -1 13.0057 3.40592   2
 -12   8   1 12.1600 2.95117   2
  12  -8   1 8.89532 5.20632   7
  12  -8  -1 13.8006 5.62624   7
 -12   8  -1 13.9243 3.08401   2
  12   8   1 12.4052 0.98402   7
  12   8   1 12.7489 1.02974   7
 -12   8  -1 10.1208 4.28045   4
  12   8   1 7.09931 3.36510   5
  12  -8  -1 16.2143 5.57082   3
  12   8   1 16.0359 2.80027   6
  12   8   1 14.6116 5.21372   3
  12   8   1 7.80416 2.82071   2
  12  -8  -1 7.51767 4.68351   5
  13   8  -1 14.0450 5.42327   3
  13  -8   1 9.39287 5.21544   5
  13  -8   1 4.56023 5.34442   3
  13   8  -1 20.8696 3.77061   2
  13   8  -1 18.3364 2.68225   6
  13  -8   1 5.01594 5.58529   7
 -13   8   1 17.2839 3.02856   2
 -13   8   1 19.1735 5.12224   4
  13   8  -1 20.1511 1.82518   7
  13   8  -1 17.4429 4.19005   5
 -13   8  -1 14.0720 2.97492   2
  13  -8  -1 13.1153 5.80899   5
  13   8   1 18.3010 1.72163   7
  13   8   1 18.8519 4.56526   5
  13   8   1 10.7416 3.00164   2
  13   8   1 17.3790 2.97672   6
 -13   8  -1 21.8982 5.36768   4
  13   8   1 15.7877 1.63989   7
  13   8   1 19.9913 5.70145   3
  13  -8  -1 24.4278 6.31470   3
  14  -8   1 0.92353 4.50043   5
  14   8  -1 -2.2962 4.17933   3
  14   8  -1 0.70480 1.26641   7
  14   8  -1 -0.9989 2.20799   2
  14  -8   1 -8.9672 3.73375   7
 -14   8   1 -0.6306 1.82059   2
  14   8  -1 3.89480 1.99366   6
  14  -8   1 -5.0700 4.05180   3
  14   8  -1 2.01643 3.22157   5
 -14   8   1 0.22992 3.86079   4
  14   8   1 1.69310 2.05905   6
  14  -8  -1 4.50133 4.78195   5
  14   8   1 1.23332 3.45214   5
  14   8   1 3.49328 2.34740   2
  14   8   1 3.21064 4.73893   3
 -14   8  -1 -0.5165 1.85972   2
  14  -8  -1 -4.0408 4.90486   7
  14  -8  -1 9.89015 5.96765   3
 -14   8  -1 1.42132 3.79117   4
  14   8   1 -0.7415 1.21896   7
  14   8   1 -2.5360 1.08828   7
 -15   8   1 67.8614 8.65265   4
  15   8  -1 68.1728 4.29926   7
  15  -8   1 77.2848 10.8476   5
  15  -8   1 68.0645 10.4909   7
  15   8  -1 80.3955 5.12609   6
  15   8  -1 65.6317 7.78194   5
  15   8  -1 54.8093 9.09685   3
 -15   8   1 64.8122 4.73904   2
  15  -8   1 68.3937 9.99903   3
  15   8  -1 78.7799 5.58526   2
  15   8   1 70.1216 5.43206   6
  15   8   1 74.8611 4.46029   7
  15  -8  -1 81.0153 11.3709   7
 -15   8  -1 63.3305 4.75951   2
  15   8   1 70.9906 4.38188   7
  15  -8  -1 80.4949 11.3366   5
  15   8   1 69.1394 4.97453   2
 -15   8  -1 71.9725 8.71704   4
  15   8   1 71.8004 10.4292   3
  15   8   1 84.6623 8.69763   5
  15  -8  -1 71.2842 10.2596   3
  16   8  -1 72.0949 6.09140   6
  16  -8   1 72.4648 10.5964   3
  16   8  -1 70.2137 4.92944   2
  16  -8   1 70.3456 11.0000   7
 -16   8   1 69.4152 4.44879   2
  16  -8   1 72.4397 10.8290   5
  16   8  -1 86.5893 10.8064   3
  16   8  -1 68.9091 4.55911   7
 -16   8   1 62.6066 8.39532   4
  16   8   1 70.9232 4.71995   7
  16   8   1 69.4299 4.58088   7
  16  -8  -1 75.6475 10.9565   7
  16  -8  -1 80.8570 11.7171   5
  16   8   1 73.5111 4.36060   2
  16   8   1 54.6677 9.09944   3
 -16   8  -1 70.6208 8.92824   4
 -16   8  -1 73.5859 4.45152   2
  16  -8  -1 76.3801 11.0618   3
  16   8   1 87.8530 5.87509   6
  16   8   1 66.6086 8.25653   5
  17   8  -1 192.694 15.9635   3
  17  -8   1 180.277 16.8226   3
  17   8  -1 201.670 10.1392   7
 -17   8   1 200.405 13.8604   4
  17   8  -1 206.499 11.9031   6
  17   8  -1 210.811 14.0931   5
  17  -8   1 215.001 17.5575   5
  17  -8   1 219.448 17.2392   7
  17   8   1 208.385 11.2276   6
  17   8   1 170.062 13.4798   5
  17  -8  -1 232.591 17.9890   5
  17  -8  -1 211.702 17.4743   3
  17   8   1 220.434 10.4430   7
  17  -8  -1 239.219 18.2322   7
  17   8   1 192.027 10.1668   7
 -17   8  -1 224.133 14.6472   4
  17   8   1 188.988 16.5053   3
  18   8  -1 29.0977 3.13765   7
  18  -8   1 27.7541 8.35876   5
  18  -8   1 31.1407 9.06385   3
  18   8  -1 33.0044 8.44861   3
  18   8  -1 27.6323 6.30984   5
 -18   8   1 31.4178 6.40278   4
  18  -8  -1 32.0466 8.66495   3
  18   8   1 34.4366 6.60313   5
  18   8   1 23.9432 2.98582   7
  18   8   1 19.4271 7.21048   3
  18   8   1 23.1266 2.94347   7
 -18   8  -1 44.6403 7.11165   4
  18  -8  -1 19.6152 13.2385   7
  18   8   1 26.6883 3.97046   6
  18  -8  -1 41.3763 10.7165   5
  19   8  -1 4.49942 5.27941   5
  19  -8   1 3.12986 6.73136   3
  19  -8   1 14.4934 8.11344   7
  19  -8   1 0.36854 6.07563   5
  19   8  -1 5.74977 2.12497   7
  19   8  -1 8.39273 6.60912   3
 -19   8   1 6.65050 4.77865   4
 -19   8  -1 2.89883 4.61622   4
  19  -8  -1 3.87152 6.54067   5
  19  -8  -1 5.40641 6.97708   3
  19   8   1 8.00509 2.16261   7
  19  -8  -1 3.25178 6.90728   7
  19   8   1 5.11292 6.99446   3
  19   8   1 8.05070 5.37845   5
  20  -8   1 6.77845 7.73257   3
 -20   8   1 11.7514 5.09947   4
  20   8  -1 19.5255 7.91606   3
  20  -8   1 16.8658 8.64913   7
  20  -8   1 32.3199 9.64696   5
  20   8  -1 23.8846 3.08978   7
  20   8  -1 13.8881 6.39212   5
  20  -8  -1 14.0504 9.00160   3
  20  -8  -1 4.30610 7.30371   7
 -20   8  -1 20.9368 5.80365   4
  20   8   1 20.0681 8.96778   3
  20  -8  -1 12.6251 8.07533   5
  20   8   1 15.8776 2.86029   7
  20   8   1 13.6203 6.39645   5
 -21   8   1 59.7667 7.60787   4
  21  -8   1 52.9731 11.7618   7
  21  -8   1 57.9339 12.7486   3
  21   8  -1 21.6105 8.89903   3
  21   8  -1 36.4156 7.60108   5
  21   8  -1 47.5325 3.88295   7
  21  -8   1 73.5475 12.6562   5
 -21   8  -1 58.1133 7.81305   4
  21  -8  -1 20.4695 9.90970   5
  21  -8  -1 54.5321 11.6087   7
  21   8   1 44.4180 4.09642   7
  21   8   1 51.1786 10.5803   3
  21  -8  -1 62.9975 12.9899   3
  21   8   1 36.8123 9.24711   5
  21   8   1 44.3419 3.83279   7
  22  -8   1 13.6883 15.9177   3
  22   8  -1 -0.8922 5.81859   5
  22   8  -1 1.29297 1.82620   7
  22   8  -1 1.36946 7.12926   3
  22  -8   1 0.87193 7.58119   5
  22   8   1 2.50481 1.70032   7
  22   8   1 1.19537 6.95912   3
  22  -8  -1 -6.6071 7.04947   5
  22   8   1 -0.4675 5.90194   5
  23  -8   1 3.81493 8.28531   5
  23  -8   1 8.90401 8.97626   7
  23   8  -1 -2.2494 7.69448   3
  23  -8   1 11.7729 10.6339   3
  23   8  -1 10.1740 7.00831   5
  23   8   1 10.4233 1.80365   7
  23  -8  -1 -4.2308 8.39121   3
  23  -8  -1 4.61542 8.07190   5
  23   8   1 -1.0620 7.89819   3
  23  -8  -1 11.5303 9.07946   7
  23   8   1 10.4987 7.44953   5
  24  -8   1 15.7831 11.5401   5
  24   8  -1 2.23442 6.97080   5
  24   8  -1 7.92694 9.13538   3
  24   8   1 -3.2433 6.36284   5
  24  -8  -1 13.5301 10.4441   5
  24   8   1 -1.9990 9.67088   3
   0   9   1 -1.0875 1.04260   3
   0   9   1 1.24171 1.74522   7
   0  -9   1 1.03291 1.12861   3
   0  -9  -1 0.61755 1.35762   3
   0   9  -1 -0.3745 1.03808   3
   0  -9   1 -0.4469 1.88777   5
   0   9  -1 0.39106 1.66047   7
   0   9   1 -0.7876 2.08114   2
   0   9  -1 0.35987 2.32617   2
  -1   9   1 503.086 24.9453   3
   1  -9   1 577.658 26.4360   7
  -1   9   1 515.854 27.3140   2
   1   9  -1 569.289 25.6274   7
  -1   9   1 577.266 26.4649   7
   1  -9   1 557.366 24.7176   3
   1   9  -1 542.753 24.4485   3
   1  -9   1 564.611 26.6856   5
   1   9  -1 524.882 27.5387   2
  -1  -9  -1 556.568 25.4844   7
  -1  -9   1 566.579 25.6226   7
  -1   9  -1 577.975 26.4458   7
   1   9   1 554.058 25.0562   3
   1  -9  -1 556.529 26.2009   7
   1   9   1 502.043 27.1081   2
  -1   9  -1 575.133 24.7061   3
   1  -9  -1 574.088 25.2483   3
   1  -9  -1 552.686 26.7959   5
   1   9   1 558.901 25.6938   7
   2  -9   1 408.032 18.0181   3
   2   9  -1 357.755 20.3193   2
   2  -9   1 401.930 19.9012   5
  -2   9   1 366.360 19.5281   7
  -2   9   1 370.305 20.4831   2
  -2   9   1 419.167 19.4529   4
   2  -9   1 400.258 19.8306   7
  -2  -9  -1 397.229 18.1392   7
   2   9  -1 408.688 18.3052   3
   2   9   1 358.007 20.1167   2
  -2  -9   1 399.237 18.2562   7
   2  -9  -1 361.310 19.6989   5
   2  -9  -1 411.657 18.4709   3
  -2   9  -1 359.034 19.4270   7
   2   9   1 377.284 18.1963   3
  -2   9  -1 369.987 17.8992   3
   2  -9  -1 417.354 19.8386   7
  -2   9  -1 376.944 20.4487   2
   3  -9   1 284.210 13.7883   3
   3   9  -1 274.671 16.0782   2
  -3  -9  -1 276.955 13.1218   7
  -3   9   1 281.593 14.9999   4
  -3   9   1 265.897 16.8936   2
  -3   9   1 263.355 15.1720   7
   3  -9   1 286.994 15.5544   7
   3  -9   1 263.749 15.4204   5
   3   9   1 313.250 14.0731   3
  -3   9  -1 278.808 15.9541   2
   3   9   1 282.492 15.8519   2
   3  -9  -1 283.773 15.3729   7
  -3  -9   1 279.451 13.2771   7
   3  -9  -1 285.801 14.1317   3
  -3   9  -1 274.528 15.2242   7
   3   9   1 278.210 13.3714   7
  -4   9   1 43.8930 5.88921   7
   4  -9   1 48.4050 6.10059   7
  -4   9   1 34.8455 4.86896   4
   4  -9   1 43.0596 3.88044   3
   4   9  -1 34.3597 3.24058   3
   4  -9   1 31.2796 4.93238   5
   4   9  -1 33.2451 5.22699   2
   4  -9  -1 37.1723 4.22276   3
  -4   9  -1 36.7979 5.99168   2
  -4   9  -1 34.3039 4.77473   4
   4  -9  -1 35.9885 5.35334   5
   4   9   1 42.7463 5.27705   6
   4   9   1 36.7354 2.75630   7
  -4   9  -1 31.4621 5.06166   7
   4  -9  -1 40.3933 5.66403   7
   4   9   1 36.8030 5.44047   2
  -5   9   1 10.5570 3.28169   4
   5  -9   1 20.6349 3.48565   3
   5   9  -1 10.6995 3.57118   2
   5   9  -1 14.5185 2.70562   3
   5  -9   1 16.7119 3.97728   5
   5  -9   1 13.3698 3.95791   7
   5   9   1 13.4286 2.74576   3
   5  -9  -1 13.4931 3.88512   5
   5   9   1 17.1819 3.60272   6
   5   9   1 12.7410 3.64527   2
   5  -9  -1 11.1022 2.91361   3
   5  -9  -1 14.4667 4.15556   7
  -5   9  -1 15.7341 3.67888   4
  -5   9  -1 15.5327 4.35220   2
   6  -9   1 10.4448 2.98731   3
   6   9  -1 6.66890 2.00824   5
   6  -9   1 7.20628 3.56384   7
   6  -9   1 12.8035 3.83871   5
   6   9  -1 8.19299 2.50848   3
   6   9  -1 6.75830 3.68341   2
  -6   9   1 8.76717 3.36470   4
   6   9  -1 11.4410 2.95706   6
   6   9   1 10.1803 2.36814   5
   6   9   1 10.7966 2.75336   3
   6  -9  -1 7.91884 2.85406   3
  -6   9  -1 6.55933 3.02858   4
   6  -9  -1 14.7105 4.06014   7
   6   9   1 7.71820 2.92802   6
   6  -9  -1 3.66503 3.30098   5
   6   9   1 5.90091 3.07107   2
   7  -9   1 247.809 14.8221   5
   7  -9   1 239.663 13.7466   3
   7   9  -1 261.979 16.0005   2
  -7   9   1 210.288 13.8854   4
   7   9  -1 241.870 12.1750   5
   7   9  -1 241.371 13.1550   6
   7  -9   1 249.808 15.1398   7
   7   9  -1 241.400 13.2705   3
  -7   9  -1 232.637 14.1444   4
   7   9   1 234.411 13.3224   3
   7  -9  -1 258.910 13.9506   3
   7   9   1 233.816 14.1329   2
   7  -9  -1 238.524 14.7433   5
   7  -9  -1 240.830 14.9253   7
   7   9   1 251.267 13.4186   5
   8   9  -1 38.3315 6.26932   2
   8   9  -1 48.0843 5.01380   6
  -8   9   1 30.2454 5.48725   2
   8  -9   1 51.3891 7.00616   5
   8  -9   1 39.4378 6.36025   7
  -8   9   1 37.2036 5.73707   4
   8  -9   1 41.4950 5.80134   3
   8   9  -1 36.6238 5.99702   3
   8   9  -1 39.1701 3.75656   5
   8  -9  -1 39.6710 6.21375   5
   8   9   1 33.3447 4.05915   5
   8   9   1 42.5657 5.46477   6
  -8   9  -1 43.2766 6.15399   4
   8   9   1 38.2432 5.11870   3
   8  -9  -1 37.2634 5.63055   3
   8   9   1 43.8134 5.67523   2
   8  -9  -1 43.2101 6.59087   7
   9   9  -1 855.043 40.6496   2
   9   9  -1 801.437 36.8049   5
   9  -9   1 827.606 39.0906   3
  -9   9   1 850.853 39.3083   4
   9   9  -1 779.719 38.3157   3
   9  -9   1 754.123 39.7472   5
  -9   9   1 838.872 39.7767   2
   9  -9   1 854.806 40.8065   7
   9   9  -1 836.516 37.0745   6
   9   9   1 768.401 38.4575   3
   9   9   1 825.390 38.6198   2
   9   9   1 797.543 36.9604   5
   9  -9  -1 809.994 39.1870   3
   9  -9  -1 784.840 39.9942   5
  -9   9  -1 877.624 39.6026   4
   9  -9  -1 842.842 40.6717   7
   9   9   1 798.902 37.0686   6
  10   9  -1 37.9116 5.84511   3
  10  -9   1 54.0753 7.37441   3
  10   9  -1 47.7022 6.78914   2
 -10   9   1 47.6995 6.47162   2
  10   9  -1 44.0305 4.80034   5
  10   9  -1 43.1386 4.29597   6
  10  -9   1 48.7334 7.82023   7
  10  -9   1 50.7812 7.53769   5
 -10   9   1 41.1564 6.60413   4
 -10   9  -1 56.6285 7.46164   4
  10   9   1 36.3809 5.37430   2
  10  -9  -1 52.5323 7.62067   5
  10   9   1 55.0131 7.04234   3
  10  -9  -1 48.2932 7.47513   7
  10  -9  -1 66.1143 8.11335   3
  10   9   1 44.1921 4.87153   6
  10   9   1 45.1834 4.98043   5
 -11   9   1 184.373 12.5225   4
  11   9  -1 173.216 10.1748   5
  11   9  -1 156.963 11.8679   3
  11  -9   1 188.679 12.9714   3
  11   9  -1 155.672 9.93005   6
 -11   9   1 199.351 12.2001   2
  11   9  -1 172.904 11.3742   2
  11  -9   1 170.576 13.4259   7
  11   9  -1 170.509 7.91220   4
  11   9   1 173.061 11.0166   2
  11  -9  -1 211.551 13.4250   3
  11   9   1 169.786 9.72244   6
  11   9   1 186.798 12.5781   3
  11   9   1 161.482 8.00635   4
 -11   9  -1 187.526 12.4948   4
  11  -9  -1 194.579 13.9022   7
  11  -9  -1 183.467 15.0788   5
  11   9   1 160.661 10.4640   5
  12   9  -1 137.530 10.7709   3
  12  -9   1 122.495 11.3515   5
  12   9  -1 141.171 9.75128   2
  12   9  -1 132.539 8.78866   5
  12  -9   1 158.340 12.9282   7
 -12   9   1 120.478 10.6435   4
  12  -9   1 127.336 11.6713   3
  12  -9  -1 135.882 11.8649   5
  12   9   1 132.337 9.11815   2
  12  -9  -1 131.902 12.5451   3
  12   9   1 136.393 8.15273   6
  12  -9  -1 148.670 12.4745   7
  12   9   1 137.491 11.2566   3
  12   9   1 127.534 9.10849   5
 -12   9  -1 140.922 9.96632   2
 -12   9  -1 145.196 10.9439   4
  13   9  -1 15.9532 3.84672   5
  13  -9   1 16.4028 6.67070   7
  13   9  -1 18.2234 5.89046   3
  13  -9   1 10.7541 5.63862   5
  13   9  -1 19.9637 3.36696   6
 -13   9   1 18.5317 5.34875   4
  13   9  -1 13.1167 3.69321   2
  13  -9   1 19.4971 6.25043   3
  13  -9  -1 17.4212 6.38919   3
 -13   9  -1 12.2310 4.80008   4
  13  -9  -1 19.3004 6.84449   7
  13   9   1 21.3004 3.27844   6
  13   9   1 6.84826 5.00459   3
 -13   9  -1 16.6941 3.47084   2
  13  -9  -1 17.7768 5.77151   5
  13   9   1 19.8052 4.32913   5
  13   9   1 15.7075 3.48522   2
 -14   9   1 66.2104 5.52193   2
  14   9  -1 67.2122 9.29210   3
  14   9  -1 63.0069 7.25840   5
  14  -9   1 80.9474 11.4810   7
  14  -9   1 85.2233 11.3355   5
 -14   9   1 68.8242 8.69370   4
  14  -9   1 75.8575 10.0945   3
  14   9  -1 70.4712 5.16616   6
  14   9  -1 72.6392 6.53928   2
  14  -9  -1 82.1234 10.8656   3
 -14   9  -1 77.3867 9.17213   4
  14   9   1 78.9128 5.77121   6
 -14   9  -1 63.0074 5.62288   2
  14  -9  -1 64.3740 10.0623   5
  14   9   1 74.4999 7.84813   5
  14   9   1 73.5410 6.01048   2
  14  -9  -1 73.9177 10.5943   7
  14   9   1 65.1982 9.54912   3
 -15   9   1 15.6010 2.90671   2
  15  -9   1 11.4621 6.59439   7
  15   9  -1 7.15818 5.41656   3
  15   9  -1 25.1866 4.99641   5
  15  -9   1 21.3286 6.90128   5
  15   9  -1 15.5850 2.84341   6
 -15   9   1 6.45373 4.90868   4
  15  -9   1 7.06753 5.78108   3
  15   9  -1 9.39006 3.09556   2
  15  -9  -1 23.7887 7.87179   7
  15  -9  -1 12.6164 6.48794   3
  15   9   1 11.3577 2.98174   2
  15   9   1 16.8047 3.03672   6
  15   9   1 6.66806 5.56987   3
 -15   9  -1 21.3506 5.84672   4
 -15   9  -1 18.1207 3.01644   2
  15  -9  -1 13.5586 7.06007   5
  16   9  -1 -1.2404 4.84681   3
 -16   9   1 5.03918 2.06764   2
  16   9  -1 3.20114 2.44338   2
  16  -9   1 -0.6634 5.40614   7
  16   9  -1 6.11337 2.18774   6
  16  -9   1 -0.4257 5.16172   5
  16  -9   1 4.25187 6.04639   3
 -16   9   1 -1.6874 4.30147   4
  16  -9  -1 -2.9411 4.51492   5
  16   9   1 -4.3002 4.39174   3
 -16   9  -1 0.52922 4.37706   4
 -16   9  -1 1.34870 1.88972   2
  16  -9  -1 7.12965 6.31975   7
  16   9   1 -0.0007 1.87334   2
  16   9   1 -1.2605 3.73885   5
  16   9   1 3.17049 2.31659   6
  16  -9  -1 -2.3165 4.85341   3
  17   9  -1 0.46797 2.04354   6
  17   9  -1 -2.5623 5.07052   3
  17  -9   1 5.03497 5.91331   3
  17  -9   1 -3.0793 5.41361   7
  17  -9   1 -4.1729 5.37889   5
  17   9  -1 9.17365 4.65115   5
 -17   9   1 6.63129 4.92555   4
  17  -9  -1 1.05718 5.30400   3
 -17   9  -1 0.90868 4.44471   4
  17   9   1 2.05588 2.37181   6
  17  -9  -1 6.19166 6.36719   5
  17   9   1 -1.4135 4.81317   3
  17   9   1 2.32168 4.02278   5
  17  -9  -1 7.93586 7.00559   7
  18  -9   1 9.55914 6.98321   3
  18   9  -1 7.85926 5.18884   5
  18   9  -1 14.1511 7.27291   3
 -18   9   1 13.0682 5.70644   4
  18  -9   1 0.49920 7.12577   7
  18  -9   1 0.58634 6.67679   5
  18  -9  -1 4.37073 6.88287   3
  18   9   1 8.14422 4.89673   5
  18   9   1 10.2241 6.65177   3
  18  -9  -1 9.23853 7.11381   5
 -18   9  -1 14.2794 5.86194   4
  18   9   1 14.2634 3.32363   6
  18  -9  -1 30.9533 8.72171   7
  19  -9   1 39.5067 9.99505   3
  19   9  -1 35.0067 8.90949   3
  19   9  -1 33.0855 6.80478   5
  19  -9   1 41.7328 10.3214   5
 -19   9   1 44.3000 7.34635   4
  19  -9   1 22.6506 8.43987   7
  19  -9  -1 34.9981 9.35430   7
  19  -9  -1 28.6229 9.23977   5
  19  -9  -1 29.5001 9.02507   3
 -19   9  -1 47.9392 7.65604   4
  19   9   1 27.8931 6.98549   5
  19   9   1 42.1179 9.76027   3
  20  -9   1 24.8034 9.26967   5
  20  -9   1 34.9419 9.98340   7
  20   9  -1 55.3573 11.2426   3
  20  -9   1 66.2121 11.9623   3
  20   9  -1 55.4197 8.40225   5
  20   9   1 48.5857 8.75389   5
  20   9   1 36.6864 9.48130   3
  20  -9  -1 67.6865 12.5474   5
  20  -9  -1 55.6348 11.3114   7
  20  -9  -1 37.3011 9.92463   3
  21   9  -1 96.7818 11.8696   5
  21  -9   1 91.1678 13.8067   7
  21  -9   1 127.005 17.4671   3
 -21   9   1 81.4320 9.31221   4
  21   9  -1 103.703 14.3775   3
  21  -9   1 104.660 15.4617   5
  21  -9  -1 90.5751 14.4571   7
  21  -9  -1 94.1160 14.2919   5
  21  -9  -1 115.498 17.0298   3
  21   9   1 91.8080 14.0902   3
 -21   9  -1 81.2285 9.94335   4
  21   9   1 79.1105 10.9146   5
  22   9  -1 36.6577 7.97580   5
 -22   9   1 31.7818 6.48324   4
  22   9  -1 47.0089 11.2966   3
  22  -9  -1 48.0189 11.4064   5
  22   9   1 51.0149 11.5783   3
  22   9   1 35.8014 8.13844   5
  22  -9  -1 60.5147 15.5015   3
 -22   9  -1 35.8008 6.82706   4
  23   9  -1 5.42210 8.90044   3
  23   9  -1 13.7232 7.29697   5
  23  -9   1 11.7841 9.96163   5
 -23   9   1 13.8919 5.51213   4
  23  -9   1 17.6497 10.6961   3
  23  -9   1 5.58043 9.64563   7
 -23   9  -1 10.5559 4.69082   4
  23  -9  -1 21.7500 9.73453   5
  23  -9  -1 7.63833 10.2962   3
  23   9   1 -4.1805 5.75791   5
  23   9   1 2.81162 7.55551   3
  23  -9  -1 18.0529 10.2992   7
  24   9  -1 113.126 16.4080   3
  24   9   1 123.889 19.0681   3
  24   9   1 72.1011 11.6009   5
   0  10  -1 773.546 34.8441   7
   0  10  -1 706.024 33.0617   3
   0  10   1 730.249 36.3831   2
   0  10   1 797.062 34.9921   7
   0  10   1 720.269 33.5584   3
   0 -10  -1 780.467 33.7000   3
   0 -10   1 779.764 33.1343   3
   0  10  -1 763.805 36.6874   2
   1 -10   1 1842.87 77.0974   3
   1  10  -1 1842.99 78.2182   7
  -1 -10  -1 1839.53 78.0689   7
  -1  10   1 1756.79 79.0106   7
  -1  10   1 1740.44 78.4260   4
   1 -10   1 1766.20 79.1704   5
  -1  10   1 1745.70 80.2479   2
   1 -10   1 1851.62 78.9497   7
   1  10  -1 1767.77 80.4893   2
  -1  10   1 1888.87 77.6031   3
   1  10   1 1658.01 77.3013   3
   1 -10  -1 1843.54 77.6129   3
   1 -10  -1 1782.51 81.1414   5
   1 -10  -1 1907.64 79.0516   7
   1  10   1 1703.67 80.1491   2
  -1  10  -1 1769.49 78.8449   7
  -1 -10   1 1838.71 78.1945   7
   1  10   1 1866.60 78.4184   7
  -1  10  -1 1678.48 76.9579   3
  -1  10  -1 1778.23 80.3792   2
  -2 -10  -1 159.888 8.44843   7
   2  10  -1 132.486 10.2188   2
  -2  10   1 163.049 9.64324   4
   2  10  -1 149.505 7.74523   3
  -2  10   1 152.418 10.7664   2
   2 -10   1 154.658 8.09999   3
   2 -10   1 137.911 11.0351   5
   2 -10   1 154.538 9.73106   7
  -2  10   1 145.477 9.58678   7
   2 -10  -1 158.847 8.57656   3
  -2 -10   1 146.016 8.41411   7
   2 -10  -1 144.717 10.0319   5
   2 -10  -1 152.581 9.78400   7
   2  10   1 162.498 10.9351   2
  -2  10  -1 156.498 9.79950   7
   2  10   1 160.558 8.38276   3
  -2  10  -1 128.939 7.85305   3
  -2  10  -1 149.469 10.6216   2
  -3  10   1 303.001 17.8622   4
  -3 -10  -1 318.867 14.9368   7
   3 -10   1 329.850 17.4831   5
  -3  10   1 292.913 16.9447   7
  -3  10   1 317.154 17.7958   2
   3 -10   1 317.789 15.4126   3
   3  10  -1 317.340 18.0095   2
   3  10  -1 313.196 14.9754   3
   3 -10   1 340.705 17.4064   7
   3 -10  -1 314.874 15.7214   3
  -3  10  -1 294.315 16.8748   7
  -3  10  -1 326.925 17.9686   2
   3  10   1 311.341 17.7958   2
   3  10   1 312.310 15.1346   7
  -3 -10   1 317.160 15.0718   7
   3 -10  -1 339.075 17.4258   7
   3 -10  -1 319.179 17.5626   5
  -4  10   1 47.5879 5.64110   4
  -4  10   1 34.8072 5.23859   7
   4  10  -1 48.3623 3.71540   3
  -4  10   1 43.5381 6.18313   2
   4  10  -1 48.8301 6.32484   2
   4 -10   1 41.8752 4.16213   3
   4 -10   1 45.8310 5.97561   7
   4 -10   1 44.8054 5.85760   5
  -4  10  -1 38.9436 5.43398   7
   4 -10  -1 41.0449 6.07865   5
   4  10   1 41.9341 6.19854   2
   4  10   1 36.7736 3.11811   7
   4 -10  -1 40.8204 4.58121   3
  -4  10  -1 47.0542 5.73343   4
  -4  10  -1 56.7251 6.84986   2
   4 -10  -1 47.8919 5.92776   7
  -5  10   1 375.511 20.3464   2
  -5  10   1 362.601 19.8630   4
   5 -10   1 366.266 20.3527   5
   5 -10   1 389.846 18.8356   3
   5  10  -1 349.164 18.0987   3
   5  10  -1 392.025 20.9428   2
   5 -10   1 404.538 20.8569   7
   5  10   1 362.158 18.3921   3
   5 -10  -1 396.184 19.1834   3
   5 -10  -1 384.782 20.6677   5
   5  10   1 402.680 19.8933   6
  -5  10  -1 369.177 19.9840   4
   5 -10  -1 409.603 20.8440   7
  -5  10  -1 371.915 20.5070   2
   5  10   1 373.659 20.5521   2
   6 -10   1 66.9560 7.71879   5
   6  10  -1 68.0601 6.15724   6
  -6  10   1 53.9878 6.64125   2
   6 -10   1 57.3025 5.47222   3
   6 -10   1 74.7857 7.21989   7
  -6  10   1 60.4981 6.89012   4
   6  10  -1 63.6732 5.16422   3
   6  10  -1 62.8980 4.82296   5
   6  10  -1 67.3108 7.83458   2
   6  10   1 58.7172 7.10883   2
  -6  10  -1 59.3729 7.00114   2
   6 -10  -1 81.4915 8.64959   7
   6  10   1 65.7148 5.73189   5
  -6  10  -1 64.1394 7.32707   4
   6  10   1 59.6038 5.31141   3
   6 -10  -1 64.8582 7.72494   5
   6 -10  -1 73.3985 6.93759   3
   6  10   1 61.3182 5.77626   6
   7  10  -1 149.072 9.20183   3
   7 -10   1 151.559 11.4388   7
   7 -10   1 144.099 10.9283   5
  -7  10   1 140.252 10.1774   2
   7 -10   1 153.065 9.83710   3
   7  10  -1 155.163 8.51255   5
   7  10  -1 134.836 9.40781   6
   7  10  -1 151.421 10.6418   2
  -7  10   1 146.296 10.3770   4
  -7  10  -1 137.771 10.3481   4
   7  10   1 148.090 9.46774   6
   7  10   1 158.168 10.8269   2
  -7  10  -1 165.712 10.7615   2
   7  10   1 154.478 8.78074   5
   7 -10  -1 139.326 11.1424   7
   7 -10  -1 147.673 11.0920   5
   7  10   1 139.982 9.34571   3
   7 -10  -1 155.624 10.0433   3
   8  10  -1 3.36149 2.39356   6
   8 -10   1 1.84677 3.51251   5
  -8  10   1 4.07125 3.12208   4
  -8  10   1 0.43150 2.54915   2
   8  10  -1 -1.8505 2.62897   2
   8 -10   1 6.05038 4.13230   7
   8  10  -1 1.29631 2.96322   3
   8 -10   1 1.29852 2.56963   3
  -8  10  -1 0.55691 2.65964   2
   8  10   1 2.92819 2.33859   6
  -8  10  -1 -0.7102 2.95884   4
   8  10   1 1.13572 2.77118   2
   8 -10  -1 7.58593 3.98907   7
   8  10   1 1.73352 2.51640   3
   8 -10  -1 -6.3314 2.49625   5
   8  10   1 5.20257 2.23604   5
   8 -10  -1 -5.7336 2.06606   3
   9  10  -1 274.644 15.8371   3
   9  10  -1 273.894 16.3833   2
   9 -10   1 302.503 16.8018   3
   9 -10   1 298.036 18.3915   7
  -9  10   1 309.147 16.2472   2
  -9  10   1 268.385 16.6842   4
   9  10  -1 273.286 14.8667   6
   9 -10   1 293.084 17.6900   5
   9  10  -1 269.464 14.2706   5
  -9  10  -1 298.912 17.0433   4
   9  10   1 278.257 16.3790   2
   9  10   1 268.952 14.9010   6
  -9  10  -1 304.372 16.4201   2
   9  10   1 271.526 14.5456   5
   9  10   1 273.968 15.9877   3
   9 -10  -1 316.263 18.3608   7
   9 -10  -1 267.123 17.3772   5
   9 -10  -1 290.603 16.7554   3
  10 -10   1 39.7467 6.66328   3
 -10  10   1 37.6015 5.44670   2
  10  10  -1 37.2007 5.75576   3
  10 -10   1 32.6324 6.47247   5
  10  10  -1 37.2572 4.40024   5
  10  10  -1 34.9248 4.44184   6
 -10  10   1 38.3954 6.35673   4
  10 -10   1 36.5589 7.19603   7
  10  10  -1 38.7933 5.93918   2
  10  10   1 40.9133 6.29894   3
  10 -10  -1 40.2891 6.75620   3
  10  10   1 27.8831 5.06322   2
  10  10   1 41.7907 4.86287   6
  10 -10  -1 33.3052 6.60289   5
  10 -10  -1 40.6452 7.25014   7
 -10  10  -1 37.6417 5.44464   2
  10  10   1 30.3429 4.28747   5
 -10  10  -1 42.8084 6.67307   4
  11 -10   1 2.02015 4.83342   5
  11  10  -1 2.50782 2.15064   6
  11  10  -1 0.36046 3.54363   3
 -11  10   1 1.86819 4.03794   4
 -11  10   1 0.12800 2.95758   2
  11  10  -1 6.44470 2.84220   5
  11 -10   1 6.37389 4.94941   7
  11  10  -1 -0.5657 2.92038   2
  11 -10   1 5.32711 4.18706   3
  11  10   1 7.91977 3.13307   5
 -11  10  -1 5.21344 3.36688   2
  11  10   1 3.66060 3.13118   2
  11 -10  -1 8.38502 4.56755   3
  11  10   1 6.33373 2.51506   6
  11 -10  -1 -6.0088 4.28209   7
  11 -10  -1 7.54969 4.61078   5
  11  10   1 2.85263 0.53040   4
  11  10   1 6.25208 4.03658   3
 -11  10  -1 -0.0944 3.57034   4
  12  10  -1 57.2727 7.89696   3
  12  10  -1 53.9882 6.88309   2
  12  10  -1 37.1480 2.76849   4
 -12  10   1 54.4716 6.06942   2
 -12  10   1 49.7738 7.21669   4
  12 -10   1 41.7122 7.95545   5
  12  10  -1 37.0704 5.16739   5
  12 -10   1 51.4046 9.44643   3
  12 -10   1 62.0952 9.75663   7
  12  10  -1 49.6708 4.88468   6
 -12  10  -1 42.2116 5.66900   2
  12 -10  -1 52.4544 9.14520   7
  12  10   1 34.6504 6.90824   3
  12  10   1 51.0222 6.29222   2
 -12  10  -1 57.8630 8.15503   4
  12  10   1 52.7548 6.08938   5
  12  10   1 39.5556 2.80972   4
  12  10   1 47.1522 4.88245   6
  12 -10  -1 53.1164 8.86958   5
  13 -10   1 19.5934 6.19741   3
  13 -10   1 33.9570 7.99804   5
 -13  10   1 18.7146 5.53568   4
  13  10  -1 25.3645 3.60449   6
  13  10  -1 25.0073 6.23892   3
 -13  10   1 22.2945 4.14108   2
  13  10  -1 25.7661 4.81967   2
  13  10  -1 23.7770 4.40198   5
  13 -10   1 24.5466 7.15471   7
 -13  10  -1 19.7418 5.58864   4
  13  10   1 29.3995 5.34618   2
  13  10   1 26.9829 6.13678   3
 -13  10  -1 14.0114 3.83222   2
  13 -10  -1 19.6870 6.62750   7
  13  10   1 21.9516 4.66015   5
  13  10   1 29.1872 3.87378   6
  13 -10  -1 26.6173 6.68105   3
  13 -10  -1 23.2847 6.50927   5
  14 -10   1 44.2971 8.96103   5
  14 -10   1 54.7579 9.07381   3
 -14  10   1 69.9690 8.86645   4
  14  10  -1 53.7970 4.80109   6
 -14  10   1 53.0590 5.76643   2
  14  10  -1 64.6370 9.55887   3
  14  10  -1 59.3283 6.83529   5
  14 -10   1 59.7779 9.68468   7
  14  10  -1 56.0097 6.78571   2
  14 -10  -1 62.3691 9.88162   5
  14 -10  -1 60.1093 9.80320   7
  14  10   1 58.2753 8.55298   3
  14  10   1 65.4274 5.35284   6
 -14  10  -1 56.8820 8.43717   4
  14  10   1 59.4508 6.98509   5
  14 -10  -1 63.0622 9.80383   3
 -14  10  -1 57.9039 6.05484   2
  15  10  -1 -1.8447 3.20629   5
  15  10  -1 0.82712 2.11230   6
 -15  10   1 2.32518 2.45344   2
 -15  10   1 12.9513 5.22545   4
  15 -10   1 -5.2521 6.12478   7
  15  10  -1 4.12950 4.96288   3
  15 -10   1 -2.3590 4.58035   3
  15 -10   1 -1.2339 5.04427   5
 -15  10  -1 9.83223 4.89550   4
 -15  10  -1 3.16265 4.12054   2
  15  10   1 4.48331 2.80914   2
  15  10   1 1.67385 4.56728   3
  15  10   1 -1.3346 2.16614   6
  15 -10  -1 -5.6919 4.95321   3
  15 -10  -1 3.50830 6.71977   7
  15 -10  -1 2.70055 5.27853   5
  16 -10   1 2.87013 6.21387   5
  16  10  -1 12.0747 2.67622   6
  16  10  -1 1.29965 3.67796   5
  16 -10   1 9.72805 6.91828   3
  16  10  -1 5.22927 2.98401   2
  16  10  -1 9.06224 5.54556   3
 -16  10   1 1.85512 4.83874   4
  16 -10   1 12.9209 7.83324   7
 -16  10  -1 8.35326 5.46736   4
  16 -10  -1 20.1498 7.17490   3
  16  10   1 2.05055 3.92178   5
  16 -10  -1 5.05110 5.85777   5
  16 -10  -1 9.65479 7.00296   7
 -16  10  -1 3.83224 2.42222   2
  16  10   1 2.07646 2.54717   2
  16  10   1 7.26632 5.45385   3
  16  10   1 8.83333 2.74740   6
 -17  10   1 92.1479 10.4289   4
  17  10  -1 78.2873 5.63128   6
  17 -10   1 87.9049 12.5146   3
  17 -10   1 95.2806 13.6313   7
  17 -10   1 60.0360 11.3312   5
  17  10  -1 93.8137 9.49997   5
  17  10  -1 62.1133 10.5475   3
  17  10   1 70.1430 8.74538   5
  17 -10  -1 73.8352 11.9949   3
  17  10   1 88.6128 6.22375   6
  17 -10  -1 76.4250 12.7869   7
  17 -10  -1 75.4073 14.3328   5
 -17  10  -1 53.2312 8.89747   4
  17  10   1 57.2299 10.5976   3
  18 -10   1 35.4210 9.72877   7
  18 -10   1 26.6569 8.87862   3
 -18  10   1 21.7767 6.34136   4
  18  10  -1 25.1187 7.67025   3
  18 -10   1 30.1895 9.44097   5
  18  10  -1 35.6418 6.44881   5
  18  10   1 44.7974 7.47953   5
  18 -10  -1 24.2393 8.62318   7
  18 -10  -1 21.2191 8.52290   3
  18  10   1 39.0294 4.45782   6
  18  10   1 19.6438 7.48658   3
  18 -10  -1 41.0545 10.4681   5
 -18  10  -1 33.9409 7.34786   4
 -19  10   1 30.3224 7.87874   4
  19 -10   1 52.9994 10.6030   3
  19  10  -1 36.0730 9.02557   3
  19 -10   1 36.6263 10.5447   5
  19  10  -1 38.1962 6.85153   5
  19 -10   1 35.3114 9.72583   7
 -19  10  -1 50.2758 9.39225   4
  19  10   1 37.2611 9.43423   3
  19  10   1 27.3228 6.68291   5
  19 -10  -1 25.0883 8.08653   7
  19 -10  -1 55.0652 11.4423   5
  19 -10  -1 44.9650 10.1420   3
 -20  10   1 25.5674 6.65464   4
  20  10  -1 15.0499 8.43545   3
  20 -10   1 17.0160 9.00740   7
  20 -10   1 30.4592 9.82424   5
  20 -10   1 13.3480 8.62415   3
  20  10  -1 20.5755 6.65512   5
  20  10   1 36.4409 7.26625   5
  20 -10  -1 34.1741 9.34376   7
  20  10   1 18.8770 8.15711   3
 -20  10  -1 29.6842 6.82716   4
  20 -10  -1 20.1274 9.42933   5
  21  10  -1 54.6107 9.02136   5
  21  10  -1 50.4478 11.4491   3
 -21  10   1 51.8649 8.35183   4
  21 -10   1 60.0657 13.0352   5
  21 -10   1 57.6053 12.5086   7
  21 -10   1 89.6200 15.1615   3
  21 -10  -1 63.3256 13.4826   3
  21 -10  -1 70.6706 12.6875   7
  21 -10  -1 58.6510 12.5059   5
 -21  10  -1 51.1659 8.25831   4
  21  10   1 39.4957 10.2751   3
  21  10   1 62.3753 9.55342   5
 -22  10   1 -1.2834 4.72977   4
  22 -10   1 9.38306 9.38566   3
  22 -10   1 -0.4460 7.54006   5
  22 -10   1 7.39134 8.53371   7
  22  10  -1 -1.4922 7.50984   3
  22  10  -1 3.96627 6.37565   5
  22 -10  -1 7.76792 8.86373   3
  22  10   1 2.54869 6.17134   5
  22  10   1 2.45523 7.69832   3
 -22  10  -1 -5.2732 4.67343   4
  22 -10  -1 -5.8118 8.12563   5
  22 -10  -1 1.28112 7.51652   7
  23  10  -1 9.65127 9.23378   3
  23 -10   1 18.4018 11.4743   5
  23  10  -1 0.61008 6.41206   5
 -23  10   1 20.6327 6.35749   4
  23 -10   1 29.7178 10.5683   7
  23 -10   1 14.0774 10.9060   3
  23 -10  -1 19.0820 11.5211   3
 -23  10  -1 18.6990 6.06834   4
  23  10   1 5.34784 6.78657   5
  23  10   1 6.22858 8.41850   3
  23 -10  -1 10.4198 9.32295   5
  23 -10  -1 6.55982 10.1143   7
  24  10  -1 11.7869 10.4144   3
  24  10   1 0.50746 7.12215   5
   0  11  -1 2.89594 1.18447   3
   0  11   1 -0.3842 1.32380   3
   0  11  -1 -2.3641 1.78146   7
   0  11  -1 3.98129 3.35574   2
   0  11   1 -1.0944 1.79772   7
   0  11   1 4.58808 3.53895   2
   0 -11  -1 -1.6778 1.28258   3
   1 -11   1 14.4456 2.28788   3
  -1  11   1 18.8716 3.54594   4
   1  11  -1 11.8488 4.13604   2
  -1  11   1 10.4393 3.15172   7
   1  11  -1 18.1881 2.10076   3
  -1  11   1 14.7504 4.35197   2
   1 -11   1 24.9017 3.53109   7
   1 -11   1 16.3512 3.84488   5
   1  11  -1 13.7685 3.06303   7
  -1 -11  -1 14.5057 3.06269   7
  -1  11  -1 8.90151 2.97686   7
   1 -11  -1 14.6697 2.70966   3
   1  11   1 12.4591 2.93793   7
   1  11   1 14.0251 4.39181   2
  -1 -11   1 10.2984 2.78754   7
   1 -11  -1 24.6302 3.51406   7
  -1  11  -1 13.3410 2.09441   3
  -1  11  -1 20.3177 4.55856   2
   1  11   1 13.8309 2.34005   3
   1 -11  -1 9.64372 3.53179   5
   2 -11   1 55.9596 5.56919   7
  -2  11   1 62.4561 7.35234   2
   2  11  -1 56.7610 7.54221   2
   2 -11   1 52.4290 4.10329   3
  -2 -11  -1 53.7598 4.45038   7
   2 -11   1 63.8992 7.05022   5
  -2  11   1 47.9950 5.80350   7
   2  11  -1 52.9982 3.75940   3
   2 -11  -1 56.4290 4.66227   3
   2 -11  -1 50.6578 6.27879   7
   2  11   1 52.5613 4.15373   3
   2  11   1 55.5503 7.50023   2
  -2  11  -1 58.4423 6.46380   7
  -2 -11   1 52.2862 4.46537   7
  -2  11  -1 44.4887 3.82339   3
   2 -11  -1 59.9261 6.76181   5
   2  11   1 63.9116 5.43753   7
  -2  11  -1 57.4299 7.52497   2
   3  11  -1 30.6499 5.70292   2
   3 -11   1 23.1002 3.16745   3
  -3 -11  -1 24.8200 2.96598   7
  -3  11   1 15.3707 3.72262   7
   3  11  -1 19.3805 2.64317   3
   3 -11   1 22.4665 4.43925   5
  -3  11   1 21.0374 4.76413   2
   3 -11   1 27.4235 4.63232   7
  -3  11   1 23.2067 4.19795   4
   3 -11  -1 23.7632 4.42887   7
   3 -11  -1 21.0321 3.33241   3
  -3  11  -1 16.9917 3.70053   7
  -3  11  -1 11.8354 4.14871   2
  -3 -11   1 28.7626 3.22660   7
   3  11   1 23.1543 5.18324   2
   3  11   1 29.1031 3.42404   7
   3 -11  -1 27.6197 5.32939   5
  -4  11   1 55.0744 6.81644   7
   4 -11   1 72.3491 5.50115   3
  -4  11   1 79.3012 6.92705   4
   4 -11   1 83.9790 7.53316   7
   4  11  -1 67.6171 4.84334   3
  -4  11   1 80.3031 7.45270   2
   4 -11   1 73.8787 8.07890   5
   4  11  -1 72.7389 8.41287   2
   4  11   1 64.3486 7.83316   2
   4 -11  -1 67.3847 7.74466   5
   4 -11  -1 69.8508 5.74072   3
  -4  11  -1 55.8094 6.84400   7
  -4  11  -1 88.4512 7.98373   2
   4 -11  -1 77.0211 7.35580   7
  -4  11  -1 71.3022 6.60224   4
   5 -11   1 248.840 14.9082   7
  -5  11   1 222.315 14.4755   2
   5 -11   1 221.961 14.2252   5
   5  11  -1 231.856 12.0714   3
   5  11  -1 238.568 14.8917   2
   5 -11   1 247.072 12.8363   3
  -5  11   1 228.622 13.9870   4
   5 -11  -1 226.361 12.9410   3
  -5  11  -1 229.134 14.7256   2
   5 -11  -1 250.799 14.9038   7
   5  11   1 234.662 12.4246   3
  -5  11  -1 220.739 13.9426   4
   5  11   1 234.964 13.9103   6
   5  11   1 229.303 14.7214   2
   5 -11  -1 240.332 14.8340   5
   6 -11   1 96.3415 8.40278   5
   6  11  -1 91.2354 6.38608   3
   6 -11   1 87.9292 7.15086   3
   6  11  -1 71.7123 6.30383   5
  -6  11   1 93.6113 8.04303   4
   6  11  -1 93.3950 8.48121   2
   6 -11   1 95.8555 8.43481   7
   6  11  -1 96.5328 7.59254   6
  -6  11   1 86.4644 8.10495   2
   6  11   1 92.6337 8.50211   2
   6 -11  -1 101.949 8.58171   7
  -6  11  -1 83.4189 7.85041   4
   6 -11  -1 87.2686 8.33710   5
   6  11   1 76.2205 6.57403   5
  -6  11  -1 84.6399 8.12861   2
   6  11   1 89.1079 6.60333   3
   6  11   1 90.0453 7.38606   6
   6 -11  -1 108.426 7.47209   3
   7 -11   1 -1.8301 3.42248   5
   7 -11   1 0.53290 3.18258   7
   7  11  -1 0.57732 2.89687   2
   7  11  -1 0.68399 2.46354   6
   7  11  -1 1.90626 2.20982   3
  -7  11   1 0.01128 2.87024   2
   7 -11   1 2.08255 2.53199   3
  -7  11   1 5.22635 3.26534   4
  -7  11  -1 -3.3250 2.62947   4
   7  11   1 1.25872 2.40032   6
   7 -11  -1 -3.6095 2.57415   7
   7  11   1 2.93173 2.11364   5
   7  11   1 4.90950 2.73103   3
  -7  11  -1 5.72950 3.57924   2
   7  11   1 0.15849 2.87982   2
   7 -11  -1 1.19216 2.60236   3
   7 -11  -1 -1.3634 3.29851   5
  -8  11   1 64.9015 8.18152   4
   8  11  -1 56.1090 5.59857   3
   8  11  -1 60.4708 7.71276   2
   8  11  -1 62.2632 6.56586   6
   8 -11   1 64.0658 8.41039   5
   8  11  -1 48.4378 4.62512   5
   8 -11   1 73.7001 6.73021   3
  -8  11   1 62.6006 7.38857   2
   8 -11   1 61.7393 8.28170   7
   8 -11  -1 56.8538 8.01149   7
   8  11   1 59.9828 6.55143   3
  -8  11  -1 72.1751 8.10388   4
   8  11   1 60.4621 6.48699   6
   8  11   1 51.5158 6.91981   2
   8  11   1 55.6106 5.05698   5
   8 -11  -1 57.6575 8.24955   5
   8 -11  -1 63.5829 7.11388   3
  -8  11  -1 67.1171 7.51516   2
   9  11  -1 -1.0217 1.89727   5
   9 -11   1 -1.5357 3.62871   5
  -9  11   1 2.50847 3.09602   2
  -9  11   1 -0.4129 3.07546   4
   9  11  -1 2.70859 3.38611   2
   9 -11   1 1.40594 3.84572   7
   9  11  -1 -0.3373 2.50630   3
   9 -11   1 1.53177 3.34112   3
   9  11  -1 4.39397 2.60158   6
   9  11   1 -0.1025 2.28289   6
   9  11   1 3.50904 2.30696   5
   9  11   1 7.81718 3.75432   2
  -9  11  -1 6.19395 3.68723   2
   9  11   1 1.35877 2.71582   3
   9 -11  -1 -2.6909 2.48515   3
   9 -11  -1 3.16084 4.00585   7
  -9  11  -1 -0.0244 3.28970   4
   9 -11  -1 -0.0566 3.74586   5
  10  11  -1 0.49335 2.79677   3
 -10  11   1 -1.3256 3.56812   4
  10  11  -1 2.00426 2.42158   6
  10  11  -1 -1.2899 2.97220   2
  10  11  -1 -2.8546 1.71691   5
  10 -11   1 1.42798 4.16668   7
 -10  11   1 -0.9289 3.06507   2
  10 -11   1 5.33527 4.60707   5
  10 -11   1 -0.1529 3.20742   3
 -10  11  -1 -3.1081 2.82044   2
  10  11   1 5.23573 3.64478   3
  10  11   1 -2.5031 2.13242   5
  10  11   1 -0.4127 2.23101   6
 -10  11  -1 -4.2815 3.08799   4
  10 -11  -1 -0.3199 4.10721   7
  10  11   1 -4.8068 2.26705   2
  10 -11  -1 -2.6487 2.90782   3
  10 -11  -1 -2.9403 3.35665   5
  11  11  -1 68.0245 5.91584   6
  11 -11   1 89.7740 11.0532   5
  11 -11   1 90.6565 10.0716   3
 -11  11   1 72.2773 8.76364   4
  11  11  -1 86.1331 9.17534   2
  11  11  -1 76.6524 8.60829   3
  11 -11   1 85.9406 11.1745   7
  11  11  -1 77.8249 6.12479   5
 -11  11   1 88.0948 7.70034   2
 -11  11  -1 76.1050 7.51267   2
  11 -11  -1 89.0669 9.79698   3
  11 -11  -1 94.3103 11.5994   7
  11  11   1 65.8717 5.96058   6
  11  11   1 78.5822 8.54461   2
 -11  11  -1 64.7524 8.59507   4
  11 -11  -1 70.9692 9.82644   5
  11  11   1 77.6678 6.49134   5
  11  11   1 78.3290 8.78667   3
  12  11  -1 0.45764 0.65832   4
 -12  11   1 -2.0161 2.82072   2
  12 -11   1 0.17449 4.83321   7
  12  11  -1 -1.4498 3.60224   3
 -12  11   1 3.23242 4.56964   4
  12 -11   1 6.38796 4.98391   5
  12  11  -1 -2.1296 2.45364   5
  12  11  -1 -1.3652 2.04852   6
  12  11  -1 1.15946 3.49638   2
  12  11   1 1.85396 3.82857   3
 -12  11  -1 0.32218 3.09818   2
  12  11   1 1.34566 2.40834   6
  12 -11  -1 2.92290 4.53060   3
  12  11   1 -0.5420 0.75077   4
 -12  11  -1 -2.5033 3.84306   4
  12  11   1 0.15569 3.30346   2
  12 -11  -1 8.85909 6.18675   7
  12  11   1 -0.3649 2.73342   5
  12 -11  -1 3.80583 5.47652   5
  13 -11   1 10.8466 6.06202   5
  13 -11   1 4.17257 4.71260   3
  13  11  -1 19.7486 3.59110   6
  13  11  -1 8.14608 4.86728   3
 -13  11   1 10.8948 3.85818   2
  13  11  -1 17.5013 4.07307   5
  13 -11   1 26.8661 7.42780   7
 -13  11   1 20.2909 5.79813   4
  13  11  -1 21.7603 4.99148   2
 -13  11  -1 12.7902 5.53294   4
  13 -11  -1 5.87707 5.33440   3
  13  11   1 17.7892 4.34274   5
  13 -11  -1 15.5865 6.50621   5
  13 -11  -1 2.37896 6.29658   7
  13  11   1 13.1638 3.16924   6
  13  11   1 19.2722 6.30622   3
  13  11   1 14.5250 4.36290   2
 -13  11  -1 13.5514 4.17350   2
  14 -11   1 4.24460 5.87107   7
  14 -11   1 6.08496 5.83961   3
 -14  11   1 3.70606 4.46985   4
  14  11  -1 2.06066 3.45367   2
  14  11  -1 4.56485 2.31715   6
  14 -11   1 -3.9263 5.06624   5
  14  11  -1 -3.9929 3.78402   3
 -14  11   1 5.48217 3.18212   2
  14  11  -1 5.35370 3.40147   5
  14  11   1 -0.7613 2.97507   2
 -14  11  -1 -0.3421 2.89718   2
 -14  11  -1 4.41373 4.79178   4
  14  11   1 -4.2389 4.08511   3
  14 -11  -1 -1.0586 5.90941   7
  14  11   1 -1.4291 2.99506   5
  14 -11  -1 6.11310 6.29999   5
  14  11   1 6.43411 2.73377   6
  14 -11  -1 0.27017 5.33703   3
  15 -11   1 -0.9081 6.33170   7
  15  11  -1 -3.1692 4.34704   3
 -15  11   1 3.77507 4.81234   4
  15 -11   1 -2.7367 4.72663   3
  15  11  -1 3.45228 2.43343   6
  15 -11   1 0.64780 5.74625   5
  15  11  -1 2.83561 3.47038   5
  15  11  -1 3.62662 3.38446   2
 -15  11   1 3.82106 2.98589   2
 -15  11  -1 1.11074 2.79235   2
  15 -11  -1 -3.7399 5.33936   3
  15  11   1 3.36441 2.44625   6
  15 -11  -1 -3.9481 5.50997   7
  15  11   1 2.39650 3.63132   5
  15 -11  -1 -1.1069 5.00230   5
  15  11   1 1.64654 3.00516   2
  15  11   1 1.42211 5.13067   3
 -15  11  -1 -8.1686 3.81540   4
  16  11  -1 3.25535 2.33681   6
  16 -11   1 10.3022 7.28229   5
  16  11  -1 7.35790 5.40955   3
  16  11  -1 8.87176 4.17179   5
  16  11  -1 5.23607 3.45116   2
  16 -11   1 4.22329 6.29753   3
  16 -11   1 9.44255 5.89319   7
 -16  11   1 6.58237 2.96251   2
 -16  11   1 1.83787 4.76728   4
  16  11   1 5.40352 3.93229   5
  16  11   1 5.38902 5.64099   3
  16  11   1 9.57887 2.92270   6
 -16  11  -1 0.92727 5.15410   4
  16 -11  -1 3.84716 5.18483   5
  16 -11  -1 -3.7528 6.08747   3
  16 -11  -1 29.7144 7.89610   7
 -16  11  -1 1.74091 2.78500   2
  17 -11   1 10.7427 7.20081   5
  17  11  -1 6.91350 6.06542   3
  17 -11   1 17.7191 7.51683   3
  17  11  -1 15.7142 3.15356   6
  17 -11   1 8.92697 7.11357   7
 -17  11   1 13.3238 6.07360   4
  17  11  -1 17.9332 5.16832   5
 -17  11   1 17.7258 4.67993   2
 -17  11  -1 3.61230 5.54028   4
  17  11   1 17.1655 3.38553   6
  17 -11  -1 27.2007 8.61897   7
  17  11   1 4.31312 6.11368   3
  17 -11  -1 28.4473 8.40717   5
  17  11   1 8.12441 4.62952   5
  18  11  -1 141.553 15.8043   3
  18 -11   1 139.214 17.4794   7
 -18  11   1 138.137 12.8992   4
  18 -11   1 153.189 15.0407   3
  18  11  -1 156.424 12.1730   5
  18 -11   1 177.002 19.0495   5
  18 -11  -1 142.524 17.2076   7
  18  11   1 185.192 12.5341   5
  18  11   1 138.768 13.8029   3
 -18  11  -1 124.721 12.5099   4
  18 -11  -1 174.760 18.7546   5
  18 -11  -1 171.732 18.1195   3
  18  11   1 139.458 9.33749   6
  19 -11   1 119.812 15.4925   5
  19  11  -1 114.742 14.9218   3
  19 -11   1 123.264 15.4901   3
  19 -11   1 119.572 16.3199   7
  19  11  -1 98.3293 11.0634   5
 -19  11   1 119.670 12.1708   4
 -19  11  -1 131.770 11.9113   4
  19 -11  -1 118.574 15.7100   3
  19  11   1 102.538 14.5781   3
  19  11   1 101.291 11.5255   5
  19 -11  -1 94.5895 13.8237   7
  19 -11  -1 129.419 15.9495   5
  20 -11   1 43.0867 12.0911   7
  20 -11   1 49.3215 11.4241   3
 -20  11   1 68.7544 9.22579   4
  20  11  -1 51.9788 8.16107   5
  20 -11   1 52.3384 11.7253   5
  20  11  -1 45.3904 10.5457   3
  20 -11  -1 70.9792 12.1671   7
 -20  11  -1 55.0554 9.02809   4
  20  11   1 64.0785 9.17289   5
  20 -11  -1 55.3840 11.6436   5
  20  11   1 47.9899 10.9652   3
  20 -11  -1 57.4120 12.4375   3
  21 -11   1 19.7809 9.25705   5
  21 -11   1 37.5481 11.3326   3
 -21  11   1 18.2373 6.68765   4
  21  11  -1 15.5574 6.86280   5
  21  11  -1 16.8888 8.73707   3
  21 -11   1 19.2915 10.5671   7
  21  11   1 13.2376 6.48003   5
  21 -11  -1 20.4937 9.65641   5
  21 -11  -1 11.4362 9.73236   7
  21  11   1 9.78705 7.56469   3
 -21  11  -1 15.6638 6.77272   4
  21 -11  -1 26.1097 11.3529   3
 -22  11   1 6.00460 6.10974   4
  22  11  -1 16.4922 9.06871   3
  22  11  -1 8.31338 6.83970   5
  22 -11   1 0.73774 8.52945   5
  22 -11   1 8.89370 8.77311   7
  22 -11   1 6.24298 9.31635   3
  22 -11  -1 2.16504 9.63448   3
  22 -11  -1 7.36773 8.90510   5
  22  11   1 10.9968 6.77502   5
 -22  11  -1 5.44846 5.99385   4
  22 -11  -1 9.31334 9.21704   7
  22  11   1 12.6095 8.65376   3
  23 -11   1 2.13186 10.8972   7
  23  11  -1 -1.5677 7.49904   3
 -23  11   1 1.05646 5.35612   4
  23 -11   1 2.64698 11.3800   3
  23 -11  -1 4.34525 10.2245   5
 -23  11  -1 -1.3922 5.45952   4
  23 -11  -1 3.65168 9.96891   7
  23  11   1 3.53318 6.69366   5
  23  11   1 -10.944 6.91639   3
   0  12  -1 511.401 23.4225   3
   0 -12  -1 530.652 24.0116   3
   0  12  -1 521.441 27.6252   2
   0  12  -1 512.964 25.4146   7
   0  12   1 517.520 25.4699   7
   0  12   1 535.004 27.6603   2
   1  12  -1 5.52254 3.50832   2
  -1  12   1 1.45875 2.22438   7
  -1  12   1 -0.9748 3.24086   2
   1 -12   1 2.92153 1.65222   3
   1  12  -1 -0.0797 1.09635   3
   1 -12   1 4.41983 2.32337   7
   1 -12   1 5.21492 3.07684   5
  -1 -12  -1 1.19611 2.15259   7
  -1  12   1 1.91345 2.50100   4
   1  12  -1 2.55147 2.08418   7
   1 -12  -1 4.64518 1.99088   3
   1  12   1 2.70451 2.35076   7
   1  12   1 4.45135 3.56094   2
  -1  12  -1 0.47039 3.35124   2
  -1 -12   1 2.69885 2.14220   7
   1 -12  -1 5.29729 2.36437   7
  -1  12  -1 1.30354 1.28021   3
  -1  12  -1 -1.5206 1.82082   7
   2 -12   1 101.072 8.02903   7
  -2  12   1 93.5820 8.80657   2
  -2  12   1 93.7500 7.61013   4
   2 -12   1 99.8267 6.16286   3
   2  12  -1 99.1246 5.64312   3
   2  12  -1 87.5139 8.96766   2
  -2  12   1 93.4460 7.66575   7
   2 -12   1 102.635 8.13999   5
   2  12   1 102.021 8.94338   2
   2 -12  -1 103.701 8.74396   5
  -2 -12   1 98.0974 7.22741   7
   2  12   1 91.0789 6.65052   7
   2 -12  -1 100.046 6.48028   3
  -2  12  -1 90.9712 7.54479   7
   2 -12  -1 101.400 7.95325   7
  -2  12  -1 90.9835 9.14001   2
   3 -12   1 174.976 11.4847   7
  -3 -12  -1 176.289 9.35283   7
   3  12  -1 145.274 11.8021   2
   3  12  -1 159.288 8.90846   3
  -3  12   1 154.477 10.8107   4
   3 -12   1 177.552 9.55745   3
  -3  12   1 174.623 11.5081   7
  -3  12   1 164.632 12.4507   2
   3 -12   1 176.374 11.9846   5
   3 -12  -1 169.980 9.86822   3
  -3  12  -1 162.916 11.0490   7
   3  12   1 183.944 12.5095   2
  -3 -12   1 171.479 9.40455   7
   3  12   1 190.456 9.77717   7
   3 -12  -1 173.493 11.3930   7
  -3  12  -1 171.110 12.4219   2
   3 -12  -1 180.318 12.3263   5
   4  12  -1 3.21295 3.77079   2
   4  12  -1 0.27280 1.58828   3
   4 -12   1 1.98134 2.02359   3
   4 -12   1 0.32894 3.02639   5
  -4  12   1 -2.6990 2.30559   4
  -4  12   1 5.91028 4.38727   2
  -4  12   1 2.78704 2.84389   7
   4 -12   1 0.49168 3.08203   7
  -4  12  -1 0.91506 2.61958   4
  -4  12  -1 0.71669 2.41364   7
   4 -12  -1 1.38995 3.33338   7
   4  12   1 -0.4870 3.41492   2
   4 -12  -1 1.17606 2.08444   3
  -4  12  -1 0.93233 3.03902   2
   4 -12  -1 0.07374 3.69096   5
   5  12  -1 0.64953 3.37728   2
   5 -12   1 -0.7213 1.88199   3
   5 -12   1 0.82488 2.82960   7
  -5  12   1 -0.9417 3.15532   2
   5  12  -1 -0.5421 1.66952   3
  -5  12   1 -1.2342 2.73463   4
   5 -12   1 2.12552 3.31139   5
  -5  12  -1 0.66523 3.35650   2
   5 -12  -1 0.12494 1.99354   3
   5  12   1 -0.5753 3.27381   2
   5 -12  -1 -2.5981 2.67122   7
   5 -12  -1 0.73109 3.16808   5
  -5  12  -1 5.91442 3.34834   4
   5  12   1 6.21132 3.34957   6
  -6  12   1 1.09045 2.95387   4
   6  12  -1 -1.8825 2.31064   6
   6  12  -1 1.18928 2.02850   3
   6  12  -1 0.31986 3.33714   2
   6 -12   1 -2.2313 3.59817   5
  -6  12   1 8.56370 4.28453   2
   6 -12   1 -1.1741 2.88627   7
   6 -12  -1 -1.9551 2.22701   3
   6 -12  -1 0.50766 3.33274   7
   6  12   1 0.00126 2.65211   6
   6  12   1 -0.1083 2.05844   3
  -6  12  -1 -1.0903 2.88766   2
   6  12   1 0.17549 3.39776   2
   6 -12  -1 2.40811 3.52190   5
  -6  12  -1 0.50689 3.07757   4
   7  12  -1 44.8383 6.03742   6
   7 -12   1 35.8289 6.64789   5
   7 -12   1 37.6065 6.96388   7
  -7  12   1 41.4404 6.46653   2
  -7  12   1 42.4586 6.57756   4
   7  12  -1 40.2735 4.98918   3
   7 -12   1 38.0005 5.41928   3
   7  12  -1 40.0406 6.92319   2
   7  12  -1 35.5803 4.20401   5
   7 -12  -1 34.1818 6.45644   7
   7  12   1 33.2841 5.29106   6
   7 -12  -1 36.1267 5.42687   3
  -7  12  -1 32.4423 6.18855   2
   7  12   1 37.4321 6.53764   2
   7  12   1 36.2142 4.62628   5
   7 -12  -1 41.8170 7.06188   5
  -7  12  -1 39.2288 6.49543   4
   8 -12   1 23.1902 4.75487   3
  -8  12   1 13.3398 4.55384   4
   8 -12   1 22.4692 5.78656   5
  -8  12   1 17.0951 5.03020   2
   8  12  -1 16.7040 3.72398   3
   8  12  -1 19.2643 5.29697   2
   8  12  -1 17.0287 3.97979   6
   8 -12   1 14.9713 5.16833   7
   8  12  -1 21.0471 3.49816   5
   8  12   1 18.2705 3.99036   3
   8 -12  -1 11.5990 5.07923   7
   8 -12  -1 17.0632 4.34463   3
   8  12   1 20.7671 3.59109   5
  -8  12  -1 20.3598 5.05500   4
   8 -12  -1 7.30315 4.84561   5
   8  12   1 14.8740 4.59483   2
  -8  12  -1 23.7654 5.19180   2
   8  12   1 21.7775 4.23147   6
  -9  12   1 143.988 10.5410   2
   9  12  -1 132.469 9.31844   6
   9 -12   1 133.851 10.1465   3
   9  12  -1 133.799 8.23884   5
   9 -12   1 128.666 11.7607   7
   9  12  -1 125.156 10.5237   2
  -9  12   1 140.672 14.3217   4
   9  12  -1 121.896 9.11873   3
   9 -12  -1 146.411 10.5650   3
   9  12   1 129.945 9.52472   3
   9  12   1 135.674 9.46564   6
   9  12   1 126.152 8.43349   5
  -9  12  -1 102.372 15.2362   4
  -9  12  -1 149.552 10.8118   2
   9  12   1 132.469 10.8348   2
   9 -12  -1 120.447 11.8039   7
   9 -12  -1 143.280 20.1935   5
 -10  12   1 58.4954 7.41506   2
  10  12  -1 59.5715 5.20455   5
  10  12  -1 57.0993 6.40239   6
  10  12  -1 54.6686 7.63888   2
  10 -12   1 53.8635 7.50429   3
  10 -12   1 37.1154 7.82674   5
  10  12  -1 63.8503 7.23264   3
  10 -12   1 43.5657 8.22114   7
 -10  12   1 50.7098 7.81976   4
  10 -12  -1 51.5246 8.24740   5
  10  12   1 48.8476 7.12483   2
  10 -12  -1 65.0154 8.34543   3
  10  12   1 61.9974 5.50888   5
  10 -12  -1 54.8769 8.86282   7
  10  12   1 54.4428 7.20167   3
  10  12   1 54.3688 6.47882   6
 -10  12  -1 66.4084 8.08634   2
 -10  12  -1 50.9356 7.98273   4
  11  12  -1 98.3080 9.03668   3
  11 -12   1 120.908 11.7969   7
 -11  12   1 122.034 10.6446   4
 -11  12   1 112.210 9.47500   2
  11 -12   1 123.818 10.2008   3
  11  12  -1 105.877 7.75282   5
  11  12  -1 112.812 9.98343   2
  11  12  -1 107.146 7.97130   6
  11 -12   1 114.978 12.6601   5
 -11  12  -1 125.743 9.78166   2
  11  12   1 101.580 7.81018   5
 -11  12  -1 106.944 11.3363   4
  11  12   1 95.3300 7.87435   6
  11 -12  -1 124.876 10.4184   3
  11 -12  -1 129.683 13.6655   7
  11  12   1 115.249 9.75907   3
  11  12   1 138.593 10.2003   2
  11 -12  -1 119.573 13.1103   5
  12  12  -1 0.21498 2.39339   6
  12  12  -1 -1.3343 3.39756   2
 -12  12   1 10.2543 4.96568   4
  12 -12   1 8.21756 5.90486   7
 -12  12   1 3.34586 3.64562   2
  12 -12   1 -5.4829 3.96181   5
  12 -12   1 15.2811 5.95226   3
  12  12  -1 6.03515 3.10052   5
  12  12  -1 1.91851 3.98962   3
 -12  12  -1 3.33927 4.38559   4
  12 -12  -1 4.35493 5.54637   7
 -12  12  -1 10.1488 4.35493   2
  12  12   1 7.62434 3.39346   5
  12  12   1 2.49250 3.52852   2
  12 -12  -1 8.41253 5.73848   5
  12  12   1 2.58383 2.61637   6
  12 -12  -1 5.39746 4.71309   3
  12  12   1 9.34672 4.51874   3
  13 -12   1 367.397 23.2625   5
  13  12  -1 358.635 21.2870   3
  13  12  -1 388.543 20.9260   2
  13 -12   1 371.186 22.3560   3
 -13  12   1 375.896 19.8218   2
 -13  12   1 335.335 21.3957   4
  13 -12   1 348.782 23.4402   7
  13  12  -1 371.970 18.2722   6
  13  12  -1 330.904 18.7147   5
  13  12   1 359.242 18.3894   6
 -13  12  -1 342.390 21.5923   4
  13 -12  -1 347.548 23.5767   5
 -13  12  -1 405.637 20.3038   2
  13  12   1 343.347 19.1494   5
  13 -12  -1 385.339 23.8582   7
  13 -12  -1 348.713 21.8786   3
  13  12   1 361.010 20.2697   2
  14 -12   1 30.3985 7.97733   3
  14  12  -1 47.1872 6.28204   5
 -14  12   1 41.9680 7.44714   4
  14  12  -1 41.3732 4.91581   6
  14  12  -1 44.4696 7.87425   3
  14  12  -1 44.2158 6.86874   2
 -14  12   1 44.0218 6.12392   2
  14 -12   1 50.4747 10.4608   7
  14 -12   1 41.7434 8.90481   5
  14  12   1 56.4345 6.70260   5
  14  12   1 52.0381 6.91022   2
  14  12   1 60.2968 5.44495   6
  14 -12  -1 48.6253 9.71728   7
 -14  12  -1 37.3474 7.56246   4
  14 -12  -1 49.2989 8.64545   3
  14 -12  -1 58.9054 10.6226   5
  14  12   1 44.6362 7.96505   3
 -14  12  -1 50.4849 6.45165   2
  15 -12   1 50.0760 9.53123   3
  15  12  -1 61.1884 7.23220   5
 -15  12   1 57.3647 6.42283   2
  15  12  -1 66.0921 7.53857   2
  15 -12   1 51.8438 10.7709   5
  15  12  -1 67.9824 9.69004   3
 -15  12   1 59.1052 8.82328   4
  15  12  -1 56.9919 5.27421   6
  15 -12   1 52.1507 10.3166   7
  15 -12  -1 64.6905 10.6833   3
  15  12   1 58.7550 5.89768   6
 -15  12  -1 63.0756 6.91876   2
  15 -12  -1 55.7429 11.0736   7
  15  12   1 60.7110 7.05114   2
 -15  12  -1 52.9435 8.64134   4
  15  12   1 66.2583 10.1023   3
  15  12   1 54.4909 7.12968   5
  15 -12  -1 59.9136 10.7742   5
  16  12  -1 0.60216 3.36296   2
  16  12  -1 2.93643 3.76011   5
 -16  12   1 0.92837 2.77052   2
 -16  12   1 1.16076 5.21453   4
  16 -12   1 6.57368 7.56837   7
  16  12  -1 5.89127 2.58004   6
  16 -12   1 7.32210 7.12549   5
  16 -12   1 2.66462 6.31172   3
  16  12  -1 3.11465 4.65174   3
  16  12   1 -0.3594 3.16501   2
 -16  12  -1 0.05132 5.09148   4
  16 -12  -1 -10.007 5.42128   3
  16  12   1 -3.2596 3.29542   5
  16  12   1 0.13712 2.25498   6
  16 -12  -1 3.24011 6.56297   5
  16  12   1 7.24228 5.71965   3
  16 -12  -1 3.30787 6.74875   7
 -16  12  -1 0.04358 2.91977   2
  17  12  -1 -0.6948 4.05097   5
  17 -12   1 7.96429 7.17476   7
  17  12  -1 -4.3872 4.98287   3
  17 -12   1 -5.6133 4.96329   5
  17  12  -1 3.84680 2.33223   6
 -17  12   1 1.38702 5.09187   4
 -17  12   1 4.06102 3.35306   2
  17  12   1 4.60731 2.54294   6
 -17  12  -1 1.27574 4.97860   4
  17 -12  -1 3.95475 7.43960   5
  17 -12  -1 3.68026 6.64164   7
  17  12   1 3.21084 6.07095   3
  17  12   1 -4.0512 3.65251   5
  17 -12  -1 -3.3674 6.87275   3
  18 -12   1 -0.3045 6.96816   5
  18  12  -1 0.46034 4.14142   5
 -18  12   1 9.69967 5.82563   4
  18 -12   1 5.10832 7.13455   3
  18  12  -1 7.99453 6.33509   3
  18 -12   1 5.19855 7.26059   7
  18 -12  -1 1.36097 6.01602   3
 -18  12  -1 -0.4114 5.22077   4
  18 -12  -1 11.0471 7.73703   5
  18  12   1 0.92880 5.91169   3
  18 -12  -1 -4.0153 6.76859   7
  18  12   1 -1.7418 4.16520   5
  19  12  -1 55.6002 10.5458   3
  19 -12   1 40.6157 10.2576   3
  19 -12   1 51.9566 12.1603   5
  19 -12   1 39.6256 10.1025   7
 -19  12   1 26.0639 7.33448   4
  19  12  -1 45.7007 7.38065   5
  19  12   1 46.9389 7.88946   5
  19 -12  -1 49.1347 11.5556   7
  19 -12  -1 40.7249 10.4513   5
 -19  12  -1 19.1001 7.26804   4
  19 -12  -1 37.9299 10.5494   3
  19  12   1 45.0298 10.1444   3
  20  12  -1 15.0090 6.36248   5
  20  12  -1 17.0817 8.05608   3
  20 -12   1 15.5356 9.83174   5
  20 -12   1 8.82471 8.43313   7
 -20  12   1 6.05942 6.23611   4
  20 -12   1 10.7369 8.81606   3
  20  12   1 -0.3314 5.19788   5
  20 -12  -1 3.73184 7.52615   7
 -20  12  -1 4.47978 6.29990   4
  20  12   1 4.99070 6.23392   3
  20 -12  -1 6.45262 8.60561   3
  20 -12  -1 4.78257 7.85668   5
  21  12  -1 63.2155 10.5471   5
  21 -12   1 56.2674 12.2577   7
 -21  12   1 61.8923 9.26362   4
  21  12  -1 53.1635 11.7967   3
  21 -12   1 67.4559 14.0015   3
  21 -12   1 56.5750 14.4599   5
  21  12   1 47.6786 8.75757   5
  21  12   1 49.4459 11.1173   3
 -21  12  -1 72.5347 9.81829   4
  21 -12  -1 56.8967 12.0907   7
  21 -12  -1 55.7086 13.4342   3
  22 -12   1 10.0323 9.89279   3
  22 -12   1 2.96616 8.52353   7
  22 -12   1 -10.467 7.80205   5
 -22  12   1 10.2831 6.52010   4
  22  12  -1 7.69875 8.30474   3
  22 -12  -1 21.4833 10.9410   7
  22 -12  -1 1.75446 8.54682   5
  22  12   1 3.92987 7.80854   3
  22 -12  -1 22.3516 11.4619   3
  22  12   1 -3.5297 5.38631   5
 -22  12  -1 9.34154 6.38715   4
 -23  12   1 73.8626 9.90931   4
  23  12   1 94.5923 14.6045   3
 -23  12  -1 82.3515 10.7193   4
   0  13   1 -0.3760 3.22524   2
   0  13  -1 -0.1458 1.16805   3
   0  13  -1 3.71493 3.73804   2
   0  13  -1 -1.4825 1.86819   7
   0  13   1 0.52190 2.11609   7
   1 -13   1 3.39085 1.78748   3
  -1  13   1 5.39545 4.02541   2
   1  13  -1 5.46106 4.39044   2
  -1 -13  -1 2.16952 2.29793   7
  -1  13   1 2.26836 2.39087   7
   1  13  -1 4.18325 2.31945   7
   1  13  -1 0.75357 1.26857   3
   1 -13   1 5.34960 2.63522   7
  -1  13   1 3.94710 2.75107   4
   1 -13   1 5.37188 3.35328   5
   1  13   1 3.06912 2.35805   7
  -1  13  -1 5.80970 4.06208   2
  -1  13  -1 5.18301 2.69708   7
  -1  13  -1 1.19683 1.40467   3
   1 -13  -1 5.17387 1.97221   3
   1 -13  -1 9.46528 2.70845   7
   1  13   1 -0.0847 3.50589   2
  -1 -13   1 3.40113 2.50135   7
  -2  13   1 -0.3933 2.44080   7
   2 -13   1 2.78361 3.06048   7
   2  13  -1 1.58682 1.32031   3
   2 -13   1 4.69494 1.92202   3
   2  13  -1 0.71272 3.29326   2
   2 -13   1 0.92317 2.83453   5
  -2  13   1 4.11748 3.03768   4
  -2  13   1 5.68381 4.40277   2
   2 -13  -1 2.65700 1.92355   3
  -2  13  -1 -0.0139 2.37988   7
   2  13   1 2.88763 2.19603   7
   2 -13  -1 1.33877 3.02373   7
   2 -13  -1 1.70677 3.22660   5
   2  13   1 2.34873 3.39290   2
  -2  13  -1 0.70840 3.90708   2
   3 -13   1 1.36879 1.83820   3
   3 -13   1 -1.4406 2.52339   7
  -3  13   1 1.05979 2.70864   4
  -3 -13  -1 0.11086 1.73331   7
   3 -13   1 3.20877 3.21779   5
  -3  13   1 -5.0090 3.26325   2
   3  13  -1 -0.3667 3.37526   2
  -3  13   1 -0.9625 2.19030   7
   3  13  -1 -0.1747 1.25716   3
  -3 -13   1 1.03108 1.83741   7
  -3  13  -1 1.46284 2.33295   7
  -3  13  -1 2.70189 3.67343   2
   3 -13  -1 0.89340 1.98894   3
   3 -13  -1 -5.9560 3.21200   5
   3  13   1 -3.3334 3.07168   2
  -3  13  -1 -1.1958 2.50712   4
   3 -13  -1 -2.2944 2.39005   7
   3  13   1 1.43990 1.91349   7
  -4  13   1 22.4229 4.43713   7
   4 -13   1 15.0234 4.33793   7
   4 -13   1 13.3343 2.80568   3
   4 -13   1 4.58525 4.04456   5
   4  13  -1 16.9557 5.01040   2
  -4  13   1 18.1474 5.49943   2
   4  13  -1 16.9073 2.64208   3
  -4  13   1 14.7109 4.29535   4
   4  13   1 8.74773 4.16613   2
  -4  13  -1 11.6054 3.85874   4
  -4  13  -1 19.0627 5.45613   2
   4 -13  -1 11.0561 4.88501   5
  -4  13  -1 11.1694 3.56709   7
   4 -13  -1 19.1261 3.36404   3
   4 -13  -1 12.2985 4.45406   7
   5 -13   1 56.7562 7.86237   5
  -5  13   1 51.0093 8.03969   2
   5 -13   1 61.4500 5.42813   3
   5 -13   1 63.1855 8.32575   7
   5  13  -1 58.4988 4.79068   3
   5  13  -1 62.7591 8.41514   2
  -5  13   1 72.1429 7.87807   4
   5 -13  -1 62.4506 7.68119   7
  -5  13  -1 74.0082 8.04607   4
  -5  13  -1 66.9697 8.61908   2
   5  13   1 59.3210 8.12114   2
   5  13   1 54.7705 7.18069   6
   5 -13  -1 66.5302 8.57458   5
   6 -13   1 276.329 15.2143   3
   6  13  -1 288.394 16.7508   6
   6  13  -1 243.914 14.3483   3
  -6  13   1 282.476 16.9421   4
  -6  13   1 287.775 17.7904   2
   6 -13   1 304.861 18.2321   5
   6 -13   1 300.913 17.9857   7
   6  13  -1 263.268 17.6072   2
   6  13   1 310.732 17.1997   6
   6  13   1 298.397 18.1863   2
   6 -13  -1 279.971 17.9327   5
  -6  13  -1 308.077 18.3037   2
   6 -13  -1 284.718 15.7495   3
   6  13   1 272.194 14.9360   3
   6 -13  -1 287.749 17.5924   7
  -6  13  -1 291.043 17.2634   4
   7 -13   1 9.44042 4.59082   5
  -7  13   1 5.87210 4.19397   4
   7  13  -1 8.33413 3.72897   6
   7 -13   1 8.42038 3.34169   3
   7  13  -1 4.31449 2.57507   3
   7  13  -1 3.47643 4.46043   2
   7 -13   1 0.66521 3.89588   7
   7  13  -1 7.12791 2.62816   5
  -7  13   1 4.27245 4.15453   2
  -7  13  -1 8.82866 4.27565   4
   7  13   1 7.65078 3.51148   3
   7  13   1 6.78690 3.77139   6
   7  13   1 5.82766 4.27907   2
   7 -13  -1 13.4011 4.73121   7
   7  13   1 5.43252 2.52172   5
   7 -13  -1 5.61589 3.24533   3
  -7  13  -1 7.30635 4.60602   2
   7 -13  -1 9.36506 4.78315   5
   8  13  -1 15.4068 5.29365   2
  -8  13   1 20.6974 5.40543   2
   8 -13   1 22.4200 4.74359   3
[truncated: 7,669,974 more chars]
