# Supplementary material for: Isolation of a Square Pyramidal Bis(amidophenolate)‐Supported As(III)‐Cation: Coordination‐Induced Electromerism at As
Source: Angew Chem Int Ed Engl. 2025 Apr 4;64(23):e202501439. doi: 10.1002/anie.202501439 (PMC12124349; doi:10.1002/anie.202501439)
Supplement: Supplementary file 2 — Supporting Information [file ANIE-64-e202501439-s001.zip › 4.cif]

data_mo_2055_cg_0m_4
loop_
_audit_author_name
_audit_author_email
_audit_author_address
'Karnbrock, S.B.' skarnbr@uni-goettingen.de
;
Georg-August-Universitaet Goettingen
Institut fuer Organische und Biomolekulare Chemie 
Tammannstrasse 2
Goettingen
D-37077
Germany
;
'Golz, C.' 'cgolz@gwdg.de '
;
Georg-August-Universitaet Goettingen
Institut fuer Organische und Biomolekulare Chemie 
Tammannstrasse 2
Goettingen
D-37077
Germany
;
'Alcarazo, P.' 'malcara@gwdg.de '
;
Georg-August-Universitaet Goettingen
Institut fuer Organische und Biomolekulare Chemie 
Tammannstrasse 2
Goettingen
D-37077
Germany
;

_audit_creation_method
;FinalCif V123 by Daniel Kratzert, Freiburg 2023, 
https://dkratzert.de/finalcif.html
;
_audit_contact_author_address
;Georg-August-Universit\"at G\"ottingen
Institut f\"ur Organische und Biomolekulare Chemie
Tammannstra\&se 2
D-37077 G\"ottingen
Germany
;
_audit_contact_author_email       cgolz@gwdg.de
_audit_contact_author_name        'Golz, C.'
_audit_contact_author_phone       '+49(551) 39-21750'
_audit_creation_date              2023-07-24
_publ_contact_author_id_orcid     ?
_publ_section_references
;
Dolomanov, O.V., Bourhis, L.J., Gildea, R.J, Howard, J.A.K. & Puschmann, H.
 (2009), J. Appl. Cryst. 42, 339-341.

Sheldrick, G.M. (2008). Acta Cryst. A64, 112-122.

Sheldrick, G.M. (2015). Acta Cryst. A71, 3-8.
;
_diffrn_source_power              0.05
_exptl_crystal_colour_primary     yellow
_olex2_refinement_description
;
1. Twinned data refinement
 Scales: 0.5986(10)
 0.4014(10)
2. Fixed Uiso
 At 1.2 times of:
  All C(H) groups, All C(H,H) groups
 At 1.5 times of:
  All C(H,H,H) groups
3. Restrained distances
 C27A-C30A \\sim C27A-C30B
 with sigma of 0.02
 C2S-C3S \\sim C2T-C3T
 with sigma of 0.02
 C3S-C4S \\sim C3T-C4T
 with sigma of 0.02
 C27I-C29I \\sim C27I-C29J
 with sigma of 0.02
 C11C-C14C \\sim C11C-C14D
 with sigma of 0.02
 C1S-C3S \\sim C1T-C3T
 with sigma of 0.04
 C3S-C5S \\sim C3T-C5T
 with sigma of 0.04
 C28A-C29A \\sim C28B-C29B
 with sigma of 0.02
 C27A-C28A \\sim C27A-C28B
 with sigma of 0.04
 C27A-C29A \\sim C27A-C29B
 with sigma of 0.04
 C27G-C28G \\sim C27G-C28H
 with sigma of 0.02
 C27G-C29G \\sim C27G-C29H
 with sigma of 0.02
 C27G-C30G \\sim C27G-C30H
 with sigma of 0.02
 C11I-C12I \\sim C11I-C12J
 with sigma of 0.02
 C11I-C13I \\sim C11I-C13J
 with sigma of 0.02
 C11I-C14I \\sim C11I-C14J
 with sigma of 0.02
 C11C-C12C \\sim C11C-C12D
 with sigma of 0.02
 C11C-C13C \\sim C11C-C13D
 with sigma of 0.02
 C27I-C28I \\sim C27I-C28J
 with sigma of 0.02
 C27I-C30I \\sim C27I-C30J
 with sigma of 0.02
 C11G-C12G \\sim C11G-C12H
 with sigma of 0.02
 C11G-C13G \\sim C11G-C13H
 with sigma of 0.02
 C11G-C14G \\sim C11G-C14H
 with sigma of 0.02
 C1S-C2S \\sim C1T-C2T
 with sigma of 0.02
 C4S-C5S \\sim C4T-C5T
 with sigma of 0.02
 C2S-C4S \\sim C2T-C4T
 with sigma of 0.04
4. Uiso/Uaniso restraints and constraints
C3S \\sim C3T: within 2A with sigma of 0.01 and sigma for terminal atoms of
0.02 within 2A
5. Rigid body (RIGU) restrains
 C27I, C28J, C29J, C30J
 with sigma for 1-2 distances of 0.001 and sigma for 1-3 distances of 0.002
 C5S, C4S, C3S, C2S, C1S
 with sigma for 1-2 distances of 0.001 and sigma for 1-3 distances of 0.002
 C11C, C12D, C13D, C14D
 with sigma for 1-2 distances of 0.005 and sigma for 1-3 distances of 0.01
 C4T, C5T, C3T, C2T, C1T
 with sigma for 1-2 distances of 0.001 and sigma for 1-3 distances of 0.002
 C11G, C12H, C13H, C14H
 with sigma for 1-2 distances of 0.001 and sigma for 1-3 distances of 0.002
6. Others
 Sof(C28B)=Sof(H28P)=Sof(H28Q)=Sof(H28R)=Sof(C29B)=Sof(H29P)=Sof(H29Q)=
 Sof(H29R)=Sof(C30B)=Sof(H30P)=Sof(H30Q)=Sof(H30R)=1-FVAR(1)
 Sof(C28A)=Sof(H28M)=Sof(H28N)=Sof(H28O)=Sof(C29A)=Sof(H29M)=Sof(H29N)=
 Sof(H29O)=Sof(C30A)=Sof(H30M)=Sof(H30N)=Sof(H30O)=FVAR(1)
 Sof(C28H)=Sof(H28D)=Sof(H28E)=Sof(H28F)=Sof(C29H)=Sof(H29D)=Sof(H29E)=
 Sof(H29F)=Sof(C30H)=Sof(H30D)=Sof(H30E)=Sof(H30F)=1-FVAR(2)
 Sof(C28G)=Sof(H28A)=Sof(H28B)=Sof(H28C)=Sof(C29G)=Sof(H29A)=Sof(H29B)=
 Sof(H29C)=Sof(C30G)=Sof(H30A)=Sof(H30B)=Sof(H30C)=FVAR(2)
 Sof(C12J)=Sof(H12J)=Sof(H12K)=Sof(H12L)=Sof(C13J)=Sof(H13J)=Sof(H13K)=
 Sof(H13L)=Sof(C14J)=Sof(H14J)=Sof(H14K)=Sof(H14L)=1-FVAR(3)
 Sof(C12I)=Sof(H12G)=Sof(H12H)=Sof(H12I)=Sof(C13I)=Sof(H13G)=Sof(H13H)=
 Sof(H13I)=Sof(C14I)=Sof(H14G)=Sof(H14H)=Sof(H14I)=FVAR(3)
 Sof(C12D)=Sof(H12S)=Sof(H12T)=Sof(H12U)=Sof(C13D)=Sof(H13S)=Sof(H13T)=
 Sof(H13U)=Sof(C14D)=Sof(H14S)=Sof(H14T)=Sof(H14U)=1-FVAR(4)
 Sof(C12C)=Sof(H12P)=Sof(H12Q)=Sof(H12R)=Sof(C13C)=Sof(H13P)=Sof(H13Q)=
 Sof(H13R)=Sof(C14C)=Sof(H14P)=Sof(H14Q)=Sof(H14R)=FVAR(4)
 Sof(C28J)=Sof(H28J)=Sof(H28K)=Sof(H28L)=Sof(C29J)=Sof(H29J)=Sof(H29K)=
 Sof(H29L)=Sof(C30J)=Sof(H30J)=Sof(H30K)=Sof(H30L)=1-FVAR(5)
 Sof(C28I)=Sof(H28G)=Sof(H28H)=Sof(H28I)=Sof(C29I)=Sof(H29G)=Sof(H29H)=
 Sof(H29I)=Sof(C30I)=Sof(H30G)=Sof(H30H)=Sof(H30I)=FVAR(5)
 Sof(C12H)=Sof(H12D)=Sof(H12E)=Sof(H12F)=Sof(C13H)=Sof(H13D)=Sof(H13E)=
 Sof(H13F)=Sof(C14H)=Sof(H14D)=Sof(H14E)=Sof(H14F)=1-FVAR(6)
 Sof(C12G)=Sof(H12A)=Sof(H12B)=Sof(H12C)=Sof(C13G)=Sof(H13A)=Sof(H13B)=
 Sof(H13C)=Sof(C14G)=Sof(H14A)=Sof(H14B)=Sof(H14C)=FVAR(6)
 Sof(C5T)=Sof(H5TA)=Sof(H5TB)=Sof(H5TC)=Sof(C4T)=Sof(H4TA)=Sof(H4TB)=Sof(C3T)=
 Sof(H3TA)=Sof(H3TB)=Sof(C2T)=Sof(H2TA)=Sof(H2TB)=Sof(C1T)=Sof(H1TA)=Sof(H1TB)=
 Sof(H1TC)=1-FVAR(7)
 Sof(C1S)=Sof(H1SA)=Sof(H1SB)=Sof(H1SC)=Sof(C2S)=Sof(H2SA)=Sof(H2SB)=Sof(C3S)=
 Sof(H3SA)=Sof(H3SB)=Sof(C4S)=Sof(H4SA)=Sof(H4SB)=Sof(C5S)=Sof(H5SA)=Sof(H5SB)=
 Sof(H5SC)=FVAR(7)
7.a Secondary CH2 refined with riding coordinates:
 C2S(H2SA,H2SB), C3S(H3SA,H3SB), C4S(H4SA,H4SB), C7S(H7SA,H7SB), C8S(H8SA,
 H8SB), C9S(H9SA,H9SB), C4T(H4TA,H4TB), C3T(H3TA,H3TB), C2T(H2TA,H2TB)
7.b Aromatic/amide H refined with riding coordinates:
 C3A(H3A), C5A(H5A), C17A(H17A), C18A(H18A), C19A(H19A), C20A(H20A),
 C24A(H24A), C26A(H26A), C3C(H3C), C5C(H5C), C17C(H17C), C18C(H18C), C19C(H19C),
  C20C(H20C), C24C(H24C), C26C(H26C), C3E(H3E), C5E(H5E), C17E(H17E),
 C18E(H18E), C19E(H19E), C20E(H20E), C24E(H24E), C26E(H26E), C3G(H3G), C5G(H5G),
  C17G(H17G), C18G(H18G), C19G(H19G), C20G(H20G), C24G(H24G), C26G(H26G),
 C3I(H3I), C5I(H5I), C17I(H17I), C18I(H18I), C19I(H19I), C20I(H20I), C24I(H24I),
  C26I(H26I)
7.c Idealised Me refined as rotating group:
 C8A(H8AA,H8AB,H8AC), C9A(H9AA,H9AB,H9AC), C10A(H10G,H10H,H10I), C12A(H12M,
 H12N,H12O), C13A(H13M,H13N,H13O), C14A(H14M,H14N,H14O), C28A(H28M,H28N,H28O),
 C28B(H28P,H28Q,H28R), C29A(H29M,H29N,H29O), C29B(H29P,H29Q,H29R), C30A(H30M,
 H30N,H30O), C30B(H30P,H30Q,H30R), C32A(H32G,H32H,H32I), C33A(H33G,H33H,H33I),
 C34A(H34G,H34H,H34I), C8C(H8CA,H8CB,H8CC), C9C(H9CA,H9CB,H9CC), C10C(H10J,H10K,
 H10L), C12C(H12P,H12Q,H12R), C12D(H12S,H12T,H12U), C13C(H13P,H13Q,H13R),
 C13D(H13S,H13T,H13U), C14C(H14P,H14Q,H14R), C14D(H14S,H14T,H14U), C28C(H28S,
 H28T,H28U), C29C(H29S,H29T,H29U), C30C(H30S,H30T,H30U), C32C(H32J,H32K,H32L),
 C33C(H33J,H33K,H33L), C34C(H34J,H34K,H34L), C8E(H8EA,H8EB,H8EC), C9E(H9EA,H9EB,
 H9EC), C10E(H10M,H10N,H10O), C12E(H12V,H12W,H12X), C13E(H13V,H13W,H13X),
 C14E(H14V,H14W,H14X), C28E(H28V,H28W,H28X), C29E(H29V,H29W,H29X), C30E(H30V,
 H30W,H30X), C32E(H32M,H32N,H32O), C33E(H33M,H33N,H33O), C34E(H34M,H34N,H34O),
 C8G(H8GA,H8GB,H8GC), C9G(H9GA,H9GB,H9GC), C10G(H10A,H10B,H10C), C12G(H12A,H12B,
 H12C), C12H(H12D,H12E,H12F), C13G(H13A,H13B,H13C), C13H(H13D,H13E,H13F),
 C14G(H14A,H14B,H14C), C14H(H14D,H14E,H14F), C28G(H28A,H28B,H28C), C28H(H28D,
 H28E,H28F), C29G(H29A,H29B,H29C), C29H(H29D,H29E,H29F), C30G(H30A,H30B,H30C),
 C30H(H30D,H30E,H30F), C32G(H32A,H32B,H32C), C33G(H33A,H33B,H33C), C34G(H34A,
 H34B,H34C), C8I(H8IA,H8IB,H8IC), C9I(H9IA,H9IB,H9IC), C10I(H10D,H10E,H10F),
 C12I(H12G,H12H,H12I), C12J(H12J,H12K,H12L), C13I(H13G,H13H,H13I), C13J(H13J,
 H13K,H13L), C14I(H14G,H14H,H14I), C14J(H14J,H14K,H14L), C28I(H28G,H28H,H28I),
 C28J(H28J,H28K,H28L), C29I(H29G,H29H,H29I), C29J(H29J,H29K,H29L), C30I(H30G,
 H30H,H30I), C30J(H30J,H30K,H30L), C32I(H32D,H32E,H32F), C33I(H33D,H33E,H33F),
 C34I(H34D,H34E,H34F), C1S(H1SA,H1SB,H1SC), C5S(H5SA,H5SB,H5SC), C6S(H6SA,H6SB,
 H6SC), C10S(H10P,H10Q,H10R), C5T(H5TA,H5TB,H5TC), C1T(H1TA,H1TB,H1TC)
;
_olex2_submission_special_instructions 'No special instructions were received'
_shelx_SHELXL_version_number      '2018/3'
_chemical_name_systematic         ?
_chemical_name_common             ?
_chemical_formula_sum             'C36 H48.80 As Cl N2 O2'
_chemical_formula_moiety          'C34 H44 As Cl N2 O2, 0.4(C5 H12)'
_chemical_formula_weight          651.94
_chemical_melting_point           ?
_chemical_absolute_configuration  ad
_space_group_crystal_system       'triclinic'
_space_group_IT_number            1
_space_group_name_H-M_alt         'P 1'
_space_group_name_Hall            'P 1'
_shelx_space_group_comment
;
The symmetry employed for this shelxl refinement is uniquely defined
by the following loop, which should always be used as a source of
symmetry information in preference to the above space-group names.
They are only intended as comments.
;

loop_
_space_group_symop_operation_xyz
'x, y, z'

_cell_length_a                    16.545(3)
_cell_length_b                    16.722(2)
_cell_length_c                    17.379(3)
_cell_angle_alpha                 87.845(3)
_cell_angle_beta                  89.700(4)
_cell_angle_gamma                 65.373(4)
_cell_volume                      4367.5(12)
_cell_formula_units_Z             5
_cell_measurement_temperature     100.00
_cell_measurement_reflns_used     5153
_cell_measurement_theta_min       2.583
_cell_measurement_theta_max       26.804
_exptl_crystal_description        plate
_exptl_crystal_colour             yellow
_exptl_crystal_recrystallization_method 'from pentane.'
_exptl_crystal_density_meas       ?
_exptl_crystal_density_method     ?
_exptl_crystal_density_diffrn     1.239
_exptl_crystal_F_000              1724
_exptl_crystal_size_max           0.42
_exptl_crystal_size_mid           0.092
_exptl_crystal_size_min           0.078
_exptl_absorpt_coefficient_mu     1.081
_exptl_absorpt_correction_type    none
_exptl_absorpt_correction_T_min   0.195374
_exptl_absorpt_correction_T_max   0.262148
_exptl_absorpt_process_details
;
 TWINABS-2012/1 (Bruker,2012) was used for absorption correction.
 
For component 1:
 wR2(int) was 0.1129 before and 0.0598 after correction.
 
For component 2:
 wR2(int) was 0.1533 before and 0.0637 after correction.
 The Ratio of minimum to maximum transmission is 0.75.

Final HKLF 4 output contains 227604 reflections, Rint = 0.0808
 (126645 with I > 3sig(I), Rint = 0.0672)
;
_exptl_absorpt_special_details    ?
_shelx_estimated_absorpt_T_min    0.659
_shelx_estimated_absorpt_T_max    0.920
_exptl_transmission_factor_min    ?
_exptl_transmission_factor_max    ?
_exptl_special_details            ?
_diffrn_ambient_temperature       100.00
_diffrn_ambient_environment       N~2~
_diffrn_radiation_type            MoK\a
_diffrn_radiation_wavelength      0.71073
_diffrn_radiation_monochromator   'mirror optics'
_diffrn_measurement_ambient_temperature_device_make 'Oxford Cryostream 800'
_diffrn_radiation_probe           x-ray
_diffrn_source                    'microfocus sealed X-ray tube'
_diffrn_source_type               'Incoatec I\ms'
_diffrn_source_voltage            50.0
_diffrn_source_current            1.0
_diffrn_detector                  CPAD
_diffrn_detector_type             'Bruker PHOTON III'
_diffrn_detector_area_resol_mean  7.41
_diffrn_measurement_device        'four-circle diffractometer'
_diffrn_measurement_device_type   'Bruker D8 VENTURE dual wavelength Mo/Cu'
_diffrn_measurement_method        '\w and \f scans'
_diffrn_measurement_specimen_support 'MiTeGen micromount'
_diffrn_reflns_number             41444
_diffrn_reflns_av_unetI/netI      0.0626
_diffrn_reflns_av_R_equivalents   0.0808
_diffrn_reflns_theta_min          1.815
_diffrn_reflns_theta_max          27.996
_diffrn_reflns_theta_full         25.242
_diffrn_reflns_limit_h_min        -21
_diffrn_reflns_limit_h_max        21
_diffrn_reflns_limit_k_min        -22
_diffrn_reflns_limit_k_max        22
_diffrn_reflns_limit_l_min        -22
_diffrn_reflns_limit_l_max        22
_diffrn_standards_number          0
_diffrn_measured_fraction_theta_max 0.994
_diffrn_measured_fraction_theta_full 0.999
_diffrn_reflns_Laue_measured_fraction_max 0.994
_diffrn_reflns_Laue_measured_fraction_full 0.999
_diffrn_reflns_point_group_measured_fraction_max 0.983
_diffrn_reflns_point_group_measured_fraction_full 0.995
_reflns_number_total              41444
_reflns_number_gt                 34262
_reflns_threshold_expression      'I > 2\s(I)'
_reflns_Friedel_coverage          0.979
_reflns_Friedel_fraction_max      0.973
_reflns_Friedel_fraction_full     0.991
_reflns_special_details
;
 _reflns_Friedel_fraction is defined as the number of unique
 Friedel pairs measured divided by the number that would be
 possible theoretically, ignoring centric projections and
 systematic absences. Completness statistics refer to single and
 composite reflections containing twin component 1 only.
;
_computing_data_collection        'Bruker BIS V6.2.15/2021-03-16 && APEX4 2022.1-1'
_computing_cell_refinement        'SAINT V8.40B (?, 2016)'
_computing_data_reduction         'SAINT V8.40B (?, 2016)'
_computing_structure_solution     'XT  (Sheldrick, 2015)'
_computing_structure_refinement   'XL  (Sheldrick, 2008)'
_computing_molecular_graphics     'Olex2 1.5 (Dolomanov et al., 2009)'
_computing_publication_material   'Olex2 1.5 (Dolomanov et al., 2009)'
_refine_special_details
;
 Refined as a 2-component twin.
;
_refine_ls_structure_factor_coef  Fsqd
_refine_ls_matrix_type            full
_refine_ls_weighting_scheme       calc
_refine_ls_weighting_details      'w=1/[\s^2^(Fo^2^)+(0.0791P)^2^+4.5581P] where P=(Fo^2^+2Fc^2^)/3'
_atom_sites_solution_primary      dual
_atom_sites_solution_secondary    ?
_atom_sites_solution_hydrogens    geom
_refine_ls_hydrogen_treatment     constr
_refine_ls_number_reflns          41444
_refine_ls_number_parameters      2190
_refine_ls_number_restraints      131
_refine_ls_R_factor_all           0.0787
_refine_ls_R_factor_gt            0.0625
_refine_ls_wR_factor_ref          0.1648
_refine_ls_wR_factor_gt           0.1520
_refine_ls_goodness_of_fit_ref    1.116
_refine_ls_restrained_S_all       1.116
_refine_ls_shift/su_max           0.000
_refine_ls_shift/su_mean          0.000
_refine_diff_density_max          1.036
_refine_diff_density_min          -1.078
_refine_diff_density_rms          0.081
_refine_ls_extinction_method      none
_refine_ls_extinction_coef        .
_refine_ls_abs_structure_Flack    -0.019(6)
_refine_ls_abs_structure_details
;
 Flack x determined using 14169 quotients [(I+)-(I-)]/[(I+)+(I-)]
 (Parsons, Flack and Wagner, Acta Cryst. B69 (2013) 249-259).
;
_twin_special_details             'The data was integrated as a 2-component twin.'
_twin_individual_id               2
_twin_individual_twin_matrix_11   -0.0099
_twin_individual_twin_matrix_12   0.00695
_twin_individual_twin_matrix_13   -0.99581
_twin_individual_twin_matrix_21   -1.00413
_twin_individual_twin_matrix_22   0.07163
_twin_individual_twin_matrix_23   0.00994
_twin_individual_twin_matrix_31   -0.0003
_twin_individual_twin_matrix_32   1.00002
_twin_individual_twin_matrix_33   -0.00377

loop_
_atom_type_symbol
_atom_type_description
_atom_type_scat_dispersion_real
_atom_type_scat_dispersion_imag
_atom_type_scat_source
'C' 'C' 0.0033 0.0016 'International Tables Vol C Tables 4.2.6.8 and 6.1.1.4'
'H' 'H' 0.0000 0.0000 'International Tables Vol C Tables 4.2.6.8 and 6.1.1.4'
'As' 'As' 0.0499 2.0058 'International Tables Vol C Tables 4.2.6.8 and 6.1.1.4'
'Cl' 'Cl' 0.1484 0.1585 'International Tables Vol C Tables 4.2.6.8 and 6.1.1.4'
'N' 'N' 0.0061 0.0033 'International Tables Vol C Tables 4.2.6.8 and 6.1.1.4'
'O' 'O' 0.0106 0.0060 'International Tables Vol C Tables 4.2.6.8 and 6.1.1.4'

_geom_special_details
;
 All esds (except the esd in the dihedral angle between two l.s. planes)
 are estimated using the full covariance matrix.  The cell esds are taken
 into account individually in the estimation of esds in distances, angles
 and torsion angles; correlations between esds in cell parameters are only
 used when they are defined by crystal symmetry.  An approximate (isotropic)
 treatment of cell esds is used for estimating esds involving l.s. planes.
;

loop_
_atom_site_label
_atom_site_type_symbol
_atom_site_fract_x
_atom_site_fract_y
_atom_site_fract_z
_atom_site_U_iso_or_equiv
_atom_site_adp_type
_atom_site_occupancy
_atom_site_site_symmetry_order
_atom_site_calc_flag
_atom_site_refinement_flags_posn
_atom_site_refinement_flags_adp
_atom_site_refinement_flags_occupancy
_atom_site_disorder_assembly
_atom_site_disorder_group
As1A As 0.28539(6) 0.69306(5) 0.04392(5) 0.02691(18) Uani 1 1 d . . . . .
Cl1A Cl 0.24674(16) 0.74505(15) -0.07277(12) 0.0341(5) Uani 1 1 d . . . . .
O1A O 0.1823(4) 0.7486(4) 0.0914(4) 0.0315(13) Uani 1 1 d . . . . .
O2A O 0.3138(4) 0.7786(4) 0.0747(4) 0.0290(12) Uani 1 1 d . . . . .
N1A N 0.2667(5) 0.5929(4) 0.0505(4) 0.0274(14) Uani 1 1 d . . . . .
N2A N 0.4033(5) 0.6225(5) 0.0417(4) 0.0293(15) Uani 1 1 d . . . . .
C1A C 0.1387(6) 0.6947(6) 0.1061(5) 0.0290(17) Uani 1 1 d . . . . .
C2A C 0.1869(6) 0.6064(6) 0.0845(5) 0.0277(17) Uani 1 1 d . . . . .
C3A C 0.1480(6) 0.5471(6) 0.0994(5) 0.0316(18) Uani 1 1 d . . . . .
H3A H 0.177035 0.488096 0.083768 0.038 Uiso 1 1 calc R U . . .
C4A C 0.0670(6) 0.5749(6) 0.1371(5) 0.0313(18) Uani 1 1 d . . . . .
C5A C 0.0230(6) 0.6622(6) 0.1573(5) 0.0335(19) Uani 1 1 d . . . . .
H5A H -0.032705 0.680296 0.182311 0.040 Uiso 1 1 calc R U . . .
C6A C 0.0580(6) 0.7248(6) 0.1421(5) 0.0315(18) Uani 1 1 d . . . . .
C7A C 0.0090(7) 0.8208(6) 0.1645(6) 0.038(2) Uani 1 1 d . . . . .
C8A C -0.0810(7) 0.8401(7) 0.2000(7) 0.043(2) Uani 1 1 d . . . . .
H8AA H -0.116893 0.823572 0.164536 0.065 Uiso 1 1 calc R U . . .
H8AB H -0.111607 0.903025 0.209570 0.065 Uiso 1 1 calc R U . . .
H8AC H -0.072711 0.805991 0.248719 0.065 Uiso 1 1 calc R U . . .
C9A C -0.0070(8) 0.8818(7) 0.0917(7) 0.048(3) Uani 1 1 d . . . . .
H9AA H 0.050199 0.872531 0.068528 0.072 Uiso 1 1 calc R U . . .
H9AB H -0.038003 0.943362 0.105871 0.072 Uiso 1 1 calc R U . . .
H9AC H -0.043405 0.868220 0.054548 0.072 Uiso 1 1 calc R U . . .
C10A C 0.0666(8) 0.8425(8) 0.2235(7) 0.048(3) Uani 1 1 d . . . . .
H10G H 0.074567 0.805605 0.270533 0.071 Uiso 1 1 calc R U . . .
H10H H 0.036697 0.904680 0.236020 0.071 Uiso 1 1 calc R U . . .
H10I H 0.124785 0.830826 0.201260 0.071 Uiso 1 1 calc R U . . .
C11A C 0.0243(6) 0.5093(7) 0.1507(5) 0.0339(19) Uani 1 1 d . . . . .
C12A C 0.0921(8) 0.4226(7) 0.1891(7) 0.047(3) Uani 1 1 d . . . . .
H12M H 0.143646 0.396375 0.155616 0.071 Uiso 1 1 calc R U . . .
H12N H 0.064131 0.381516 0.197087 0.071 Uiso 1 1 calc R U . . .
H12O H 0.111376 0.434712 0.238774 0.071 Uiso 1 1 calc R U . . .
C13A C -0.0570(7) 0.5470(7) 0.2015(6) 0.041(2) Uani 1 1 d . . . . .
H13M H -0.039083 0.556482 0.252738 0.062 Uiso 1 1 calc R U . . .
H13N H -0.084901 0.505535 0.205859 0.062 Uiso 1 1 calc R U . . .
H13O H -0.099557 0.603132 0.178512 0.062 Uiso 1 1 calc R U . . .
C14A C -0.0037(8) 0.4904(8) 0.0731(6) 0.047(3) Uani 1 1 d . . . . .
H14M H -0.045038 0.545565 0.047718 0.071 Uiso 1 1 calc R U . . .
H14N H -0.032978 0.450411 0.080308 0.071 Uiso 1 1 calc R U . . .
H14O H 0.048901 0.462859 0.040950 0.071 Uiso 1 1 calc R U . . .
C15A C 0.3460(6) 0.5157(6) 0.0471(5) 0.0274(17) Uani 1 1 d . . . . .
C16A C 0.4235(6) 0.5329(6) 0.0434(5) 0.0267(17) Uani 1 1 d . . . . .
C17A C 0.5064(6) 0.4628(6) 0.0443(5) 0.0314(19) Uani 1 1 d . . . . .
H17A H 0.558597 0.473212 0.042376 0.038 Uiso 1 1 calc R U . . .
C18A C 0.5132(6) 0.3765(6) 0.0479(5) 0.0310(18) Uani 1 1 d . . . . .
H18A H 0.570396 0.328719 0.049287 0.037 Uiso 1 1 calc R U . . .
C19A C 0.4391(6) 0.3597(6) 0.0496(5) 0.0312(18) Uani 1 1 d . . . . .
H19A H 0.445014 0.300632 0.051190 0.037 Uiso 1 1 calc R U . . .
C20A C 0.3550(6) 0.4290(6) 0.0489(5) 0.0296(18) Uani 1 1 d . . . . .
H20A H 0.303594 0.417246 0.049568 0.036 Uiso 1 1 calc R U . . .
C21A C 0.4552(6) 0.6701(5) 0.0476(5) 0.0270(17) Uani 1 1 d . . . . .
C22A C 0.4024(6) 0.7573(6) 0.0648(5) 0.0271(17) Uani 1 1 d . . . . .
C23A C 0.4375(6) 0.8192(6) 0.0708(5) 0.0297(18) Uani 1 1 d . . . . .
C24A C 0.5297(6) 0.7883(6) 0.0605(5) 0.0287(18) Uani 1 1 d . . . . .
H24A H 0.556382 0.828416 0.065205 0.034 Uiso 1 1 calc R U . . .
C25A C 0.5840(6) 0.7011(6) 0.0438(5) 0.0317(18) Uani 1 1 d . . . . .
C26A C 0.5460(6) 0.6421(6) 0.0359(5) 0.0311(18) Uani 1 1 d . . . . .
H26A H 0.581510 0.583186 0.022761 0.037 Uiso 1 1 calc R U . . .
C27A C 0.6840(6) 0.6701(7) 0.0322(6) 0.038(2) Uani 1 1 d D . . . .
C28A C 0.7133(14) 0.6254(14) -0.0405(11) 0.038(5) Uani 0.494(18) 1 d D . P A 1
H28M H 0.696668 0.575681 -0.041929 0.057 Uiso 0.494(18) 1 calc R U P A 1
H28N H 0.778034 0.603812 -0.044352 0.057 Uiso 0.494(18) 1 calc R U P A 1
H28O H 0.684802 0.666893 -0.083724 0.057 Uiso 0.494(18) 1 calc R U P A 1
C28B C 0.7374(16) 0.5727(13) 0.0206(15) 0.053(6) Uani 0.506(18) 1 d D . P A 2
H28P H 0.735252 0.539175 0.067485 0.079 Uiso 0.506(18) 1 calc R U P A 2
H28Q H 0.799230 0.561522 0.009639 0.079 Uiso 0.506(18) 1 calc R U P A 2
H28R H 0.712096 0.554528 -0.022658 0.079 Uiso 0.506(18) 1 calc R U P A 2
C29A C 0.7307(14) 0.5974(14) 0.1014(11) 0.043(6) Uani 0.494(18) 1 d D . P A 1
H29M H 0.714464 0.625485 0.151054 0.064 Uiso 0.494(18) 1 calc R U P A 1
H29N H 0.795450 0.572624 0.095832 0.064 Uiso 0.494(18) 1 calc R U P A 1
H29O H 0.710387 0.550226 0.099078 0.064 Uiso 0.494(18) 1 calc R U P A 1
C29B C 0.7260(16) 0.7048(15) 0.0891(13) 0.046(6) Uani 0.506(18) 1 d D . P A 2
H29P H 0.688399 0.767287 0.095827 0.069 Uiso 0.506(18) 1 calc R U P A 2
H29Q H 0.784526 0.697820 0.070680 0.069 Uiso 0.506(18) 1 calc R U P A 2
H29R H 0.732785 0.672172 0.138440 0.069 Uiso 0.506(18) 1 calc R U P A 2
C30A C 0.7122(11) 0.7445(11) 0.0457(13) 0.030(4) Uani 0.494(18) 1 d D . P A 1
H30M H 0.686361 0.790786 0.005285 0.044 Uiso 0.494(18) 1 calc R U P A 1
H30N H 0.777209 0.721618 0.044364 0.044 Uiso 0.494(18) 1 calc R U P A 1
H30O H 0.691193 0.769059 0.096056 0.044 Uiso 0.494(18) 1 calc R U P A 1
C30B C 0.6978(17) 0.7136(16) -0.0491(13) 0.054(6) Uani 0.506(18) 1 d D . P A 2
H30P H 0.667679 0.697883 -0.090408 0.081 Uiso 0.506(18) 1 calc R U P A 2
H30Q H 0.761456 0.691403 -0.060082 0.081 Uiso 0.506(18) 1 calc R U P A 2
H30R H 0.672637 0.777785 -0.045860 0.081 Uiso 0.506(18) 1 calc R U P A 2
C31A C 0.3778(6) 0.9145(6) 0.0886(5) 0.0316(19) Uani 1 1 d . . . . .
C32A C 0.4296(7) 0.9724(6) 0.0869(6) 0.040(2) Uani 1 1 d . . . . .
H32G H 0.388753 1.033504 0.095669 0.060 Uiso 1 1 calc R U . . .
H32H H 0.457694 0.969084 0.036630 0.060 Uiso 1 1 calc R U . . .
H32I H 0.475559 0.951356 0.127410 0.060 Uiso 1 1 calc R U . . .
C33A C 0.3024(7) 0.9549(6) 0.0291(6) 0.038(2) Uani 1 1 d . . . . .
H33G H 0.261754 0.925972 0.034641 0.057 Uiso 1 1 calc R U . . .
H33H H 0.327196 0.946556 -0.022806 0.057 Uiso 1 1 calc R U . . .
H33I H 0.269789 1.017941 0.037415 0.057 Uiso 1 1 calc R U . . .
C34A C 0.3394(8) 0.9178(7) 0.1701(6) 0.041(2) Uani 1 1 d . . . . .
H34G H 0.301922 0.979069 0.181908 0.062 Uiso 1 1 calc R U . . .
H34H H 0.388264 0.892950 0.207838 0.062 Uiso 1 1 calc R U . . .
H34I H 0.303677 0.883525 0.172489 0.062 Uiso 1 1 calc R U . . .
As1C As 0.63957(6) 0.41267(5) 0.25661(5) 0.0294(2) Uani 1 1 d . . . . .
Cl1C Cl 0.70803(16) 0.38386(15) 0.14793(13) 0.0378(5) Uani 1 1 d . . . . .
O1C O 0.7231(4) 0.4212(4) 0.3164(4) 0.0302(13) Uani 1 1 d . . . . .
O2C O 0.6799(4) 0.2995(4) 0.2892(4) 0.0340(14) Uani 1 1 d . . . . .
N1C N 0.5845(5) 0.5335(5) 0.2488(4) 0.0298(15) Uani 1 1 d . . . . .
N2C N 0.5296(5) 0.4143(5) 0.2484(5) 0.0332(17) Uani 1 1 d . . . . .
C1C C 0.7131(6) 0.5069(6) 0.3200(5) 0.0308(18) Uani 1 1 d . . . . .
C2C C 0.6366(6) 0.5713(5) 0.2832(5) 0.0287(17) Uani 1 1 d . . . . .
C3C C 0.6204(6) 0.6594(6) 0.2826(5) 0.0308(18) Uani 1 1 d . . . . .
H3C H 0.570169 0.702061 0.255675 0.037 Uiso 1 1 calc R U . . .
C4C C 0.6783(6) 0.6849(6) 0.3218(5) 0.0295(18) Uani 1 1 d . . . . .
C5C C 0.7501(6) 0.6198(6) 0.3606(5) 0.0326(19) Uani 1 1 d . . . . .
H5C H 0.788708 0.637681 0.388333 0.039 Uiso 1 1 calc R U . . .
C6C C 0.7699(6) 0.5306(6) 0.3618(5) 0.0299(18) Uani 1 1 d . . . . .
C7C C 0.8487(6) 0.4628(6) 0.4099(5) 0.034(2) Uani 1 1 d . . . . .
C8C C 0.9018(8) 0.5062(8) 0.4474(7) 0.050(3) Uani 1 1 d . . . . .
H8CA H 0.863578 0.550301 0.482708 0.075 Uiso 1 1 calc R U . . .
H8CB H 0.923881 0.534883 0.407645 0.075 Uiso 1 1 calc R U . . .
H8CC H 0.952144 0.461542 0.476221 0.075 Uiso 1 1 calc R U . . .
C9C C 0.9106(7) 0.3912(7) 0.3580(6) 0.042(2) Uani 1 1 d . . . . .
H9CA H 0.956204 0.344676 0.389680 0.064 Uiso 1 1 calc R U . . .
H9CB H 0.939171 0.416900 0.321328 0.064 Uiso 1 1 calc R U . . .
H9CC H 0.876019 0.366162 0.329806 0.064 Uiso 1 1 calc R U . . .
C10C C 0.8135(7) 0.4206(7) 0.4736(6) 0.041(2) Uani 1 1 d . . . . .
H10J H 0.769135 0.466757 0.503565 0.061 Uiso 1 1 calc R U . . .
H10K H 0.862775 0.382644 0.507516 0.061 Uiso 1 1 calc R U . . .
H10L H 0.785991 0.385226 0.450526 0.061 Uiso 1 1 calc R U . . .
C11C C 0.6634(7) 0.7817(6) 0.3231(6) 0.038(2) Uani 1 1 d D . . . .
C12C C 0.5863(8) 0.8410(8) 0.2754(8) 0.041(3) Uani 0.816(17) 1 d D . P B 1
H12P H 0.592409 0.819534 0.223089 0.062 Uiso 0.816(17) 1 calc R U P B 1
H12Q H 0.584093 0.900544 0.273714 0.062 Uiso 0.816(17) 1 calc R U P B 1
H12R H 0.531408 0.842256 0.297983 0.062 Uiso 0.816(17) 1 calc R U P B 1
C12D C 0.650(3) 0.827(3) 0.2464(18) 0.029(10) Uani 0.184(17) 1 d D . P B 2
H12S H 0.703825 0.799567 0.215984 0.043 Uiso 0.184(17) 1 calc R U P B 2
H12T H 0.636963 0.889288 0.252610 0.043 Uiso 0.184(17) 1 calc R U P B 2
H12U H 0.599834 0.822683 0.219966 0.043 Uiso 0.184(17) 1 calc R U P B 2
C13C C 0.6548(12) 0.8101(10) 0.4051(8) 0.053(4) Uani 0.816(17) 1 d D . P B 1
H13P H 0.599442 0.811319 0.426698 0.080 Uiso 0.816(17) 1 calc R U P B 1
H13Q H 0.653848 0.869024 0.406376 0.080 Uiso 0.816(17) 1 calc R U P B 1
H13R H 0.705446 0.768435 0.435700 0.080 Uiso 0.816(17) 1 calc R U P B 1
C13D C 0.570(3) 0.832(3) 0.358(3) 0.044(12) Uani 0.184(17) 1 d D . P B 2
H13S H 0.524828 0.824407 0.326524 0.066 Uiso 0.184(17) 1 calc R U P B 2
H13T H 0.556470 0.894650 0.360082 0.066 Uiso 0.184(17) 1 calc R U P B 2
H13U H 0.568921 0.808250 0.410670 0.066 Uiso 0.184(17) 1 calc R U P B 2
C14C C 0.7496(9) 0.7853(8) 0.2890(8) 0.043(3) Uani 0.816(17) 1 d D . P B 1
H14P H 0.801549 0.743770 0.318235 0.065 Uiso 0.816(17) 1 calc R U P B 1
H14Q H 0.746017 0.845049 0.292634 0.065 Uiso 0.816(17) 1 calc R U P B 1
H14R H 0.755072 0.769467 0.234940 0.065 Uiso 0.816(17) 1 calc R U P B 1
C14D C 0.717(5) 0.806(3) 0.383(4) 0.051(18) Uani 0.184(17) 1 d D . P B 2
H14S H 0.706935 0.787627 0.434475 0.076 Uiso 0.184(17) 1 calc R U P B 2
H14T H 0.698570 0.870370 0.380386 0.076 Uiso 0.184(17) 1 calc R U P B 2
H14U H 0.780861 0.777044 0.371089 0.076 Uiso 0.184(17) 1 calc R U P B 2
C15C C 0.4917(6) 0.5662(5) 0.2441(5) 0.0267(17) Uani 1 1 d . . . . .
C16C C 0.4607(6) 0.4990(5) 0.2440(5) 0.0283(18) Uani 1 1 d . . . . .
C17C C 0.3699(7) 0.5210(6) 0.2431(5) 0.0322(19) Uani 1 1 d . . . . .
H17C H 0.348859 0.476066 0.243799 0.039 Uiso 1 1 calc R U . . .
C18C C 0.3102(6) 0.6089(6) 0.2413(5) 0.0307(18) Uani 1 1 d . . . . .
H18C H 0.248035 0.624487 0.240396 0.037 Uiso 1 1 calc R U . . .
C19C C 0.3418(6) 0.6742(6) 0.2408(5) 0.0302(18) Uani 1 1 d . . . . .
H19C H 0.300489 0.734253 0.240003 0.036 Uiso 1 1 calc R U . . .
C20C C 0.4307(6) 0.6539(6) 0.2416(5) 0.0323(19) Uani 1 1 d . . . . .
H20C H 0.450791 0.699445 0.240325 0.039 Uiso 1 1 calc R U . . .
C21C C 0.5314(7) 0.3307(6) 0.2595(5) 0.0313(19) Uani 1 1 d . . . . .
C22C C 0.6162(7) 0.2670(6) 0.2799(5) 0.0306(19) Uani 1 1 d . . . . .
C23C C 0.6359(7) 0.1774(6) 0.2910(5) 0.034(2) Uani 1 1 d . . . . .
C24C C 0.5636(7) 0.1558(6) 0.2833(5) 0.033(2) Uani 1 1 d . . . . .
H24C H 0.573758 0.095843 0.290928 0.040 Uiso 1 1 calc R U . . .
C25C C 0.4776(7) 0.2165(6) 0.2650(5) 0.035(2) Uani 1 1 d . . . . .
C26C C 0.4612(7) 0.3054(6) 0.2516(5) 0.0322(19) Uani 1 1 d . . . . .
H26C H 0.403345 0.347621 0.237266 0.039 Uiso 1 1 calc R U . . .
C27C C 0.3999(7) 0.1893(6) 0.2562(5) 0.035(2) Uani 1 1 d . . . . .
C28C C 0.3604(7) 0.2140(7) 0.1743(5) 0.037(2) Uani 1 1 d . . . . .
H28S H 0.336869 0.277949 0.165379 0.055 Uiso 1 1 calc R U . . .
H28T H 0.312295 0.194907 0.168507 0.055 Uiso 1 1 calc R U . . .
H28U H 0.406889 0.184876 0.136767 0.055 Uiso 1 1 calc R U . . .
C29C C 0.3266(8) 0.2376(7) 0.3134(6) 0.045(2) Uani 1 1 d . . . . .
H29S H 0.347290 0.214893 0.365785 0.068 Uiso 1 1 calc R U . . .
H29T H 0.273471 0.228222 0.301429 0.068 Uiso 1 1 calc R U . . .
H29U H 0.312137 0.300767 0.309510 0.068 Uiso 1 1 calc R U . . .
C30C C 0.4298(7) 0.0893(6) 0.2713(6) 0.037(2) Uani 1 1 d . . . . .
H30S H 0.475782 0.056972 0.234428 0.055 Uiso 1 1 calc R U . . .
H30T H 0.378748 0.074622 0.265333 0.055 Uiso 1 1 calc R U . . .
H30U H 0.453889 0.072893 0.323830 0.055 Uiso 1 1 calc R U . . .
C31C C 0.7301(7) 0.1108(6) 0.3090(6) 0.036(2) Uani 1 1 d . . . . .
C32C C 0.7353(7) 0.0171(6) 0.3159(7) 0.047(3) Uani 1 1 d . . . . .
H32J H 0.724989 -0.000845 0.265219 0.070 Uiso 1 1 calc R U . . .
H32K H 0.689960 0.015631 0.351725 0.070 Uiso 1 1 calc R U . . .
H32L H 0.794364 -0.023371 0.335262 0.070 Uiso 1 1 calc R U . . .
C33C C 0.7920(8) 0.1127(7) 0.2427(7) 0.047(3) Uani 1 1 d . . . . .
H33J H 0.791905 0.171288 0.237626 0.071 Uiso 1 1 calc R U . . .
H33K H 0.770721 0.099224 0.194439 0.071 Uiso 1 1 calc R U . . .
H33L H 0.852583 0.068713 0.253879 0.071 Uiso 1 1 calc R U . . .
C34C C 0.7621(8) 0.1308(7) 0.3854(7) 0.047(3) Uani 1 1 d . . . . .
H34J H 0.823192 0.087750 0.396236 0.070 Uiso 1 1 calc R U . . .
H34K H 0.723272 0.127428 0.426929 0.070 Uiso 1 1 calc R U . . .
H34L H 0.760430 0.190150 0.381897 0.070 Uiso 1 1 calc R U . . .
As1E As 0.26158(6) 0.48645(6) 0.45688(5) 0.0306(2) Uani 1 1 d . . . . .
Cl1E Cl 0.20230(17) 0.48560(17) 0.34631(13) 0.0391(5) Uani 1 1 d . . . . .
O1E O 0.2216(4) 0.4205(4) 0.5145(4) 0.0328(13) Uani 1 1 d . . . . .
O2E O 0.1692(4) 0.5831(4) 0.4879(4) 0.0349(14) Uani 1 1 d . . . . .
N1E N 0.3700(5) 0.3903(5) 0.4533(4) 0.0321(16) Uani 1 1 d . . . . .
N2E N 0.3230(6) 0.5531(5) 0.4467(4) 0.0341(17) Uani 1 1 d . . . . .
C1E C 0.2831(6) 0.3340(6) 0.5233(5) 0.0328(19) Uani 1 1 d . . . . .
C2E C 0.3667(6) 0.3157(6) 0.4899(5) 0.0324(19) Uani 1 1 d . . . . .
C3E C 0.4331(7) 0.2305(6) 0.4943(5) 0.0338(19) Uani 1 1 d . . . . .
H3E H 0.488240 0.217408 0.469362 0.041 Uiso 1 1 calc R U . . .
C4E C 0.4190(7) 0.1650(6) 0.5349(5) 0.0340(19) Uani 1 1 d . . . . .
C5E C 0.3377(7) 0.1856(6) 0.5685(5) 0.035(2) Uani 1 1 d . . . . .
H5E H 0.328697 0.140100 0.596428 0.042 Uiso 1 1 calc R U . . .
C6E C 0.2667(6) 0.2703(6) 0.5643(5) 0.0313(18) Uani 1 1 d . . . . .
C7E C 0.1774(7) 0.2909(7) 0.6038(6) 0.038(2) Uani 1 1 d . . . . .
C8E C 0.1741(8) 0.2091(7) 0.6420(7) 0.045(2) Uani 1 1 d . . . . .
H8EA H 0.179738 0.166605 0.602693 0.068 Uiso 1 1 calc R U . . .
H8EB H 0.117390 0.225256 0.668457 0.068 Uiso 1 1 calc R U . . .
H8EC H 0.223181 0.182701 0.679326 0.068 Uiso 1 1 calc R U . . .
C9E C 0.1019(8) 0.3285(9) 0.5440(7) 0.054(3) Uani 1 1 d . . . . .
H9EA H 0.101578 0.382491 0.519707 0.081 Uiso 1 1 calc R U . . .
H9EB H 0.044952 0.341916 0.569396 0.081 Uiso 1 1 calc R U . . .
H9EC H 0.110942 0.285186 0.504682 0.081 Uiso 1 1 calc R U . . .
C10E C 0.1654(8) 0.3583(7) 0.6658(7) 0.047(3) Uani 1 1 d . . . . .
H10M H 0.215361 0.334137 0.702514 0.071 Uiso 1 1 calc R U . . .
H10N H 0.109695 0.370870 0.693099 0.071 Uiso 1 1 calc R U . . .
H10O H 0.163562 0.412793 0.641300 0.071 Uiso 1 1 calc R U . . .
C11E C 0.4945(7) 0.0716(6) 0.5441(5) 0.036(2) Uani 1 1 d . . . . .
C12E C 0.5697(8) 0.0568(7) 0.4890(6) 0.044(2) Uani 1 1 d . . . . .
H12V H 0.546096 0.070721 0.436163 0.067 Uiso 1 1 calc R U . . .
H12W H 0.612819 -0.004845 0.493453 0.067 Uiso 1 1 calc R U . . .
H12X H 0.598992 0.095060 0.501451 0.067 Uiso 1 1 calc R U . . .
C13E C 0.5313(7) 0.0607(6) 0.6265(6) 0.040(2) Uani 1 1 d . . . . .
H13V H 0.555230 0.104402 0.634355 0.060 Uiso 1 1 calc R U . . .
H13W H 0.578661 0.001378 0.634571 0.060 Uiso 1 1 calc R U . . .
H13X H 0.483414 0.069246 0.663112 0.060 Uiso 1 1 calc R U . . .
C14E C 0.4567(8) 0.0016(7) 0.5304(7) 0.048(3) Uani 1 1 d . . . . .
H14V H 0.412004 0.006601 0.569311 0.071 Uiso 1 1 calc R U . . .
H14W H 0.505199 -0.057539 0.534213 0.071 Uiso 1 1 calc R U . . .
H14X H 0.429315 0.011952 0.478973 0.071 Uiso 1 1 calc R U . . .
C15E C 0.4412(6) 0.4137(6) 0.4484(5) 0.0291(18) Uani 1 1 d . . . . .
C16E C 0.4165(6) 0.5052(6) 0.4443(5) 0.0302(18) Uani 1 1 d . . . . .
C17E C 0.4794(7) 0.5391(7) 0.4444(5) 0.036(2) Uani 1 1 d . . . . .
H17E H 0.462114 0.600941 0.443047 0.043 Uiso 1 1 calc R U . . .
C18E C 0.5690(7) 0.4806(7) 0.4466(5) 0.037(2) Uani 1 1 d . . . . .
H18E H 0.613203 0.503007 0.447505 0.044 Uiso 1 1 calc R U . . .
C19E C 0.5945(6) 0.3911(6) 0.4474(6) 0.035(2) Uani 1 1 d . . . . .
H19E H 0.655964 0.352688 0.446786 0.043 Uiso 1 1 calc R U . . .
C20E C 0.5320(7) 0.3561(7) 0.4490(5) 0.035(2) Uani 1 1 d . . . . .
H20E H 0.550162 0.294128 0.450592 0.042 Uiso 1 1 calc R U . . .
C21E C 0.2698(7) 0.6425(6) 0.4511(5) 0.035(2) Uani 1 1 d . . . . .
C22E C 0.1832(7) 0.6575(6) 0.4722(5) 0.034(2) Uani 1 1 d . . . . .
C23E C 0.1155(7) 0.7428(7) 0.4752(6) 0.039(2) Uani 1 1 d . . . . .
C24E C 0.1409(7) 0.8109(7) 0.4595(6) 0.040(2) Uani 1 1 d . . . . .
H24E H 0.096983 0.869626 0.462010 0.049 Uiso 1 1 calc R U . . .
C25E C 0.2290(8) 0.7977(7) 0.4398(6) 0.043(2) Uani 1 1 d . . . . .
C26E C 0.2925(7) 0.7125(6) 0.4346(5) 0.038(2) Uani 1 1 d . . . . .
H26E H 0.351423 0.701732 0.419886 0.046 Uiso 1 1 calc R U . . .
C27E C 0.2500(9) 0.8761(7) 0.4208(6) 0.046(3) Uani 1 1 d . . . . .
C28E C 0.2009(9) 0.9247(8) 0.3478(7) 0.053(3) Uani 1 1 d . . . . .
H28V H 0.212947 0.882982 0.306531 0.080 Uiso 1 1 calc R U . . .
H28W H 0.221152 0.970202 0.332311 0.080 Uiso 1 1 calc R U . . .
H28X H 0.136810 0.952254 0.357450 0.080 Uiso 1 1 calc R U . . .
C29E C 0.3513(9) 0.8477(8) 0.4055(8) 0.057(3) Uani 1 1 d . . . . .
H29V H 0.386051 0.812469 0.449919 0.085 Uiso 1 1 calc R U . . .
H29W H 0.363015 0.900223 0.397647 0.085 Uiso 1 1 calc R U . . .
H29X H 0.368383 0.812560 0.359464 0.085 Uiso 1 1 calc R U . . .
C30E C 0.2242(10) 0.9387(8) 0.4877(7) 0.059(3) Uani 1 1 d . . . . .
H30V H 0.160891 0.957644 0.498596 0.088 Uiso 1 1 calc R U . . .
H30W H 0.235766 0.990309 0.473684 0.088 Uiso 1 1 calc R U . . .
H30X H 0.259508 0.908342 0.533472 0.088 Uiso 1 1 calc R U . . .
C31E C 0.0210(7) 0.7575(7) 0.4931(6) 0.044(2) Uani 1 1 d . . . . .
C32E C -0.0430(9) 0.8566(9) 0.4913(9) 0.066(4) Uani 1 1 d . . . . .
H32M H -0.020121 0.887650 0.525761 0.099 Uiso 1 1 calc R U . . .
H32N H -0.101988 0.863446 0.508300 0.099 Uiso 1 1 calc R U . . .
H32O H -0.047255 0.881368 0.438686 0.099 Uiso 1 1 calc R U . . .
C33E C -0.0132(9) 0.7132(9) 0.4346(7) 0.056(3) Uani 1 1 d . . . . .
H33M H -0.007619 0.734915 0.382616 0.084 Uiso 1 1 calc R U . . .
H33N H -0.075812 0.726814 0.444751 0.084 Uiso 1 1 calc R U . . .
H33O H 0.021787 0.649334 0.438905 0.084 Uiso 1 1 calc R U . . .
C34E C 0.0161(8) 0.7191(8) 0.5749(7) 0.053(3) Uani 1 1 d . . . . .
H34M H 0.054180 0.655786 0.577450 0.080 Uiso 1 1 calc R U . . .
H34N H -0.045413 0.728858 0.585636 0.080 Uiso 1 1 calc R U . . .
H34O H 0.036541 0.748404 0.613096 0.080 Uiso 1 1 calc R U . . .
As1G As 0.52736(6) 0.62442(6) 0.65416(5) 0.02868(19) Uani 1 1 d . . . . .
Cl1G Cl 0.55903(16) 0.67248(16) 0.54608(13) 0.0362(5) Uani 1 1 d . . . . .
O1G O 0.5106(4) 0.7155(4) 0.7120(4) 0.0336(14) Uani 1 1 d . . . . .
O2G O 0.6395(4) 0.5726(4) 0.6911(3) 0.0312(13) Uani 1 1 d . . . . .
N1G N 0.4060(5) 0.6635(5) 0.6465(5) 0.0322(16) Uani 1 1 d . . . . .
N2G N 0.5330(5) 0.5145(5) 0.6415(4) 0.0308(16) Uani 1 1 d . . . . .
C1G C 0.4215(6) 0.7741(6) 0.7138(5) 0.0322(19) Uani 1 1 d . . . . .
C2G C 0.3621(6) 0.7456(6) 0.6789(5) 0.0317(18) Uani 1 1 d . . . . .
C3G C 0.2719(7) 0.7999(6) 0.6780(5) 0.037(2) Uani 1 1 d . . . . .
H3G H 0.231977 0.782697 0.651524 0.045 Uiso 1 1 calc R U . . .
C4G C 0.2394(7) 0.8786(6) 0.7150(6) 0.041(2) Uani 1 1 d . . . . .
C5G C 0.3010(8) 0.9041(7) 0.7497(6) 0.043(2) Uani 1 1 d . . . . .
H5G H 0.278938 0.958648 0.774488 0.052 Uiso 1 1 calc R U . . .
C6G C 0.3929(8) 0.8536(6) 0.7498(5) 0.039(2) Uani 1 1 d . . . . .
C7G C 0.4584(8) 0.8818(6) 0.7910(6) 0.040(2) Uani 1 1 d . . . . .
C8G C 0.4122(10) 0.9784(7) 0.8133(7) 0.057(3) Uani 1 1 d . . . . .
H8GA H 0.388955 1.016141 0.766895 0.085 Uiso 1 1 calc R U . . .
H8GB H 0.455050 0.995054 0.839247 0.085 Uiso 1 1 calc R U . . .
H8GC H 0.363053 0.985641 0.848179 0.085 Uiso 1 1 calc R U . . .
C9G C 0.5374(7) 0.8717(7) 0.7399(6) 0.042(2) Uani 1 1 d . . . . .
H9GA H 0.572190 0.809275 0.730375 0.063 Uiso 1 1 calc R U . . .
H9GB H 0.574976 0.895022 0.765897 0.063 Uiso 1 1 calc R U . . .
H9GC H 0.515612 0.904371 0.690836 0.063 Uiso 1 1 calc R U . . .
C10G C 0.4894(11) 0.8240(8) 0.8650(6) 0.059(3) Uani 1 1 d . . . . .
H10A H 0.437846 0.832660 0.897281 0.089 Uiso 1 1 calc R U . . .
H10B H 0.530989 0.840403 0.893259 0.089 Uiso 1 1 calc R U . . .
H10C H 0.519112 0.762007 0.851890 0.089 Uiso 1 1 calc R U . . .
C11G C 0.1410(8) 0.9376(7) 0.7198(6) 0.045(2) Uani 1 1 d D . . . .
C12G C 0.0824(9) 0.9020(8) 0.6744(10) 0.055(4) Uani 0.853(16) 1 d D . P C 1
H12A H 0.099315 0.897230 0.620037 0.082 Uiso 0.853(16) 1 calc R U P C 1
H12B H 0.019581 0.942620 0.678577 0.082 Uiso 0.853(16) 1 calc R U P C 1
H12C H 0.091388 0.843855 0.695938 0.082 Uiso 0.853(16) 1 calc R U P C 1
C12H C 0.092(3) 0.894(4) 0.769(3) 0.032(10) Uani 0.147(16) 1 d D . P C 2
H12D H 0.067288 0.863659 0.735140 0.048 Uiso 0.147(16) 1 calc R U P C 2
H12E H 0.043254 0.939382 0.796110 0.048 Uiso 0.147(16) 1 calc R U P C 2
H12F H 0.133224 0.851663 0.806023 0.048 Uiso 0.147(16) 1 calc R U P C 2
C13G C 0.1114(10) 0.9399(10) 0.8038(9) 0.059(4) Uani 0.853(16) 1 d D . P C 1
H13A H 0.117530 0.881140 0.821162 0.088 Uiso 0.853(16) 1 calc R U P C 1
H13B H 0.049060 0.981941 0.807675 0.088 Uiso 0.853(16) 1 calc R U P C 1
H13C H 0.148551 0.958011 0.836249 0.088 Uiso 0.853(16) 1 calc R U P C 1
C13H C 0.123(4) 1.024(3) 0.764(4) 0.036(11) Uani 0.147(16) 1 d D . P C 2
H13D H 0.146222 1.007553 0.817043 0.054 Uiso 0.147(16) 1 calc R U P C 2
H13E H 0.058438 1.059741 0.765863 0.054 Uiso 0.147(16) 1 calc R U P C 2
H13F H 0.151835 1.057013 0.737912 0.054 Uiso 0.147(16) 1 calc R U P C 2
C14G C 0.1198(9) 1.0294(8) 0.6888(8) 0.050(4) Uani 0.853(16) 1 d D . P C 1
H14A H 0.155359 1.053675 0.716567 0.075 Uiso 0.853(16) 1 calc R U P C 1
H14B H 0.056459 1.066508 0.695846 0.075 Uiso 0.853(16) 1 calc R U P C 1
H14C H 0.133720 1.027833 0.633880 0.075 Uiso 0.853(16) 1 calc R U P C 1
C14H C 0.108(4) 0.976(5) 0.641(2) 0.041(12) Uani 0.147(16) 1 d D . P C 2
H14D H 0.151517 0.995290 0.616711 0.061 Uiso 0.147(16) 1 calc R U P C 2
H14E H 0.050951 1.026961 0.644638 0.061 Uiso 0.147(16) 1 calc R U P C 2
H14F H 0.101709 0.931808 0.609623 0.061 Uiso 0.147(16) 1 calc R U P C 2
C15G C 0.3789(6) 0.5946(6) 0.6449(5) 0.0271(17) Uani 1 1 d . . . . .
C16G C 0.4502(6) 0.5103(6) 0.6424(5) 0.0269(17) Uani 1 1 d . . . . .
C17G C 0.4354(7) 0.4343(7) 0.6461(5) 0.0325(19) Uani 1 1 d . . . . .
H17G H 0.483339 0.377503 0.645742 0.039 Uiso 1 1 calc R U . . .
C18G C 0.3471(6) 0.4448(6) 0.6505(5) 0.0319(19) Uani 1 1 d . . . . .
H18G H 0.335335 0.393759 0.653350 0.038 Uiso 1 1 calc R U . . .
C19G C 0.2759(7) 0.5272(6) 0.6509(6) 0.036(2) Uani 1 1 d . . . . .
H19G H 0.216559 0.532295 0.653382 0.043 Uiso 1 1 calc R U . . .
C20G C 0.2924(6) 0.6009(7) 0.6475(5) 0.035(2) Uani 1 1 d . . . . .
H20G H 0.244012 0.657379 0.646900 0.042 Uiso 1 1 calc R U . . .
C21G C 0.6186(6) 0.4487(6) 0.6542(5) 0.0297(18) Uani 1 1 d . . . . .
C22G C 0.6763(6) 0.4836(5) 0.6815(5) 0.0263(17) Uani 1 1 d . . . . .
C23G C 0.7660(6) 0.4293(6) 0.6990(5) 0.0305(18) Uani 1 1 d . . . . .
C24G C 0.7929(6) 0.3404(6) 0.6868(5) 0.0305(18) Uani 1 1 d . . . . .
H24G H 0.852819 0.301968 0.698952 0.037 Uiso 1 1 calc R U . . .
C25G C 0.7387(6) 0.3038(6) 0.6581(5) 0.0304(18) Uani 1 1 d . . . . .
C26G C 0.6496(6) 0.3597(6) 0.6415(5) 0.0301(18) Uani 1 1 d . . . . .
H26G H 0.610687 0.336582 0.621614 0.036 Uiso 1 1 calc R U . . .
C27G C 0.7741(7) 0.2056(6) 0.6430(6) 0.039(2) Uani 1 1 d D . . . .
C28G C 0.8438(12) 0.1839(12) 0.5759(10) 0.046(4) Uani 0.639(17) 1 d D . P D 1
H28A H 0.815630 0.220914 0.530097 0.069 Uiso 0.639(17) 1 calc R U P D 1
H28B H 0.864604 0.121724 0.563721 0.069 Uiso 0.639(17) 1 calc R U P D 1
H28C H 0.894400 0.195427 0.592167 0.069 Uiso 0.639(17) 1 calc R U P D 1
C28H C 0.747(2) 0.1925(19) 0.5608(15) 0.049(9) Uani 0.361(17) 1 d D . P D 2
H28D H 0.681866 0.212310 0.558102 0.073 Uiso 0.361(17) 1 calc R U P D 2
H28E H 0.775664 0.129970 0.549163 0.073 Uiso 0.361(17) 1 calc R U P D 2
H28F H 0.764648 0.226846 0.523178 0.073 Uiso 0.361(17) 1 calc R U P D 2
C29G C 0.7042(13) 0.1748(11) 0.6190(11) 0.047(5) Uani 0.639(17) 1 d D . P D 1
H29A H 0.657158 0.191253 0.657500 0.071 Uiso 0.639(17) 1 calc R U P D 1
H29B H 0.731577 0.110722 0.614903 0.071 Uiso 0.639(17) 1 calc R U P D 1
H29C H 0.678661 0.202647 0.568929 0.071 Uiso 0.639(17) 1 calc R U P D 1
C29H C 0.723(2) 0.1701(17) 0.6988(17) 0.047(8) Uani 0.361(17) 1 d D . P D 2
H29D H 0.741038 0.172211 0.751926 0.070 Uiso 0.361(17) 1 calc R U P D 2
H29E H 0.735549 0.109085 0.687128 0.070 Uiso 0.361(17) 1 calc R U P D 2
H29F H 0.658667 0.206390 0.692806 0.070 Uiso 0.361(17) 1 calc R U P D 2
C30G C 0.8257(13) 0.1502(10) 0.7127(11) 0.050(5) Uani 0.639(17) 1 d D . P D 1
H30A H 0.874560 0.166292 0.725178 0.075 Uiso 0.639(17) 1 calc R U P D 1
H30B H 0.849780 0.087738 0.701069 0.075 Uiso 0.639(17) 1 calc R U P D 1
H30C H 0.785785 0.161116 0.756812 0.075 Uiso 0.639(17) 1 calc R U P D 1
C30H C 0.8714(17) 0.1553(19) 0.6546(19) 0.053(9) Uani 0.361(17) 1 d D . P D 2
H30D H 0.903015 0.179125 0.619416 0.079 Uiso 0.361(17) 1 calc R U P D 2
H30E H 0.887994 0.093213 0.644207 0.079 Uiso 0.361(17) 1 calc R U P D 2
H30F H 0.887292 0.160162 0.707902 0.079 Uiso 0.361(17) 1 calc R U P D 2
C31G C 0.8285(6) 0.4671(6) 0.7296(5) 0.0325(19) Uani 1 1 d . . . . .
C32G C 0.9218(6) 0.3948(7) 0.7453(6) 0.040(2) Uani 1 1 d . . . . .
H32A H 0.960581 0.421142 0.763991 0.061 Uiso 1 1 calc R U . . .
H32B H 0.945801 0.364559 0.697676 0.061 Uiso 1 1 calc R U . . .
H32C H 0.918625 0.352392 0.784394 0.061 Uiso 1 1 calc R U . . .
C33G C 0.8352(7) 0.5342(7) 0.6701(6) 0.041(2) Uani 1 1 d . . . . .
H33A H 0.775369 0.577411 0.655377 0.061 Uiso 1 1 calc R U . . .
H33B H 0.866002 0.503590 0.624402 0.061 Uiso 1 1 calc R U . . .
H33C H 0.868586 0.564416 0.692423 0.061 Uiso 1 1 calc R U . . .
C34G C 0.7922(7) 0.5121(8) 0.8061(6) 0.044(2) Uani 1 1 d . . . . .
H34A H 0.734277 0.561584 0.796745 0.067 Uiso 1 1 calc R U . . .
H34B H 0.833794 0.533690 0.827298 0.067 Uiso 1 1 calc R U . . .
H34C H 0.785409 0.469447 0.842912 0.067 Uiso 1 1 calc R U . . .
As1I As 0.46217(6) 0.29011(5) 0.86314(5) 0.02716(19) Uani 1 1 d . . . . .
Cl1I Cl 0.46922(17) 0.23059(15) 0.75387(13) 0.0368(5) Uani 1 1 d . . . . .
O1I O 0.5280(4) 0.1957(4) 0.9214(3) 0.0302(13) Uani 1 1 d . . . . .
O2I O 0.3673(4) 0.2755(4) 0.8986(4) 0.0297(13) Uani 1 1 d . . . . .
N1I N 0.5565(5) 0.3205(5) 0.8606(4) 0.0328(16) Uani 1 1 d . . . . .
N2I N 0.3915(5) 0.4064(5) 0.8494(4) 0.0279(15) Uani 1 1 d . . . . .
C1I C 0.6139(6) 0.1865(5) 0.9309(5) 0.0290(17) Uani 1 1 d . . . . .
C2I C 0.6317(6) 0.2560(5) 0.8981(5) 0.0272(17) Uani 1 1 d . . . . .
C3I C 0.7158(6) 0.2539(6) 0.9046(5) 0.0310(18) Uani 1 1 d . . . . .
H3I H 0.729038 0.298973 0.880598 0.037 Uiso 1 1 calc R U . . .
C4I C 0.7812(6) 0.1841(6) 0.9472(5) 0.035(2) Uani 1 1 d . . . . .
C5I C 0.7615(6) 0.1172(6) 0.9790(5) 0.0347(19) Uani 1 1 d . . . . .
H5I H 0.806995 0.069842 1.006749 0.042 Uiso 1 1 calc R U . . .
C6I C 0.6781(6) 0.1161(6) 0.9723(5) 0.0293(17) Uani 1 1 d . . . . .
C7I C 0.6558(6) 0.0434(6) 1.0103(5) 0.0331(19) Uani 1 1 d . . . . .
C8I C 0.7365(8) -0.0288(7) 1.0505(7) 0.049(3) Uani 1 1 d . . . . .
H8IA H 0.757793 -0.003361 1.091423 0.073 Uiso 1 1 calc R U . . .
H8IB H 0.783900 -0.054938 1.012973 0.073 Uiso 1 1 calc R U . . .
H8IC H 0.719768 -0.074306 1.072790 0.073 Uiso 1 1 calc R U . . .
C9I C 0.6209(7) -0.0003(6) 0.9494(6) 0.039(2) Uani 1 1 d . . . . .
H9IA H 0.605292 -0.045166 0.974924 0.059 Uiso 1 1 calc R U . . .
H9IB H 0.667293 -0.028013 0.911451 0.059 Uiso 1 1 calc R U . . .
H9IC H 0.568183 0.044482 0.923490 0.059 Uiso 1 1 calc R U . . .
C10I C 0.5832(7) 0.0848(6) 1.0707(6) 0.040(2) Uani 1 1 d . . . . .
H10D H 0.601445 0.119250 1.105350 0.060 Uiso 1 1 calc R U . . .
H10E H 0.574567 0.038047 1.100451 0.060 Uiso 1 1 calc R U . . .
H10F H 0.527329 0.123327 1.044614 0.060 Uiso 1 1 calc R U . . .
C11I C 0.8740(6) 0.1831(7) 0.9584(6) 0.040(2) Uani 1 1 d D . . . .
C12I C 0.8668(16) 0.2690(15) 0.9881(16) 0.046(6) Uani 0.499(19) 1 d D . P E 1
H12G H 0.829719 0.317325 0.952812 0.069 Uiso 0.499(19) 1 calc R U P E 1
H12H H 0.926269 0.268155 0.991768 0.069 Uiso 0.499(19) 1 calc R U P E 1
H12I H 0.839826 0.277509 1.039220 0.069 Uiso 0.499(19) 1 calc R U P E 1
C12J C 0.8809(19) 0.261(2) 0.927(3) 0.086(14) Uani 0.501(19) 1 d D . P E 2
H12J H 0.864660 0.269582 0.872688 0.129 Uiso 0.501(19) 1 calc R U P E 2
H12K H 0.942207 0.254987 0.933622 0.129 Uiso 0.501(19) 1 calc R U P E 2
H12L H 0.840681 0.312562 0.955138 0.129 Uiso 0.501(19) 1 calc R U P E 2
C13I C 0.9404(14) 0.1059(15) 1.0041(14) 0.050(6) Uani 0.499(19) 1 d D . P E 1
H13G H 0.925819 0.112504 1.058910 0.075 Uiso 0.499(19) 1 calc R U P E 1
H13H H 1.000139 0.103372 0.996309 0.075 Uiso 0.499(19) 1 calc R U P E 1
H13I H 0.938660 0.051497 0.986980 0.075 Uiso 0.499(19) 1 calc R U P E 1
C13J C 0.8907(12) 0.1766(13) 1.0469(10) 0.037(5) Uani 0.501(19) 1 d D . P E 2
H13J H 0.847925 0.230085 1.070095 0.056 Uiso 0.501(19) 1 calc R U P E 2
H13K H 0.951261 0.170310 1.057200 0.056 Uiso 0.501(19) 1 calc R U P E 2
H13L H 0.883386 0.125283 1.069045 0.056 Uiso 0.501(19) 1 calc R U P E 2
C14I C 0.9153(12) 0.1806(15) 0.8727(11) 0.042(5) Uani 0.499(19) 1 d D . P E 1
H14G H 0.921089 0.126675 0.848050 0.062 Uiso 0.499(19) 1 calc R U P E 1
H14H H 0.973886 0.181529 0.876809 0.062 Uiso 0.499(19) 1 calc R U P E 1
H14I H 0.875559 0.231976 0.841575 0.062 Uiso 0.499(19) 1 calc R U P E 1
C14J C 0.9423(14) 0.0932(17) 0.9278(15) 0.059(7) Uani 0.501(19) 1 d D . P E 2
H14J H 0.937359 0.044553 0.957726 0.088 Uiso 0.501(19) 1 calc R U P E 2
H14K H 1.002707 0.089389 0.933085 0.088 Uiso 0.501(19) 1 calc R U P E 2
H14L H 0.929391 0.089306 0.873429 0.088 Uiso 0.501(19) 1 calc R U P E 2
C15I C 0.5302(6) 0.4114(5) 0.8526(5) 0.0275(17) Uani 1 1 d . . . . .
C16I C 0.4370(6) 0.4605(6) 0.8468(5) 0.0279(18) Uani 1 1 d . . . . .
C17I C 0.4011(6) 0.5519(6) 0.8424(5) 0.0266(17) Uani 1 1 d . . . . .
H17I H 0.338489 0.584626 0.838293 0.032 Uiso 1 1 calc R U . . .
C18I C 0.4566(6) 0.5957(6) 0.8439(5) 0.0292(18) Uani 1 1 d . . . . .
H18I H 0.432231 0.658161 0.842799 0.035 Uiso 1 1 calc R U . . .
C19I C 0.5480(6) 0.5468(6) 0.8472(5) 0.0316(19) Uani 1 1 d . . . . .
H19I H 0.585863 0.576601 0.846052 0.038 Uiso 1 1 calc R U . . .
C20I C 0.5850(6) 0.4567(6) 0.8520(5) 0.0315(18) Uani 1 1 d . . . . .
H20I H 0.647776 0.424897 0.855050 0.038 Uiso 1 1 calc R U . . .
C21I C 0.3012(6) 0.4256(6) 0.8600(5) 0.0269(17) Uani 1 1 d . . . . .
C22I C 0.2897(6) 0.3504(5) 0.8856(5) 0.0278(17) Uani 1 1 d . . . . .
C23I C 0.2063(6) 0.3517(5) 0.8979(5) 0.0272(17) Uani 1 1 d . . . . .
C24I C 0.1334(6) 0.4328(5) 0.8834(5) 0.0287(17) Uani 1 1 d . . . . .
H24I H 0.075210 0.436006 0.890537 0.034 Uiso 1 1 calc R U . . .
C25I C 0.1427(6) 0.5086(6) 0.8590(5) 0.0275(17) Uani 1 1 d . . . . .
C26I C 0.2267(6) 0.5044(6) 0.8463(5) 0.0303(18) Uani 1 1 d . . . . .
H26I H 0.233793 0.555340 0.828092 0.036 Uiso 1 1 calc R U . . .
C27I C 0.0616(6) 0.5973(5) 0.8443(5) 0.0286(17) Uani 1 1 d D . . . .
C28I C -0.0281(8) 0.5892(8) 0.8520(9) 0.040(3) Uani 0.795(17) 1 d D . P F 1
H28G H -0.031975 0.549995 0.813103 0.061 Uiso 0.795(17) 1 calc R U P F 1
H28H H -0.077301 0.647500 0.844453 0.061 Uiso 0.795(17) 1 calc R U P F 1
H28I H -0.031780 0.564946 0.903502 0.061 Uiso 0.795(17) 1 calc R U P F 1
C28J C 0.019(4) 0.589(3) 0.767(3) 0.060(14) Uani 0.205(17) 1 d D . P F 2
H28J H 0.063472 0.542783 0.737329 0.090 Uiso 0.205(17) 1 calc R U P F 2
H28K H -0.002032 0.645195 0.737636 0.090 Uiso 0.205(17) 1 calc R U P F 2
H28L H -0.031184 0.573869 0.778038 0.090 Uiso 0.205(17) 1 calc R U P F 2
C29I C 0.0657(10) 0.6353(10) 0.7657(8) 0.050(4) Uani 0.795(17) 1 d D . P F 1
H29G H 0.121277 0.642718 0.760813 0.075 Uiso 0.795(17) 1 calc R U P F 1
H29H H 0.015093 0.692595 0.758152 0.075 Uiso 0.795(17) 1 calc R U P F 1
H29I H 0.063581 0.595368 0.726688 0.075 Uiso 0.795(17) 1 calc R U P F 1
C29J C 0.089(4) 0.671(3) 0.818(5) 0.062(14) Uani 0.205(17) 1 d D . P F 2
H29J H 0.108225 0.692551 0.863315 0.092 Uiso 0.205(17) 1 calc R U P F 2
H29K H 0.038117 0.719422 0.793450 0.092 Uiso 0.205(17) 1 calc R U P F 2
H29L H 0.137936 0.648226 0.781899 0.092 Uiso 0.205(17) 1 calc R U P F 2
C30I C 0.0615(9) 0.6617(8) 0.9050(9) 0.046(4) Uani 0.795(17) 1 d D . P F 1
H30G H 0.053545 0.639421 0.956192 0.069 Uiso 0.795(17) 1 calc R U P F 1
H30H H 0.012639 0.719437 0.893990 0.069 Uiso 0.795(17) 1 calc R U P F 1
H30I H 0.118164 0.667169 0.903730 0.069 Uiso 0.795(17) 1 calc R U P F 1
C30J C -0.003(4) 0.625(4) 0.909(3) 0.063(15) Uani 0.205(17) 1 d D . P F 2
H30J H -0.018662 0.576643 0.924898 0.095 Uiso 0.205(17) 1 calc R U P F 2
H30K H -0.057106 0.676160 0.891430 0.095 Uiso 0.205(17) 1 calc R U P F 2
H30L H 0.023529 0.641426 0.952352 0.095 Uiso 0.205(17) 1 calc R U P F 2
C31I C 0.1964(7) 0.2684(6) 0.9262(5) 0.0318(18) Uani 1 1 d . . . . .
C32I C 0.0995(7) 0.2850(7) 0.9340(7) 0.043(2) Uani 1 1 d . . . . .
H32D H 0.068766 0.307219 0.884535 0.065 Uiso 1 1 calc R U . . .
H32E H 0.071835 0.328701 0.973150 0.065 Uiso 1 1 calc R U . . .
H32F H 0.095369 0.229935 0.949529 0.065 Uiso 1 1 calc R U . . .
C33I C 0.2390(7) 0.1941(6) 0.8691(6) 0.038(2) Uani 1 1 d . . . . .
H33D H 0.234337 0.140705 0.889326 0.057 Uiso 1 1 calc R U . . .
H33E H 0.301729 0.182274 0.862425 0.057 Uiso 1 1 calc R U . . .
H33F H 0.207827 0.212216 0.819333 0.057 Uiso 1 1 calc R U . . .
C34I C 0.2410(7) 0.2384(7) 1.0053(6) 0.040(2) Uani 1 1 d . . . . .
H34D H 0.236869 0.183764 1.022441 0.060 Uiso 1 1 calc R U . . .
H34E H 0.211146 0.284097 1.042238 0.060 Uiso 1 1 calc R U . . .
H34F H 0.303746 0.228070 1.001794 0.060 Uiso 1 1 calc R U . . .
C1S C 1.089(4) 0.162(5) 0.158(2) 0.15(2) Uani 0.67(2) 1 d D . P G 1
H1SA H 1.120395 0.186460 0.123071 0.230 Uiso 0.67(2) 1 calc R U P G 1
H1SB H 1.024831 0.194188 0.149925 0.230 Uiso 0.67(2) 1 calc R U P G 1
H1SC H 1.106796 0.099588 0.147104 0.230 Uiso 0.67(2) 1 calc R U P G 1
C2S C 1.1131(18) 0.1693(16) 0.2409(15) 0.085(7) Uani 0.67(2) 1 d D . P G 1
H2SA H 1.171999 0.121164 0.253287 0.102 Uiso 0.67(2) 1 calc R U P G 1
H2SB H 1.118615 0.225673 0.245270 0.102 Uiso 0.67(2) 1 calc R U P G 1
C3S C 1.047(3) 0.1654(18) 0.3002(14) 0.068(7) Uani 0.67(2) 1 d D U P G 1
H3SA H 0.991165 0.218800 0.292318 0.081 Uiso 0.67(2) 1 calc R U P G 1
H3SB H 1.034502 0.114070 0.289867 0.081 Uiso 0.67(2) 1 calc R U P G 1
C4S C 1.0728(16) 0.1593(16) 0.3789(14) 0.086(7) Uani 0.67(2) 1 d D . P G 1
H4SA H 1.077686 0.214026 0.392911 0.103 Uiso 0.67(2) 1 calc R U P G 1
H4SB H 1.131576 0.109415 0.387610 0.103 Uiso 0.67(2) 1 calc R U P G 1
C5S C 0.994(3) 0.144(3) 0.4355(17) 0.109(12) Uani 0.67(2) 1 d D . P G 1
H5SA H 0.935755 0.192411 0.425562 0.163 Uiso 0.67(2) 1 calc R U P G 1
H5SB H 1.010201 0.141596 0.489924 0.163 Uiso 0.67(2) 1 calc R U P G 1
H5SC H 0.991499 0.088067 0.423037 0.163 Uiso 0.67(2) 1 calc R U P G 1
C6S C 0.7447(10) 0.7939(10) 0.6132(9) 0.072(4) Uani 1 1 d . . . . .
H6SA H 0.782018 0.808253 0.576191 0.108 Uiso 1 1 calc R U . . .
H6SB H 0.684181 0.840593 0.610883 0.108 Uiso 1 1 calc R U . . .
H6SC H 0.743342 0.737869 0.600539 0.108 Uiso 1 1 calc R U . . .
C7S C 0.7820(10) 0.7863(8) 0.6921(8) 0.064(3) Uani 1 1 d . . . . .
H7SA H 0.841054 0.735898 0.694953 0.076 Uiso 1 1 calc R U . . .
H7SB H 0.742855 0.773477 0.729119 0.076 Uiso 1 1 calc R U . . .
C8S C 0.7916(9) 0.8672(9) 0.7161(8) 0.062(3) Uani 1 1 d . . . . .
H8SA H 0.833649 0.878114 0.681002 0.074 Uiso 1 1 calc R U . . .
H8SB H 0.733294 0.918392 0.710395 0.074 Uiso 1 1 calc R U . . .
C9S C 0.8243(10) 0.8607(9) 0.7971(8) 0.068(4) Uani 1 1 d . . . . .
H9SA H 0.880186 0.806845 0.803956 0.082 Uiso 1 1 calc R U . . .
H9SB H 0.779832 0.854686 0.832475 0.082 Uiso 1 1 calc R U . . .
C10S C 0.8412(13) 0.9408(11) 0.8197(9) 0.081(5) Uani 1 1 d . . . . .
H10P H 0.880601 0.950867 0.781945 0.122 Uiso 1 1 calc R U . . .
H10Q H 0.869327 0.929399 0.870830 0.122 Uiso 1 1 calc R U . . .
H10R H 0.784609 0.993080 0.820553 0.122 Uiso 1 1 calc R U . . .
C5T C 1.023(3) 0.157(3) 0.439(2) 0.067(11) Uani 0.33(2) 1 d D . P G 2
H5TA H 1.044266 0.203401 0.432982 0.101 Uiso 0.33(2) 1 calc R U P G 2
H5TB H 1.069874 0.103413 0.460896 0.101 Uiso 0.33(2) 1 calc R U P G 2
H5TC H 0.971212 0.176765 0.473063 0.101 Uiso 0.33(2) 1 calc R U P G 2
C4T C 0.991(3) 0.136(4) 0.349(3) 0.093(13) Uani 0.33(2) 1 d D . P G 2
H4TA H 0.991601 0.076496 0.348582 0.111 Uiso 0.33(2) 1 calc R U P G 2
H4TB H 0.930504 0.180045 0.333806 0.111 Uiso 0.33(2) 1 calc R U P G 2
C3T C 1.056(5) 0.142(5) 0.298(3) 0.067(10) Uani 0.33(2) 1 d D U P G 2
H3TA H 1.112228 0.090618 0.309065 0.081 Uiso 0.33(2) 1 calc R U P G 2
H3TB H 1.064525 0.195055 0.310927 0.081 Uiso 0.33(2) 1 calc R U P G 2
C2T C 1.041(5) 0.148(7) 0.212(3) 0.16(3) Uani 0.33(2) 1 d D . P G 2
H2TA H 0.980108 0.193056 0.199648 0.187 Uiso 0.33(2) 1 calc R U P G 2
H2TB H 1.042995 0.090452 0.195585 0.187 Uiso 0.33(2) 1 calc R U P G 2
C1T C 1.107(5) 0.169(5) 0.164(3) 0.075(14) Uani 0.33(2) 1 d D . P G 2
H1TA H 1.097834 0.163857 0.109541 0.113 Uiso 0.33(2) 1 calc R U P G 2
H1TB H 1.167860 0.128156 0.179508 0.113 Uiso 0.33(2) 1 calc R U P G 2
H1TC H 1.099063 0.229566 0.173676 0.113 Uiso 0.33(2) 1 calc R U P G 2

loop_
_atom_site_aniso_label
_atom_site_aniso_U_11
_atom_site_aniso_U_22
_atom_site_aniso_U_33
_atom_site_aniso_U_23
_atom_site_aniso_U_13
_atom_site_aniso_U_12
As1A 0.0310(4) 0.0255(4) 0.0238(4) -0.0038(3) 0.0004(3) -0.0112(4)
Cl1A 0.0421(12) 0.0348(11) 0.0238(10) 0.0008(8) -0.0043(9) -0.0145(9)
O1A 0.031(3) 0.025(3) 0.039(4) -0.007(2) 0.005(3) -0.012(3)
O2A 0.033(3) 0.025(3) 0.028(3) -0.005(2) 0.003(2) -0.012(2)
N1A 0.034(4) 0.023(3) 0.028(4) -0.004(3) 0.000(3) -0.015(3)
N2A 0.033(4) 0.029(4) 0.026(4) -0.005(3) 0.004(3) -0.012(3)
C1A 0.030(4) 0.034(4) 0.023(4) 0.003(3) -0.003(3) -0.013(4)
C2A 0.029(4) 0.033(4) 0.023(4) -0.005(3) -0.001(3) -0.014(4)
C3A 0.038(5) 0.026(4) 0.030(5) -0.003(3) 0.003(4) -0.013(4)
C4A 0.035(5) 0.035(5) 0.030(5) 0.000(3) -0.001(4) -0.020(4)
C5A 0.035(5) 0.035(5) 0.026(4) 0.001(4) -0.002(4) -0.011(4)
C6A 0.035(5) 0.030(4) 0.030(5) 0.003(3) -0.003(4) -0.015(4)
C7A 0.045(5) 0.032(5) 0.037(5) -0.007(4) 0.006(4) -0.017(4)
C8A 0.039(5) 0.035(5) 0.048(6) -0.003(4) 0.011(5) -0.008(4)
C9A 0.045(6) 0.037(5) 0.053(7) 0.007(4) 0.010(5) -0.010(5)
C10A 0.046(6) 0.046(6) 0.052(7) -0.016(5) 0.007(5) -0.018(5)
C11A 0.037(5) 0.046(5) 0.024(4) -0.002(4) 0.002(4) -0.023(4)
C12A 0.049(6) 0.045(6) 0.052(7) 0.007(5) -0.005(5) -0.025(5)
C13A 0.042(5) 0.045(6) 0.043(6) -0.004(4) 0.011(4) -0.023(5)
C14A 0.051(6) 0.066(7) 0.033(5) -0.010(5) 0.007(5) -0.032(6)
C15A 0.036(5) 0.026(4) 0.019(4) -0.006(3) 0.000(3) -0.012(3)
C16A 0.035(4) 0.028(4) 0.019(4) -0.005(3) 0.004(3) -0.014(4)
C17A 0.035(5) 0.030(4) 0.028(4) -0.004(3) 0.004(4) -0.011(4)
C18A 0.031(4) 0.030(4) 0.027(4) 0.000(3) -0.003(4) -0.009(4)
C19A 0.037(5) 0.029(4) 0.027(4) -0.003(3) 0.001(4) -0.012(4)
C20A 0.035(5) 0.025(4) 0.027(4) -0.003(3) 0.002(4) -0.010(4)
C21A 0.037(5) 0.023(4) 0.022(4) -0.004(3) 0.000(3) -0.013(3)
C22A 0.029(4) 0.030(4) 0.023(4) -0.004(3) 0.004(3) -0.013(4)
C23A 0.045(5) 0.025(4) 0.022(4) -0.004(3) 0.000(4) -0.017(4)
C24A 0.033(4) 0.029(4) 0.028(4) -0.003(3) -0.003(3) -0.017(4)
C25A 0.036(5) 0.035(4) 0.025(4) -0.003(4) -0.004(4) -0.014(4)
C26A 0.034(4) 0.029(4) 0.030(5) -0.004(3) -0.002(4) -0.012(4)
C27A 0.033(5) 0.038(5) 0.045(6) -0.009(4) -0.005(4) -0.016(4)
C28A 0.036(10) 0.046(12) 0.037(11) -0.014(9) 0.008(8) -0.021(9)
C28B 0.046(13) 0.037(11) 0.067(17) -0.006(10) 0.008(11) -0.009(10)
C29A 0.031(10) 0.044(12) 0.044(13) 0.010(9) 0.004(8) -0.008(9)
C29B 0.056(14) 0.043(12) 0.038(12) -0.001(10) -0.009(10) -0.020(10)
C30A 0.023(8) 0.022(8) 0.042(12) 0.003(8) 0.000(8) -0.008(7)
C30B 0.052(13) 0.061(15) 0.051(14) -0.009(11) 0.002(11) -0.026(12)
C31A 0.043(5) 0.026(4) 0.026(4) -0.003(3) 0.001(4) -0.014(4)
C32A 0.049(6) 0.031(5) 0.045(6) -0.005(4) 0.003(4) -0.021(4)
C33A 0.039(5) 0.033(5) 0.043(6) -0.001(4) -0.004(4) -0.014(4)
C34A 0.060(7) 0.038(5) 0.030(5) -0.015(4) 0.013(5) -0.023(5)
As1C 0.0370(5) 0.0235(4) 0.0265(5) -0.0045(3) -0.0022(4) -0.0112(4)
Cl1C 0.0442(12) 0.0355(11) 0.0286(11) -0.0075(8) 0.0016(9) -0.0112(10)
O1C 0.035(3) 0.024(3) 0.030(3) -0.003(2) -0.005(3) -0.010(2)
O2C 0.035(3) 0.026(3) 0.039(4) -0.005(3) -0.007(3) -0.010(3)
N1C 0.034(4) 0.023(3) 0.033(4) -0.008(3) -0.002(3) -0.011(3)
N2C 0.040(4) 0.020(3) 0.036(4) -0.005(3) -0.001(3) -0.010(3)
C1C 0.042(5) 0.029(4) 0.024(4) -0.004(3) 0.002(4) -0.016(4)
C2C 0.037(5) 0.022(4) 0.025(4) -0.002(3) -0.009(4) -0.011(3)
C3C 0.037(5) 0.027(4) 0.027(4) -0.003(3) -0.001(4) -0.013(4)
C4C 0.037(5) 0.029(4) 0.023(4) -0.006(3) 0.003(3) -0.014(4)
C5C 0.038(5) 0.037(5) 0.023(4) -0.001(3) -0.003(4) -0.016(4)
C6C 0.036(5) 0.029(4) 0.025(4) 0.001(3) -0.002(3) -0.014(4)
C7C 0.039(5) 0.032(5) 0.031(5) 0.007(4) -0.008(4) -0.016(4)
C8C 0.055(7) 0.046(6) 0.051(7) 0.013(5) -0.024(6) -0.023(5)
C9C 0.036(5) 0.041(5) 0.041(6) 0.004(4) -0.002(4) -0.007(4)
C10C 0.041(5) 0.051(6) 0.034(5) 0.011(4) -0.007(4) -0.025(5)
C11C 0.049(6) 0.032(5) 0.036(5) 0.001(4) -0.009(4) -0.021(4)
C12C 0.040(7) 0.029(6) 0.052(8) -0.011(5) -0.002(6) -0.011(5)
C12D 0.04(3) 0.03(2) 0.023(15) -0.012(13) 0.005(15) -0.019(19)
C13C 0.073(11) 0.048(8) 0.041(8) -0.010(6) -0.001(7) -0.027(8)
C13D 0.08(2) 0.010(18) 0.04(3) -0.007(17) 0.00(2) -0.013(18)
C14C 0.048(7) 0.036(6) 0.050(8) -0.003(5) 0.001(6) -0.020(6)
C14D 0.09(4) 0.02(2) 0.05(3) 0.02(2) -0.04(3) -0.03(3)
C15C 0.033(4) 0.024(4) 0.019(4) -0.001(3) 0.001(3) -0.008(3)
C16C 0.037(5) 0.022(4) 0.021(4) -0.002(3) 0.001(3) -0.007(4)
C17C 0.039(5) 0.030(4) 0.026(4) -0.004(3) -0.005(4) -0.012(4)
C18C 0.039(5) 0.029(4) 0.023(4) -0.001(3) -0.001(4) -0.013(4)
C19C 0.029(4) 0.027(4) 0.029(4) -0.001(3) 0.000(4) -0.006(3)
C20C 0.043(5) 0.021(4) 0.029(5) -0.003(3) -0.004(4) -0.009(4)
C21C 0.049(5) 0.027(4) 0.022(4) -0.003(3) -0.001(4) -0.019(4)
C22C 0.043(5) 0.026(4) 0.027(4) -0.006(3) 0.000(4) -0.018(4)
C23C 0.048(5) 0.029(4) 0.028(5) -0.005(3) 0.002(4) -0.019(4)
C24C 0.050(6) 0.026(4) 0.026(4) -0.008(3) 0.000(4) -0.016(4)
C25C 0.055(6) 0.037(5) 0.021(4) -0.007(4) 0.004(4) -0.027(5)
C26C 0.051(5) 0.026(4) 0.021(4) -0.002(3) -0.008(4) -0.017(4)
C27C 0.051(6) 0.035(5) 0.025(4) -0.009(4) -0.001(4) -0.021(4)
C28C 0.051(6) 0.037(5) 0.027(5) -0.006(4) 0.003(4) -0.024(5)
C29C 0.054(7) 0.049(6) 0.040(6) -0.018(5) 0.010(5) -0.028(5)
C30C 0.055(6) 0.024(4) 0.039(5) 0.001(4) -0.005(5) -0.024(4)
C31C 0.038(5) 0.022(4) 0.045(6) -0.004(4) 0.004(4) -0.008(4)
C32C 0.042(6) 0.025(5) 0.072(8) -0.007(4) 0.008(5) -0.012(4)
C33C 0.049(6) 0.032(5) 0.062(7) -0.012(5) 0.013(5) -0.016(5)
C34C 0.045(6) 0.029(5) 0.057(7) 0.001(4) -0.007(5) -0.005(4)
As1E 0.0364(5) 0.0341(5) 0.0230(4) -0.0002(4) -0.0007(4) -0.0164(4)
Cl1E 0.0463(13) 0.0491(13) 0.0257(11) -0.0002(9) -0.0082(10) -0.0238(11)
O1E 0.033(3) 0.036(3) 0.027(3) 0.001(3) -0.001(3) -0.012(3)
O2E 0.038(4) 0.034(3) 0.030(3) 0.002(3) -0.002(3) -0.012(3)
N1E 0.038(4) 0.033(4) 0.026(4) -0.001(3) 0.004(3) -0.016(3)
N2E 0.041(4) 0.038(4) 0.023(4) -0.001(3) -0.002(3) -0.016(4)
C1E 0.038(5) 0.032(4) 0.027(4) -0.004(4) -0.003(4) -0.014(4)
C2E 0.041(5) 0.035(5) 0.022(4) -0.005(3) 0.003(4) -0.017(4)
C3E 0.044(5) 0.038(5) 0.024(4) -0.010(4) 0.004(4) -0.020(4)
C4E 0.042(5) 0.034(5) 0.024(4) -0.005(3) -0.001(4) -0.014(4)
C5E 0.049(5) 0.037(5) 0.022(4) 0.002(4) -0.005(4) -0.020(4)
C6E 0.039(5) 0.033(4) 0.025(4) 0.000(3) -0.002(4) -0.018(4)
C7E 0.041(5) 0.042(5) 0.032(5) 0.003(4) 0.003(4) -0.018(4)
C8E 0.048(6) 0.042(6) 0.047(6) 0.008(5) 0.006(5) -0.022(5)
C9E 0.046(6) 0.068(8) 0.053(7) 0.021(6) -0.013(5) -0.030(6)
C10E 0.050(6) 0.048(6) 0.048(6) -0.004(5) 0.020(5) -0.025(5)
C11E 0.049(6) 0.033(5) 0.026(5) -0.006(3) 0.001(4) -0.016(4)
C12E 0.048(6) 0.042(6) 0.034(5) -0.015(4) 0.008(4) -0.009(5)
C13E 0.049(6) 0.033(5) 0.035(5) -0.005(4) 0.000(4) -0.013(4)
C14E 0.062(7) 0.034(5) 0.044(6) -0.010(4) -0.008(5) -0.017(5)
C15E 0.033(5) 0.039(5) 0.021(4) -0.005(3) 0.002(3) -0.019(4)
C16E 0.034(5) 0.036(5) 0.022(4) -0.004(3) 0.002(3) -0.015(4)
C17E 0.043(5) 0.044(5) 0.025(5) -0.007(4) 0.001(4) -0.022(5)
C18E 0.041(5) 0.045(5) 0.026(4) -0.004(4) -0.003(4) -0.020(4)
C19E 0.026(4) 0.035(5) 0.042(6) -0.008(4) 0.001(4) -0.008(4)
C20E 0.037(5) 0.042(5) 0.030(5) -0.008(4) 0.003(4) -0.020(4)
C21E 0.048(6) 0.032(5) 0.024(4) 0.000(4) -0.001(4) -0.016(4)
C22E 0.044(5) 0.037(5) 0.023(4) 0.001(4) -0.002(4) -0.018(4)
C23E 0.046(6) 0.038(5) 0.027(5) 0.000(4) -0.001(4) -0.012(4)
C24E 0.047(6) 0.040(5) 0.031(5) 0.003(4) -0.004(4) -0.015(5)
C25E 0.066(7) 0.043(5) 0.027(5) 0.004(4) -0.012(5) -0.029(5)
C26E 0.053(6) 0.037(5) 0.027(5) 0.000(4) -0.001(4) -0.022(5)
C27E 0.068(7) 0.035(5) 0.037(6) 0.001(4) -0.004(5) -0.024(5)
C28E 0.073(8) 0.044(6) 0.043(6) 0.000(5) -0.001(6) -0.024(6)
C29E 0.065(8) 0.042(6) 0.068(8) 0.004(5) -0.003(6) -0.026(6)
C30E 0.086(10) 0.044(6) 0.046(7) -0.002(5) -0.005(6) -0.027(6)
C31E 0.037(5) 0.047(6) 0.046(6) 0.010(5) -0.004(4) -0.016(5)
C32E 0.048(7) 0.051(7) 0.084(10) 0.012(6) 0.011(6) -0.005(6)
C33E 0.052(7) 0.060(7) 0.055(7) 0.013(6) -0.011(6) -0.024(6)
C34E 0.051(7) 0.051(6) 0.051(7) 0.007(5) 0.008(5) -0.015(5)
As1G 0.0341(5) 0.0298(4) 0.0238(4) -0.0056(3) 0.0020(4) -0.0146(4)
Cl1G 0.0464(12) 0.0421(12) 0.0248(10) -0.0025(9) 0.0023(9) -0.0230(10)
O1G 0.038(3) 0.037(3) 0.026(3) -0.006(3) 0.003(3) -0.016(3)
O2G 0.038(3) 0.031(3) 0.027(3) -0.005(2) -0.002(3) -0.016(3)
N1G 0.033(4) 0.031(4) 0.030(4) -0.005(3) 0.003(3) -0.011(3)
N2G 0.031(4) 0.035(4) 0.028(4) -0.005(3) -0.003(3) -0.016(3)
C1G 0.037(5) 0.035(5) 0.024(4) 0.001(3) 0.007(4) -0.013(4)
C2G 0.038(5) 0.026(4) 0.028(4) 0.001(3) 0.004(4) -0.010(4)
C3G 0.044(5) 0.035(5) 0.029(5) -0.002(4) 0.002(4) -0.012(4)
C4G 0.038(5) 0.030(5) 0.042(6) 0.003(4) 0.011(4) -0.003(4)
C5G 0.059(7) 0.031(5) 0.032(5) -0.005(4) 0.016(5) -0.011(5)
C6G 0.064(7) 0.031(5) 0.028(5) -0.004(4) 0.006(4) -0.024(5)
C7G 0.060(7) 0.032(5) 0.029(5) -0.007(4) 0.005(4) -0.018(5)
C8G 0.078(9) 0.040(6) 0.052(7) -0.022(5) 0.019(6) -0.022(6)
C9G 0.053(6) 0.037(5) 0.045(6) -0.012(4) 0.003(5) -0.025(5)
C10G 0.109(11) 0.050(7) 0.029(5) 0.000(5) -0.010(6) -0.043(7)
C11G 0.045(6) 0.035(5) 0.045(6) 0.000(4) 0.013(4) -0.006(4)
C12G 0.035(7) 0.033(6) 0.089(12) 0.008(6) 0.007(7) -0.009(5)
C12H 0.024(19) 0.04(2) 0.03(2) 0.007(16) -0.011(15) -0.004(18)
C13G 0.044(8) 0.056(9) 0.058(9) 0.001(7) 0.018(7) -0.003(7)
C13H 0.02(2) 0.023(12) 0.05(2) 0.006(13) 0.004(16) 0.011(13)
C14G 0.051(8) 0.031(6) 0.056(9) 0.003(5) 0.011(6) -0.006(5)
C14H 0.03(2) 0.05(3) 0.045(9) 0.004(10) 0.015(11) -0.01(2)
C15G 0.033(4) 0.028(4) 0.020(4) -0.002(3) 0.000(3) -0.012(4)
C16G 0.029(4) 0.032(4) 0.020(4) -0.007(3) 0.003(3) -0.013(4)
C17G 0.039(5) 0.041(5) 0.021(4) -0.003(4) -0.001(4) -0.020(4)
C18G 0.034(5) 0.046(5) 0.025(4) 0.000(4) 0.002(4) -0.026(4)
C19G 0.034(5) 0.039(5) 0.036(5) 0.004(4) -0.003(4) -0.017(4)
C20G 0.035(5) 0.043(5) 0.026(5) 0.002(4) -0.003(4) -0.016(4)
C21G 0.033(4) 0.035(5) 0.023(4) -0.001(3) 0.000(3) -0.015(4)
C22G 0.032(4) 0.025(4) 0.023(4) -0.006(3) 0.003(3) -0.012(3)
C23G 0.036(5) 0.037(5) 0.019(4) 0.001(3) -0.001(3) -0.016(4)
C24G 0.030(4) 0.033(4) 0.030(4) -0.002(3) 0.002(3) -0.014(4)
C25G 0.031(4) 0.032(4) 0.026(4) -0.003(3) 0.001(3) -0.010(4)
C26G 0.034(4) 0.032(4) 0.027(4) -0.004(3) -0.002(3) -0.017(4)
C27G 0.046(6) 0.028(5) 0.040(6) -0.002(4) 0.000(4) -0.013(4)
C28G 0.046(10) 0.053(10) 0.038(10) -0.007(7) 0.009(7) -0.019(8)
C28H 0.060(19) 0.033(14) 0.034(15) -0.009(11) -0.012(14) 0.001(13)
C29G 0.060(11) 0.029(8) 0.055(12) -0.012(7) 0.009(8) -0.021(8)
C29H 0.08(2) 0.020(12) 0.043(16) -0.011(11) 0.023(15) -0.018(13)
C30G 0.052(11) 0.027(8) 0.067(13) -0.007(7) 0.007(9) -0.012(7)
C30H 0.07(2) 0.031(14) 0.044(18) -0.022(12) -0.005(15) -0.002(14)
C31G 0.033(5) 0.041(5) 0.026(4) -0.004(4) -0.001(3) -0.018(4)
C32G 0.031(5) 0.042(5) 0.048(6) -0.005(4) -0.005(4) -0.014(4)
C33G 0.043(5) 0.043(5) 0.045(6) -0.001(4) 0.000(4) -0.027(5)
C34G 0.046(6) 0.067(7) 0.027(5) -0.011(5) -0.001(4) -0.031(5)
As1I 0.0315(5) 0.0265(4) 0.0240(4) -0.0031(3) 0.0002(4) -0.0124(4)
Cl1I 0.0505(13) 0.0361(11) 0.0264(10) -0.0094(8) 0.0019(9) -0.0199(10)
O1I 0.032(3) 0.035(3) 0.027(3) -0.002(2) 0.000(2) -0.016(3)
O2I 0.032(3) 0.025(3) 0.031(3) 0.000(2) -0.003(3) -0.011(2)
N1I 0.039(4) 0.024(4) 0.030(4) -0.001(3) -0.001(3) -0.009(3)
N2I 0.033(4) 0.023(3) 0.029(4) -0.003(3) 0.004(3) -0.013(3)
C1I 0.030(4) 0.027(4) 0.028(4) -0.004(3) -0.002(3) -0.010(3)
C2I 0.028(4) 0.027(4) 0.023(4) -0.003(3) -0.003(3) -0.008(3)
C3I 0.034(5) 0.034(4) 0.028(4) -0.002(3) 0.000(4) -0.017(4)
C4I 0.037(5) 0.040(5) 0.026(5) -0.005(4) 0.001(4) -0.016(4)
C5I 0.035(5) 0.037(5) 0.030(5) -0.001(4) 0.000(4) -0.013(4)
C6I 0.032(4) 0.026(4) 0.029(4) -0.001(3) 0.001(3) -0.011(3)
C7I 0.039(5) 0.026(4) 0.033(5) -0.001(3) 0.002(4) -0.012(4)
C8I 0.048(6) 0.036(5) 0.061(8) 0.009(5) -0.004(5) -0.018(5)
C9I 0.036(5) 0.030(5) 0.051(6) -0.004(4) -0.002(4) -0.011(4)
C10I 0.050(6) 0.036(5) 0.034(5) 0.001(4) 0.002(4) -0.019(5)
C11I 0.031(5) 0.044(5) 0.044(6) 0.000(4) -0.006(4) -0.016(4)
C12I 0.043(12) 0.050(12) 0.053(14) -0.013(11) 0.008(11) -0.025(10)
C12J 0.044(15) 0.09(2) 0.14(4) 0.05(2) -0.028(19) -0.046(17)
C13I 0.038(11) 0.066(15) 0.052(13) 0.024(11) -0.024(10) -0.030(11)
C13J 0.024(9) 0.043(11) 0.047(12) -0.021(9) 0.002(8) -0.014(8)
C14I 0.023(9) 0.050(12) 0.051(13) 0.003(9) 0.002(8) -0.014(8)
C14J 0.034(11) 0.10(2) 0.047(14) -0.015(13) -0.005(10) -0.027(12)
C15I 0.034(4) 0.023(4) 0.023(4) -0.003(3) 0.001(3) -0.009(3)
C16I 0.038(5) 0.032(4) 0.015(4) -0.001(3) -0.001(3) -0.016(4)
C17I 0.030(4) 0.029(4) 0.018(4) -0.003(3) 0.004(3) -0.010(4)
C18I 0.039(5) 0.028(4) 0.025(4) 0.005(3) -0.002(4) -0.020(4)
C19I 0.034(5) 0.038(5) 0.029(4) -0.003(4) 0.004(4) -0.021(4)
C20I 0.034(5) 0.035(5) 0.028(4) 0.000(4) 0.000(4) -0.018(4)
C21I 0.031(4) 0.029(4) 0.020(4) -0.001(3) 0.000(3) -0.013(3)
C22I 0.035(5) 0.024(4) 0.024(4) -0.003(3) 0.000(3) -0.012(3)
C23I 0.036(4) 0.026(4) 0.020(4) -0.002(3) 0.000(3) -0.013(3)
C24I 0.031(4) 0.026(4) 0.029(4) -0.002(3) 0.000(3) -0.012(4)
C25I 0.026(4) 0.028(4) 0.026(4) -0.005(3) -0.002(3) -0.009(3)
C26I 0.032(4) 0.029(4) 0.027(4) -0.004(3) -0.001(4) -0.011(4)
C27I 0.029(4) 0.020(4) 0.034(5) -0.002(3) -0.004(3) -0.008(3)
C28I 0.033(6) 0.034(6) 0.053(8) -0.001(5) -0.002(6) -0.012(5)
C28J 0.07(3) 0.017(19) 0.060(12) -0.019(14) -0.035(16) 0.012(18)
C29I 0.047(8) 0.043(8) 0.045(8) 0.009(6) -0.002(6) -0.005(6)
C29J 0.05(3) 0.031(15) 0.11(3) 0.01(2) 0.00(2) -0.020(18)
C30I 0.037(7) 0.035(7) 0.061(9) -0.011(6) -0.019(6) -0.010(5)
C30J 0.05(2) 0.06(3) 0.049(13) 0.007(18) 0.013(14) 0.00(2)
C31I 0.044(5) 0.026(4) 0.028(4) -0.001(3) -0.001(4) -0.017(4)
C32I 0.036(5) 0.041(5) 0.056(7) 0.008(5) -0.003(5) -0.020(4)
C33I 0.046(6) 0.034(5) 0.039(5) -0.007(4) 0.003(4) -0.021(4)
C34I 0.046(6) 0.045(5) 0.033(5) 0.004(4) -0.006(4) -0.024(5)
C1S 0.12(4) 0.24(6) 0.088(11) 0.00(2) 0.004(14) -0.06(4)
C2S 0.099(14) 0.051(12) 0.090(11) 0.016(10) 0.001(10) -0.017(11)
C3S 0.086(13) 0.019(16) 0.083(8) -0.003(8) 0.000(7) -0.007(12)
C4S 0.079(13) 0.058(12) 0.081(8) -0.006(9) 0.002(8) 0.013(10)
C5S 0.11(2) 0.12(3) 0.080(15) -0.020(16) 0.013(16) -0.03(2)
C6S 0.061(8) 0.069(9) 0.076(10) 0.016(7) -0.002(7) -0.018(7)
C7S 0.065(8) 0.046(7) 0.067(9) 0.007(6) 0.005(7) -0.011(6)
C8S 0.051(7) 0.055(7) 0.062(8) 0.013(6) 0.005(6) -0.006(6)
C9S 0.072(9) 0.051(7) 0.065(9) -0.002(6) 0.013(7) -0.008(7)
C10S 0.100(13) 0.075(10) 0.055(9) -0.009(7) 0.005(8) -0.022(9)
C5T 0.05(2) 0.06(2) 0.085(14) 0.035(17) 0.002(15) -0.012(19)
C4T 0.079(19) 0.08(3) 0.099(16) 0.017(17) -0.007(14) -0.02(2)
C3T 0.078(15) 0.02(2) 0.090(12) -0.006(12) -0.002(11) -0.009(16)
C2T 0.16(4) 0.29(10) 0.091(12) 0.005(18) -0.007(13) -0.17(6)
C1T 0.08(3) 0.06(3) 0.10(2) 0.00(2) -0.01(2) -0.04(3)

loop_
_geom_bond_atom_site_label_1
_geom_bond_atom_site_label_2
_geom_bond_distance
_geom_bond_site_symmetry_2
_geom_bond_publ_flag
As1A Cl1A 2.167(2) . ?
As1A O1A 1.782(6) . ?
As1A O2A 1.782(6) . ?
As1A N1A 1.824(7) . ?
As1A N2A 1.812(8) . ?
O1A C1A 1.385(11) . ?
O2A C22A 1.367(10) . ?
N1A C2A 1.377(11) . ?
N1A C15A 1.409(11) . ?
N2A C16A 1.392(11) . ?
N2A C21A 1.399(11) . ?
C1A C2A 1.418(12) . ?
C1A C6A 1.373(13) . ?
C2A C3A 1.405(12) . ?
C3A H3A 0.9500 . ?
C3A C4A 1.392(13) . ?
C4A C5A 1.391(13) . ?
C4A C11A 1.543(12) . ?
C5A H5A 0.9500 . ?
C5A C6A 1.407(13) . ?
C6A C7A 1.532(13) . ?
C7A C8A 1.520(14) . ?
C7A C9A 1.547(14) . ?
C7A C10A 1.554(15) . ?
C8A H8AA 0.9800 . ?
C8A H8AB 0.9800 . ?
C8A H8AC 0.9800 . ?
C9A H9AA 0.9800 . ?
C9A H9AB 0.9800 . ?
C9A H9AC 0.9800 . ?
C10A H10G 0.9800 . ?
C10A H10H 0.9800 . ?
C10A H10I 0.9800 . ?
C11A C12A 1.544(14) . ?
C11A C13A 1.519(14) . ?
C11A C14A 1.516(14) . ?
C12A H12M 0.9800 . ?
C12A H12N 0.9800 . ?
C12A H12O 0.9800 . ?
C13A H13M 0.9800 . ?
C13A H13N 0.9800 . ?
C13A H13O 0.9800 . ?
C14A H14M 0.9800 . ?
C14A H14N 0.9800 . ?
C14A H14O 0.9800 . ?
C15A C16A 1.427(13) . ?
C15A C20A 1.393(12) . ?
C16A C17A 1.384(13) . ?
C17A H17A 0.9500 . ?
C17A C18A 1.398(12) . ?
C18A H18A 0.9500 . ?
C18A C19A 1.368(13) . ?
C19A H19A 0.9500 . ?
C19A C20A 1.391(13) . ?
C20A H20A 0.9500 . ?
C21A C22A 1.396(12) . ?
C21A C26A 1.390(13) . ?
C22A C23A 1.389(12) . ?
C23A C24A 1.405(13) . ?
C23A C31A 1.528(12) . ?
C24A H24A 0.9500 . ?
C24A C25A 1.398(12) . ?
C25A C26A 1.383(13) . ?
C25A C27A 1.530(13) . ?
C26A H26A 0.9500 . ?
C27A C28A 1.47(2) . ?
C27A C28B 1.51(2) . ?
C27A C29A 1.62(2) . ?
C27A C29B 1.48(2) . ?
C27A C30A 1.527(18) . ?
C27A C30B 1.62(2) . ?
C28A H28M 0.9800 . ?
C28A H28N 0.9800 . ?
C28A H28O 0.9800 . ?
C28B H28P 0.9800 . ?
C28B H28Q 0.9800 . ?
C28B H28R 0.9800 . ?
C29A H29M 0.9800 . ?
C29A H29N 0.9800 . ?
C29A H29O 0.9800 . ?
C29B H29P 0.9800 . ?
C29B H29Q 0.9800 . ?
C29B H29R 0.9800 . ?
C30A H30M 0.9800 . ?
C30A H30N 0.9800 . ?
C30A H30O 0.9800 . ?
C30B H30P 0.9800 . ?
C30B H30Q 0.9800 . ?
C30B H30R 0.9800 . ?
C31A C32A 1.537(13) . ?
C31A C33A 1.529(13) . ?
C31A C34A 1.544(13) . ?
C32A H32G 0.9800 . ?
C32A H32H 0.9800 . ?
C32A H32I 0.9800 . ?
C33A H33G 0.9800 . ?
C33A H33H 0.9800 . ?
C33A H33I 0.9800 . ?
C34A H34G 0.9800 . ?
C34A H34H 0.9800 . ?
C34A H34I 0.9800 . ?
As1C Cl1C 2.162(2) . ?
As1C O1C 1.789(6) . ?
As1C O2C 1.793(6) . ?
As1C N1C 1.837(7) . ?
As1C N2C 1.814(8) . ?
O1C C1C 1.376(10) . ?
O2C C22C 1.386(11) . ?
N1C C2C 1.410(11) . ?
N1C C15C 1.401(12) . ?
N2C C16C 1.400(11) . ?
N2C C21C 1.393(11) . ?
C1C C2C 1.411(12) . ?
C1C C6C 1.381(13) . ?
C2C C3C 1.383(12) . ?
C3C H3C 0.9500 . ?
C3C C4C 1.392(13) . ?
C4C C5C 1.388(13) . ?
C4C C11C 1.532(12) . ?
C5C H5C 0.9500 . ?
C5C C6C 1.387(12) . ?
C6C C7C 1.547(12) . ?
C7C C8C 1.516(14) . ?
C7C C9C 1.531(14) . ?
C7C C10C 1.530(13) . ?
C8C H8CA 0.9800 . ?
C8C H8CB 0.9800 . ?
C8C H8CC 0.9800 . ?
C9C H9CA 0.9800 . ?
C9C H9CB 0.9800 . ?
C9C H9CC 0.9800 . ?
C10C H10J 0.9800 . ?
C10C H10K 0.9800 . ?
C10C H10L 0.9800 . ?
C11C C12C 1.480(15) . ?
C11C C12D 1.48(3) . ?
C11C C13C 1.508(16) . ?
C11C C13D 1.56(3) . ?
C11C C14C 1.564(16) . ?
C11C C14D 1.55(3) . ?
C12C H12P 0.9800 . ?
C12C H12Q 0.9800 . ?
C12C H12R 0.9800 . ?
C12D H12S 0.9800 . ?
C12D H12T 0.9800 . ?
C12D H12U 0.9800 . ?
C13C H13P 0.9800 . ?
C13C H13Q 0.9800 . ?
C13C H13R 0.9800 . ?
C13D H13S 0.9800 . ?
C13D H13T 0.9800 . ?
C13D H13U 0.9800 . ?
C14C H14P 0.9800 . ?
C14C H14Q 0.9800 . ?
C14C H14R 0.9800 . ?
C14D H14S 0.9800 . ?
C14D H14T 0.9800 . ?
C14D H14U 0.9800 . ?
C15C C16C 1.417(12) . ?
C15C C20C 1.390(12) . ?
C16C C17C 1.389(14) . ?
C17C H17C 0.9500 . ?
C17C C18C 1.387(13) . ?
C18C H18C 0.9500 . ?
C18C C19C 1.393(13) . ?
C19C H19C 0.9500 . ?
C19C C20C 1.365(13) . ?
C20C H20C 0.9500 . ?
C21C C22C 1.400(14) . ?
C21C C26C 1.401(13) . ?
C22C C23C 1.400(12) . ?
C23C C24C 1.394(14) . ?
C23C C31C 1.516(14) . ?
C24C H24C 0.9500 . ?
C24C C25C 1.389(14) . ?
C25C C26C 1.405(12) . ?
C25C C27C 1.544(14) . ?
C26C H26C 0.9500 . ?
C27C C28C 1.537(13) . ?
C27C C29C 1.530(14) . ?
C27C C30C 1.545(12) . ?
C28C H28S 0.9800 . ?
C28C H28T 0.9800 . ?
C28C H28U 0.9800 . ?
C29C H29S 0.9800 . ?
C29C H29T 0.9800 . ?
C29C H29U 0.9800 . ?
C30C H30S 0.9800 . ?
C30C H30T 0.9800 . ?
C30C H30U 0.9800 . ?
C31C C32C 1.533(13) . ?
C31C C33C 1.546(15) . ?
C31C C34C 1.530(15) . ?
C32C H32J 0.9800 . ?
C32C H32K 0.9800 . ?
C32C H32L 0.9800 . ?
C33C H33J 0.9800 . ?
C33C H33K 0.9800 . ?
C33C H33L 0.9800 . ?
C34C H34J 0.9800 . ?
C34C H34K 0.9800 . ?
C34C H34L 0.9800 . ?
As1E Cl1E 2.165(2) . ?
As1E O1E 1.782(6) . ?
As1E O2E 1.799(7) . ?
As1E N1E 1.847(8) . ?
As1E N2E 1.798(8) . ?
O1E C1E 1.381(11) . ?
O2E C22E 1.374(11) . ?
N1E C2E 1.400(12) . ?
N1E C15E 1.389(12) . ?
N2E C16E 1.416(12) . ?
N2E C21E 1.388(12) . ?
C1E C2E 1.412(13) . ?
C1E C6E 1.378(13) . ?
C2E C3E 1.389(13) . ?
C3E H3E 0.9500 . ?
C3E C4E 1.382(13) . ?
C4E C5E 1.375(14) . ?
C4E C11E 1.543(13) . ?
C5E H5E 0.9500 . ?
C5E C6E 1.414(13) . ?
C6E C7E 1.534(14) . ?
C7E C8E 1.518(14) . ?
C7E C9E 1.532(14) . ?
C7E C10E 1.541(15) . ?
C8E H8EA 0.9800 . ?
C8E H8EB 0.9800 . ?
C8E H8EC 0.9800 . ?
C9E H9EA 0.9800 . ?
C9E H9EB 0.9800 . ?
C9E H9EC 0.9800 . ?
C10E H10M 0.9800 . ?
C10E H10N 0.9800 . ?
C10E H10O 0.9800 . ?
C11E C12E 1.508(14) . ?
C11E C13E 1.533(13) . ?
C11E C14E 1.565(14) . ?
C12E H12V 0.9800 . ?
C12E H12W 0.9800 . ?
C12E H12X 0.9800 . ?
C13E H13V 0.9800 . ?
C13E H13W 0.9800 . ?
C13E H13X 0.9800 . ?
C14E H14V 0.9800 . ?
C14E H14W 0.9800 . ?
C14E H14X 0.9800 . ?
C15E C16E 1.409(13) . ?
C15E C20E 1.407(14) . ?
C16E C17E 1.377(13) . ?
C17E H17E 0.9500 . ?
C17E C18E 1.396(14) . ?
C18E H18E 0.9500 . ?
C18E C19E 1.375(14) . ?
C19E H19E 0.9500 . ?
C19E C20E 1.384(13) . ?
C20E H20E 0.9500 . ?
C21E C22E 1.397(14) . ?
C21E C26E 1.391(13) . ?
C22E C23E 1.401(14) . ?
C23E C24E 1.386(15) . ?
C23E C31E 1.511(15) . ?
C24E H24E 0.9500 . ?
C24E C25E 1.422(16) . ?
C25E C26E 1.380(15) . ?
C25E C27E 1.515(14) . ?
C26E H26E 0.9500 . ?
C27E C28E 1.522(15) . ?
C27E C29E 1.565(18) . ?
C27E C30E 1.531(16) . ?
C28E H28V 0.9800 . ?
C28E H28W 0.9800 . ?
C28E H28X 0.9800 . ?
C29E H29V 0.9800 . ?
C29E H29W 0.9800 . ?
C29E H29X 0.9800 . ?
C30E H30V 0.9800 . ?
C30E H30W 0.9800 . ?
C30E H30X 0.9800 . ?
C31E C32E 1.550(16) . ?
C31E C33E 1.522(17) . ?
C31E C34E 1.553(15) . ?
C32E H32M 0.9800 . ?
C32E H32N 0.9800 . ?
C32E H32O 0.9800 . ?
C33E H33M 0.9800 . ?
C33E H33N 0.9800 . ?
C33E H33O 0.9800 . ?
C34E H34M 0.9800 . ?
C34E H34N 0.9800 . ?
C34E H34O 0.9800 . ?
As1G Cl1G 2.162(2) . ?
As1G O1G 1.779(6) . ?
As1G O2G 1.799(6) . ?
As1G N1G 1.839(8) . ?
As1G N2G 1.822(8) . ?
O1G C1G 1.389(11) . ?
O2G C22G 1.370(10) . ?
N1G C2G 1.397(11) . ?
N1G C15G 1.399(11) . ?
N2G C16G 1.401(11) . ?
N2G C21G 1.396(12) . ?
C1G C2G 1.407(14) . ?
C1G C6G 1.386(13) . ?
C2G C3G 1.385(13) . ?
C3G H3G 0.9500 . ?
C3G C4G 1.381(14) . ?
C4G C5G 1.403(16) . ?
C4G C11G 1.515(14) . ?
C5G H5G 0.9500 . ?
C5G C6G 1.398(16) . ?
C6G C7G 1.540(15) . ?
C7G C8G 1.536(14) . ?
C7G C9G 1.529(15) . ?
C7G C10G 1.535(15) . ?
C8G H8GA 0.9800 . ?
C8G H8GB 0.9800 . ?
C8G H8GC 0.9800 . ?
C9G H9GA 0.9800 . ?
C9G H9GB 0.9800 . ?
C9G H9GC 0.9800 . ?
C10G H10A 0.9800 . ?
C10G H10B 0.9800 . ?
C10G H10C 0.9800 . ?
C11G C12G 1.564(19) . ?
C11G C12H 1.53(3) . ?
C11G C13G 1.534(17) . ?
C11G C13H 1.57(3) . ?
C11G C14G 1.504(15) . ?
C11G C14H 1.50(3) . ?
C12G H12A 0.9800 . ?
C12G H12B 0.9800 . ?
C12G H12C 0.9800 . ?
C12H H12D 0.9800 . ?
C12H H12E 0.9800 . ?
C12H H12F 0.9800 . ?
C13G H13A 0.9800 . ?
C13G H13B 0.9800 . ?
C13G H13C 0.9800 . ?
C13H H13D 0.9800 . ?
C13H H13E 0.9800 . ?
C13H H13F 0.9800 . ?
C14G H14A 0.9800 . ?
C14G H14B 0.9800 . ?
C14G H14C 0.9800 . ?
C14H H14D 0.9800 . ?
C14H H14E 0.9800 . ?
C14H H14F 0.9800 . ?
C15G C16G 1.414(12) . ?
C15G C20G 1.391(13) . ?
C16G C17G 1.390(13) . ?
C17G H17G 0.9500 . ?
C17G C18G 1.400(13) . ?
C18G H18G 0.9500 . ?
C18G C19G 1.392(14) . ?
C19G H19G 0.9500 . ?
C19G C20G 1.369(14) . ?
C20G H20G 0.9500 . ?
C21G C22G 1.403(12) . ?
C21G C26G 1.383(12) . ?
C22G C23G 1.407(13) . ?
C23G C24G 1.387(13) . ?
C23G C31G 1.526(13) . ?
C24G H24G 0.9500 . ?
C24G C25G 1.383(13) . ?
C25G C26G 1.403(13) . ?
C25G C27G 1.529(13) . ?
C26G H26G 0.9500 . ?
C27G C28G 1.578(18) . ?
C27G C28H 1.55(2) . ?
C27G C29G 1.515(19) . ?
C27G C29H 1.55(2) . ?
C27G C30G 1.52(2) . ?
C27G C30H 1.48(3) . ?
C28G H28A 0.9800 . ?
C28G H28B 0.9800 . ?
C28G H28C 0.9800 . ?
C28H H28D 0.9800 . ?
C28H H28E 0.9800 . ?
C28H H28F 0.9800 . ?
C29G H29A 0.9800 . ?
C29G H29B 0.9800 . ?
C29G H29C 0.9800 . ?
C29H H29D 0.9800 . ?
C29H H29E 0.9800 . ?
C29H H29F 0.9800 . ?
C30G H30A 0.9800 . ?
C30G H30B 0.9800 . ?
C30G H30C 0.9800 . ?
C30H H30D 0.9800 . ?
C30H H30E 0.9800 . ?
C30H H30F 0.9800 . ?
C31G C32G 1.530(13) . ?
C31G C33G 1.536(13) . ?
C31G C34G 1.544(13) . ?
C32G H32A 0.9800 . ?
C32G H32B 0.9800 . ?
C32G H32C 0.9800 . ?
C33G H33A 0.9800 . ?
C33G H33B 0.9800 . ?
C33G H33C 0.9800 . ?
C34G H34A 0.9800 . ?
C34G H34B 0.9800 . ?
C34G H34C 0.9800 . ?
As1I Cl1I 2.157(2) . ?
As1I O1I 1.778(6) . ?
As1I O2I 1.790(6) . ?
As1I N1I 1.832(8) . ?
As1I N2I 1.811(7) . ?
O1I C1I 1.374(10) . ?
O2I C22I 1.381(10) . ?
N1I C2I 1.405(11) . ?
N1I C15I 1.397(11) . ?
N2I C16I 1.396(11) . ?
N2I C21I 1.404(11) . ?
C1I C2I 1.411(12) . ?
C1I C6I 1.392(12) . ?
C2I C3I 1.382(12) . ?
C3I H3I 0.9500 . ?
C3I C4I 1.405(13) . ?
C4I C5I 1.386(14) . ?
C4I C11I 1.542(13) . ?
C5I H5I 0.9500 . ?
C5I C6I 1.393(13) . ?
C6I C7I 1.536(12) . ?
C7I C8I 1.528(14) . ?
C7I C9I 1.550(13) . ?
C7I C10I 1.540(14) . ?
C8I H8IA 0.9800 . ?
C8I H8IB 0.9800 . ?
C8I H8IC 0.9800 . ?
C9I H9IA 0.9800 . ?
C9I H9IB 0.9800 . ?
C9I H9IC 0.9800 . ?
C10I H10D 0.9800 . ?
C10I H10E 0.9800 . ?
C10I H10F 0.9800 . ?
C11I C12I 1.50(2) . ?
C11I C12J 1.44(2) . ?
C11I C13I 1.50(2) . ?
C11I C13J 1.555(19) . ?
C11I C14I 1.63(2) . ?
C11I C14J 1.57(2) . ?
C12I H12G 0.9800 . ?
C12I H12H 0.9800 . ?
C12I H12I 0.9800 . ?
C12J H12J 0.9800 . ?
C12J H12K 0.9800 . ?
C12J H12L 0.9800 . ?
C13I H13G 0.9800 . ?
C13I H13H 0.9800 . ?
C13I H13I 0.9800 . ?
C13J H13J 0.9800 . ?
C13J H13K 0.9800 . ?
C13J H13L 0.9800 . ?
C14I H14G 0.9800 . ?
C14I H14H 0.9800 . ?
C14I H14I 0.9800 . ?
C14J H14J 0.9800 . ?
C14J H14K 0.9800 . ?
C14J H14L 0.9800 . ?
C15I C16I 1.416(13) . ?
C15I C20I 1.403(12) . ?
C16I C17I 1.389(12) . ?
C17I H17I 0.9500 . ?
C17I C18I 1.395(12) . ?
C18I H18I 0.9500 . ?
C18I C19I 1.387(13) . ?
C19I H19I 0.9500 . ?
C19I C20I 1.368(13) . ?
C20I H20I 0.9500 . ?
C21I C22I 1.404(12) . ?
C21I C26I 1.392(12) . ?
C22I C23I 1.387(13) . ?
C23I C24I 1.404(12) . ?
C23I C31I 1.531(12) . ?
C24I H24I 0.9500 . ?
C24I C25I 1.390(12) . ?
C25I C26I 1.379(12) . ?
C25I C27I 1.543(11) . ?
C26I H26I 0.9500 . ?
C27I C28I 1.551(15) . ?
C27I C28J 1.55(3) . ?
C27I C29I 1.497(16) . ?
C27I C29J 1.53(3) . ?
C27I C30I 1.535(15) . ?
C27I C30J 1.50(3) . ?
C28I H28G 0.9800 . ?
C28I H28H 0.9800 . ?
C28I H28I 0.9800 . ?
C28J H28J 0.9800 . ?
C28J H28K 0.9800 . ?
C28J H28L 0.9800 . ?
C29I H29G 0.9800 . ?
C29I H29H 0.9800 . ?
C29I H29I 0.9800 . ?
C29J H29J 0.9800 . ?
C29J H29K 0.9800 . ?
C29J H29L 0.9800 . ?
C30I H30G 0.9800 . ?
C30I H30H 0.9800 . ?
C30I H30I 0.9800 . ?
C30J H30J 0.9800 . ?
C30J H30K 0.9800 . ?
C30J H30L 0.9800 . ?
C31I C32I 1.515(14) . ?
C31I C33I 1.542(13) . ?
C31I C34I 1.528(13) . ?
C32I H32D 0.9800 . ?
C32I H32E 0.9800 . ?
C32I H32F 0.9800 . ?
C33I H33D 0.9800 . ?
C33I H33E 0.9800 . ?
C33I H33F 0.9800 . ?
C34I H34D 0.9800 . ?
C34I H34E 0.9800 . ?
C34I H34F 0.9800 . ?
C1S H1SA 0.9800 . ?
C1S H1SB 0.9800 . ?
C1S H1SC 0.9800 . ?
C1S C2S 1.52(4) . ?
C2S H2SA 0.9900 . ?
C2S H2SB 0.9900 . ?
C2S C3S 1.51(4) . ?
C3S H3SA 0.9900 . ?
C3S H3SB 0.9900 . ?
C3S C4S 1.42(4) . ?
C4S H4SA 0.9900 . ?
C4S H4SB 0.9900 . ?
C4S C5S 1.73(4) . ?
C5S H5SA 0.9800 . ?
C5S H5SB 0.9800 . ?
C5S H5SC 0.9800 . ?
C6S H6SA 0.9800 . ?
C6S H6SB 0.9800 . ?
C6S H6SC 0.9800 . ?
C6S C7S 1.49(2) . ?
C7S H7SA 0.9900 . ?
C7S H7SB 0.9900 . ?
C7S C8S 1.501(19) . ?
C8S H8SA 0.9900 . ?
C8S H8SB 0.9900 . ?
C8S C9S 1.495(19) . ?
C9S H9SA 0.9900 . ?
C9S H9SB 0.9900 . ?
C9S C10S 1.54(2) . ?
C10S H10P 0.9800 . ?
C10S H10Q 0.9800 . ?
C10S H10R 0.9800 . ?
C5T H5TA 0.9800 . ?
C5T H5TB 0.9800 . ?
C5T H5TC 0.9800 . ?
C5T C4T 1.75(4) . ?
C4T H4TA 0.9900 . ?
C4T H4TB 0.9900 . ?
C4T C3T 1.42(5) . ?
C3T H3TA 0.9900 . ?
C3T H3TB 0.9900 . ?
C3T C2T 1.51(4) . ?
C2T H2TA 0.9900 . ?
C2T H2TB 0.9900 . ?
C2T C1T 1.53(5) . ?
C1T H1TA 0.9800 . ?
C1T H1TB 0.9800 . ?
C1T H1TC 0.9800 . ?

loop_
_geom_angle_atom_site_label_1
_geom_angle_atom_site_label_2
_geom_angle_atom_site_label_3
_geom_angle
_geom_angle_site_symmetry_1
_geom_angle_site_symmetry_3
_geom_angle_publ_flag
O1A As1A Cl1A 100.0(2) . . ?
O1A As1A O2A 86.5(3) . . ?
O1A As1A N1A 88.4(3) . . ?
O1A As1A N2A 153.5(3) . . ?
O2A As1A Cl1A 96.7(2) . . ?
O2A As1A N1A 158.3(3) . . ?
O2A As1A N2A 87.9(3) . . ?
N1A As1A Cl1A 105.0(2) . . ?
N2A As1A Cl1A 106.4(2) . . ?
N2A As1A N1A 87.3(3) . . ?
C1A O1A As1A 112.4(5) . . ?
C22A O2A As1A 111.1(5) . . ?
C2A N1A As1A 112.3(6) . . ?
C2A N1A C15A 130.1(7) . . ?
C15A N1A As1A 112.9(6) . . ?
C16A N2A As1A 114.3(6) . . ?
C16A N2A C21A 133.1(8) . . ?
C21A N2A As1A 112.1(6) . . ?
O1A C1A C2A 114.2(8) . . ?
C6A C1A O1A 121.7(8) . . ?
C6A C1A C2A 124.1(8) . . ?
N1A C2A C1A 112.6(7) . . ?
N1A C2A C3A 129.9(8) . . ?
C3A C2A C1A 117.5(8) . . ?
C2A C3A H3A 120.0 . . ?
C4A C3A C2A 120.0(8) . . ?
C4A C3A H3A 120.0 . . ?
C3A C4A C11A 119.0(8) . . ?
C5A C4A C3A 119.9(8) . . ?
C5A C4A C11A 120.9(9) . . ?
C4A C5A H5A 118.8 . . ?
C4A C5A C6A 122.4(9) . . ?
C6A C5A H5A 118.8 . . ?
C1A C6A C5A 116.1(8) . . ?
C1A C6A C7A 121.9(8) . . ?
C5A C6A C7A 122.1(9) . . ?
C6A C7A C9A 109.3(8) . . ?
C6A C7A C10A 109.4(8) . . ?
C8A C7A C6A 112.6(8) . . ?
C8A C7A C9A 107.5(9) . . ?
C8A C7A C10A 108.6(9) . . ?
C9A C7A C10A 109.5(9) . . ?
C7A C8A H8AA 109.5 . . ?
C7A C8A H8AB 109.5 . . ?
C7A C8A H8AC 109.5 . . ?
H8AA C8A H8AB 109.5 . . ?
H8AA C8A H8AC 109.5 . . ?
H8AB C8A H8AC 109.5 . . ?
C7A C9A H9AA 109.5 . . ?
C7A C9A H9AB 109.5 . . ?
C7A C9A H9AC 109.5 . . ?
H9AA C9A H9AB 109.5 . . ?
H9AA C9A H9AC 109.5 . . ?
H9AB C9A H9AC 109.5 . . ?
C7A C10A H10G 109.5 . . ?
C7A C10A H10H 109.5 . . ?
C7A C10A H10I 109.5 . . ?
H10G C10A H10H 109.5 . . ?
H10G C10A H10I 109.5 . . ?
H10H C10A H10I 109.5 . . ?
C4A C11A C12A 110.4(8) . . ?
C13A C11A C4A 111.6(8) . . ?
C13A C11A C12A 108.8(8) . . ?
C14A C11A C4A 107.8(8) . . ?
C14A C11A C12A 109.2(9) . . ?
C14A C11A C13A 108.9(8) . . ?
C11A C12A H12M 109.5 . . ?
C11A C12A H12N 109.5 . . ?
C11A C12A H12O 109.5 . . ?
H12M C12A H12N 109.5 . . ?
H12M C12A H12O 109.5 . . ?
H12N C12A H12O 109.5 . . ?
C11A C13A H13M 109.5 . . ?
C11A C13A H13N 109.5 . . ?
C11A C13A H13O 109.5 . . ?
H13M C13A H13N 109.5 . . ?
H13M C13A H13O 109.5 . . ?
H13N C13A H13O 109.5 . . ?
C11A C14A H14M 109.5 . . ?
C11A C14A H14N 109.5 . . ?
C11A C14A H14O 109.5 . . ?
H14M C14A H14N 109.5 . . ?
H14M C14A H14O 109.5 . . ?
H14N C14A H14O 109.5 . . ?
N1A C15A C16A 113.0(7) . . ?
C20A C15A N1A 127.5(8) . . ?
C20A C15A C16A 119.5(8) . . ?
N2A C16A C15A 112.5(8) . . ?
C17A C16A N2A 128.3(8) . . ?
C17A C16A C15A 119.1(8) . . ?
C16A C17A H17A 120.0 . . ?
C16A C17A C18A 119.9(9) . . ?
C18A C17A H17A 120.0 . . ?
C17A C18A H18A 119.4 . . ?
C19A C18A C17A 121.2(9) . . ?
C19A C18A H18A 119.4 . . ?
C18A C19A H19A 120.0 . . ?
C18A C19A C20A 120.0(8) . . ?
C20A C19A H19A 120.0 . . ?
C15A C20A H20A 119.9 . . ?
C19A C20A C15A 120.2(9) . . ?
C19A C20A H20A 119.9 . . ?
C22A C21A N2A 110.5(8) . . ?
C26A C21A N2A 128.9(8) . . ?
C26A C21A C22A 120.5(8) . . ?
O2A C22A C21A 116.3(7) . . ?
O2A C22A C23A 121.8(8) . . ?
C23A C22A C21A 121.9(8) . . ?
C22A C23A C24A 116.1(8) . . ?
C22A C23A C31A 120.8(8) . . ?
C24A C23A C31A 123.1(8) . . ?
C23A C24A H24A 118.6 . . ?
C25A C24A C23A 122.9(8) . . ?
C25A C24A H24A 118.6 . . ?
C24A C25A C27A 121.4(8) . . ?
C26A C25A C24A 119.2(8) . . ?
C26A C25A C27A 119.3(8) . . ?
C21A C26A H26A 120.4 . . ?
C25A C26A C21A 119.3(8) . . ?
C25A C26A H26A 120.4 . . ?
C25A C27A C29A 105.3(10) . . ?
C25A C27A C30B 107.5(11) . . ?
C28A C27A C25A 112.1(10) . . ?
C28A C27A C29A 107.1(13) . . ?
C28A C27A C30A 115.4(13) . . ?
C28B C27A C25A 116.8(12) . . ?
C28B C27A C30B 102.0(15) . . ?
C29B C27A C25A 113.0(12) . . ?
C29B C27A C28B 112.3(14) . . ?
C29B C27A C30B 103.5(14) . . ?
C30A C27A C25A 110.7(10) . . ?
C30A C27A C29A 105.4(13) . . ?
C27A C28A H28M 109.5 . . ?
C27A C28A H28N 109.5 . . ?
C27A C28A H28O 109.5 . . ?
H28M C28A H28N 109.5 . . ?
H28M C28A H28O 109.5 . . ?
H28N C28A H28O 109.5 . . ?
C27A C28B H28P 109.5 . . ?
C27A C28B H28Q 109.5 . . ?
C27A C28B H28R 109.5 . . ?
H28P C28B H28Q 109.5 . . ?
H28P C28B H28R 109.5 . . ?
H28Q C28B H28R 109.5 . . ?
C27A C29A H29M 109.5 . . ?
C27A C29A H29N 109.5 . . ?
C27A C29A H29O 109.5 . . ?
H29M C29A H29N 109.5 . . ?
H29M C29A H29O 109.5 . . ?
H29N C29A H29O 109.5 . . ?
C27A C29B H29P 109.5 . . ?
C27A C29B H29Q 109.5 . . ?
C27A C29B H29R 109.5 . . ?
H29P C29B H29Q 109.5 . . ?
H29P C29B H29R 109.5 . . ?
H29Q C29B H29R 109.5 . . ?
C27A C30A H30M 109.5 . . ?
C27A C30A H30N 109.5 . . ?
C27A C30A H30O 109.5 . . ?
H30M C30A H30N 109.5 . . ?
H30M C30A H30O 109.5 . . ?
H30N C30A H30O 109.5 . . ?
C27A C30B H30P 109.5 . . ?
C27A C30B H30Q 109.5 . . ?
C27A C30B H30R 109.5 . . ?
H30P C30B H30Q 109.5 . . ?
H30P C30B H30R 109.5 . . ?
H30Q C30B H30R 109.5 . . ?
C23A C31A C32A 111.7(8) . . ?
C23A C31A C33A 110.9(7) . . ?
C23A C31A C34A 109.5(7) . . ?
C32A C31A C34A 107.4(8) . . ?
C33A C31A C32A 107.2(8) . . ?
C33A C31A C34A 110.2(9) . . ?
C31A C32A H32G 109.5 . . ?
C31A C32A H32H 109.5 . . ?
C31A C32A H32I 109.5 . . ?
H32G C32A H32H 109.5 . . ?
H32G C32A H32I 109.5 . . ?
H32H C32A H32I 109.5 . . ?
C31A C33A H33G 109.5 . . ?
C31A C33A H33H 109.5 . . ?
C31A C33A H33I 109.5 . . ?
H33G C33A H33H 109.5 . . ?
H33G C33A H33I 109.5 . . ?
H33H C33A H33I 109.5 . . ?
C31A C34A H34G 109.5 . . ?
C31A C34A H34H 109.5 . . ?
C31A C34A H34I 109.5 . . ?
H34G C34A H34H 109.5 . . ?
H34G C34A H34I 109.5 . . ?
H34H C34A H34I 109.5 . . ?
O1C As1C Cl1C 100.6(2) . . ?
O1C As1C O2C 87.7(3) . . ?
O1C As1C N1C 88.8(3) . . ?
O1C As1C N2C 148.3(3) . . ?
O2C As1C Cl1C 94.5(2) . . ?
O2C As1C N1C 164.6(3) . . ?
O2C As1C N2C 88.2(3) . . ?
N1C As1C Cl1C 100.8(3) . . ?
N2C As1C Cl1C 111.0(3) . . ?
N2C As1C N1C 86.9(3) . . ?
C1C O1C As1C 111.7(5) . . ?
C22C O2C As1C 111.5(5) . . ?
C2C N1C As1C 111.1(6) . . ?
C15C N1C As1C 113.1(6) . . ?
C15C N1C C2C 128.5(7) . . ?
C16C N2C As1C 114.0(6) . . ?
C21C N2C As1C 112.1(6) . . ?
C21C N2C C16C 133.1(8) . . ?
O1C C1C C2C 115.9(8) . . ?
O1C C1C C6C 122.9(8) . . ?
C6C C1C C2C 121.0(8) . . ?
N1C C2C C1C 111.8(7) . . ?
C3C C2C N1C 127.4(8) . . ?
C3C C2C C1C 120.8(8) . . ?
C2C C3C H3C 120.3 . . ?
C2C C3C C4C 119.3(8) . . ?
C4C C3C H3C 120.3 . . ?
C3C C4C C11C 121.4(8) . . ?
C5C C4C C3C 117.8(8) . . ?
C5C C4C C11C 120.8(8) . . ?
C4C C5C H5C 117.5 . . ?
C6C C5C C4C 125.0(9) . . ?
C6C C5C H5C 117.5 . . ?
C1C C6C C5C 116.0(8) . . ?
C1C C6C C7C 122.4(8) . . ?
C5C C6C C7C 121.6(8) . . ?
C8C C7C C6C 111.2(8) . . ?
C8C C7C C9C 108.6(9) . . ?
C8C C7C C10C 108.1(9) . . ?
C9C C7C C6C 109.9(8) . . ?
C10C C7C C6C 109.6(8) . . ?
C10C C7C C9C 109.4(8) . . ?
C7C C8C H8CA 109.5 . . ?
C7C C8C H8CB 109.5 . . ?
C7C C8C H8CC 109.5 . . ?
H8CA C8C H8CB 109.5 . . ?
H8CA C8C H8CC 109.5 . . ?
H8CB C8C H8CC 109.5 . . ?
C7C C9C H9CA 109.5 . . ?
C7C C9C H9CB 109.5 . . ?
C7C C9C H9CC 109.5 . . ?
H9CA C9C H9CB 109.5 . . ?
H9CA C9C H9CC 109.5 . . ?
H9CB C9C H9CC 109.5 . . ?
C7C C10C H10J 109.5 . . ?
C7C C10C H10K 109.5 . . ?
C7C C10C H10L 109.5 . . ?
H10J C10C H10K 109.5 . . ?
H10J C10C H10L 109.5 . . ?
H10K C10C H10L 109.5 . . ?
C4C C11C C13D 106.1(19) . . ?
C4C C11C C14C 105.8(9) . . ?
C4C C11C C14D 117.4(19) . . ?
C12C C11C C4C 113.2(8) . . ?
C12C C11C C13C 111.3(11) . . ?
C12C C11C C14C 108.6(10) . . ?
C12D C11C C4C 114.8(18) . . ?
C12D C11C C13D 100(3) . . ?
C12D C11C C14D 116(3) . . ?
C13C C11C C4C 109.6(9) . . ?
C13C C11C C14C 108.1(10) . . ?
C14D C11C C13D 98(4) . . ?
C11C C12C H12P 109.5 . . ?
C11C C12C H12Q 109.5 . . ?
C11C C12C H12R 109.5 . . ?
H12P C12C H12Q 109.5 . . ?
H12P C12C H12R 109.5 . . ?
H12Q C12C H12R 109.5 . . ?
C11C C12D H12S 109.5 . . ?
C11C C12D H12T 109.5 . . ?
C11C C12D H12U 109.5 . . ?
H12S C12D H12T 109.5 . . ?
H12S C12D H12U 109.5 . . ?
H12T C12D H12U 109.5 . . ?
C11C C13C H13P 109.5 . . ?
C11C C13C H13Q 109.5 . . ?
C11C C13C H13R 109.5 . . ?
H13P C13C H13Q 109.5 . . ?
H13P C13C H13R 109.5 . . ?
H13Q C13C H13R 109.5 . . ?
C11C C13D H13S 109.5 . . ?
C11C C13D H13T 109.5 . . ?
C11C C13D H13U 109.5 . . ?
H13S C13D H13T 109.5 . . ?
H13S C13D H13U 109.5 . . ?
H13T C13D H13U 109.5 . . ?
C11C C14C H14P 109.5 . . ?
C11C C14C H14Q 109.5 . . ?
C11C C14C H14R 109.5 . . ?
H14P C14C H14Q 109.5 . . ?
H14P C14C H14R 109.5 . . ?
H14Q C14C H14R 109.5 . . ?
C11C C14D H14S 109.5 . . ?
C11C C14D H14T 109.5 . . ?
C11C C14D H14U 109.5 . . ?
H14S C14D H14T 109.5 . . ?
H14S C14D H14U 109.5 . . ?
H14T C14D H14U 109.5 . . ?
N1C C15C C16C 113.1(7) . . ?
C20C C15C N1C 127.4(8) . . ?
C20C C15C C16C 119.5(8) . . ?
N2C C16C C15C 112.9(8) . . ?
C17C C16C N2C 127.1(8) . . ?
C17C C16C C15C 119.9(8) . . ?
C16C C17C H17C 120.2 . . ?
C18C C17C C16C 119.6(9) . . ?
C18C C17C H17C 120.2 . . ?
C17C C18C H18C 120.1 . . ?
C17C C18C C19C 119.7(9) . . ?
C19C C18C H18C 120.1 . . ?
C18C C19C H19C 119.3 . . ?
C20C C19C C18C 121.5(8) . . ?
C20C C19C H19C 119.3 . . ?
C15C C20C H20C 120.1 . . ?
C19C C20C C15C 119.7(9) . . ?
C19C C20C H20C 120.1 . . ?
N2C C21C C22C 112.4(8) . . ?
N2C C21C C26C 128.2(9) . . ?
C22C C21C C26C 119.4(8) . . ?
O2C C22C C21C 114.7(7) . . ?
O2C C22C C23C 122.0(9) . . ?
C21C C22C C23C 123.2(9) . . ?
C22C C23C C31C 120.8(9) . . ?
C24C C23C C22C 115.0(9) . . ?
C24C C23C C31C 124.2(8) . . ?
C23C C24C H24C 117.9 . . ?
C25C C24C C23C 124.2(8) . . ?
C25C C24C H24C 117.9 . . ?
C24C C25C C26C 119.1(9) . . ?
C24C C25C C27C 122.3(8) . . ?
C26C C25C C27C 118.6(9) . . ?
C21C C26C C25C 119.0(9) . . ?
C21C C26C H26C 120.5 . . ?
C25C C26C H26C 120.5 . . ?
C25C C27C C30C 111.9(8) . . ?
C28C C27C C25C 109.8(8) . . ?
C28C C27C C30C 108.7(7) . . ?
C29C C27C C25C 110.0(8) . . ?
C29C C27C C28C 108.3(9) . . ?
C29C C27C C30C 108.1(9) . . ?
C27C C28C H28S 109.5 . . ?
C27C C28C H28T 109.5 . . ?
C27C C28C H28U 109.5 . . ?
H28S C28C H28T 109.5 . . ?
H28S C28C H28U 109.5 . . ?
H28T C28C H28U 109.5 . . ?
C27C C29C H29S 109.5 . . ?
C27C C29C H29T 109.5 . . ?
C27C C29C H29U 109.5 . . ?
H29S C29C H29T 109.5 . . ?
H29S C29C H29U 109.5 . . ?
H29T C29C H29U 109.5 . . ?
C27C C30C H30S 109.5 . . ?
C27C C30C H30T 109.5 . . ?
C27C C30C H30U 109.5 . . ?
H30S C30C H30T 109.5 . . ?
H30S C30C H30U 109.5 . . ?
H30T C30C H30U 109.5 . . ?
C23C C31C C32C 111.1(8) . . ?
C23C C31C C33C 109.6(8) . . ?
C23C C31C C34C 110.2(8) . . ?
C32C C31C C33C 107.1(8) . . ?
C34C C31C C32C 108.1(8) . . ?
C34C C31C C33C 110.7(9) . . ?
C31C C32C H32J 109.5 . . ?
C31C C32C H32K 109.5 . . ?
C31C C32C H32L 109.5 . . ?
H32J C32C H32K 109.5 . . ?
H32J C32C H32L 109.5 . . ?
H32K C32C H32L 109.5 . . ?
C31C C33C H33J 109.5 . . ?
C31C C33C H33K 109.5 . . ?
C31C C33C H33L 109.5 . . ?
H33J C33C H33K 109.5 . . ?
H33J C33C H33L 109.5 . . ?
H33K C33C H33L 109.5 . . ?
C31C C34C H34J 109.5 . . ?
C31C C34C H34K 109.5 . . ?
C31C C34C H34L 109.5 . . ?
H34J C34C H34K 109.5 . . ?
H34J C34C H34L 109.5 . . ?
H34K C34C H34L 109.5 . . ?
O1E As1E Cl1E 100.9(2) . . ?
O1E As1E O2E 89.0(3) . . ?
O1E As1E N1E 88.3(3) . . ?
O1E As1E N2E 150.8(3) . . ?
O2E As1E Cl1E 94.6(2) . . ?
O2E As1E N1E 162.8(3) . . ?
N1E As1E Cl1E 102.6(3) . . ?
N2E As1E Cl1E 108.3(3) . . ?
N2E As1E O2E 87.4(3) . . ?
N2E As1E N1E 86.6(4) . . ?
C1E O1E As1E 112.7(6) . . ?
C22E O2E As1E 111.0(6) . . ?
C2E N1E As1E 111.4(6) . . ?
C15E N1E As1E 112.8(6) . . ?
C15E N1E C2E 128.5(8) . . ?
C16E N2E As1E 114.8(6) . . ?
C21E N2E As1E 113.0(7) . . ?
C21E N2E C16E 131.8(8) . . ?
O1E C1E C2E 115.1(8) . . ?
C6E C1E O1E 123.2(8) . . ?
C6E C1E C2E 121.7(9) . . ?
N1E C2E C1E 112.3(8) . . ?
C3E C2E N1E 127.8(9) . . ?
C3E C2E C1E 119.9(9) . . ?
C2E C3E H3E 120.0 . . ?
C4E C3E C2E 119.9(9) . . ?
C4E C3E H3E 120.0 . . ?
C3E C4E C11E 120.1(9) . . ?
C5E C4E C3E 118.6(9) . . ?
C5E C4E C11E 121.3(8) . . ?
C4E C5E H5E 117.9 . . ?
C4E C5E C6E 124.1(9) . . ?
C6E C5E H5E 117.9 . . ?
C1E C6E C5E 115.6(9) . . ?
C1E C6E C7E 121.9(8) . . ?
C5E C6E C7E 122.4(8) . . ?
C6E C7E C10E 108.1(8) . . ?
C8E C7E C6E 111.9(9) . . ?
C8E C7E C9E 108.0(9) . . ?
C8E C7E C10E 108.9(9) . . ?
C9E C7E C6E 109.6(8) . . ?
C9E C7E C10E 110.5(10) . . ?
C7E C8E H8EA 109.5 . . ?
C7E C8E H8EB 109.5 . . ?
C7E C8E H8EC 109.5 . . ?
H8EA C8E H8EB 109.5 . . ?
H8EA C8E H8EC 109.5 . . ?
H8EB C8E H8EC 109.5 . . ?
C7E C9E H9EA 109.5 . . ?
C7E C9E H9EB 109.5 . . ?
C7E C9E H9EC 109.5 . . ?
H9EA C9E H9EB 109.5 . . ?
H9EA C9E H9EC 109.5 . . ?
H9EB C9E H9EC 109.5 . . ?
C7E C10E H10M 109.5 . . ?
C7E C10E H10N 109.5 . . ?
C7E C10E H10O 109.5 . . ?
H10M C10E H10N 109.5 . . ?
H10M C10E H10O 109.5 . . ?
H10N C10E H10O 109.5 . . ?
C4E C11E C14E 109.6(9) . . ?
C12E C11E C4E 112.7(8) . . ?
C12E C11E C13E 108.4(9) . . ?
C12E C11E C14E 108.7(8) . . ?
C13E C11E C4E 107.4(7) . . ?
C13E C11E C14E 110.1(8) . . ?
C11E C12E H12V 109.5 . . ?
C11E C12E H12W 109.5 . . ?
C11E C12E H12X 109.5 . . ?
H12V C12E H12W 109.5 . . ?
H12V C12E H12X 109.5 . . ?
H12W C12E H12X 109.5 . . ?
C11E C13E H13V 109.5 . . ?
C11E C13E H13W 109.5 . . ?
C11E C13E H13X 109.5 . . ?
H13V C13E H13W 109.5 . . ?
H13V C13E H13X 109.5 . . ?
H13W C13E H13X 109.5 . . ?
C11E C14E H14V 109.5 . . ?
C11E C14E H14W 109.5 . . ?
C11E C14E H14X 109.5 . . ?
H14V C14E H14W 109.5 . . ?
H14V C14E H14X 109.5 . . ?
H14W C14E H14X 109.5 . . ?
N1E C15E C16E 114.2(8) . . ?
N1E C15E C20E 126.7(9) . . ?
C20E C15E C16E 119.1(8) . . ?
C15E C16E N2E 111.6(8) . . ?
C17E C16E N2E 126.9(9) . . ?
C17E C16E C15E 121.3(9) . . ?
C16E C17E H17E 120.8 . . ?
C16E C17E C18E 118.5(9) . . ?
C18E C17E H17E 120.8 . . ?
C17E C18E H18E 119.5 . . ?
C19E C18E C17E 121.1(9) . . ?
C19E C18E H18E 119.5 . . ?
C18E C19E H19E 119.5 . . ?
C18E C19E C20E 121.0(9) . . ?
C20E C19E H19E 119.5 . . ?
C15E C20E H20E 120.5 . . ?
C19E C20E C15E 118.9(9) . . ?
C19E C20E H20E 120.5 . . ?
N2E C21E C22E 111.1(8) . . ?
N2E C21E C26E 128.0(10) . . ?
C26E C21E C22E 120.8(9) . . ?
O2E C22E C21E 115.3(8) . . ?
O2E C22E C23E 123.0(9) . . ?
C21E C22E C23E 121.7(9) . . ?
C22E C23E C31E 120.9(9) . . ?
C24E C23E C22E 115.9(10) . . ?
C24E C23E C31E 123.2(9) . . ?
C23E C24E H24E 118.2 . . ?
C23E C24E C25E 123.6(10) . . ?
C25E C24E H24E 118.2 . . ?
C24E C25E C27E 120.0(10) . . ?
C26E C25E C24E 118.4(10) . . ?
C26E C25E C27E 121.5(11) . . ?
C21E C26E H26E 120.2 . . ?
C25E C26E C21E 119.6(10) . . ?
C25E C26E H26E 120.2 . . ?
C25E C27E C28E 110.4(9) . . ?
C25E C27E C29E 111.9(9) . . ?
C25E C27E C30E 110.4(10) . . ?
C28E C27E C29E 106.6(10) . . ?
C28E C27E C30E 109.9(10) . . ?
C30E C27E C29E 107.6(10) . . ?
C27E C28E H28V 109.5 . . ?
C27E C28E H28W 109.5 . . ?
C27E C28E H28X 109.5 . . ?
H28V C28E H28W 109.5 . . ?
H28V C28E H28X 109.5 . . ?
H28W C28E H28X 109.5 . . ?
C27E C29E H29V 109.5 . . ?
C27E C29E H29W 109.5 . . ?
C27E C29E H29X 109.5 . . ?
H29V C29E H29W 109.5 . . ?
H29V C29E H29X 109.5 . . ?
H29W C29E H29X 109.5 . . ?
C27E C30E H30V 109.5 . . ?
C27E C30E H30W 109.5 . . ?
C27E C30E H30X 109.5 . . ?
H30V C30E H30W 109.5 . . ?
H30V C30E H30X 109.5 . . ?
H30W C30E H30X 109.5 . . ?
C23E C31E C32E 112.2(10) . . ?
C23E C31E C33E 110.3(10) . . ?
C23E C31E C34E 110.4(9) . . ?
C32E C31E C34E 107.3(10) . . ?
C33E C31E C32E 107.7(10) . . ?
C33E C31E C34E 108.9(10) . . ?
C31E C32E H32M 109.5 . . ?
C31E C32E H32N 109.5 . . ?
C31E C32E H32O 109.5 . . ?
H32M C32E H32N 109.5 . . ?
H32M C32E H32O 109.5 . . ?
H32N C32E H32O 109.5 . . ?
C31E C33E H33M 109.5 . . ?
C31E C33E H33N 109.5 . . ?
C31E C33E H33O 109.5 . . ?
H33M C33E H33N 109.5 . . ?
H33M C33E H33O 109.5 . . ?
H33N C33E H33O 109.5 . . ?
C31E C34E H34M 109.5 . . ?
C31E C34E H34N 109.5 . . ?
C31E C34E H34O 109.5 . . ?
H34M C34E H34N 109.5 . . ?
H34M C34E H34O 109.5 . . ?
H34N C34E H34O 109.5 . . ?
O1G As1G Cl1G 99.6(2) . . ?
O1G As1G O2G 88.2(3) . . ?
O1G As1G N1G 88.7(3) . . ?
O1G As1G N2G 151.7(3) . . ?
O2G As1G Cl1G 96.4(2) . . ?
O2G As1G N1G 161.4(3) . . ?
O2G As1G N2G 87.7(3) . . ?
N1G As1G Cl1G 102.2(3) . . ?
N2G As1G Cl1G 108.7(3) . . ?
N2G As1G N1G 86.4(3) . . ?
C1G O1G As1G 111.7(6) . . ?
C22G O2G As1G 111.7(5) . . ?
C2G N1G As1G 111.4(6) . . ?
C2G N1G C15G 128.1(8) . . ?
C15G N1G As1G 112.8(6) . . ?
C16G N2G As1G 114.2(6) . . ?
C21G N2G As1G 112.5(6) . . ?
C21G N2G C16G 130.6(8) . . ?
O1G C1G C2G 115.3(8) . . ?
C6G C1G O1G 122.4(9) . . ?
C6G C1G C2G 122.3(9) . . ?
N1G C2G C1G 112.1(8) . . ?
C3G C2G N1G 128.6(9) . . ?
C3G C2G C1G 119.3(9) . . ?
C2G C3G H3G 119.5 . . ?
C4G C3G C2G 120.9(10) . . ?
C4G C3G H3G 119.5 . . ?
C3G C4G C5G 117.8(9) . . ?
C3G C4G C11G 122.9(10) . . ?
C5G C4G C11G 119.3(9) . . ?
C4G C5G H5G 118.2 . . ?
C6G C5G C4G 123.7(9) . . ?
C6G C5G H5G 118.2 . . ?
C1G C6G C5G 115.9(10) . . ?
C1G C6G C7G 121.6(10) . . ?
C5G C6G C7G 122.4(9) . . ?
C8G C7G C6G 110.8(10) . . ?
C9G C7G C6G 111.5(8) . . ?
C9G C7G C8G 108.2(9) . . ?
C9G C7G C10G 111.0(10) . . ?
C10G C7G C6G 107.0(9) . . ?
C10G C7G C8G 108.3(9) . . ?
C7G C8G H8GA 109.5 . . ?
C7G C8G H8GB 109.5 . . ?
C7G C8G H8GC 109.5 . . ?
H8GA C8G H8GB 109.5 . . ?
H8GA C8G H8GC 109.5 . . ?
H8GB C8G H8GC 109.5 . . ?
C7G C9G H9GA 109.5 . . ?
C7G C9G H9GB 109.5 . . ?
C7G C9G H9GC 109.5 . . ?
H9GA C9G H9GB 109.5 . . ?
H9GA C9G H9GC 109.5 . . ?
H9GB C9G H9GC 109.5 . . ?
C7G C10G H10A 109.5 . . ?
C7G C10G H10B 109.5 . . ?
C7G C10G H10C 109.5 . . ?
H10A C10G H10B 109.5 . . ?
H10A C10G H10C 109.5 . . ?
H10B C10G H10C 109.5 . . ?
C4G C11G C12G 112.5(9) . . ?
C4G C11G C12H 112(2) . . ?
C4G C11G C13G 109.4(10) . . ?
C4G C11G C13H 112(2) . . ?
C12H C11G C13H 102(4) . . ?
C13G C11G C12G 105.3(12) . . ?
C14G C11G C4G 111.8(10) . . ?
C14G C11G C12G 107.6(10) . . ?
C14G C11G C13G 110.1(10) . . ?
C14H C11G C4G 108(3) . . ?
C14H C11G C12H 121(3) . . ?
C14H C11G C13H 100(4) . . ?
C11G C12G H12A 109.5 . . ?
C11G C12G H12B 109.5 . . ?
C11G C12G H12C 109.5 . . ?
H12A C12G H12B 109.5 . . ?
H12A C12G H12C 109.5 . . ?
H12B C12G H12C 109.5 . . ?
C11G C12H H12D 109.5 . . ?
C11G C12H H12E 109.5 . . ?
C11G C12H H12F 109.5 . . ?
H12D C12H H12E 109.5 . . ?
H12D C12H H12F 109.5 . . ?
H12E C12H H12F 109.5 . . ?
C11G C13G H13A 109.5 . . ?
C11G C13G H13B 109.5 . . ?
C11G C13G H13C 109.5 . . ?
H13A C13G H13B 109.5 . . ?
H13A C13G H13C 109.5 . . ?
H13B C13G H13C 109.5 . . ?
C11G C13H H13D 109.5 . . ?
C11G C13H H13E 109.5 . . ?
C11G C13H H13F 109.5 . . ?
H13D C13H H13E 109.5 . . ?
H13D C13H H13F 109.5 . . ?
H13E C13H H13F 109.5 . . ?
C11G C14G H14A 109.5 . . ?
C11G C14G H14B 109.5 . . ?
C11G C14G H14C 109.5 . . ?
H14A C14G H14B 109.5 . . ?
H14A C14G H14C 109.5 . . ?
H14B C14G H14C 109.5 . . ?
C11G C14H H14D 109.5 . . ?
C11G C14H H14E 109.5 . . ?
C11G C14H H14F 109.5 . . ?
H14D C14H H14E 109.5 . . ?
H14D C14H H14F 109.5 . . ?
H14E C14H H14F 109.5 . . ?
N1G C15G C16G 113.8(8) . . ?
C20G C15G N1G 127.4(8) . . ?
C20G C15G C16G 118.8(8) . . ?
N2G C16G C15G 112.1(8) . . ?
C17G C16G N2G 126.5(8) . . ?
C17G C16G C15G 121.2(8) . . ?
C16G C17G H17G 121.4 . . ?
C16G C17G C18G 117.3(9) . . ?
C18G C17G H17G 121.4 . . ?
C17G C18G H18G 118.8 . . ?
C19G C18G C17G 122.4(9) . . ?
C19G C18G H18G 118.8 . . ?
C18G C19G H19G 120.5 . . ?
C20G C19G C18G 119.1(9) . . ?
C20G C19G H19G 120.5 . . ?
C15G C20G H20G 119.4 . . ?
C19G C20G C15G 121.2(9) . . ?
C19G C20G H20G 119.4 . . ?
N2G C21G C22G 111.2(8) . . ?
C26G C21G N2G 128.3(8) . . ?
C26G C21G C22G 120.4(8) . . ?
O2G C22G C21G 116.0(8) . . ?
O2G C22G C23G 122.7(8) . . ?
C21G C22G C23G 121.3(8) . . ?
C22G C23G C31G 121.4(8) . . ?
C24G C23G C22G 115.7(8) . . ?
C24G C23G C31G 122.9(8) . . ?
C23G C24G H24G 117.7 . . ?
C25G C24G C23G 124.7(9) . . ?
C25G C24G H24G 117.7 . . ?
C24G C25G C26G 118.1(8) . . ?
C24G C25G C27G 121.7(8) . . ?
C26G C25G C27G 120.1(8) . . ?
C21G C26G C25G 119.7(8) . . ?
C21G C26G H26G 120.2 . . ?
C25G C26G H26G 120.2 . . ?
C25G C27G C28G 108.7(10) . . ?
C25G C27G C28H 110.0(12) . . ?
C25G C27G C29H 105.0(12) . . ?
C29G C27G C25G 114.9(10) . . ?
C29G C27G C28G 107.0(11) . . ?
C29G C27G C30G 109.5(12) . . ?
C29H C27G C28H 106(2) . . ?
C30G C27G C25G 110.8(10) . . ?
C30G C27G C28G 105.5(12) . . ?
C30H C27G C25G 115.0(14) . . ?
C30H C27G C28H 110.2(17) . . ?
C30H C27G C29H 110(2) . . ?
C27G C28G H28A 109.5 . . ?
C27G C28G H28B 109.5 . . ?
C27G C28G H28C 109.5 . . ?
H28A C28G H28B 109.5 . . ?
H28A C28G H28C 109.5 . . ?
H28B C28G H28C 109.5 . . ?
C27G C28H H28D 109.5 . . ?
C27G C28H H28E 109.5 . . ?
C27G C28H H28F 109.5 . . ?
H28D C28H H28E 109.5 . . ?
H28D C28H H28F 109.5 . . ?
H28E C28H H28F 109.5 . . ?
C27G C29G H29A 109.5 . . ?
C27G C29G H29B 109.5 . . ?
C27G C29G H29C 109.5 . . ?
H29A C29G H29B 109.5 . . ?
H29A C29G H29C 109.5 . . ?
H29B C29G H29C 109.5 . . ?
C27G C29H H29D 109.5 . . ?
C27G C29H H29E 109.5 . . ?
C27G C29H H29F 109.5 . . ?
H29D C29H H29E 109.5 . . ?
H29D C29H H29F 109.5 . . ?
H29E C29H H29F 109.5 . . ?
C27G C30G H30A 109.5 . . ?
C27G C30G H30B 109.5 . . ?
C27G C30G H30C 109.5 . . ?
H30A C30G H30B 109.5 . . ?
H30A C30G H30C 109.5 . . ?
H30B C30G H30C 109.5 . . ?
C27G C30H H30D 109.5 . . ?
C27G C30H H30E 109.5 . . ?
C27G C30H H30F 109.5 . . ?
H30D C30H H30E 109.5 . . ?
H30D C30H H30F 109.5 . . ?
H30E C30H H30F 109.5 . . ?
C23G C31G C32G 111.4(8) . . ?
C23G C31G C33G 109.4(7) . . ?
C23G C31G C34G 109.3(8) . . ?
C32G C31G C33G 108.6(8) . . ?
C32G C31G C34G 108.0(8) . . ?
C33G C31G C34G 110.1(8) . . ?
C31G C32G H32A 109.5 . . ?
C31G C32G H32B 109.5 . . ?
C31G C32G H32C 109.5 . . ?
H32A C32G H32B 109.5 . . ?
H32A C32G H32C 109.5 . . ?
H32B C32G H32C 109.5 . . ?
C31G C33G H33A 109.5 . . ?
C31G C33G H33B 109.5 . . ?
C31G C33G H33C 109.5 . . ?
H33A C33G H33B 109.5 . . ?
H33A C33G H33C 109.5 . . ?
H33B C33G H33C 109.5 . . ?
C31G C34G H34A 109.5 . . ?
C31G C34G H34B 109.5 . . ?
C31G C34G H34C 109.5 . . ?
H34A C34G H34B 109.5 . . ?
H34A C34G H34C 109.5 . . ?
H34B C34G H34C 109.5 . . ?
O1I As1I Cl1I 100.3(2) . . ?
O1I As1I O2I 87.0(3) . . ?
O1I As1I N1I 88.5(3) . . ?
O1I As1I N2I 152.4(3) . . ?
O2I As1I Cl1I 96.9(2) . . ?
O2I As1I N1I 159.7(3) . . ?
O2I As1I N2I 88.1(3) . . ?
N1I As1I Cl1I 103.4(3) . . ?
N2I As1I Cl1I 107.2(2) . . ?
N2I As1I N1I 86.9(3) . . ?
C1I O1I As1I 112.8(5) . . ?
C22I O2I As1I 111.6(5) . . ?
C2I N1I As1I 111.5(6) . . ?
C15I N1I As1I 112.8(6) . . ?
C15I N1I C2I 129.5(8) . . ?
C16I N2I As1I 114.4(6) . . ?
C16I N2I C21I 131.5(7) . . ?
C21I N2I As1I 112.5(6) . . ?
O1I C1I C2I 115.1(7) . . ?
O1I C1I C6I 122.9(8) . . ?
C6I C1I C2I 122.0(8) . . ?
N1I C2I C1I 111.9(8) . . ?
C3I C2I N1I 128.0(8) . . ?
C3I C2I C1I 120.0(8) . . ?
C2I C3I H3I 120.6 . . ?
C2I C3I C4I 118.9(8) . . ?
C4I C3I H3I 120.6 . . ?
C3I C4I C11I 119.6(9) . . ?
C5I C4I C3I 119.7(9) . . ?
C5I C4I C11I 120.7(9) . . ?
C4I C5I H5I 118.5 . . ?
C4I C5I C6I 123.0(9) . . ?
C6I C5I H5I 118.5 . . ?
C1I C6I C5I 116.4(8) . . ?
C1I C6I C7I 120.8(8) . . ?
C5I C6I C7I 122.7(8) . . ?
C6I C7I C9I 110.7(8) . . ?
C6I C7I C10I 108.8(7) . . ?
C8I C7I C6I 112.1(8) . . ?
C8I C7I C9I 107.8(8) . . ?
C8I C7I C10I 108.4(8) . . ?
C10I C7I C9I 109.0(8) . . ?
C7I C8I H8IA 109.5 . . ?
C7I C8I H8IB 109.5 . . ?
C7I C8I H8IC 109.5 . . ?
H8IA C8I H8IB 109.5 . . ?
H8IA C8I H8IC 109.5 . . ?
H8IB C8I H8IC 109.5 . . ?
C7I C9I H9IA 109.5 . . ?
C7I C9I H9IB 109.5 . . ?
C7I C9I H9IC 109.5 . . ?
H9IA C9I H9IB 109.5 . . ?
H9IA C9I H9IC 109.5 . . ?
H9IB C9I H9IC 109.5 . . ?
C7I C10I H10D 109.5 . . ?
C7I C10I H10E 109.5 . . ?
C7I C10I H10F 109.5 . . ?
H10D C10I H10E 109.5 . . ?
H10D C10I H10F 109.5 . . ?
H10E C10I H10F 109.5 . . ?
C4I C11I C13J 106.1(9) . . ?
C4I C11I C14I 106.5(10) . . ?
C4I C11I C14J 106.1(11) . . ?
C12I C11I C4I 111.0(12) . . ?
C12I C11I C14I 103.7(15) . . ?
C12J C11I C4I 113.6(13) . . ?
C12J C11I C13J 109(2) . . ?
C12J C11I C14J 116(2) . . ?
C13I C11I C4I 116.4(11) . . ?
C13I C11I C12I 111.7(16) . . ?
C13I C11I C14I 106.6(14) . . ?
C13J C11I C14J 105.3(13) . . ?
C11I C12I H12G 109.5 . . ?
C11I C12I H12H 109.5 . . ?
C11I C12I H12I 109.5 . . ?
H12G C12I H12H 109.5 . . ?
H12G C12I H12I 109.5 . . ?
H12H C12I H12I 109.5 . . ?
C11I C12J H12J 109.5 . . ?
C11I C12J H12K 109.5 . . ?
C11I C12J H12L 109.5 . . ?
H12J C12J H12K 109.5 . . ?
H12J C12J H12L 109.5 . . ?
H12K C12J H12L 109.5 . . ?
C11I C13I H13G 109.5 . . ?
C11I C13I H13H 109.5 . . ?
C11I C13I H13I 109.5 . . ?
H13G C13I H13H 109.5 . . ?
H13G C13I H13I 109.5 . . ?
H13H C13I H13I 109.5 . . ?
C11I C13J H13J 109.5 . . ?
C11I C13J H13K 109.5 . . ?
C11I C13J H13L 109.5 . . ?
H13J C13J H13K 109.5 . . ?
H13J C13J H13L 109.5 . . ?
H13K C13J H13L 109.5 . . ?
C11I C14I H14G 109.5 . . ?
C11I C14I H14H 109.5 . . ?
C11I C14I H14I 109.5 . . ?
H14G C14I H14H 109.5 . . ?
H14G C14I H14I 109.5 . . ?
H14H C14I H14I 109.5 . . ?
C11I C14J H14J 109.5 . . ?
C11I C14J H14K 109.5 . . ?
C11I C14J H14L 109.5 . . ?
H14J C14J H14K 109.5 . . ?
H14J C14J H14L 109.5 . . ?
H14K C14J H14L 109.5 . . ?
N1I C15I C16I 113.7(8) . . ?
N1I C15I C20I 127.4(8) . . ?
C20I C15I C16I 118.8(8) . . ?
N2I C16I C15I 112.1(7) . . ?
C17I C16I N2I 127.8(8) . . ?
C17I C16I C15I 120.0(8) . . ?
C16I C17I H17I 119.9 . . ?
C16I C17I C18I 120.2(8) . . ?
C18I C17I H17I 119.9 . . ?
C17I C18I H18I 120.4 . . ?
C19I C18I C17I 119.1(8) . . ?
C19I C18I H18I 120.4 . . ?
C18I C19I H19I 119.1 . . ?
C20I C19I C18I 121.8(8) . . ?
C20I C19I H19I 119.1 . . ?
C15I C20I H20I 120.0 . . ?
C19I C20I C15I 120.0(9) . . ?
C19I C20I H20I 120.0 . . ?
N2I C21I C22I 111.2(7) . . ?
C26I C21I N2I 129.4(8) . . ?
C26I C21I C22I 119.3(8) . . ?
O2I C22I C21I 115.3(8) . . ?
O2I C22I C23I 122.5(7) . . ?
C23I C22I C21I 122.2(8) . . ?
C22I C23I C24I 116.2(8) . . ?
C22I C23I C31I 120.7(8) . . ?
C24I C23I C31I 123.1(8) . . ?
C23I C24I H24I 118.5 . . ?
C25I C24I C23I 122.9(8) . . ?
C25I C24I H24I 118.5 . . ?
C24I C25I C27I 122.0(8) . . ?
C26I C25I C24I 119.2(8) . . ?
C26I C25I C27I 118.9(8) . . ?
C21I C26I H26I 119.9 . . ?
C25I C26I C21I 120.2(8) . . ?
C25I C26I H26I 119.9 . . ?
C25I C27I C28I 112.7(8) . . ?
C25I C27I C28J 106.0(18) . . ?
C29I C27I C25I 110.6(8) . . ?
C29I C27I C28I 108.8(10) . . ?
C29I C27I C30I 109.3(11) . . ?
C29J C27I C25I 112(2) . . ?
C29J C27I C28J 98(4) . . ?
C30I C27I C25I 108.9(8) . . ?
C30I C27I C28I 106.4(9) . . ?
C30J C27I C25I 115(2) . . ?
C30J C27I C28J 113(4) . . ?
C30J C27I C29J 111(4) . . ?
C27I C28I H28G 109.5 . . ?
C27I C28I H28H 109.5 . . ?
C27I C28I H28I 109.5 . . ?
H28G C28I H28H 109.5 . . ?
H28G C28I H28I 109.5 . . ?
H28H C28I H28I 109.5 . . ?
C27I C28J H28J 109.5 . . ?
C27I C28J H28K 109.5 . . ?
C27I C28J H28L 109.5 . . ?
H28J C28J H28K 109.5 . . ?
H28J C28J H28L 109.5 . . ?
H28K C28J H28L 109.5 . . ?
C27I C29I H29G 109.5 . . ?
C27I C29I H29H 109.5 . . ?
C27I C29I H29I 109.5 . . ?
H29G C29I H29H 109.5 . . ?
H29G C29I H29I 109.5 . . ?
H29H C29I H29I 109.5 . . ?
C27I C29J H29J 109.5 . . ?
C27I C29J H29K 109.5 . . ?
C27I C29J H29L 109.5 . . ?
H29J C29J H29K 109.5 . . ?
H29J C29J H29L 109.5 . . ?
H29K C29J H29L 109.5 . . ?
C27I C30I H30G 109.5 . . ?
C27I C30I H30H 109.5 . . ?
C27I C30I H30I 109.5 . . ?
H30G C30I H30H 109.5 . . ?
H30G C30I H30I 109.5 . . ?
H30H C30I H30I 109.5 . . ?
C27I C30J H30J 109.5 . . ?
C27I C30J H30K 109.5 . . ?
C27I C30J H30L 109.5 . . ?
H30J C30J H30K 109.5 . . ?
H30J C30J H30L 109.5 . . ?
H30K C30J H30L 109.5 . . ?
C23I C31I C33I 110.7(7) . . ?
C32I C31I C23I 111.4(8) . . ?
C32I C31I C33I 107.6(8) . . ?
C32I C31I C34I 108.0(8) . . ?
C34I C31I C23I 109.5(7) . . ?
C34I C31I C33I 109.7(8) . . ?
C31I C32I H32D 109.5 . . ?
C31I C32I H32E 109.5 . . ?
C31I C32I H32F 109.5 . . ?
H32D C32I H32E 109.5 . . ?
H32D C32I H32F 109.5 . . ?
H32E C32I H32F 109.5 . . ?
C31I C33I H33D 109.5 . . ?
C31I C33I H33E 109.5 . . ?
C31I C33I H33F 109.5 . . ?
H33D C33I H33E 109.5 . . ?
H33D C33I H33F 109.5 . . ?
H33E C33I H33F 109.5 . . ?
C31I C34I H34D 109.5 . . ?
C31I C34I H34E 109.5 . . ?
C31I C34I H34F 109.5 . . ?
H34D C34I H34E 109.5 . . ?
H34D C34I H34F 109.5 . . ?
H34E C34I H34F 109.5 . . ?
H1SA C1S H1SB 109.5 . . ?
H1SA C1S H1SC 109.5 . . ?
H1SB C1S H1SC 109.5 . . ?
C2S C1S H1SA 109.5 . . ?
C2S C1S H1SB 109.5 . . ?
C2S C1S H1SC 109.5 . . ?
C1S C2S H2SA 108.5 . . ?
C1S C2S H2SB 108.5 . . ?
H2SA C2S H2SB 107.5 . . ?
C3S C2S C1S 115(3) . . ?
C3S C2S H2SA 108.5 . . ?
C3S C2S H2SB 108.5 . . ?
C2S C3S H3SA 108.0 . . ?
C2S C3S H3SB 108.0 . . ?
H3SA C3S H3SB 107.3 . . ?
C4S C3S C2S 117(3) . . ?
C4S C3S H3SA 108.0 . . ?
C4S C3S H3SB 108.0 . . ?
C3S C4S H4SA 109.8 . . ?
C3S C4S H4SB 109.8 . . ?
C3S C4S C5S 109(3) . . ?
H4SA C4S H4SB 108.3 . . ?
C5S C4S H4SA 109.8 . . ?
C5S C4S H4SB 109.8 . . ?
C4S C5S H5SA 109.5 . . ?
C4S C5S H5SB 109.5 . . ?
C4S C5S H5SC 109.5 . . ?
H5SA C5S H5SB 109.5 . . ?
H5SA C5S H5SC 109.5 . . ?
H5SB C5S H5SC 109.5 . . ?
H6SA C6S H6SB 109.5 . . ?
H6SA C6S H6SC 109.5 . . ?
H6SB C6S H6SC 109.5 . . ?
C7S C6S H6SA 109.5 . . ?
C7S C6S H6SB 109.5 . . ?
C7S C6S H6SC 109.5 . . ?
C6S C7S H7SA 108.7 . . ?
C6S C7S H7SB 108.7 . . ?
C6S C7S C8S 114.0(11) . . ?
H7SA C7S H7SB 107.6 . . ?
C8S C7S H7SA 108.7 . . ?
C8S C7S H7SB 108.7 . . ?
C7S C8S H8SA 108.9 . . ?
C7S C8S H8SB 108.9 . . ?
H8SA C8S H8SB 107.7 . . ?
C9S C8S C7S 113.5(11) . . ?
C9S C8S H8SA 108.9 . . ?
C9S C8S H8SB 108.9 . . ?
C8S C9S H9SA 108.9 . . ?
C8S C9S H9SB 108.9 . . ?
C8S C9S C10S 113.5(12) . . ?
H9SA C9S H9SB 107.7 . . ?
C10S C9S H9SA 108.9 . . ?
C10S C9S H9SB 108.9 . . ?
C9S C10S H10P 109.5 . . ?
C9S C10S H10Q 109.5 . . ?
C9S C10S H10R 109.5 . . ?
H10P C10S H10Q 109.5 . . ?
H10P C10S H10R 109.5 . . ?
H10Q C10S H10R 109.5 . . ?
H5TA C5T H5TB 109.5 . . ?
H5TA C5T H5TC 109.5 . . ?
H5TB C5T H5TC 109.5 . . ?
C4T C5T H5TA 109.5 . . ?
C4T C5T H5TB 109.5 . . ?
C4T C5T H5TC 109.5 . . ?
C5T C4T H4TA 110.9 . . ?
C5T C4T H4TB 110.9 . . ?
H4TA C4T H4TB 108.9 . . ?
C3T C4T C5T 104(3) . . ?
C3T C4T H4TA 110.9 . . ?
C3T C4T H4TB 110.9 . . ?
C4T C3T H3TA 107.3 . . ?
C4T C3T H3TB 107.3 . . ?
C4T C3T C2T 120(6) . . ?
H3TA C3T H3TB 106.9 . . ?
C2T C3T H3TA 107.3 . . ?
C2T C3T H3TB 107.3 . . ?
C3T C2T H2TA 108.6 . . ?
C3T C2T H2TB 108.6 . . ?
C3T C2T C1T 115(4) . . ?
H2TA C2T H2TB 107.6 . . ?
C1T C2T H2TA 108.6 . . ?
C1T C2T H2TB 108.6 . . ?
C2T C1T H1TA 109.5 . . ?
C2T C1T H1TB 109.5 . . ?
C2T C1T H1TC 109.5 . . ?
H1TA C1T H1TB 109.5 . . ?
H1TA C1T H1TC 109.5 . . ?
H1TB C1T H1TC 109.5 . . ?

loop_
_geom_torsion_atom_site_label_1
_geom_torsion_atom_site_label_2
_geom_torsion_atom_site_label_3
_geom_torsion_atom_site_label_4
_geom_torsion
_geom_torsion_site_symmetry_1
_geom_torsion_site_symmetry_2
_geom_torsion_site_symmetry_3
_geom_torsion_site_symmetry_4
_geom_torsion_publ_flag
As1A O1A C1A C2A 3.3(9) . . . . ?
As1A O1A C1A C6A -179.9(7) . . . . ?
As1A O2A C22A C21A -11.6(9) . . . . ?
As1A O2A C22A C23A 167.7(7) . . . . ?
As1A N1A C2A C1A 0.0(9) . . . . ?
As1A N1A C2A C3A 179.4(8) . . . . ?
As1A N1A C15A C16A 3.1(9) . . . . ?
As1A N1A C15A C20A -178.5(7) . . . . ?
As1A N2A C16A C15A -0.4(9) . . . . ?
As1A N2A C16A C17A -178.3(7) . . . . ?
As1A N2A C21A C22A 8.7(9) . . . . ?
As1A N2A C21A C26A -168.8(8) . . . . ?
Cl1A As1A O1A C1A 102.3(5) . . . . ?
Cl1A As1A O2A C22A -93.0(5) . . . . ?
Cl1A As1A N1A C2A -98.4(6) . . . . ?
Cl1A As1A N1A C15A 103.5(6) . . . . ?
Cl1A As1A N2A C16A -103.1(6) . . . . ?
Cl1A As1A N2A C21A 83.8(6) . . . . ?
O1A As1A O2A C22A 167.4(6) . . . . ?
O1A As1A N1A C2A 1.5(6) . . . . ?
O1A As1A N1A C15A -156.6(6) . . . . ?
O1A As1A N2A C16A 82.7(9) . . . . ?
O1A As1A N2A C21A -90.4(9) . . . . ?
O1A C1A C2A N1A -2.1(11) . . . . ?
O1A C1A C2A C3A 178.4(7) . . . . ?
O1A C1A C6A C5A -176.8(8) . . . . ?
O1A C1A C6A C7A 3.2(13) . . . . ?
O2A As1A O1A C1A -161.5(6) . . . . ?
O2A As1A N1A C2A 78.1(10) . . . . ?
O2A As1A N1A C15A -80.0(10) . . . . ?
O2A As1A N2A C16A 160.6(6) . . . . ?
O2A As1A N2A C21A -12.5(6) . . . . ?
O2A C22A C23A C24A 179.0(7) . . . . ?
O2A C22A C23A C31A -0.2(13) . . . . ?
N1A As1A O1A C1A -2.7(6) . . . . ?
N1A As1A O2A C22A 90.4(10) . . . . ?
N1A As1A N2A C16A 1.7(6) . . . . ?
N1A As1A N2A C21A -171.4(6) . . . . ?
N1A C2A C3A C4A 177.9(9) . . . . ?
N1A C15A C16A N2A -1.8(10) . . . . ?
N1A C15A C16A C17A 176.4(8) . . . . ?
N1A C15A C20A C19A -176.2(8) . . . . ?
N2A As1A O1A C1A -83.4(9) . . . . ?
N2A As1A O2A C22A 13.2(6) . . . . ?
N2A As1A N1A C2A 155.4(6) . . . . ?
N2A As1A N1A C15A -2.7(6) . . . . ?
N2A C16A C17A C18A 178.4(8) . . . . ?
N2A C21A C22A O2A 1.8(11) . . . . ?
N2A C21A C22A C23A -177.5(8) . . . . ?
N2A C21A C26A C25A 179.0(8) . . . . ?
C1A C2A C3A C4A -2.7(13) . . . . ?
C1A C6A C7A C8A 177.1(9) . . . . ?
C1A C6A C7A C9A 57.7(12) . . . . ?
C1A C6A C7A C10A -62.2(12) . . . . ?
C2A N1A C15A C16A -150.1(8) . . . . ?
C2A N1A C15A C20A 28.3(14) . . . . ?
C2A C1A C6A C5A -0.2(13) . . . . ?
C2A C1A C6A C7A 179.7(8) . . . . ?
C2A C3A C4A C5A 2.4(13) . . . . ?
C2A C3A C4A C11A 178.3(8) . . . . ?
C3A C4A C5A C6A -0.9(14) . . . . ?
C3A C4A C11A C12A 51.3(11) . . . . ?
C3A C4A C11A C13A 172.5(9) . . . . ?
C3A C4A C11A C14A -68.0(11) . . . . ?
C4A C5A C6A C1A -0.1(13) . . . . ?
C4A C5A C6A C7A 179.9(9) . . . . ?
C5A C4A C11A C12A -132.9(9) . . . . ?
C5A C4A C11A C13A -11.6(12) . . . . ?
C5A C4A C11A C14A 107.9(10) . . . . ?
C5A C6A C7A C8A -3.0(13) . . . . ?
C5A C6A C7A C9A -122.3(10) . . . . ?
C5A C6A C7A C10A 117.8(10) . . . . ?
C6A C1A C2A N1A -178.9(8) . . . . ?
C6A C1A C2A C3A 1.6(13) . . . . ?
C11A C4A C5A C6A -176.7(8) . . . . ?
C15A N1A C2A C1A 153.3(8) . . . . ?
C15A N1A C2A C3A -27.3(15) . . . . ?
C15A C16A C17A C18A 0.6(13) . . . . ?
C16A N2A C21A C22A -162.7(8) . . . . ?
C16A N2A C21A C26A 19.8(15) . . . . ?
C16A C15A C20A C19A 2.1(13) . . . . ?
C16A C17A C18A C19A 1.0(14) . . . . ?
C17A C18A C19A C20A -1.0(14) . . . . ?
C18A C19A C20A C15A -0.5(13) . . . . ?
C20A C15A C16A N2A 179.7(8) . . . . ?
C20A C15A C16A C17A -2.2(12) . . . . ?
C21A N2A C16A C15A 170.9(8) . . . . ?
C21A N2A C16A C17A -7.1(15) . . . . ?
C21A C22A C23A C24A -1.7(13) . . . . ?
C21A C22A C23A C31A 179.1(8) . . . . ?
C22A C21A C26A C25A 1.8(13) . . . . ?
C22A C23A C24A C25A 1.2(13) . . . . ?
C22A C23A C31A C32A -176.1(8) . . . . ?
C22A C23A C31A C33A -56.7(11) . . . . ?
C22A C23A C31A C34A 65.1(11) . . . . ?
C23A C24A C25A C26A 0.7(14) . . . . ?
C23A C24A C25A C27A 179.4(8) . . . . ?
C24A C23A C31A C32A 4.7(12) . . . . ?
C24A C23A C31A C33A 124.2(9) . . . . ?
C24A C23A C31A C34A -114.1(10) . . . . ?
C24A C25A C26A C21A -2.2(13) . . . . ?
C24A C25A C27A C28A -127.5(13) . . . . ?
C24A C25A C27A C28B 175.2(13) . . . . ?
C24A C25A C27A C29A 116.4(12) . . . . ?
C24A C25A C27A C29B 42.6(16) . . . . ?
C24A C25A C27A C30A 2.9(15) . . . . ?
C24A C25A C27A C30B -70.9(13) . . . . ?
C26A C21A C22A O2A 179.5(8) . . . . ?
C26A C21A C22A C23A 0.3(13) . . . . ?
C26A C25A C27A C28A 51.2(15) . . . . ?
C26A C25A C27A C28B -6.1(17) . . . . ?
C26A C25A C27A C29A -65.0(13) . . . . ?
C26A C25A C27A C29B -138.7(13) . . . . ?
C26A C25A C27A C30A -178.4(11) . . . . ?
C26A C25A C27A C30B 107.8(13) . . . . ?
C27A C25A C26A C21A 179.1(8) . . . . ?
C31A C23A C24A C25A -179.6(8) . . . . ?
As1C O1C C1C C2C 5.6(10) . . . . ?
As1C O1C C1C C6C -179.2(7) . . . . ?
As1C O2C C22C C21C -9.7(9) . . . . ?
As1C O2C C22C C23C 170.9(7) . . . . ?
As1C N1C C2C C1C -5.0(10) . . . . ?
As1C N1C C2C C3C 174.0(8) . . . . ?
As1C N1C C15C C16C -1.9(9) . . . . ?
As1C N1C C15C C20C 176.6(7) . . . . ?
As1C N2C C16C C15C 2.0(10) . . . . ?
As1C N2C C16C C17C -174.8(7) . . . . ?
As1C N2C C21C C22C 4.4(10) . . . . ?
As1C N2C C21C C26C -174.5(8) . . . . ?
Cl1C As1C O1C C1C 93.9(5) . . . . ?
Cl1C As1C O2C C22C -101.1(6) . . . . ?
Cl1C As1C N1C C2C -93.8(6) . . . . ?
Cl1C As1C N1C C15C 113.3(6) . . . . ?
Cl1C As1C N2C C16C -102.9(6) . . . . ?
Cl1C As1C N2C C21C 86.1(6) . . . . ?
O1C As1C O2C C22C 158.4(6) . . . . ?
O1C As1C N1C C2C 6.7(6) . . . . ?
O1C As1C N1C C15C -146.1(6) . . . . ?
O1C As1C N2C C16C 80.1(9) . . . . ?
O1C As1C N2C C21C -90.9(8) . . . . ?
O1C C1C C2C N1C -0.2(11) . . . . ?
O1C C1C C2C C3C -179.3(8) . . . . ?
O1C C1C C6C C5C -179.1(8) . . . . ?
O1C C1C C6C C7C -1.5(14) . . . . ?
O2C As1C O1C C1C -171.9(6) . . . . ?
O2C As1C N1C C2C 83.7(14) . . . . ?
O2C As1C N1C C15C -69.1(14) . . . . ?
O2C As1C N2C C16C 162.9(7) . . . . ?
O2C As1C N2C C21C -8.1(6) . . . . ?
O2C C22C C23C C24C 176.9(8) . . . . ?
O2C C22C C23C C31C -3.8(13) . . . . ?
N1C As1C O1C C1C -6.8(6) . . . . ?
N1C As1C O2C C22C 81.3(13) . . . . ?
N1C As1C N2C C16C -2.5(7) . . . . ?
N1C As1C N2C C21C -173.5(7) . . . . ?
N1C C2C C3C C4C 178.2(9) . . . . ?
N1C C15C C16C N2C 0.0(11) . . . . ?
N1C C15C C16C C17C 177.1(8) . . . . ?
N1C C15C C20C C19C -176.8(9) . . . . ?
N2C As1C O1C C1C -89.0(8) . . . . ?
N2C As1C O2C C22C 9.9(6) . . . . ?
N2C As1C N1C C2C 155.3(7) . . . . ?
N2C As1C N1C C15C 2.5(6) . . . . ?
N2C C16C C17C C18C 177.6(8) . . . . ?
N2C C21C C22C O2C 3.4(11) . . . . ?
N2C C21C C22C C23C -177.2(8) . . . . ?
N2C C21C C26C C25C 179.5(9) . . . . ?
C1C C2C C3C C4C -2.9(14) . . . . ?
C1C C6C C7C C8C 178.0(10) . . . . ?
C1C C6C C7C C9C 57.7(12) . . . . ?
C1C C6C C7C C10C -62.5(12) . . . . ?
C2C N1C C15C C16C -149.0(9) . . . . ?
C2C N1C C15C C20C 29.5(15) . . . . ?
C2C C1C C6C C5C -4.2(13) . . . . ?
C2C C1C C6C C7C 173.4(8) . . . . ?
C2C C3C C4C C5C -0.4(13) . . . . ?
C2C C3C C4C C11C -180.0(9) . . . . ?
C3C C4C C5C C6C 1.5(14) . . . . ?
C3C C4C C11C C12C -3.4(14) . . . . ?
C3C C4C C11C C12D -51(2) . . . . ?
C3C C4C C11C C13C 121.4(11) . . . . ?
C3C C4C C11C C13D 58(2) . . . . ?
C3C C4C C11C C14C -122.2(10) . . . . ?
C3C C4C C11C C14D 166(4) . . . . ?
C4C C5C C6C C1C 0.8(14) . . . . ?
C4C C5C C6C C7C -176.8(9) . . . . ?
C5C C4C C11C C12C 177.1(10) . . . . ?
C5C C4C C11C C12D 129(2) . . . . ?
C5C C4C C11C C13C -58.1(13) . . . . ?
C5C C4C C11C C13D -121(2) . . . . ?
C5C C4C C11C C14C 58.3(11) . . . . ?
C5C C4C C11C C14D -13(4) . . . . ?
C5C C6C C7C C8C -4.5(13) . . . . ?
C5C C6C C7C C9C -124.8(9) . . . . ?
C5C C6C C7C C10C 114.9(10) . . . . ?
C6C C1C C2C N1C -175.5(8) . . . . ?
C6C C1C C2C C3C 5.4(14) . . . . ?
C11C C4C C5C C6C -178.9(9) . . . . ?
C15C N1C C2C C1C 142.5(9) . . . . ?
C15C N1C C2C C3C -38.5(15) . . . . ?
C15C C16C C17C C18C 1.0(13) . . . . ?
C16C N2C C21C C22C -164.3(9) . . . . ?
C16C N2C C21C C26C 16.9(16) . . . . ?
C16C C15C C20C C19C 1.6(13) . . . . ?
C16C C17C C18C C19C -0.4(13) . . . . ?
C17C C18C C19C C20C 0.5(14) . . . . ?
C18C C19C C20C C15C -1.1(14) . . . . ?
C20C C15C C16C N2C -178.7(8) . . . . ?
C20C C15C C16C C17C -1.6(13) . . . . ?
C21C N2C C16C C15C 170.6(9) . . . . ?
C21C N2C C16C C17C -6.3(16) . . . . ?
C21C C22C C23C C24C -2.4(13) . . . . ?
C21C C22C C23C C31C 176.9(9) . . . . ?
C22C C21C C26C C25C 0.6(13) . . . . ?
C22C C23C C24C C25C 0.8(14) . . . . ?
C22C C23C C31C C32C -178.1(9) . . . . ?
C22C C23C C31C C33C -59.9(11) . . . . ?
C22C C23C C31C C34C 62.2(12) . . . . ?
C23C C24C C25C C26C 1.5(14) . . . . ?
C23C C24C C25C C27C 179.3(8) . . . . ?
C24C C23C C31C C32C 1.1(13) . . . . ?
C24C C23C C31C C33C 119.3(10) . . . . ?
C24C C23C C31C C34C -118.6(10) . . . . ?
C24C C25C C26C C21C -2.2(13) . . . . ?
C24C C25C C27C C28C -119.7(10) . . . . ?
C24C C25C C27C C29C 121.1(10) . . . . ?
C24C C25C C27C C30C 1.0(12) . . . . ?
C26C C21C C22C O2C -177.6(8) . . . . ?
C26C C21C C22C C23C 1.8(14) . . . . ?
C26C C25C C27C C28C 58.0(11) . . . . ?
C26C C25C C27C C29C -61.1(11) . . . . ?
C26C C25C C27C C30C 178.8(8) . . . . ?
C27C C25C C26C C21C 179.9(8) . . . . ?
C31C C23C C24C C25C -178.5(9) . . . . ?
As1E O1E C1E C2E 4.1(10) . . . . ?
As1E O1E C1E C6E -178.8(7) . . . . ?
As1E O2E C22E C21E -12.3(10) . . . . ?
As1E O2E C22E C23E 166.3(7) . . . . ?
As1E N1E C2E C1E -2.8(9) . . . . ?
As1E N1E C2E C3E 175.4(8) . . . . ?
As1E N1E C15E C16E -2.2(9) . . . . ?
As1E N1E C15E C20E 176.2(7) . . . . ?
As1E N2E C16E C15E 1.7(9) . . . . ?
As1E N2E C16E C17E -173.2(8) . . . . ?
As1E N2E C21E C22E 7.6(10) . . . . ?
As1E N2E C21E C26E -169.8(8) . . . . ?
Cl1E As1E O1E C1E 97.9(6) . . . . ?
Cl1E As1E O2E C22E -94.9(6) . . . . ?
Cl1E As1E N1E C2E -96.6(6) . . . . ?
Cl1E As1E N1E C15E 110.6(6) . . . . ?
Cl1E As1E N2E C16E -104.5(6) . . . . ?
Cl1E As1E N2E C21E 82.1(6) . . . . ?
O1E As1E O2E C22E 164.3(6) . . . . ?
O1E As1E N1E C2E 4.2(6) . . . . ?
O1E As1E N1E C15E -148.7(6) . . . . ?
O1E As1E N2E C16E 78.0(9) . . . . ?
O1E As1E N2E C21E -95.4(9) . . . . ?
O1E C1E C2E N1E -0.7(11) . . . . ?
O1E C1E C2E C3E -179.1(8) . . . . ?
O1E C1E C6E C5E -178.8(8) . . . . ?
O1E C1E C6E C7E 0.1(14) . . . . ?
O2E As1E O1E C1E -167.6(6) . . . . ?
O2E As1E N1E C2E 85.6(12) . . . . ?
O2E As1E N1E C15E -67.3(13) . . . . ?
O2E As1E N2E C16E 161.5(6) . . . . ?
O2E As1E N2E C21E -11.9(6) . . . . ?
O2E C22E C23E C24E 178.6(8) . . . . ?
O2E C22E C23E C31E -2.4(14) . . . . ?
N1E As1E O1E C1E -4.6(6) . . . . ?
N1E As1E O2E C22E 83.0(12) . . . . ?
N1E As1E N2E C16E -2.4(6) . . . . ?
N1E As1E N2E C21E -175.8(6) . . . . ?
N1E C2E C3E C4E 178.4(9) . . . . ?
N1E C15E C16E N2E 0.4(11) . . . . ?
N1E C15E C16E C17E 175.6(8) . . . . ?
N1E C15E C20E C19E -176.9(9) . . . . ?
N2E As1E O1E C1E -84.5(9) . . . . ?
N2E As1E O2E C22E 13.3(6) . . . . ?
N2E As1E N1E C2E 155.4(6) . . . . ?
N2E As1E N1E C15E 2.6(6) . . . . ?
N2E C16E C17E C18E 176.2(8) . . . . ?
N2E C21E C22E O2E 3.1(11) . . . . ?
N2E C21E C22E C23E -175.4(8) . . . . ?
N2E C21E C26E C25E 177.7(9) . . . . ?
C1E C2E C3E C4E -3.6(13) . . . . ?
C1E C6E C7E C8E 177.3(9) . . . . ?
C1E C6E C7E C9E 57.5(12) . . . . ?
C1E C6E C7E C10E -62.9(12) . . . . ?
C2E N1E C15E C16E -149.4(9) . . . . ?
C2E N1E C15E C20E 29.1(14) . . . . ?
C2E C1E C6E C5E -1.9(13) . . . . ?
C2E C1E C6E C7E 177.1(9) . . . . ?
C2E C3E C4E C5E 1.7(13) . . . . ?
C2E C3E C4E C11E -176.2(8) . . . . ?
C3E C4E C5E C6E 0.2(14) . . . . ?
C3E C4E C11E C12E -15.2(12) . . . . ?
C3E C4E C11E C13E 104.1(10) . . . . ?
C3E C4E C11E C14E -136.3(9) . . . . ?
C4E C5E C6E C1E -0.1(14) . . . . ?
C4E C5E C6E C7E -179.0(9) . . . . ?
C5E C4E C11E C12E 167.0(9) . . . . ?
C5E C4E C11E C13E -73.7(11) . . . . ?
C5E C4E C11E C14E 45.8(12) . . . . ?
C5E C6E C7E C8E -3.8(13) . . . . ?
C5E C6E C7E C9E -123.5(10) . . . . ?
C5E C6E C7E C10E 116.0(10) . . . . ?
C6E C1E C2E N1E -177.9(8) . . . . ?
C6E C1E C2E C3E 3.8(14) . . . . ?
C11E C4E C5E C6E 178.0(8) . . . . ?
C15E N1E C2E C1E 144.7(9) . . . . ?
C15E N1E C2E C3E -37.1(14) . . . . ?
C15E C16E C17E C18E 1.7(13) . . . . ?
C16E N2E C21E C22E -164.3(9) . . . . ?
C16E N2E C21E C26E 18.3(16) . . . . ?
C16E C15E C20E C19E 1.4(13) . . . . ?
C16E C17E C18E C19E 1.0(14) . . . . ?
C17E C18E C19E C20E -2.5(15) . . . . ?
C18E C19E C20E C15E 1.2(14) . . . . ?
C20E C15E C16E N2E -178.2(8) . . . . ?
C20E C15E C16E C17E -2.9(13) . . . . ?
C21E N2E C16E C15E 173.5(8) . . . . ?
C21E N2E C16E C17E -1.4(15) . . . . ?
C21E C22E C23E C24E -3.0(14) . . . . ?
C21E C22E C23E C31E 176.0(9) . . . . ?
C22E C21E C26E C25E 0.5(14) . . . . ?
C22E C23E C24E C25E 1.3(14) . . . . ?
C22E C23E C31E C32E -178.5(10) . . . . ?
C22E C23E C31E C33E -58.5(12) . . . . ?
C22E C23E C31E C34E 61.9(13) . . . . ?
C23E C24E C25E C26E 1.2(15) . . . . ?
C23E C24E C25E C27E 177.8(9) . . . . ?
C24E C23E C31E C32E 0.4(15) . . . . ?
C24E C23E C31E C33E 120.5(11) . . . . ?
C24E C23E C31E C34E -119.2(11) . . . . ?
C24E C25E C26E C21E -2.1(14) . . . . ?
C24E C25E C27E C28E -64.8(13) . . . . ?
C24E C25E C27E C29E 176.7(9) . . . . ?
C24E C25E C27E C30E 56.8(13) . . . . ?
C26E C21E C22E O2E -179.3(8) . . . . ?
C26E C21E C22E C23E 2.2(14) . . . . ?
C26E C25E C27E C28E 111.6(12) . . . . ?
C26E C25E C27E C29E -6.9(14) . . . . ?
C26E C25E C27E C30E -126.7(11) . . . . ?
C27E C25E C26E C21E -178.7(9) . . . . ?
C31E C23E C24E C25E -177.7(9) . . . . ?
As1G O1G C1G C2G 7.6(9) . . . . ?
As1G O1G C1G C6G -174.6(7) . . . . ?
As1G O2G C22G C21G -7.2(9) . . . . ?
As1G O2G C22G C23G 173.9(7) . . . . ?
As1G N1G C2G C1G -4.4(9) . . . . ?
As1G N1G C2G C3G 173.4(8) . . . . ?
As1G N1G C15G C16G -5.5(9) . . . . ?
As1G N1G C15G C20G 172.8(7) . . . . ?
As1G N2G C16G C15G 6.2(9) . . . . ?
As1G N2G C16G C17G -169.3(7) . . . . ?
As1G N2G C21G C22G 6.4(9) . . . . ?
As1G N2G C21G C26G -172.1(8) . . . . ?
Cl1G As1G O1G C1G 94.0(5) . . . . ?
Cl1G As1G O2G C22G -99.9(5) . . . . ?
Cl1G As1G N1G C2G -92.4(6) . . . . ?
Cl1G As1G N1G C15G 115.6(6) . . . . ?
Cl1G As1G N2G C16G -109.2(6) . . . . ?
Cl1G As1G N2G C21G 87.4(6) . . . . ?
O1G As1G O2G C22G 160.7(6) . . . . ?
O1G As1G N1G C2G 7.1(6) . . . . ?
O1G As1G N1G C15G -144.9(6) . . . . ?
O1G As1G N2G C16G 72.9(9) . . . . ?
O1G As1G N2G C21G -90.4(9) . . . . ?
O1G C1G C2G N1G -2.0(11) . . . . ?
O1G C1G C2G C3G -180.0(8) . . . . ?
O1G C1G C6G C5G -177.4(8) . . . . ?
O1G C1G C6G C7G -0.6(13) . . . . ?
O2G As1G O1G C1G -169.8(6) . . . . ?
O2G As1G N1G C2G 87.4(11) . . . . ?
O2G As1G N1G C15G -64.6(12) . . . . ?
O2G As1G N2G C16G 154.8(6) . . . . ?
O2G As1G N2G C21G -8.6(6) . . . . ?
O2G C22G C23G C24G 179.4(8) . . . . ?
O2G C22G C23G C31G -0.5(13) . . . . ?
N1G As1G O1G C1G -8.1(6) . . . . ?
N1G As1G O2G C22G 80.3(11) . . . . ?
N1G As1G N2G C16G -7.6(6) . . . . ?
N1G As1G N2G C21G -170.9(6) . . . . ?
N1G C2G C3G C4G 178.2(9) . . . . ?
N1G C15G C16G N2G -0.4(10) . . . . ?
N1G C15G C16G C17G 175.4(8) . . . . ?
N1G C15G C20G C19G -175.4(9) . . . . ?
N2G As1G O1G C1G -88.1(8) . . . . ?
N2G As1G O2G C22G 8.7(6) . . . . ?
N2G As1G N1G C2G 159.2(6) . . . . ?
N2G As1G N1G C15G 7.2(6) . . . . ?
N2G C16G C17G C18G 176.7(8) . . . . ?
N2G C21G C22G O2G 0.5(11) . . . . ?
N2G C21G C22G C23G 179.4(8) . . . . ?
N2G C21G C26G C25G -180.0(9) . . . . ?
C1G C2G C3G C4G -4.2(14) . . . . ?
C1G C6G C7G C8G 170.1(9) . . . . ?
C1G C6G C7G C9G 49.5(12) . . . . ?
C1G C6G C7G C10G -72.0(12) . . . . ?
C2G N1G C15G C16G -151.7(9) . . . . ?
C2G N1G C15G C20G 26.6(15) . . . . ?
C2G C1G C6G C5G 0.3(13) . . . . ?
C2G C1G C6G C7G 177.1(9) . . . . ?
C2G C3G C4G C5G 3.6(14) . . . . ?
C2G C3G C4G C11G -176.2(9) . . . . ?
C3G C4G C5G C6G -1.0(15) . . . . ?
C3G C4G C11G C12G -3.4(14) . . . . ?
C3G C4G C11G C12H 66(3) . . . . ?
C3G C4G C11G C13G 113.3(13) . . . . ?
C3G C4G C11G C13H -179(3) . . . . ?
C3G C4G C11G C14G -124.6(12) . . . . ?
C3G C4G C11G C14H -69(3) . . . . ?
C4G C5G C6G C1G -0.9(14) . . . . ?
C4G C5G C6G C7G -177.6(9) . . . . ?
C5G C4G C11G C12G 176.8(10) . . . . ?
C5G C4G C11G C12H -113(3) . . . . ?
C5G C4G C11G C13G -66.6(14) . . . . ?
C5G C4G C11G C13H 1(3) . . . . ?
C5G C4G C11G C14G 55.6(14) . . . . ?
C5G C4G C11G C14H 111(3) . . . . ?
C5G C6G C7G C8G -13.3(13) . . . . ?
C5G C6G C7G C9G -133.9(10) . . . . ?
C5G C6G C7G C10G 104.6(11) . . . . ?
C6G C1G C2G N1G -179.8(8) . . . . ?
C6G C1G C2G C3G 2.2(13) . . . . ?
C11G C4G C5G C6G 178.8(9) . . . . ?
C15G N1G C2G C1G 142.3(9) . . . . ?
C15G N1G C2G C3G -39.9(15) . . . . ?
C15G C16G C17G C18G 1.6(12) . . . . ?
C16G N2G C21G C22G -153.5(8) . . . . ?
C16G N2G C21G C26G 28.1(15) . . . . ?
C16G C15G C20G C19G 2.8(13) . . . . ?
C16G C17G C18G C19G 0.3(13) . . . . ?
C17G C18G C19G C20G -0.6(14) . . . . ?
C18G C19G C20G C15G -1.0(14) . . . . ?
C20G C15G C16G N2G -178.9(8) . . . . ?
C20G C15G C16G C17G -3.1(12) . . . . ?
C21G N2G C16G C15G 165.8(8) . . . . ?
C21G N2G C16G C17G -9.7(14) . . . . ?
C21G C22G C23G C24G 0.6(12) . . . . ?
C21G C22G C23G C31G -179.3(8) . . . . ?
C22G C21G C26G C25G 1.7(13) . . . . ?
C22G C23G C24G C25G 1.1(13) . . . . ?
C22G C23G C31G C32G 179.1(8) . . . . ?
C22G C23G C31G C33G -60.7(11) . . . . ?
C22G C23G C31G C34G 59.9(11) . . . . ?
C23G C24G C25G C26G -1.4(14) . . . . ?
C23G C24G C25G C27G 177.4(9) . . . . ?
C24G C23G C31G C32G -0.8(12) . . . . ?
C24G C23G C31G C33G 119.4(10) . . . . ?
C24G C23G C31G C34G -120.0(10) . . . . ?
C24G C25G C26G C21G -0.1(13) . . . . ?
C24G C25G C27G C28G -65.9(13) . . . . ?
C24G C25G C27G C28H -130.4(17) . . . . ?
C24G C25G C27G C29G 174.3(11) . . . . ?
C24G C25G C27G C29H 116.3(17) . . . . ?
C24G C25G C27G C30G 49.6(14) . . . . ?
C24G C25G C27G C30H -5(2) . . . . ?
C26G C21G C22G O2G 179.1(8) . . . . ?
C26G C21G C22G C23G -2.0(13) . . . . ?
C26G C25G C27G C28G 112.9(11) . . . . ?
C26G C25G C27G C28H 48.4(18) . . . . ?
C26G C25G C27G C29G -6.9(14) . . . . ?
C26G C25G C27G C29H -64.9(18) . . . . ?
C26G C25G C27G C30G -131.6(12) . . . . ?
C26G C25G C27G C30H 173.5(17) . . . . ?
C27G C25G C26G C21G -178.9(8) . . . . ?
C31G C23G C24G C25G -179.0(8) . . . . ?
As1I O1I C1I C2I 4.5(9) . . . . ?
As1I O1I C1I C6I -178.1(7) . . . . ?
As1I O2I C22I C21I -10.0(9) . . . . ?
As1I O2I C22I C23I 170.7(7) . . . . ?
As1I N1I C2I C1I -2.6(9) . . . . ?
As1I N1I C2I C3I 176.5(8) . . . . ?
As1I N1I C15I C16I -1.0(9) . . . . ?
As1I N1I C15I C20I 177.0(8) . . . . ?
As1I N2I C16I C15I 2.3(9) . . . . ?
As1I N2I C16I C17I -175.0(7) . . . . ?
As1I N2I C21I C22I 5.5(9) . . . . ?
As1I N2I C21I C26I -172.1(8) . . . . ?
Cl1I As1I O1I C1I 98.4(5) . . . . ?
Cl1I As1I O2I C22I -96.5(5) . . . . ?
Cl1I As1I N1I C2I -96.0(6) . . . . ?
Cl1I As1I N1I C15I 108.8(6) . . . . ?
Cl1I As1I N2I C16I -105.4(6) . . . . ?
Cl1I As1I N2I C21I 87.4(6) . . . . ?
O1I As1I O2I C22I 163.4(6) . . . . ?
O1I As1I N1I C2I 4.2(6) . . . . ?
O1I As1I N1I C15I -150.9(6) . . . . ?
O1I As1I N2I C16I 78.3(9) . . . . ?
O1I As1I N2I C21I -88.9(8) . . . . ?
O1I C1I C2I N1I -1.2(11) . . . . ?
O1I C1I C2I C3I 179.6(8) . . . . ?
O1I C1I C6I C5I -178.0(8) . . . . ?
O1I C1I C6I C7I 0.1(13) . . . . ?
O2I As1I O1I C1I -165.1(6) . . . . ?
O2I As1I N1I C2I 81.1(11) . . . . ?
O2I As1I N1I C15I -74.0(11) . . . . ?
O2I As1I N2I C16I 158.0(6) . . . . ?
O2I As1I N2I C21I -9.2(6) . . . . ?
O2I C22I C23I C24I 179.0(7) . . . . ?
O2I C22I C23I C31I -0.5(12) . . . . ?
N1I As1I O1I C1I -4.9(6) . . . . ?
N1I As1I O2I C22I 86.3(10) . . . . ?
N1I As1I N2I C16I -2.3(6) . . . . ?
N1I As1I N2I C21I -169.5(6) . . . . ?
N1I C2I C3I C4I 177.9(9) . . . . ?
N1I C15I C16I N2I -0.8(10) . . . . ?
N1I C15I C16I C17I 176.8(8) . . . . ?
N1I C15I C20I C19I -176.9(9) . . . . ?
N2I As1I O1I C1I -85.1(8) . . . . ?
N2I As1I O2I C22I 10.6(6) . . . . ?
N2I As1I N1I C2I 157.0(6) . . . . ?
N2I As1I N1I C15I 1.9(6) . . . . ?
N2I C16I C17I C18I 176.9(8) . . . . ?
N2I C21I C22I O2I 2.9(11) . . . . ?
N2I C21I C22I C23I -177.8(8) . . . . ?
N2I C21I C26I C25I 178.5(8) . . . . ?
C1I C2I C3I C4I -3.0(13) . . . . ?
C1I C6I C7I C8I 178.1(9) . . . . ?
C1I C6I C7I C9I 57.7(11) . . . . ?
C1I C6I C7I C10I -62.0(11) . . . . ?
C2I N1I C15I C16I -150.6(9) . . . . ?
C2I N1I C15I C20I 27.4(15) . . . . ?
C2I C1I C6I C5I -0.8(13) . . . . ?
C2I C1I C6I C7I 177.4(8) . . . . ?
C2I C3I C4I C5I 2.6(13) . . . . ?
C2I C3I C4I C11I -176.9(8) . . . . ?
C3I C4I C5I C6I -1.3(14) . . . . ?
C3I C4I C11I C12I 51.3(16) . . . . ?
C3I C4I C11I C12J 5(3) . . . . ?
C3I C4I C11I C13I -179.6(14) . . . . ?
C3I C4I C11I C13J 124.0(11) . . . . ?
C3I C4I C11I C14I -60.9(13) . . . . ?
C3I C4I C11I C14J -124.4(13) . . . . ?
C4I C5I C6I C1I 0.4(14) . . . . ?
C4I C5I C6I C7I -177.7(9) . . . . ?
C5I C4I C11I C12I -128.2(15) . . . . ?
C5I C4I C11I C12J -175(2) . . . . ?
C5I C4I C11I C13I 0.9(18) . . . . ?
C5I C4I C11I C13J -55.5(13) . . . . ?
C5I C4I C11I C14I 119.6(12) . . . . ?
C5I C4I C11I C14J 56.1(15) . . . . ?
C5I C6I C7I C8I -3.9(13) . . . . ?
C5I C6I C7I C9I -124.3(9) . . . . ?
C5I C6I C7I C10I 116.1(10) . . . . ?
C6I C1I C2I N1I -178.6(8) . . . . ?
C6I C1I C2I C3I 2.2(13) . . . . ?
C11I C4I C5I C6I 178.2(9) . . . . ?
C15I N1I C2I C1I 147.2(9) . . . . ?
C15I N1I C2I C3I -33.6(15) . . . . ?
C15I C16I C17I C18I -0.2(12) . . . . ?
C16I N2I C21I C22I -158.8(8) . . . . ?
C16I N2I C21I C26I 23.6(15) . . . . ?
C16I C15I C20I C19I 1.0(13) . . . . ?
C16I C17I C18I C19I 2.2(13) . . . . ?
C17I C18I C19I C20I -2.7(14) . . . . ?
C18I C19I C20I C15I 1.0(14) . . . . ?
C20I C15I C16I N2I -179.0(8) . . . . ?
C20I C15I C16I C17I -1.4(12) . . . . ?
C21I N2I C16I C15I 166.4(8) . . . . ?
C21I N2I C16I C17I -10.9(15) . . . . ?
C21I C22I C23I C24I -0.2(12) . . . . ?
C21I C22I C23I C31I -179.8(8) . . . . ?
C22I C21I C26I C25I 1.0(13) . . . . ?
C22I C23I C24I C25I -0.7(13) . . . . ?
C22I C23I C31I C32I -179.0(8) . . . . ?
C22I C23I C31I C33I -59.4(11) . . . . ?
C22I C23I C31I C34I 61.7(11) . . . . ?
C23I C24I C25I C26I 1.8(13) . . . . ?
C23I C24I C25I C27I -179.3(8) . . . . ?
C24I C23I C31I C32I 1.5(12) . . . . ?
C24I C23I C31I C33I 121.1(9) . . . . ?
C24I C23I C31I C34I -117.8(9) . . . . ?
C24I C25I C26I C21I -1.9(13) . . . . ?
C24I C25I C27I C28I -5.4(13) . . . . ?
C24I C25I C27I C28J -74(3) . . . . ?
C24I C25I C27I C29I -127.5(11) . . . . ?
C24I C25I C27I C29J 180(3) . . . . ?
C24I C25I C27I C30I 112.4(11) . . . . ?
C24I C25I C27I C30J 51(4) . . . . ?
C26I C21I C22I O2I -179.2(7) . . . . ?
C26I C21I C22I C23I 0.1(13) . . . . ?
C26I C25I C27I C28I 173.4(9) . . . . ?
C26I C25I C27I C28J 104(3) . . . . ?
C26I C25I C27I C29I 51.3(12) . . . . ?
C26I C25I C27I C29J -2(4) . . . . ?
C26I C25I C27I C30I -68.8(12) . . . . ?
C26I C25I C27I C30J -130(4) . . . . ?
C27I C25I C26I C21I 179.2(8) . . . . ?
C31I C23I C24I C25I 178.8(8) . . . . ?
C1S C2S C3S C4S 171(4) . . . . ?
C2S C3S C4S C5S -173(2) . . . . ?
C6S C7S C8S C9S 176.7(12) . . . . ?
C7S C8S C9S C10S 175.5(13) . . . . ?
C5T C4T C3T C2T -167(6) . . . . ?
C4T C3T C2T C1T 170(7) . . . . ?

_shelx_res_file
;
TITL mo_2055_cg_0m_4_a.res in P1
    mo_2055_cg_0m_4.res
    created by SHELXL-2018/3 at 12:25:11 on 24-Jul-2023
REM Old TITL mo_2055_CG_0m_4 in P-1
REM SHELXT solution in P1: R1 0.145, Rweak 0.069, Alpha 0.000
REM <I/s> 0.000 for 0 systematic absences, Orientation as input
REM Flack x = 0.059 ( 0.017 ) from 2760 Parsons' quotients
REM Formula found by SHELXT: C161 N18 O14 Cl5 As5
CELL 0.71073 16.5454 16.7216 17.3794 87.845 89.7 65.373
ZERR 5 0.0027 0.0023 0.0028 0.003 0.004 0.004
LATT -1
SFAC C H As Cl N O
UNIT 180 244 5 5 10 10
SADI C27A C30A C27A C30B
SADI C2S C3S C2T C3T
SADI C3S C4S C3T C4T
SADI C27I C29I C27I C29J
SADI C11C C14C C11C C14D
SADI 0.04 C1S C3S C1T C3T
RIGU 0.001 0.002 C27I C28J C29J C30J
SADI 0.04 C3S C5S C3T C5T
RIGU 0.001 0.002 C5S C4S C3S C2S C1S
RIGU 0.005 0.01 C11C C12D C13D C14D
RIGU 0.001 0.002 C4T C5T C3T C2T C1T
SADI C28A C29A C28B C29B
SIMU 0.01 0.02 2 C3S C3T
SADI 0.04 C27A C28A C27A C28B
SADI 0.04 C27A C29A C27A C29B
SADI C27G C28G C27G C28H
SADI C27G C29G C27G C29H
SADI C27G C30G C27G C30H
SADI C11I C12I C11I C12J
SADI C11I C13I C11I C13J
SADI C11I C14I C11I C14J
SADI C11C C12C C11C C12D
SADI C11C C13C C11C C13D
SADI C27I C28I C27I C28J
SADI C27I C30I C27I C30J
SADI C11G C12G C11G C12H
SADI C11G C13G C11G C13H
SADI C11G C14G C11G C14H
RIGU 0.001 0.002 C11G C12H C13H C14H
SADI C1S C2S C1T C2T
SADI C4S C5S C4T C5T
SADI 0.04 C2S C4S C2T C4T

L.S. 8
PLAN  25
SIZE 0.078 0.092 0.42
TEMP -173.15
CONF
list 4
MORE -1
BOND $H
fmap 2
acta
OMIT 1 1 -1
REM <olex2.extras>
REM <HklSrc "%.\\mo_2055_CG_0m_5.hkl">
REM </olex2.extras>

WGHT    0.079100    4.558100
BASF   0.40140
FVAR       0.33191   0.49412   0.63936   0.49891   0.81560   0.79511   0.85328
FVAR       0.66640
AS1A  3    0.285388    0.693056    0.043921    11.00000    0.03105    0.02550 =
         0.02383   -0.00378    0.00044   -0.01119
CL1A  4    0.246742    0.745053   -0.072769    11.00000    0.04212    0.03480 =
         0.02384    0.00079   -0.00434   -0.01453
O1A   6    0.182260    0.748567    0.091388    11.00000    0.03072    0.02533 =
         0.03911   -0.00671    0.00503   -0.01185
O2A   6    0.313828    0.778641    0.074690    11.00000    0.03335    0.02519 =
         0.02818   -0.00501    0.00337   -0.01169
N1A   5    0.266676    0.592948    0.050470    11.00000    0.03412    0.02288 =
         0.02841   -0.00418    0.00014   -0.01470
N2A   5    0.403286    0.622516    0.041696    11.00000    0.03285    0.02873 =
         0.02613   -0.00457    0.00422   -0.01230
C1A   1    0.138712    0.694656    0.106095    11.00000    0.02957    0.03356 =
         0.02300    0.00319   -0.00318   -0.01268
C2A   1    0.186897    0.606423    0.084456    11.00000    0.02923    0.03280 =
         0.02266   -0.00457   -0.00077   -0.01429
C3A   1    0.148016    0.547133    0.099385    11.00000    0.03838    0.02594 =
         0.02990   -0.00273    0.00346   -0.01267
AFIX  43
H3A   2    0.177035    0.488096    0.083768    11.00000   -1.20000
AFIX   0
C4A   1    0.066984    0.574937    0.137057    11.00000    0.03483    0.03456 =
         0.02984    0.00035   -0.00128   -0.01982
C5A   1    0.022983    0.662234    0.157323    11.00000    0.03521    0.03480 =
         0.02648    0.00118   -0.00241   -0.01090
AFIX  43
H5A   2   -0.032705    0.680296    0.182311    11.00000   -1.20000
AFIX   0
C6A   1    0.057997    0.724757    0.142140    11.00000    0.03498    0.03004 =
         0.03017    0.00303   -0.00322   -0.01456
C7A   1    0.009040    0.820846    0.164523    11.00000    0.04517    0.03183 =
         0.03734   -0.00733    0.00650   -0.01659
C8A   1   -0.081045    0.840066    0.199988    11.00000    0.03866    0.03541 =
         0.04830   -0.00250    0.01089   -0.00783
AFIX 137
H8AA  2   -0.116893    0.823572    0.164536    11.00000   -1.50000
H8AB  2   -0.111607    0.903025    0.209570    11.00000   -1.50000
H8AC  2   -0.072711    0.805991    0.248719    11.00000   -1.50000
AFIX   0
C9A   1   -0.007013    0.881827    0.091695    11.00000    0.04529    0.03659 =
         0.05344    0.00726    0.01014   -0.01014
AFIX 137
H9AA  2    0.050199    0.872531    0.068528    11.00000   -1.50000
H9AB  2   -0.038003    0.943362    0.105871    11.00000   -1.50000
H9AC  2   -0.043405    0.868220    0.054548    11.00000   -1.50000
AFIX   0
C10A  1    0.066585    0.842487    0.223533    11.00000    0.04564    0.04565 =
         0.05168   -0.01643    0.00684   -0.01799
AFIX 137
H10G  2    0.074567    0.805605    0.270533    11.00000   -1.50000
H10H  2    0.036697    0.904680    0.236020    11.00000   -1.50000
H10I  2    0.124785    0.830826    0.201260    11.00000   -1.50000
AFIX   0
C11A  1    0.024327    0.509348    0.150728    11.00000    0.03723    0.04575 =
         0.02439   -0.00157    0.00191   -0.02285
C12A  1    0.092059    0.422558    0.189053    11.00000    0.04877    0.04481 =
         0.05232    0.00707   -0.00509   -0.02457
AFIX 137
H12M  2    0.143646    0.396375    0.155616    11.00000   -1.50000
H12N  2    0.064131    0.381516    0.197087    11.00000   -1.50000
H12O  2    0.111376    0.434712    0.238774    11.00000   -1.50000
AFIX   0
C13A  1   -0.057023    0.546962    0.201461    11.00000    0.04167    0.04501 =
         0.04308   -0.00446    0.01051   -0.02344
AFIX 137
H13M  2   -0.039083    0.556482    0.252738    11.00000   -1.50000
H13N  2   -0.084901    0.505535    0.205859    11.00000   -1.50000
H13O  2   -0.099557    0.603132    0.178512    11.00000   -1.50000
AFIX   0
C14A  1   -0.003672    0.490368    0.073060    11.00000    0.05058    0.06634 =
         0.03281   -0.00959    0.00683   -0.03234
AFIX 137
H14M  2   -0.045038    0.545565    0.047718    11.00000   -1.50000
H14N  2   -0.032978    0.450411    0.080308    11.00000   -1.50000
H14O  2    0.048901    0.462859    0.040950    11.00000   -1.50000
AFIX   0
C15A  1    0.345990    0.515711    0.047098    11.00000    0.03643    0.02625 =
         0.01877   -0.00592   -0.00035   -0.01190
C16A  1    0.423513    0.532880    0.043415    11.00000    0.03455    0.02803 =
         0.01911   -0.00496    0.00439   -0.01429
C17A  1    0.506404    0.462755    0.044269    11.00000    0.03478    0.02960 =
         0.02779   -0.00351    0.00355   -0.01126
AFIX  43
H17A  2    0.558597    0.473212    0.042376    11.00000   -1.20000
AFIX   0
C18A  1    0.513237    0.376509    0.047921    11.00000    0.03124    0.03024 =
         0.02750    0.00008   -0.00273   -0.00882
AFIX  43
H18A  2    0.570396    0.328719    0.049287    11.00000   -1.20000
AFIX   0
C19A  1    0.439082    0.359680    0.049564    11.00000    0.03652    0.02852 =
         0.02729   -0.00259    0.00086   -0.01214
AFIX  43
H19A  2    0.445014    0.300632    0.051190    11.00000   -1.20000
AFIX   0
C20A  1    0.355024    0.429030    0.048854    11.00000    0.03492    0.02489 =
         0.02654   -0.00344    0.00209   -0.00986
AFIX  43
H20A  2    0.303594    0.417246    0.049568    11.00000   -1.20000
AFIX   0
C21A  1    0.455247    0.670054    0.047552    11.00000    0.03661    0.02333 =
         0.02198   -0.00364    0.00048   -0.01332
C22A  1    0.402367    0.757265    0.064820    11.00000    0.02922    0.03030 =
         0.02264   -0.00439    0.00353   -0.01313
C23A  1    0.437484    0.819178    0.070775    11.00000    0.04519    0.02528 =
         0.02165   -0.00426    0.00007   -0.01725
C24A  1    0.529718    0.788293    0.060535    11.00000    0.03322    0.02941 =
         0.02761   -0.00300   -0.00343   -0.01697
AFIX  43
H24A  2    0.556382    0.828416    0.065205    11.00000   -1.20000
AFIX   0
C25A  1    0.583964    0.701108    0.043778    11.00000    0.03550    0.03479 =
         0.02460   -0.00346   -0.00378   -0.01419
C26A  1    0.545968    0.642139    0.035941    11.00000    0.03383    0.02866 =
         0.02994   -0.00431   -0.00226   -0.01183
AFIX  43
H26A  2    0.581510    0.583186    0.022761    11.00000   -1.20000
AFIX   0
C27A  1    0.684039    0.670056    0.032198    11.00000    0.03289    0.03843 =
         0.04498   -0.00917   -0.00486   -0.01598
PART 1
C28A  1    0.713314    0.625408   -0.040479    21.00000    0.03603    0.04611 =
         0.03657   -0.01439    0.00848   -0.02116
AFIX 137
H28M  2    0.696668    0.575681   -0.041929    21.00000   -1.50000
H28N  2    0.778034    0.603812   -0.044352    21.00000   -1.50000
H28O  2    0.684802    0.666893   -0.083724    21.00000   -1.50000
AFIX   0
PART 2
C28B  1    0.737357    0.572736    0.020647   -21.00000    0.04613    0.03684 =
         0.06732   -0.00615    0.00821   -0.00906
AFIX 137
H28P  2    0.735252    0.539175    0.067485   -21.00000   -1.50000
H28Q  2    0.799230    0.561522    0.009639   -21.00000   -1.50000
H28R  2    0.712096    0.554528   -0.022658   -21.00000   -1.50000
AFIX   0
PART 1
C29A  1    0.730711    0.597395    0.101400    21.00000    0.03129    0.04447 =
         0.04445    0.00981    0.00426   -0.00840
AFIX 137
H29M  2    0.714464    0.625485    0.151054    21.00000   -1.50000
H29N  2    0.795450    0.572624    0.095832    21.00000   -1.50000
H29O  2    0.710387    0.550226    0.099078    21.00000   -1.50000
AFIX   0
PART 2
C29B  1    0.725962    0.704750    0.089067   -21.00000    0.05605    0.04314 =
         0.03838   -0.00112   -0.00933   -0.01986
AFIX 137
H29P  2    0.688399    0.767287    0.095827   -21.00000   -1.50000
H29Q  2    0.784526    0.697820    0.070680   -21.00000   -1.50000
H29R  2    0.732785    0.672172    0.138440   -21.00000   -1.50000
AFIX   0
PART 1
C30A  1    0.712224    0.744550    0.045683    21.00000    0.02267    0.02223 =
         0.04246    0.00294   -0.00033   -0.00835
AFIX 137
H30M  2    0.686361    0.790786    0.005285    21.00000   -1.50000
H30N  2    0.777209    0.721618    0.044364    21.00000   -1.50000
H30O  2    0.691193    0.769059    0.096056    21.00000   -1.50000
AFIX   0
PART 2
C30B  1    0.697818    0.713596   -0.049093   -21.00000    0.05216    0.06085 =
         0.05124   -0.00944    0.00236   -0.02586
AFIX 137
H30P  2    0.667679    0.697883   -0.090408   -21.00000   -1.50000
H30Q  2    0.761456    0.691403   -0.060082   -21.00000   -1.50000
H30R  2    0.672637    0.777785   -0.045860   -21.00000   -1.50000
AFIX   0
PART 0
C31A  1    0.377765    0.914530    0.088554    11.00000    0.04308    0.02580 =
         0.02603   -0.00335    0.00131   -0.01426
C32A  1    0.429642    0.972357    0.086918    11.00000    0.04948    0.03058 =
         0.04521   -0.00512    0.00306   -0.02112
AFIX 137
H32G  2    0.388753    1.033504    0.095669    11.00000   -1.50000
H32H  2    0.457694    0.969084    0.036630    11.00000   -1.50000
H32I  2    0.475559    0.951356    0.127410    11.00000   -1.50000
AFIX   0
C33A  1    0.302355    0.954872    0.029114    11.00000    0.03883    0.03266 =
         0.04269   -0.00147   -0.00353   -0.01424
AFIX 137
H33G  2    0.261754    0.925972    0.034641    11.00000   -1.50000
H33H  2    0.327196    0.946556   -0.022806    11.00000   -1.50000
H33I  2    0.269789    1.017941    0.037415    11.00000   -1.50000
AFIX   0
C34A  1    0.339403    0.917819    0.170149    11.00000    0.05994    0.03788 =
         0.02952   -0.01480    0.01285   -0.02258
AFIX 137
H34G  2    0.301922    0.979069    0.181908    11.00000   -1.50000
H34H  2    0.388264    0.892950    0.207838    11.00000   -1.50000
H34I  2    0.303677    0.883525    0.172489    11.00000   -1.50000
AFIX   0

AS1C  3    0.639571    0.412673    0.256610    11.00000    0.03703    0.02355 =
         0.02648   -0.00448   -0.00221   -0.01115
CL1C  4    0.708027    0.383857    0.147928    11.00000    0.04418    0.03554 =
         0.02856   -0.00754    0.00160   -0.01118
O1C   6    0.723119    0.421180    0.316384    11.00000    0.03526    0.02387 =
         0.02957   -0.00311   -0.00508   -0.01026
O2C   6    0.679901    0.299543    0.289157    11.00000    0.03522    0.02558 =
         0.03927   -0.00467   -0.00717   -0.01040
N1C   5    0.584496    0.533461    0.248778    11.00000    0.03370    0.02307 =
         0.03255   -0.00807   -0.00224   -0.01100
N2C   5    0.529630    0.414269    0.248412    11.00000    0.04048    0.02048 =
         0.03590   -0.00459   -0.00136   -0.00963
C1C   1    0.713101    0.506897    0.320023    11.00000    0.04178    0.02856 =
         0.02394   -0.00431    0.00197   -0.01630
C2C   1    0.636585    0.571257    0.283177    11.00000    0.03712    0.02238 =
         0.02533   -0.00169   -0.00916   -0.01087
C3C   1    0.620357    0.659400    0.282589    11.00000    0.03703    0.02736 =
         0.02750   -0.00338   -0.00099   -0.01273
AFIX  43
H3C   2    0.570169    0.702061    0.255675    11.00000   -1.20000
AFIX   0
C4C   1    0.678315    0.684938    0.321834    11.00000    0.03712    0.02911 =
         0.02312   -0.00597    0.00262   -0.01438
C5C   1    0.750140    0.619811    0.360556    11.00000    0.03844    0.03674 =
         0.02275   -0.00061   -0.00335   -0.01577
AFIX  43
H5C   2    0.788708    0.637681    0.388333    11.00000   -1.20000
AFIX   0
C6C   1    0.769886    0.530615    0.361778    11.00000    0.03598    0.02906 =
         0.02495    0.00143   -0.00164   -0.01398
C7C   1    0.848720    0.462762    0.409868    11.00000    0.03877    0.03210 =
         0.03132    0.00726   -0.00817   -0.01586
C8C   1    0.901768    0.506211    0.447429    11.00000    0.05462    0.04589 =
         0.05147    0.01256   -0.02410   -0.02310
AFIX 137
H8CA  2    0.863578    0.550301    0.482708    11.00000   -1.50000
H8CB  2    0.923881    0.534883    0.407645    11.00000   -1.50000
H8CC  2    0.952144    0.461542    0.476221    11.00000   -1.50000
AFIX   0
C9C   1    0.910594    0.391187    0.358005    11.00000    0.03635    0.04087 =
         0.04078    0.00373   -0.00176   -0.00718
AFIX 137
H9CA  2    0.956204    0.344676    0.389680    11.00000   -1.50000
H9CB  2    0.939171    0.416900    0.321328    11.00000   -1.50000
H9CC  2    0.876019    0.366162    0.329806    11.00000   -1.50000
AFIX   0
C10C  1    0.813487    0.420552    0.473599    11.00000    0.04112    0.05116 =
         0.03430    0.01075   -0.00667   -0.02489
AFIX 137
H10J  2    0.769135    0.466757    0.503565    11.00000   -1.50000
H10K  2    0.862775    0.382644    0.507516    11.00000   -1.50000
H10L  2    0.785991    0.385226    0.450526    11.00000   -1.50000
AFIX   0
C11C  1    0.663376    0.781688    0.323054    11.00000    0.04909    0.03246 =
         0.03587    0.00087   -0.00916   -0.02056
PART 1
C12C  1    0.586315    0.841015    0.275440    51.00000    0.03996    0.02904 =
         0.05203   -0.01074   -0.00212   -0.01095
AFIX 137
H12P  2    0.592409    0.819534    0.223089    51.00000   -1.50000
H12Q  2    0.584093    0.900544    0.273714    51.00000   -1.50000
H12R  2    0.531408    0.842256    0.297983    51.00000   -1.50000
AFIX   0
PART 2
C12D  1    0.649861    0.827137    0.246447   -51.00000    0.03759    0.03110 =
         0.02330   -0.01216    0.00540   -0.01912
AFIX 137
H12S  2    0.703825    0.799567    0.215984   -51.00000   -1.50000
H12T  2    0.636963    0.889288    0.252610   -51.00000   -1.50000
H12U  2    0.599834    0.822683    0.219966   -51.00000   -1.50000
AFIX   0
PART 1
C13C  1    0.654775    0.810104    0.405142    51.00000    0.07333    0.04764 =
         0.04142   -0.01009   -0.00071   -0.02729
AFIX 137
H13P  2    0.599442    0.811319    0.426698    51.00000   -1.50000
H13Q  2    0.653848    0.869024    0.406376    51.00000   -1.50000
H13R  2    0.705446    0.768435    0.435700    51.00000   -1.50000
AFIX   0
PART 2
C13D  1    0.569712    0.831906    0.358357   -51.00000    0.07614    0.00972 =
         0.04117   -0.00744    0.00258   -0.01264
AFIX 137
H13S  2    0.524828    0.824407    0.326524   -51.00000   -1.50000
H13T  2    0.556470    0.894650    0.360082   -51.00000   -1.50000
H13U  2    0.568921    0.808250    0.410670   -51.00000   -1.50000
AFIX   0
PART 1
C14C  1    0.749550    0.785334    0.289040    51.00000    0.04770    0.03590 =
         0.04968   -0.00251    0.00094   -0.02042
AFIX 137
H14P  2    0.801549    0.743770    0.318235    51.00000   -1.50000
H14Q  2    0.746017    0.845049    0.292634    51.00000   -1.50000
H14R  2    0.755072    0.769467    0.234940    51.00000   -1.50000
AFIX   0
PART 2
C14D  1    0.717390    0.806454    0.382724   -51.00000    0.08585    0.01660 =
         0.05381    0.02264   -0.04226   -0.02702
AFIX 137
H14S  2    0.706935    0.787627    0.434475   -51.00000   -1.50000
H14T  2    0.698570    0.870370    0.380386   -51.00000   -1.50000
H14U  2    0.780861    0.777044    0.371089   -51.00000   -1.50000
AFIX   0
PART 0
C15C  1    0.491669    0.566187    0.244135    11.00000    0.03302    0.02409 =
         0.01890   -0.00075    0.00083   -0.00793
C16C  1    0.460657    0.498963    0.243958    11.00000    0.03660    0.02198 =
         0.02111   -0.00184    0.00051   -0.00684
C17C  1    0.369917    0.520965    0.243128    11.00000    0.03933    0.02952 =
         0.02564   -0.00415   -0.00523   -0.01204
AFIX  43
H17C  2    0.348859    0.476066    0.243799    11.00000   -1.20000
AFIX   0
C18C  1    0.310201    0.608889    0.241314    11.00000    0.03851    0.02946 =
         0.02274   -0.00136   -0.00129   -0.01274
AFIX  43
H18C  2    0.248035    0.624487    0.240396    11.00000   -1.20000
AFIX   0
C19C  1    0.341774    0.674201    0.240846    11.00000    0.02900    0.02650 =
         0.02896   -0.00057   -0.00023   -0.00566
AFIX  43
H19C  2    0.300489    0.734253    0.240003    11.00000   -1.20000
AFIX   0
C20C  1    0.430668    0.653861    0.241570    11.00000    0.04283    0.02111 =
         0.02890   -0.00281   -0.00362   -0.00924
AFIX  43
H20C  2    0.450791    0.699445    0.240325    11.00000   -1.20000
AFIX   0
C21C  1    0.531362    0.330651    0.259533    11.00000    0.04869    0.02712 =
         0.02189   -0.00287   -0.00128   -0.01946
C22C  1    0.616180    0.266993    0.279891    11.00000    0.04265    0.02629 =
         0.02668   -0.00554   -0.00018   -0.01781
C23C  1    0.635904    0.177366    0.290995    11.00000    0.04752    0.02942 =
         0.02760   -0.00477    0.00237   -0.01884
C24C  1    0.563603    0.155850    0.283253    11.00000    0.04982    0.02568 =
         0.02597   -0.00834   -0.00027   -0.01612
AFIX  43
H24C  2    0.573758    0.095843    0.290928    11.00000   -1.20000
AFIX   0
C25C  1    0.477629    0.216513    0.265032    11.00000    0.05454    0.03692 =
         0.02148   -0.00708    0.00365   -0.02733
C26C  1    0.461177    0.305351    0.251561    11.00000    0.05097    0.02577 =
         0.02072   -0.00239   -0.00780   -0.01665
AFIX  43
H26C  2    0.403345    0.347621    0.237266    11.00000   -1.20000
AFIX   0
C27C  1    0.399853    0.189284    0.256191    11.00000    0.05092    0.03468 =
         0.02482   -0.00873   -0.00129   -0.02128
C28C  1    0.360400    0.213994    0.174287    11.00000    0.05139    0.03741 =
         0.02661   -0.00556    0.00324   -0.02363
AFIX 137
H28S  2    0.336869    0.277949    0.165379    11.00000   -1.50000
H28T  2    0.312295    0.194907    0.168507    11.00000   -1.50000
H28U  2    0.406889    0.184876    0.136767    11.00000   -1.50000
AFIX   0
C29C  1    0.326605    0.237637    0.313367    11.00000    0.05396    0.04912 =
         0.03965   -0.01753    0.01000   -0.02762
AFIX 137
H29S  2    0.347290    0.214893    0.365785    11.00000   -1.50000
H29T  2    0.273471    0.228222    0.301429    11.00000   -1.50000
H29U  2    0.312137    0.300767    0.309510    11.00000   -1.50000
AFIX   0
C30C  1    0.429807    0.089299    0.271330    11.00000    0.05467    0.02412 =
         0.03905    0.00059   -0.00487   -0.02406
AFIX 137
H30S  2    0.475782    0.056972    0.234428    11.00000   -1.50000
H30T  2    0.378748    0.074622    0.265333    11.00000   -1.50000
H30U  2    0.453889    0.072893    0.323830    11.00000   -1.50000
AFIX   0
C31C  1    0.730119    0.110814    0.309029    11.00000    0.03813    0.02151 =
         0.04462   -0.00382    0.00382   -0.00791
C32C  1    0.735328    0.017105    0.315931    11.00000    0.04162    0.02492 =
         0.07218   -0.00695    0.00761   -0.01153
AFIX 137
H32J  2    0.724989   -0.000845    0.265219    11.00000   -1.50000
H32K  2    0.689960    0.015631    0.351725    11.00000   -1.50000
H32L  2    0.794364   -0.023371    0.335262    11.00000   -1.50000
AFIX   0
C33C  1    0.791997    0.112681    0.242668    11.00000    0.04892    0.03163 =
         0.06204   -0.01176    0.01277   -0.01625
AFIX 137
H33J  2    0.791905    0.171288    0.237626    11.00000   -1.50000
H33K  2    0.770721    0.099224    0.194439    11.00000   -1.50000
H33L  2    0.852583    0.068713    0.253879    11.00000   -1.50000
AFIX   0
C34C  1    0.762132    0.130836    0.385389    11.00000    0.04508    0.02856 =
         0.05664    0.00093   -0.00668   -0.00501
AFIX 137
H34J  2    0.823192    0.087750    0.396236    11.00000   -1.50000
H34K  2    0.723272    0.127428    0.426929    11.00000   -1.50000
H34L  2    0.760430    0.190150    0.381897    11.00000   -1.50000
AFIX   0

AS1E  3    0.261578    0.486451    0.456880    11.00000    0.03642    0.03411 =
         0.02298   -0.00021   -0.00070   -0.01640
CL1E  4    0.202303    0.485602    0.346308    11.00000    0.04632    0.04912 =
         0.02569   -0.00015   -0.00817   -0.02381
O1E   6    0.221625    0.420502    0.514546    11.00000    0.03322    0.03573 =
         0.02737    0.00082   -0.00074   -0.01234
O2E   6    0.169186    0.583131    0.487875    11.00000    0.03761    0.03403 =
         0.02998    0.00179   -0.00223   -0.01219
N1E   5    0.369988    0.390282    0.453264    11.00000    0.03830    0.03316 =
         0.02615   -0.00112    0.00395   -0.01620
N2E   5    0.322987    0.553133    0.446696    11.00000    0.04084    0.03797 =
         0.02282   -0.00075   -0.00195   -0.01565
C1E   1    0.283132    0.334020    0.523257    11.00000    0.03812    0.03247 =
         0.02731   -0.00357   -0.00264   -0.01403
C2E   1    0.366715    0.315702    0.489919    11.00000    0.04138    0.03499 =
         0.02184   -0.00509    0.00293   -0.01659
C3E   1    0.433150    0.230539    0.494260    11.00000    0.04407    0.03750 =
         0.02386   -0.01035    0.00381   -0.02036
AFIX  43
H3E   2    0.488240    0.217408    0.469362    11.00000   -1.20000
AFIX   0
C4E   1    0.418976    0.164951    0.534852    11.00000    0.04215    0.03418 =
         0.02382   -0.00508   -0.00107   -0.01359
C5E   1    0.337695    0.185622    0.568537    11.00000    0.04883    0.03748 =
         0.02212    0.00150   -0.00467   -0.02042
AFIX  43
H5E   2    0.328697    0.140100    0.596428    11.00000   -1.20000
AFIX   0
C6E   1    0.266666    0.270320    0.564298    11.00000    0.03852    0.03302 =
         0.02525    0.00010   -0.00192   -0.01798
C7E   1    0.177448    0.290870    0.603829    11.00000    0.04063    0.04169 =
         0.03238    0.00311    0.00314   -0.01799
C8E   1    0.174147    0.209113    0.641955    11.00000    0.04831    0.04247 =
         0.04718    0.00755    0.00593   -0.02158
AFIX 137
H8EA  2    0.179738    0.166605    0.602693    11.00000   -1.50000
H8EB  2    0.117390    0.225256    0.668457    11.00000   -1.50000
H8EC  2    0.223181    0.182701    0.679326    11.00000   -1.50000
AFIX   0
C9E   1    0.101927    0.328506    0.544016    11.00000    0.04560    0.06752 =
         0.05297    0.02063   -0.01268   -0.02983
AFIX 137
H9EA  2    0.101578    0.382491    0.519707    11.00000   -1.50000
H9EB  2    0.044952    0.341916    0.569396    11.00000   -1.50000
H9EC  2    0.110942    0.285186    0.504682    11.00000   -1.50000
AFIX   0
C10E  1    0.165422    0.358304    0.665827    11.00000    0.04955    0.04848 =
         0.04751   -0.00391    0.01967   -0.02466
AFIX 137
H10M  2    0.215361    0.334137    0.702514    11.00000   -1.50000
H10N  2    0.109695    0.370870    0.693099    11.00000   -1.50000
H10O  2    0.163562    0.412793    0.641300    11.00000   -1.50000
AFIX   0
C11E  1    0.494536    0.071596    0.544057    11.00000    0.04946    0.03315 =
         0.02597   -0.00606    0.00112   -0.01626
C12E  1    0.569688    0.056842    0.488959    11.00000    0.04840    0.04190 =
         0.03396   -0.01470    0.00761   -0.00868
AFIX 137
H12V  2    0.546096    0.070721    0.436163    11.00000   -1.50000
H12W  2    0.612819   -0.004845    0.493453    11.00000   -1.50000
H12X  2    0.598992    0.095060    0.501451    11.00000   -1.50000
AFIX   0
C13E  1    0.531274    0.060670    0.626456    11.00000    0.04945    0.03277 =
         0.03454   -0.00470   -0.00036   -0.01276
AFIX 137
H13V  2    0.555230    0.104402    0.634355    11.00000   -1.50000
H13W  2    0.578661    0.001378    0.634571    11.00000   -1.50000
H13X  2    0.483414    0.069246    0.663112    11.00000   -1.50000
AFIX   0
C14E  1    0.456729    0.001610    0.530358    11.00000    0.06178    0.03419 =
         0.04423   -0.01045   -0.00777   -0.01678
AFIX 137
H14V  2    0.412004    0.006601    0.569311    11.00000   -1.50000
H14W  2    0.505199   -0.057539    0.534213    11.00000   -1.50000
H14X  2    0.429315    0.011952    0.478973    11.00000   -1.50000
AFIX   0
C15E  1    0.441158    0.413704    0.448402    11.00000    0.03289    0.03876 =
         0.02052   -0.00508    0.00167   -0.01946
C16E  1    0.416471    0.505210    0.444331    11.00000    0.03369    0.03594 =
         0.02160   -0.00378    0.00187   -0.01493
C17E  1    0.479372    0.539134    0.444421    11.00000    0.04320    0.04432 =
         0.02458   -0.00747    0.00138   -0.02183
AFIX  43
H17E  2    0.462114    0.600941    0.443047    11.00000   -1.20000
AFIX   0
C18E  1    0.569044    0.480631    0.446577    11.00000    0.04137    0.04528 =
         0.02599   -0.00441   -0.00273   -0.01990
AFIX  43
H18E  2    0.613203    0.503007    0.447505    11.00000   -1.20000
AFIX   0
C19E  1    0.594513    0.391096    0.447381    11.00000    0.02558    0.03507 =
         0.04150   -0.00786    0.00094   -0.00805
AFIX  43
H19E  2    0.655964    0.352688    0.446786    11.00000   -1.20000
AFIX   0
C20E  1    0.532015    0.356070    0.449043    11.00000    0.03739    0.04241 =
         0.03014   -0.00813    0.00303   -0.01993
AFIX  43
H20E  2    0.550162    0.294128    0.450592    11.00000   -1.20000
AFIX   0
C21E  1    0.269761    0.642500    0.451085    11.00000    0.04781    0.03229 =
         0.02414   -0.00032   -0.00114   -0.01614
C22E  1    0.183182    0.657483    0.472208    11.00000    0.04395    0.03674 =
         0.02302    0.00089   -0.00193   -0.01777
C23E  1    0.115538    0.742783    0.475153    11.00000    0.04645    0.03799 =
         0.02654   -0.00007   -0.00113   -0.01244
C24E  1    0.140882    0.810890    0.459481    11.00000    0.04720    0.04004 =
         0.03110    0.00270   -0.00361   -0.01535
AFIX  43
H24E  2    0.096983    0.869626    0.462010    11.00000   -1.20000
AFIX   0
C25E  1    0.228957    0.797717    0.439824    11.00000    0.06570    0.04274 =
         0.02714    0.00366   -0.01205   -0.02899
C26E  1    0.292513    0.712512    0.434618    11.00000    0.05321    0.03693 =
         0.02704    0.00032   -0.00114   -0.02214
AFIX  43
H26E  2    0.351423    0.701732    0.419886    11.00000   -1.20000
AFIX   0
C27E  1    0.249993    0.876081    0.420804    11.00000    0.06762    0.03522 =
         0.03698    0.00065   -0.00438   -0.02416
C28E  1    0.200853    0.924706    0.347776    11.00000    0.07335    0.04357 =
         0.04332    0.00041   -0.00108   -0.02440
AFIX 137
H28V  2    0.212947    0.882982    0.306531    11.00000   -1.50000
H28W  2    0.221152    0.970202    0.332311    11.00000   -1.50000
H28X  2    0.136810    0.952254    0.357450    11.00000   -1.50000
AFIX   0
C29E  1    0.351327    0.847680    0.405531    11.00000    0.06470    0.04156 =
         0.06792    0.00357   -0.00328   -0.02618
AFIX 137
H29V  2    0.386051    0.812469    0.449919    11.00000   -1.50000
H29W  2    0.363015    0.900223    0.397647    11.00000   -1.50000
H29X  2    0.368383    0.812560    0.359464    11.00000   -1.50000
AFIX   0
C30E  1    0.224221    0.938728    0.487651    11.00000    0.08638    0.04425 =
         0.04560   -0.00240   -0.00535   -0.02678
AFIX 137
H30V  2    0.160891    0.957644    0.498596    11.00000   -1.50000
H30W  2    0.235766    0.990309    0.473684    11.00000   -1.50000
H30X  2    0.259508    0.908342    0.533472    11.00000   -1.50000
AFIX   0
C31E  1    0.021026    0.757514    0.493127    11.00000    0.03735    0.04713 =
         0.04562    0.00996   -0.00433   -0.01565
C32E  1   -0.042966    0.856601    0.491301    11.00000    0.04778    0.05050 =
         0.08353    0.01153    0.01130   -0.00515
AFIX 137
H32M  2   -0.020121    0.887650    0.525761    11.00000   -1.50000
H32N  2   -0.101988    0.863446    0.508300    11.00000   -1.50000
H32O  2   -0.047255    0.881368    0.438686    11.00000   -1.50000
AFIX   0
C33E  1   -0.013200    0.713201    0.434646    11.00000    0.05185    0.06035 =
         0.05460    0.01273   -0.01124   -0.02352
AFIX 137
H33M  2   -0.007619    0.734915    0.382616    11.00000   -1.50000
H33N  2   -0.075812    0.726814    0.444751    11.00000   -1.50000
H33O  2    0.021787    0.649334    0.438905    11.00000   -1.50000
AFIX   0
C34E  1    0.016132    0.719099    0.574863    11.00000    0.05113    0.05096 =
         0.05076    0.00669    0.00799   -0.01500
AFIX 137
H34M  2    0.054180    0.655786    0.577450    11.00000   -1.50000
H34N  2   -0.045413    0.728858    0.585636    11.00000   -1.50000
H34O  2    0.036541    0.748404    0.613096    11.00000   -1.50000
AFIX   0

AS1G  3    0.527358    0.624422    0.654158    11.00000    0.03406    0.02982 =
         0.02377   -0.00558    0.00201   -0.01456
CL1G  4    0.559026    0.672480    0.546078    11.00000    0.04637    0.04208 =
         0.02478   -0.00251    0.00232   -0.02304
O1G   6    0.510583    0.715494    0.711975    11.00000    0.03818    0.03696 =
         0.02615   -0.00561    0.00285   -0.01575
O2G   6    0.639512    0.572609    0.691136    11.00000    0.03786    0.03079 =
         0.02666   -0.00547   -0.00159   -0.01572
N1G   5    0.405951    0.663488    0.646514    11.00000    0.03293    0.03117 =
         0.03030   -0.00482    0.00303   -0.01083
N2G   5    0.533031    0.514539    0.641502    11.00000    0.03101    0.03521 =
         0.02826   -0.00536   -0.00259   -0.01563
C1G   1    0.421529    0.774072    0.713758    11.00000    0.03651    0.03452 =
         0.02382    0.00066    0.00726   -0.01335
C2G   1    0.362055    0.745609    0.678867    11.00000    0.03756    0.02604 =
         0.02838    0.00143    0.00365   -0.01049
C3G   1    0.271940    0.799872    0.677984    11.00000    0.04363    0.03545 =
         0.02920   -0.00168    0.00163   -0.01250
AFIX  43
H3G   2    0.231977    0.782697    0.651524    11.00000   -1.20000
AFIX   0
C4G   1    0.239389    0.878591    0.715034    11.00000    0.03844    0.02970 =
         0.04249    0.00255    0.01066   -0.00323
C5G   1    0.300951    0.904065    0.749680    11.00000    0.05881    0.03114 =
         0.03218   -0.00532    0.01617   -0.01088
AFIX  43
H5G   2    0.278938    0.958648    0.774488    11.00000   -1.20000
AFIX   0
C6G   1    0.392886    0.853634    0.749752    11.00000    0.06446    0.03070 =
         0.02798   -0.00405    0.00599   -0.02448
C7G   1    0.458425    0.881831    0.790952    11.00000    0.06015    0.03154 =
         0.02869   -0.00657    0.00517   -0.01766
C8G   1    0.412187    0.978406    0.813345    11.00000    0.07846    0.03978 =
         0.05159   -0.02162    0.01863   -0.02227
AFIX 137
H8GA  2    0.388955    1.016141    0.766895    11.00000   -1.50000
H8GB  2    0.455050    0.995054    0.839247    11.00000   -1.50000
H8GC  2    0.363053    0.985641    0.848179    11.00000   -1.50000
AFIX   0
C9G   1    0.537385    0.871717    0.739938    11.00000    0.05312    0.03672 =
         0.04463   -0.01246    0.00288   -0.02534
AFIX 137
H9GA  2    0.572190    0.809275    0.730375    11.00000   -1.50000
H9GB  2    0.574976    0.895022    0.765897    11.00000   -1.50000
H9GC  2    0.515612    0.904371    0.690836    11.00000   -1.50000
AFIX   0
C10G  1    0.489392    0.823998    0.865042    11.00000    0.10907    0.04976 =
         0.02873   -0.00002   -0.00967   -0.04309
AFIX 137
H10A  2    0.437846    0.832660    0.897281    11.00000   -1.50000
H10B  2    0.530989    0.840403    0.893259    11.00000   -1.50000
H10C  2    0.519112    0.762007    0.851890    11.00000   -1.50000
AFIX   0
C11G  1    0.141020    0.937568    0.719827    11.00000    0.04471    0.03506 =
         0.04501   -0.00024    0.01260   -0.00646
PART 1
C12G  1    0.082351    0.901999    0.674351    71.00000    0.03542    0.03295 =
         0.08857    0.00839    0.00693   -0.00864
AFIX 137
H12A  2    0.099315    0.897230    0.620037    71.00000   -1.50000
H12B  2    0.019581    0.942620    0.678577    71.00000   -1.50000
H12C  2    0.091388    0.843855    0.695938    71.00000   -1.50000
AFIX   0
PART 2
C12H  1    0.091749    0.894149    0.768685   -71.00000    0.02438    0.03615 =
         0.02538    0.00671   -0.01119   -0.00384
AFIX 137
H12D  2    0.067288    0.863659    0.735140   -71.00000   -1.50000
H12E  2    0.043254    0.939382    0.796110   -71.00000   -1.50000
H12F  2    0.133224    0.851663    0.806023   -71.00000   -1.50000
AFIX   0
PART 1
C13G  1    0.111362    0.939873    0.803813    71.00000    0.04444    0.05599 =
         0.05766    0.00075    0.01849   -0.00289
AFIX 137
H13A  2    0.117530    0.881140    0.821162    71.00000   -1.50000
H13B  2    0.049060    0.981941    0.807675    71.00000   -1.50000
H13C  2    0.148551    0.958011    0.836249    71.00000   -1.50000
AFIX   0
PART 2
C13H  1    0.122645    1.023583    0.764363   -71.00000    0.01646    0.02331 =
         0.04768    0.00564    0.00381    0.01066
AFIX 137
H13D  2    0.146222    1.007553    0.817043   -71.00000   -1.50000
H13E  2    0.058438    1.059741    0.765863   -71.00000   -1.50000
H13F  2    0.151835    1.057013    0.737912   -71.00000   -1.50000
AFIX   0
PART 1
C14G  1    0.119791    1.029392    0.688831    71.00000    0.05149    0.03054 =
         0.05586    0.00309    0.01050   -0.00573
AFIX 137
H14A  2    0.155359    1.053675    0.716567    71.00000   -1.50000
H14B  2    0.056459    1.066508    0.695846    71.00000   -1.50000
H14C  2    0.133720    1.027833    0.633880    71.00000   -1.50000
AFIX   0
PART 2
C14H  1    0.108490    0.976247    0.640883   -71.00000    0.02780    0.04573 =
         0.04503    0.00364    0.01478   -0.01253
AFIX 137
H14D  2    0.151517    0.995290    0.616711   -71.00000   -1.50000
H14E  2    0.050951    1.026961    0.644638   -71.00000   -1.50000
H14F  2    0.101709    0.931808    0.609623   -71.00000   -1.50000
AFIX   0
PART 0
C15G  1    0.378911    0.594639    0.644946    11.00000    0.03298    0.02775 =
         0.01989   -0.00187    0.00008   -0.01195
C16G  1    0.450206    0.510294    0.642416    11.00000    0.02927    0.03204 =
         0.02048   -0.00718    0.00327   -0.01344
C17G  1    0.435433    0.434258    0.646144    11.00000    0.03878    0.04103 =
         0.02087   -0.00275   -0.00092   -0.01958
AFIX  43
H17G  2    0.483339    0.377503    0.645742    11.00000   -1.20000
AFIX   0
C18G  1    0.347093    0.444757    0.650514    11.00000    0.03432    0.04623 =
         0.02462   -0.00012    0.00243   -0.02642
AFIX  43
H18G  2    0.335335    0.393759    0.653350    11.00000   -1.20000
AFIX   0
C19G  1    0.275868    0.527220    0.650855    11.00000    0.03405    0.03947 =
         0.03558    0.00426   -0.00328   -0.01682
AFIX  43
H19G  2    0.216559    0.532295    0.653382    11.00000   -1.20000
AFIX   0
C20G  1    0.292447    0.600916    0.647498    11.00000    0.03479    0.04253 =
         0.02649    0.00195   -0.00259   -0.01606
AFIX  43
H20G  2    0.244012    0.657379    0.646900    11.00000   -1.20000
AFIX   0
C21G  1    0.618569    0.448709    0.654156    11.00000    0.03268    0.03456 =
         0.02261   -0.00139    0.00039   -0.01485
C22G  1    0.676254    0.483621    0.681500    11.00000    0.03155    0.02473 =
         0.02311   -0.00552    0.00264   -0.01195
C23G  1    0.765952    0.429326    0.699023    11.00000    0.03642    0.03702 =
         0.01889    0.00093   -0.00077   -0.01627
C24G  1    0.792878    0.340437    0.686764    11.00000    0.03032    0.03285 =
         0.02966   -0.00225    0.00195   -0.01427
AFIX  43
H24G  2    0.852819    0.301968    0.698952    11.00000   -1.20000
AFIX   0
C25G  1    0.738702    0.303820    0.658068    11.00000    0.03072    0.03187 =
         0.02630   -0.00347    0.00122   -0.01049
C26G  1    0.649572    0.359719    0.641469    11.00000    0.03400    0.03214 =
         0.02748   -0.00440   -0.00243   -0.01663
AFIX  43
H26G  2    0.610687    0.336582    0.621614    11.00000   -1.20000
AFIX   0
C27G  1    0.774112    0.205619    0.642965    11.00000    0.04602    0.02793 =
         0.03972   -0.00179    0.00009   -0.01317
PART 1
C28G  1    0.843784    0.183860    0.575885    31.00000    0.04585    0.05262 =
         0.03850   -0.00652    0.00876   -0.01886
AFIX 137
H28A  2    0.815630    0.220914    0.530097    31.00000   -1.50000
H28B  2    0.864604    0.121724    0.563721    31.00000   -1.50000
H28C  2    0.894400    0.195427    0.592167    31.00000   -1.50000
AFIX   0
PART 2
C28H  1    0.746529    0.192474    0.560772   -31.00000    0.05994    0.03261 =
         0.03362   -0.00866   -0.01182    0.00093
AFIX 137
H28D  2    0.681866    0.212310    0.558102   -31.00000   -1.50000
H28E  2    0.775664    0.129970    0.549163   -31.00000   -1.50000
H28F  2    0.764648    0.226846    0.523178   -31.00000   -1.50000
AFIX   0
PART 1
C29G  1    0.704209    0.174845    0.618956    31.00000    0.06038    0.02875 =
         0.05536   -0.01169    0.00918   -0.02065
AFIX 137
H29A  2    0.657158    0.191253    0.657500    31.00000   -1.50000
H29B  2    0.731577    0.110722    0.614903    31.00000   -1.50000
H29C  2    0.678661    0.202647    0.568929    31.00000   -1.50000
AFIX   0
PART 2
C29H  1    0.722627    0.170071    0.698820   -31.00000    0.07645    0.01972 =
         0.04270   -0.01051    0.02333   -0.01844
AFIX 137
H29D  2    0.741038    0.172211    0.751926   -31.00000   -1.50000
H29E  2    0.735549    0.109085    0.687128   -31.00000   -1.50000
H29F  2    0.658667    0.206390    0.692806   -31.00000   -1.50000
AFIX   0
PART 1
C30G  1    0.825660    0.150249    0.712734    31.00000    0.05188    0.02693 =
         0.06741   -0.00686    0.00708   -0.01224
AFIX 137
H30A  2    0.874560    0.166292    0.725178    31.00000   -1.50000
H30B  2    0.849780    0.087738    0.701069    31.00000   -1.50000
H30C  2    0.785785    0.161116    0.756812    31.00000   -1.50000
AFIX   0
PART 2
C30H  1    0.871351    0.155258    0.654610   -31.00000    0.06594    0.03148 =
         0.04395   -0.02160   -0.00478   -0.00233
AFIX 137
H30D  2    0.903015    0.179125    0.619416   -31.00000   -1.50000
H30E  2    0.887994    0.093213    0.644207   -31.00000   -1.50000
H30F  2    0.887292    0.160162    0.707902   -31.00000   -1.50000
AFIX   0
PART 0
C31G  1    0.828493    0.467106    0.729637    11.00000    0.03331    0.04105 =
         0.02577   -0.00369   -0.00147   -0.01777
C32G  1    0.921762    0.394798    0.745336    11.00000    0.03129    0.04204 =
         0.04770   -0.00507   -0.00483   -0.01450
AFIX 137
H32A  2    0.960581    0.421142    0.763991    11.00000   -1.50000
H32B  2    0.945801    0.364559    0.697676    11.00000   -1.50000
H32C  2    0.918625    0.352392    0.784394    11.00000   -1.50000
AFIX   0
C33G  1    0.835221    0.534200    0.670072    11.00000    0.04321    0.04261 =
         0.04536   -0.00060    0.00003   -0.02708
AFIX 137
H33A  2    0.775369    0.577411    0.655377    11.00000   -1.50000
H33B  2    0.866002    0.503590    0.624402    11.00000   -1.50000
H33C  2    0.868586    0.564416    0.692423    11.00000   -1.50000
AFIX   0
C34G  1    0.792177    0.512062    0.806134    11.00000    0.04618    0.06746 =
         0.02736   -0.01069   -0.00146   -0.03085
AFIX 137
H34A  2    0.734277    0.561584    0.796745    11.00000   -1.50000
H34B  2    0.833794    0.533690    0.827298    11.00000   -1.50000
H34C  2    0.785409    0.469447    0.842912    11.00000   -1.50000
AFIX   0

AS1I  3    0.462169    0.290108    0.863142    11.00000    0.03151    0.02647 =
         0.02401   -0.00309    0.00017   -0.01239
CL1I  4    0.469216    0.230591    0.753873    11.00000    0.05046    0.03613 =
         0.02644   -0.00936    0.00195   -0.01992
O1I   6    0.528037    0.195698    0.921410    11.00000    0.03150    0.03495 =
         0.02687   -0.00155   -0.00042   -0.01642
O2I   6    0.367251    0.275537    0.898609    11.00000    0.03231    0.02481 =
         0.03125    0.00000   -0.00323   -0.01110
N1I   5    0.556472    0.320543    0.860625    11.00000    0.03927    0.02448 =
         0.03007   -0.00061   -0.00054   -0.00890
N2I   5    0.391465    0.406389    0.849385    11.00000    0.03335    0.02288 =
         0.02864   -0.00311    0.00380   -0.01262
C1I   1    0.613877    0.186546    0.930871    11.00000    0.02980    0.02713 =
         0.02817   -0.00377   -0.00184   -0.00977
C2I   1    0.631663    0.255978    0.898144    11.00000    0.02778    0.02707 =
         0.02325   -0.00326   -0.00275   -0.00777
C3I   1    0.715751    0.253932    0.904564    11.00000    0.03393    0.03426 =
         0.02793   -0.00242    0.00033   -0.01722
AFIX  43
H3I   2    0.729038    0.298973    0.880598    11.00000   -1.20000
AFIX   0
C4I   1    0.781246    0.184073    0.947154    11.00000    0.03727    0.04037 =
         0.02643   -0.00529    0.00052   -0.01572
C5I   1    0.761540    0.117153    0.979050    11.00000    0.03534    0.03706 =
         0.02983   -0.00150   -0.00029   -0.01334
AFIX  43
H5I   2    0.806995    0.069842    1.006749    11.00000   -1.20000
AFIX   0
C6I   1    0.678148    0.116102    0.972346    11.00000    0.03242    0.02571 =
         0.02858   -0.00065    0.00056   -0.01088
C7I   1    0.655764    0.043440    1.010283    11.00000    0.03860    0.02610 =
         0.03260   -0.00056    0.00167   -0.01167
C8I   1    0.736545   -0.028761    1.050468    11.00000    0.04840    0.03640 =
         0.06067    0.00934   -0.00435   -0.01825
AFIX 137
H8IA  2    0.757793   -0.003361    1.091423    11.00000   -1.50000
H8IB  2    0.783900   -0.054938    1.012973    11.00000   -1.50000
H8IC  2    0.719768   -0.074306    1.072790    11.00000   -1.50000
AFIX   0
C9I   1    0.620931   -0.000339    0.949444    11.00000    0.03587    0.02977 =
         0.05055   -0.00381   -0.00204   -0.01148
AFIX 137
H9IA  2    0.605292   -0.045166    0.974924    11.00000   -1.50000
H9IB  2    0.667293   -0.028013    0.911451    11.00000   -1.50000
H9IC  2    0.568183    0.044482    0.923490    11.00000   -1.50000
AFIX   0
C10I  1    0.583180    0.084772    1.070661    11.00000    0.05049    0.03610 =
         0.03411    0.00107    0.00193   -0.01926
AFIX 137
H10D  2    0.601445    0.119250    1.105350    11.00000   -1.50000
H10E  2    0.574567    0.038047    1.100451    11.00000   -1.50000
H10F  2    0.527329    0.123327    1.044614    11.00000   -1.50000
AFIX   0
C11I  1    0.874022    0.183103    0.958435    11.00000    0.03074    0.04421 =
         0.04424   -0.00020   -0.00612   -0.01630
PART 1
C12I  1    0.866834    0.268984    0.988139    41.00000    0.04299    0.04955 =
         0.05334   -0.01270    0.00820   -0.02533
AFIX 137
H12G  2    0.829719    0.317325    0.952812    41.00000   -1.50000
H12H  2    0.926269    0.268155    0.991768    41.00000   -1.50000
H12I  2    0.839826    0.277509    1.039220    41.00000   -1.50000
AFIX   0
PART 2
C12J  1    0.880949    0.261346    0.927484   -41.00000    0.04423    0.08972 =
         0.13770    0.05241   -0.02773   -0.04571
AFIX 137
H12J  2    0.864660    0.269582    0.872688   -41.00000   -1.50000
H12K  2    0.942207    0.254987    0.933622   -41.00000   -1.50000
H12L  2    0.840681    0.312562    0.955138   -41.00000   -1.50000
AFIX   0
PART 1
C13I  1    0.940423    0.105920    1.004124    41.00000    0.03803    0.06630 =
         0.05185    0.02364   -0.02368   -0.03002
AFIX 137
H13G  2    0.925819    0.112504    1.058910    41.00000   -1.50000
H13H  2    1.000139    0.103372    0.996309    41.00000   -1.50000
H13I  2    0.938660    0.051497    0.986980    41.00000   -1.50000
AFIX   0
PART 2
C13J  1    0.890688    0.176594    1.046865   -41.00000    0.02354    0.04344 =
         0.04689   -0.02079    0.00192   -0.01409
AFIX 137
H13J  2    0.847925    0.230085    1.070095   -41.00000   -1.50000
H13K  2    0.951261    0.170310    1.057200   -41.00000   -1.50000
H13L  2    0.883386    0.125283    1.069045   -41.00000   -1.50000
AFIX   0
PART 1
C14I  1    0.915253    0.180568    0.872660    41.00000    0.02263    0.05003 =
         0.05084    0.00253    0.00214   -0.01436
AFIX 137
H14G  2    0.921089    0.126675    0.848050    41.00000   -1.50000
H14H  2    0.973886    0.181529    0.876809    41.00000   -1.50000
H14I  2    0.875559    0.231976    0.841575    41.00000   -1.50000
AFIX   0
PART 2
C14J  1    0.942270    0.093153    0.927796   -41.00000    0.03426    0.09650 =
         0.04667   -0.01452   -0.00507   -0.02728
AFIX 137
H14J  2    0.937359    0.044553    0.957726   -41.00000   -1.50000
H14K  2    1.002707    0.089389    0.933085   -41.00000   -1.50000
H14L  2    0.929391    0.089306    0.873429   -41.00000   -1.50000
AFIX   0
PART 0
C15I  1    0.530230    0.411397    0.852567    11.00000    0.03447    0.02252 =
         0.02306   -0.00262    0.00056   -0.00918
C16I  1    0.436958    0.460463    0.846753    11.00000    0.03810    0.03210 =
         0.01525   -0.00130   -0.00071   -0.01630
C17I  1    0.401074    0.551853    0.842373    11.00000    0.03042    0.02870 =
         0.01813   -0.00333    0.00437   -0.00954
AFIX  43
H17I  2    0.338489    0.584626    0.838293    11.00000   -1.20000
AFIX   0
C18I  1    0.456631    0.595661    0.843947    11.00000    0.03949    0.02816 =
         0.02519    0.00542   -0.00246   -0.01975
AFIX  43
H18I  2    0.432231    0.658161    0.842799    11.00000   -1.20000
AFIX   0
C19I  1    0.547967    0.546756    0.847209    11.00000    0.03391    0.03775 =
         0.02891   -0.00266    0.00440   -0.02069
AFIX  43
H19I  2    0.585863    0.576601    0.846052    11.00000   -1.20000
AFIX   0
C20I  1    0.585000    0.456710    0.852046    11.00000    0.03438    0.03518 =
         0.02835   -0.00011   -0.00007   -0.01791
AFIX  43
H20I  2    0.647776    0.424897    0.855050    11.00000   -1.20000
AFIX   0
C21I  1    0.301187    0.425559    0.859979    11.00000    0.03109    0.02916 =
         0.02044   -0.00100   -0.00006   -0.01250
C22I  1    0.289688    0.350380    0.885635    11.00000    0.03516    0.02376 =
         0.02412   -0.00318   -0.00037   -0.01163
C23I  1    0.206252    0.351698    0.897851    11.00000    0.03586    0.02618 =
         0.01969   -0.00180   -0.00035   -0.01302
C24I  1    0.133430    0.432799    0.883369    11.00000    0.03120    0.02623 =
         0.02862   -0.00233   -0.00043   -0.01181
AFIX  43
H24I  2    0.075210    0.436006    0.890537    11.00000   -1.20000
AFIX   0
C25I  1    0.142706    0.508627    0.859007    11.00000    0.02623    0.02804 =
         0.02632   -0.00521   -0.00200   -0.00902
C26I  1    0.226721    0.504367    0.846269    11.00000    0.03250    0.02942 =
         0.02718   -0.00364   -0.00114   -0.01094
AFIX  43
H26I  2    0.233793    0.555340    0.828092    11.00000   -1.20000
AFIX   0
C27I  1    0.061611    0.597323    0.844261    11.00000    0.02931    0.01996 =
         0.03443   -0.00249   -0.00371   -0.00788
PART 1
C28I  1   -0.028120    0.589193    0.852047    61.00000    0.03279    0.03354 =
         0.05325   -0.00132   -0.00232   -0.01210
AFIX 137
H28G  2   -0.031975    0.549995    0.813103    61.00000   -1.50000
H28H  2   -0.077301    0.647500    0.844453    61.00000   -1.50000
H28I  2   -0.031780    0.564946    0.903502    61.00000   -1.50000
AFIX   0
PART 2
C28J  1    0.019036    0.589026    0.767202   -61.00000    0.07419    0.01693 =
         0.06046   -0.01854   -0.03544    0.01176
AFIX 137
H28J  2    0.063472    0.542783    0.737329   -61.00000   -1.50000
H28K  2   -0.002032    0.645195    0.737636   -61.00000   -1.50000
H28L  2   -0.031184    0.573869    0.778038   -61.00000   -1.50000
AFIX   0
PART 1
C29I  1    0.065748    0.635280    0.765692    61.00000    0.04678    0.04252 =
         0.04482    0.00911   -0.00189   -0.00456
AFIX 137
H29G  2    0.121277    0.642718    0.760813    61.00000   -1.50000
H29H  2    0.015093    0.692595    0.758152    61.00000   -1.50000
H29I  2    0.063581    0.595368    0.726688    61.00000   -1.50000
AFIX   0
PART 2
C29J  1    0.088931    0.671014    0.818404   -61.00000    0.04907    0.03133 =
         0.10674    0.01094   -0.00102   -0.02046
AFIX 137
H29J  2    0.108225    0.692551    0.863315   -61.00000   -1.50000
H29K  2    0.038117    0.719422    0.793450   -61.00000   -1.50000
H29L  2    0.137936    0.648226    0.781899   -61.00000   -1.50000
AFIX   0
PART 1
C30I  1    0.061478    0.661652    0.905037    61.00000    0.03707    0.03550 =
         0.06117   -0.01140   -0.01907   -0.00969
AFIX 137
H30G  2    0.053545    0.639421    0.956192    61.00000   -1.50000
H30H  2    0.012639    0.719437    0.893990    61.00000   -1.50000
H30I  2    0.118164    0.667169    0.903730    61.00000   -1.50000
AFIX   0
PART 2
C30J  1   -0.003247    0.625299    0.908798   -61.00000    0.04983    0.06209 =
         0.04905    0.00653    0.01345    0.00438
AFIX 137
H30J  2   -0.018662    0.576643    0.924898   -61.00000   -1.50000
H30K  2   -0.057106    0.676160    0.891430   -61.00000   -1.50000
H30L  2    0.023529    0.641426    0.952352   -61.00000   -1.50000
AFIX   0
PART 0
C31I  1    0.196419    0.268420    0.926174    11.00000    0.04360    0.02612 =
         0.02842   -0.00087   -0.00055   -0.01724
C32I  1    0.099549    0.285035    0.934041    11.00000    0.03557    0.04053 =
         0.05630    0.00774   -0.00345   -0.01962
AFIX 137
H32D  2    0.068766    0.307219    0.884535    11.00000   -1.50000
H32E  2    0.071835    0.328701    0.973150    11.00000   -1.50000
H32F  2    0.095369    0.229935    0.949529    11.00000   -1.50000
AFIX   0
C33I  1    0.238955    0.194133    0.869114    11.00000    0.04642    0.03404 =
         0.03885   -0.00712    0.00321   -0.02066
AFIX 137
H33D  2    0.234337    0.140705    0.889326    11.00000   -1.50000
H33E  2    0.301729    0.182274    0.862425    11.00000   -1.50000
H33F  2    0.207827    0.212216    0.819333    11.00000   -1.50000
AFIX   0
C34I  1    0.241048    0.238395    1.005256    11.00000    0.04591    0.04538 =
         0.03310    0.00404   -0.00632   -0.02370
AFIX 137
H34D  2    0.236869    0.183764    1.022441    11.00000   -1.50000
H34E  2    0.211146    0.284097    1.042238    11.00000   -1.50000
H34F  2    0.303746    0.228070    1.001794    11.00000   -1.50000
AFIX   0

PART 1
C1S   1    1.089141    0.161709    0.157853    81.00000    0.12095    0.23960 =
         0.08828    0.00100    0.00426   -0.06488
AFIX 137
H1SA  2    1.120395    0.186460    0.123071    81.00000   -1.50000
H1SB  2    1.024831    0.194188    0.149925    81.00000   -1.50000
H1SC  2    1.106796    0.099588    0.147104    81.00000   -1.50000
AFIX   0
C2S   1    1.113066    0.169307    0.240904    81.00000    0.09854    0.05136 =
         0.08965    0.01564    0.00109   -0.01671
AFIX  23
H2SA  2    1.171999    0.121164    0.253287    81.00000   -1.20000
H2SB  2    1.118615    0.225673    0.245270    81.00000   -1.20000
AFIX   0
C3S   1    1.047364    0.165448    0.300213    81.00000    0.08641    0.01885 =
         0.08281   -0.00277   -0.00022   -0.00741
AFIX  23
H3SA  2    0.991165    0.218800    0.292318    81.00000   -1.20000
H3SB  2    1.034502    0.114070    0.289867    81.00000   -1.20000
AFIX   0
C4S   1    1.072835    0.159334    0.378916    81.00000    0.07852    0.05765 =
         0.08089   -0.00577    0.00178    0.01263
AFIX  23
H4SA  2    1.077686    0.214026    0.392911    81.00000   -1.20000
H4SB  2    1.131576    0.109415    0.387610    81.00000   -1.20000
AFIX   0
C5S   1    0.994045    0.143655    0.435482    81.00000    0.11100    0.11859 =
         0.07973   -0.02019    0.01334   -0.02935
AFIX 137
H5SA  2    0.935755    0.192411    0.425562    81.00000   -1.50000
H5SB  2    1.010201    0.141596    0.489924    81.00000   -1.50000
H5SC  2    0.991499    0.088067    0.423037    81.00000   -1.50000
AFIX   0

PART 0
C6S   1    0.744706    0.793909    0.613220    11.00000    0.06063    0.06912 =
         0.07594    0.01639   -0.00167   -0.01755
AFIX 137
H6SA  2    0.782018    0.808253    0.576191    11.00000   -1.50000
H6SB  2    0.684181    0.840593    0.610883    11.00000   -1.50000
H6SC  2    0.743342    0.737869    0.600539    11.00000   -1.50000
AFIX   0
C7S   1    0.781958    0.786350    0.692101    11.00000    0.06483    0.04603 =
         0.06687    0.00680    0.00497   -0.01103
AFIX  23
H7SA  2    0.841054    0.735898    0.694953    11.00000   -1.20000
H7SB  2    0.742855    0.773477    0.729119    11.00000   -1.20000
AFIX   0
C8S   1    0.791649    0.867228    0.716070    11.00000    0.05090    0.05522 =
         0.06185    0.01292    0.00522   -0.00615
AFIX  23
H8SA  2    0.833649    0.878114    0.681002    11.00000   -1.20000
H8SB  2    0.733294    0.918392    0.710395    11.00000   -1.20000
AFIX   0
C9S   1    0.824260    0.860712    0.797133    11.00000    0.07162    0.05108 =
         0.06483   -0.00209    0.01332   -0.00830
AFIX  23
H9SA  2    0.880186    0.806845    0.803956    11.00000   -1.20000
H9SB  2    0.779832    0.854686    0.832475    11.00000   -1.20000
AFIX   0
C10S  1    0.841249    0.940824    0.819672    11.00000    0.09978    0.07521 =
         0.05459   -0.00930    0.00478   -0.02229
AFIX 137
H10P  2    0.880601    0.950867    0.781945    11.00000   -1.50000
H10Q  2    0.869327    0.929399    0.870830    11.00000   -1.50000
H10R  2    0.784609    0.993080    0.820553    11.00000   -1.50000
AFIX   0

PART 2
C5T   1    1.022540    0.157235    0.438811   -81.00000    0.04608    0.05745 =
         0.08545    0.03474    0.00223   -0.01249
AFIX 137
H5TA  2    1.044266    0.203401    0.432982   -81.00000   -1.50000
H5TB  2    1.069874    0.103413    0.460896   -81.00000   -1.50000
H5TC  2    0.971212    0.176765    0.473063   -81.00000   -1.50000
AFIX   0
C4T   1    0.990843    0.136012    0.348520   -81.00000    0.07909    0.08352 =
         0.09930    0.01730   -0.00664   -0.01970
AFIX  23
H4TA  2    0.991601    0.076496    0.348582   -81.00000   -1.20000
H4TB  2    0.930504    0.180045    0.333806   -81.00000   -1.20000
AFIX   0
C3T   1    1.055540    0.142290    0.297512   -81.00000    0.07838    0.02135 =
         0.09041   -0.00610   -0.00179   -0.00898
AFIX  23
H3TA  2    1.112228    0.090618    0.309065   -81.00000   -1.20000
H3TB  2    1.064525    0.195055    0.310927   -81.00000   -1.20000
AFIX   0
C2T   1    1.040609    0.147555    0.211677   -81.00000    0.16173    0.29354 =
         0.09115    0.00481   -0.00676   -0.17482
AFIX  23
H2TA  2    0.980108    0.193056    0.199648   -81.00000   -1.20000
H2TB  2    1.042995    0.090452    0.195585   -81.00000   -1.20000
AFIX   0
C1T   1    1.107301    0.169220    0.164374   -81.00000    0.07592    0.06062 =
         0.09737    0.00011   -0.00534   -0.03658
AFIX 137
H1TA  2    1.097834    0.163857    0.109541   -81.00000   -1.50000
H1TB  2    1.167860    0.128156    0.179508   -81.00000   -1.50000
H1TC  2    1.099063    0.229566    0.173676   -81.00000   -1.50000
AFIX   0
HKLF 5


REM  mo_2055_cg_0m_4_a.res in P1
REM wR2 = 0.164763, GooF = S = 1.11623, Restrained GooF = 1.11601 for all data
REM R1 = 0.062540 for 34262 Fo > 4sig(Fo) and 0.078746 for all 41444 data
REM 2190 parameters refined using 131 restraints

END

WGHT      0.0790      4.5685

REM Highest difference peak  1.036,  deepest hole -1.078,  1-sigma level  0.081
Q1    1   0.2508  0.4871  0.3879  11.00000  0.05    1.04
Q2    1   0.2743  0.6871 -0.0209  11.00000  0.05    0.98
Q3    1   0.5348  0.6273  0.7227  11.00000  0.05    0.95
Q4    1   0.4518  0.2932  0.7926  11.00000  0.05    0.95
Q5    1   0.4710  0.2885  0.9318  11.00000  0.05    0.94
Q6    1   0.2959  0.6905  0.1165  11.00000  0.05    0.92
Q7    1   0.5151  0.6286  0.5819  11.00000  0.05    0.90
Q8    1   0.6299  0.4109  0.1874  11.00000  0.05    0.87
Q9    1   0.6549  0.4143  0.3293  11.00000  0.05    0.85
Q10   1   0.2729  0.4853  0.5288  11.00000  0.05    0.77
Q11   1   0.2507  0.5379  0.4481  11.00000  0.05    0.63
Q12   1   0.3961  0.4831  0.6512  11.00000  0.05    0.55
Q13   1   0.2134  0.4842  0.4275  11.00000  0.05    0.55
Q14   1   0.4533  0.3439  0.8528  11.00000  0.05    0.55
Q15   1   0.2438  0.7540 -0.0114  11.00000  0.05    0.53
Q16   1   0.4776  0.2281  0.8244  11.00000  0.05    0.52
Q17   1   0.7057  0.2223  0.4711  11.00000  0.05    0.51
Q18   1   0.6517  0.3573  0.2668  11.00000  0.05    0.51
Q19   1   0.2948  0.6404  0.0534  11.00000  0.05    0.51
Q20   1   0.1552  0.6931  0.8581  11.00000  0.05    0.49
Q21   1   0.2755  0.7525  0.0421  11.00000  0.05    0.49
Q22   1   0.6313  0.4697  0.2478  11.00000  0.05    0.49
Q23   1   0.7038  0.3835  0.0794  11.00000  0.05    0.48
Q24   1   0.4678  0.6454  0.6356  11.00000  0.05    0.48
Q25   1   0.4652  0.8183  0.4407  11.00000  0.05    0.48
;
_shelx_res_checksum               14791
_shelx_hkl_file
;
   2   0   0 203.404 5.67919  -2
  -2   0   0 203.404 5.67919   1
  -2   0   0 186.363 4.10008  -2
   2   0   0 186.363 4.10008   1
   3   0   0 110.683 2.91456  -2
  -3   0   0 110.683 2.91456   1
  -3   0   0 95.2194 2.68738  -2
   3   0   0 95.2194 2.68738   1
   4   0   0 991.039 28.7844  -2
  -4   0   0 991.039 28.7844   1
  -4   0   0 1103.06 26.6454  -2
   4   0   0 1103.06 26.6454   1
   5   0   0 280.962 8.86879  -2
  -5   0   0 280.962 8.86879   1
  -5   0   0 285.548 7.54819  -2
   5   0   0 285.548 7.54819   1
   6   0   0 330.276 8.91398  -2
  -6   0   0 330.276 8.91398   1
  -6   0   0 362.845 8.02206  -2
   6   0   0 362.845 8.02206   1
   7   0   0 85.8538 3.49409  -2
  -7   0   0 85.8538 3.49409   1
  -7   0   0 103.567 3.25340  -2
   7   0   0 103.567 3.25340   1
   8   0   0 182.455 7.31254  -2
  -8   0   0 182.455 7.31254   1
  -8   0   0 276.922 10.3273  -2
   8   0   0 276.922 10.3273   1
   9   0   0 40.7097 2.71260  -2
  -9   0   0 40.7097 2.71260   1
  -9   0   0 65.4873 3.21261  -2
   9   0   0 65.4873 3.21261   1
  10   0   0 209.155 9.90068  -2
 -10   0   0 209.155 9.90068   1
 -10   0   0 235.331 6.97225  -2
  10   0   0 235.331 6.97225   1
  11   0   0 488.774 15.3760  -2
 -11   0   0 488.774 15.3760   1
 -11   0   0 658.830 16.8641  -2
  11   0   0 658.830 16.8641   1
  12   0   0 170.050 8.02893  -2
 -12   0   0 170.050 8.02893   1
 -12   0   0 236.887 10.5285  -2
  12   0   0 236.887 10.5285   1
  13   0   0 7.73559 2.59100  -2
 -13   0   0 7.73559 2.59100   1
 -13   0   0 8.71790 2.46291  -2
  13   0   0 8.71790 2.46291   1
  14   0   0 1.72113 2.61259  -2
 -14   0   0 1.72113 2.61259   1
 -14   0   0 3.66968 2.56359  -2
  14   0   0 3.66968 2.56359   1
  15   0   0 40.1396 4.70330  -2
 -15   0   0 40.1396 4.70330   1
 -15   0   0 67.8040 4.13208  -2
  15   0   0 67.8040 4.13208   1
  16   0   0 40.8086 8.83958  -2
 -16   0   0 40.8086 8.83958   1
 -16   0   0 97.8599 4.98936  -2
  16   0   0 97.8599 4.98936   1
  17   0   0 29.7010 4.86231  -2
 -17   0   0 29.7010 4.86231   1
 -17   0   0 68.9906 5.24802  -2
  17   0   0 68.9906 5.24802   1
  18   0   0 37.5996 4.50324  -2
 -18   0   0 37.5996 4.50324   1
 -18   0   0 64.8248 5.66756  -2
  18   0   0 64.8248 5.66756   1
  19   0   0 9.45698 9.35956  -2
 -19   0   0 9.45698 9.35956   1
 -19   0   0 22.3952 8.23397  -2
  19   0   0 22.3952 8.23397   1
 -19   1   0 47.6233 5.86889  -2
  19  -1   0 47.6233 5.86889   1
  19  -1   0 13.0046 4.88127  -2
 -19   1   0 13.0046 4.88127   1
 -18   1   0 4.75838 4.21037  -2
  18  -1   0 4.75838 4.21037   1
  18  -1   0 1.82481 3.54996  -2
 -18   1   0 1.82481 3.54996   1
 -17   1   0 18.4280 5.31232  -2
  17  -1   0 18.4280 5.31232   1
  17  -1   0 9.73781 3.55722  -2
 -17   1   0 9.73781 3.55722   1
 -16   1   0 92.7722 4.97292  -2
  16  -1   0 92.7722 4.97292   1
  16  -1   0 48.6776 5.57113  -2
 -16   1   0 48.6776 5.57113   1
 -15   1   0 41.8148 3.54694  -2
  15  -1   0 41.8148 3.54694   1
  15  -1   0 41.6630 5.86489  -2
 -15   1   0 41.6630 5.86489   1
 -14   1   0 50.3053 4.26302  -2
  14  -1   0 50.3053 4.26302   1
  14  -1   0 29.5740 4.35687  -2
 -14   1   0 29.5740 4.35687   1
 -13   1   0 74.4256 4.59914  -2
  13  -1   0 74.4256 4.59914   1
  13  -1   0 59.9894 4.19802  -2
 -13   1   0 59.9894 4.19802   1
 -12   1   0 19.4060 2.55447  -2
  12  -1   0 19.4060 2.55447   1
  12  -1   0 17.6288 2.82111  -2
 -12   1   0 17.6288 2.82111   1
 -11   1   0 186.131 6.86771  -2
  11  -1   0 186.131 6.86771   1
  11  -1   0 150.104 7.62704  -2
 -11   1   0 150.104 7.62704   1
 -10   1   0 44.7048 2.97317  -2
  10  -1   0 44.7048 2.97317   1
  10  -1   0 39.3812 3.99145  -2
 -10   1   0 39.3812 3.99145   1
  -9   1   0 270.085 8.63047  -2
   9  -1   0 270.085 8.63047   1
   9  -1   0 250.294 11.0844  -2
  -9   1   0 250.294 11.0844   1
  -8   1   0 688.701 19.3402  -2
   8  -1   0 688.701 19.3402   1
   8  -1   0 631.194 23.3374  -2
  -8   1   0 631.194 23.3374   1
  -7   1   0 854.302 17.2410  -2
   7  -1   0 854.302 17.2410   1
   7  -1   0 687.259 29.2548  -2
  -7   1   0 687.259 29.2548   1
  -6   1   0 181.067 5.21144  -2
   6  -1   0 181.067 5.21144   1
   6  -1   0 156.800 6.26719  -2
  -6   1   0 156.800 6.26719   1
  -5   1   0 305.307 6.93249  -2
   5  -1   0 305.307 6.93249   1
   5  -1   0 306.464 9.03636  -2
  -5   1   0 306.464 9.03636   1
  -4   1   0 1708.76 35.6105  -2
   4  -1   0 1708.76 35.6105   1
   4  -1   0 1808.99 45.6651  -2
  -4   1   0 1808.99 45.6651   1
  -3   1   0 1859.38 36.8426  -2
   3  -1   0 1859.38 36.8426   1
   3  -1   0 1900.62 53.9796  -2
  -3   1   0 1900.62 53.9796   1
  -2   1   0 151.746 3.22389  -2
   2  -1   0 151.746 3.22389   1
   2  -1   0 153.018 4.30168  -2
  -2   1   0 153.018 4.30168   1
  -1   1   0 19.9003 0.71744  -2
   1  -1   0 19.9003 0.71744   1
   1  -1   0 21.7527 1.15298  -2
  -1   1   0 21.7527 1.15298   1
   2   1   0 85.7735 2.03651  -2
  -2  -1   0 85.7735 2.03651   1
  -2  -1   0 86.1069 2.13658  -2
   2   1   0 86.1069 2.13658   1
   3   1   0 341.827 9.48221  -2
  -3  -1   0 341.827 9.48221   1
  -3  -1   0 387.837 7.85396  -2
   3   1   0 387.837 7.85396   1
   4   1   0 675.722 24.4933  -2
  -4  -1   0 675.722 24.4933   1
  -4  -1   0 702.467 12.9541  -2
   4   1   0 702.467 12.9541   1
   5   1   0 126.381 4.49972  -2
  -5  -1   0 126.381 4.49972   1
  -5  -1   0 162.954 3.62329  -2
   5   1   0 162.954 3.62329   1
   6   1   0 25.1016 1.71039  -2
  -6  -1   0 25.1016 1.71039   1
  -6  -1   0 22.2003 1.41292  -2
   6   1   0 22.2003 1.41292   1
   7   1   0 368.074 12.5034  -2
  -7  -1   0 368.074 12.5034   1
  -7  -1   0 503.965 9.90166  -2
   7   1   0 503.965 9.90166   1
   8   1   0 677.680 20.5963  -2
  -8  -1   0 677.680 20.5963   1
  -8  -1   0 795.529 15.9127  -2
   8   1   0 795.529 15.9127   1
   9   1   0 168.821 7.23928  -2
  -9  -1   0 168.821 7.23928   1
  -9  -1   0 222.578 7.28772  -2
   9   1   0 222.578 7.28772   1
  10   1   0 108.298 4.68496  -2
 -10  -1   0 108.298 4.68496   1
 -10  -1   0 139.226 5.59913  -2
  10   1   0 139.226 5.59913   1
  11   1   0 439.894 13.9470  -2
 -11  -1   0 439.894 13.9470   1
 -11  -1   0 579.731 14.9655  -2
  11   1   0 579.731 14.9655   1
  12   1   0 222.301 8.27352  -2
 -12  -1   0 222.301 8.27352   1
 -12  -1   0 297.070 8.68703  -2
  12   1   0 297.070 8.68703   1
  13   1   0 40.1136 3.51584  -2
 -13  -1   0 40.1136 3.51584   1
 -13  -1   0 64.5591 3.58049  -2
  13   1   0 64.5591 3.58049   1
  14   1   0 3.73243 2.76896  -2
 -14  -1   0 3.73243 2.76896   1
 -14  -1   0 6.13972 2.58561  -2
  14   1   0 6.13972 2.58561   1
  15   1   0 6.11069 3.07436  -2
 -15  -1   0 6.11069 3.07436   1
 -15  -1   0 7.68409 2.82471  -2
  15   1   0 7.68409 2.82471   1
  16   1   0 97.6103 6.77023  -2
 -16  -1   0 97.6103 6.77023   1
 -16  -1   0 110.099 7.56571  -2
  16   1   0 110.099 7.56571   1
  17   1   0 1.42344 3.19026  -2
 -17  -1   0 1.42344 3.19026   1
 -17  -1   0 3.95591 3.55573  -2
  17   1   0 3.95591 3.55573   1
  18   1   0 22.0096 4.44082  -2
 -18  -1   0 22.0096 4.44082   1
 -18  -1   0 40.1474 8.85213  -2
  18   1   0 40.1474 8.85213   1
  19   1   0 2.09995 3.88898  -2
 -19  -1   0 2.09995 3.88898   1
 -19  -1   0 6.30080 5.73043  -2
  19   1   0 6.30080 5.73043   1
  20   1   0 4.19444 3.71502  -2
 -20  -1   0 4.19444 3.71502   1
 -20  -1   0 9.82135 6.34656  -2
  20   1   0 9.82135 6.34656   1
 -18   2   0 115.803 11.8159  -2
  18  -2   0 115.803 11.8159   1
  18  -2   0 93.1189 12.7128  -2
 -18   2   0 93.1189 12.7128   1
 -17   2   0 40.4527 4.75128  -2
  17  -2   0 40.4527 4.75128   1
  17  -2   0 15.9347 3.76641  -2
 -17   2   0 15.9347 3.76641   1
 -16   2   0 21.3218 5.01453  -2
  16  -2   0 21.3218 5.01453   1
  16  -2   0 11.1414 4.02304  -2
 -16   2   0 11.1414 4.02304   1
 -15   2   0 69.1494 6.20754  -2
  15  -2   0 69.1494 6.20754   1
  15  -2   0 46.7928 8.40775  -2
 -15   2   0 46.7928 8.40775   1
 -14   2   0 3.72114 2.76552  -2
  14  -2   0 3.72114 2.76552   1
  14  -2   0 3.81494 2.87469  -2
 -14   2   0 3.81494 2.87469   1
 -13   2   0 121.670 5.15531  -2
  13  -2   0 121.670 5.15531   1
  13  -2   0 63.4550 5.46606  -2
 -13   2   0 63.4550 5.46606   1
 -12   2   0 136.107 7.39132  -2
  12  -2   0 136.107 7.39132   1
  12  -2   0 83.0207 7.45921  -2
 -12   2   0 83.0207 7.45921   1
 -11   2   0 41.7671 5.42152  -2
  11  -2   0 41.7671 5.42152   1
  11  -2   0 39.8073 4.74879  -2
 -11   2   0 39.8073 4.74879   1
 -10   2   0 128.946 5.24997  -2
  10  -2   0 128.946 5.24997   1
  10  -2   0 115.563 5.27267  -2
 -10   2   0 115.563 5.27267   1
  -9   2   0 136.691 5.23231  -2
   9  -2   0 136.691 5.23231   1
   9  -2   0 159.186 8.04157  -2
  -9   2   0 159.186 8.04157   1
  -8   2   0 395.415 11.8899  -2
   8  -2   0 395.415 11.8899   1
   8  -2   0 271.314 14.6864  -2
  -8   2   0 271.314 14.6864   1
  -7   2   0 405.932 10.5951  -2
   7  -2   0 405.932 10.5951   1
   7  -2   0 416.105 13.6560  -2
  -7   2   0 416.105 13.6560   1
  -6   2   0 27.2717 1.79824  -2
   6  -2   0 27.2717 1.79824   1
   6  -2   0 26.1200 1.69130  -2
  -6   2   0 26.1200 1.69130   1
  -5   2   0 14.8681 1.30168  -2
   5  -2   0 14.8681 1.30168   1
   5  -2   0 18.4430 1.43295  -2
  -5   2   0 18.4430 1.43295   1
  -4   2   0 358.242 7.86969  -2
   4  -2   0 358.242 7.86969   1
   4  -2   0 381.620 11.4271  -2
  -4   2   0 381.620 11.4271   1
  -3   2   0 114.082 3.76603  -2
   3  -2   0 114.082 3.76603   1
   3  -2   0 113.222 4.46544  -2
  -3   2   0 113.222 4.46544   1
  -2   2   0 150.211 3.62606  -2
   2  -2   0 150.211 3.62606   1
   2  -2   0 132.196 3.93942  -2
  -2   2   0 132.196 3.93942   1
  -1   2   0 133.212 3.01839  -2
   1  -2   0 133.212 3.01839   1
   1  -2   0 150.175 3.38287  -2
  -1   2   0 150.175 3.38287   1
   0   2   0 160.841 3.67790  -2
   0  -2   0 160.841 3.67790   1
   0  -2   0 161.828 3.19365  -2
   0   2   0 161.828 3.19365   1
   1   2   0 135.913 3.70353  -2
  -1  -2   0 135.913 3.70353   1
  -1  -2   0 142.201 2.91750  -2
   1   2   0 142.201 2.91750   1
   2   2   0 337.080 8.91459  -2
  -2  -2   0 337.080 8.91459   1
  -2  -2   0 379.365 6.23311  -2
   2   2   0 379.365 6.23311   1
   3   2   0 183.213 4.63398  -2
  -3  -2   0 183.213 4.63398   1
  -3  -2   0 187.368 4.35149  -2
   3   2   0 187.368 4.35149   1
   4   2   0 1411.05 28.6237  -2
  -4  -2   0 1411.05 28.6237   1
  -4  -2   0 1616.64 31.9808  -2
   4   2   0 1616.64 31.9808   1
   5   2   0 768.208 22.1579  -2
  -5  -2   0 768.208 22.1579   1
  -5  -2   0 912.896 19.0456  -2
   5   2   0 912.896 19.0456   1
   6   2   0 199.360 6.47149  -2
  -6  -2   0 199.360 6.47149   1
  -6  -2   0 244.961 5.13893  -2
   6   2   0 244.961 5.13893   1
   7   2   0 37.7705 1.98144  -2
  -7  -2   0 37.7705 1.98144   1
  -7  -2   0 48.4023 1.88458  -2
   7   2   0 48.4023 1.88458   1
   8   2   0 202.125 7.06835  -2
  -8  -2   0 202.125 7.06835   1
  -8  -2   0 235.532 5.65207  -2
   8   2   0 235.532 5.65207   1
   9   2   0 168.819 6.26559  -2
  -9  -2   0 168.819 6.26559   1
  -9  -2   0 214.378 7.37540  -2
   9   2   0 214.378 7.37540   1
  10   2   0 194.124 8.22988  -2
 -10  -2   0 194.124 8.22988   1
 -10  -2   0 211.455 6.29358  -2
  10   2   0 211.455 6.29358   1
  11   2   0 165.788 7.59117  -2
 -11  -2   0 165.788 7.59117   1
 -11  -2   0 205.574 6.39441  -2
  11   2   0 205.574 6.39441   1
  12   2   0 6.46222 2.42383  -2
 -12  -2   0 6.46222 2.42383   1
 -12  -2   0 13.7446 2.23430  -2
  12   2   0 13.7446 2.23430   1
  13   2   0 37.4526 5.26072  -2
 -13  -2   0 37.4526 5.26072   1
 -13  -2   0 42.5624 4.28768  -2
  13   2   0 42.5624 4.28768   1
  14   2   0 138.504 6.51345  -2
 -14  -2   0 138.504 6.51345   1
 -14  -2   0 182.074 6.42773  -2
  14   2   0 182.074 6.42773   1
  15   2   0 44.0682 5.41455  -2
 -15  -2   0 44.0682 5.41455   1
 -15  -2   0 43.5965 3.98571  -2
  15   2   0 43.5965 3.98571   1
  16   2   0 51.7712 4.50913  -2
 -16  -2   0 51.7712 4.50913   1
 -16  -2   0 88.1172 5.38578  -2
  16   2   0 88.1172 5.38578   1
  17   2   0 37.9279 5.68542  -2
 -17  -2   0 37.9279 5.68542   1
 -17  -2   0 79.8717 5.40235  -2
  17   2   0 79.8717 5.40235   1
  18   2   0 22.2014 4.21930  -2
 -18  -2   0 22.2014 4.21930   1
 -18  -2   0 47.8959 4.83245  -2
  18   2   0 47.8959 4.83245   1
  19   2   0 5.47664 4.90512  -2
 -19  -2   0 5.47664 4.90512   1
 -19  -2   0 2.70187 8.36532  -2
  19   2   0 2.70187 8.36532   1
  20   2   0 4.25028 7.00891  -2
 -20  -2   0 4.25028 7.00891   1
 -20  -2   0 44.5043 10.0418  -2
  20   2   0 44.5043 10.0418   1
 -18   3   0 21.9218 5.00587  -2
  18  -3   0 21.9218 5.00587   1
  18  -3   0 33.0549 10.2175  -2
 -18   3   0 33.0549 10.2175   1
 -17   3   0 32.6113 5.86236  -2
  17  -3   0 32.6113 5.86236   1
  17  -3   0 25.2932 4.70264  -2
 -17   3   0 25.2932 4.70264   1
 -16   3   0 41.0191 4.62220  -2
  16  -3   0 41.0191 4.62220   1
  16  -3   0 21.9871 3.68047  -2
 -16   3   0 21.9871 3.68047   1
 -15   3   0 67.5216 5.91381  -2
  15  -3   0 67.5216 5.91381   1
  15  -3   0 32.1124 4.73601  -2
 -15   3   0 32.1124 4.73601   1
 -14   3   0 40.2098 3.65681  -2
  14  -3   0 40.2098 3.65681   1
  14  -3   0 30.3497 5.10193  -2
 -14   3   0 30.3497 5.10193   1
 -13   3   0 21.8995 3.36631  -2
  13  -3   0 21.8995 3.36631   1
  13  -3   0 10.4416 2.95924  -2
 -13   3   0 10.4416 2.95924   1
 -12   3   0 170.650 6.90556  -2
  12  -3   0 170.650 6.90556   1
  12  -3   0 138.311 6.60315  -2
 -12   3   0 138.311 6.60315   1
 -11   3   0 157.363 7.95077  -2
  11  -3   0 157.363 7.95077   1
  11  -3   0 94.4616 7.90904  -2
 -11   3   0 94.4616 7.90904   1
 -10   3   0 155.360 6.13243  -2
  10  -3   0 155.360 6.13243   1
  10  -3   0 143.654 8.09777  -2
 -10   3   0 143.654 8.09777   1
  -9   3   0 75.8205 3.91765  -2
   9  -3   0 75.8205 3.91765   1
   9  -3   0 80.5258 5.65329  -2
  -9   3   0 80.5258 5.65329   1
  -8   3   0 6.62790 1.83581  -2
   8  -3   0 6.62790 1.83581   1
   8  -3   0 10.3674 1.95866  -2
  -8   3   0 10.3674 1.95866   1
  -7   3   0 7.68898 1.60374  -2
   7  -3   0 7.68898 1.60374   1
   7  -3   0 3.20174 1.58701  -2
  -7   3   0 3.20174 1.58701   1
  -6   3   0 87.5160 3.02268  -2
   6  -3   0 87.5160 3.02268   1
   6  -3   0 91.7505 4.63873  -2
  -6   3   0 91.7505 4.63873   1
  -5   3   0 470.666 9.57444  -2
   5  -3   0 470.666 9.57444   1
   5  -3   0 511.785 16.7815  -2
  -5   3   0 511.785 16.7815   1
  -4   3   0 15.3934 1.20889  -2
   4  -3   0 15.3934 1.20889   1
   4  -3   0 19.3750 1.44904  -2
  -4   3   0 19.3750 1.44904   1
  -3   3   0 295.586 7.03509  -2
   3  -3   0 295.586 7.03509   1
   3  -3   0 307.035 10.4203  -2
  -3   3   0 307.035 10.4203   1
  -2   3   0 2175.96 48.4468  -2
   2  -3   0 2175.96 48.4468   1
   2  -3   0 2241.76 49.0499  -2
  -2   3   0 2241.76 49.0499   1
  -1   3   0 2730.49 46.4539  -2
   1  -3   0 2730.49 46.4539   1
   1  -3   0 3330.21 167.276  -2
  -1   3   0 3330.21 167.276   1
   0   3   0 663.703 14.9396  -2
   0  -3   0 663.703 14.9396   1
   0  -3   0 698.140 13.9068  -2
   0   3   0 698.140 13.9068   1
   1   3   0 191.243 3.99153  -2
  -1  -3   0 191.243 3.99153   1
  -1  -3   0 174.032 3.61609  -2
   1   3   0 174.032 3.61609   1
   2   3   0 94.7467 2.11039  -2
  -2  -3   0 94.7467 2.11039   1
  -2  -3   0 85.5431 1.94152  -2
   2   3   0 85.5431 1.94152   1
   3   3   0 969.521 20.4223  -2
  -3  -3   0 969.521 20.4223   1
  -3  -3   0 946.520 15.2376  -2
   3   3   0 946.520 15.2376   1
   4   3   0 22.8488 0.94106  -2
  -4  -3   0 22.8488 0.94106   1
  -4  -3   0 23.3997 1.61429  -2
   4   3   0 23.3997 1.61429   1
   5   3   0 405.884 9.81540  -2
  -5  -3   0 405.884 9.81540   1
  -5  -3   0 463.660 10.4052  -2
   5   3   0 463.660 10.4052   1
   6   3   0 112.122 4.01421  -2
  -6  -3   0 112.122 4.01421   1
  -6  -3   0 106.859 2.88140  -2
   6   3   0 106.859 2.88140   1
   7   3   0 692.560 33.5550  -2
  -7  -3   0 692.560 33.5550   1
  -7  -3   0 764.636 15.4918  -2
   7   3   0 764.636 15.4918   1
   8   3   0 770.559 21.1171  -2
  -8  -3   0 770.559 21.1171   1
  -8  -3   0 906.462 19.0397  -2
   8   3   0 906.462 19.0397   1
   9   3   0 145.933 5.69648  -2
  -9  -3   0 145.933 5.69648   1
  -9  -3   0 158.661 4.99578  -2
   9   3   0 158.661 4.99578   1
  10   3   0 31.1382 2.48015  -2
 -10  -3   0 31.1382 2.48015   1
 -10  -3   0 34.9618 2.59354  -2
  10   3   0 34.9618 2.59354   1
  11   3   0 88.9096 4.93606  -2
 -11  -3   0 88.9096 4.93606   1
 -11  -3   0 105.269 5.42139  -2
  11   3   0 105.269 5.42139   1
  12   3   0 306.775 12.2581  -2
 -12  -3   0 306.775 12.2581   1
 -12  -3   0 411.018 13.0114  -2
  12   3   0 411.018 13.0114   1
  13   3   0 367.657 19.7737  -2
 -13  -3   0 367.657 19.7737   1
 -13  -3   0 456.520 14.4840  -2
  13   3   0 456.520 14.4840   1
  14   3   0 302.746 18.7136  -2
 -14  -3   0 302.746 18.7136   1
 -14  -3   0 466.589 18.9308  -2
  14   3   0 466.589 18.9308   1
  15   3   0 37.6051 3.92700  -2
 -15  -3   0 37.6051 3.92700   1
 -15  -3   0 60.9486 4.45627  -2
  15   3   0 60.9486 4.45627   1
  16   3   0 14.7333 3.63870  -2
 -16  -3   0 14.7333 3.63870   1
 -16  -3   0 30.6819 5.21541  -2
  16   3   0 30.6819 5.21541   1
  17   3   0 63.1746 7.29645  -2
 -17  -3   0 63.1746 7.29645   1
 -17  -3   0 104.863 6.05989  -2
  17   3   0 104.863 6.05989   1
  18   3   0 60.2734 5.24585  -2
 -18  -3   0 60.2734 5.24585   1
 -18  -3   0 88.9761 5.75034  -2
  18   3   0 88.9761 5.75034   1
  19   3   0 29.7931 4.51019  -2
 -19  -3   0 29.7931 4.51019   1
 -19  -3   0 51.9050 5.41620  -2
  19   3   0 51.9050 5.41620   1
  20   3   0 1.37337 6.32952  -2
 -20  -3   0 1.37337 6.32952   1
 -20  -3   0 7.97399 6.19935  -2
  20   3   0 7.97399 6.19935   1
 -17   4   0 17.1162 8.01736  -2
  17  -4   0 17.1162 8.01736   1
  17  -4   0 14.2662 6.70236  -2
 -17   4   0 14.2662 6.70236   1
 -16   4   0 -0.3930 4.53138  -2
  16  -4   0 -0.3930 4.53138   1
  16  -4   0 0.13864 5.37884  -2
 -16   4   0 0.13864 5.37884   1
 -15   4   0 10.2922 3.66167  -2
  15  -4   0 10.2922 3.66167   1
  15  -4   0 4.69406 4.06900  -2
 -15   4   0 4.69406 4.06900   1
 -14   4   0 12.5335 4.37515  -2
  14  -4   0 12.5335 4.37515   1
  14  -4   0 9.68601 3.96189  -2
 -14   4   0 9.68601 3.96189   1
 -13   4   0 3.94762 2.93817  -2
  13  -4   0 3.94762 2.93817   1
  13  -4   0 4.95042 3.20789  -2
 -13   4   0 4.95042 3.20789   1
 -12   4   0 0.13154 2.55355  -2
  12  -4   0 0.13154 2.55355   1
  12  -4   0 0.60694 2.72595  -2
 -12   4   0 0.60694 2.72595   1
 -11   4   0 29.3629 3.07888  -2
  11  -4   0 29.3629 3.07888   1
  11  -4   0 23.1185 3.45279  -2
 -11   4   0 23.1185 3.45279   1
 -10   4   0 87.1023 7.66011  -2
  10  -4   0 87.1023 7.66011   1
  10  -4   0 133.456 7.82295  -2
 -10   4   0 133.456 7.82295   1
  -9   4   0 281.015 9.42179  -2
   9  -4   0 281.015 9.42179   1
   9  -4   0 313.431 13.5592  -2
  -9   4   0 313.431 13.5592   1
  -8   4   0 81.7646 4.02614  -2
   8  -4   0 81.7646 4.02614   1
   8  -4   0 41.2746 5.12538  -2
  -8   4   0 41.2746 5.12538   1
  -7   4   0 410.002 10.8376  -2
   7  -4   0 410.002 10.8376   1
   7  -4   0 440.393 23.3325  -2
  -7   4   0 440.393 23.3325   1
  -6   4   0 235.512 6.70478  -2
   6  -4   0 235.512 6.70478   1
   6  -4   0 219.260 8.87429  -2
  -6   4   0 219.260 8.87429   1
  -5   4   0 387.603 8.49290  -2
   5  -4   0 387.603 8.49290   1
   5  -4   0 404.433 14.5169  -2
  -5   4   0 404.433 14.5169   1
  -4   4   0 388.646 9.09816  -2
   4  -4   0 388.646 9.09816   1
   4  -4   0 382.397 13.7273  -2
  -4   4   0 382.397 13.7273   1
  -3   4   0 202.185 4.73822  -2
   3  -4   0 202.185 4.73822   1
   3  -4   0 201.884 7.20454  -2
  -3   4   0 201.884 7.20454   1
  -2   4   0 1300.14 24.7746  -2
   2  -4   0 1300.14 24.7746   1
   2  -4   0 1453.40 57.3691  -2
  -2   4   0 1453.40 57.3691   1
  -1   4   0 1360.72 23.0288  -2
   1  -4   0 1360.72 23.0288   1
   1  -4   0 1383.21 30.7519  -2
  -1   4   0 1383.21 30.7519   1
   0   4   0 859.141 19.2584  -2
   0  -4   0 859.141 19.2584   1
   0  -4   0 869.665 17.3767  -2
   0   4   0 869.665 17.3767   1
   1   4   0 746.568 16.7928  -2
  -1  -4   0 746.568 16.7928   1
  -1  -4   0 731.677 13.3183  -2
   1   4   0 731.677 13.3183   1
   2   4   0 498.353 9.30446  -2
  -2  -4   0 498.353 9.30446   1
  -2  -4   0 491.784 10.0513  -2
   2   4   0 491.784 10.0513   1
   3   4   0 645.161 13.4173  -2
  -3  -4   0 645.161 13.4173   1
  -3  -4   0 667.895 12.7584  -2
   3   4   0 667.895 12.7584   1
   4   4   0 673.382 13.8624  -2
  -4  -4   0 673.382 13.8624   1
  -4  -4   0 700.700 15.9821  -2
   4   4   0 700.700 15.9821   1
   5   4   0 764.878 17.4977  -2
  -5  -4   0 764.878 17.4977   1
  -5  -4   0 929.966 25.7127  -2
   5   4   0 929.966 25.7127   1
   6   4   0 167.316 5.43603  -2
  -6  -4   0 167.316 5.43603   1
  -6  -4   0 208.336 6.71883  -2
   6   4   0 208.336 6.71883   1
   7   4   0 126.399 4.15052  -2
  -7  -4   0 126.399 4.15052   1
  -7  -4   0 116.726 3.47896  -2
   7   4   0 116.726 3.47896   1
   8   4   0 864.707 40.8154  -2
  -8  -4   0 864.707 40.8154   1
  -8  -4   0 901.680 19.9224  -2
   8   4   0 901.680 19.9224   1
   9   4   0 608.430 19.9907  -2
  -9  -4   0 608.430 19.9907   1
  -9  -4   0 655.249 14.3958  -2
   9   4   0 655.249 14.3958   1
  10   4   0 193.191 11.5895  -2
 -10  -4   0 193.191 11.5895   1
 -10  -4   0 354.195 13.4171  -2
  10   4   0 354.195 13.4171   1
  11   4   0 32.9603 2.60205  -2
 -11  -4   0 32.9603 2.60205   1
 -11  -4   0 38.6904 2.87906  -2
  11   4   0 38.6904 2.87906   1
  12   4   0 88.3357 5.04878  -2
 -12  -4   0 88.3357 5.04878   1
 -12  -4   0 126.546 6.97532  -2
  12   4   0 126.546 6.97532   1
  13   4   0 123.434 8.96460  -2
 -13  -4   0 123.434 8.96460   1
 -13  -4   0 153.515 6.41750  -2
  13   4   0 153.515 6.41750   1
  14   4   0 311.789 12.9051  -2
 -14  -4   0 311.789 12.9051   1
 -14  -4   0 442.070 17.1776  -2
  14   4   0 442.070 17.1776   1
  15   4   0 117.193 6.92810  -2
 -15  -4   0 117.193 6.92810   1
 -15  -4   0 173.352 7.38408  -2
  15   4   0 173.352 7.38408   1
  16   4   0 7.89636 3.05693  -2
 -16  -4   0 7.89636 3.05693   1
 -16  -4   0 14.7925 4.45231  -2
  16   4   0 14.7925 4.45231   1
  17   4   0 57.9118 6.06158  -2
 -17  -4   0 57.9118 6.06158   1
 -17  -4   0 73.5396 6.47075  -2
  17   4   0 73.5396 6.47075   1
  18   4   0 -1.3788 4.52249  -2
 -18  -4   0 -1.3788 4.52249   1
 -18  -4   0 -1.1924 4.50207  -2
  18   4   0 -1.1924 4.50207   1
  19   4   0 3.34278 3.83246  -2
 -19  -4   0 3.34278 3.83246   1
 -19  -4   0 6.07495 4.19002  -2
  19   4   0 6.07495 4.19002   1
  20   4   0 23.3284 4.85417  -2
 -20  -4   0 23.3284 4.85417   1
 -20  -4   0 46.5277 5.63242  -2
  20   4   0 46.5277 5.63242   1
  21   4   0 8.13907 6.13126  -2
 -21  -4   0 8.13907 6.13126   1
 -17   5   0 6.27441 5.47449  -2
  17  -5   0 6.27441 5.47449   1
  17  -5   0 6.62796 9.52968  -2
 -17   5   0 6.62796 9.52968   1
 -16   5   0 10.0088 4.18254  -2
  16  -5   0 10.0088 4.18254   1
  16  -5   0 8.14383 6.21010  -2
 -16   5   0 8.14383 6.21010   1
 -15   5   0 88.3454 5.69207  -2
  15  -5   0 88.3454 5.69207   1
  15  -5   0 90.0277 8.06968  -2
 -15   5   0 90.0277 8.06968   1
 -14   5   0 13.9966 3.55463  -2
  14  -5   0 13.9966 3.55463   1
  14  -5   0 8.26097 5.17244  -2
 -14   5   0 8.26097 5.17244   1
 -13   5   0 11.7010 3.99769  -2
  13  -5   0 11.7010 3.99769   1
  13  -5   0 7.16962 3.84953  -2
 -13   5   0 7.16962 3.84953   1
 -12   5   0 17.8844 3.22328  -2
  12  -5   0 17.8844 3.22328   1
  12  -5   0 10.0042 3.40115  -2
 -12   5   0 10.0042 3.40115   1
 -11   5   0 263.256 9.39839  -2
  11  -5   0 263.256 9.39839   1
  11  -5   0 178.906 12.3840  -2
 -11   5   0 178.906 12.3840   1
 -10   5   0 525.706 19.3198  -2
  10  -5   0 525.706 19.3198   1
  10  -5   0 309.358 17.9308  -2
 -10   5   0 309.358 17.9308   1
  -9   5   0 356.621 14.0171  -2
   9  -5   0 356.621 14.0171   1
   9  -5   0 442.109 17.8039  -2
  -9   5   0 442.109 17.8039   1
  -8   5   0 106.711 4.24219  -2
   8  -5   0 106.711 4.24219   1
   8  -5   0 91.4954 5.28783  -2
  -8   5   0 91.4954 5.28783   1
  -7   5   0 342.579 10.7133  -2
   7  -5   0 342.579 10.7133   1
   7  -5   0 281.840 15.6435  -2
  -7   5   0 281.840 15.6435   1
  -6   5   0 61.4597 3.28397  -2
   6  -5   0 61.4597 3.28397   1
   6  -5   0 59.6966 3.74718  -2
  -6   5   0 59.6966 3.74718   1
  -5   5   0 146.550 5.39023  -2
   5  -5   0 146.550 5.39023   1
   5  -5   0 193.873 8.43860  -2
  -5   5   0 193.873 8.43860   1
  -4   5   0 381.365 8.15494  -2
   4  -5   0 381.365 8.15494   1
   4  -5   0 440.783 14.3147  -2
  -4   5   0 440.783 14.3147   1
  -3   5   0 275.596 6.41021  -2
   3  -5   0 275.596 6.41021   1
   3  -5   0 326.272 13.3722  -2
  -3   5   0 326.272 13.3722   1
  -2   5   0 105.711 3.37597  -2
   2  -5   0 105.711 3.37597   1
   2  -5   0 145.413 5.81999  -2
  -2   5   0 145.413 5.81999   1
  -1   5   0 84.8413 2.48712  -2
   1  -5   0 84.8413 2.48712   1
   1  -5   0 97.3464 2.58396  -2
  -1   5   0 97.3464 2.58396   1
   0   5   0 83.7247 2.74441  -2
   0  -5   0 83.7247 2.74441   1
   0  -5   0 78.9220 2.47736  -2
   0   5   0 78.9220 2.47736   1
   1   5   0 2836.18 61.8608  -2
  -1  -5   0 2836.18 61.8608   1
  -1  -5   0 2810.70 47.5069  -2
   1   5   0 2810.70 47.5069   1
   2   5   0 953.097 18.2894  -2
  -2  -5   0 953.097 18.2894   1
  -2  -5   0 967.725 22.5118  -2
   2   5   0 967.725 22.5118   1
   3   5   0 361.709 8.16525  -2
  -3  -5   0 361.709 8.16525   1
  -3  -5   0 355.677 7.57575  -2
   3   5   0 355.677 7.57575   1
   4   5   0 661.336 12.4215  -2
  -4  -5   0 661.336 12.4215   1
  -4  -5   0 712.702 12.8165  -2
   4   5   0 712.702 12.8165   1
   5   5   0 261.731 6.16627  -2
  -5  -5   0 261.731 6.16627   1
  -5  -5   0 272.517 5.45106  -2
   5   5   0 272.517 5.45106   1
   6   5   0 139.139 3.60577  -2
  -6  -5   0 139.139 3.60577   1
  -6  -5   0 156.347 3.92486  -2
   6   5   0 156.347 3.92486   1
   7   5   0 433.004 10.1674  -2
  -7  -5   0 433.004 10.1674   1
  -7  -5   0 497.740 16.5247  -2
   7   5   0 497.740 16.5247   1
   8   5   0 470.636 13.3886  -2
  -8  -5   0 470.636 13.3886   1
  -8  -5   0 434.376 21.2332  -2
   8   5   0 434.376 21.2332   1
   9   5   0 624.448 22.1319  -2
  -9  -5   0 624.448 22.1319   1
  -9  -5   0 669.260 19.3209  -2
   9   5   0 669.260 19.3209   1
 -10  -5   0 404.095 12.6393  -2
  10   5   0 404.095 12.6393   1
  11   5   0 6.74757 1.88360  -2
 -11  -5   0 6.74757 1.88360   1
 -11  -5   0 11.4202 2.11758  -2
  11   5   0 11.4202 2.11758   1
  12   5   0 197.675 8.58813  -2
 -12  -5   0 197.675 8.58813   1
 -12  -5   0 274.353 9.29668  -2
  12   5   0 274.353 9.29668   1
  13   5   0 72.2703 4.71372  -2
 -13  -5   0 72.2703 4.71372   1
 -13  -5   0 107.068 5.13205  -2
  13   5   0 107.068 5.13205   1
  14   5   0 13.9859 2.90187  -2
 -14  -5   0 13.9859 2.90187   1
 -14  -5   0 14.0533 3.12733  -2
  14   5   0 14.0533 3.12733   1
  15   5   0 40.3947 3.92064  -2
 -15  -5   0 40.3947 3.92064   1
 -15  -5   0 52.8130 4.09380  -2
  15   5   0 52.8130 4.09380   1
  16   5   0 10.7165 3.18443  -2
 -16  -5   0 10.7165 3.18443   1
 -16  -5   0 15.5397 3.56664  -2
  16   5   0 15.5397 3.56664   1
  17   5   0 95.6155 7.06620  -2
 -17  -5   0 95.6155 7.06620   1
 -17  -5   0 119.256 7.91145  -2
  17   5   0 119.256 7.91145   1
  18   5   0 68.6436 5.21041  -2
 -18  -5   0 68.6436 5.21041   1
 -18  -5   0 105.722 6.15485  -2
  18   5   0 105.722 6.15485   1
  19   5   0 49.8024 5.57244  -2
 -19  -5   0 49.8024 5.57244   1
 -19  -5   0 112.391 6.65213  -2
  19   5   0 112.391 6.65213   1
  20   5   0 19.1832 4.59382  -2
 -20  -5   0 19.1832 4.59382   1
 -20  -5   0 38.5559 6.40048  -2
  20   5   0 38.5559 6.40048   1
  21   5   0 5.01512 5.09709  -2
 -21  -5   0 5.01512 5.09709   1
 -16   6   0 10.3598 5.50085  -2
  16  -6   0 10.3598 5.50085   1
  16  -6   0 16.7834 6.99641  -2
 -16   6   0 16.7834 6.99641   1
 -15   6   0 195.086 8.69001  -2
  15  -6   0 195.086 8.69001   1
  15  -6   0 174.523 11.2675  -2
 -15   6   0 174.523 11.2675   1
 -14   6   0 150.903 7.35804  -2
  14  -6   0 150.903 7.35804   1
  14  -6   0 119.066 13.0138  -2
 -14   6   0 119.066 13.0138   1
 -13   6   0 4.38239 3.88935  -2
  13  -6   0 4.38239 3.88935   1
  13  -6   0 7.54397 5.03450  -2
 -13   6   0 7.54397 5.03450   1
 -12   6   0 71.0893 4.69860  -2
  12  -6   0 71.0893 4.69860   1
  12  -6   0 76.3524 6.90691  -2
 -12   6   0 76.3524 6.90691   1
 -11   6   0 7.22793 2.84564  -2
  11  -6   0 7.22793 2.84564   1
  11  -6   0 3.92041 3.98861  -2
 -11   6   0 3.92041 3.98861   1
 -10   6   0 169.412 6.97188  -2
  10  -6   0 169.412 6.97188   1
  10  -6   0 169.326 9.11231  -2
 -10   6   0 169.326 9.11231   1
  -9   6   0 139.388 7.28843  -2
   9  -6   0 139.388 7.28843   1
   9  -6   0 193.481 9.60012  -2
  -9   6   0 193.481 9.60012   1
  -8   6   0 66.2815 3.44228  -2
   8  -6   0 66.2815 3.44228   1
   8  -6   0 60.8271 4.91095  -2
  -8   6   0 60.8271 4.91095   1
  -7   6   0 206.127 6.46210  -2
   7  -6   0 206.127 6.46210   1
   7  -6   0 230.460 10.2522  -2
  -7   6   0 230.460 10.2522   1
  -6   6   0 188.784 5.95568  -2
   6  -6   0 188.784 5.95568   1
   6  -6   0 223.987 9.76574  -2
  -6   6   0 223.987 9.76574   1
  -5   6   0 22.1629 1.99554  -2
   5  -6   0 22.1629 1.99554   1
   5  -6   0 20.8907 2.73855  -2
  -5   6   0 20.8907 2.73855   1
  -4   6   0 435.788 13.1363  -2
   4  -6   0 435.788 13.1363   1
   4  -6   0 502.954 26.2662  -2
  -4   6   0 502.954 26.2662   1
  -3   6   0 547.891 11.0278  -2
   3  -6   0 547.891 11.0278   1
   3  -6   0 733.547 29.3827  -2
  -3   6   0 733.547 29.3827   1
  -2   6   0 32.0577 1.95952  -2
   2  -6   0 32.0577 1.95952   1
   2  -6   0 36.7769 2.02137  -2
  -2   6   0 36.7769 2.02137   1
  -1   6   0 14.3674 1.39628  -2
   1  -6   0 14.3674 1.39628   1
   1  -6   0 22.3143 1.23345  -2
  -1   6   0 22.3143 1.23345   1
   0   6   0 46.1815 2.05464  -2
   0  -6   0 46.1815 2.05464   1
   0  -6   0 55.9814 1.88884  -2
   0   6   0 55.9814 1.88884   1
   1   6   0 53.9483 2.32649  -2
  -1  -6   0 53.9483 2.32649   1
  -1  -6   0 55.6379 1.99318  -2
   1   6   0 55.6379 1.99318   1
   2   6   0 63.7283 2.46780  -2
  -2  -6   0 63.7283 2.46780   1
  -2  -6   0 79.4152 2.33642  -2
   2   6   0 79.4152 2.33642   1
   3   6   0 98.7517 2.57025  -2
  -3  -6   0 98.7517 2.57025   1
  -3  -6   0 105.364 2.76239  -2
   3   6   0 105.364 2.76239   1
   4   6   0 31.7533 1.11177  -2
  -4  -6   0 31.7533 1.11177   1
  -4  -6   0 36.9693 1.43573  -2
   4   6   0 36.9693 1.43573   1
   5   6   0 62.3458 1.88429  -2
  -5  -6   0 62.3458 1.88429   1
  -5  -6   0 66.5324 1.97409  -2
   5   6   0 66.5324 1.97409   1
   6   6   0 180.808 4.56514  -2
  -6  -6   0 180.808 4.56514   1
  -6  -6   0 199.368 5.07581  -2
   6   6   0 199.368 5.07581   1
   7   6   0 755.827 16.4845  -2
  -7  -6   0 755.827 16.4845   1
  -7  -6   0 861.730 18.9455  -2
   7   6   0 861.730 18.9455   1
   8   6   0 396.674 10.2272  -2
  -8  -6   0 396.674 10.2272   1
  -8  -6   0 449.874 11.2659  -2
   8   6   0 449.874 11.2659   1
   9   6   0 2.49055 1.76677  -2
  -9  -6   0 2.49055 1.76677   1
  -9  -6   0 -0.7541 2.55977  -2
   9   6   0 -0.7541 2.55977   1
  10   6   0 35.9172 2.42556  -2
 -10  -6   0 35.9172 2.42556   1
 -10  -6   0 35.6077 3.55158  -2
  10   6   0 35.6077 3.55158   1
  11   6   0 10.4026 2.87237  -2
 -11  -6   0 10.4026 2.87237   1
 -11  -6   0 21.8460 2.54470  -2
  11   6   0 21.8460 2.54470   1
  12   6   0 110.507 8.19434  -2
 -12  -6   0 110.507 8.19434   1
 -12  -6   0 201.874 8.82577  -2
  12   6   0 201.874 8.82577   1
  13   6   0 145.676 7.05202  -2
 -13  -6   0 145.676 7.05202   1
 -13  -6   0 155.997 11.5973  -2
  13   6   0 155.997 11.5973   1
  14   6   0 46.6972 3.58229  -2
 -14  -6   0 46.6972 3.58229   1
 -14  -6   0 61.2422 4.89303  -2
  14   6   0 61.2422 4.89303   1
  15   6   0 15.9239 4.24499  -2
 -15  -6   0 15.9239 4.24499   1
 -15  -6   0 10.0570 3.66285  -2
  15   6   0 10.0570 3.66285   1
  16   6   0 6.32173 3.12511  -2
 -16  -6   0 6.32173 3.12511   1
 -16  -6   0 18.4172 4.11595  -2
  16   6   0 18.4172 4.11595   1
  17   6   0 60.0833 4.81710  -2
 -17  -6   0 60.0833 4.81710   1
 -17  -6   0 51.4534 7.75597  -2
  17   6   0 51.4534 7.75597   1
  18   6   0 60.0851 5.50226  -2
 -18  -6   0 60.0851 5.50226   1
 -18  -6   0 70.8068 9.63913  -2
  18   6   0 70.8068 9.63913   1
  19   6   0 106.275 6.45642  -2
 -19  -6   0 106.275 6.45642   1
 -19  -6   0 112.948 10.7483  -2
  19   6   0 112.948 10.7483   1
  20   6   0 43.4187 4.89125  -2
 -20  -6   0 43.4187 4.89125   1
  21   6   0 0.68901 4.39461  -2
 -21  -6   0 0.68901 4.39461   1
 -21  -6   0 -4.2175 7.65704  -2
  21   6   0 -4.2175 7.65704   1
 -15   7   0 61.3922 6.72394  -2
  15  -7   0 61.3922 6.72394   1
  15  -7   0 93.3948 8.81593  -2
 -15   7   0 93.3948 8.81593   1
 -14   7   0 90.6164 5.86071  -2
  14  -7   0 90.6164 5.86071   1
  14  -7   0 114.978 13.2620  -2
 -14   7   0 114.978 13.2620   1
 -13   7   0 1.38478 3.16684  -2
  13  -7   0 1.38478 3.16684   1
  13  -7   0 1.91239 7.67621  -2
 -13   7   0 1.91239 7.67621   1
 -12   7   0 95.6854 9.78569  -2
  12  -7   0 95.6854 9.78569   1
  12  -7   0 88.0491 7.54375  -2
 -12   7   0 88.0491 7.54375   1
 -11   7   0 27.0178 3.41506  -2
  11  -7   0 27.0178 3.41506   1
  11  -7   0 39.4261 5.56750  -2
 -11   7   0 39.4261 5.56750   1
 -10   7   0 10.4338 2.81706  -2
  10  -7   0 10.4338 2.81706   1
  10  -7   0 12.9242 4.67607  -2
 -10   7   0 12.9242 4.67607   1
  -9   7   0 30.5683 3.23371  -2
   9  -7   0 30.5683 3.23371   1
   9  -7   0 21.2215 6.51277  -2
  -9   7   0 21.2215 6.51277   1
  -8   7   0 116.093 4.72494  -2
   8  -7   0 116.093 4.72494   1
   8  -7   0 121.563 7.19567  -2
  -8   7   0 121.563 7.19567   1
  -7   7   0 300.710 8.74258  -2
   7  -7   0 300.710 8.74258   1
   7  -7   0 319.908 19.1202  -2
  -7   7   0 319.908 19.1202   1
  -6   7   0 343.058 9.58395  -2
   6  -7   0 343.058 9.58395   1
   6  -7   0 446.667 24.6542  -2
  -6   7   0 446.667 24.6542   1
  -5   7   0 31.9817 2.58750  -2
   5  -7   0 31.9817 2.58750   1
   5  -7   0 36.1953 4.55023  -2
  -5   7   0 36.1953 4.55023   1
  -4   7   0 181.603 5.66461  -2
   4  -7   0 181.603 5.66461   1
   4  -7   0 208.238 12.3835  -2
  -4   7   0 208.238 12.3835   1
  -3   7   0 487.627 14.5757  -2
   3  -7   0 487.627 14.5757   1
   3  -7   0 587.306 21.0924  -2
  -3   7   0 587.306 21.0924   1
  -2   7   0 24.4645 1.77357  -2
   2  -7   0 24.4645 1.77357   1
   2  -7   0 27.3626 2.04419  -2
  -2   7   0 27.3626 2.04419   1
  -1   7   0 649.023 12.2714  -2
   1  -7   0 649.023 12.2714   1
   1  -7   0 703.386 14.6410  -2
  -1   7   0 703.386 14.6410   1
   0   7   0 42.0414 1.91195  -2
   0  -7   0 42.0414 1.91195   1
   0  -7   0 42.9350 1.75503  -2
   0   7   0 42.9350 1.75503   1
   1   7   0 115.163 3.25603  -2
  -1  -7   0 115.163 3.25603   1
  -1  -7   0 117.134 3.31580  -2
   1   7   0 117.134 3.31580   1
   2   7   0 14.6339 1.24881  -2
  -2  -7   0 14.6339 1.24881   1
  -2  -7   0 15.7860 1.27005  -2
   2   7   0 15.7860 1.27005   1
   3   7   0 506.637 9.30634  -2
  -3  -7   0 506.637 9.30634   1
  -3  -7   0 540.895 10.6686  -2
   3   7   0 540.895 10.6686   1
   4   7   0 817.121 14.8578  -2
  -4  -7   0 817.121 14.8578   1
  -4  -7   0 832.866 15.5576  -2
   4   7   0 832.866 15.5576   1
   5   7   0 157.990 3.99831  -2
  -5  -7   0 157.990 3.99831   1
  -5  -7   0 171.142 3.73322  -2
   5   7   0 171.142 3.73322   1
   6   7   0 553.954 11.8567  -2
  -6  -7   0 553.954 11.8567   1
  -6  -7   0 611.699 11.4287  -2
   6   7   0 611.699 11.4287   1
   7   7   0 134.756 4.29267  -2
  -7  -7   0 134.756 4.29267   1
  -7  -7   0 149.648 4.25973  -2
   7   7   0 149.648 4.25973   1
   8   7   0 60.6866 2.11964  -2
  -8  -7   0 60.6866 2.11964   1
  -8  -7   0 63.6812 2.85284  -2
   8   7   0 63.6812 2.85284   1
   9   7   0 16.5700 1.29118  -2
  -9  -7   0 16.5700 1.29118   1
  -9  -7   0 9.96547 1.71642  -2
   9   7   0 9.96547 1.71642   1
  10   7   0 73.7089 3.93919  -2
 -10  -7   0 73.7089 3.93919   1
 -10  -7   0 99.2586 5.98833  -2
  10   7   0 99.2586 5.98833   1
 -11  -7   0 392.250 16.4053  -2
  11   7   0 392.250 16.4053   1
  12   7   0 184.990 7.95489  -2
 -12  -7   0 184.990 7.95489   1
 -12  -7   0 225.263 10.8418  -2
  12   7   0 225.263 10.8418   1
  13   7   0 8.80714 2.32364  -2
 -13  -7   0 8.80714 2.32364   1
 -13  -7   0 7.19383 5.04300  -2
  13   7   0 7.19383 5.04300   1
  14   7   0 165.947 10.7090  -2
 -14  -7   0 165.947 10.7090   1
 -14  -7   0 175.491 13.0703  -2
  14   7   0 175.491 13.0703   1
  15   7   0 42.0094 4.15122  -2
 -15  -7   0 42.0094 4.15122   1
 -15  -7   0 78.2018 7.38616  -2
  15   7   0 78.2018 7.38616   1
  16   7   0 -0.3036 2.81174  -2
 -16  -7   0 -0.3036 2.81174   1
 -16  -7   0 3.83005 3.72311  -2
  16   7   0 3.83005 3.72311   1
  17   7   0 58.8207 4.52574  -2
 -17  -7   0 58.8207 4.52574   1
 -17  -7   0 58.2474 7.83302  -2
  17   7   0 58.2474 7.83302   1
  18   7   0 4.09146 3.45317  -2
 -18  -7   0 4.09146 3.45317   1
 -18  -7   0 8.90281 6.47889  -2
  18   7   0 8.90281 6.47889   1
  19   7   0 4.73524 4.58017  -2
 -19  -7   0 4.73524 4.58017   1
 -19  -7   0 14.7006 7.60032  -2
  19   7   0 14.7006 7.60032   1
  20   7   0 2.64836 3.74108  -2
 -20  -7   0 2.64836 3.74108   1
  21   7   0 1.49284 5.21367  -2
 -21  -7   0 1.49284 5.21367   1
 -21  -7   0 -0.2784 7.46224  -2
  21   7   0 -0.2784 7.46224   1
 -15   8   0 26.3788 4.82296  -2
  15  -8   0 26.3788 4.82296   1
  15  -8   0 6.75490 10.3474  -2
 -15   8   0 6.75490 10.3474   1
 -14   8   0 48.1254 6.46630  -2
  14  -8   0 48.1254 6.46630   1
  14  -8   0 28.8595 10.2220  -2
 -14   8   0 28.8595 10.2220   1
 -13   8   0 14.3339 3.82445  -2
  13  -8   0 14.3339 3.82445   1
  13  -8   0 36.6710 9.30408  -2
 -13   8   0 36.6710 9.30408   1
 -12   8   0 77.0974 5.16480  -2
  12  -8   0 77.0974 5.16480   1
  12  -8   0 88.0528 10.8611  -2
 -12   8   0 88.0528 10.8611   1
 -11   8   0 187.128 13.5115  -2
  11  -8   0 187.128 13.5115   1
  11  -8   0 205.797 15.6700  -2
 -11   8   0 205.797 15.6700   1
 -10   8   0 92.9513 5.19193  -2
  10  -8   0 92.9513 5.19193   1
  10  -8   0 109.446 10.7302  -2
 -10   8   0 109.446 10.7302   1
  -9   8   0 29.0314 2.95462  -2
   9  -8   0 29.0314 2.95462   1
  -8   8   0 7.01087 2.73889  -2
   8  -8   0 7.01087 2.73889   1
   8  -8   0 16.7749 5.41013  -2
  -8   8   0 16.7749 5.41013   1
  -7   8   0 11.1671 2.68907  -2
   7  -8   0 11.1671 2.68907   1
   7  -8   0 13.0521 5.48835  -2
  -7   8   0 13.0521 5.48835   1
  -6   8   0 154.876 5.46441  -2
   6  -8   0 154.876 5.46441   1
   6  -8   0 164.658 11.5241  -2
  -6   8   0 164.658 11.5241   1
  -5   8   0 23.0769 2.41941  -2
   5  -8   0 23.0769 2.41941   1
   5  -8   0 26.7461 4.54876  -2
  -5   8   0 26.7461 4.54876   1
  -4   8   0 99.3695 3.97540  -2
   4  -8   0 99.3695 3.97540   1
   4  -8   0 113.084 5.90238  -2
  -4   8   0 113.084 5.90238   1
  -3   8   0 41.9556 2.48645  -2
   3  -8   0 41.9556 2.48645   1
   3  -8   0 45.8104 2.82286  -2
  -3   8   0 45.8104 2.82286   1
  -2   8   0 69.1887 4.06350  -2
   2  -8   0 69.1887 4.06350   1
   2  -8   0 93.0044 3.59673  -2
  -2   8   0 93.0044 3.59673   1
  -1   8   0 235.768 13.9114  -2
   1  -8   0 235.768 13.9114   1
   1  -8   0 257.183 7.33911  -2
  -1   8   0 257.183 7.33911   1
   0   8   0 198.219 5.20878  -2
   0  -8   0 198.219 5.20878   1
   0  -8   0 255.329 6.15363  -2
   0   8   0 255.329 6.15363   1
   1   8   0 381.064 8.09767  -2
  -1  -8   0 381.064 8.09767   1
  -1  -8   0 416.524 8.55934  -2
   1   8   0 416.524 8.55934   1
   2   8   0 116.055 3.61560  -2
  -2  -8   0 116.055 3.61560   1
  -2  -8   0 126.898 3.59640  -2
   2   8   0 126.898 3.59640   1
   3   8   0 332.281 7.78115  -2
  -3  -8   0 332.281 7.78115   1
  -3  -8   0 348.853 7.49978  -2
   3   8   0 348.853 7.49978   1
   4   8   0 1736.76 32.6903  -2
  -4  -8   0 1736.76 32.6903   1
  -4  -8   0 1696.32 37.4071  -2
   4   8   0 1696.32 37.4071   1
   5   8   0 42.2117 1.32752  -2
  -5  -8   0 42.2117 1.32752   1
  -5  -8   0 40.7427 1.89217  -2
   5   8   0 40.7427 1.89217   1
   6   8   0 534.638 11.2119  -2
  -6  -8   0 534.638 11.2119   1
  -6  -8   0 590.712 11.1680  -2
   6   8   0 590.712 11.1680   1
   7   8   0 290.798 6.89536  -2
  -7  -8   0 290.798 6.89536   1
  -7  -8   0 364.032 9.53623  -2
   7   8   0 364.032 9.53623   1
   8   8   0 78.2062 2.62231  -2
  -8  -8   0 78.2062 2.62231   1
  -8  -8   0 83.7015 3.45518  -2
   8   8   0 83.7015 3.45518   1
   9   8   0 219.624 7.74933  -2
  -9  -8   0 219.624 7.74933   1
  -9  -8   0 254.419 6.54127  -2
   9   8   0 254.419 6.54127   1
  10   8   0 51.1842 2.16769  -2
 -10  -8   0 51.1842 2.16769   1
 -10  -8   0 58.2393 2.83805  -2
  10   8   0 58.2393 2.83805   1
  11   8   0 90.1107 4.74262  -2
 -11  -8   0 90.1107 4.74262   1
 -11  -8   0 106.255 4.26313  -2
  11   8   0 106.255 4.26313   1
  12   8   0 113.131 5.58298  -2
 -12  -8   0 113.131 5.58298   1
 -12  -8   0 136.919 6.24001  -2
  12   8   0 136.919 6.24001   1
  13   8   0 124.579 6.23895  -2
 -13  -8   0 124.579 6.23895   1
 -13  -8   0 164.105 12.1265  -2
  13   8   0 164.105 12.1265   1
  14   8   0 136.960 6.88473  -2
 -14  -8   0 136.960 6.88473   1
  15   8   0 201.586 9.28017  -2
 -15  -8   0 201.586 9.28017   1
 -15  -8   0 244.009 16.3290  -2
  15   8   0 244.009 16.3290   1
  16   8   0 0.17678 2.54253  -2
 -16  -8   0 0.17678 2.54253   1
 -16  -8   0 4.54133 5.60747  -2
  16   8   0 4.54133 5.60747   1
  17   8   0 65.2801 5.14656  -2
 -17  -8   0 65.2801 5.14656   1
 -17  -8   0 120.550 11.2069  -2
  17   8   0 120.550 11.2069   1
  18   8   0 96.8242 5.70130  -2
 -18  -8   0 96.8242 5.70130   1
 -18  -8   0 130.341 11.9129  -2
  18   8   0 130.341 11.9129   1
  19   8   0 52.9317 4.87660  -2
 -19  -8   0 52.9317 4.87660   1
 -19  -8   0 59.7345 8.88932  -2
  19   8   0 59.7345 8.88932   1
  20   8   0 6.78584 4.08723  -2
 -20  -8   0 6.78584 4.08723   1
 -20  -8   0 9.41549 7.56188  -2
  20   8   0 9.41549 7.56188   1
  21   8   0 11.0443 5.26304  -2
 -21  -8   0 11.0443 5.26304   1
 -21  -8   0 7.78570 7.62070  -2
  21   8   0 7.78570 7.62070   1
 -14   9   0 30.5005 6.21297  -2
  14  -9   0 30.5005 6.21297   1
  14  -9   0 45.7212 10.3292  -2
 -14   9   0 45.7212 10.3292   1
 -13   9   0 64.2732 5.24014  -2
  13  -9   0 64.2732 5.24014   1
  13  -9   0 74.9176 11.1539  -2
 -13   9   0 74.9176 11.1539   1
 -12   9   0 25.2514 3.99397  -2
  12  -9   0 25.2514 3.99397   1
  12  -9   0 11.8876 8.55059  -2
 -12   9   0 11.8876 8.55059   1
 -11   9   0 3.88080 4.03690  -2
  11  -9   0 3.88080 4.03690   1
  11  -9   0 7.49227 7.13991  -2
 -11   9   0 7.49227 7.13991   1
 -10   9   0 120.703 10.6174  -2
  10  -9   0 120.703 10.6174   1
  10  -9   0 138.158 12.1847  -2
 -10   9   0 138.158 12.1847   1
  -9   9   0 38.4726 3.32451  -2
   9  -9   0 38.4726 3.32451   1
  -8   9   0 12.1101 2.60140  -2
   8  -9   0 12.1101 2.60140   1
   8  -9   0 7.09937 5.73781  -2
  -8   9   0 7.09937 5.73781   1
  -7   9   0 57.4663 3.44663  -2
   7  -9   0 57.4663 3.44663   1
   7  -9   0 65.5686 7.52667  -2
  -7   9   0 65.5686 7.52667   1
  -6   9   0 67.2241 4.14197  -2
   6  -9   0 67.2241 4.14197   1
   6  -9   0 54.8430 6.76382  -2
  -6   9   0 54.8430 6.76382   1
  -5   9   0 105.015 5.30448  -2
   5  -9   0 105.015 5.30448   1
   5  -9   0 119.753 9.86796  -2
  -5   9   0 119.753 9.86796   1
  -4   9   0 2.29079 2.48483  -2
   4  -9   0 2.29079 2.48483   1
   4  -9   0 3.47103 2.11864  -2
  -4   9   0 3.47103 2.11864   1
  -3   9   0 34.9177 2.54586  -2
   3  -9   0 34.9177 2.54586   1
   3  -9   0 48.2558 2.96823  -2
  -3   9   0 48.2558 2.96823   1
  -2   9   0 174.880 6.47293  -2
   2  -9   0 174.880 6.47293   1
   2  -9   0 223.464 6.85092  -2
  -2   9   0 223.464 6.85092   1
  -1   9   0 451.796 11.9302  -2
   1  -9   0 451.796 11.9302   1
   1  -9   0 530.530 15.9711  -2
  -1   9   0 530.530 15.9711   1
   0   9   0 396.362 10.5337  -2
   0  -9   0 396.362 10.5337   1
   0  -9   0 484.450 12.6502  -2
   0   9   0 484.450 12.6502   1
   1   9   0 255.680 7.21942  -2
  -1  -9   0 255.680 7.21942   1
  -1  -9   0 317.442 8.87362  -2
   1   9   0 317.442 8.87362   1
   2   9   0 523.355 12.2029  -2
  -2  -9   0 523.355 12.2029   1
  -2  -9   0 557.269 12.7081  -2
   2   9   0 557.269 12.7081   1
   3   9   0 633.940 14.1560  -2
  -3  -9   0 633.940 14.1560   1
  -3  -9   0 709.390 14.7379  -2
   3   9   0 709.390 14.7379   1
   4   9   0 259.489 6.02728  -2
  -4  -9   0 259.489 6.02728   1
  -4  -9   0 269.571 6.52178  -2
   4   9   0 269.571 6.52178   1
   5   9   0 278.505 5.79782  -2
  -5  -9   0 278.505 5.79782   1
  -5  -9   0 304.074 9.19297  -2
   5   9   0 304.074 9.19297   1
   6   9   0 147.922 3.71480  -2
  -6  -9   0 147.922 3.71480   1
  -6  -9   0 159.361 4.53432  -2
   6   9   0 159.361 4.53432   1
   7   9   0 380.898 8.75496  -2
  -7  -9   0 380.898 8.75496   1
  -7  -9   0 440.164 11.7358  -2
   7   9   0 440.164 11.7358   1
   8   9   0 92.9520 3.30687  -2
  -8  -9   0 92.9520 3.30687   1
  -8  -9   0 101.180 3.89172  -2
   8   9   0 101.180 3.89172   1
   9   9   0 208.203 5.19154  -2
  -9  -9   0 208.203 5.19154   1
  -9  -9   0 237.379 7.25942  -2
   9   9   0 237.379 7.25942   1
  10   9   0 193.333 5.91049  -2
 -10  -9   0 193.333 5.91049   1
 -10  -9   0 231.007 7.25649  -2
  10   9   0 231.007 7.25649   1
  11   9   0 286.271 11.1037  -2
 -11  -9   0 286.271 11.1037   1
 -11  -9   0 320.371 9.53018  -2
  11   9   0 320.371 9.53018   1
  12   9   0 17.1019 2.66220  -2
 -12  -9   0 17.1019 2.66220   1
 -12  -9   0 17.8221 2.23278  -2
  12   9   0 17.8221 2.23278   1
  13   9   0 80.5234 4.15475  -2
 -13  -9   0 80.5234 4.15475   1
 -13  -9   0 88.7816 4.17729  -2
  13   9   0 88.7816 4.17729   1
  14   9   0 100.007 5.57927  -2
 -14  -9   0 100.007 5.57927   1
 -14  -9   0 124.043 6.10405  -2
  14   9   0 124.043 6.10405   1
  15   9   0 244.402 10.5100  -2
 -15  -9   0 244.402 10.5100   1
 -15  -9   0 337.972 14.6457  -2
  15   9   0 337.972 14.6457   1
  16   9   0 24.1031 5.04058  -2
 -16  -9   0 24.1031 5.04058   1
 -16  -9   0 41.9292 7.01386  -2
  16   9   0 41.9292 7.01386   1
  17   9   0 48.8142 4.13111  -2
 -17  -9   0 48.8142 4.13111   1
 -17  -9   0 53.1095 7.88658  -2
  17   9   0 53.1095 7.88658   1
  18   9   0 115.537 7.20664  -2
 -18  -9   0 115.537 7.20664   1
 -18  -9   0 140.272 12.3632  -2
  18   9   0 140.272 12.3632   1
  19   9   0 9.91280 3.81413  -2
 -19  -9   0 9.91280 3.81413   1
  20   9   0 10.7571 3.77795  -2
 -20  -9   0 10.7571 3.77795   1
 -20  -9   0 9.58992 7.21933  -2
  20   9   0 9.58992 7.21933   1
  21   9   0 0.46991 5.07339  -2
 -21  -9   0 0.46991 5.07339   1
 -21  -9   0 6.03332 7.16165  -2
  21   9   0 6.03332 7.16165   1
 -13  10   0 16.9674 6.86134  -2
  13 -10   0 16.9674 6.86134   1
  13 -10   0 28.7668 9.47387  -2
 -13  10   0 28.7668 9.47387   1
 -12  10   0 25.9932 4.37426  -2
  12 -10   0 25.9932 4.37426   1
 -11  10   0 54.6806 4.67791  -2
  11 -10   0 54.6806 4.67791   1
  11 -10   0 51.2050 9.64114  -2
 -11  10   0 51.2050 9.64114   1
 -10  10   0 42.1275 4.14531  -2
  10 -10   0 42.1275 4.14531   1
  10 -10   0 57.4838 9.03114  -2
 -10  10   0 57.4838 9.03114   1
  -9  10   0 53.5107 5.23651  -2
   9 -10   0 53.5107 5.23651   1
   9 -10   0 54.8218 8.26492  -2
  -9  10   0 54.8218 8.26492   1
  -8  10   0 29.5561 3.11678  -2
   8 -10   0 29.5561 3.11678   1
   8 -10   0 39.1536 7.03601  -2
  -8  10   0 39.1536 7.03601   1
  -7  10   0 119.513 5.79925  -2
   7 -10   0 119.513 5.79925   1
   7 -10   0 128.647 7.60509  -2
  -7  10   0 128.647 7.60509   1
  -6  10   0 153.157 6.39028  -2
   6 -10   0 153.157 6.39028   1
   6 -10   0 199.250 7.75217  -2
  -6  10   0 199.250 7.75217   1
  -5  10   0 350.109 11.5630  -2
   5 -10   0 350.109 11.5630   1
   5 -10   0 436.539 17.4643  -2
  -5  10   0 436.539 17.4643   1
  -4  10   0 179.497 7.40072  -2
   4 -10   0 179.497 7.40072   1
   4 -10   0 216.505 7.80611  -2
  -4  10   0 216.505 7.80611   1
  -3  10   0 116.500 5.21660  -2
   3 -10   0 116.500 5.21660   1
   3 -10   0 154.401 7.68153  -2
  -3  10   0 154.401 7.68153   1
  -2  10   0 87.6283 3.88815  -2
   2 -10   0 87.6283 3.88815   1
   2 -10   0 131.087 7.09230  -2
  -2  10   0 131.087 7.09230   1
  -1  10   0 254.607 7.58049  -2
   1 -10   0 254.607 7.58049   1
   1 -10   0 294.687 8.56614  -2
  -1  10   0 294.687 8.56614   1
   0  10   0 467.253 12.3017  -2
   0 -10   0 467.253 12.3017   1
   0 -10   0 560.190 14.5783  -2
   0  10   0 560.190 14.5783   1
   1  10   0 27.8015 1.98508  -2
  -1 -10   0 27.8015 1.98508   1
  -1 -10   0 42.6771 2.53485  -2
   1  10   0 42.6771 2.53485   1
   2  10   0 218.508 5.70534  -2
  -2 -10   0 218.508 5.70534   1
  -2 -10   0 257.356 7.47011  -2
   2  10   0 257.356 7.47011   1
   3  10   0 36.6065 1.73531  -2
  -3 -10   0 36.6065 1.73531   1
  -3 -10   0 45.3460 2.47078  -2
   3  10   0 45.3460 2.47078   1
   4  10   0 77.4943 2.85974  -2
  -4 -10   0 77.4943 2.85974   1
  -4 -10   0 86.1360 3.10883  -2
   4  10   0 86.1360 3.10883   1
   5  10   0 56.4502 2.16016  -2
  -5 -10   0 56.4502 2.16016   1
  -5 -10   0 50.8960 2.60161  -2
   5  10   0 50.8960 2.60161   1
   6  10   0 40.9371 1.80298  -2
  -6 -10   0 40.9371 1.80298   1
  -6 -10   0 44.5235 2.25113  -2
   6  10   0 44.5235 2.25113   1
   7  10   0 78.1961 2.45137  -2
  -7 -10   0 78.1961 2.45137   1
  -7 -10   0 80.3800 3.41182  -2
   7  10   0 80.3800 3.41182   1
   8  10   0 148.098 4.03014  -2
  -8 -10   0 148.098 4.03014   1
  -8 -10   0 165.250 4.91213  -2
   8  10   0 165.250 4.91213   1
   9  10   0 56.9680 2.36761  -2
  -9 -10   0 56.9680 2.36761   1
  -9 -10   0 73.3097 3.56929  -2
   9  10   0 73.3097 3.56929   1
  10  10   0 318.639 8.32591  -2
 -10 -10   0 318.639 8.32591   1
 -10 -10   0 377.063 10.7873  -2
  10  10   0 377.063 10.7873   1
  11  10   0 241.983 8.08786  -2
 -11 -10   0 241.983 8.08786   1
 -11 -10   0 252.511 8.00736  -2
  11  10   0 252.511 8.00736   1
  12  10   0 74.6335 5.08397  -2
 -12 -10   0 74.6335 5.08397   1
 -12 -10   0 81.1081 5.54780  -2
  12  10   0 81.1081 5.54780   1
  13  10   0 112.427 5.86576  -2
 -13 -10   0 112.427 5.86576   1
 -13 -10   0 127.239 4.49860  -2
  13  10   0 127.239 4.49860   1
  14  10   0 46.0642 3.80960  -2
 -14 -10   0 46.0642 3.80960   1
 -14 -10   0 57.0807 3.99911  -2
  14  10   0 57.0807 3.99911   1
  15  10   0 51.6046 4.76810  -2
 -15 -10   0 51.6046 4.76810   1
 -15 -10   0 63.3602 5.48772  -2
  15  10   0 63.3602 5.48772   1
  16  10   0 10.4685 3.21665  -2
 -16 -10   0 10.4685 3.21665   1
 -16 -10   0 14.4138 3.54423  -2
  16  10   0 14.4138 3.54423   1
  17  10   0 0.87636 2.73030  -2
 -17 -10   0 0.87636 2.73030   1
 -17 -10   0 1.37061 4.04240  -2
  17  10   0 1.37061 4.04240   1
  18  10   0 3.67973 3.04372  -2
 -18 -10   0 3.67973 3.04372   1
 -18 -10   0 3.49305 4.41205  -2
  18  10   0 3.49305 4.41205   1
  19  10   0 -0.0852 3.36842  -2
 -19 -10   0 -0.0852 3.36842   1
 -19 -10   0 2.12345 4.66813  -2
  19  10   0 2.12345 4.66813   1
  20  10   0 25.5202 11.3063  -2
 -20 -10   0 25.5202 11.3063   1
 -20 -10   0 15.1951 5.47981  -2
  20  10   0 15.1951 5.47981   1
  21  10   0 7.25970 5.23571  -2
 -21 -10   0 7.25970 5.23571   1
 -21 -10   0 8.49481 9.57042  -2
  21  10   0 8.49481 9.57042   1
 -12  11   0 0.36152 6.04467  -2
  12 -11   0 0.36152 6.04467   1
  12 -11   0 0.05577 8.98179  -2
 -12  11   0 0.05577 8.98179   1
 -11  11   0 32.4886 3.91116  -2
  11 -11   0 32.4886 3.91116   1
  11 -11   0 61.0715 10.5438  -2
 -11  11   0 61.0715 10.5438   1
 -10  11   0 36.7598 7.47633  -2
  10 -11   0 36.7598 7.47633   1
  10 -11   0 51.5351 6.63017  -2
 -10  11   0 51.5351 6.63017   1
  -9  11   0 80.5924 4.53898  -2
   9 -11   0 80.5924 4.53898   1
  -8  11   0 68.8159 4.64703  -2
   8 -11   0 68.8159 4.64703   1
   8 -11   0 89.8783 6.88150  -2
  -8  11   0 89.8783 6.88150   1
  -7  11   0 14.5383 2.83034  -2
   7 -11   0 14.5383 2.83034   1
   7 -11   0 16.0847 4.66969  -2
  -7  11   0 16.0847 4.66969   1
  -6  11   0 73.0455 3.90321  -2
   6 -11   0 73.0455 3.90321   1
   6 -11   0 88.8491 6.18429  -2
  -6  11   0 88.8491 6.18429   1
  -5  11   0 111.713 4.75917  -2
   5 -11   0 111.713 4.75917   1
   5 -11   0 132.173 5.88500  -2
  -5  11   0 132.173 5.88500   1
  -4  11   0 237.328 11.3047  -2
   4 -11   0 237.328 11.3047   1
   4 -11   0 275.808 12.1343  -2
  -4  11   0 275.808 12.1343   1
  -3  11   0 51.8430 3.62122  -2
   3 -11   0 51.8430 3.62122   1
   3 -11   0 76.3415 5.45094  -2
  -3  11   0 76.3415 5.45094   1
  -2  11   0 129.396 4.97128  -2
   2 -11   0 129.396 4.97128   1
   2 -11   0 171.324 6.92463  -2
  -2  11   0 171.324 6.92463   1
  -1  11   0 50.5123 3.05629  -2
   1 -11   0 50.5123 3.05629   1
   1 -11   0 71.7348 3.58634  -2
  -1  11   0 71.7348 3.58634   1
   0  11   0 124.197 4.63253  -2
   0 -11   0 124.197 4.63253   1
   0 -11   0 151.243 5.31948  -2
   0  11   0 151.243 5.31948   1
   1  11   0 6.13167 1.58165  -2
  -1 -11   0 6.13167 1.58165   1
  -1 -11   0 11.7944 1.78802  -2
   1  11   0 11.7944 1.78802   1
   2  11   0 139.708 4.22171  -2
  -2 -11   0 139.708 4.22171   1
  -2 -11   0 175.584 5.19471  -2
   2  11   0 175.584 5.19471   1
   3  11   0 235.943 6.98198  -2
  -3 -11   0 235.943 6.98198   1
  -3 -11   0 292.204 8.48259  -2
   3  11   0 292.204 8.48259   1
   4  11   0 204.556 5.80010  -2
  -4 -11   0 204.556 5.80010   1
  -4 -11   0 250.228 6.73378  -2
   4  11   0 250.228 6.73378   1
   5  11   0 26.8999 1.92248  -2
  -5 -11   0 26.8999 1.92248   1
  -5 -11   0 26.4424 1.99335  -2
   5  11   0 26.4424 1.99335   1
   6  11   0 56.0818 1.89381  -2
  -6 -11   0 56.0818 1.89381   1
  -6 -11   0 66.8074 2.91370  -2
   6  11   0 66.8074 2.91370   1
   7  11   0 48.4374 1.80016  -2
  -7 -11   0 48.4374 1.80016   1
  -7 -11   0 57.8113 2.71907  -2
   7  11   0 57.8113 2.71907   1
   8  11   0 302.171 6.84099  -2
  -8 -11   0 302.171 6.84099   1
  -8 -11   0 345.084 8.78190  -2
   8  11   0 345.084 8.78190   1
   9  11   0 453.577 11.5859  -2
  -9 -11   0 453.577 11.5859   1
  -9 -11   0 543.546 14.7055  -2
   9  11   0 543.546 14.7055   1
  10  11   0 238.514 6.66281  -2
 -10 -11   0 238.514 6.66281   1
 -10 -11   0 277.870 8.59490  -2
  10  11   0 277.870 8.59490   1
  11  11   0 184.299 5.92259  -2
 -11 -11   0 184.299 5.92259   1
 -11 -11   0 186.874 6.58770  -2
  11  11   0 186.874 6.58770   1
  12  11   0 228.960 14.1362  -2
 -12 -11   0 228.960 14.1362   1
 -12 -11   0 271.775 9.77460  -2
  12  11   0 271.775 9.77460   1
  13  11   0 67.1033 4.56371  -2
 -13 -11   0 67.1033 4.56371   1
 -13 -11   0 73.9567 4.15330  -2
  13  11   0 73.9567 4.15330   1
  14  11   0 62.2056 3.87741  -2
 -14 -11   0 62.2056 3.87741   1
 -14 -11   0 68.6365 4.15691  -2
  14  11   0 68.6365 4.15691   1
  15  11   0 78.1047 4.44510  -2
 -15 -11   0 78.1047 4.44510   1
 -15 -11   0 70.4656 5.18381  -2
  15  11   0 70.4656 5.18381   1
  16  11   0 57.4978 4.73113  -2
 -16 -11   0 57.4978 4.73113   1
 -16 -11   0 64.8483 4.41348  -2
  16  11   0 64.8483 4.41348   1
  17  11   0 11.0658 3.03364  -2
 -17 -11   0 11.0658 3.03364   1
 -17 -11   0 11.1858 4.63325  -2
  17  11   0 11.1858 4.63325   1
  18  11   0 0.81587 2.85869  -2
 -18 -11   0 0.81587 2.85869   1
 -18 -11   0 -1.1097 6.94955  -2
  18  11   0 -1.1097 6.94955   1
  19  11   0 11.5332 3.80775  -2
 -19 -11   0 11.5332 3.80775   1
 -19 -11   0 29.4922 5.77450  -2
  19  11   0 29.4922 5.77450   1
  20  11   0 62.9025 5.24189  -2
 -20 -11   0 62.9025 5.24189   1
 -20 -11   0 74.9261 9.92838  -2
  20  11   0 74.9261 9.92838   1
  21  11   0 8.20431 11.6998  -2
 -21 -11   0 8.20431 11.6998   1
 -21 -11   0 70.2101 7.31005  -2
  21  11   0 70.2101 7.31005   1
 -11  12   0 11.0256 4.85651  -2
  11 -12   0 11.0256 4.85651   1
  11 -12   0 20.0536 10.2047  -2
 -11  12   0 20.0536 10.2047   1
 -10  12   0 0.30789 2.90994  -2
  10 -12   0 0.30789 2.90994   1
  10 -12   0 -1.3770 8.39765  -2
 -10  12   0 -1.3770 8.39765   1
  -9  12   0 10.7946 3.23279  -2
   9 -12   0 10.7946 3.23279   1
   9 -12   0 5.25100 8.14436  -2
  -9  12   0 5.25100 8.14436   1
  -8  12   0 22.1898 3.95284  -2
   8 -12   0 22.1898 3.95284   1
  -7  12   0 6.61848 3.00237  -2
   7 -12   0 6.61848 3.00237   1
   7 -12   0 3.79330 6.93154  -2
  -7  12   0 3.79330 6.93154   1
  -6  12   0 47.3433 4.07167  -2
   6 -12   0 47.3433 4.07167   1
   6 -12   0 66.8863 9.38708  -2
  -6  12   0 66.8863 9.38708   1
  -5  12   0 53.4052 3.48252  -2
   5 -12   0 53.4052 3.48252   1
   5 -12   0 75.7093 5.96601  -2
  -5  12   0 75.7093 5.96601   1
  -4  12   0 27.5309 3.24970  -2
   4 -12   0 27.5309 3.24970   1
   4 -12   0 49.5196 8.21679  -2
  -4  12   0 49.5196 8.21679   1
  -3  12   0 171.021 6.10423  -2
   3 -12   0 171.021 6.10423   1
  -2  12   0 294.603 13.0282  -2
   2 -12   0 294.603 13.0282   1
   2 -12   0 411.276 23.6958  -2
  -2  12   0 411.276 23.6958   1
  -1  12   0 59.5953 4.24465  -2
   1 -12   0 59.5953 4.24465   1
   1 -12   0 71.0318 4.59603  -2
  -1  12   0 71.0318 4.59603   1
   0  12   0 34.8183 2.79162  -2
   0 -12   0 34.8183 2.79162   1
   0 -12   0 40.8436 4.40901  -2
   0  12   0 40.8436 4.40901   1
   1  12   0 53.1857 4.23229  -2
  -1 -12   0 53.1857 4.23229   1
  -1 -12   0 76.0451 4.43737  -2
   1  12   0 76.0451 4.43737   1
   2  12   0 1.40068 1.92851  -2
  -2 -12   0 1.40068 1.92851   1
  -2 -12   0 0.71675 1.74164  -2
   2  12   0 0.71675 1.74164   1
   3  12   0 113.851 4.02938  -2
  -3 -12   0 113.851 4.02938   1
  -3 -12   0 147.209 4.78266  -2
   3  12   0 147.209 4.78266   1
   4  12   0 524.879 12.2339  -2
  -4 -12   0 524.879 12.2339   1
  -4 -12   0 635.449 14.8924  -2
   4  12   0 635.449 14.8924   1
   5  12   0 625.850 11.9109  -2
  -5 -12   0 625.850 11.9109   1
  -5 -12   0 744.773 17.1586  -2
   5  12   0 744.773 17.1586   1
   6  12   0 11.5168 1.19646  -2
  -6 -12   0 11.5168 1.19646   1
  -6 -12   0 13.2483 1.99915  -2
   6  12   0 13.2483 1.99915   1
   7  12   0 104.631 3.63894  -2
  -7 -12   0 104.631 3.63894   1
  -7 -12   0 123.532 4.28765  -2
   7  12   0 123.532 4.28765   1
   8  12   0 5.39932 1.52532  -2
  -8 -12   0 5.39932 1.52532   1
  -8 -12   0 8.39733 1.95321  -2
   8  12   0 8.39733 1.95321   1
   9  12   0 59.1314 2.37259  -2
  -9 -12   0 59.1314 2.37259   1
  -9 -12   0 75.0661 3.40545  -2
   9  12   0 75.0661 3.40545   1
  10  12   0 79.7320 3.14139  -2
 -10 -12   0 79.7320 3.14139   1
 -10 -12   0 93.5427 5.26241  -2
  10  12   0 93.5427 5.26241   1
  11  12   0 59.1971 2.31842  -2
 -11 -12   0 59.1971 2.31842   1
 -11 -12   0 59.7842 4.46114  -2
  11  12   0 59.7842 4.46114   1
  12  12   0 264.487 11.6177  -2
 -12 -12   0 264.487 11.6177   1
 -12 -12   0 289.511 9.24657  -2
  12  12   0 289.511 9.24657   1
  13  12   0 235.185 10.2220  -2
 -13 -12   0 235.185 10.2220   1
 -13 -12   0 221.315 9.10509  -2
  13  12   0 221.315 9.10509   1
  14  12   0 22.2844 2.62429  -2
 -14 -12   0 22.2844 2.62429   1
 -14 -12   0 18.8304 3.07174  -2
  14  12   0 18.8304 3.07174   1
  15  12   0 154.911 6.45214  -2
 -15 -12   0 154.911 6.45214   1
 -15 -12   0 178.938 7.96134  -2
  15  12   0 178.938 7.96134   1
  16  12   0 179.361 8.61804  -2
 -16 -12   0 179.361 8.61804   1
 -16 -12   0 249.865 9.89179  -2
  16  12   0 249.865 9.89179   1
  17  12   0 43.3830 6.00805  -2
 -17 -12   0 43.3830 6.00805   1
 -17 -12   0 77.6118 6.87662  -2
  17  12   0 77.6118 6.87662   1
  18  12   0 20.5597 3.79335  -2
 -18 -12   0 20.5597 3.79335   1
 -18 -12   0 29.1580 4.45093  -2
  18  12   0 29.1580 4.45093   1
  19  12   0 4.63047 3.32899  -2
 -19 -12   0 4.63047 3.32899   1
 -19 -12   0 6.33077 5.15581  -2
  19  12   0 6.33077 5.15581   1
  20  12   0 38.5468 4.54103  -2
 -20 -12   0 38.5468 4.54103   1
 -20 -12   0 44.6074 7.03485  -2
  20  12   0 44.6074 7.03485   1
  21  12   0 61.0037 7.01030  -2
 -21 -12   0 61.0037 7.01030   1
 -21 -12   0 78.2202 11.4304  -2
  21  12   0 78.2202 11.4304   1
 -10  13   0 115.921 7.83757  -2
  10 -13   0 115.921 7.83757   1
  10 -13   0 141.616 14.7901  -2
 -10  13   0 141.616 14.7901   1
  -9  13   0 132.768 6.99404  -2
   9 -13   0 132.768 6.99404   1
   9 -13   0 200.539 16.7888  -2
  -9  13   0 200.539 16.7888   1
  -8  13   0 23.7469 3.53361  -2
   8 -13   0 23.7469 3.53361   1
   8 -13   0 28.1675 10.1231  -2
  -8  13   0 28.1675 10.1231   1
  -7  13   0 6.76895 2.59447  -2
   7 -13   0 6.76895 2.59447   1
  -6  13   0 2.67808 2.96455  -2
   6 -13   0 2.67808 2.96455   1
   6 -13   0 11.3465 8.08140  -2
  -6  13   0 11.3465 8.08140   1
  -5  13   0 61.2397 5.82684  -2
   5 -13   0 61.2397 5.82684   1
   5 -13   0 87.4951 10.5670  -2
  -5  13   0 87.4951 10.5670   1
  -4  13   0 56.9539 3.70336  -2
   4 -13   0 56.9539 3.70336   1
   4 -13   0 96.3751 6.68908  -2
  -4  13   0 96.3751 6.68908   1
  -3  13   0 173.915 6.32844  -2
   3 -13   0 173.915 6.32844   1
   3 -13   0 237.635 11.0899  -2
  -3  13   0 237.635 11.0899   1
  -2  13   0 168.482 7.02290  -2
   2 -13   0 168.482 7.02290   1
   2 -13   0 198.502 9.69857  -2
  -2  13   0 198.502 9.69857   1
  -1  13   0 139.199 6.23128  -2
   1 -13   0 139.199 6.23128   1
   1 -13   0 175.632 6.41134  -2
  -1  13   0 175.632 6.41134   1
   0  13   0 25.0658 2.42439  -2
   0 -13   0 25.0658 2.42439   1
   0 -13   0 41.6844 4.28064  -2
   0  13   0 41.6844 4.28064   1
   1  13   0 3.49153 1.96921  -2
  -1 -13   0 3.49153 1.96921   1
  -1 -13   0 4.69741 2.66959  -2
   1  13   0 4.69741 2.66959   1
   2  13   0 283.777 7.47527  -2
  -2 -13   0 283.777 7.47527   1
  -2 -13   0 358.141 10.5154  -2
   2  13   0 358.141 10.5154   1
   3  13   0 152.800 5.31539  -2
  -3 -13   0 152.800 5.31539   1
  -3 -13   0 191.962 5.95242  -2
   3  13   0 191.962 5.95242   1
   4  13   0 75.9723 2.76809  -2
  -4 -13   0 75.9723 2.76809   1
  -4 -13   0 101.497 4.04842  -2
   4  13   0 101.497 4.04842   1
   5  13   0 198.720 5.36537  -2
  -5 -13   0 198.720 5.36537   1
  -5 -13   0 257.270 7.24233  -2
   5  13   0 257.270 7.24233   1
   6  13   0 1.56183 0.99739  -2
  -6 -13   0 1.56183 0.99739   1
  -6 -13   0 2.55383 1.98609  -2
   6  13   0 2.55383 1.98609   1
   7  13   0 577.438 12.0849  -2
  -7 -13   0 577.438 12.0849   1
  -7 -13   0 679.299 16.0027  -2
   7  13   0 679.299 16.0027   1
   8  13   0 567.117 13.1564  -2
  -8 -13   0 567.117 13.1564   1
  -8 -13   0 622.357 14.9168  -2
   8  13   0 622.357 14.9168   1
   9  13   0 43.9801 1.98999  -2
  -9 -13   0 43.9801 1.98999   1
  -9 -13   0 65.0960 4.29002  -2
   9  13   0 65.0960 4.29002   1
  10  13   0 39.7372 2.24493  -2
 -10 -13   0 39.7372 2.24493   1
 -10 -13   0 39.9485 3.66787  -2
  10  13   0 39.9485 3.66787   1
  11  13   0 32.7443 3.69050  -2
 -11 -13   0 32.7443 3.69050   1
 -11 -13   0 32.7010 3.77138  -2
  11  13   0 32.7010 3.77138   1
  12  13   0 19.3311 3.10700  -2
 -12 -13   0 19.3311 3.10700   1
 -12 -13   0 15.8998 2.96094  -2
  12  13   0 15.8998 2.96094   1
  13  13   0 214.565 7.94041  -2
 -13 -13   0 214.565 7.94041   1
 -13 -13   0 200.650 7.43127  -2
  13  13   0 200.650 7.43127   1
  14  13   0 11.9481 2.52276  -2
 -14 -13   0 11.9481 2.52276   1
 -14 -13   0 16.0390 3.15969  -2
  14  13   0 16.0390 3.15969   1
  15  13   0 57.2560 3.92551  -2
 -15 -13   0 57.2560 3.92551   1
 -15 -13   0 52.5151 4.91844  -2
  15  13   0 52.5151 4.91844   1
  16  13   0 107.010 6.30189  -2
 -16 -13   0 107.010 6.30189   1
 -16 -13   0 152.323 9.08257  -2
  16  13   0 152.323 9.08257   1
  17  13   0 11.4687 9.15235  -2
 -17 -13   0 11.4687 9.15235   1
 -17 -13   0 28.6388 3.92881  -2
  17  13   0 28.6388 3.92881   1
  18  13   0 49.2117 4.34894  -2
 -18 -13   0 49.2117 4.34894   1
 -18 -13   0 67.9344 6.97312  -2
  18  13   0 67.9344 6.97312   1
  19  13   0 54.2240 4.54794  -2
 -19 -13   0 54.2240 4.54794   1
 -19 -13   0 73.0853 5.86662  -2
  19  13   0 73.0853 5.86662   1
  20  13   0 -2.0670 4.21822  -2
 -20 -13   0 -2.0670 4.21822   1
 -20 -13   0 2.04219 5.42716  -2
  20  13   0 2.04219 5.42716   1
  21  13   0 6.47992 6.37687  -2
 -21 -13   0 6.47992 6.37687   1
 -21 -13   0 9.08678 4.94460  -2
  21  13   0 9.08678 4.94460   1
  -9  14   0 97.5190 7.09752  -2
   9 -14   0 97.5190 7.09752   1
   9 -14   0 108.344 13.7861  -2
  -9  14   0 108.344 13.7861   1
  -8  14   0 96.8405 7.36301  -2
   8 -14   0 96.8405 7.36301   1
   8 -14   0 166.674 15.6239  -2
  -8  14   0 166.674 15.6239   1
  -7  14   0 3.77825 3.39135  -2
   7 -14   0 3.77825 3.39135   1
   7 -14   0 5.28755 8.68397  -2
  -7  14   0 5.28755 8.68397   1
  -6  14   0 24.6386 3.44216  -2
   6 -14   0 24.6386 3.44216   1
  -5  14   0 2.44940 3.53323  -2
   5 -14   0 2.44940 3.53323   1
   5 -14   0 4.35626 7.60317  -2
  -5  14   0 4.35626 7.60317   1
  -4  14   0 18.9359 3.81767  -2
   4 -14   0 18.9359 3.81767   1
   4 -14   0 34.2887 8.41513  -2
  -4  14   0 34.2887 8.41513   1
  -3  14   0 96.2020 5.32881  -2
   3 -14   0 96.2020 5.32881   1
   3 -14   0 124.710 7.72345  -2
  -3  14   0 124.710 7.72345   1
  -2  14   0 37.4390 3.23113  -2
   2 -14   0 37.4390 3.23113   1
   2 -14   0 59.0481 5.58343  -2
  -2  14   0 59.0481 5.58343   1
  -1  14   0 12.7015 2.83072  -2
   1 -14   0 12.7015 2.83072   1
   1 -14   0 26.2150 3.67872  -2
  -1  14   0 26.2150 3.67872   1
   0  14   0 94.0521 3.86834  -2
   0 -14   0 94.0521 3.86834   1
   0 -14   0 104.959 5.66397  -2
   0  14   0 104.959 5.66397   1
   1  14   0 77.7636 3.54104  -2
  -1 -14   0 77.7636 3.54104   1
  -1 -14   0 106.216 4.83285  -2
   1  14   0 106.216 4.83285   1
   2  14   0 137.464 6.26294  -2
  -2 -14   0 137.464 6.26294   1
  -2 -14   0 168.420 6.31003  -2
   2  14   0 168.420 6.31003   1
   3  14   0 442.374 10.7977  -2
  -3 -14   0 442.374 10.7977   1
  -3 -14   0 524.471 13.0197  -2
   3  14   0 524.471 13.0197   1
   4  14   0 251.768 8.00775  -2
  -4 -14   0 251.768 8.00775   1
  -4 -14   0 314.624 9.78795  -2
   4  14   0 314.624 9.78795   1
   5  14   0 79.0283 3.12507  -2
  -5 -14   0 79.0283 3.12507   1
  -5 -14   0 103.267 4.77017  -2
   5  14   0 103.267 4.77017   1
   6  14   0 65.5680 2.89517  -2
  -6 -14   0 65.5680 2.89517   1
  -6 -14   0 84.3811 5.92199  -2
   6  14   0 84.3811 5.92199   1
   7  14   0 480.586 11.5451  -2
  -7 -14   0 480.586 11.5451   1
  -7 -14   0 540.535 17.0605  -2
   7  14   0 540.535 17.0605   1
   8  14   0 539.204 11.5546  -2
  -8 -14   0 539.204 11.5546   1
  -8 -14   0 615.422 16.7046  -2
   8  14   0 615.422 16.7046   1
   9  14   0 265.341 6.42504  -2
  -9 -14   0 265.341 6.42504   1
  -9 -14   0 300.273 8.43472  -2
   9  14   0 300.273 8.43472   1
  10  14   0 36.6748 2.20036  -2
 -10 -14   0 36.6748 2.20036   1
 -10 -14   0 38.6595 3.01901  -2
  10  14   0 38.6595 3.01901   1
  11  14   0 66.0508 2.81941  -2
 -11 -14   0 66.0508 2.81941   1
 -11 -14   0 75.6630 4.44972  -2
  11  14   0 75.6630 4.44972   1
  12  14   0 0.85047 2.30426  -2
 -12 -14   0 0.85047 2.30426   1
 -12 -14   0 2.21406 2.71484  -2
  12  14   0 2.21406 2.71484   1
  13  14   0 2.06834 2.18049  -2
 -13 -14   0 2.06834 2.18049   1
 -13 -14   0 2.56729 2.86896  -2
  13  14   0 2.56729 2.86896   1
  14  14   0 12.7578 2.77481  -2
 -14 -14   0 12.7578 2.77481   1
 -14 -14   0 22.0402 3.53303  -2
  14  14   0 22.0402 3.53303   1
  15  14   0 45.5152 3.37635  -2
 -15 -14   0 45.5152 3.37635   1
 -15 -14   0 59.9028 6.23416  -2
  15  14   0 59.9028 6.23416   1
  16  14   0 51.6284 3.99422  -2
 -16 -14   0 51.6284 3.99422   1
 -16 -14   0 51.9423 5.41197  -2
  16  14   0 51.9423 5.41197   1
  17  14   0 16.8393 4.04095  -2
 -17 -14   0 16.8393 4.04095   1
 -17 -14   0 17.5084 3.78261  -2
  17  14   0 17.5084 3.78261   1
  18  14   0 50.2259 5.39859  -2
 -18 -14   0 50.2259 5.39859   1
 -18 -14   0 48.5727 5.43422  -2
  18  14   0 48.5727 5.43422   1
  19  14   0 29.5064 5.45195  -2
 -19 -14   0 29.5064 5.45195   1
 -19 -14   0 55.6218 5.60798  -2
  19  14   0 55.6218 5.60798   1
  20  14   0 10.6998 8.09012  -2
 -20 -14   0 10.6998 8.09012   1
 -20 -14   0 36.2490 6.94498  -2
  20  14   0 36.2490 6.94498   1
  21  14   0 5.51863 6.71096  -2
 -21 -14   0 5.51863 6.71096   1
 -21 -14   0 21.3572 6.62619  -2
  21  14   0 21.3572 6.62619   1
  -8  15   0 14.4825 5.12184  -2
   8 -15   0 14.4825 5.12184   1
   8 -15   0 25.5471 10.6382  -2
  -8  15   0 25.5471 10.6382   1
  -7  15   0 57.2486 9.18646  -2
   7 -15   0 57.2486 9.18646   1
   7 -15   0 55.4855 11.1197  -2
  -7  15   0 55.4855 11.1197   1
  -6  15   0 39.1279 4.20721  -2
   6 -15   0 39.1279 4.20721   1
   6 -15   0 38.8783 10.1266  -2
  -6  15   0 38.8783 10.1266   1
  -5  15   0 177.592 7.71425  -2
   5 -15   0 177.592 7.71425   1
   5 -15   0 269.685 19.8834  -2
  -5  15   0 269.685 19.8834   1
  -4  15   0 23.0023 5.50653  -2
   4 -15   0 23.0023 5.50653   1
   4 -15   0 44.8993 9.57128  -2
  -4  15   0 44.8993 9.57128   1
  -3  15   0 39.9482 3.47318  -2
   3 -15   0 39.9482 3.47318   1
   3 -15   0 46.7803 9.46891  -2
  -3  15   0 46.7803 9.46891   1
  -2  15   0 3.63796 2.66960  -2
   2 -15   0 3.63796 2.66960   1
   2 -15   0 9.78436 4.45574  -2
  -2  15   0 9.78436 4.45574   1
  -1  15   0 173.206 6.43744  -2
   1 -15   0 173.206 6.43744   1
   1 -15   0 221.845 9.07920  -2
  -1  15   0 221.845 9.07920   1
   0  15   0 154.590 6.89437  -2
   0 -15   0 154.590 6.89437   1
   0 -15   0 205.085 7.37782  -2
   0  15   0 205.085 7.37782   1
   1  15   0 173.946 6.17160  -2
  -1 -15   0 173.946 6.17160   1
  -1 -15   0 188.894 6.95650  -2
   1  15   0 188.894 6.95650   1
   2  15   0 27.7936 2.91237  -2
  -2 -15   0 27.7936 2.91237   1
  -2 -15   0 47.0139 4.21954  -2
   2  15   0 47.0139 4.21954   1
   3  15   0 188.099 7.25014  -2
  -3 -15   0 188.099 7.25014   1
  -3 -15   0 220.793 7.59014  -2
   3  15   0 220.793 7.59014   1
   4  15   0 164.729 6.13638  -2
  -4 -15   0 164.729 6.13638   1
  -4 -15   0 175.163 5.98539  -2
   4  15   0 175.163 5.98539   1
   5  15   0 39.3849 2.49205  -2
  -5 -15   0 39.3849 2.49205   1
  -5 -15   0 48.7824 3.35859  -2
   5  15   0 48.7824 3.35859   1
   6  15   0 113.221 4.17501  -2
  -6 -15   0 113.221 4.17501   1
  -6 -15   0 154.069 5.49208  -2
   6  15   0 154.069 5.49208   1
   7  15   0 5.69540 2.25301  -2
  -7 -15   0 5.69540 2.25301   1
  -7 -15   0 4.10973 2.74058  -2
   7  15   0 4.10973 2.74058   1
   8  15   0 0.96129 1.85082  -2
  -8 -15   0 0.96129 1.85082   1
  -8 -15   0 3.93017 2.50464  -2
   8  15   0 3.93017 2.50464   1
   9  15   0 5.99099 2.05398  -2
  -9 -15   0 5.99099 2.05398   1
  -9 -15   0 8.19374 3.01521  -2
   9  15   0 8.19374 3.01521   1
  10  15   0 45.6168 2.48536  -2
 -10 -15   0 45.6168 2.48536   1
 -10 -15   0 44.9963 3.86263  -2
  10  15   0 44.9963 3.86263   1
  11  15   0 165.035 5.65714  -2
 -11 -15   0 165.035 5.65714   1
 -11 -15   0 181.578 7.08309  -2
  11  15   0 181.578 7.08309   1
  12  15   0 19.4796 2.82606  -2
 -12 -15   0 19.4796 2.82606   1
 -12 -15   0 19.4643 3.33156  -2
  12  15   0 19.4643 3.33156   1
  13  15   0 13.7903 2.37062  -2
 -13 -15   0 13.7903 2.37062   1
 -13 -15   0 12.3921 3.33357  -2
  13  15   0 12.3921 3.33357   1
  14  15   0 56.0117 3.82747  -2
 -14 -15   0 56.0117 3.82747   1
 -14 -15   0 55.3474 5.21503  -2
  14  15   0 55.3474 5.21503   1
  15  15   0 21.9873 4.43238  -2
 -15 -15   0 21.9873 4.43238   1
 -15 -15   0 29.3699 4.03544  -2
  15  15   0 29.3699 4.03544   1
  16  15   0 3.61674 3.95924  -2
 -16 -15   0 3.61674 3.95924   1
 -16 -15   0 2.95210 3.43294  -2
  16  15   0 2.95210 3.43294   1
  17  15   0 16.7442 8.35373  -2
 -17 -15   0 16.7442 8.35373   1
 -17 -15   0 11.8962 4.33020  -2
  17  15   0 11.8962 4.33020   1
  18  15   0 37.5071 6.07723  -2
 -18 -15   0 37.5071 6.07723   1
 -18 -15   0 31.9146 6.63037  -2
  18  15   0 31.9146 6.63037   1
  19  15   0 24.1227 6.05162  -2
 -19 -15   0 24.1227 6.05162   1
 -19 -15   0 30.5308 5.26803  -2
  19  15   0 30.5308 5.26803   1
  20  15   0 -0.6105 7.00206  -2
 -20 -15   0 -0.6105 7.00206   1
 -20 -15   0 6.29617 6.24204  -2
  20  15   0 6.29617 6.24204   1
  -6  16   0 2.17972 7.27450  -2
   6 -16   0 2.17972 7.27450   1
   6 -16   0 10.0660 10.1722  -2
  -6  16   0 10.0660 10.1722   1
  -5  16   0 85.3851 6.72771  -2
   5 -16   0 85.3851 6.72771   1
   5 -16   0 110.431 13.3360  -2
  -5  16   0 110.431 13.3360   1
  -4  16   0 89.5049 6.59173  -2
   4 -16   0 89.5049 6.59173   1
   4 -16   0 164.996 15.1060  -2
  -4  16   0 164.996 15.1060   1
  -3  16   0 21.9153 4.54825  -2
   3 -16   0 21.9153 4.54825   1
  -2  16   0 15.8935 4.20333  -2
   2 -16   0 15.8935 4.20333   1
   2 -16   0 58.6324 9.95406  -2
  -2  16   0 58.6324 9.95406   1
  -1  16   0 10.7765 5.02453  -2
   1 -16   0 10.7765 5.02453   1
   1 -16   0 9.17439 4.01674  -2
  -1  16   0 9.17439 4.01674   1
   0  16   0 95.1820 5.42624  -2
   0 -16   0 95.1820 5.42624   1
   0 -16   0 143.538 7.15937  -2
   0  16   0 143.538 7.15937   1
   1  16   0 44.4336 4.08340  -2
  -1 -16   0 44.4336 4.08340   1
  -1 -16   0 66.1497 4.38232  -2
   1  16   0 66.1497 4.38232   1
   2  16   0 29.6321 3.69572  -2
  -2 -16   0 29.6321 3.69572   1
  -2 -16   0 47.4397 3.93544  -2
   2  16   0 47.4397 3.93544   1
   3  16   0 9.31583 3.22730  -2
  -3 -16   0 9.31583 3.22730   1
  -3 -16   0 11.5186 3.13685  -2
   3  16   0 11.5186 3.13685   1
   4  16   0 1.97404 2.26659  -2
  -4 -16   0 1.97404 2.26659   1
  -4 -16   0 1.65011 2.63300  -2
   4  16   0 1.65011 2.63300   1
   5  16   0 33.6822 3.02498  -2
  -5 -16   0 33.6822 3.02498   1
  -5 -16   0 40.3200 3.77275  -2
   5  16   0 40.3200 3.77275   1
   6  16   0 49.6316 4.26132  -2
  -6 -16   0 49.6316 4.26132   1
  -6 -16   0 53.4404 3.59328  -2
   6  16   0 53.4404 3.59328   1
   7  16   0 16.2910 2.43982  -2
  -7 -16   0 16.2910 2.43982   1
  -7 -16   0 25.5443 3.10620  -2
   7  16   0 25.5443 3.10620   1
   8  16   0 57.6655 3.68042  -2
  -8 -16   0 57.6655 3.68042   1
  -8 -16   0 80.7772 4.16014  -2
   8  16   0 80.7772 4.16014   1
   9  16   0 50.3290 3.68872  -2
  -9 -16   0 50.3290 3.68872   1
  -9 -16   0 58.6782 3.68242  -2
   9  16   0 58.6782 3.68242   1
  10  16   0 231.705 7.71927  -2
 -10 -16   0 231.705 7.71927   1
 -10 -16   0 277.155 9.42737  -2
  10  16   0 277.155 9.42737   1
  11  16   0 134.403 5.50609  -2
 -11 -16   0 134.403 5.50609   1
 -11 -16   0 144.752 6.54839  -2
  11  16   0 144.752 6.54839   1
  12  16   0 64.1339 5.00552  -2
 -12 -16   0 64.1339 5.00552   1
 -12 -16   0 75.9341 4.95405  -2
  12  16   0 75.9341 4.95405   1
  13  16   0 69.7068 5.03316  -2
 -13 -16   0 69.7068 5.03316   1
 -13 -16   0 86.9485 7.38670  -2
  13  16   0 86.9485 7.38670   1
  14  16   0 89.0103 5.57645  -2
 -14 -16   0 89.0103 5.57645   1
 -14 -16   0 84.7307 5.36094  -2
  14  16   0 84.7307 5.36094   1
  15  16   0 7.96732 4.10992  -2
 -15 -16   0 7.96732 4.10992   1
 -15 -16   0 10.3548 3.70823  -2
  15  16   0 10.3548 3.70823   1
  16  16   0 8.79851 4.51206  -2
 -16 -16   0 8.79851 4.51206   1
 -16 -16   0 7.32801 4.38998  -2
  16  16   0 7.32801 4.38998   1
  17  16   0 -0.2007 4.61317  -2
 -17 -16   0 -0.2007 4.61317   1
 -17 -16   0 -0.3514 3.80143  -2
  17  16   0 -0.3514 3.80143   1
  18  16   0 18.7351 5.58757  -2
 -18 -16   0 18.7351 5.58757   1
 -18 -16   0 10.6848 4.33855  -2
  18  16   0 10.6848 4.33855   1
  19  16   0 103.453 8.72522  -2
 -19 -16   0 103.453 8.72522   1
 -19 -16   0 142.156 14.0498  -2
  19  16   0 142.156 14.0498   1
  20  16   0 10.8797 6.34643  -2
 -20 -16   0 10.8797 6.34643   1
 -20 -16   0 23.3071 5.81016  -2
  20  16   0 23.3071 5.81016   1
  -5  17   0 50.2849 5.77615  -2
   5 -17   0 50.2849 5.77615   1
   5 -17   0 36.1939 10.9165  -2
  -5  17   0 36.1939 10.9165   1
  -4  17   0 6.51106 4.62324  -2
   4 -17   0 6.51106 4.62324   1
  -3  17   0 1.27672 3.81579  -2
   3 -17   0 1.27672 3.81579   1
   3 -17   0 1.86787 8.37129  -2
  -3  17   0 1.86787 8.37129   1
  -2  17   0 22.5889 7.80562  -2
   2 -17   0 22.5889 7.80562   1
  -1  17   0 17.7836 5.11039  -2
   1 -17   0 17.7836 5.11039   1
   1 -17   0 24.2050 8.67836  -2
  -1  17   0 24.2050 8.67836   1
   0  17   0 11.3860 4.09197  -2
   0 -17   0 11.3860 4.09197   1
   0 -17   0 25.2720 5.90762  -2
   0  17   0 25.2720 5.90762   1
   1  17   0 5.09735 6.39006  -2
  -1 -17   0 5.09735 6.39006   1
  -1 -17   0 -0.5109 3.88207  -2
   1  17   0 -0.5109 3.88207   1
   2  17   0 2.51682 2.95019  -2
  -2 -17   0 2.51682 2.95019   1
  -2 -17   0 1.43629 3.92575  -2
   2  17   0 1.43629 3.92575   1
   3  17   0 5.12305 3.16235  -2
  -3 -17   0 5.12305 3.16235   1
  -3 -17   0 10.8286 5.11494  -2
   3  17   0 10.8286 5.11494   1
   4  17   0 24.7722 2.96895  -2
  -4 -17   0 24.7722 2.96895   1
  -4 -17   0 35.7966 3.61574  -2
   4  17   0 35.7966 3.61574   1
   5  17   0 214.328 8.40627  -2
  -5 -17   0 214.328 8.40627   1
  -5 -17   0 297.444 8.85531  -2
   5  17   0 297.444 8.85531   1
   6  17   0 231.479 7.69134  -2
  -6 -17   0 231.479 7.69134   1
  -6 -17   0 297.915 8.88772  -2
   6  17   0 297.915 8.88772   1
   7  17   0 49.5576 3.18272  -2
  -7 -17   0 49.5576 3.18272   1
  -7 -17   0 56.2189 3.92416  -2
   7  17   0 56.2189 3.92416   1
   8  17   0 15.8762 2.40837  -2
  -8 -17   0 15.8762 2.40837   1
  -8 -17   0 11.7447 3.12046  -2
   8  17   0 11.7447 3.12046   1
   9  17   0 6.86688 3.97213  -2
  -9 -17   0 6.86688 3.97213   1
  -9 -17   0 11.1848 3.09928  -2
   9  17   0 11.1848 3.09928   1
  10  17   0 33.2889 3.23360  -2
 -10 -17   0 33.2889 3.23360   1
 -10 -17   0 48.8346 4.29719  -2
  10  17   0 48.8346 4.29719   1
  11  17   0 31.0455 3.21517  -2
 -11 -17   0 31.0455 3.21517   1
 -11 -17   0 43.9424 4.96227  -2
  11  17   0 43.9424 4.96227   1
  12  17   0 4.09644 3.61357  -2
 -12 -17   0 4.09644 3.61357   1
 -12 -17   0 3.63973 4.24408  -2
  12  17   0 3.63973 4.24408   1
  13  17   0 1.90860 2.90733  -2
 -13 -17   0 1.90860 2.90733   1
 -13 -17   0 1.14122 3.36531  -2
  13  17   0 1.14122 3.36531   1
  14  17   0 8.32030 4.41690  -2
 -14 -17   0 8.32030 4.41690   1
 -14 -17   0 19.0067 4.63982  -2
  14  17   0 19.0067 4.63982   1
  15  17   0 6.33005 3.89345  -2
 -15 -17   0 6.33005 3.89345   1
 -15 -17   0 1.40815 3.56985  -2
  15  17   0 1.40815 3.56985   1
  16  17   0 124.752 8.25486  -2
 -16 -17   0 124.752 8.25486   1
 -16 -17   0 179.533 9.29794  -2
  16  17   0 179.533 9.29794   1
  17  17   0 103.117 7.90422  -2
 -17 -17   0 103.117 7.90422   1
 -17 -17   0 126.290 8.27838  -2
  17  17   0 126.290 8.27838   1
  18  17   0 4.00569 5.56165  -2
 -18 -17   0 4.00569 5.56165   1
 -18 -17   0 18.8244 9.58031  -2
  18  17   0 18.8244 9.58031   1
  19  17   0 25.0831 8.18320  -2
 -19 -17   0 25.0831 8.18320   1
 -19 -17   0 24.8100 5.06311  -2
  19  17   0 24.8100 5.06311   1
  -3  18   0 20.9499 8.56466  -2
   3 -18   0 20.9499 8.56466   1
   3 -18   0 22.7732 10.4398  -2
  -3  18   0 22.7732 10.4398   1
  -2  18   0 65.6763 6.15353  -2
   2 -18   0 65.6763 6.15353   1
   2 -18   0 64.6956 11.1435  -2
  -2  18   0 64.6956 11.1435   1
  -1  18   0 41.0760 5.15425  -2
   1 -18   0 41.0760 5.15425   1
   1 -18   0 36.1349 9.56273  -2
  -1  18   0 36.1349 9.56273   1
   0  18   0 30.1840 4.80415  -2
   0 -18   0 30.1840 4.80415   1
   0 -18   0 33.8669 9.58301  -2
   0  18   0 33.8669 9.58301   1
   1  18   0 103.916 9.09024  -2
  -1 -18   0 103.916 9.09024   1
  -1 -18   0 141.484 7.81064  -2
   1  18   0 141.484 7.81064   1
   2  18   0 68.5265 5.69008  -2
  -2 -18   0 68.5265 5.69008   1
  -2 -18   0 89.3575 5.40941  -2
   2  18   0 89.3575 5.40941   1
   3  18   0 38.9278 9.84767  -2
  -3 -18   0 38.9278 9.84767   1
  -3 -18   0 45.7716 4.32873  -2
   3  18   0 45.7716 4.32873   1
   4  18   0 2.10648 2.76376  -2
  -4 -18   0 2.10648 2.76376   1
  -4 -18   0 0.68909 3.91523  -2
   4  18   0 0.68909 3.91523   1
   5  18   0 92.5929 4.34531  -2
  -5 -18   0 92.5929 4.34531   1
  -5 -18   0 112.231 6.00152  -2
   5  18   0 112.231 6.00152   1
   6  18   0 75.4966 4.29805  -2
  -6 -18   0 75.4966 4.29805   1
  -6 -18   0 70.8613 6.09949  -2
   6  18   0 70.8613 6.09949   1
   7  18   0 12.8316 3.33025  -2
  -7 -18   0 12.8316 3.33025   1
  -7 -18   0 10.4608 4.36001  -2
   7  18   0 10.4608 4.36001   1
   8  18   0 72.2683 4.34225  -2
  -8 -18   0 72.2683 4.34225   1
  -8 -18   0 79.3967 7.18043  -2
   8  18   0 79.3967 7.18043   1
   9  18   0 161.909 8.85871  -2
  -9 -18   0 161.909 8.85871   1
  -9 -18   0 197.241 11.1625  -2
   9  18   0 197.241 11.1625   1
  10  18   0 5.53028 2.92168  -2
 -10 -18   0 5.53028 2.92168   1
 -10 -18   0 4.68521 4.38544  -2
  10  18   0 4.68521 4.38544   1
  11  18   0 12.1669 3.15369  -2
 -11 -18   0 12.1669 3.15369   1
 -11 -18   0 16.1299 4.54645  -2
  11  18   0 16.1299 4.54645   1
  12  18   0 29.2866 4.47501  -2
 -12 -18   0 29.2866 4.47501   1
 -12 -18   0 28.9898 4.27070  -2
  12  18   0 28.9898 4.27070   1
  13  18   0 132.145 10.3653  -2
 -13 -18   0 132.145 10.3653   1
 -13 -18   0 150.120 7.15489  -2
  13  18   0 150.120 7.15489   1
  14  18   0 135.066 7.27280  -2
 -14 -18   0 135.066 7.27280   1
 -14 -18   0 154.072 7.30945  -2
  14  18   0 154.072 7.30945   1
  15  18   0 8.67791 4.88487  -2
 -15 -18   0 8.67791 4.88487   1
 -15 -18   0 16.6866 5.21508  -2
  15  18   0 16.6866 5.21508   1
  16  18   0 69.4774 8.22572  -2
 -16 -18   0 69.4774 8.22572   1
 -16 -18   0 106.968 7.56607  -2
  16  18   0 106.968 7.56607   1
  17  18   0 75.1940 6.30904  -2
 -17 -18   0 75.1940 6.30904   1
 -17 -18   0 81.6302 9.21097  -2
  17  18   0 81.6302 9.21097   1
  18  18   0 34.5715 8.06959  -2
 -18 -18   0 34.5715 8.06959   1
 -18 -18   0 80.0879 7.35720  -2
  18  18   0 80.0879 7.35720   1
  -2  19   0 156.869 9.25899  -2
   2 -19   0 156.869 9.25899   1
   2 -19   0 239.901 19.1074  -2
  -2  19   0 239.901 19.1074   1
  -1  19   0 84.7917 10.9897  -2
   1 -19   0 84.7917 10.9897   1
   1 -19   0 110.397 13.0307  -2
  -1  19   0 110.397 13.0307   1
   0  19   0 3.07503 4.25795  -2
   0 -19   0 3.07503 4.25795   1
   0 -19   0 4.74152 6.55855  -2
   0  19   0 4.74152 6.55855   1
   1  19   0 53.5769 5.47446  -2
  -1 -19   0 53.5769 5.47446   1
  -1 -19   0 102.918 8.81501  -2
   1  19   0 102.918 8.81501   1
   2  19   0 6.85954 4.07257  -2
  -2 -19   0 6.85954 4.07257   1
  -2 -19   0 19.0107 6.37070  -2
   2  19   0 19.0107 6.37070   1
   3  19   0 19.8493 5.46161  -2
  -3 -19   0 19.8493 5.46161   1
  -3 -19   0 47.4065 4.96412  -2
   3  19   0 47.4065 4.96412   1
   4  19   0 130.629 5.96336  -2
  -4 -19   0 130.629 5.96336   1
  -4 -19   0 161.180 7.15136  -2
   4  19   0 161.180 7.15136   1
   5  19   0 37.5824 5.41827  -2
  -5 -19   0 37.5824 5.41827   1
  -5 -19   0 41.4260 4.55328  -2
   5  19   0 41.4260 4.55328   1
   6  19   0 19.3748 3.57413  -2
  -6 -19   0 19.3748 3.57413   1
  -6 -19   0 22.4790 4.11924  -2
   6  19   0 22.4790 4.11924   1
   7  19   0 2.97392 3.16202  -2
  -7 -19   0 2.97392 3.16202   1
  -7 -19   0 4.03641 3.41702  -2
   7  19   0 4.03641 3.41702   1
   8  19   0 78.0396 5.66712  -2
  -8 -19   0 78.0396 5.66712   1
  -8 -19   0 81.4514 4.87198  -2
   8  19   0 81.4514 4.87198   1
   9  19   0 318.548 12.0397  -2
  -9 -19   0 318.548 12.0397   1
  -9 -19   0 340.621 10.2023  -2
   9  19   0 340.621 10.2023   1
  10  19   0 106.343 6.52860  -2
 -10 -19   0 106.343 6.52860   1
 -10 -19   0 113.936 5.98169  -2
  10  19   0 113.936 5.98169   1
  11  19   0 1.24913 3.85623  -2
 -11 -19   0 1.24913 3.85623   1
 -11 -19   0 0.75058 3.38329  -2
  11  19   0 0.75058 3.38329   1
  12  19   0 5.89279 5.03115  -2
 -12 -19   0 5.89279 5.03115   1
 -12 -19   0 19.3508 4.41644  -2
  12  19   0 19.3508 4.41644   1
  13  19   0 60.6937 8.42668  -2
 -13 -19   0 60.6937 8.42668   1
 -13 -19   0 67.8381 5.60502  -2
  13  19   0 67.8381 5.60502   1
  14  19   0 64.9997 6.43925  -2
 -14 -19   0 64.9997 6.43925   1
 -14 -19   0 111.248 7.52075  -2
  14  19   0 111.248 7.52075   1
  15  19   0 60.8928 5.84353  -2
 -15 -19   0 60.8928 5.84353   1
 -15 -19   0 72.3128 5.93047  -2
  15  19   0 72.3128 5.93047   1
  16  19   0 4.06727 7.21704  -2
 -16 -19   0 4.06727 7.21704   1
 -16 -19   0 6.84522 7.25225  -2
  16  19   0 6.84522 7.25225   1
  17  19   0 6.53580 4.97731  -2
 -17 -19   0 6.53580 4.97731   1
 -17 -19   0 4.33277 6.01800  -2
  17  19   0 4.33277 6.01800   1
   1  20   0 73.9028 6.58103  -2
  -1 -20   0 73.9028 6.58103   1
  -1 -20   0 131.048 10.2594  -2
   1  20   0 131.048 10.2594   1
   2  20   0 30.9899 4.57584  -2
  -2 -20   0 30.9899 4.57584   1
  -2 -20   0 32.9841 7.74216  -2
   2  20   0 32.9841 7.74216   1
   3  20   0 2.70285 3.48037  -2
  -3 -20   0 2.70285 3.48037   1
  -3 -20   0 -1.1026 5.06403  -2
   3  20   0 -1.1026 5.06403   1
   4  20   0 63.3553 6.08059  -2
  -4 -20   0 63.3553 6.08059   1
  -4 -20   0 91.1220 7.12886  -2
   4  20   0 91.1220 7.12886   1
   5  20   0 66.2708 6.17343  -2
  -5 -20   0 66.2708 6.17343   1
  -5 -20   0 88.5161 8.64793  -2
   5  20   0 88.5161 8.64793   1
   6  20   0 50.2079 4.98229  -2
  -6 -20   0 50.2079 4.98229   1
  -6 -20   0 55.6816 6.21802  -2
   6  20   0 55.6816 6.21802   1
   7  20   0 9.52886 10.4886  -2
  -7 -20   0 9.52886 10.4886   1
  -7 -20   0 7.89969 4.57513  -2
   7  20   0 7.89969 4.57513   1
   8  20   0 19.0423 4.47087  -2
  -8 -20   0 19.0423 4.47087   1
  -8 -20   0 29.9793 5.59571  -2
   8  20   0 29.9793 5.59571   1
   9  20   0 38.0468 4.96941  -2
  -9 -20   0 38.0468 4.96941   1
  -9 -20   0 44.0093 5.12687  -2
   9  20   0 44.0093 5.12687   1
  10  20   0 71.4785 5.86134  -2
 -10 -20   0 71.4785 5.86134   1
 -10 -20   0 80.5808 5.90753  -2
  10  20   0 80.5808 5.90753   1
  11  20   0 46.7018 6.02702  -2
 -11 -20   0 46.7018 6.02702   1
 -11 -20   0 3.50010 3.91243  -2
  11  20   0 3.50010 3.91243   1
  12  20   0 5.02320 10.4812  -2
 -12 -20   0 5.02320 10.4812   1
 -12 -20   0 3.19415 4.59528  -2
  12  20   0 3.19415 4.59528   1
  13  20   0 5.86029 7.47599  -2
 -13 -20   0 5.86029 7.47599   1
 -13 -20   0 2.28512 4.68587  -2
  13  20   0 2.28512 4.68587   1
  14  20   0 21.7649 8.31122  -2
 -14 -20   0 21.7649 8.31122   1
 -14 -20   0 53.1202 7.46591  -2
  14  20   0 53.1202 7.46591   1
  15  20   0 39.0580 8.91106  -2
 -15 -20   0 39.0580 8.91106   1
 -15 -20   0 39.9913 10.8133  -2
  15  20   0 39.9913 10.8133   1
  16  20   0 -0.2791 7.88915  -2
 -16 -20   0 -0.2791 7.88915   1
 -16 -20   0 10.6056 6.10372  -2
  16  20   0 10.6056 6.10372   1
   3  21   0 11.5211 4.07343  -2
  -3 -21   0 11.5211 4.07343   1
  -3 -21   0 8.76654 7.17261  -2
   3  21   0 8.76654 7.17261   1
   4  21   0 32.0453 6.89804  -2
  -4 -21   0 32.0453 6.89804   1
  -4 -21   0 42.8045 11.1772  -2
   4  21   0 42.8045 11.1772   1
   5  21   0 5.58500 3.96600  -2
  -5 -21   0 5.58500 3.96600   1
  -5 -21   0 9.17261 6.77130  -2
   5  21   0 9.17261 6.77130   1
   6  21   0 0.35336 4.39173  -2
  -6 -21   0 0.35336 4.39173   1
  -6 -21   0 -1.3985 5.18854  -2
   6  21   0 -1.3985 5.18854   1
   7  21   0 2.17714 4.50896  -2
  -7 -21   0 2.17714 4.50896   1
  -7 -21   0 2.97757 4.24649  -2
   7  21   0 2.97757 4.24649   1
   8  21   0 15.7457 5.15297  -2
  -8 -21   0 15.7457 5.15297   1
  -8 -21   0 36.5076 4.82665  -2
   8  21   0 36.5076 4.82665   1
   9  21   0 6.74967 10.2768  -2
  -9 -21   0 6.74967 10.2768   1
  -9 -21   0 9.40133 4.29676  -2
   9  21   0 9.40133 4.29676   1
  10  21   0 6.08017 7.72823  -2
 -10 -21   0 6.08017 7.72823   1
 -10 -21   0 5.96142 5.17314  -2
  10  21   0 5.96142 5.17314   1
  11  21   0 0.83673 7.71142  -2
 -11 -21   0 0.83673 7.71142   1
 -11 -21   0 5.32138 4.18907  -2
  11  21   0 5.32138 4.18907   1
  12  21   0 4.21957 7.95445  -2
 -12 -21   0 4.21957 7.95445   1
 -12 -21   0 4.46996 7.07035  -2
  12  21   0 4.46996 7.07035   1
  13  21   0 16.0049 8.45142  -2
 -13 -21   0 16.0049 8.45142   1
 -13 -21   0 11.0297 7.73069  -2
  13  21   0 11.0297 7.73069   1
  14  21   0 15.1737 8.88465  -2
 -14 -21   0 15.1737 8.88465   1
 -14 -21   0 19.9067 7.49493  -2
  14  21   0 19.9067 7.49493   1
   9  22   0 1.95302 4.93210  -2
  -9 -22   0 1.95302 4.93210   1
  -9 -22   0 8.48567 9.83469  -2
   9  22   0 8.48567 9.83469   1
 -14 -21  -1 32.6304 6.52015  -2
  14  21  -1 32.6304 6.52015   1
  14  21   1 19.1316 12.4074  -2
 -14 -21   1 19.1316 12.4074   1
 -13 -21  -1 34.9818 8.31762  -2
  13  21  -1 34.9818 8.31762   1
  13  21   1 22.1089 8.89942  -2
 -13 -21   1 22.1089 8.89942   1
 -12 -21  -1 63.3140 6.67677  -2
  12  21  -1 63.3140 6.67677   1
  12  21   1 58.7351 8.85135  -2
 -12 -21   1 58.7351 8.85135   1
 -11 -21  -1 61.2178 5.30948  -2
  11  21  -1 61.2178 5.30948   1
  11  21   1 55.4116 12.9364  -2
 -11 -21   1 55.4116 12.9364   1
 -10 -21  -1 65.3728 5.21455  -2
  10  21  -1 65.3728 5.21455   1
  -9 -21  -1 115.199 6.28219  -2
   9  21  -1 115.199 6.28219   1
   9  21   1 120.109 15.4265  -2
  -9 -21   1 120.109 15.4265   1
  -8 -21  -1 109.860 6.15612  -2
   8  21  -1 109.860 6.15612   1
   8  21   1 71.0375 7.00144  -2
  -8 -21   1 71.0375 7.00144   1
  -7 -21  -1 61.0447 5.04723  -2
   7  21  -1 61.0447 5.04723   1
   7  21   1 34.2943 3.79319  -2
  -7 -21   1 34.2943 3.79319   1
  -6 -21  -1 24.7066 7.29607  -2
   6  21  -1 24.7066 7.29607   1
   6  21   1 46.4581 4.79742  -2
  -6 -21   1 46.4581 4.79742   1
  -5 -21  -1 15.6955 5.70708  -2
   5  21  -1 15.6955 5.70708   1
   5  21   1 9.26375 3.48619  -2
  -5 -21   1 9.26375 3.48619   1
  -4 -21  -1 19.5357 5.89896  -2
   4  21  -1 19.5357 5.89896   1
   4  21   1 17.4006 3.56020  -2
  -4 -21   1 17.4006 3.56020   1
  -3 -21  -1 66.9324 8.31504  -2
   3  21  -1 66.9324 8.31504   1
   3  21   1 33.3608 4.29768  -2
  -3 -21   1 33.3608 4.29768   1
 -16 -20  -1 55.4772 6.11934  -2
  16  20  -1 55.4772 6.11934   1
  16  20   1 45.8826 5.76261  -2
 -16 -20   1 45.8826 5.76261   1
 -15 -20  -1 0.43876 8.81545  -2
  15  20  -1 0.43876 8.81545   1
  15  20   1 3.07896 7.63197  -2
 -15 -20   1 3.07896 7.63197   1
 -14 -20  -1 2.85709 5.26523  -2
  14  20  -1 2.85709 5.26523   1
  14  20   1 3.13023 10.7769  -2
 -14 -20   1 3.13023 10.7769   1
 -13 -20  -1 17.0599 4.85719  -2
  13  20  -1 17.0599 4.85719   1
  13  20   1 8.18100 10.6122  -2
 -13 -20   1 8.18100 10.6122   1
 -12 -20  -1 69.3751 5.17380  -2
  12  20  -1 69.3751 5.17380   1
  12  20   1 59.6525 8.80389  -2
 -12 -20   1 59.6525 8.80389   1
 -11 -20  -1 49.8200 4.66839  -2
  11  20  -1 49.8200 4.66839   1
  11  20   1 37.6964 11.1908  -2
 -11 -20   1 37.6964 11.1908   1
 -10 -20  -1 9.84509 3.85382  -2
  10  20  -1 9.84509 3.85382   1
  10  20   1 12.0292 7.20842  -2
 -10 -20   1 12.0292 7.20842   1
  -9 -20  -1 13.3903 3.97302  -2
   9  20  -1 13.3903 3.97302   1
   9  20   1 6.19780 3.54153  -2
  -9 -20   1 6.19780 3.54153   1
  -8 -20  -1 72.0283 4.95950  -2
   8  20  -1 72.0283 4.95950   1
   8  20   1 65.7169 5.39609  -2
  -8 -20   1 65.7169 5.39609   1
  -7 -20  -1 97.0146 6.00053  -2
   7  20  -1 97.0146 6.00053   1
   7  20   1 78.1827 6.71565  -2
  -7 -20   1 78.1827 6.71565   1
  -6 -20  -1 104.553 6.44433  -2
   6  20  -1 104.553 6.44433   1
   6  20   1 109.571 8.55572  -2
  -6 -20   1 109.571 8.55572   1
  -5 -20  -1 106.756 6.43662  -2
   5  20  -1 106.756 6.43662   1
   5  20   1 69.9534 5.73454  -2
  -5 -20   1 69.9534 5.73454   1
  -4 -20  -1 37.4461 5.17607  -2
   4  20  -1 37.4461 5.17607   1
   4  20   1 15.3123 3.85789  -2
  -4 -20   1 15.3123 3.85789   1
  -3 -20  -1 75.2517 6.61418  -2
   3  20  -1 75.2517 6.61418   1
   3  20   1 50.0420 7.02684  -2
  -3 -20   1 50.0420 7.02684   1
  -2 -20  -1 13.9610 6.96620  -2
   2  20  -1 13.9610 6.96620   1
   2  20   1 6.08927 4.02248  -2
  -2 -20   1 6.08927 4.02248   1
  -1 -20  -1 22.2710 7.69635  -2
   1  20  -1 22.2710 7.69635   1
   1  20   1 26.4553 4.53172  -2
  -1 -20   1 26.4553 4.53172   1
 -17 -19  -1 41.5111 5.33742  -2
  17  19  -1 41.5111 5.33742   1
  17  19   1 15.9651 4.83818  -2
 -17 -19   1 15.9651 4.83818   1
 -16 -19  -1 73.1762 10.5085  -2
  16  19  -1 73.1762 10.5085   1
  16  19   1 52.9519 8.58953  -2
 -16 -19   1 52.9519 8.58953   1
 -15 -19  -1 33.9017 4.92311  -2
  15  19  -1 33.9017 4.92311   1
  15  19   1 8.99252 5.21707  -2
 -15 -19   1 8.99252 5.21707   1
 -14 -19  -1 2.31336 4.66261  -2
  14  19  -1 2.31336 4.66261   1
  14  19   1 3.17227 4.17636  -2
 -14 -19   1 3.17227 4.17636   1
 -13 -19  -1 21.2577 4.89436  -2
  13  19  -1 21.2577 4.89436   1
  13  19   1 10.5068 4.97716  -2
 -13 -19   1 10.5068 4.97716   1
 -12 -19  -1 65.0998 5.12698  -2
  12  19  -1 65.0998 5.12698   1
  12  19   1 46.5897 5.12317  -2
 -12 -19   1 46.5897 5.12317   1
 -11 -19  -1 41.4712 4.63327  -2
  11  19  -1 41.4712 4.63327   1
  11  19   1 29.1239 4.50170  -2
 -11 -19   1 29.1239 4.50170   1
 -10 -19  -1 35.0872 4.01238  -2
  10  19  -1 35.0872 4.01238   1
  10  19   1 31.0488 4.30307  -2
 -10 -19   1 31.0488 4.30307   1
  -9 -19  -1 6.86845 3.86125  -2
   9  19  -1 6.86845 3.86125   1
   9  19   1 2.97094 3.07950  -2
  -9 -19   1 2.97094 3.07950   1
  -8 -19  -1 27.4400 3.93410  -2
   8  19  -1 27.4400 3.93410   1
   8  19   1 24.8407 3.67490  -2
  -8 -19   1 24.8407 3.67490   1
  -7 -19  -1 49.0576 5.65433  -2
   7  19  -1 49.0576 5.65433   1
   7  19   1 52.8722 3.91936  -2
  -7 -19   1 52.8722 3.91936   1
  -6 -19  -1 65.4511 4.97194  -2
   6  19  -1 65.4511 4.97194   1
   6  19   1 57.9989 3.84956  -2
  -6 -19   1 57.9989 3.84956   1
  -5 -19  -1 54.3747 4.94446  -2
   5  19  -1 54.3747 4.94446   1
   5  19   1 48.2291 3.81649  -2
  -5 -19   1 48.2291 3.81649   1
  -4 -19  -1 21.0506 4.96675  -2
   4  19  -1 21.0506 4.96675   1
   4  19   1 9.13415 5.47280  -2
  -4 -19   1 9.13415 5.47280   1
  -3 -19  -1 75.1348 6.09738  -2
   3  19  -1 75.1348 6.09738   1
   3  19   1 35.5934 3.97626  -2
  -3 -19   1 35.5934 3.97626   1
  -2 -19  -1 10.1867 5.14988  -2
   2  19  -1 10.1867 5.14988   1
   2  19   1 8.50192 3.43371  -2
  -2 -19   1 8.50192 3.43371   1
  -1 -19  -1 29.4952 7.05008  -2
   1  19  -1 29.4952 7.05008   1
   1  19   1 18.5333 4.14337  -2
  -1 -19   1 18.5333 4.14337   1
   0 -19  -1 20.8219 7.27046  -2
   0  19  -1 20.8219 7.27046   1
   0  19   1 3.67356 4.60421  -2
   0 -19   1 3.67356 4.60421   1
   1 -19  -1 2.40236 8.61442  -2
  -1  19  -1 2.40236 8.61442   1
  -1  19   1 -4.1165 4.10908  -2
   1 -19   1 -4.1165 4.10908   1
   2 -19  -1 15.6204 9.53665  -2
  -2  19  -1 15.6204 9.53665   1
  -2  19   1 1.94199 4.67926  -2
   2 -19   1 1.94199 4.67926   1
 -18 -18  -1 3.50139 4.57755  -2
  18  18  -1 3.50139 4.57755   1
  18  18   1 8.15509 4.52948  -2
 -18 -18   1 8.15509 4.52948   1
 -17 -18  -1 3.38441 5.68664  -2
  17  18  -1 3.38441 5.68664   1
  17  18   1 4.41058 4.13638  -2
 -17 -18   1 4.41058 4.13638   1
 -16 -18  -1 18.7046 4.42027  -2
  16  18  -1 18.7046 4.42027   1
  16  18   1 7.82464 8.92922  -2
 -16 -18   1 7.82464 8.92922   1
 -15 -18  -1 44.1700 4.87260  -2
  15  18  -1 44.1700 4.87260   1
  15  18   1 26.4700 5.58117  -2
 -15 -18   1 26.4700 5.58117   1
 -14 -18  -1 20.0702 3.98816  -2
  14  18  -1 20.0702 3.98816   1
  14  18   1 22.9064 4.30544  -2
 -14 -18   1 22.9064 4.30544   1
 -13 -18  -1 17.2116 4.13135  -2
  13  18  -1 17.2116 4.13135   1
  13  18   1 9.82258 4.17623  -2
 -13 -18   1 9.82258 4.17623   1
 -12 -18  -1 48.8264 5.44446  -2
  12  18  -1 48.8264 5.44446   1
  12  18   1 63.0012 4.90163  -2
 -12 -18   1 63.0012 4.90163   1
 -11 -18  -1 82.0531 5.86583  -2
  11  18  -1 82.0531 5.86583   1
  11  18   1 79.5246 7.91454  -2
 -11 -18   1 79.5246 7.91454   1
 -10 -18  -1 27.1025 5.64371  -2
  10  18  -1 27.1025 5.64371   1
  10  18   1 13.0611 3.84556  -2
 -10 -18   1 13.0611 3.84556   1
  -9 -18  -1 10.4972 5.36607  -2
   9  18  -1 10.4972 5.36607   1
   9  18   1 7.21080 2.58769  -2
  -9 -18   1 7.21080 2.58769   1
  -8 -18  -1 18.8156 4.57483  -2
   8  18  -1 18.8156 4.57483   1
   8  18   1 14.3986 2.94493  -2
  -8 -18   1 14.3986 2.94493   1
  -7 -18  -1 57.9022 7.26653  -2
   7  18  -1 57.9022 7.26653   1
   7  18   1 62.4218 3.57082  -2
  -7 -18   1 62.4218 3.57082   1
  -6 -18  -1 173.859 8.63787  -2
   6  18  -1 173.859 8.63787   1
   6  18   1 164.636 5.70559  -2
  -6 -18   1 164.636 5.70559   1
  -5 -18  -1 59.4309 4.71993  -2
   5  18  -1 59.4309 4.71993   1
   5  18   1 48.5730 3.50644  -2
  -5 -18   1 48.5730 3.50644   1
  -4 -18  -1 13.2401 3.88299  -2
   4  18  -1 13.2401 3.88299   1
   4  18   1 16.1811 2.89382  -2
  -4 -18   1 16.1811 2.89382   1
  -3 -18  -1 64.3515 5.71155  -2
   3  18  -1 64.3515 5.71155   1
   3  18   1 43.4794 3.89560  -2
  -3 -18   1 43.4794 3.89560   1
  -2 -18  -1 68.0781 4.87249  -2
   2  18  -1 68.0781 4.87249   1
   2  18   1 42.3573 6.01829  -2
  -2 -18   1 42.3573 6.01829   1
  -1 -18  -1 118.494 8.68717  -2
   1  18  -1 118.494 8.68717   1
   1  18   1 86.3901 6.40541  -2
  -1 -18   1 86.3901 6.40541   1
   0 -18  -1 81.9149 7.95011  -2
   0  18  -1 81.9149 7.95011   1
   0  18   1 38.6784 6.34965  -2
   0 -18   1 38.6784 6.34965   1
   1 -18  -1 153.400 14.5075  -2
  -1  18  -1 153.400 14.5075   1
  -1  18   1 101.367 7.09112  -2
   1 -18   1 101.367 7.09112   1
   2 -18  -1 21.2707 9.91850  -2
  -2  18  -1 21.2707 9.91850   1
  -2  18   1 32.4643 5.30735  -2
   2 -18   1 32.4643 5.30735   1
   3 -18  -1 37.6171 10.4502  -2
  -3  18  -1 37.6171 10.4502   1
  -3  18   1 11.6087 8.21463  -2
   3 -18   1 11.6087 8.21463   1
 -19 -17  -1 54.3177 5.47726  -2
  19  17  -1 54.3177 5.47726   1
  19  17   1 21.7835 7.28455  -2
 -19 -17   1 21.7835 7.28455   1
 -18 -17  -1 28.4737 8.98654  -2
  18  17  -1 28.4737 8.98654   1
  18  17   1 9.68394 5.04875  -2
 -18 -17   1 9.68394 5.04875   1
 -17 -17  -1 -1.6848 3.89595  -2
  17  17  -1 -1.6848 3.89595   1
  17  17   1 3.30553 4.46801  -2
 -17 -17   1 3.30553 4.46801   1
 -16 -17  -1 1.66891 3.76411  -2
  16  17  -1 1.66891 3.76411   1
  16  17   1 4.51310 5.67107  -2
 -16 -17   1 4.51310 5.67107   1
 -15 -17  -1 44.7794 5.27497  -2
  15  17  -1 44.7794 5.27497   1
  15  17   1 26.5890 5.01934  -2
 -15 -17   1 26.5890 5.01934   1
 -14 -17  -1 71.6105 5.13717  -2
  14  17  -1 71.6105 5.13717   1
  14  17   1 48.6408 5.28493  -2
 -14 -17   1 48.6408 5.28493   1
 -13 -17  -1 44.1718 4.46716  -2
  13  17  -1 44.1718 4.46716   1
  13  17   1 45.6164 6.55788  -2
 -13 -17   1 45.6164 6.55788   1
 -12 -17  -1 3.73597 4.97282  -2
  12  17  -1 3.73597 4.97282   1
  12  17   1 1.85790 2.67401  -2
 -12 -17   1 1.85790 2.67401   1
 -11 -17  -1 86.2965 5.10191  -2
  11  17  -1 86.2965 5.10191   1
  11  17   1 73.7816 4.97634  -2
 -11 -17   1 73.7816 4.97634   1
 -10 -17  -1 87.8750 4.44368  -2
  10  17  -1 87.8750 4.44368   1
  10  17   1 68.0277 3.47661  -2
 -10 -17   1 68.0277 3.47661   1
  -9 -17  -1 94.2571 4.58075  -2
   9  17  -1 94.2571 4.58075   1
   9  17   1 65.7836 3.10005  -2
  -9 -17   1 65.7836 3.10005   1
  -8 -17  -1 158.305 5.97349  -2
   8  17  -1 158.305 5.97349   1
   8  17   1 143.895 5.19845  -2
  -8 -17   1 143.895 5.19845   1
  -7 -17  -1 96.3825 4.69996  -2
   7  17  -1 96.3825 4.69996   1
   7  17   1 100.041 4.76876  -2
  -7 -17   1 100.041 4.76876   1
  -6 -17  -1 29.6957 3.57221  -2
   6  17  -1 29.6957 3.57221   1
   6  17   1 31.5611 2.59783  -2
  -6 -17   1 31.5611 2.59783   1
  -5 -17  -1 11.3187 3.20005  -2
   5  17  -1 11.3187 3.20005   1
   5  17   1 9.42149 2.16851  -2
  -5 -17   1 9.42149 2.16851   1
  -4 -17  -1 84.3529 4.56541  -2
   4  17  -1 84.3529 4.56541   1
   4  17   1 45.3043 3.32820  -2
  -4 -17   1 45.3043 3.32820   1
  -3 -17  -1 186.302 8.50510  -2
   3  17  -1 186.302 8.50510   1
   3  17   1 124.688 5.85963  -2
  -3 -17   1 124.688 5.85963   1
  -2 -17  -1 119.002 6.82361  -2
   2  17  -1 119.002 6.82361   1
   2  17   1 103.051 7.91187  -2
  -2 -17   1 103.051 7.91187   1
  -1 -17  -1 41.5876 4.17701  -2
   1  17  -1 41.5876 4.17701   1
   1  17   1 31.5521 3.89922  -2
  -1 -17   1 31.5521 3.89922   1
   0 -17  -1 75.7910 6.90583  -2
   0  17  -1 75.7910 6.90583   1
   0  17   1 38.6339 4.84566  -2
   0 -17   1 38.6339 4.84566   1
  -1  17   1 39.8433 5.05731  -2
   1 -17   1 39.8433 5.05731   1
   2 -17  -1 126.088 13.3856  -2
  -2  17  -1 126.088 13.3856   1
  -2  17   1 74.7038 6.24519  -2
   2 -17   1 74.7038 6.24519   1
   3 -17  -1 9.05955 9.27412  -2
  -3  17  -1 9.05955 9.27412   1
  -3  17   1 10.3832 4.50828  -2
   3 -17   1 10.3832 4.50828   1
   4 -17  -1 32.0810 10.2738  -2
  -4  17  -1 32.0810 10.2738   1
  -4  17   1 45.7164 8.70217  -2
   4 -17   1 45.7164 8.70217   1
   5 -17  -1 30.0925 11.2539  -2
  -5  17  -1 30.0925 11.2539   1
  -5  17   1 6.52385 4.99735  -2
   5 -17   1 6.52385 4.99735   1
 -20 -16  -1 25.5586 5.33555  -2
  20  16  -1 25.5586 5.33555   1
  20  16   1 15.8201 5.84531  -2
 -20 -16   1 15.8201 5.84531   1
 -19 -16  -1 158.940 15.1124  -2
  19  16  -1 158.940 15.1124   1
  19  16   1 97.6559 8.10562  -2
 -19 -16   1 97.6559 8.10562   1
 -18 -16  -1 76.0256 5.70871  -2
  18  16  -1 76.0256 5.70871   1
  18  16   1 56.7800 6.52408  -2
 -18 -16   1 56.7800 6.52408   1
 -17 -16  -1 19.0687 4.17887  -2
  17  16  -1 19.0687 4.17887   1
  17  16   1 14.8333 4.51815  -2
 -17 -16   1 14.8333 4.51815   1
 -16 -16  -1 4.41621 4.10193  -2
  16  16  -1 4.41621 4.10193   1
  16  16   1 7.47974 4.12212  -2
 -16 -16   1 7.47974 4.12212   1
 -15 -16  -1 56.6736 4.53726  -2
  15  16  -1 56.6736 4.53726   1
  15  16   1 23.0637 4.76853  -2
 -15 -16   1 23.0637 4.76853   1
 -14 -16  -1 99.7361 5.45053  -2
  14  16  -1 99.7361 5.45053   1
  14  16   1 88.8945 5.50306  -2
 -14 -16   1 88.8945 5.50306   1
 -13 -16  -1 97.4012 10.4318  -2
  13  16  -1 97.4012 10.4318   1
  13  16   1 51.5454 3.08653  -2
 -13 -16   1 51.5454 3.08653   1
 -12 -16  -1 6.79606 3.22414  -2
  12  16  -1 6.79606 3.22414   1
  12  16   1 3.85587 2.16999  -2
 -12 -16   1 3.85587 2.16999   1
 -11 -16  -1 46.6438 3.62800  -2
  11  16  -1 46.6438 3.62800   1
  11  16   1 63.0186 4.07036  -2
 -11 -16   1 63.0186 4.07036   1
 -10 -16  -1 244.233 7.56944  -2
  10  16  -1 244.233 7.56944   1
  10  16   1 245.794 7.69329  -2
 -10 -16   1 245.794 7.69329   1
  -9 -16  -1 91.1803 4.25518  -2
   9  16  -1 91.1803 4.25518   1
   9  16   1 75.2445 3.33241  -2
  -9 -16   1 75.2445 3.33241   1
  -8 -16  -1 70.5027 4.02446  -2
   8  16  -1 70.5027 4.02446   1
   8  16   1 73.5631 3.11103  -2
  -8 -16   1 73.5631 3.11103   1
  -7 -16  -1 272.150 8.22389  -2
   7  16  -1 272.150 8.22389   1
   7  16   1 241.813 7.51386  -2
  -7 -16   1 241.813 7.51386   1
  -6 -16  -1 97.3971 4.54950  -2
   6  16  -1 97.3971 4.54950   1
   6  16   1 99.8033 4.24641  -2
  -6 -16   1 99.8033 4.24641   1
  -5 -16  -1 13.6146 2.97455  -2
   5  16  -1 13.6146 2.97455   1
   5  16   1 8.78785 2.16630  -2
  -5 -16   1 8.78785 2.16630   1
  -4 -16  -1 64.2492 4.39015  -2
   4  16  -1 64.2492 4.39015   1
   4  16   1 59.4433 4.45466  -2
  -4 -16   1 59.4433 4.45466   1
  -3 -16  -1 196.398 7.46742  -2
   3  16  -1 196.398 7.46742   1
   3  16   1 148.983 5.70209  -2
  -3 -16   1 148.983 5.70209   1
  -2 -16  -1 144.695 6.29973  -2
   2  16  -1 144.695 6.29973   1
   2  16   1 146.306 6.91102  -2
  -2 -16   1 146.306 6.91102   1
  -1 -16  -1 23.1231 3.66455  -2
   1  16  -1 23.1231 3.66455   1
   1  16   1 18.8493 3.28568  -2
  -1 -16   1 18.8493 3.28568   1
   0 -16  -1 32.6436 4.44142  -2
   0  16  -1 32.6436 4.44142   1
   0  16   1 38.0829 3.89306  -2
   0 -16   1 38.0829 3.89306   1
   1 -16  -1 89.4401 5.98539  -2
  -1  16  -1 89.4401 5.98539   1
  -1  16   1 55.4088 8.44605  -2
   1 -16   1 55.4088 8.44605   1
   2 -16  -1 155.740 14.1919  -2
  -2  16  -1 155.740 14.1919   1
  -2  16   1 104.052 6.88665  -2
   2 -16   1 104.052 6.88665   1
  -3  16   1 78.8618 8.30454  -2
   3 -16   1 78.8618 8.30454   1
   4 -16  -1 78.0712 11.8113  -2
  -4  16  -1 78.0712 11.8113   1
  -4  16   1 44.3454 5.46399  -2
   4 -16   1 44.3454 5.46399   1
   5 -16  -1 14.5909 10.1461  -2
  -5  16  -1 14.5909 10.1461   1
  -5  16   1 10.3029 4.76782  -2
   5 -16   1 10.3029 4.76782   1
   6 -16  -1 2.84716 9.91501  -2
  -6  16  -1 2.84716 9.91501   1
  -6  16   1 -3.3621 7.03253  -2
   6 -16   1 -3.3621 7.03253   1
 -20 -15  -1 39.2242 6.80904  -2
  20  15  -1 39.2242 6.80904   1
  20  15   1 7.32296 7.84651  -2
 -20 -15   1 7.32296 7.84651   1
 -19 -15  -1 43.6463 5.00004  -2
  19  15  -1 43.6463 5.00004   1
  19  15   1 37.4551 5.65068  -2
 -19 -15   1 37.4551 5.65068   1
 -18 -15  -1 98.5394 6.03243  -2
  18  15  -1 98.5394 6.03243   1
  18  15   1 90.4355 7.01470  -2
 -18 -15   1 90.4355 7.01470   1
 -17 -15  -1 85.4599 6.50144  -2
  17  15  -1 85.4599 6.50144   1
  17  15   1 70.2006 6.01117  -2
 -17 -15   1 70.2006 6.01117   1
 -16 -15  -1 119.173 6.29177  -2
  16  15  -1 119.173 6.29177   1
  16  15   1 100.430 5.32299  -2
 -16 -15   1 100.430 5.32299   1
 -15 -15  -1 70.4776 4.92055  -2
  15  15  -1 70.4776 4.92055   1
  15  15   1 38.4687 3.62480  -2
 -15 -15   1 38.4687 3.62480   1
 -14 -15  -1 118.133 7.41932  -2
  14  15  -1 118.133 7.41932   1
  14  15   1 86.4185 4.74871  -2
 -14 -15   1 86.4185 4.74871   1
 -13 -15  -1 65.9931 4.39641  -2
  13  15  -1 65.9931 4.39641   1
  13  15   1 65.7243 3.67291  -2
 -13 -15   1 65.7243 3.67291   1
 -12 -15  -1 27.0435 3.44509  -2
  12  15  -1 27.0435 3.44509   1
  12  15   1 24.3795 2.91024  -2
 -12 -15   1 24.3795 2.91024   1
 -11 -15  -1 92.2929 5.71030  -2
  11  15  -1 92.2929 5.71030   1
  11  15   1 102.430 3.92292  -2
 -11 -15   1 102.430 3.92292   1
 -10 -15  -1 196.859 6.52308  -2
  10  15  -1 196.859 6.52308   1
  10  15   1 194.885 5.60346  -2
 -10 -15   1 194.885 5.60346   1
  -9 -15  -1 130.758 5.09751  -2
   9  15  -1 130.758 5.09751   1
   9  15   1 116.917 4.17102  -2
  -9 -15   1 116.917 4.17102   1
  -8 -15  -1 26.0774 3.26825  -2
   8  15  -1 26.0774 3.26825   1
   8  15   1 28.8132 2.40023  -2
  -8 -15   1 28.8132 2.40023   1
  -7 -15  -1 143.041 5.87801  -2
   7  15  -1 143.041 5.87801   1
   7  15   1 119.728 4.36016  -2
  -7 -15   1 119.728 4.36016   1
  -6 -15  -1 222.793 8.77210  -2
   6  15  -1 222.793 8.77210   1
   6  15   1 164.183 4.81866  -2
  -6 -15   1 164.183 4.81866   1
  -5 -15  -1 59.4385 4.13974  -2
   5  15  -1 59.4385 4.13974   1
   5  15   1 50.7721 2.91918  -2
  -5 -15   1 50.7721 2.91918   1
  -4 -15  -1 142.191 6.72889  -2
   4  15  -1 142.191 6.72889   1
   4  15   1 101.111 4.03669  -2
  -4 -15   1 101.111 4.03669   1
  -3 -15  -1 73.1664 4.19155  -2
   3  15  -1 73.1664 4.19155   1
   3  15   1 49.0722 3.19351  -2
  -3 -15   1 49.0722 3.19351   1
  -2 -15  -1 86.2332 4.58496  -2
   2  15  -1 86.2332 4.58496   1
   2  15   1 84.8075 5.66131  -2
  -2 -15   1 84.8075 5.66131   1
  -1 -15  -1 35.0210 3.52328  -2
   1  15  -1 35.0210 3.52328   1
   1  15   1 18.8763 3.23805  -2
  -1 -15   1 18.8763 3.23805   1
   0 -15  -1 12.2052 3.19715  -2
   0  15  -1 12.2052 3.19715   1
   0  15   1 13.5529 2.78382  -2
   0 -15   1 13.5529 2.78382   1
   1 -15  -1 102.320 6.05328  -2
  -1  15  -1 102.320 6.05328   1
  -1  15   1 78.5636 5.58379  -2
   1 -15   1 78.5636 5.58379   1
   2 -15  -1 112.274 7.73281  -2
  -2  15  -1 112.274 7.73281   1
  -2  15   1 83.3002 5.10561  -2
   2 -15   1 83.3002 5.10561   1
   3 -15  -1 65.6970 6.47358  -2
  -3  15  -1 65.6970 6.47358   1
  -3  15   1 66.2346 4.94209  -2
   3 -15   1 66.2346 4.94209   1
  -4  15   1 8.28291 4.99969  -2
   4 -15   1 8.28291 4.99969   1
   5 -15  -1 17.6190 9.18612  -2
  -5  15  -1 17.6190 9.18612   1
  -5  15   1 4.18149 4.08226  -2
   5 -15   1 4.18149 4.08226   1
   6 -15  -1 15.0597 9.31804  -2
  -6  15  -1 15.0597 9.31804   1
  -6  15   1 18.2881 3.88370  -2
   6 -15   1 18.2881 3.88370   1
   7 -15  -1 13.3849 10.4966  -2
  -7  15  -1 13.3849 10.4966   1
  -7  15   1 12.7775 7.87612  -2
   7 -15   1 12.7775 7.87612   1
   8 -15  -1 24.9799 10.5577  -2
  -8  15  -1 24.9799 10.5577   1
  -8  15   1 15.7328 5.08660  -2
   8 -15   1 15.7328 5.08660   1
 -21 -14  -1 55.9274 7.37157  -2
  21  14  -1 55.9274 7.37157   1
  21  14   1 24.5430 5.28290  -2
 -21 -14   1 24.5430 5.28290   1
 -20 -14  -1 39.9612 6.61303  -2
  20  14  -1 39.9612 6.61303   1
  20  14   1 31.2686 10.2211  -2
 -20 -14   1 31.2686 10.2211   1
 -19 -14  -1 27.3358 4.80363  -2
  19  14  -1 27.3358 4.80363   1
  19  14   1 72.3522 7.35874  -2
 -19 -14   1 72.3522 7.35874   1
 -18 -14  -1 8.63201 4.35322  -2
  18  14  -1 8.63201 4.35322   1
  18  14   1 7.76498 3.07180  -2
 -18 -14   1 7.76498 3.07180   1
 -17 -14  -1 34.2202 4.08103  -2
  17  14  -1 34.2202 4.08103   1
  17  14   1 29.4755 4.18077  -2
 -17 -14   1 29.4755 4.18077   1
 -16 -14  -1 134.091 6.47388  -2
  16  14  -1 134.091 6.47388   1
  16  14   1 99.7621 6.12729  -2
 -16 -14   1 99.7621 6.12729   1
 -15 -14  -1 133.059 11.8754  -2
  15  14  -1 133.059 11.8754   1
  15  14   1 66.6025 4.17770  -2
 -15 -14   1 66.6025 4.17770   1
 -14 -14  -1 75.7917 4.64516  -2
  14  14  -1 75.7917 4.64516   1
  14  14   1 63.7430 4.08558  -2
 -14 -14   1 63.7430 4.08558   1
 -13 -14  -1 33.5592 3.52641  -2
  13  14  -1 33.5592 3.52641   1
  13  14   1 41.5847 2.92308  -2
 -13 -14   1 41.5847 2.92308   1
 -12 -14  -1 98.4223 4.95733  -2
  12  14  -1 98.4223 4.95733   1
  12  14   1 93.0916 3.62102  -2
 -12 -14   1 93.0916 3.62102   1
 -11 -14  -1 211.007 7.35207  -2
  11  14  -1 211.007 7.35207   1
  11  14   1 201.068 5.29076  -2
 -11 -14   1 201.068 5.29076   1
 -10 -14  -1 148.941 6.87714  -2
  10  14  -1 148.941 6.87714   1
  10  14   1 122.161 4.17310  -2
 -10 -14   1 122.161 4.17310   1
  -9 -14  -1 60.7696 3.79755  -2
   9  14  -1 60.7696 3.79755   1
   9  14   1 60.0360 2.90631  -2
  -9 -14   1 60.0360 2.90631   1
  -8 -14  -1 96.3965 5.17764  -2
   8  14  -1 96.3965 5.17764   1
   8  14   1 74.5287 2.96457  -2
  -8 -14   1 74.5287 2.96457   1
  -7 -14  -1 52.7340 5.28009  -2
   7  14  -1 52.7340 5.28009   1
   7  14   1 46.5564 3.03100  -2
  -7 -14   1 46.5564 3.03100   1
  -6 -14  -1 357.436 12.4378  -2
   6  14  -1 357.436 12.4378   1
   6  14   1 364.083 12.3616  -2
  -6 -14   1 364.083 12.3616   1
  -5 -14  -1 166.887 7.40072  -2
   5  14  -1 166.887 7.40072   1
   5  14   1 169.229 4.76040  -2
  -5 -14   1 169.229 4.76040   1
  -4 -14  -1 486.066 13.7181  -2
   4  14  -1 486.066 13.7181   1
   4  14   1 378.252 9.71477  -2
  -4 -14   1 378.252 9.71477   1
  -3 -14  -1 40.5039 4.05367  -2
   3  14  -1 40.5039 4.05367   1
   3  14   1 27.8652 2.57680  -2
  -3 -14   1 27.8652 2.57680   1
  -2 -14  -1 61.7067 3.55249  -2
   2  14  -1 61.7067 3.55249   1
   2  14   1 57.9876 3.42791  -2
  -2 -14   1 57.9876 3.42791   1
  -1 -14  -1 11.4443 3.27049  -2
   1  14  -1 11.4443 3.27049   1
   1  14   1 3.56395 2.08780  -2
  -1 -14   1 3.56395 2.08780   1
   0 -14  -1 128.653 5.70620  -2
   0  14  -1 128.653 5.70620   1
   0  14   1 100.531 5.01896  -2
   0 -14   1 100.531 5.01896   1
   1 -14  -1 2.93893 3.35687  -2
  -1  14  -1 2.93893 3.35687   1
  -1  14   1 2.35472 2.47592  -2
   1 -14   1 2.35472 2.47592   1
   2 -14  -1 94.0468 6.83162  -2
  -2  14  -1 94.0468 6.83162   1
  -2  14   1 86.7465 4.27037  -2
   2 -14   1 86.7465 4.27037   1
   3 -14  -1 118.923 7.82202  -2
  -3  14  -1 118.923 7.82202   1
  -3  14   1 76.7353 4.16640  -2
   3 -14   1 76.7353 4.16640   1
   4 -14  -1 26.3695 5.44512  -2
  -4  14  -1 26.3695 5.44512   1
  -4  14   1 10.9859 3.65246  -2
   4 -14   1 10.9859 3.65246   1
   5 -14  -1 50.6212 10.2616  -2
  -5  14  -1 50.6212 10.2616   1
  -5  14   1 43.9794 3.67768  -2
   5 -14   1 43.9794 3.67768   1
   6 -14  -1 63.0387 10.3731  -2
  -6  14  -1 63.0387 10.3731   1
  -6  14   1 38.5429 4.16536  -2
   6 -14   1 38.5429 4.16536   1
   7 -14  -1 49.4766 10.9702  -2
  -7  14  -1 49.4766 10.9702   1
  -7  14   1 48.0226 4.46180  -2
   7 -14   1 48.0226 4.46180   1
   8 -14  -1 53.6552 11.5704  -2
  -8  14  -1 53.6552 11.5704   1
  -8  14   1 37.8085 5.76581  -2
   8 -14   1 37.8085 5.76581   1
   9 -14  -1 53.8868 12.0620  -2
  -9  14  -1 53.8868 12.0620   1
  -9  14   1 19.6168 5.55278  -2
   9 -14   1 19.6168 5.55278   1
 -21 -13  -1 30.0449 6.68154  -2
  21  13  -1 30.0449 6.68154   1
  21  13   1 19.0616 11.8174  -2
 -21 -13   1 19.0616 11.8174   1
 -20 -13  -1 27.2235 6.20554  -2
  20  13  -1 27.2235 6.20554   1
  20  13   1 13.4445 4.55536  -2
 -20 -13   1 13.4445 4.55536   1
 -19 -13  -1 30.0588 4.49451  -2
  19  13  -1 30.0588 4.49451   1
  19  13   1 13.1877 3.96872  -2
 -19 -13   1 13.1877 3.96872   1
 -18 -13  -1 48.8193 4.42584  -2
  18  13  -1 48.8193 4.42584   1
  18  13   1 33.4469 4.07651  -2
 -18 -13   1 33.4469 4.07651   1
 -17 -13  -1 10.1187 3.54080  -2
  17  13  -1 10.1187 3.54080   1
  17  13   1 4.95345 3.40595  -2
 -17 -13   1 4.95345 3.40595   1
 -16 -13  -1 31.4971 7.34882  -2
  16  13  -1 31.4971 7.34882   1
  16  13   1 13.2413 2.63722  -2
 -16 -13   1 13.2413 2.63722   1
 -15 -13  -1 51.5354 3.91319  -2
  15  13  -1 51.5354 3.91319   1
  15  13   1 36.6762 3.13146  -2
 -15 -13   1 36.6762 3.13146   1
 -14 -13  -1 48.2516 3.82756  -2
  14  13  -1 48.2516 3.82756   1
  14  13   1 42.2027 3.55411  -2
 -14 -13   1 42.2027 3.55411   1
 -13 -13  -1 150.757 6.32444  -2
  13  13  -1 150.757 6.32444   1
  13  13   1 121.287 5.44556  -2
 -13 -13   1 121.287 5.44556   1
 -12 -13  -1 136.777 6.82166  -2
  12  13  -1 136.777 6.82166   1
  12  13   1 103.606 4.25953  -2
 -12 -13   1 103.606 4.25953   1
 -11 -13  -1 245.266 8.06809  -2
  11  13  -1 245.266 8.06809   1
  11  13   1 198.113 7.06791  -2
 -11 -13   1 198.113 7.06791   1
 -10 -13  -1 296.504 8.08347  -2
  10  13  -1 296.504 8.08347   1
  10  13   1 278.377 6.02569  -2
 -10 -13   1 278.377 6.02569   1
  -9 -13  -1 121.533 6.67047  -2
   9  13  -1 121.533 6.67047   1
   9  13   1 97.2931 3.15620  -2
  -9 -13   1 97.2931 3.15620   1
  -8 -13  -1 48.3027 3.03591  -2
   8  13  -1 48.3027 3.03591   1
   8  13   1 42.6987 2.17448  -2
  -8 -13   1 42.6987 2.17448   1
  -7 -13  -1 97.1596 3.92159  -2
   7  13  -1 97.1596 3.92159   1
   7  13   1 68.6431 2.99264  -2
  -7 -13   1 68.6431 2.99264   1
  -6 -13  -1 274.525 7.59611  -2
   6  13  -1 274.525 7.59611   1
   6  13   1 237.171 5.85277  -2
  -6 -13   1 237.171 5.85277   1
  -5 -13  -1 400.155 10.2028  -2
   5  13  -1 400.155 10.2028   1
   5  13   1 337.668 7.72914  -2
  -5 -13   1 337.668 7.72914   1
  -4 -13  -1 179.416 5.71380  -2
   4  13  -1 179.416 5.71380   1
   4  13   1 153.804 4.13062  -2
  -4 -13   1 153.804 4.13062   1
  -3 -13  -1 87.8009 3.87035  -2
   3  13  -1 87.8009 3.87035   1
   3  13   1 80.3216 3.09559  -2
  -3 -13   1 80.3216 3.09559   1
  -2 -13  -1 483.583 13.4884  -2
   2  13  -1 483.583 13.4884   1
   2  13   1 410.346 12.5788  -2
  -2 -13   1 410.346 12.5788   1
  -1 -13  -1 252.956 8.12626  -2
   1  13  -1 252.956 8.12626   1
   1  13   1 207.695 7.64772  -2
  -1 -13   1 207.695 7.64772   1
   0 -13  -1 250.948 9.46255  -2
   0  13  -1 250.948 9.46255   1
   0  13   1 197.510 7.76428  -2
   0 -13   1 197.510 7.76428   1
   1 -13  -1 347.905 14.7075  -2
  -1  13  -1 347.905 14.7075   1
  -1  13   1 277.661 9.48705  -2
   1 -13   1 277.661 9.48705   1
   2 -13  -1 72.0086 5.89536  -2
  -2  13  -1 72.0086 5.89536   1
  -2  13   1 51.4678 3.94243  -2
   2 -13   1 51.4678 3.94243   1
   3 -13  -1 30.0098 5.00504  -2
  -3  13  -1 30.0098 5.00504   1
  -3  13   1 24.2805 2.86891  -2
   3 -13   1 24.2805 2.86891   1
   4 -13  -1 97.4651 7.03840  -2
  -4  13  -1 97.4651 7.03840   1
  -4  13   1 77.6985 4.04833  -2
   4 -13   1 77.6985 4.04833   1
   5 -13  -1 151.494 9.01051  -2
  -5  13  -1 151.494 9.01051   1
  -5  13   1 121.162 6.15583  -2
   5 -13   1 121.162 6.15583   1
   6 -13  -1 204.587 16.8710  -2
  -6  13  -1 204.587 16.8710   1
  -6  13   1 138.428 5.71257  -2
   6 -13   1 138.428 5.71257   1
   7 -13  -1 90.4571 11.5571  -2
  -7  13  -1 90.4571 11.5571   1
  -7  13   1 57.6412 4.55006  -2
   7 -13   1 57.6412 4.55006   1
   8 -13  -1 39.6354 9.78861  -2
  -8  13  -1 39.6354 9.78861   1
  -8  13   1 37.5709 4.13135  -2
   8 -13   1 37.5709 4.13135   1
   9 -13  -1 96.5030 13.1600  -2
  -9  13  -1 96.5030 13.1600   1
  -9  13   1 69.3943 6.68950  -2
   9 -13   1 69.3943 6.68950   1
  10 -13  -1 8.68403 10.1531  -2
 -10  13  -1 8.68403 10.1531   1
 -10  13   1 14.2269 5.41557  -2
  10 -13   1 14.2269 5.41557   1
 -21 -12  -1 9.91982 5.82566  -2
  21  12  -1 9.91982 5.82566   1
  21  12   1 13.5649 5.33417  -2
 -21 -12   1 13.5649 5.33417   1
 -20 -12  -1 45.1003 6.47782  -2
  20  12  -1 45.1003 6.47782   1
  20  12   1 17.8125 6.51014  -2
 -20 -12   1 17.8125 6.51014   1
 -19 -12  -1 32.2156 5.45114  -2
  19  12  -1 32.2156 5.45114   1
  19  12   1 16.3284 3.98162  -2
 -19 -12   1 16.3284 3.98162   1
 -18 -12  -1 50.0651 4.94143  -2
  18  12  -1 50.0651 4.94143   1
  18  12   1 19.5568 3.79696  -2
 -18 -12   1 19.5568 3.79696   1
 -17 -12  -1 46.6332 4.85192  -2
  17  12  -1 46.6332 4.85192   1
  17  12   1 21.8990 4.49835  -2
 -17 -12   1 21.8990 4.49835   1
 -16 -12  -1 23.5643 3.59725  -2
  16  12  -1 23.5643 3.59725   1
  16  12   1 12.1759 3.05620  -2
 -16 -12   1 12.1759 3.05620   1
 -15 -12  -1 10.2076 3.10453  -2
  15  12  -1 10.2076 3.10453   1
  15  12   1 6.49400 2.75788  -2
 -15 -12   1 6.49400 2.75788   1
 -14 -12  -1 102.427 5.14557  -2
  14  12  -1 102.427 5.14557   1
  14  12   1 68.4234 4.09365  -2
 -14 -12   1 68.4234 4.09365   1
 -13 -12  -1 96.8489 5.66678  -2
  13  12  -1 96.8489 5.66678   1
  13  12   1 69.5607 4.09793  -2
 -13 -12   1 69.5607 4.09793   1
 -12 -12  -1 85.6224 4.28901  -2
  12  12  -1 85.6224 4.28901   1
  12  12   1 60.7664 2.70958  -2
 -12 -12   1 60.7664 2.70958   1
 -11 -12  -1 203.952 10.5853  -2
  11  12  -1 203.952 10.5853   1
  11  12   1 205.405 6.16393  -2
 -11 -12   1 205.405 6.16393   1
 -10 -12  -1 293.116 10.6199  -2
  10  12  -1 293.116 10.6199   1
  10  12   1 297.226 8.36840  -2
 -10 -12   1 297.226 8.36840   1
  -9 -12  -1 182.900 5.64177  -2
   9  12  -1 182.900 5.64177   1
   9  12   1 195.658 4.46549  -2
  -9 -12   1 195.658 4.46549   1
  -8 -12  -1 44.0056 2.62652  -2
   8  12  -1 44.0056 2.62652   1
   8  12   1 33.7761 1.74233  -2
  -8 -12   1 33.7761 1.74233   1
  -7 -12  -1 204.848 5.96725  -2
   7  12  -1 204.848 5.96725   1
   7  12   1 138.088 3.59969  -2
  -7 -12   1 138.088 3.59969   1
  -6 -12  -1 198.713 5.71916  -2
   6  12  -1 198.713 5.71916   1
   6  12   1 157.290 4.32908  -2
  -6 -12   1 157.290 4.32908   1
  -5 -12  -1 146.024 4.73306  -2
   5  12  -1 146.024 4.73306   1
   5  12   1 132.799 4.77644  -2
  -5 -12   1 132.799 4.77644   1
  -4 -12  -1 80.8997 3.41765  -2
   4  12  -1 80.8997 3.41765   1
   4  12   1 67.3182 2.59989  -2
  -4 -12   1 67.3182 2.59989   1
  -3 -12  -1 190.725 5.65529  -2
   3  12  -1 190.725 5.65529   1
   3  12   1 175.658 6.86291  -2
  -3 -12   1 175.658 6.86291   1
  -2 -12  -1 378.666 9.68381  -2
   2  12  -1 378.666 9.68381   1
   2  12   1 363.462 10.0138  -2
  -2 -12   1 363.462 10.0138   1
  -1 -12  -1 133.704 4.62149  -2
   1  12  -1 133.704 4.62149   1
   1  12   1 108.537 3.76187  -2
  -1 -12   1 108.537 3.76187   1
   0 -12  -1 444.271 12.3038  -2
   0  12  -1 444.271 12.3038   1
   0  12   1 367.235 10.2740  -2
   0 -12   1 367.235 10.2740   1
   1 -12  -1 530.342 14.5101  -2
  -1  12  -1 530.342 14.5101   1
  -1  12   1 427.740 13.3459  -2
   1 -12   1 427.740 13.3459   1
   2 -12  -1 222.621 10.6275  -2
  -2  12  -1 222.621 10.6275   1
  -2  12   1 187.344 6.24732  -2
   2 -12   1 187.344 6.24732   1
   3 -12  -1 125.732 7.56398  -2
  -3  12  -1 125.732 7.56398   1
  -3  12   1 92.0671 4.73335  -2
   3 -12   1 92.0671 4.73335   1
   4 -12  -1 31.1515 4.87370  -2
  -4  12  -1 31.1515 4.87370   1
  -4  12   1 24.7605 2.83268  -2
   4 -12   1 24.7605 2.83268   1
   5 -12  -1 91.3670 6.85365  -2
  -5  12  -1 91.3670 6.85365   1
  -5  12   1 60.5264 3.69198  -2
   5 -12   1 60.5264 3.69198   1
   6 -12  -1 91.6075 7.19508  -2
  -6  12  -1 91.6075 7.19508   1
  -6  12   1 58.4980 5.25995  -2
   6 -12   1 58.4980 5.25995   1
   7 -12  -1 66.2620 10.0108  -2
  -7  12  -1 66.2620 10.0108   1
  -7  12   1 56.0915 3.86826  -2
   7 -12   1 56.0915 3.86826   1
   8 -12  -1 38.6620 8.88302  -2
  -8  12  -1 38.6620 8.88302   1
  -8  12   1 39.8385 4.10285  -2
   8 -12   1 39.8385 4.10285   1
   9 -12  -1 3.49943 7.69716  -2
  -9  12  -1 3.49943 7.69716   1
  -9  12   1 -1.0467 4.24675  -2
   9 -12   1 -1.0467 4.24675   1
  10 -12  -1 79.4231 11.8218  -2
 -10  12  -1 79.4231 11.8218   1
 -10  12   1 55.8622 6.17842  -2
  10 -12   1 55.8622 6.17842   1
  11 -12  -1 72.7487 12.0958  -2
 -11  12  -1 72.7487 12.0958   1
 -11  12   1 49.3434 5.90420  -2
  11 -12   1 49.3434 5.90420   1
 -21 -11  -1 6.87117 5.47064  -2
  21  11  -1 6.87117 5.47064   1
  21  11   1 6.57833 10.6677  -2
 -21 -11   1 6.57833 10.6677   1
 -20 -11  -1 3.77463 4.95807  -2
  20  11  -1 3.77463 4.95807   1
  20  11   1 3.38588 5.01645  -2
 -20 -11   1 3.38588 5.01645   1
 -19 -11  -1 26.5944 6.64944  -2
  19  11  -1 26.5944 6.64944   1
  19  11   1 11.9952 3.84487  -2
 -19 -11   1 11.9952 3.84487   1
 -18 -11  -1 88.5829 7.01040  -2
  18  11  -1 88.5829 7.01040   1
  18  11   1 44.9353 4.88847  -2
 -18 -11   1 44.9353 4.88847   1
 -17 -11  -1 100.400 7.22188  -2
  17  11  -1 100.400 7.22188   1
  17  11   1 84.5990 5.13725  -2
 -17 -11   1 84.5990 5.13725   1
 -16 -11  -1 66.8085 4.99367  -2
  16  11  -1 66.8085 4.99367   1
  16  11   1 41.8838 5.21458  -2
 -16 -11   1 41.8838 5.21458   1
 -15 -11  -1 31.3517 3.43843  -2
  15  11  -1 31.3517 3.43843   1
  15  11   1 18.6912 3.08415  -2
 -15 -11   1 18.6912 3.08415   1
 -14 -11  -1 122.235 6.26561  -2
  14  11  -1 122.235 6.26561   1
  14  11   1 99.6664 5.65273  -2
 -14 -11   1 99.6664 5.65273   1
 -13 -11  -1 278.378 8.86128  -2
  13  11  -1 278.378 8.86128   1
  13  11   1 236.357 13.5858  -2
 -13 -11   1 236.357 13.5858   1
 -12 -11  -1 60.6945 3.55096  -2
  12  11  -1 60.6945 3.55096   1
  12  11   1 39.8585 2.21038  -2
 -12 -11   1 39.8585 2.21038   1
 -11 -11  -1 97.8601 5.17882  -2
  11  11  -1 97.8601 5.17882   1
  11  11   1 70.7638 2.97718  -2
 -11 -11   1 70.7638 2.97718   1
 -10 -11  -1 92.1497 4.11396  -2
  10  11  -1 92.1497 4.11396   1
  10  11   1 67.0781 2.58269  -2
 -10 -11   1 67.0781 2.58269   1
  -9 -11  -1 211.920 6.04699  -2
   9  11  -1 211.920 6.04699   1
   9  11   1 158.148 4.44095  -2
  -9 -11   1 158.148 4.44095   1
  -8 -11  -1 136.703 4.32974  -2
   8  11  -1 136.703 4.32974   1
   8  11   1 92.7027 2.72165  -2
  -8 -11   1 92.7027 2.72165   1
  -7 -11  -1 240.760 6.64512  -2
   7  11  -1 240.760 6.64512   1
   7  11   1 223.263 5.79942  -2
  -7 -11   1 223.263 5.79942   1
  -6 -11  -1 625.434 14.5294  -2
   6  11  -1 625.434 14.5294   1
   6  11   1 569.319 14.3955  -2
  -6 -11   1 569.319 14.3955   1
  -5 -11  -1 231.409 6.27914  -2
   5  11  -1 231.409 6.27914   1
   5  11   1 191.013 4.78419  -2
  -5 -11   1 191.013 4.78419   1
  -4 -11  -1 88.1562 3.30736  -2
   4  11  -1 88.1562 3.30736   1
   4  11   1 62.6212 2.40227  -2
  -4 -11   1 62.6212 2.40227   1
  -3 -11  -1 258.829 6.86130  -2
   3  11  -1 258.829 6.86130   1
   3  11   1 250.358 8.80849  -2
  -3 -11   1 250.358 8.80849   1
  -2 -11  -1 266.830 7.89600  -2
   2  11  -1 266.830 7.89600   1
   2  11   1 197.041 5.33190  -2
  -2 -11   1 197.041 5.33190   1
  -1 -11  -1 209.881 6.76900  -2
   1  11  -1 209.881 6.76900   1
   1  11   1 188.853 5.91047  -2
  -1 -11   1 188.853 5.91047   1
   0 -11  -1 172.364 6.82738  -2
   0  11  -1 172.364 6.82738   1
   0  11   1 171.354 6.50957  -2
   0 -11   1 171.354 6.50957   1
   1 -11  -1 199.312 7.74668  -2
  -1  11  -1 199.312 7.74668   1
  -1  11   1 163.680 5.54107  -2
   1 -11   1 163.680 5.54107   1
   2 -11  -1 158.383 8.46807  -2
  -2  11  -1 158.383 8.46807   1
  -2  11   1 129.688 4.81299  -2
   2 -11   1 129.688 4.81299   1
   3 -11  -1 192.588 14.0074  -2
  -3  11  -1 192.588 14.0074   1
  -3  11   1 141.488 6.97236  -2
   3 -11   1 141.488 6.97236   1
   4 -11  -1 200.049 13.6286  -2
  -4  11  -1 200.049 13.6286   1
  -4  11   1 174.542 8.83833  -2
   4 -11   1 174.542 8.83833   1
   5 -11  -1 109.710 7.17512  -2
  -5  11  -1 109.710 7.17512   1
  -5  11   1 111.613 4.71371  -2
   5 -11   1 111.613 4.71371   1
   6 -11  -1 15.0857 4.65711  -2
  -6  11  -1 15.0857 4.65711   1
  -6  11   1 13.4102 2.96253  -2
   6 -11   1 13.4102 2.96253   1
   7 -11  -1 51.4372 4.69328  -2
  -7  11  -1 51.4372 4.69328   1
  -7  11   1 46.2193 3.46731  -2
   7 -11   1 46.2193 3.46731   1
   8 -11  -1 8.73884 5.09709  -2
  -8  11  -1 8.73884 5.09709   1
  -8  11   1 7.25512 2.87548  -2
   8 -11   1 7.25512 2.87548   1
   9 -11  -1 41.7988 8.94734  -2
  -9  11  -1 41.7988 8.94734   1
  -9  11   1 34.1525 3.95553  -2
   9 -11   1 34.1525 3.95553   1
  10 -11  -1 70.2027 7.25908  -2
 -10  11  -1 70.2027 7.25908   1
 -10  11   1 42.6799 8.22595  -2
  10 -11   1 42.6799 8.22595   1
  11 -11  -1 111.304 12.7834  -2
 -11  11  -1 111.304 12.7834   1
 -11  11   1 81.9849 7.07100  -2
  11 -11   1 81.9849 7.07100   1
 -12  11   1 11.3394 8.00309  -2
  12 -11   1 11.3394 8.00309   1
 -21 -10  -1 49.8660 9.90004  -2
  21  10  -1 49.8660 9.90004   1
  21  10   1 10.5286 5.43229  -2
 -21 -10   1 10.5286 5.43229   1
 -20 -10  -1 31.6288 8.01612  -2
  20  10  -1 31.6288 8.01612   1
  20  10   1 12.4821 4.15067  -2
 -20 -10   1 12.4821 4.15067   1
 -19 -10  -1 5.30633 4.55176  -2
  19  10  -1 5.30633 4.55176   1
  19  10   1 1.41002 3.30632  -2
 -19 -10   1 1.41002 3.30632   1
 -18 -10  -1 79.3541 9.40039  -2
  18  10  -1 79.3541 9.40039   1
  18  10   1 31.8770 4.08799  -2
 -18 -10   1 31.8770 4.08799   1
 -17 -10  -1 191.509 8.10474  -2
  17  10  -1 191.509 8.10474   1
  17  10   1 116.297 6.78399  -2
 -17 -10   1 116.297 6.78399   1
 -16 -10  -1 71.5551 4.24595  -2
  16  10  -1 71.5551 4.24595   1
  16  10   1 39.6252 6.54685  -2
 -16 -10   1 39.6252 6.54685   1
 -15 -10  -1 17.0895 3.68493  -2
  15  10  -1 17.0895 3.68493   1
  15  10   1 18.9105 2.92954  -2
 -15 -10   1 18.9105 2.92954   1
 -14 -10  -1 148.237 6.54443  -2
  14  10  -1 148.237 6.54443   1
  14  10   1 112.951 5.24223  -2
 -14 -10   1 112.951 5.24223   1
 -13 -10  -1 291.403 10.6007  -2
  13  10  -1 291.403 10.6007   1
  13  10   1 244.918 10.5773  -2
 -13 -10   1 244.918 10.5773   1
 -12 -10  -1 252.082 15.2052  -2
  12  10  -1 252.082 15.2052   1
  12  10   1 188.118 6.09657  -2
 -12 -10   1 188.118 6.09657   1
 -11 -10  -1 42.0249 2.87056  -2
  11  10  -1 42.0249 2.87056   1
  11  10   1 53.8452 2.66478  -2
 -11 -10   1 53.8452 2.66478   1
 -10 -10  -1 252.122 7.85247  -2
  10  10  -1 252.122 7.85247   1
  10  10   1 206.279 7.16039  -2
 -10 -10   1 206.279 7.16039   1
  -9 -10  -1 99.7135 4.08212  -2
   9  10  -1 99.7135 4.08212   1
   9  10   1 68.3503 2.51477  -2
  -9 -10   1 68.3503 2.51477   1
  -8 -10  -1 141.913 4.36249  -2
   8  10  -1 141.913 4.36249   1
   8  10   1 127.650 4.09765  -2
  -8 -10   1 127.650 4.09765   1
  -7 -10  -1 255.240 6.63045  -2
   7  10  -1 255.240 6.63045   1
   7  10   1 231.199 5.80780  -2
  -7 -10   1 231.199 5.80780   1
  -6 -10  -1 229.814 6.95921  -2
   6  10  -1 229.814 6.95921   1
   6  10   1 252.389 6.34785  -2
  -6 -10   1 252.389 6.34785   1
  -5 -10  -1 276.538 7.89799  -2
   5  10  -1 276.538 7.89799   1
   5  10   1 251.610 5.81606  -2
  -5 -10   1 251.610 5.81606   1
  -4 -10  -1 183.965 6.64479  -2
   4  10  -1 183.965 6.64479   1
   4  10   1 182.298 4.54981  -2
  -4 -10   1 182.298 4.54981   1
  -3 -10  -1 275.895 9.20920  -2
   3  10  -1 275.895 9.20920   1
   3  10   1 253.871 7.20791  -2
  -3 -10   1 253.871 7.20791   1
  -2 -10  -1 164.636 5.33472  -2
   2  10  -1 164.636 5.33472   1
   2  10   1 134.381 4.49084  -2
  -2 -10   1 134.381 4.49084   1
  -1 -10  -1 109.913 3.77695  -2
   1  10  -1 109.913 3.77695   1
   1  10   1 82.3432 3.30390  -2
  -1 -10   1 82.3432 3.30390   1
   0 -10  -1 173.696 5.83461  -2
   0  10  -1 173.696 5.83461   1
   0  10   1 149.092 4.91465  -2
   0 -10   1 149.092 4.91465   1
   1 -10  -1 109.432 4.43121  -2
  -1  10  -1 109.432 4.43121   1
  -1  10   1 95.3552 4.33758  -2
   1 -10   1 95.3552 4.33758   1
   2 -10  -1 316.033 10.6936  -2
  -2  10  -1 316.033 10.6936   1
  -2  10   1 261.449 7.67004  -2
   2 -10   1 261.449 7.67004   1
   3 -10  -1 228.878 10.4322  -2
  -3  10  -1 228.878 10.4322   1
  -3  10   1 194.102 6.24705  -2
   3 -10   1 194.102 6.24705   1
   4 -10  -1 231.878 10.7024  -2
  -4  10  -1 231.878 10.7024   1
  -4  10   1 175.551 8.57932  -2
   4 -10   1 175.551 8.57932   1
   5 -10  -1 80.1416 7.73419  -2
  -5  10  -1 80.1416 7.73419   1
  -5  10   1 84.5171 4.46471  -2
   5 -10   1 84.5171 4.46471   1
   6 -10  -1 61.5475 5.33380  -2
  -6  10  -1 61.5475 5.33380   1
  -6  10   1 70.5316 3.78569  -2
   6 -10   1 70.5316 3.78569   1
   7 -10  -1 57.8631 5.47713  -2
  -7  10  -1 57.8631 5.47713   1
  -7  10   1 50.4352 4.10527  -2
   7 -10   1 50.4352 4.10527   1
   8 -10  -1 8.32588 4.88757  -2
  -8  10  -1 8.32588 4.88757   1
  -8  10   1 4.18437 2.61598  -2
   8 -10   1 4.18437 2.61598   1
  -9  10   1 20.8650 4.14385  -2
   9 -10   1 20.8650 4.14385   1
  10 -10  -1 42.3992 8.67301  -2
 -10  10  -1 42.3992 8.67301   1
 -10  10   1 24.6437 3.78893  -2
  10 -10   1 24.6437 3.78893   1
  11 -10  -1 71.6778 10.2511  -2
 -11  10  -1 71.6778 10.2511   1
 -11  10   1 47.8913 5.87373  -2
  11 -10   1 47.8913 5.87373   1
 -12  10   1 95.9685 7.59944  -2
  12 -10   1 95.9685 7.59944   1
  13 -10  -1 21.2322 11.2140  -2
 -13  10  -1 21.2322 11.2140   1
 -13  10   1 14.7034 8.89102  -2
  13 -10   1 14.7034 8.89102   1
 -21  -9  -1 31.8325 8.07201  -2
  21   9  -1 31.8325 8.07201   1
  21   9   1 23.0154 5.84181  -2
 -21  -9   1 23.0154 5.84181   1
 -20  -9  -1 37.6551 7.93253  -2
  20   9  -1 37.6551 7.93253   1
  20   9   1 16.7427 4.15916  -2
 -20  -9   1 16.7427 4.15916   1
  19   9   1 8.60635 3.91800  -2
 -19  -9   1 8.60635 3.91800   1
 -18  -9  -1 21.5536 6.81959  -2
  18   9  -1 21.5536 6.81959   1
  18   9   1 13.2681 3.63858  -2
 -18  -9   1 13.2681 3.63858   1
 -17  -9  -1 21.7299 6.19711  -2
  17   9  -1 21.7299 6.19711   1
  17   9   1 6.53459 2.96971  -2
 -17  -9   1 6.53459 2.96971   1
 -16  -9  -1 14.7515 3.94404  -2
  16   9  -1 14.7515 3.94404   1
  16   9   1 7.64999 2.77480  -2
 -16  -9   1 7.64999 2.77480   1
 -15  -9  -1 102.385 7.56705  -2
  15   9  -1 102.385 7.56705   1
  15   9   1 69.6593 4.33478  -2
 -15  -9   1 69.6593 4.33478   1
 -14  -9  -1 88.7671 6.80873  -2
  14   9  -1 88.7671 6.80873   1
  14   9   1 69.5766 4.80807  -2
 -14  -9   1 69.5766 4.80807   1
 -13  -9  -1 397.467 15.4338  -2
  13   9  -1 397.467 15.4338   1
  13   9   1 305.811 16.8498  -2
 -13  -9   1 305.811 16.8498   1
 -12  -9  -1 62.3500 3.16228  -2
  12   9  -1 62.3500 3.16228   1
  12   9   1 49.3817 2.21368  -2
 -12  -9   1 49.3817 2.21368   1
 -11  -9  -1 70.5668 4.15684  -2
  11   9  -1 70.5668 4.15684   1
  11   9   1 74.5434 3.62039  -2
 -11  -9   1 74.5434 3.62039   1
 -10  -9  -1 162.913 5.67120  -2
  10   9  -1 162.913 5.67120   1
  10   9   1 129.463 4.60113  -2
 -10  -9   1 129.463 4.60113   1
  -9  -9  -1 59.7211 2.90298  -2
   9   9  -1 59.7211 2.90298   1
   9   9   1 40.2259 2.21387  -2
  -9  -9   1 40.2259 2.21387   1
  -8  -9  -1 103.289 3.83825  -2
   8   9  -1 103.289 3.83825   1
   8   9   1 87.6576 2.79403  -2
  -8  -9   1 87.6576 2.79403   1
  -7  -9  -1 78.5943 3.25868  -2
   7   9  -1 78.5943 3.25868   1
   7   9   1 104.683 3.06151  -2
  -7  -9   1 104.683 3.06151   1
  -6  -9  -1 60.6064 3.07672  -2
   6   9  -1 60.6064 3.07672   1
   6   9   1 54.3720 1.64575  -2
  -6  -9   1 54.3720 1.64575   1
  -5  -9  -1 358.952 9.01332  -2
   5   9  -1 358.952 9.01332   1
   5   9   1 314.800 6.42831  -2
  -5  -9   1 314.800 6.42831   1
  -4  -9  -1 481.077 10.0410  -2
   4   9  -1 481.077 10.0410   1
   4   9   1 435.022 8.31786  -2
  -4  -9   1 435.022 8.31786   1
  -3  -9  -1 186.099 4.81729  -2
   3   9  -1 186.099 4.81729   1
   3   9   1 176.012 5.09546  -2
  -3  -9   1 176.012 5.09546   1
  -2  -9  -1 325.277 8.40096  -2
   2   9  -1 325.277 8.40096   1
   2   9   1 248.901 6.74076  -2
  -2  -9   1 248.901 6.74076   1
  -1  -9  -1 264.257 6.82110  -2
   1   9  -1 264.257 6.82110   1
   1   9   1 254.677 8.19802  -2
  -1  -9   1 254.677 8.19802   1
   0  -9  -1 22.0720 2.40114  -2
   0   9  -1 22.0720 2.40114   1
   0   9   1 13.1464 1.67632  -2
   0  -9   1 13.1464 1.67632   1
   1  -9  -1 105.502 4.14318  -2
  -1   9  -1 105.502 4.14318   1
  -1   9   1 83.7221 4.56248  -2
   1  -9   1 83.7221 4.56248   1
   2  -9  -1 31.0309 2.85483  -2
  -2   9  -1 31.0309 2.85483   1
  -2   9   1 30.0785 2.29894  -2
   2  -9   1 30.0785 2.29894   1
   3  -9  -1 491.592 18.8992  -2
  -3   9  -1 491.592 18.8992   1
  -3   9   1 421.344 11.2495  -2
   3  -9   1 421.344 11.2495   1
   4  -9  -1 369.558 14.5486  -2
  -4   9  -1 369.558 14.5486   1
  -4   9   1 341.680 10.8989  -2
   4  -9   1 341.680 10.8989   1
   5  -9  -1 129.569 7.08364  -2
  -5   9  -1 129.569 7.08364   1
  -5   9   1 143.821 7.51773  -2
   5  -9   1 143.821 7.51773   1
   6  -9  -1 187.253 12.6103  -2
  -6   9  -1 187.253 12.6103   1
  -6   9   1 202.297 7.54133  -2
   6  -9   1 202.297 7.54133   1
   7  -9  -1 120.844 9.99052  -2
  -7   9  -1 120.844 9.99052   1
  -7   9   1 105.443 4.59589  -2
   7  -9   1 105.443 4.59589   1
   8  -9  -1 71.1727 8.50562  -2
  -8   9  -1 71.1727 8.50562   1
  -8   9   1 103.584 5.54172  -2
   8  -9   1 103.584 5.54172   1
  -9   9   1 46.9392 3.97996  -2
   9  -9   1 46.9392 3.97996   1
  10  -9  -1 33.1840 7.99228  -2
 -10   9  -1 33.1840 7.99228   1
 -10   9   1 17.9965 5.55527  -2
  10  -9   1 17.9965 5.55527   1
  11  -9  -1 18.9313 8.12342  -2
 -11   9  -1 18.9313 8.12342   1
 -11   9   1 3.90202 4.19048  -2
  11  -9   1 3.90202 4.19048   1
  12  -9  -1 86.2973 11.2867  -2
 -12   9  -1 86.2973 11.2867   1
 -12   9   1 77.9917 6.78031  -2
  12  -9   1 77.9917 6.78031   1
  13  -9  -1 87.6098 12.5165  -2
 -13   9  -1 87.6098 12.5165   1
 -13   9   1 68.4157 6.92157  -2
  13  -9   1 68.4157 6.92157   1
  14  -9  -1 89.5309 12.5212  -2
 -14   9  -1 89.5309 12.5212   1
 -14   9   1 84.7588 8.05559  -2
  14  -9   1 84.7588 8.05559   1
 -21  -8  -1 19.1218 7.97212  -2
  21   8  -1 19.1218 7.97212   1
  21   8   1 2.69121 5.14672  -2
 -21  -8   1 2.69121 5.14672   1
 -20  -8  -1 35.9536 7.41307  -2
  20   8  -1 35.9536 7.41307   1
  20   8   1 21.5966 4.54648  -2
 -20  -8   1 21.5966 4.54648   1
  19   8   1 16.5212 5.46955  -2
 -19  -8   1 16.5212 5.46955   1
 -18  -8  -1 45.3033 7.54800  -2
  18   8  -1 45.3033 7.54800   1
  18   8   1 16.9995 3.70659  -2
 -18  -8   1 16.9995 3.70659   1
 -17  -8  -1 16.3592 6.09186  -2
  17   8  -1 16.3592 6.09186   1
  17   8   1 9.30170 3.09915  -2
 -17  -8   1 9.30170 3.09915   1
 -16  -8  -1 71.4083 8.75296  -2
  16   8  -1 71.4083 8.75296   1
  16   8   1 42.6236 4.25787  -2
 -16  -8   1 42.6236 4.25787   1
 -15  -8  -1 142.584 12.3998  -2
  15   8  -1 142.584 12.3998   1
  15   8   1 93.6807 5.67135  -2
 -15  -8   1 93.6807 5.67135   1
 -14  -8  -1 73.2797 9.40484  -2
  14   8  -1 73.2797 9.40484   1
  14   8   1 72.5070 4.10815  -2
 -14  -8   1 72.5070 4.10815   1
 -13  -8  -1 337.740 20.8947  -2
  13   8  -1 337.740 20.8947   1
  13   8   1 248.657 10.3325  -2
 -13  -8   1 248.657 10.3325   1
 -12  -8  -1 311.541 11.0988  -2
  12   8  -1 311.541 11.0988   1
  12   8   1 230.632 9.56101  -2
 -12  -8   1 230.632 9.56101   1
 -11  -8  -1 55.5278 3.41391  -2
  11   8  -1 55.5278 3.41391   1
  11   8   1 38.1209 2.17409  -2
 -11  -8   1 38.1209 2.17409   1
 -10  -8  -1 46.7822 3.07290  -2
  10   8  -1 46.7822 3.07290   1
  10   8   1 57.7331 2.35719  -2
 -10  -8   1 57.7331 2.35719   1
  -9  -8  -1 24.8684 2.07397  -2
   9   8  -1 24.8684 2.07397   1
   9   8   1 12.6667 1.77513  -2
  -9  -8   1 12.6667 1.77513   1
  -8  -8  -1 93.2087 3.48919  -2
   8   8  -1 93.2087 3.48919   1
   8   8   1 63.9580 2.45718  -2
  -8  -8   1 63.9580 2.45718   1
  -7  -8  -1 162.191 4.36363  -2
   7   8  -1 162.191 4.36363   1
   7   8   1 135.160 3.74204  -2
  -7  -8   1 135.160 3.74204   1
  -6  -8  -1 1153.37 19.1254  -2
   6   8  -1 1153.37 19.1254   1
   6   8   1 1133.63 20.4519  -2
  -6  -8   1 1133.63 20.4519   1
  -5  -8  -1 429.542 8.82449  -2
   5   8  -1 429.542 8.82449   1
   5   8   1 436.985 8.74677  -2
  -5  -8   1 436.985 8.74677   1
  -4  -8  -1 889.684 16.9160  -2
   4   8  -1 889.684 16.9160   1
   4   8   1 694.955 13.6426  -2
  -4  -8   1 694.955 13.6426   1
  -3  -8  -1 528.717 10.7073  -2
   3   8  -1 528.717 10.7073   1
   3   8   1 499.633 10.8540  -2
  -3  -8   1 499.633 10.8540   1
  -2  -8  -1 978.120 20.3545  -2
   2   8  -1 978.120 20.3545   1
   2   8   1 882.772 16.8996  -2
  -2  -8   1 882.772 16.8996   1
  -1  -8  -1 867.357 16.9083  -2
   1   8  -1 867.357 16.9083   1
   1   8   1 826.918 17.3311  -2
  -1  -8   1 826.918 17.3311   1
   0  -8  -1 162.048 4.29502  -2
   0   8  -1 162.048 4.29502   1
   0   8   1 175.984 4.75870  -2
   0  -8   1 175.984 4.75870   1
   1  -8  -1 237.427 6.96103  -2
  -1   8  -1 237.427 6.96103   1
  -1   8   1 192.080 6.89346  -2
   1  -8   1 192.080 6.89346   1
   2  -8  -1 99.1968 7.59862  -2
  -2   8  -1 99.1968 7.59862   1
  -2   8   1 101.013 3.73125  -2
   2  -8   1 101.013 3.73125   1
   3  -8  -1 139.856 6.64105  -2
  -3   8  -1 139.856 6.64105   1
  -3   8   1 109.348 4.57847  -2
   3  -8   1 109.348 4.57847   1
   4  -8  -1 181.662 8.22378  -2
  -4   8  -1 181.662 8.22378   1
  -4   8   1 143.262 4.89330  -2
   4  -8   1 143.262 4.89330   1
   5  -8  -1 249.061 14.8143  -2
  -5   8  -1 249.061 14.8143   1
  -5   8   1 250.358 7.45353  -2
   5  -8   1 250.358 7.45353   1
   6  -8  -1 115.731 9.05437  -2
  -6   8  -1 115.731 9.05437   1
  -6   8   1 92.8461 4.50468  -2
   6  -8   1 92.8461 4.50468   1
   7  -8  -1 325.166 19.3977  -2
  -7   8  -1 325.166 19.3977   1
  -7   8   1 294.977 10.1121  -2
   7  -8   1 294.977 10.1121   1
   8  -8  -1 204.304 14.4582  -2
  -8   8  -1 204.304 14.4582   1
  -8   8   1 188.642 7.43917  -2
   8  -8   1 188.642 7.43917   1
  -9   8   1 43.7763 4.68691  -2
   9  -8   1 43.7763 4.68691   1
  10  -8  -1 111.907 11.0114  -2
 -10   8  -1 111.907 11.0114   1
 -10   8   1 77.2502 4.87585  -2
  10  -8   1 77.2502 4.87585   1
  11  -8  -1 38.1587 8.74282  -2
 -11   8  -1 38.1587 8.74282   1
 -11   8   1 31.5567 6.27894  -2
  11  -8   1 31.5567 6.27894   1
  12  -8  -1 18.7195 9.35843  -2
 -12   8  -1 18.7195 9.35843   1
 -12   8   1 22.8770 4.89447  -2
  12  -8   1 22.8770 4.89447   1
  13  -8  -1 22.8965 9.46556  -2
 -13   8  -1 22.8965 9.46556   1
 -13   8   1 18.7095 5.34551  -2
  13  -8   1 18.7095 5.34551   1
  14  -8  -1 25.1161 10.1829  -2
 -14   8  -1 25.1161 10.1829   1
 -14   8   1 38.2474 6.43851  -2
  14  -8   1 38.2474 6.43851   1
  15  -8  -1 68.8793 12.5382  -2
 -15   8  -1 68.8793 12.5382   1
 -15   8   1 52.6607 7.11915  -2
  15  -8   1 52.6607 7.11915   1
 -21  -7  -1 34.3418 8.79926  -2
  21   7  -1 34.3418 8.79926   1
  21   7   1 5.68966 5.38270  -2
 -21  -7   1 5.68966 5.38270   1
 -20  -7  -1 47.0293 8.28743  -2
  20   7  -1 47.0293 8.28743   1
  20   7   1 37.9346 4.66373  -2
 -20  -7   1 37.9346 4.66373   1
 -19  -7  -1 91.2930 10.9816  -2
  19   7  -1 91.2930 10.9816   1
  19   7   1 54.4570 8.13248  -2
 -19  -7   1 54.4570 8.13248   1
 -18  -7  -1 26.6764 6.34302  -2
  18   7  -1 26.6764 6.34302   1
  18   7   1 5.95720 3.28442  -2
 -18  -7   1 5.95720 3.28442   1
 -17  -7  -1 57.1228 8.19086  -2
  17   7  -1 57.1228 8.19086   1
  17   7   1 65.9200 4.75744  -2
 -17  -7   1 65.9200 4.75744   1
 -16  -7  -1 75.6837 5.69117  -2
  16   7  -1 75.6837 5.69117   1
  16   7   1 45.1207 4.68767  -2
 -16  -7   1 45.1207 4.68767   1
 -15  -7  -1 205.878 9.63166  -2
  15   7  -1 205.878 9.63166   1
  15   7   1 148.842 11.4604  -2
 -15  -7   1 148.842 11.4604   1
 -14  -7  -1 309.774 20.0263  -2
  14   7  -1 309.774 20.0263   1
  14   7   1 205.751 9.24864  -2
 -14  -7   1 205.751 9.24864   1
 -13  -7  -1 114.831 7.39698  -2
  13   7  -1 114.831 7.39698   1
  13   7   1 68.7082 4.49301  -2
 -13  -7   1 68.7082 4.49301   1
 -12  -7  -1 192.886 9.81955  -2
  12   7  -1 192.886 9.81955   1
  12   7   1 129.454 6.18258  -2
 -12  -7   1 129.454 6.18258   1
 -11  -7  -1 298.818 13.0397  -2
  11   7  -1 298.818 13.0397   1
  11   7   1 226.264 6.41234  -2
 -11  -7   1 226.264 6.41234   1
 -10  -7  -1 308.639 13.2687  -2
  10   7  -1 308.639 13.2687   1
  10   7   1 284.863 8.60168  -2
 -10  -7   1 284.863 8.60168   1
  -9  -7  -1 421.379 13.4830  -2
   9   7  -1 421.379 13.4830   1
   9   7   1 341.136 12.6336  -2
  -9  -7   1 341.136 12.6336   1
  -8  -7  -1 378.595 11.6963  -2
   8   7  -1 378.595 11.6963   1
   8   7   1 288.086 7.27904  -2
  -8  -7   1 288.086 7.27904   1
  -7  -7  -1 197.724 5.02959  -2
   7   7  -1 197.724 5.02959   1
   7   7   1 168.515 4.42600  -2
  -7  -7   1 168.515 4.42600   1
  -6  -7  -1 410.907 7.93003  -2
   6   7  -1 410.907 7.93003   1
   6   7   1 403.491 8.88763  -2
  -6  -7   1 403.491 8.88763   1
  -5  -7  -1 911.434 16.0545  -2
   5   7  -1 911.434 16.0545   1
   5   7   1 832.757 15.5182  -2
  -5  -7   1 832.757 15.5182   1
  -4  -7  -1 396.183 8.67277  -2
   4   7  -1 396.183 8.67277   1
   4   7   1 454.521 9.96314  -2
  -4  -7   1 454.521 9.96314   1
  -3  -7  -1 650.726 12.5986  -2
   3   7  -1 650.726 12.5986   1
   3   7   1 646.638 11.3989  -2
  -3  -7   1 646.638 11.3989   1
  -2  -7  -1 704.067 13.9653  -2
   2   7  -1 704.067 13.9653   1
   2   7   1 654.193 16.8752  -2
  -2  -7   1 654.193 16.8752   1
  -1  -7  -1 120.115 3.39119  -2
   1   7  -1 120.115 3.39119   1
   1   7   1 90.6877 3.89840  -2
  -1  -7   1 90.6877 3.89840   1
   0  -7  -1 1036.45 19.8774  -2
   0   7  -1 1036.45 19.8774   1
   0   7   1 1064.89 21.7732  -2
   0  -7   1 1064.89 21.7732   1
   1  -7  -1 979.713 19.5873  -2
  -1   7  -1 979.713 19.5873   1
  -1   7   1 819.275 15.8185  -2
   1  -7   1 819.275 15.8185   1
   2  -7  -1 521.541 13.1428  -2
  -2   7  -1 521.541 13.1428   1
  -2   7   1 387.011 8.40868  -2
   2  -7   1 387.011 8.40868   1
   3  -7  -1 81.6033 6.12915  -2
  -3   7  -1 81.6033 6.12915   1
  -3   7   1 106.768 3.79752  -2
   3  -7   1 106.768 3.79752   1
   4  -7  -1 117.926 8.26852  -2
  -4   7  -1 117.926 8.26852   1
  -4   7   1 133.594 5.36621  -2
   4  -7   1 133.594 5.36621   1
   5  -7  -1 126.776 9.01758  -2
  -5   7  -1 126.776 9.01758   1
  -5   7   1 127.340 5.12330  -2
   5  -7   1 127.340 5.12330   1
   6  -7  -1 32.8819 5.53177  -2
  -6   7  -1 32.8819 5.53177   1
  -6   7   1 59.0468 3.05789  -2
   6  -7   1 59.0468 3.05789   1
   7  -7  -1 144.002 10.8698  -2
  -7   7  -1 144.002 10.8698   1
  -7   7   1 128.275 4.85159  -2
   7  -7   1 128.275 4.85159   1
   8  -7  -1 141.616 11.2470  -2
  -8   7  -1 141.616 11.2470   1
  -8   7   1 123.157 6.79960  -2
   8  -7   1 123.157 6.79960   1
   9  -7  -1 52.1212 8.10327  -2
  -9   7  -1 52.1212 8.10327   1
  -9   7   1 49.1239 3.74346  -2
   9  -7   1 49.1239 3.74346   1
  10  -7  -1 94.0572 10.2026  -2
 -10   7  -1 94.0572 10.2026   1
 -10   7   1 88.7741 5.07540  -2
  10  -7   1 88.7741 5.07540   1
  11  -7  -1 70.4963 9.97752  -2
 -11   7  -1 70.4963 9.97752   1
 -11   7   1 66.4849 4.65820  -2
  11  -7   1 66.4849 4.65820   1
  12  -7  -1 60.2034 10.1744  -2
 -12   7  -1 60.2034 10.1744   1
 -12   7   1 54.9419 7.96210  -2
  12  -7   1 54.9419 7.96210   1
 -13   7   1 8.90786 4.49452  -2
  13  -7   1 8.90786 4.49452   1
  14  -7  -1 27.6447 10.1767  -2
 -14   7  -1 27.6447 10.1767   1
 -14   7   1 11.5183 5.24906  -2
  14  -7   1 11.5183 5.24906   1
  15  -7  -1 2.42094 10.1005  -2
 -15   7  -1 2.42094 10.1005   1
 -15   7   1 1.88394 7.80634  -2
  15  -7   1 1.88394 7.80634   1
 -21  -6  -1 1.28610 7.18475  -2
  21   6  -1 1.28610 7.18475   1
  21   6   1 20.2219 5.37596  -2
 -21  -6   1 20.2219 5.37596   1
  20   6   1 12.5109 4.31607  -2
 -20  -6   1 12.5109 4.31607   1
 -19  -6  -1 56.7768 6.05356  -2
  19   6  -1 56.7768 6.05356   1
  19   6   1 31.3217 4.45712  -2
 -19  -6   1 31.3217 4.45712   1
 -18  -6  -1 37.3367 5.22899  -2
  18   6  -1 37.3367 5.22899   1
  18   6   1 9.06350 4.01575  -2
 -18  -6   1 9.06350 4.01575   1
 -17  -6  -1 126.741 7.60844  -2
  17   6  -1 126.741 7.60844   1
  17   6   1 79.9324 6.10223  -2
 -17  -6   1 79.9324 6.10223   1
 -16  -6  -1 99.8465 5.31453  -2
  16   6  -1 99.8465 5.31453   1
  16   6   1 61.7828 4.49200  -2
 -16  -6   1 61.7828 4.49200   1
 -15  -6  -1 171.058 10.8843  -2
  15   6  -1 171.058 10.8843   1
  15   6   1 137.910 6.42812  -2
 -15  -6   1 137.910 6.42812   1
 -14  -6  -1 305.226 10.5027  -2
  14   6  -1 305.226 10.5027   1
  14   6   1 229.488 10.0787  -2
 -14  -6   1 229.488 10.0787   1
 -13  -6  -1 474.063 14.7411  -2
  13   6  -1 474.063 14.7411   1
  13   6   1 348.463 13.5636  -2
 -13  -6   1 348.463 13.5636   1
 -12  -6  -1 132.338 6.00898  -2
  12   6  -1 132.338 6.00898   1
  12   6   1 114.344 6.16070  -2
 -12  -6   1 114.344 6.16070   1
 -11  -6  -1 90.9050 3.76904  -2
  11   6  -1 90.9050 3.76904   1
  11   6   1 58.2045 5.14653  -2
 -11  -6   1 58.2045 5.14653   1
 -10  -6  -1 192.193 9.12086  -2
  10   6  -1 192.193 9.12086   1
  10   6   1 167.231 4.88899  -2
 -10  -6   1 167.231 4.88899   1
  -9  -6  -1 311.799 11.8874  -2
   9   6  -1 311.799 11.8874   1
   9   6   1 260.568 7.84220  -2
  -9  -6   1 260.568 7.84220   1
  -8  -6  -1 454.477 10.1133  -2
   8   6  -1 454.477 10.1133   1
   8   6   1 334.663 8.88990  -2
  -8  -6   1 334.663 8.88990   1
  -7  -6  -1 651.680 13.9019  -2
   7   6  -1 651.680 13.9019   1
   7   6   1 593.649 12.3081  -2
  -7  -6   1 593.649 12.3081   1
  -6  -6  -1 351.597 7.62596  -2
   6   6  -1 351.597 7.62596   1
   6   6   1 341.411 7.77582  -2
  -6  -6   1 341.411 7.77582   1
  -5  -6  -1 74.9565 2.08265  -2
   5   6  -1 74.9565 2.08265   1
   5   6   1 91.9697 3.23639  -2
  -5  -6   1 91.9697 3.23639   1
  -4  -6  -1 333.277 6.75957  -2
   4   6  -1 333.277 6.75957   1
   4   6   1 237.540 4.78623  -2
  -4  -6   1 237.540 4.78623   1
  -3  -6  -1 355.659 7.66440  -2
   3   6  -1 355.659 7.66440   1
   3   6   1 428.100 7.84344  -2
  -3  -6   1 428.100 7.84344   1
  -2  -6  -1 1129.04 21.5397  -2
   2   6  -1 1129.04 21.5397   1
   2   6   1 1165.53 28.8222  -2
  -2  -6   1 1165.53 28.8222   1
  -1  -6  -1 54.0604 1.91329  -2
   1   6  -1 54.0604 1.91329   1
   1   6   1 32.3219 1.88852  -2
  -1  -6   1 32.3219 1.88852   1
   1   6   1 58.6602 4.09800  -2
   1   6  -1 58.6602 4.09800  -2
  -1  -6   1 58.6602 4.09800   1
  -1  -6  -1 58.6602 4.09800   1
   0  -6  -1 348.050 8.12655  -2
   0   6  -1 348.050 8.12655   1
   0   6   1 353.947 7.46730  -2
   0  -6   1 353.947 7.46730   1
   1  -6  -1 604.709 12.0165  -2
  -1   6  -1 604.709 12.0165   1
  -1   6   1 619.164 12.3243  -2
   1  -6   1 619.164 12.3243   1
   2  -6  -1 1443.06 30.1292  -2
  -2   6  -1 1443.06 30.1292   1
  -2   6   1 1237.98 28.6233  -2
   2  -6   1 1237.98 28.6233   1
   3  -6  -1 280.156 15.3596  -2
  -3   6  -1 280.156 15.3596   1
  -3   6   1 209.034 5.95165  -2
   3  -6   1 209.034 5.95165   1
   4  -6  -1 99.3280 7.40956  -2
  -4   6  -1 99.3280 7.40956   1
  -4   6   1 98.4478 3.51369  -2
   4  -6   1 98.4478 3.51369   1
   5  -6  -1 55.6019 5.86673  -2
  -5   6  -1 55.6019 5.86673   1
  -5   6   1 64.2757 2.86784  -2
   5  -6   1 64.2757 2.86784   1
   6  -6  -1 146.917 10.3294  -2
  -6   6  -1 146.917 10.3294   1
  -6   6   1 165.921 5.35758  -2
   6  -6   1 165.921 5.35758   1
   7  -6  -1 200.877 9.34994  -2
  -7   6  -1 200.877 9.34994   1
  -7   6   1 176.723 6.64316  -2
   7  -6   1 176.723 6.64316   1
   8  -6  -1 101.995 6.50883  -2
  -8   6  -1 101.995 6.50883   1
  -8   6   1 93.9727 4.71497  -2
   8  -6   1 93.9727 4.71497   1
   9  -6  -1 136.970 8.08667  -2
  -9   6  -1 136.970 8.08667   1
  -9   6   1 125.388 5.64075  -2
   9  -6   1 125.388 5.64075   1
  10  -6  -1 59.1032 5.85645  -2
 -10   6  -1 59.1032 5.85645   1
 -10   6   1 55.0318 4.17165  -2
  10  -6   1 55.0318 4.17165   1
  11  -6  -1 19.2515 7.81764  -2
 -11   6  -1 19.2515 7.81764   1
 -11   6   1 35.5828 3.58053  -2
  11  -6   1 35.5828 3.58053   1
  12  -6  -1 86.9180 7.70064  -2
 -12   6  -1 86.9180 7.70064   1
 -12   6   1 68.5415 4.65205  -2
  12  -6   1 68.5415 4.65205   1
  13  -6  -1 38.1397 6.66687  -2
 -13   6  -1 38.1397 6.66687   1
 -13   6   1 47.9836 5.40431  -2
  13  -6   1 47.9836 5.40431   1
  14  -6  -1 10.1262 9.29798  -2
 -14   6  -1 10.1262 9.29798   1
 -14   6   1 6.85551 4.84409  -2
  14  -6   1 6.85551 4.84409   1
  15  -6  -1 2.55779 6.66297  -2
 -15   6  -1 2.55779 6.66297   1
 -15   6   1 12.2454 5.23724  -2
  15  -6   1 12.2454 5.23724   1
  16  -6  -1 18.0040 10.5555  -2
 -16   6  -1 18.0040 10.5555   1
  16  -6   1 3.17716 4.42228   1
 -21  -5  -1 89.5655 8.18715  -2
  21   5  -1 89.5655 8.18715   1
  21   5   1 43.0414 6.27927  -2
 -21  -5   1 43.0414 6.27927   1
 -20  -5  -1 52.7373 9.68054  -2
  20   5  -1 52.7373 9.68054   1
  20   5   1 30.0403 4.93290  -2
 -20  -5   1 30.0403 4.93290   1
 -19  -5  -1 11.1444 4.21524  -2
  19   5  -1 11.1444 4.21524   1
  19   5   1 7.45701 5.04717  -2
 -19  -5   1 7.45701 5.04717   1
 -18  -5  -1 6.52173 3.70257  -2
  18   5  -1 6.52173 3.70257   1
  18   5   1 9.42827 5.34231  -2
 -18  -5   1 9.42827 5.34231   1
 -17  -5  -1 234.256 11.0175  -2
  17   5  -1 234.256 11.0175   1
  17   5   1 136.710 10.4662  -2
 -17  -5   1 136.710 10.4662   1
 -16  -5  -1 114.874 5.88150  -2
  16   5  -1 114.874 5.88150   1
  16   5   1 74.1888 7.62237  -2
 -16  -5   1 74.1888 7.62237   1
 -15  -5  -1 95.8380 5.91573  -2
  15   5  -1 95.8380 5.91573   1
  15   5   1 79.0141 4.82036  -2
 -15  -5   1 79.0141 4.82036   1
 -14  -5  -1 168.521 6.81620  -2
  14   5  -1 168.521 6.81620   1
  14   5   1 140.053 7.30759  -2
 -14  -5   1 140.053 7.30759   1
 -13  -5  -1 221.448 8.04533  -2
  13   5  -1 221.448 8.04533   1
  13   5   1 157.842 7.51416  -2
 -13  -5   1 157.842 7.51416   1
 -12  -5  -1 117.038 4.98707  -2
  12   5  -1 117.038 4.98707   1
  12   5   1 91.5949 4.49282  -2
 -12  -5   1 91.5949 4.49282   1
 -11  -5  -1 253.717 7.60092  -2
  11   5  -1 253.717 7.60092   1
  11   5   1 193.967 6.88234  -2
 -11  -5   1 193.967 6.88234   1
 -10  -5  -1 245.096 8.47182  -2
  10   5  -1 245.096 8.47182   1
  10   5   1 242.603 9.00157  -2
 -10  -5   1 242.603 9.00157   1
  -9  -5  -1 51.3205 2.32249  -2
   9   5  -1 51.3205 2.32249   1
   9   5   1 55.1588 2.60423  -2
  -9  -5   1 55.1588 2.60423   1
  -8  -5  -1 144.557 4.40316  -2
   8   5  -1 144.557 4.40316   1
   8   5   1 132.401 3.70682  -2
  -8  -5   1 132.401 3.70682   1
  -7  -5  -1 419.041 11.5539  -2
   7   5  -1 419.041 11.5539   1
   7   5   1 396.580 10.0705  -2
  -7  -5   1 396.580 10.0705   1
  -6  -5  -1 726.850 13.5886  -2
   6   5  -1 726.850 13.5886   1
   6   5   1 750.553 14.1009  -2
  -6  -5   1 750.553 14.1009   1
  -5  -5  -1 633.281 11.7630  -2
   5   5  -1 633.281 11.7630   1
   5   5   1 532.034 10.5810  -2
  -5  -5   1 532.034 10.5810   1
  -4  -5  -1 255.086 5.40290  -2
   4   5  -1 255.086 5.40290   1
   4   5   1 232.883 6.72672  -2
  -4  -5   1 232.883 6.72672   1
  -3  -5  -1 705.052 19.8284  -2
   3   5  -1 705.052 19.8284   1
   3   5   1 662.246 11.2206  -2
  -3  -5   1 662.246 11.2206   1
  -2  -5  -1 310.806 14.3372  -2
   2   5  -1 310.806 14.3372   1
   2   5   1 275.497 6.19066  -2
  -2  -5   1 275.497 6.19066   1
  -1  -5  -1 261.069 7.02782  -2
   1   5  -1 261.069 7.02782   1
   1   5   1 247.916 6.36270  -2
  -1  -5   1 247.916 6.36270   1
   0  -5  -1 146.272 3.72927  -2
   0   5  -1 146.272 3.72927   1
   0   5   1 145.291 3.55231  -2
   0  -5   1 145.291 3.55231   1
   1  -5  -1 613.853 11.5496  -2
  -1   5  -1 613.853 11.5496   1
  -1   5   1 564.205 13.1548  -2
   1  -5   1 564.205 13.1548   1
   2  -5  -1 749.443 16.4717  -2
  -2   5  -1 749.443 16.4717   1
  -2   5   1 741.096 14.2962  -2
   2  -5   1 741.096 14.2962   1
   3  -5  -1 894.662 23.8557  -2
  -3   5  -1 894.662 23.8557   1
  -3   5   1 678.335 14.6947  -2
   3  -5   1 678.335 14.6947   1
   4  -5  -1 153.439 7.36596  -2
  -4   5  -1 153.439 7.36596   1
  -4   5   1 187.420 4.63479  -2
   4  -5   1 187.420 4.63479   1
   5  -5  -1 36.8840 3.35803  -2
  -5   5  -1 36.8840 3.35803   1
  -5   5   1 24.0705 2.14122  -2
   5  -5   1 24.0705 2.14122   1
   6  -5  -1 149.073 10.1187  -2
  -6   5  -1 149.073 10.1187   1
  -6   5   1 140.839 5.35356  -2
   6  -5   1 140.839 5.35356   1
   7  -5  -1 100.489 5.86178  -2
  -7   5  -1 100.489 5.86178   1
  -7   5   1 126.921 5.19533  -2
   7  -5   1 126.921 5.19533   1
   8  -5  -1 97.8522 8.48701  -2
  -8   5  -1 97.8522 8.48701   1
  -8   5   1 104.379 4.80443  -2
   8  -5   1 104.379 4.80443   1
   9  -5  -1 13.6259 3.88610  -2
  -9   5  -1 13.6259 3.88610   1
  -9   5   1 18.2220 2.79007  -2
   9  -5   1 18.2220 2.79007   1
  10  -5  -1 49.5140 7.30427  -2
 -10   5  -1 49.5140 7.30427   1
 -10   5   1 29.0991 3.24668  -2
  10  -5   1 29.0991 3.24668   1
  11  -5  -1 97.3232 7.36730  -2
 -11   5  -1 97.3232 7.36730   1
 -11   5   1 103.090 6.27187  -2
  11  -5   1 103.090 6.27187   1
  12  -5  -1 113.767 10.5238  -2
 -12   5  -1 113.767 10.5238   1
 -12   5   1 164.424 7.27211  -2
  12  -5   1 164.424 7.27211   1
  13  -5  -1 121.205 11.0222  -2
 -13   5  -1 121.205 11.0222   1
 -13   5   1 209.027 15.0493  -2
  13  -5   1 209.027 15.0493   1
  14  -5  -1 46.1307 6.01063  -2
 -14   5  -1 46.1307 6.01063   1
 -14   5   1 44.2524 5.54661  -2
  14  -5   1 44.2524 5.54661   1
  15  -5  -1 1.33680 8.60342  -2
 -15   5  -1 1.33680 8.60342   1
 -15   5   1 4.17094 4.59006  -2
  15  -5   1 4.17094 4.59006   1
  16  -5  -1 15.9958 10.1827  -2
 -16   5  -1 15.9958 10.1827   1
 -16   5   1 23.3409 5.81047  -2
  16  -5   1 23.3409 5.81047   1
  17  -5  -1 36.9006 11.9453  -2
 -17   5  -1 36.9006 11.9453   1
 -17   5   1 47.5720 10.0434  -2
  17  -5   1 47.5720 10.0434   1
  21   4   1 36.1101 8.16034  -2
 -21  -4   1 36.1101 8.16034   1
 -20  -4  -1 74.2500 7.40077  -2
  20   4  -1 74.2500 7.40077   1
  20   4   1 34.2407 5.24482  -2
 -20  -4   1 34.2407 5.24482   1
 -19  -4  -1 8.07272 3.89210  -2
  19   4  -1 8.07272 3.89210   1
  19   4   1 4.87826 4.05339  -2
 -19  -4   1 4.87826 4.05339   1
 -18  -4  -1 3.69516 3.61509  -2
  18   4  -1 3.69516 3.61509   1
  18   4   1 1.02409 3.68238  -2
 -18  -4   1 1.02409 3.68238   1
 -17  -4  -1 70.5234 6.19674  -2
  17   4  -1 70.5234 6.19674   1
  17   4   1 51.0560 5.71406  -2
 -17  -4   1 51.0560 5.71406   1
 -16  -4  -1 55.0448 4.23855  -2
  16   4  -1 55.0448 4.23855   1
  16   4   1 38.3294 3.94556  -2
 -16  -4   1 38.3294 3.94556   1
 -15  -4  -1 20.3580 3.14229  -2
  15   4  -1 20.3580 3.14229   1
  15   4   1 17.8943 3.35773  -2
 -15  -4   1 17.8943 3.35773   1
 -14  -4  -1 89.7020 5.96098  -2
  14   4  -1 89.7020 5.96098   1
  14   4   1 81.6285 6.14654  -2
 -14  -4   1 81.6285 6.14654   1
 -13  -4  -1 39.9314 3.25236  -2
  13   4  -1 39.9314 3.25236   1
  13   4   1 35.5251 4.18341  -2
 -13  -4   1 35.5251 4.18341   1
 -12  -4  -1 261.359 8.93760  -2
  12   4  -1 261.359 8.93760   1
  12   4   1 209.710 9.02602  -2
 -12  -4   1 209.710 9.02602   1
 -11  -4  -1 233.710 7.97392  -2
  11   4  -1 233.710 7.97392   1
  11   4   1 164.699 7.32643  -2
 -11  -4   1 164.699 7.32643   1
 -10  -4  -1 62.6408 4.00443  -2
  10   4  -1 62.6408 4.00443   1
  10   4   1 55.6815 5.04497  -2
 -10  -4   1 55.6815 5.04497   1
  -9  -4  -1 192.335 4.71757  -2
   9   4  -1 192.335 4.71757   1
   9   4   1 178.527 5.51428  -2
  -9  -4   1 178.527 5.51428   1
  -8  -4  -1 455.363 10.9091  -2
   8   4  -1 455.363 10.9091   1
   8   4   1 413.295 14.1150  -2
  -8  -4   1 413.295 14.1150   1
  -7  -4  -1 131.767 3.22964  -2
   7   4  -1 131.767 3.22964   1
   7   4   1 158.300 5.27392  -2
  -7  -4   1 158.300 5.27392   1
  -6  -4  -1 53.4385 1.81104  -2
   6   4  -1 53.4385 1.81104   1
   6   4   1 63.7995 2.02688  -2
  -6  -4   1 63.7995 2.02688   1
  -5  -4  -1 396.289 8.52970  -2
   5   4  -1 396.289 8.52970   1
   5   4   1 380.161 8.12260  -2
  -5  -4   1 380.161 8.12260   1
  -4  -4  -1 265.398 5.30963  -2
   4   4  -1 265.398 5.30963   1
   4   4   1 214.646 4.46354  -2
  -4  -4   1 214.646 4.46354   1
  -3  -4  -1 694.648 12.0042  -2
   3   4  -1 694.648 12.0042   1
   3   4   1 599.019 13.0131  -2
  -3  -4   1 599.019 13.0131   1
  -2  -4  -1 339.044 6.79144  -2
   2   4  -1 339.044 6.79144   1
   2   4   1 325.160 5.82230  -2
  -2  -4   1 325.160 5.82230   1
  -1  -4  -1 467.922 8.93913  -2
   1   4  -1 467.922 8.93913   1
   1   4   1 404.448 8.57394  -2
  -1  -4   1 404.448 8.57394   1
   0  -4  -1 235.375 5.25700  -2
   0   4  -1 235.375 5.25700   1
   0   4   1 238.637 5.60490  -2
   0  -4   1 238.637 5.60490   1
   1  -4  -1 201.894 4.66803  -2
  -1   4  -1 201.894 4.66803   1
  -1   4   1 200.908 4.76777  -2
   1  -4   1 200.908 4.76777   1
   2  -4  -1 235.798 8.41172  -2
  -2   4  -1 235.798 8.41172   1
  -2   4   1 199.053 4.55681  -2
   2  -4   1 199.053 4.55681   1
   3  -4  -1 57.7947 3.68562  -2
  -3   4  -1 57.7947 3.68562   1
  -3   4   1 33.8306 1.73821  -2
   3  -4   1 33.8306 1.73821   1
   4  -4  -1 547.058 14.1791  -2
  -4   4  -1 547.058 14.1791   1
  -4   4   1 515.609 11.6585  -2
   4  -4   1 515.609 11.6585   1
   5  -4  -1 1054.24 23.5957  -2
  -5   4  -1 1054.24 23.5957   1
  -5   4   1 865.906 16.8988  -2
   5  -4   1 865.906 16.8988   1
   6  -4  -1 288.174 9.37682  -2
  -6   4  -1 288.174 9.37682   1
  -6   4   1 275.749 7.59979  -2
   6  -4   1 275.749 7.59979   1
   7  -4  -1 118.476 6.28440  -2
  -7   4  -1 118.476 6.28440   1
  -7   4   1 118.026 4.65771  -2
   7  -4   1 118.026 4.65771   1
   8  -4  -1 205.482 7.49919  -2
  -8   4  -1 205.482 7.49919   1
  -8   4   1 212.586 7.44171  -2
   8  -4   1 212.586 7.44171   1
   9  -4  -1 160.835 8.04146  -2
  -9   4  -1 160.835 8.04146   1
  -9   4   1 243.447 8.37309  -2
   9  -4   1 243.447 8.37309   1
  10  -4  -1 170.974 8.75698  -2
 -10   4  -1 170.974 8.75698   1
 -10   4   1 181.862 8.66754  -2
  10  -4   1 181.862 8.66754   1
  11  -4  -1 119.456 7.22370  -2
 -11   4  -1 119.456 7.22370   1
 -11   4   1 184.192 7.31532  -2
  11  -4   1 184.192 7.31532   1
  12  -4  -1 60.4595 5.74932  -2
 -12   4  -1 60.4595 5.74932   1
 -12   4   1 91.7370 4.98963  -2
  12  -4   1 91.7370 4.98963   1
  13  -4  -1 103.569 10.1849  -2
 -13   4  -1 103.569 10.1849   1
 -13   4   1 171.963 9.47610  -2
  13  -4   1 171.963 9.47610   1
  14  -4  -1 131.264 12.4399  -2
 -14   4  -1 131.264 12.4399   1
 -14   4   1 118.310 7.56458  -2
  14  -4   1 118.310 7.56458   1
 -15   4  -1 7.62297 4.09997   1
 -15   4   1 45.0115 5.54559  -2
  15  -4   1 45.0115 5.54559   1
  16  -4  -1 70.4563 11.4133  -2
 -16   4  -1 70.4563 11.4133   1
 -16   4   1 53.0640 6.59273  -2
  16  -4   1 53.0640 6.59273   1
  17  -4  -1 63.4330 11.8339  -2
 -17   4  -1 63.4330 11.8339   1
 -17   4   1 48.6020 9.59173  -2
  17  -4   1 48.6020 9.59173   1
 -20  -3  -1 37.2691 6.44413  -2
  20   3  -1 37.2691 6.44413   1
  20   3   1 31.3634 7.59739  -2
 -20  -3   1 31.3634 7.59739   1
 -19  -3  -1 24.5661 4.35965  -2
  19   3  -1 24.5661 4.35965   1
  19   3   1 17.4143 4.57571  -2
 -19  -3   1 17.4143 4.57571   1
 -18  -3  -1 17.0488 3.92431  -2
  18   3  -1 17.0488 3.92431   1
  18   3   1 13.0103 4.13556  -2
 -18  -3   1 13.0103 4.13556   1
 -17  -3  -1 60.3201 4.70847  -2
  17   3  -1 60.3201 4.70847   1
  17   3   1 32.3223 5.97953  -2
 -17  -3   1 32.3223 5.97953   1
 -16  -3  -1 207.747 10.0839  -2
  16   3  -1 207.747 10.0839   1
  16   3   1 166.177 7.66678  -2
 -16  -3   1 166.177 7.66678   1
 -15  -3  -1 79.2218 4.80232  -2
  15   3  -1 79.2218 4.80232   1
  15   3   1 57.4257 4.92753  -2
 -15  -3   1 57.4257 4.92753   1
 -14  -3  -1 55.7823 3.35754  -2
  14   3  -1 55.7823 3.35754   1
  14   3   1 43.3597 3.97624  -2
 -14  -3   1 43.3597 3.97624   1
 -13  -3  -1 20.7367 2.46122  -2
  13   3  -1 20.7367 2.46122   1
  13   3   1 2.30456 3.23216  -2
 -13  -3   1 2.30456 3.23216   1
 -12  -3  -1 309.245 10.5533  -2
  12   3  -1 309.245 10.5533   1
  12   3   1 273.595 11.1717  -2
 -12  -3   1 273.595 11.1717   1
 -11  -3  -1 298.709 8.44025  -2
  11   3  -1 298.709 8.44025   1
  11   3   1 232.020 9.58919  -2
 -11  -3   1 232.020 9.58919   1
 -10  -3  -1 47.9696 2.44070  -2
  10   3  -1 47.9696 2.44070   1
  10   3   1 32.5457 2.93775  -2
 -10  -3   1 32.5457 2.93775   1
  -9  -3  -1 114.668 3.21962  -2
   9   3  -1 114.668 3.21962   1
   9   3   1 102.050 4.17873  -2
  -9  -3   1 102.050 4.17873   1
  -8  -3  -1 469.594 9.43718  -2
   8   3  -1 469.594 9.43718   1
   8   3   1 400.154 11.4018  -2
  -8  -3   1 400.154 11.4018   1
  -7  -3  -1 386.202 7.09113  -2
   7   3  -1 386.202 7.09113   1
   7   3   1 402.430 11.0514  -2
  -7  -3   1 402.430 11.0514   1
  -6  -3  -1 267.259 5.32823  -2
   6   3  -1 267.259 5.32823   1
   6   3   1 285.102 7.18488  -2
  -6  -3   1 285.102 7.18488   1
  -5  -3  -1 543.641 9.70636  -2
   5   3  -1 543.641 9.70636   1
   5   3   1 529.493 13.4598  -2
  -5  -3   1 529.493 13.4598   1
  -4  -3  -1 140.638 3.89355  -2
   4   3  -1 140.638 3.89355   1
   4   3   1 149.599 3.60748  -2
  -4  -3   1 149.599 3.60748   1
  -3  -3  -1 821.836 15.9506  -2
   3   3  -1 821.836 15.9506   1
   3   3   1 646.757 13.6551  -2
  -3  -3   1 646.757 13.6551   1
  -2  -3  -1 4105.59 68.6531  -2
   2   3  -1 4105.59 68.6531   1
   2   3   1 3876.61 64.6923  -2
  -2  -3   1 3876.61 64.6923   1
  -1  -3  -1 1205.77 22.7911  -2
   1   3  -1 1205.77 22.7911   1
   1   3   1 1153.47 20.0677  -2
  -1  -3   1 1153.47 20.0677   1
   0  -3  -1 3228.52 68.0865  -2
   0   3  -1 3228.52 68.0865   1
   0   3   1 3322.88 75.6422  -2
   0  -3   1 3322.88 75.6422   1
   1  -3  -1 758.848 18.1161  -2
  -1   3  -1 758.848 18.1161   1
  -1   3   1 706.123 14.7581  -2
   1  -3   1 706.123 14.7581   1
   2  -3  -1 601.104 17.6124  -2
  -2   3  -1 601.104 17.6124   1
  -2   3   1 613.661 15.4235  -2
   2  -3   1 613.661 15.4235   1
   3  -3  -1 156.503 6.47490  -2
  -3   3  -1 156.503 6.47490   1
  -3   3   1 116.686 3.25800  -2
   3  -3   1 116.686 3.25800   1
   4  -3  -1 395.969 9.56422  -2
  -4   3  -1 395.969 9.56422   1
  -4   3   1 357.252 8.61185  -2
   4  -3   1 357.252 8.61185   1
   5  -3  -1 1804.13 55.6034  -2
  -5   3  -1 1804.13 55.6034   1
  -5   3   1 1640.72 29.7683  -2
   5  -3   1 1640.72 29.7683   1
   6  -3  -1 357.247 11.5512  -2
  -6   3  -1 357.247 11.5512   1
  -6   3   1 366.383 9.47894  -2
   6  -3   1 366.383 9.47894   1
   7  -3  -1 84.2681 3.97739  -2
  -7   3  -1 84.2681 3.97739   1
  -7   3   1 85.7563 3.83237  -2
   7  -3   1 85.7563 3.83237   1
   8  -3  -1 61.0548 3.63263  -2
  -8   3  -1 61.0548 3.63263   1
  -8   3   1 58.8449 3.22924  -2
   8  -3   1 58.8449 3.22924   1
   9  -3  -1 247.717 8.96864  -2
  -9   3  -1 247.717 8.96864   1
  -9   3   1 281.670 9.17124  -2
   9  -3   1 281.670 9.17124   1
  10  -3  -1 170.060 8.41370  -2
 -10   3  -1 170.060 8.41370   1
 -10   3   1 178.417 6.79679  -2
  10  -3   1 178.417 6.79679   1
  11  -3  -1 225.188 10.7632  -2
 -11   3  -1 225.188 10.7632   1
 -11   3   1 296.927 12.5226  -2
  11  -3   1 296.927 12.5226   1
  12  -3  -1 84.4816 5.09444  -2
 -12   3  -1 84.4816 5.09444   1
 -12   3   1 144.860 6.47900  -2
  12  -3   1 144.860 6.47900   1
  13  -3  -1 17.5306 3.39530  -2
 -13   3  -1 17.5306 3.39530   1
 -13   3   1 25.2066 4.23740  -2
  13  -3   1 25.2066 4.23740   1
  14  -3  -1 12.1275 4.15593  -2
 -14   3  -1 12.1275 4.15593   1
 -14   3   1 29.7483 4.85554  -2
  14  -3   1 29.7483 4.85554   1
  15  -3  -1 52.6614 8.10280  -2
 -15   3  -1 52.6614 8.10280   1
 -15   3   1 63.8000 8.59979  -2
  15  -3   1 63.8000 8.59979   1
  16  -3  -1 51.6502 9.79471  -2
 -16   3  -1 51.6502 9.79471   1
 -16   3   1 69.3900 6.78393  -2
  16  -3   1 69.3900 6.78393   1
  17  -3  -1 79.1148 11.9496  -2
 -17   3  -1 79.1148 11.9496   1
 -17   3   1 62.4497 6.88577  -2
  17  -3   1 62.4497 6.88577   1
  18  -3  -1 29.9452 11.1316  -2
 -18   3  -1 29.9452 11.1316   1
 -18   3   1 30.1534 6.60378  -2
  18  -3   1 30.1534 6.60378   1
 -20  -2  -1 35.8320 9.19462  -2
  20   2  -1 35.8320 9.19462   1
  20   2   1 20.4631 11.9143  -2
 -20  -2   1 20.4631 11.9143   1
 -19  -2  -1 80.8195 6.08005  -2
  19   2  -1 80.8195 6.08005   1
  19   2   1 93.7550 9.13545  -2
 -19  -2   1 93.7550 9.13545   1
 -18  -2  -1 69.6318 5.23645  -2
  18   2  -1 69.6318 5.23645   1
  18   2   1 43.2471 6.94028  -2
 -18  -2   1 43.2471 6.94028   1
 -17  -2  -1 28.0259 3.51867  -2
  17   2  -1 28.0259 3.51867   1
  17   2   1 23.9483 6.28921  -2
 -17  -2   1 23.9483 6.28921   1
 -16  -2  -1 142.869 6.64195  -2
  16   2  -1 142.869 6.64195   1
  16   2   1 126.966 6.69250  -2
 -16  -2   1 126.966 6.69250   1
 -15  -2  -1 144.544 5.76512  -2
  15   2  -1 144.544 5.76512   1
  15   2   1 130.867 7.54299  -2
 -15  -2   1 130.867 7.54299   1
 -14  -2  -1 45.2007 3.14463  -2
  14   2  -1 45.2007 3.14463   1
  14   2   1 34.8915 3.69619  -2
 -14  -2   1 34.8915 3.69619   1
 -13  -2  -1 91.1448 5.83551  -2
  13   2  -1 91.1448 5.83551   1
 -12  -2  -1 40.3386 2.65936  -2
  12   2  -1 40.3386 2.65936   1
  12   2   1 43.0985 3.41555  -2
 -12  -2   1 43.0985 3.41555   1
 -11  -2  -1 127.469 4.54376  -2
  11   2  -1 127.469 4.54376   1
  11   2   1 116.949 6.81284  -2
 -11  -2   1 116.949 6.81284   1
 -10  -2  -1 133.117 4.40699  -2
  10   2  -1 133.117 4.40699   1
  10   2   1 129.773 5.25641  -2
 -10  -2   1 129.773 5.25641   1
  -9  -2  -1 299.161 11.5680  -2
   9   2  -1 299.161 11.5680   1
   9   2   1 184.069 10.9607  -2
  -9  -2   1 184.069 10.9607   1
  -8  -2  -1 501.922 10.1251  -2
   8   2  -1 501.922 10.1251   1
   8   2   1 416.292 13.6803  -2
  -8  -2   1 416.292 13.6803   1
  -7  -2  -1 1055.60 20.0279  -2
   7   2  -1 1055.60 20.0279   1
   7   2   1 1052.04 25.6425  -2
  -7  -2   1 1052.04 25.6425   1
  -6  -2  -1 1066.55 18.3356  -2
   6   2  -1 1066.55 18.3356   1
   6   2   1 1060.96 30.3064  -2
  -6  -2   1 1060.96 30.3064   1
  -5  -2  -1 807.657 22.3658  -2
   5   2  -1 807.657 22.3658   1
   5   2   1 795.012 20.7109  -2
  -5  -2   1 795.012 20.7109   1
  -4  -2  -1 963.621 19.3939  -2
   4   2  -1 963.621 19.3939   1
   4   2   1 831.379 17.4596  -2
  -4  -2   1 831.379 17.4596   1
  -3  -2  -1 4395.91 85.8237  -2
   3   2  -1 4395.91 85.8237   1
   3   2   1 4077.54 78.9857  -2
  -3  -2   1 4077.54 78.9857   1
  -2  -2  -1 1073.96 17.8275  -2
   2   2  -1 1073.96 17.8275   1
   2   2   1 1032.98 20.8125  -2
  -2  -2   1 1032.98 20.8125   1
  -1  -2  -1 962.034 19.6592  -2
   1   2  -1 962.034 19.6592   1
   1   2   1 924.354 17.5753  -2
  -1  -2   1 924.354 17.5753   1
   0  -2  -1 872.468 18.6467  -2
   0   2  -1 872.468 18.6467   1
   0   2   1 896.896 25.9142  -2
   0  -2   1 896.896 25.9142   1
   1  -2  -1 1828.89 39.8086  -2
  -1   2  -1 1828.89 39.8086   1
  -1   2   1 1855.19 37.3214  -2
   1  -2   1 1855.19 37.3214   1
   2  -2  -1 1554.10 32.8168  -2
  -2   2  -1 1554.10 32.8168   1
  -2   2   1 1525.25 43.4235  -2
   2  -2   1 1525.25 43.4235   1
   3  -2  -1 343.341 9.75716  -2
  -3   2  -1 343.341 9.75716   1
  -3   2   1 262.797 6.79022  -2
   3  -2   1 262.797 6.79022   1
   4  -2  -1 1272.12 31.5074  -2
  -4   2  -1 1272.12 31.5074   1
  -4   2   1 1202.28 25.2690  -2
   4  -2   1 1202.28 25.2690   1
   5  -2  -1 1197.05 33.1973  -2
  -5   2  -1 1197.05 33.1973   1
  -5   2   1 1161.71 22.2147  -2
   5  -2   1 1161.71 22.2147   1
   6  -2  -1 661.185 14.8846  -2
  -6   2  -1 661.185 14.8846   1
  -6   2   1 767.329 16.4239  -2
   6  -2   1 767.329 16.4239   1
   7  -2  -1 71.1419 3.97254  -2
  -7   2  -1 71.1419 3.97254   1
  -7   2   1 84.1943 3.64304  -2
   7  -2   1 84.1943 3.64304   1
   8  -2  -1 17.1822 2.27675  -2
  -8   2  -1 17.1822 2.27675   1
  -8   2   1 29.9369 2.41062  -2
   8  -2   1 29.9369 2.41062   1
   9  -2  -1 133.142 5.70277  -2
  -9   2  -1 133.142 5.70277   1
  -9   2   1 128.601 5.08025  -2
   9  -2   1 128.601 5.08025   1
  10  -2  -1 199.185 7.84381  -2
 -10   2  -1 199.185 7.84381   1
 -10   2   1 221.577 7.65739  -2
  10  -2   1 221.577 7.65739   1
  11  -2  -1 284.167 19.9595  -2
 -11   2  -1 284.167 19.9595   1
 -11   2   1 453.562 17.6007  -2
  11  -2   1 453.562 17.6007   1
  12  -2  -1 60.4621 5.41852  -2
 -12   2  -1 60.4621 5.41852   1
 -12   2   1 100.589 5.33565  -2
  12  -2   1 100.589 5.33565   1
  13  -2  -1 88.2967 6.55230  -2
 -13   2  -1 88.2967 6.55230   1
 -13   2   1 135.885 6.33335  -2
  13  -2   1 135.885 6.33335   1
  14  -2  -1 6.89482 3.20201  -2
 -14   2  -1 6.89482 3.20201   1
 -14   2   1 13.5522 3.09957  -2
  14  -2   1 13.5522 3.09957   1
  15  -2  -1 55.6190 9.23866  -2
 -15   2  -1 55.6190 9.23866   1
 -15   2   1 63.2171 8.74866  -2
  15  -2   1 63.2171 8.74866   1
  16  -2  -1 27.9284 7.26231  -2
 -16   2  -1 27.9284 7.26231   1
 -16   2   1 26.4920 7.49088  -2
  16  -2   1 26.4920 7.49088   1
  17  -2  -1 7.18183 5.36767  -2
 -17   2  -1 7.18183 5.36767   1
 -17   2   1 46.5245 8.85912  -2
  17  -2   1 46.5245 8.85912   1
  18  -2  -1 37.6622 10.5195  -2
 -18   2  -1 37.6622 10.5195   1
 -18   2   1 18.9792 9.00877  -2
  18  -2   1 18.9792 9.00877   1
 -20  -1  -1 16.8733 6.50968  -2
  20   1  -1 16.8733 6.50968   1
  20   1   1 19.3424 5.42553  -2
 -20  -1   1 19.3424 5.42553   1
 -19  -1  -1 131.270 8.98542  -2
  19   1  -1 131.270 8.98542   1
  19   1   1 86.0939 6.66597  -2
 -19  -1   1 86.0939 6.66597   1
 -18  -1  -1 84.9088 5.12548  -2
  18   1  -1 84.9088 5.12548   1
  18   1   1 57.9808 5.40760  -2
 -18  -1   1 57.9808 5.40760   1
 -17  -1  -1 5.60756 2.99187  -2
  17   1  -1 5.60756 2.99187   1
  17   1   1 5.44594 3.85471  -2
 -17  -1   1 5.44594 3.85471   1
 -16  -1  -1 28.2549 3.73988  -2
  16   1  -1 28.2549 3.73988   1
  16   1   1 14.4824 4.19719  -2
 -16  -1   1 14.4824 4.19719   1
 -15  -1  -1 55.4954 4.29411  -2
  15   1  -1 55.4954 4.29411   1
  15   1   1 55.5286 4.67464  -2
 -15  -1   1 55.5286 4.67464   1
 -14  -1  -1 145.496 5.45656  -2
  14   1  -1 145.496 5.45656   1
  14   1   1 93.9627 6.83132  -2
 -14  -1   1 93.9627 6.83132   1
 -13  -1  -1 216.804 8.11021  -2
  13   1  -1 216.804 8.11021   1
  13   1   1 178.820 7.38850  -2
 -13  -1   1 178.820 7.38850   1
 -12  -1  -1 33.7376 2.60756  -2
  12   1  -1 33.7376 2.60756   1
  12   1   1 23.8829 3.06748  -2
 -12  -1   1 23.8829 3.06748   1
 -11  -1  -1 69.2940 3.20888  -2
  11   1  -1 69.2940 3.20888   1
  11   1   1 78.2723 5.12376  -2
 -11  -1   1 78.2723 5.12376   1
 -10  -1  -1 197.841 6.00316  -2
  10   1  -1 197.841 6.00316   1
  10   1   1 191.398 6.97560  -2
 -10  -1   1 191.398 6.97560   1
  -9  -1  -1 257.987 9.65903  -2
   9   1  -1 257.987 9.65903   1
   9   1   1 189.515 6.73031  -2
  -9  -1   1 189.515 6.73031   1
  -8  -1  -1 964.256 22.4483  -2
   8   1  -1 964.256 22.4483   1
   8   1   1 772.497 21.6901  -2
  -8  -1   1 772.497 21.6901   1
  -7  -1  -1 1238.07 29.3932  -2
   7   1  -1 1238.07 29.3932   1
   7   1   1 1071.78 35.3086  -2
  -7  -1   1 1071.78 35.3086   1
  -6  -1  -1 432.571 10.8556  -2
   6   1  -1 432.571 10.8556   1
   6   1   1 448.813 15.6636  -2
  -6  -1   1 448.813 15.6636   1
  -5  -1  -1 300.242 6.20498  -2
   5   1  -1 300.242 6.20498   1
   5   1   1 282.991 6.37207  -2
  -5  -1   1 282.991 6.37207   1
  -4  -1  -1 294.421 6.04140  -2
   4   1  -1 294.421 6.04140   1
   4   1   1 250.266 5.51708  -2
  -4  -1   1 250.266 5.51708   1
  -3  -1  -1 1679.50 39.0146  -2
   3   1  -1 1679.50 39.0146   1
   3   1   1 1528.44 30.3260  -2
  -3  -1   1 1528.44 30.3260   1
  -2  -1  -1 646.421 15.7544  -2
   2   1  -1 646.421 15.7544   1
   2   1   1 642.262 15.2310  -2
  -2  -1   1 642.262 15.2310   1
   1   1  -1 0.31615 0.29320   1
  -1  -1   1 98.0506 4.96804   1
   0   1  -1 0.18987 0.28539   1
   1  -1  -1 1063.37 30.9858  -2
  -1   1  -1 1063.37 30.9858   1
  -1   1   1 1093.32 42.5050  -2
   1  -1   1 1093.32 42.5050   1
   2  -1  -1 1212.44 23.0684  -2
  -2   1  -1 1212.44 23.0684   1
  -2   1   1 1180.67 46.3186  -2
   2  -1   1 1180.67 46.3186   1
   3  -1  -1 253.721 6.73150  -2
  -3   1  -1 253.721 6.73150   1
  -3   1   1 206.368 5.28497  -2
   3  -1   1 206.368 5.28497   1
   4  -1  -1 862.206 18.0680  -2
  -4   1  -1 862.206 18.0680   1
  -4   1   1 849.963 17.8287  -2
   4  -1   1 849.963 17.8287   1
   5  -1  -1 160.580 4.89376  -2
  -5   1  -1 160.580 4.89376   1
  -5   1   1 167.143 4.49412  -2
   5  -1   1 167.143 4.49412   1
   6  -1  -1 155.003 5.43145  -2
  -6   1  -1 155.003 5.43145   1
  -6   1   1 145.411 4.98625  -2
   6  -1   1 145.411 4.98625   1
   7  -1  -1 453.966 12.2103  -2
  -7   1  -1 453.966 12.2103   1
  -7   1   1 420.119 10.0387  -2
   7  -1   1 420.119 10.0387   1
   8  -1  -1 30.2308 3.25155  -2
  -8   1  -1 30.2308 3.25155   1
  -8   1   1 28.8972 2.25598  -2
   8  -1   1 28.8972 2.25598   1
   9  -1  -1 226.360 13.7921  -2
  -9   1  -1 226.360 13.7921   1
  -9   1   1 235.088 7.88039  -2
   9  -1   1 235.088 7.88039   1
  10  -1  -1 97.2746 5.63512  -2
 -10   1  -1 97.2746 5.63512   1
 -10   1   1 103.453 4.12753  -2
  10  -1   1 103.453 4.12753   1
  11  -1  -1 202.157 10.3035  -2
 -11   1  -1 202.157 10.3035   1
 -11   1   1 202.311 6.50747  -2
  11  -1   1 202.311 6.50747   1
  12  -1  -1 84.7416 6.10017  -2
 -12   1  -1 84.7416 6.10017   1
 -12   1   1 132.097 5.16303  -2
  12  -1   1 132.097 5.16303   1
  13  -1  -1 53.0881 4.42024  -2
 -13   1  -1 53.0881 4.42024   1
 -13   1   1 71.7989 3.92412  -2
  13  -1   1 71.7989 3.92412   1
  14  -1  -1 10.1507 3.54592  -2
 -14   1  -1 10.1507 3.54592   1
 -14   1   1 24.3058 3.64284  -2
  14  -1   1 24.3058 3.64284   1
  15  -1  -1 35.5808 5.30814  -2
 -15   1  -1 35.5808 5.30814   1
 -15   1   1 22.8727 3.33294  -2
  15  -1   1 22.8727 3.33294   1
  16  -1  -1 36.3177 7.13815  -2
 -16   1  -1 36.3177 7.13815   1
 -16   1   1 59.3329 6.15107  -2
  16  -1   1 59.3329 6.15107   1
  17  -1  -1 3.55476 4.70907  -2
 -17   1  -1 3.55476 4.70907   1
 -17   1   1 10.4137 5.19670  -2
  17  -1   1 10.4137 5.19670   1
  18  -1  -1 10.8808 5.90315  -2
 -18   1  -1 10.8808 5.90315   1
 -18   1   1 23.3853 6.15236  -2
  18  -1   1 23.3853 6.15236   1
 -19   1  -1 0.64815 4.19935   1
 -19   1   1 6.02476 6.00118  -2
  19  -1   1 6.02476 6.00118   1
 -19   0  -1 69.1756 9.59117  -2
  19   0  -1 69.1756 9.59117   1
  19   0   1 32.4662 10.6104  -2
 -19   0   1 32.4662 10.6104   1
 -18   0  -1 51.9625 6.41533  -2
  18   0  -1 51.9625 6.41533   1
  18   0   1 15.4409 4.72046  -2
 -18   0   1 15.4409 4.72046   1
 -17   0  -1 53.8107 4.10864  -2
  17   0  -1 53.8107 4.10864   1
  17   0   1 36.4401 4.74228  -2
 -17   0   1 36.4401 4.74228   1
 -16   0  -1 50.9951 5.34741  -2
  16   0  -1 50.9951 5.34741   1
  16   0   1 23.0623 5.98166  -2
 -16   0   1 23.0623 5.98166   1
 -15   0  -1 21.7367 3.00882  -2
  15   0  -1 21.7367 3.00882   1
  15   0   1 18.7138 3.77534  -2
 -15   0   1 18.7138 3.77534   1
 -14   0  -1 132.924 7.33946  -2
  14   0  -1 132.924 7.33946   1
  14   0   1 134.897 6.73930  -2
 -14   0   1 134.897 6.73930   1
 -13   0  -1 232.049 7.43868  -2
  13   0  -1 232.049 7.43868   1
  13   0   1 207.656 8.28227  -2
 -13   0   1 207.656 8.28227   1
 -12   0  -1 210.711 9.83546  -2
  12   0  -1 210.711 9.83546   1
  12   0   1 188.395 13.0448  -2
 -12   0   1 188.395 13.0448   1
 -11   0  -1 18.6927 2.24616  -2
  11   0  -1 18.6927 2.24616   1
  11   0   1 19.1433 2.84387  -2
 -11   0   1 19.1433 2.84387   1
 -10   0  -1 119.566 4.74451  -2
  10   0  -1 119.566 4.74451   1
  10   0   1 109.176 4.81994  -2
 -10   0   1 109.176 4.81994   1
  -9   0  -1 56.8499 2.90854  -2
   9   0  -1 56.8499 2.90854   1
   9   0   1 45.9520 3.28187  -2
  -9   0   1 45.9520 3.28187   1
  -8   0  -1 115.295 5.37089  -2
   8   0  -1 115.295 5.37089   1
   8   0   1 139.491 6.44708  -2
  -8   0   1 139.491 6.44708   1
  -7   0  -1 446.029 12.3781  -2
   7   0  -1 446.029 12.3781   1
   7   0   1 535.577 15.3356  -2
  -7   0   1 535.577 15.3356   1
  -6   0  -1 92.9069 2.93357  -2
   6   0  -1 92.9069 2.93357   1
   6   0   1 55.3508 2.20183  -2
  -6   0   1 55.3508 2.20183   1
  -5   0  -1 288.366 6.31334  -2
   5   0  -1 288.366 6.31334   1
   5   0   1 255.916 7.93365  -2
  -5   0   1 255.916 7.93365   1
  -4   0  -1 344.233 7.58566  -2
   4   0  -1 344.233 7.58566   1
   4   0   1 329.606 9.08376  -2
  -4   0   1 329.606 9.08376   1
  -3   0  -1 3994.21 76.3553  -2
   3   0  -1 3994.21 76.3553   1
   3   0   1 3776.16 73.6460  -2
  -3   0   1 3776.16 73.6460   1
  -2   0  -1 1135.09 21.1222  -2
   2   0  -1 1135.09 21.1222   1
   2   0   1 1163.29 21.6129  -2
  -2   0   1 1163.29 21.6129   1
   2   0  -1 1004.29 24.4582  -2
  -2   0  -1 1004.29 24.4582   1
  -2   0   1 854.889 27.6945  -2
   2   0   1 854.889 27.6945   1
   3   0  -1 5070.10 107.810  -2
  -3   0  -1 5070.10 107.810   1
  -3   0   1 4548.09 131.117  -2
   3   0   1 4548.09 131.117   1
   4   0  -1 391.316 9.69289  -2
  -4   0  -1 391.316 9.69289   1
  -4   0   1 409.362 11.8272  -2
   4   0   1 409.362 11.8272   1
   5   0  -1 313.894 8.29551  -2
  -5   0  -1 313.894 8.29551   1
  -5   0   1 284.865 8.27679  -2
   5   0   1 284.865 8.27679   1
   6   0  -1 111.346 3.74093  -2
  -6   0  -1 111.346 3.74093   1
  -6   0   1 62.8283 2.86499  -2
   6   0   1 62.8283 2.86499   1
   7   0  -1 327.518 9.38026  -2
  -7   0  -1 327.518 9.38026   1
  -7   0   1 409.652 9.54264  -2
   7   0   1 409.652 9.54264   1
   8   0  -1 82.7778 3.82288  -2
  -8   0  -1 82.7778 3.82288   1
  -8   0   1 119.359 4.86442  -2
   8   0   1 119.359 4.86442   1
   9   0  -1 47.2067 3.15230  -2
  -9   0  -1 47.2067 3.15230   1
  -9   0   1 39.6824 2.71444  -2
   9   0   1 39.6824 2.71444   1
  10   0  -1 97.7329 4.81202  -2
 -10   0  -1 97.7329 4.81202   1
 -10   0   1 92.9244 3.67591  -2
  10   0   1 92.9244 3.67591   1
  11   0  -1 15.3618 3.00677  -2
 -11   0  -1 15.3618 3.00677   1
 -11   0   1 38.9755 2.84235  -2
  11   0   1 38.9755 2.84235   1
  12   0  -1 144.268 7.62505  -2
 -12   0  -1 144.268 7.62505   1
 -12   0   1 132.135 6.87084  -2
  12   0   1 132.135 6.87084   1
  13   0  -1 221.118 8.89883  -2
 -13   0  -1 221.118 8.89883   1
 -13   0   1 248.917 7.87171  -2
  13   0   1 248.917 7.87171   1
  14   0  -1 144.491 11.0874  -2
 -14   0  -1 144.491 11.0874   1
 -14   0   1 229.390 7.76704  -2
  14   0   1 229.390 7.76704   1
  15   0  -1 17.7936 4.51218  -2
 -15   0  -1 17.7936 4.51218   1
 -15   0   1 29.4066 3.39842  -2
  15   0   1 29.4066 3.39842   1
 -16   0  -1 11.2918 4.96591   1
 -16   0   1 26.9772 3.63837  -2
  16   0   1 26.9772 3.63837   1
  17   0  -1 37.5100 5.87711  -2
 -17   0  -1 37.5100 5.87711   1
 -17   0   1 49.9060 5.16156  -2
  17   0   1 49.9060 5.16156   1
  18   0  -1 24.2351 5.81735  -2
 -18   0  -1 24.2351 5.81735   1
 -18   0   1 41.9557 5.39552  -2
  18   0   1 41.9557 5.39552   1
  19   0  -1 42.9262 8.60704  -2
 -19   0  -1 42.9262 8.60704   1
 -19   0   1 71.7915 10.9589  -2
  19   0   1 71.7915 10.9589   1
 -19   1  -1 4.77565 4.34068  -2
  19  -1  -1 4.77565 4.34068   1
  19  -1   1 5.23777 5.54063  -2
 -19   1   1 5.23777 5.54063   1
 -18   1  -1 11.4240 4.25160  -2
  18  -1  -1 11.4240 4.25160   1
  18  -1   1 5.50636 4.66494  -2
 -18   1   1 5.50636 4.66494   1
 -17   1  -1 7.72073 4.29277  -2
  17  -1  -1 7.72073 4.29277   1
  17  -1   1 2.79770 4.04317  -2
 -17   1   1 2.79770 4.04317   1
 -16   1  -1 31.2154 3.83894  -2
  16  -1  -1 31.2154 3.83894   1
  16  -1   1 16.2387 5.02013  -2
 -16   1   1 16.2387 5.02013   1
 -15   1  -1 37.3714 3.51553  -2
  15  -1  -1 37.3714 3.51553   1
  15  -1   1 28.5212 4.14489  -2
 -15   1   1 28.5212 4.14489   1
 -14   1  -1 32.2425 3.14027  -2
  14  -1  -1 32.2425 3.14027   1
  14  -1   1 25.2389 5.20923  -2
 -14   1   1 25.2389 5.20923   1
 -13   1  -1 78.1606 3.99464  -2
  13  -1  -1 78.1606 3.99464   1
  13  -1   1 87.1980 6.80329  -2
 -13   1   1 87.1980 6.80329   1
 -12   1  -1 120.392 5.25730  -2
  12  -1  -1 120.392 5.25730   1
  12  -1   1 106.074 5.54225  -2
 -12   1   1 106.074 5.54225   1
 -11   1  -1 166.556 7.58134  -2
  11  -1  -1 166.556 7.58134   1
  11  -1   1 151.495 6.41159  -2
 -11   1   1 151.495 6.41159   1
 -10   1  -1 80.6350 3.76340  -2
  10  -1  -1 80.6350 3.76340   1
  10  -1   1 74.4492 4.08016  -2
 -10   1   1 74.4492 4.08016   1
  -9   1  -1 155.489 7.09727  -2
   9  -1  -1 155.489 7.09727   1
   9  -1   1 168.514 8.29020  -2
  -9   1   1 168.514 8.29020   1
  -8   1  -1 30.6770 2.17495  -2
   8  -1  -1 30.6770 2.17495   1
   8  -1   1 24.8995 2.27380  -2
  -8   1   1 24.8995 2.27380   1
  -7   1  -1 597.383 13.3556  -2
   7  -1  -1 597.383 13.3556   1
   7  -1   1 535.133 18.2240  -2
  -7   1   1 535.133 18.2240   1
  -6   1  -1 227.881 6.53187  -2
   6  -1  -1 227.881 6.53187   1
   6  -1   1 232.710 8.15514  -2
  -6   1   1 232.710 8.15514   1
  -5   1  -1 174.139 4.22213  -2
   5  -1  -1 174.139 4.22213   1
   5  -1   1 147.580 5.65419  -2
  -5   1   1 147.580 5.65419   1
  -4   1  -1 614.843 12.2739  -2
   4  -1  -1 614.843 12.2739   1
   4  -1   1 617.950 17.2804  -2
  -4   1   1 617.950 17.2804   1
  -3   1  -1 208.307 4.74087  -2
   3  -1  -1 208.307 4.74087   1
   3  -1   1 178.044 4.88379  -2
  -3   1   1 178.044 4.88379   1
  -2   1  -1 1744.04 37.1803  -2
   2  -1  -1 1744.04 37.1803   1
   2  -1   1 1993.00 42.4715  -2
  -2   1   1 1993.00 42.4715   1
  -1   1  -1 679.105 12.9337  -2
   1  -1  -1 679.105 12.9337   1
   1  -1   1 747.294 17.4910  -2
  -1   1   1 747.294 17.4910   1
  -1  -1  -1 14.3124 6.38019   1
   1   1   1 9.96082 2.75321   1
   2   1  -1 823.803 20.5310  -2
  -2  -1  -1 823.803 20.5310   1
  -2  -1   1 869.697 26.4551  -2
   2   1   1 869.697 26.4551   1
   3   1  -1 2044.08 44.2309  -2
  -3  -1  -1 2044.08 44.2309   1
  -3  -1   1 1673.48 59.9715  -2
   3   1   1 1673.48 59.9715   1
   4   1  -1 262.003 6.39912  -2
  -4  -1  -1 262.003 6.39912   1
  -4  -1   1 211.331 7.43753  -2
   4   1   1 211.331 7.43753   1
   5   1  -1 448.114 11.8769  -2
  -5  -1  -1 448.114 11.8769   1
  -5  -1   1 462.142 10.7249  -2
   5   1   1 462.142 10.7249   1
   6   1  -1 397.869 9.76296  -2
  -6  -1  -1 397.869 9.76296   1
  -6  -1   1 433.358 9.49468  -2
   6   1   1 433.358 9.49468   1
   7   1  -1 863.381 26.0757  -2
  -7  -1  -1 863.381 26.0757   1
  -7  -1   1 850.399 18.8038  -2
   7   1   1 850.399 18.8038   1
   8   1  -1 621.494 16.6959  -2
  -8  -1  -1 621.494 16.6959   1
  -8  -1   1 616.188 12.4264  -2
   8   1   1 616.188 12.4264   1
   9   1  -1 389.386 15.4868  -2
  -9  -1  -1 389.386 15.4868   1
  -9  -1   1 311.792 8.59742  -2
   9   1   1 311.792 8.59742   1
  10   1  -1 231.431 8.13775  -2
 -10  -1  -1 231.431 8.13775   1
 -10  -1   1 266.674 7.69925  -2
  10   1   1 266.674 7.69925   1
  11   1  -1 77.9291 4.36398  -2
 -11  -1  -1 77.9291 4.36398   1
 -11  -1   1 114.635 4.40813  -2
  11   1   1 114.635 4.40813   1
  12   1  -1 18.0987 3.28606  -2
 -12  -1  -1 18.0987 3.28606   1
 -12  -1   1 24.8002 2.90107  -2
  12   1   1 24.8002 2.90107   1
  13   1  -1 179.512 13.3413  -2
 -13  -1  -1 179.512 13.3413   1
 -13  -1   1 195.678 6.60103  -2
  13   1   1 195.678 6.60103   1
  14   1  -1 234.563 12.0956  -2
 -14  -1  -1 234.563 12.0956   1
 -14  -1   1 207.122 8.45113  -2
  14   1   1 207.122 8.45113   1
  15   1  -1 31.5384 5.90472  -2
 -15  -1  -1 31.5384 5.90472   1
 -15  -1   1 69.6779 4.23416  -2
  15   1   1 69.6779 4.23416   1
  16   1  -1 8.12680 3.90734  -2
 -16  -1  -1 8.12680 3.90734   1
 -16  -1   1 13.7019 3.73267  -2
  16   1   1 13.7019 3.73267   1
  17   1  -1 -0.1418 3.79114  -2
 -17  -1  -1 -0.1418 3.79114   1
 -17  -1   1 5.61246 3.87919  -2
  17   1   1 5.61246 3.87919   1
  18   1  -1 33.6986 5.46454  -2
 -18  -1  -1 33.6986 5.46454   1
 -18  -1   1 53.5245 10.0831  -2
  18   1   1 53.5245 10.0831   1
  19   1  -1 52.9906 6.85611  -2
 -19  -1  -1 52.9906 6.85611   1
 -19  -1   1 99.1516 8.63262  -2
  19   1   1 99.1516 8.63262   1
  20   1  -1 17.7990 8.15424  -2
 -20  -1  -1 17.7990 8.15424   1
 -20  -1   1 40.5612 10.0919  -2
  20   1   1 40.5612 10.0919   1
 -18   2  -1 27.9876 7.67431  -2
  18  -2  -1 27.9876 7.67431   1
  18  -2   1 7.06042 8.80188  -2
 -18   2   1 7.06042 8.80188   1
 -17   2  -1 12.1311 3.82179  -2
  17  -2  -1 12.1311 3.82179   1
  17  -2   1 7.64839 4.50895  -2
 -17   2   1 7.64839 4.50895   1
 -16   2  -1 29.5919 3.91648  -2
  16  -2  -1 29.5919 3.91648   1
  16  -2   1 17.5433 4.09291  -2
 -16   2   1 17.5433 4.09291   1
 -15   2  -1 42.9255 5.31045  -2
  15  -2  -1 42.9255 5.31045   1
  15  -2   1 47.2336 8.43801  -2
 -15   2   1 47.2336 8.43801   1
 -14   2  -1 14.6734 2.77825  -2
  14  -2  -1 14.6734 2.77825   1
  14  -2   1 13.7210 3.74204  -2
 -14   2   1 13.7210 3.74204   1
 -13   2  -1 77.9914 4.47683  -2
  13  -2  -1 77.9914 4.47683   1
  13  -2   1 71.3409 4.88561  -2
 -13   2   1 71.3409 4.88561   1
 -12   2  -1 54.1726 3.65460  -2
  12  -2  -1 54.1726 3.65460   1
  12  -2   1 45.4392 4.90697  -2
 -12   2   1 45.4392 4.90697   1
 -11   2  -1 345.186 18.3119  -2
  11  -2  -1 345.186 18.3119   1
  11  -2   1 296.194 17.7896  -2
 -11   2   1 296.194 17.7896   1
 -10   2  -1 359.567 11.3588  -2
  10  -2  -1 359.567 11.3588   1
  10  -2   1 402.340 16.4417  -2
 -10   2   1 402.340 16.4417   1
  -9   2  -1 188.131 8.07539  -2
   9  -2  -1 188.131 8.07539   1
   9  -2   1 96.4736 7.14567  -2
  -9   2   1 96.4736 7.14567   1
  -8   2  -1 16.9406 2.40020  -2
   8  -2  -1 16.9406 2.40020   1
   8  -2   1 12.2630 2.69952  -2
  -8   2   1 12.2630 2.69952   1
  -7   2  -1 64.8524 3.02129  -2
   7  -2  -1 64.8524 3.02129   1
   7  -2   1 71.4493 4.62788  -2
  -7   2   1 71.4493 4.62788   1
  -6   2  -1 1035.19 21.8630  -2
   6  -2  -1 1035.19 21.8630   1
   6  -2   1 1162.60 33.9274  -2
  -6   2   1 1162.60 33.9274   1
  -5   2  -1 1057.14 19.7932  -2
   5  -2  -1 1057.14 19.7932   1
   5  -2   1 1142.85 34.7514  -2
  -5   2   1 1142.85 34.7514   1
  -4   2  -1 1358.86 25.7892  -2
   4  -2  -1 1358.86 25.7892   1
   4  -2   1 1300.45 43.8184  -2
  -4   2   1 1300.45 43.8184   1
  -3   2  -1 333.810 8.39803  -2
   3  -2  -1 333.810 8.39803   1
   3  -2   1 272.511 9.34394  -2
  -3   2   1 272.511 9.34394   1
  -2   2  -1 2434.73 43.8872  -2
   2  -2  -1 2434.73 43.8872   1
   2  -2   1 2434.24 66.7940  -2
  -2   2   1 2434.24 66.7940   1
  -1   2  -1 1914.23 35.1644  -2
   1  -2  -1 1914.23 35.1644   1
   1  -2   1 2024.98 53.7246  -2
  -1   2   1 2024.98 53.7246   1
   0   2  -1 1148.89 21.0464  -2
   0  -2  -1 1148.89 21.0464   1
   0  -2   1 1319.57 23.5922  -2
   0   2   1 1319.57 23.5922   1
   1   2  -1 760.563 22.8993  -2
  -1  -2  -1 760.563 22.8993   1
  -1  -2   1 978.047 23.5137  -2
   1   2   1 978.047 23.5137   1
   2   2  -1 1081.86 24.2299  -2
  -2  -2  -1 1081.86 24.2299   1
  -2  -2   1 1091.63 28.0174  -2
   2   2   1 1091.63 28.0174   1
   3   2  -1 3563.08 97.5155  -2
  -3  -2  -1 3563.08 97.5155   1
  -3  -2   1 3369.14 97.9879  -2
   3   2   1 3369.14 97.9879   1
   4   2  -1 775.141 19.0798  -2
  -4  -2  -1 775.141 19.0798   1
  -4  -2   1 637.973 23.6700  -2
   4   2   1 637.973 23.6700   1
   5   2  -1 768.709 17.0425  -2
  -5  -2  -1 768.709 17.0425   1
  -5  -2   1 785.885 23.2770  -2
   5   2   1 785.885 23.2770   1
   6   2  -1 1050.27 22.9300  -2
  -6  -2  -1 1050.27 22.9300   1
  -6  -2   1 912.954 23.0362  -2
   6   2   1 912.954 23.0362   1
   7   2  -1 980.604 22.3703  -2
  -7  -2  -1 980.604 22.3703   1
  -7  -2   1 1257.22 25.6683  -2
   7   2   1 1257.22 25.6683   1
   8   2  -1 486.752 12.7154  -2
  -8  -2  -1 486.752 12.7154   1
  -8  -2   1 567.948 13.0776  -2
   8   2   1 567.948 13.0776   1
   9   2  -1 342.292 12.7504  -2
  -9  -2  -1 342.292 12.7504   1
  -9  -2   1 354.499 10.9754  -2
   9   2   1 354.499 10.9754   1
  10   2  -1 190.037 8.25733  -2
 -10  -2  -1 190.037 8.25733   1
 -10  -2   1 205.976 6.32689  -2
  10   2   1 205.976 6.32689   1
  11   2  -1 96.3681 4.80200  -2
 -11  -2  -1 96.3681 4.80200   1
 -11  -2   1 98.9739 3.92957  -2
  11   2   1 98.9739 3.92957   1
  12   2  -1 49.9412 3.80596  -2
 -12  -2  -1 49.9412 3.80596   1
 -12  -2   1 49.2584 3.54576  -2
  12   2   1 49.2584 3.54576   1
  13   2  -1 78.1499 5.47569  -2
 -13  -2  -1 78.1499 5.47569   1
 -13  -2   1 104.919 5.22220  -2
  13   2   1 104.919 5.22220   1
  14   2  -1 29.7595 4.08470  -2
 -14  -2  -1 29.7595 4.08470   1
 -14  -2   1 56.8112 3.74311  -2
  14   2   1 56.8112 3.74311   1
  15   2  -1 109.240 7.73887  -2
 -15  -2  -1 109.240 7.73887   1
 -15  -2   1 127.301 6.15296  -2
  15   2   1 127.301 6.15296   1
  16   2  -1 45.9768 7.00889  -2
 -16  -2  -1 45.9768 7.00889   1
 -16  -2   1 97.0504 5.46629  -2
  16   2   1 97.0504 5.46629   1
  17   2  -1 7.34992 5.68340  -2
 -17  -2  -1 7.34992 5.68340   1
 -17  -2   1 21.0216 4.07048  -2
  17   2   1 21.0216 4.07048   1
  18   2  -1 23.8113 4.77689  -2
 -18  -2  -1 23.8113 4.77689   1
 -18  -2   1 52.6778 5.06985  -2
  18   2   1 52.6778 5.06985   1
  19   2  -1 42.3054 6.17483  -2
 -19  -2  -1 42.3054 6.17483   1
 -19  -2   1 98.8695 8.59349  -2
  19   2   1 98.8695 8.59349   1
  20   2  -1 6.77688 7.58466  -2
 -20  -2  -1 6.77688 7.58466   1
 -20  -2   1 29.7561 9.27403  -2
  20   2   1 29.7561 9.27403   1
 -18   3  -1 23.1182 4.79239  -2
  18  -3  -1 23.1182 4.79239   1
  18  -3   1 9.20632 5.88190  -2
 -18   3   1 9.20632 5.88190   1
 -17   3  -1 56.6440 6.15473  -2
  17  -3  -1 56.6440 6.15473   1
  17  -3   1 24.7159 5.06293  -2
 -17   3   1 24.7159 5.06293   1
 -16   3  -1 33.0283 4.11734  -2
  16  -3  -1 33.0283 4.11734   1
  16  -3   1 24.8856 4.63290  -2
 -16   3   1 24.8856 4.63290   1
 -15   3  -1 96.3002 5.09722  -2
  15  -3  -1 96.3002 5.09722   1
  15  -3   1 88.7643 8.02352  -2
 -15   3   1 88.7643 8.02352   1
 -14   3  -1 39.3388 3.79667  -2
  14  -3  -1 39.3388 3.79667   1
  14  -3   1 32.5984 4.29236  -2
 -14   3   1 32.5984 4.29236   1
 -13   3  -1 47.5367 3.81095  -2
  13  -3  -1 47.5367 3.81095   1
  13  -3   1 40.4262 4.20713  -2
 -13   3   1 40.4262 4.20713   1
 -12   3  -1 116.430 5.43781  -2
  12  -3  -1 116.430 5.43781   1
  12  -3   1 156.249 9.22670  -2
 -12   3   1 156.249 9.22670   1
 -11   3  -1 287.549 9.72572  -2
  11  -3  -1 287.549 9.72572   1
  11  -3   1 320.854 14.4291  -2
 -11   3   1 320.854 14.4291   1
 -10   3  -1 184.330 6.87925  -2
  10  -3  -1 184.330 6.87925   1
  10  -3   1 205.617 10.2029  -2
 -10   3   1 205.617 10.2029   1
  -9   3  -1 343.650 10.8528  -2
   9  -3  -1 343.650 10.8528   1
   9  -3   1 278.085 15.6350  -2
  -9   3   1 278.085 15.6350   1
  -8   3  -1 77.7412 3.68459  -2
   8  -3  -1 77.7412 3.68459   1
   8  -3   1 64.7836 4.03077  -2
  -8   3   1 64.7836 4.03077   1
  -7   3  -1 67.3816 3.58500  -2
   7  -3  -1 67.3816 3.58500   1
   7  -3   1 69.2686 3.40691  -2
  -7   3   1 69.2686 3.40691   1
  -6   3  -1 528.252 11.6367  -2
   6  -3  -1 528.252 11.6367   1
   6  -3   1 547.441 18.3602  -2
  -6   3   1 547.441 18.3602   1
  -5   3  -1 1138.62 20.5923  -2
   5  -3  -1 1138.62 20.5923   1
   5  -3   1 1143.40 38.0410  -2
  -5   3   1 1143.40 38.0410   1
  -4   3  -1 236.681 5.44377  -2
   4  -3  -1 236.681 5.44377   1
   4  -3   1 268.583 8.46891  -2
  -4   3   1 268.583 8.46891   1
  -3   3  -1 137.769 4.03471  -2
   3  -3  -1 137.769 4.03471   1
   3  -3   1 121.512 4.06560  -2
  -3   3   1 121.512 4.06560   1
  -2   3  -1 992.287 21.8542  -2
   2  -3  -1 992.287 21.8542   1
   2  -3   1 1016.11 28.9393  -2
  -2   3   1 1016.11 28.9393   1
  -1   3  -1 1105.50 22.1087  -2
   1  -3  -1 1105.50 22.1087   1
   1  -3   1 982.326 21.5390  -2
  -1   3   1 982.326 21.5390   1
   0   3  -1 2247.16 40.7889  -2
   0  -3  -1 2247.16 40.7889   1
   0  -3   1 2535.06 48.8659  -2
   0   3   1 2535.06 48.8659   1
   1   3  -1 824.047 17.0108  -2
  -1  -3  -1 824.047 17.0108   1
  -1  -3   1 764.462 14.5105  -2
   1   3   1 764.462 14.5105   1
   2   3  -1 5185.82 147.173  -2
  -2  -3  -1 5185.82 147.173   1
  -2  -3   1 4883.46 133.685  -2
   2   3   1 4883.46 133.685   1
   3   3  -1 1040.30 21.0607  -2
  -3  -3  -1 1040.30 21.0607   1
  -3  -3   1 1061.84 31.0666  -2
   3   3   1 1061.84 31.0666   1
   4   3  -1 108.456 3.38631  -2
  -4  -3  -1 108.456 3.38631   1
  -4  -3   1 119.351 3.80643  -2
   4   3   1 119.351 3.80643   1
   5   3  -1 385.776 10.1161  -2
  -5  -3  -1 385.776 10.1161   1
  -5  -3   1 336.368 11.1606  -2
   5   3   1 336.368 11.1606   1
   6   3  -1 221.641 8.54113  -2
  -6  -3  -1 221.641 8.54113   1
  -6  -3   1 215.851 6.59905  -2
   6   3   1 215.851 6.59905   1
   7   3  -1 430.548 10.1456  -2
  -7  -3  -1 430.548 10.1456   1
  -7  -3   1 508.991 12.6289  -2
   7   3   1 508.991 12.6289   1
   8   3  -1 453.511 13.1256  -2
  -8  -3  -1 453.511 13.1256   1
  -8  -3   1 506.504 11.0631  -2
   8   3   1 506.504 11.0631   1
   9   3  -1 92.6633 4.32931  -2
  -9  -3  -1 92.6633 4.32931   1
  -9  -3   1 96.0809 3.73296  -2
   9   3   1 96.0809 3.73296   1
  10   3  -1 42.5820 4.27558  -2
 -10  -3  -1 42.5820 4.27558   1
 -10  -3   1 42.4605 2.82997  -2
  10   3   1 42.4605 2.82997   1
  11   3  -1 208.601 8.82250  -2
 -11  -3  -1 208.601 8.82250   1
 -11  -3   1 241.848 10.4798  -2
  11   3   1 241.848 10.4798   1
  12   3  -1 302.644 12.9193  -2
 -12  -3  -1 302.644 12.9193   1
 -12  -3   1 294.689 9.93692  -2
  12   3   1 294.689 9.93692   1
  13   3  -1 30.3527 4.25617  -2
 -13  -3  -1 30.3527 4.25617   1
 -13  -3   1 23.1805 3.29129  -2
  13   3   1 23.1805 3.29129   1
  14   3  -1 51.5063 5.39641  -2
 -14  -3  -1 51.5063 5.39641   1
 -14  -3   1 68.4623 4.66043  -2
  14   3   1 68.4623 4.66043   1
  15   3  -1 53.6190 4.25746  -2
 -15  -3  -1 53.6190 4.25746   1
 -15  -3   1 59.2815 4.41410  -2
  15   3   1 59.2815 4.41410   1
  16   3  -1 101.267 6.72529  -2
 -16  -3  -1 101.267 6.72529   1
 -16  -3   1 161.818 7.15489  -2
  16   3   1 161.818 7.15489   1
  17   3  -1 45.3813 6.86369  -2
 -17  -3  -1 45.3813 6.86369   1
 -17  -3   1 72.2666 9.73424  -2
  17   3   1 72.2666 9.73424   1
  18   3  -1 4.42024 3.89058  -2
 -18  -3  -1 4.42024 3.89058   1
 -18  -3   1 10.6411 4.36282  -2
  18   3   1 10.6411 4.36282   1
  19   3  -1 46.1714 5.41927  -2
 -19  -3  -1 46.1714 5.41927   1
 -19  -3   1 56.4810 7.14475  -2
  19   3   1 56.4810 7.14475   1
  20   3  -1 54.9333 8.99048  -2
 -20  -3  -1 54.9333 8.99048   1
 -20  -3   1 60.1515 7.91092  -2
  20   3   1 60.1515 7.91092   1
 -17   4  -1 39.9225 8.29598  -2
  17  -4  -1 39.9225 8.29598   1
  17  -4   1 31.8497 6.77863  -2
 -17   4   1 31.8497 6.77863   1
 -16   4  -1 21.3010 4.00432  -2
  16  -4  -1 21.3010 4.00432   1
  16  -4   1 9.88973 4.43257  -2
 -16   4   1 9.88973 4.43257   1
 -15   4  -1 44.1584 5.42009  -2
  15  -4  -1 44.1584 5.42009   1
  15  -4   1 23.1571 7.27837  -2
 -15   4   1 23.1571 7.27837   1
 -14   4  -1 99.3243 5.54864  -2
  14  -4  -1 99.3243 5.54864   1
  14  -4   1 68.9804 6.31700  -2
 -14   4   1 68.9804 6.31700   1
 -13   4  -1 89.5475 4.95313  -2
  13  -4  -1 89.5475 4.95313   1
  13  -4   1 79.7470 6.97236  -2
 -13   4   1 79.7470 6.97236   1
 -12   4  -1 124.174 5.72948  -2
  12  -4  -1 124.174 5.72948   1
  12  -4   1 160.421 9.48722  -2
 -12   4   1 160.421 9.48722   1
 -11   4  -1 138.202 5.95718  -2
  11  -4  -1 138.202 5.95718   1
  11  -4   1 102.530 8.73738  -2
 -11   4   1 102.530 8.73738   1
 -10   4  -1 126.455 6.56017  -2
  10  -4  -1 126.455 6.56017   1
  10  -4   1 123.417 7.52910  -2
 -10   4   1 123.417 7.52910   1
  -9   4  -1 212.010 7.57507  -2
   9  -4  -1 212.010 7.57507   1
   9  -4   1 249.801 15.1416  -2
  -9   4   1 249.801 15.1416   1
  -8   4  -1 159.844 5.32157  -2
   8  -4  -1 159.844 5.32157   1
   8  -4   1 162.771 6.39492  -2
  -8   4   1 162.771 6.39492   1
  -7   4  -1 191.669 6.73629  -2
   7  -4  -1 191.669 6.73629   1
  -6   4  -1 363.690 11.6201  -2
   6  -4  -1 363.690 11.6201   1
   6  -4   1 373.958 19.7702  -2
  -6   4   1 373.958 19.7702   1
  -5   4  -1 578.343 12.0938  -2
   5  -4  -1 578.343 12.0938   1
   5  -4   1 572.745 15.5567  -2
  -5   4   1 572.745 15.5567   1
  -4   4  -1 321.434 7.11107  -2
   4  -4  -1 321.434 7.11107   1
   4  -4   1 372.552 11.2895  -2
  -4   4   1 372.552 11.2895   1
  -3   4  -1 56.1032 2.25975  -2
   3  -4  -1 56.1032 2.25975   1
   3  -4   1 53.8933 2.78800  -2
  -3   4   1 53.8933 2.78800   1
  -2   4  -1 156.632 5.65664  -2
   2  -4  -1 156.632 5.65664   1
   2  -4   1 181.640 4.44144  -2
  -2   4   1 181.640 4.44144   1
  -1   4  -1 161.319 3.68695  -2
   1  -4  -1 161.319 3.68695   1
   1  -4   1 168.922 4.39175  -2
  -1   4   1 168.922 4.39175   1
   0   4  -1 357.909 6.81923  -2
   0  -4  -1 357.909 6.81923   1
   0  -4   1 325.911 7.75832  -2
   0   4   1 325.911 7.75832   1
   1   4  -1 619.341 13.1729  -2
  -1  -4  -1 619.341 13.1729   1
  -1  -4   1 514.140 9.67298  -2
   1   4   1 514.140 9.67298   1
   2   4  -1 424.776 8.86314  -2
  -2  -4  -1 424.776 8.86314   1
  -2  -4   1 445.254 8.00111  -2
   2   4   1 445.254 8.00111   1
   3   4  -1 573.181 16.1863  -2
  -3  -4  -1 573.181 16.1863   1
  -3  -4   1 534.044 9.60441  -2
   3   4   1 534.044 9.60441   1
   4   4  -1 223.690 5.46488  -2
  -4  -4  -1 223.690 5.46488   1
  -4  -4   1 197.037 6.83731  -2
   4   4   1 197.037 6.83731   1
   5   4  -1 409.277 10.7141  -2
  -5  -4  -1 409.277 10.7141   1
  -5  -4   1 461.206 10.3777  -2
   5   4   1 461.206 10.3777   1
   6   4  -1 70.4666 2.77534  -2
  -6  -4  -1 70.4666 2.77534   1
  -6  -4   1 66.9185 3.11302  -2
   6   4   1 66.9185 3.11302   1
   7   4  -1 129.577 4.42786  -2
  -7  -4  -1 129.577 4.42786   1
  -7  -4   1 131.966 4.18942  -2
   7   4   1 131.966 4.18942   1
   8   4  -1 460.552 13.7657  -2
  -8  -4  -1 460.552 13.7657   1
  -8  -4   1 510.687 12.7302  -2
   8   4   1 510.687 12.7302   1
   9   4  -1 140.789 5.90605  -2
  -9  -4  -1 140.789 5.90605   1
  -9  -4   1 150.031 4.66062  -2
   9   4   1 150.031 4.66062   1
  10   4  -1 63.8872 3.86304  -2
 -10  -4  -1 63.8872 3.86304   1
 -10  -4   1 96.9194 4.31502  -2
  10   4   1 96.9194 4.31502   1
  11   4  -1 192.868 8.27480  -2
 -11  -4  -1 192.868 8.27480   1
 -11  -4   1 267.836 16.2207  -2
  11   4   1 267.836 16.2207   1
  12   4  -1 213.506 9.23746  -2
 -12  -4  -1 213.506 9.23746   1
 -12  -4   1 303.748 10.1566  -2
  12   4   1 303.748 10.1566   1
  13   4  -1 34.8151 4.25860  -2
 -13  -4  -1 34.8151 4.25860   1
 -13  -4   1 43.1546 3.54085  -2
  13   4   1 43.1546 3.54085   1
  14   4  -1 42.9052 3.92577  -2
 -14  -4  -1 42.9052 3.92577   1
 -14  -4   1 62.2248 4.98716  -2
  14   4   1 62.2248 4.98716   1
  15   4  -1 31.5852 3.73493  -2
 -15  -4  -1 31.5852 3.73493   1
 -15  -4   1 42.9261 4.25233  -2
  15   4   1 42.9261 4.25233   1
  16   4  -1 41.4757 4.51865  -2
 -16  -4  -1 41.4757 4.51865   1
 -16  -4   1 71.2503 6.45443  -2
  16   4   1 71.2503 6.45443   1
  17   4  -1 73.5838 8.07659  -2
 -17  -4  -1 73.5838 8.07659   1
 -17  -4   1 114.628 6.46970  -2
  17   4   1 114.628 6.46970   1
  18   4  -1 1.85914 5.19479  -2
 -18  -4  -1 1.85914 5.19479   1
 -18  -4   1 7.34681 4.08678  -2
  18   4   1 7.34681 4.08678   1
  19   4  -1 6.74559 4.18884  -2
 -19  -4  -1 6.74559 4.18884   1
 -19  -4   1 9.08191 4.52975  -2
  19   4   1 9.08191 4.52975   1
  20   4  -1 43.0402 8.65024  -2
 -20  -4  -1 43.0402 8.65024   1
  21   4  -1 24.0065 8.45300  -2
 -21  -4  -1 24.0065 8.45300   1
 -21  -4   1 56.0316 10.7422  -2
  21   4   1 56.0316 10.7422   1
 -17   5  -1 25.7411 4.65972  -2
  17  -5  -1 25.7411 4.65972   1
  17  -5   1 33.1371 9.79649  -2
 -17   5   1 33.1371 9.79649   1
 -16   5  -1 20.6576 4.23848  -2
  16  -5  -1 20.6576 4.23848   1
  16  -5   1 15.0474 6.48828  -2
 -16   5   1 15.0474 6.48828   1
 -15   5  -1 6.88415 3.41331  -2
  15  -5  -1 6.88415 3.41331   1
  15  -5   1 2.93294 4.66599  -2
 -15   5   1 2.93294 4.66599   1
 -14   5  -1 67.1000 5.84467  -2
  14  -5  -1 67.1000 5.84467   1
  14  -5   1 44.1612 4.82146  -2
 -14   5   1 44.1612 4.82146   1
 -13   5  -1 134.365 10.6869  -2
  13  -5  -1 134.365 10.6869   1
  13  -5   1 106.270 7.99859  -2
 -13   5   1 106.270 7.99859   1
 -12   5  -1 108.803 5.38269  -2
  12  -5  -1 108.803 5.38269   1
  12  -5   1 96.8158 6.77320  -2
 -12   5   1 96.8158 6.77320   1
 -11   5  -1 160.252 6.81891  -2
  11  -5  -1 160.252 6.81891   1
  11  -5   1 188.269 10.3125  -2
 -11   5   1 188.269 10.3125   1
 -10   5  -1 17.7759 2.85528  -2
  10  -5  -1 17.7759 2.85528   1
  10  -5   1 25.8304 3.95231  -2
 -10   5   1 25.8304 3.95231   1
  -9   5  -1 15.1132 2.69943  -2
   9  -5  -1 15.1132 2.69943   1
   9  -5   1 17.5745 2.93877  -2
  -9   5   1 17.5745 2.93877   1
  -8   5  -1 88.7775 3.84024  -2
   8  -5  -1 88.7775 3.84024   1
   8  -5   1 89.8733 4.57140  -2
  -8   5   1 89.8733 4.57140   1
  -7   5  -1 94.5716 3.83070  -2
   7  -5  -1 94.5716 3.83070   1
   7  -5   1 98.9577 5.33182  -2
  -7   5   1 98.9577 5.33182   1
  -6   5  -1 214.052 7.34410  -2
   6  -5  -1 214.052 7.34410   1
   6  -5   1 236.130 10.1601  -2
  -6   5   1 236.130 10.1601   1
  -5   5  -1 40.5948 2.32666  -2
   5  -5  -1 40.5948 2.32666   1
   5  -5   1 33.9685 3.03727  -2
  -5   5   1 33.9685 3.03727   1
  -4   5  -1 227.916 5.51657  -2
   4  -5  -1 227.916 5.51657   1
   4  -5   1 306.541 9.31070  -2
  -4   5   1 306.541 9.31070   1
  -3   5  -1 499.105 11.2834  -2
   3  -5  -1 499.105 11.2834   1
   3  -5   1 482.099 14.2904  -2
  -3   5   1 482.099 14.2904   1
  -2   5  -1 673.553 13.0409  -2
   2  -5  -1 673.553 13.0409   1
   2  -5   1 741.943 18.9177  -2
  -2   5   1 741.943 18.9177   1
  -1   5  -1 610.653 11.4843  -2
   1  -5  -1 610.653 11.4843   1
   1  -5   1 599.826 15.6755  -2
  -1   5   1 599.826 15.6755   1
   0   5  -1 105.128 2.74438  -2
   0  -5  -1 105.128 2.74438   1
   0  -5   1 127.510 2.99112  -2
   0   5   1 127.510 2.99112   1
   1   5  -1 202.155 4.50864  -2
  -1  -5  -1 202.155 4.50864   1
  -1  -5   1 235.892 5.55288  -2
   1   5   1 235.892 5.55288   1
   2   5  -1 275.607 6.27853  -2
  -2  -5  -1 275.607 6.27853   1
  -2  -5   1 301.073 6.02117  -2
   2   5   1 301.073 6.02117   1
   3   5  -1 934.178 28.0126  -2
  -3  -5  -1 934.178 28.0126   1
  -3  -5   1 948.065 17.0821  -2
   3   5   1 948.065 17.0821   1
   4   5  -1 380.265 7.74328  -2
  -4  -5  -1 380.265 7.74328   1
  -4  -5   1 407.496 8.87924  -2
   4   5   1 407.496 8.87924   1
   5   5  -1 642.899 12.9723  -2
  -5  -5  -1 642.899 12.9723   1
  -5  -5   1 716.853 14.8532  -2
   5   5   1 716.853 14.8532   1
   6   5  -1 805.881 19.2706  -2
  -6  -5  -1 805.881 19.2706   1
  -6  -5   1 954.480 17.6377  -2
   6   5   1 954.480 17.6377   1
   7   5  -1 444.370 12.9230  -2
  -7  -5  -1 444.370 12.9230   1
  -7  -5   1 603.978 16.7725  -2
   7   5   1 603.978 16.7725   1
   8   5  -1 142.536 5.40696  -2
  -8  -5  -1 142.536 5.40696   1
  -8  -5   1 198.288 6.65089  -2
   8   5   1 198.288 6.65089   1
   9   5  -1 40.2809 3.03856  -2
  -9  -5  -1 40.2809 3.03856   1
  -9  -5   1 51.7565 3.06000  -2
   9   5   1 51.7565 3.06000   1
  10   5  -1 214.082 9.25954  -2
 -10  -5  -1 214.082 9.25954   1
 -10  -5   1 213.166 11.7781  -2
  10   5   1 213.166 11.7781   1
  11   5  -1 163.345 10.7646  -2
 -11  -5  -1 163.345 10.7646   1
 -11  -5   1 272.395 10.9615  -2
  11   5   1 272.395 10.9615   1
 -12  -5   1 172.228 8.18745  -2
  12   5   1 172.228 8.18745   1
  13   5  -1 127.382 9.89410  -2
 -13  -5  -1 127.382 9.89410   1
 -13  -5   1 217.576 8.05187  -2
  13   5   1 217.576 8.05187   1
  14   5  -1 117.760 9.62496  -2
 -14  -5  -1 117.760 9.62496   1
 -14  -5   1 231.723 8.79359  -2
  14   5   1 231.723 8.79359   1
  15   5  -1 84.7809 8.50126  -2
 -15  -5  -1 84.7809 8.50126   1
 -15  -5   1 139.453 6.58863  -2
  15   5   1 139.453 6.58863   1
  16   5  -1 69.2702 4.82996  -2
 -16  -5  -1 69.2702 4.82996   1
 -16  -5   1 110.383 7.25994  -2
  16   5   1 110.383 7.25994   1
  17   5  -1 138.391 10.9341  -2
 -17  -5  -1 138.391 10.9341   1
 -17  -5   1 209.409 10.1013  -2
  17   5   1 209.409 10.1013   1
  18   5  -1 5.22246 3.77670  -2
 -18  -5  -1 5.22246 3.77670   1
 -18  -5   1 13.9376 4.93452  -2
  18   5   1 13.9376 4.93452   1
  19   5  -1 7.20032 4.28631  -2
 -19  -5  -1 7.20032 4.28631   1
 -19  -5   1 7.60456 5.39458  -2
  19   5   1 7.60456 5.39458   1
  20   5  -1 18.9238 5.02161  -2
 -20  -5  -1 18.9238 5.02161   1
 -20  -5   1 70.8406 10.8517  -2
  20   5   1 70.8406 10.8517   1
  21   5  -1 30.5305 8.32206  -2
 -21  -5  -1 30.5305 8.32206   1
 -21  -5   1 62.2733 10.9286  -2
  21   5   1 62.2733 10.9286   1
 -16   6  -1 3.70480 4.97475  -2
  16  -6  -1 3.70480 4.97475   1
  16  -6   1 3.64302 6.03610  -2
 -16   6   1 3.64302 6.03610   1
 -15   6  -1 1.46476 3.60608  -2
  15  -6  -1 1.46476 3.60608   1
  15  -6   1 3.85994 5.71761  -2
 -15   6   1 3.85994 5.71761   1
 -14   6  -1 10.8659 3.48201  -2
  14  -6  -1 10.8659 3.48201   1
  14  -6   1 1.62857 4.82848  -2
 -14   6   1 1.62857 4.82848   1
 -13   6  -1 39.1270 5.02290  -2
  13  -6  -1 39.1270 5.02290   1
  13  -6   1 45.4599 5.83399  -2
 -13   6   1 45.4599 5.83399   1
 -12   6  -1 84.8522 4.96127  -2
  12  -6  -1 84.8522 4.96127   1
  12  -6   1 85.2946 7.01328  -2
 -12   6   1 85.2946 7.01328   1
 -11   6  -1 55.3918 4.13690  -2
  11  -6  -1 55.3918 4.13690   1
  11  -6   1 30.7610 6.03894  -2
 -11   6   1 30.7610 6.03894   1
 -10   6  -1 40.0894 3.57384  -2
  10  -6  -1 40.0894 3.57384   1
  10  -6   1 38.5599 3.87896  -2
 -10   6   1 38.5599 3.87896   1
  -9   6  -1 117.391 5.43573  -2
   9  -6  -1 117.391 5.43573   1
   9  -6   1 106.415 6.32858  -2
  -9   6   1 106.415 6.32858   1
  -8   6  -1 66.4912 3.40681  -2
   8  -6  -1 66.4912 3.40681   1
   8  -6   1 52.4267 3.81675  -2
  -8   6   1 52.4267 3.81675   1
  -7   6  -1 135.733 4.99016  -2
   7  -6  -1 135.733 4.99016   1
   7  -6   1 178.424 8.56419  -2
  -7   6   1 178.424 8.56419   1
  -6   6  -1 142.181 5.62534  -2
   6  -6  -1 142.181 5.62534   1
   6  -6   1 168.094 7.47306  -2
  -6   6   1 168.094 7.47306   1
  -5   6  -1 79.3280 3.41561  -2
   5  -6  -1 79.3280 3.41561   1
  -4   6  -1 155.502 5.08518  -2
   4  -6  -1 155.502 5.08518   1
   4  -6   1 176.996 7.34444  -2
  -4   6   1 176.996 7.34444   1
  -3   6  -1 263.802 6.21071  -2
   3  -6  -1 263.802 6.21071   1
   3  -6   1 293.902 11.7233  -2
  -3   6   1 293.902 11.7233   1
  -2   6  -1 817.518 17.6693  -2
   2  -6  -1 817.518 17.6693   1
   2  -6   1 968.459 22.9322  -2
  -2   6   1 968.459 22.9322   1
  -1   6  -1 760.310 14.5707  -2
   1  -6  -1 760.310 14.5707   1
   1  -6   1 940.799 18.6225  -2
  -1   6   1 940.799 18.6225   1
   0   6  -1 495.711 9.24937  -2
   0  -6  -1 495.711 9.24937   1
   0  -6   1 530.732 11.2157  -2
   0   6   1 530.732 11.2157   1
   1   6  -1 55.1836 2.19006  -2
  -1  -6  -1 55.1836 2.19006   1
   1   6   1 58.6602 4.09800  -2
   1   6  -1 58.6602 4.09800  -2
  -1  -6   1 58.6602 4.09800   1
  -1  -6  -1 58.6602 4.09800   1
  -1  -6   1 52.0118 2.05841  -2
   1   6   1 52.0118 2.05841   1
   2   6  -1 674.627 12.1477  -2
  -2  -6  -1 674.627 12.1477   1
  -2  -6   1 740.163 14.7006  -2
   2   6   1 740.163 14.7006   1
   3   6  -1 230.762 5.14321  -2
  -3  -6  -1 230.762 5.14321   1
  -3  -6   1 282.791 6.57238  -2
   3   6   1 282.791 6.57238   1
   4   6  -1 421.664 9.02859  -2
  -4  -6  -1 421.664 9.02859   1
  -4  -6   1 314.250 6.29666  -2
   4   6   1 314.250 6.29666   1
   5   6  -1 60.8119 1.80453  -2
  -5  -6  -1 60.8119 1.80453   1
  -5  -6   1 108.115 2.68593  -2
   5   6   1 108.115 2.68593   1
   6   6  -1 354.811 8.08041  -2
  -6  -6  -1 354.811 8.08041   1
  -6  -6   1 455.008 8.89330  -2
   6   6   1 455.008 8.89330   1
   7   6  -1 579.568 19.8436  -2
  -7  -6  -1 579.568 19.8436   1
  -7  -6   1 665.766 13.2497  -2
   7   6   1 665.766 13.2497   1
   8   6  -1 420.464 13.3453  -2
  -8  -6  -1 420.464 13.3453   1
  -8  -6   1 379.204 10.5352  -2
   8   6   1 379.204 10.5352   1
   9   6  -1 282.204 14.3580  -2
  -9  -6  -1 282.204 14.3580   1
  -9  -6   1 310.437 13.1100  -2
   9   6   1 310.437 13.1100   1
  10   6  -1 202.991 8.16787  -2
 -10  -6  -1 202.991 8.16787   1
 -10  -6   1 270.744 12.1446  -2
  10   6   1 270.744 12.1446   1
  11   6  -1 67.3916 4.06161  -2
 -11  -6  -1 67.3916 4.06161   1
 -11  -6   1 105.097 5.53972  -2
  11   6   1 105.097 5.53972   1
  12   6  -1 113.542 5.88351  -2
 -12  -6  -1 113.542 5.88351   1
 -12  -6   1 179.003 12.4753  -2
  12   6   1 179.003 12.4753   1
  13   6  -1 373.847 19.7337  -2
 -13  -6  -1 373.847 19.7337   1
 -13  -6   1 454.486 17.1776  -2
  13   6   1 454.486 17.1776   1
  14   6  -1 249.065 11.3387  -2
 -14  -6  -1 249.065 11.3387   1
 -14  -6   1 252.557 10.8343  -2
  14   6   1 252.557 10.8343   1
  15   6  -1 143.754 7.50337  -2
 -15  -6  -1 143.754 7.50337   1
 -15  -6   1 236.316 10.9292  -2
  15   6   1 236.316 10.9292   1
  16   6  -1 73.6581 5.49782  -2
 -16  -6  -1 73.6581 5.49782   1
 -16  -6   1 99.3840 6.81862  -2
  16   6   1 99.3840 6.81862   1
  17   6  -1 66.4426 4.87796  -2
 -17  -6  -1 66.4426 4.87796   1
 -17  -6   1 64.1516 7.99395  -2
  17   6   1 64.1516 7.99395   1
  18   6  -1 28.4785 4.51496  -2
 -18  -6  -1 28.4785 4.51496   1
 -18  -6   1 33.8296 5.65127  -2
  18   6   1 33.8296 5.65127   1
  19   6  -1 29.6448 7.17910  -2
 -19  -6  -1 29.6448 7.17910   1
 -19  -6   1 36.6816 5.74970  -2
  19   6   1 36.6816 5.74970   1
  20   6  -1 24.2096 4.78836  -2
 -20  -6  -1 24.2096 4.78836   1
 -20  -6   1 46.7439 9.82222  -2
  20   6   1 46.7439 9.82222   1
  21   6  -1 4.35816 6.75428  -2
 -21  -6  -1 4.35816 6.75428   1
  21   6   1 7.14013 5.31653   1
 -15   7  -1 7.45301 6.71303  -2
  15  -7  -1 7.45301 6.71303   1
  15  -7   1 6.31333 6.13552  -2
 -15   7   1 6.31333 6.13552   1
 -14   7  -1 7.31764 3.54561  -2
  14  -7  -1 7.31764 3.54561   1
  14  -7   1 8.29186 8.50842  -2
 -14   7   1 8.29186 8.50842   1
 -13   7  -1 14.2958 3.43037  -2
  13  -7  -1 14.2958 3.43037   1
[truncated: 1,935,955 more chars]
