# Supplementary material for: Isolation of a Square Pyramidal Bis(amidophenolate)‐Supported As(III)‐Cation: Coordination‐Induced Electromerism at As
Source: Angew Chem Int Ed Engl. 2025 Apr 4;64(23):e202501439. doi: 10.1002/anie.202501439 (PMC12124349; doi:10.1002/anie.202501439)
Supplement: Supplementary file 2 — Supporting Information [file ANIE-64-e202501439-s001.zip › 5.cif]

data_mo_2097_cg_0m
loop_
_audit_author_name
_audit_author_email
_audit_author_address
'Karnbrock, S.B.' skarnbr@uni-goettingen.de
;
Georg-August-Universitaet Goettingen
Institut fuer Organische und Biomolekulare Chemie 
Tammannstrasse 2
Goettingen
D-37077
Germany
;
'Golz, C.' 'cgolz@gwdg.de '
;
Georg-August-Universitaet Goettingen
Institut fuer Organische und Biomolekulare Chemie 
Tammannstrasse 2
Goettingen
D-37077
Germany
;
'Alcarazo, P.' 'malcara@gwdg.de '
;
Georg-August-Universitaet Goettingen
Institut fuer Organische und Biomolekulare Chemie 
Tammannstrasse 2
Goettingen
D-37077
Germany
;

_audit_creation_method
;FinalCif V125 by Daniel Kratzert, Freiburg 2023, 
https://dkratzert.de/finalcif.html
;
_audit_contact_author_address
;Georg-August-Universit\"at G\"ottingen
Institut f\"ur Organische und Biomolekulare Chemie
Tammannstra\&se 2
D-37077 G\"ottingen
Germany
;
_audit_contact_author_email       cgolz@gwdg.de
_audit_contact_author_name        'Golz, C.'
_audit_contact_author_phone       '+49(551) 39-21750'
_audit_creation_date              2023-09-08
_publ_contact_author_id_orcid     ?
_publ_section_references
;
D. Kratzert, I. Krossing, (2018), J. Appl. Cryst. 51, 928-934. 

Dolomanov, O.V., Bourhis, L.J., Gildea, R.J, Howard, J.A.K. & Puschmann, H.
 (2009), J. Appl. Cryst. 42, 339-341.

Kratzert, D., Holstein, J.J. & Krossing, I. (2015). J. Appl. Cryst. 48, 933-938.

Sheldrick, G.M. (2008). Acta Cryst. A64, 112-122.

Sheldrick, G.M. (2015). Acta Cryst. A71, 3-8.
;
_diffrn_source_power              0.05
_exptl_crystal_colour_primary     green
_olex2_refinement_description
;
1. Fixed Uiso
 At 1.2 times of:
  All C(H) groups, All C(H,H) groups
 At 1.5 times of:
  All C(H,H,H) groups
2. Restrained distances
 C40C-C39C = C39C-C38C = C38C-C37C = C37C-C36C
 1.52 with sigma of 0.02
 C40C-C38C = C39C-C37C = C38C-C36C
 2.54 with sigma of 0.04
 C39A-C40A \\sim C39B-C40B
 with sigma of 0.02
 C39A-C38A \\sim C39B-C38B
 with sigma of 0.02
 C5-C7A \\sim C5-C7B
 with sigma of 0.02
 C39A-C37A \\sim C39B-C37B
 with sigma of 0.04
 C38A-C40A \\sim C38B-C40B
 with sigma of 0.04
 C37A-C36A \\sim C37B-C36B
 with sigma of 0.02
 C38A-C36A \\sim C38B-C36B
 with sigma of 0.04
 C38A-C37A \\sim C38B-C37B
 with sigma of 0.02
 C7A-C8A \\sim C7B-C8B
 with sigma of 0.02
 C7A-C10A \\sim C7B-C10B
 with sigma of 0.02
 C7A-C9A \\sim C7B-C9B
 with sigma of 0.02
 C5-C8A \\sim C5-C8B
 with sigma of 0.04
 C5-C10A \\sim C5-C10B
 with sigma of 0.04
 C5-C9A \\sim C5-C9B
 with sigma of 0.04
 C8A-C10A \\sim C8B-C10B
 with sigma of 0.04
 C8A-C9A \\sim C8B-C9B
 with sigma of 0.04
 C10A-C9A \\sim C10B-C9B
 with sigma of 0.04
 C23-C31A \\sim C23-C31B
 with sigma of 0.02
 C31A-C32A \\sim C31B-C32B
 with sigma of 0.02
 C31A-C34A \\sim C31B-C34B
 with sigma of 0.02
 C31A-C33A \\sim C31B-C33B
 with sigma of 0.02
 C23-C32A \\sim C23-C32B
 with sigma of 0.04
 C23-C34A \\sim C23-C34B
 with sigma of 0.04
 C23-C33A \\sim C23-C33B
 with sigma of 0.04
 C32A-C34A \\sim C32B-C34B
 with sigma of 0.04
 C32A-C33A \\sim C32B-C33B
 with sigma of 0.04
 C34A-C33A \\sim C34B-C33B
 with sigma of 0.04
 C27-C28A \\sim C27-C28B
 with sigma of 0.02
 C27-C30A \\sim C27-C30B
 with sigma of 0.02
 C27-C29A \\sim C27-C29B
 with sigma of 0.02
 C31B-C23 \\sim C31A-C23
 with sigma of 0.001
3. Uiso/Uaniso restraints and constraints
C27 \\sim C28A \\sim H28A \\sim H28B \\sim H28C \\sim C30A \\sim H30A \\sim
H30B \\sim H30C \\sim C29A \\sim H29A \\sim H29B \\sim H29C \\sim C29B \\sim
H29D \\sim H29E \\sim H29F \\sim C28B \\sim H28D \\sim H28E \\sim H28F \\sim
C30B \\sim H30D \\sim H30E \\sim H30F: within 2A with sigma of 0.04 and sigma
for terminal atoms of 0.08 within 2A
C31B \\sim C31A: within 2A with sigma of 0.001 and sigma for terminal atoms of
0.002 within 2A
Uanis(C39B) \\sim Ueq, Uanis(C37C) \\sim Ueq: with sigma of 0.01 and sigma for
terminal atoms of 0.002
Uanis(C39C) \\sim Ueq: with sigma of 0.01 and sigma for terminal atoms of 0.02
4. Rigid body (RIGU) restrains
 C39A, C38A, C37A, C40A, C36A
 with sigma for 1-2 distances of 0.004 and sigma for 1-3 distances of 0.004
 C36C, C37C, C38C, C39C, C40C
 with sigma for 1-2 distances of 0.0001 and sigma for 1-3 distances of 0.0002
 C39B, C38B, C37B, C40B, C36B
 with sigma for 1-2 distances of 0.004 and sigma for 1-3 distances of 0.004
 C40B, C39B, C38B, C37B, C36B
 with sigma for 1-2 distances of 0.001 and sigma for 1-3 distances of 0.002
 C28A, C30A, C29A
 with sigma for 1-2 distances of 0.004 and sigma for 1-3 distances of 0.004
 C36A, C37A, C38A, C39A, C40A
 with sigma for 1-2 distances of 0.001 and sigma for 1-3 distances of 0.002
 C7A, C8A, C10A, C9A
 with sigma for 1-2 distances of 0.004 and sigma for 1-3 distances of 0.004
 C7B, C8B, C10B, C9B
 with sigma for 1-2 distances of 0.004 and sigma for 1-3 distances of 0.004
 C31A, C32A, C34A, C33A
 with sigma for 1-2 distances of 0.004 and sigma for 1-3 distances of 0.004
 C31B, C32B, C34B, C33B
 with sigma for 1-2 distances of 0.004 and sigma for 1-3 distances of 0.004
 C33B, C31B, C32B, C34B
 with sigma for 1-2 distances of 0.001 and sigma for 1-3 distances of 0.002
 C29B, C28B, C27, C30B
 with sigma for 1-2 distances of 0.001 and sigma for 1-3 distances of 0.002
5. Others
 1*[Sof(C39A)+Sof(H39A)+Sof(H39B)+Sof(C38A)+Sof(H38A)+Sof(H38B)+Sof(C37A)+
 Sof(H37A)+Sof(H37B)+Sof(C40A)+Sof(H40A)+Sof(H40B)+Sof(H40C)+Sof(C36A)+
 Sof(H36A)+Sof(H36B)+Sof(H36C)]+1*[Sof(C36B)+Sof(H36D)+Sof(H36E)+Sof(H36F)+
 Sof(C37B)+Sof(H37C)+Sof(H37D)+Sof(C38B)+Sof(H38C)+Sof(H38D)+Sof(C39B)+
 Sof(H39C)+Sof(H39D)+Sof(C40B)+Sof(H40D)+Sof(H40E)+Sof(H40F)]+1*[Sof(C40C)+
 Sof(H40G)+Sof(H40H)+Sof(H40I)+Sof(C39C)+Sof(H39E)+Sof(H39F)+Sof(C38C)+
 Sof(H38E)+Sof(H38F)+Sof(C37C)+Sof(H37E)+Sof(H37F)+Sof(C36C)+Sof(H36G)+
 Sof(H36H)+Sof(H36I)]=1 with esd of 0.0001
 Sof(C10B)=Sof(H10D)=Sof(H10E)=Sof(H10F)=Sof(C7B)=Sof(C9B)=Sof(H9BA)=Sof(H9BB)=
 Sof(H9BC)=Sof(C8B)=Sof(H8BA)=Sof(H8BB)=Sof(H8BC)=1-FVAR(1)
 Sof(C7A)=Sof(C8A)=Sof(H8AA)=Sof(H8AB)=Sof(H8AC)=Sof(C10A)=Sof(H10A)=Sof(H10B)=
 Sof(H10C)=Sof(C9A)=Sof(H9AA)=Sof(H9AB)=Sof(H9AC)=FVAR(1)
 Sof(C32B)=Sof(H32D)=Sof(H32E)=Sof(H32F)=Sof(C31B)=Sof(C33B)=Sof(H33D)=
 Sof(H33E)=Sof(H33F)=Sof(C34B)=Sof(H34D)=Sof(H34E)=Sof(H34F)=1-FVAR(2)
 Sof(C31A)=Sof(C32A)=Sof(H32A)=Sof(H32B)=Sof(H32C)=Sof(C34A)=Sof(H34A)=
 Sof(H34B)=Sof(H34C)=Sof(C33A)=Sof(H33A)=Sof(H33B)=Sof(H33C)=FVAR(2)
 Sof(C39A)=Sof(H39A)=Sof(H39B)=Sof(C38A)=Sof(H38A)=Sof(H38B)=Sof(C37A)=
 Sof(H37A)=Sof(H37B)=Sof(C40A)=Sof(H40A)=Sof(H40B)=Sof(H40C)=Sof(C36A)=
 Sof(H36A)=Sof(H36B)=Sof(H36C)=FVAR(3)
 Sof(C29B)=Sof(H29D)=Sof(H29E)=Sof(H29F)=Sof(C28B)=Sof(H28D)=Sof(H28E)=
 Sof(H28F)=Sof(C30B)=Sof(H30D)=Sof(H30E)=Sof(H30F)=1-FVAR(4)
 Sof(C28A)=Sof(H28A)=Sof(H28B)=Sof(H28C)=Sof(C30A)=Sof(H30A)=Sof(H30B)=
 Sof(H30C)=Sof(C29A)=Sof(H29A)=Sof(H29B)=Sof(H29C)=FVAR(4)
 Sof(C36B)=Sof(H36D)=Sof(H36E)=Sof(H36F)=Sof(C37B)=Sof(H37C)=Sof(H37D)=
 Sof(C38B)=Sof(H38C)=Sof(H38D)=Sof(C39B)=Sof(H39C)=Sof(H39D)=Sof(C40B)=
 Sof(H40D)=Sof(H40E)=Sof(H40F)=FVAR(5)
 Sof(C40C)=Sof(H40G)=Sof(H40H)=Sof(H40I)=Sof(C39C)=Sof(H39E)=Sof(H39F)=
 Sof(C38C)=Sof(H38E)=Sof(H38F)=Sof(C37C)=Sof(H37E)=Sof(H37F)=Sof(C36C)=
 Sof(H36G)=Sof(H36H)=Sof(H36I)=FVAR(6)
6.a Secondary CH2 refined with riding coordinates:
 C39A(H39A,H39B), C38A(H38A,H38B), C37A(H37A,H37B), C37B(H37C,H37D), C38B(H38C,
 H38D), C39B(H39C,H39D), C39C(H39E,H39F), C38C(H38E,H38F), C37C(H37E,H37F)
6.b Me refined with riding coordinates:
 C40A(H40A,H40B,H40C), C36A(H36A,H36B,H36C), C36B(H36D,H36E,H36F), C40B(H40D,
 H40E,H40F)
6.c Aromatic/amide H refined with riding coordinates:
 C18(H18), C17(H17), C20(H20), C6(H6), C26(H26), C24(H24), C19(H19), C4(H4)
6.d Idealised Me refined as rotating group:
 C12(H12A,H12B,H12C), C14(H14A,H14B,H14C), C13(H13A,H13B,H13C), C28A(H28A,H28B,
 H28C), C32A(H32A,H32B,H32C), C34A(H34A,H34B,H34C), C30A(H30A,H30B,H30C),
 C33A(H33A,H33B,H33C), C29A(H29A,H29B,H29C), C8A(H8AA,H8AB,H8AC), C10A(H10A,
 H10B,H10C), C9A(H9AA,H9AB,H9AC), C10B(H10D,H10E,H10F), C9B(H9BA,H9BB,H9BC),
 C8B(H8BA,H8BB,H8BC), C32B(H32D,H32E,H32F), C33B(H33D,H33E,H33F), C34B(H34D,
 H34E,H34F), C29B(H29D,H29E,H29F), C28B(H28D,H28E,H28F), C30B(H30D,H30E,H30F),
 C40C(H40G,H40H,H40I), C36C(H36G,H36H,H36I)
;
_olex2_submission_special_instructions 'No special instructions were received'
_shelx_SHELXL_version_number      '2018/3'
_chemical_name_systematic         ?
_chemical_name_common             ?
_chemical_formula_sum             'C40 H56 As F3 N2 O5 S'
_chemical_formula_moiety          'C34 H44 As N2 O2, C F3 O3 S, 1(C5 H12)'
_chemical_formula_weight          808.84
_chemical_melting_point           ?
_space_group_crystal_system       'monoclinic'
_space_group_IT_number            14
_space_group_name_H-M_alt         'P 1 21/c 1'
_space_group_name_Hall            '-P 2ybc'
_shelx_space_group_comment
;
The symmetry employed for this shelxl refinement is uniquely defined
by the following loop, which should always be used as a source of
symmetry information in preference to the above space-group names.
They are only intended as comments.
;

loop_
_space_group_symop_operation_xyz
'x, y, z'
'-x, y+1/2, -z+1/2'
'-x, -y, -z'
'x, -y-1/2, z-1/2'

_cell_length_a                    8.8339(9)
_cell_length_b                    18.5422(19)
_cell_length_c                    25.291(2)
_cell_angle_alpha                 90
_cell_angle_beta                  98.855(3)
_cell_angle_gamma                 90
_cell_volume                      4093.2(7)
_cell_formula_units_Z             4
_cell_measurement_temperature     100.00
_cell_measurement_reflns_used     9176
_cell_measurement_theta_min       2.196
_cell_measurement_theta_max       30.523
_exptl_crystal_description        needle
_exptl_crystal_colour             green
_exptl_crystal_recrystallization_method 'from a mixture of dichloromethane and pentane.'
_exptl_crystal_density_meas       ?
_exptl_crystal_density_method     ?
_exptl_crystal_density_diffrn     1.313
_exptl_crystal_F_000              1704
_exptl_crystal_size_max           1.255
_exptl_crystal_size_mid           0.087
_exptl_crystal_size_min           0.073
_exptl_absorpt_coefficient_mu     0.938
_exptl_absorpt_correction_type    numerical
_exptl_absorpt_correction_T_min   0.5406
_exptl_absorpt_correction_T_max   1.0000
_exptl_absorpt_process_details
;
SADABS-2016/2 (Bruker,2016/2) was used for absorption correction.
wR2(int) was 0.1704 before and 0.0576 after correction.
The Ratio of minimum to maximum transmission is 0.5406.
The \l/2 correction factor is Not present.
;
_exptl_absorpt_special_details    ?
_shelx_estimated_absorpt_T_min    0.385
_shelx_estimated_absorpt_T_max    0.935
_exptl_transmission_factor_min    ?
_exptl_transmission_factor_max    ?
_exptl_special_details            ?
_diffrn_ambient_temperature       100.00
_diffrn_ambient_environment       N~2~
_diffrn_radiation_type            MoK\a
_diffrn_radiation_wavelength      0.71073
_diffrn_radiation_monochromator   'mirror optics'
_diffrn_measurement_ambient_temperature_device_make 'Oxford Cryostream 800'
_diffrn_radiation_probe           x-ray
_diffrn_source                    'microfocus sealed X-ray tube'
_diffrn_source_type               'Incoatec I\ms'
_diffrn_source_voltage            50.0
_diffrn_source_current            1.0
_diffrn_detector                  CPAD
_diffrn_detector_type             'Bruker PHOTON III'
_diffrn_detector_area_resol_mean  7.41
_diffrn_measurement_device        'four-circle diffractometer'
_diffrn_measurement_device_type   'Bruker D8 VENTURE dual wavelength Mo/Cu'
_diffrn_measurement_method        '\w and \f scans'
_diffrn_measurement_specimen_support 'MiTeGen micromount'
_diffrn_reflns_number             143037
_diffrn_reflns_av_unetI/netI      0.0245
_diffrn_reflns_av_R_equivalents   0.0573
_diffrn_reflns_theta_min          1.965
_diffrn_reflns_theta_max          30.561
_diffrn_reflns_theta_full         25.242
_diffrn_reflns_limit_h_min        -12
_diffrn_reflns_limit_h_max        11
_diffrn_reflns_limit_k_min        -26
_diffrn_reflns_limit_k_max        26
_diffrn_reflns_limit_l_min        -36
_diffrn_reflns_limit_l_max        35
_diffrn_standards_number          0
_diffrn_measured_fraction_theta_max 0.999
_diffrn_measured_fraction_theta_full 1.000
_diffrn_reflns_Laue_measured_fraction_max 0.999
_diffrn_reflns_Laue_measured_fraction_full 1.000
_diffrn_reflns_point_group_measured_fraction_max 0.999
_diffrn_reflns_point_group_measured_fraction_full 1.000
_reflns_number_total              12547
_reflns_number_gt                 10836
_reflns_threshold_expression      'I > 2\s(I)'
_reflns_Friedel_coverage          0.000
_reflns_Friedel_fraction_max      .
_reflns_Friedel_fraction_full     .
_reflns_special_details
;
 Reflections were merged by SHELXL according to the crystal
 class for the calculation of statistics and refinement.
 
 _reflns_Friedel_fraction is defined as the number of unique
 Friedel pairs measured divided by the number that would be
 possible theoretically, ignoring centric projections and
 systematic absences.
;
_computing_data_collection        'Bruker BIS V6.2.15/2021-03-16 and APEX4 2022.1-1'
_computing_cell_refinement        'SAINT V8.40B (?, 2016)'
_computing_data_reduction         'SAINT V8.40B (?, 2016)'
_computing_structure_solution     'XT  (Sheldrick, 2015)'
_computing_structure_refinement   'XL  (Sheldrick, 2008)'
_computing_molecular_graphics     'Olex2 1.5 (Dolomanov et al., 2009)'
_computing_publication_material   'Olex2 1.5 (Dolomanov et al., 2009)'
_refine_special_details           ?
_refine_ls_structure_factor_coef  Fsqd
_refine_ls_matrix_type            full
_refine_ls_weighting_scheme       calc
_refine_ls_weighting_details      'w=1/[\s^2^(Fo^2^)+(0.0363P)^2^+2.0602P] where P=(Fo^2^+2Fc^2^)/3'
_atom_sites_solution_primary      dual
_atom_sites_solution_secondary    ?
_atom_sites_solution_hydrogens    geom
_refine_ls_hydrogen_treatment     constr
_refine_ls_number_reflns          12547
_refine_ls_number_parameters      687
_refine_ls_number_restraints      540
_refine_ls_R_factor_all           0.0398
_refine_ls_R_factor_gt            0.0316
_refine_ls_wR_factor_ref          0.0824
_refine_ls_wR_factor_gt           0.0779
_refine_ls_goodness_of_fit_ref    1.042
_refine_ls_restrained_S_all       1.037
_refine_ls_shift/su_max           0.003
_refine_ls_shift/su_mean          0.000
_refine_diff_density_max          0.573
_refine_diff_density_min          -0.522
_refine_diff_density_rms          0.055
_refine_ls_extinction_method      none
_refine_ls_extinction_coef        .

loop_
_atom_type_symbol
_atom_type_description
_atom_type_scat_dispersion_real
_atom_type_scat_dispersion_imag
_atom_type_scat_source
'C' 'C' 0.0033 0.0016 'International Tables Vol C Tables 4.2.6.8 and 6.1.1.4'
'H' 'H' 0.0000 0.0000 'International Tables Vol C Tables 4.2.6.8 and 6.1.1.4'
'As' 'As' 0.0499 2.0058 'International Tables Vol C Tables 4.2.6.8 and 6.1.1.4'
'F' 'F' 0.0171 0.0103 'International Tables Vol C Tables 4.2.6.8 and 6.1.1.4'
'N' 'N' 0.0061 0.0033 'International Tables Vol C Tables 4.2.6.8 and 6.1.1.4'
'O' 'O' 0.0106 0.0060 'International Tables Vol C Tables 4.2.6.8 and 6.1.1.4'
'S' 'S' 0.1246 0.1234 'International Tables Vol C Tables 4.2.6.8 and 6.1.1.4'

_geom_special_details
;
 All esds (except the esd in the dihedral angle between two l.s. planes)
 are estimated using the full covariance matrix.  The cell esds are taken
 into account individually in the estimation of esds in distances, angles
 and torsion angles; correlations between esds in cell parameters are only
 used when they are defined by crystal symmetry.  An approximate (isotropic)
 treatment of cell esds is used for estimating esds involving l.s. planes.
;

loop_
_atom_site_label
_atom_site_type_symbol
_atom_site_fract_x
_atom_site_fract_y
_atom_site_fract_z
_atom_site_U_iso_or_equiv
_atom_site_adp_type
_atom_site_occupancy
_atom_site_site_symmetry_order
_atom_site_calc_flag
_atom_site_refinement_flags_posn
_atom_site_refinement_flags_adp
_atom_site_refinement_flags_occupancy
_atom_site_disorder_assembly
_atom_site_disorder_group
As1 As 0.37169(2) 0.62333(2) 0.56109(2) 0.01697(4) Uani 1 1 d . . . . .
S1 S 0.39472(4) 0.59040(2) 0.40539(2) 0.02347(7) Uani 1 1 d . . . . .
O1 O 0.46258(11) 0.71311(5) 0.55710(4) 0.02211(18) Uani 1 1 d . . . . .
F3 F 0.35293(15) 0.71148(6) 0.35196(5) 0.0482(3) Uani 1 1 d . . . . .
O2 O 0.42770(11) 0.63291(5) 0.63459(4) 0.02226(19) Uani 1 1 d . . . . .
F1 F 0.37530(15) 0.61931(6) 0.30279(4) 0.0472(3) Uani 1 1 d . . . . .
F2 F 0.57397(12) 0.66348(7) 0.35164(5) 0.0508(3) Uani 1 1 d . . . . .
N1 N 0.19948(12) 0.67202(6) 0.51546(4) 0.01781(19) Uani 1 1 d . . . . .
O3 O 0.46268(14) 0.63042(6) 0.45198(4) 0.0332(2) Uani 1 1 d . . . . .
O5 O 0.47624(14) 0.52559(6) 0.39622(5) 0.0349(2) Uani 1 1 d . . . . .
O4 O 0.23024(13) 0.58512(7) 0.39884(5) 0.0387(3) Uani 1 1 d . . . . .
N2 N 0.18193(12) 0.58261(6) 0.58762(4) 0.01747(19) Uani 1 1 d . . . . .
C15 C 0.07020(14) 0.63311(7) 0.50722(5) 0.0176(2) Uani 1 1 d . . . . .
C21 C 0.22437(14) 0.55078(7) 0.63653(5) 0.0180(2) Uani 1 1 d . . . . .
C16 C 0.05641(14) 0.58347(7) 0.55094(5) 0.0176(2) Uani 1 1 d . . . . .
C1 C 0.24703(15) 0.73303(7) 0.49173(5) 0.0193(2) Uani 1 1 d . . . . .
C18 C -0.19891(15) 0.55425(7) 0.50911(5) 0.0225(2) Uani 1 1 d . . . . .
H18 H -0.295098 0.531856 0.510210 0.027 Uiso 1 1 calc R U . . .
C17 C -0.08410(15) 0.54608(7) 0.55138(5) 0.0203(2) Uani 1 1 d . . . . .
H17 H -0.097711 0.515909 0.580645 0.024 Uiso 1 1 calc R U . . .
C3 C 0.47005(16) 0.81300(7) 0.49603(5) 0.0224(2) Uani 1 1 d . . . . .
C20 C -0.04713(15) 0.63430(7) 0.46195(5) 0.0203(2) Uani 1 1 d . . . . .
H20 H -0.034607 0.661681 0.431174 0.024 Uiso 1 1 calc R U . . .
C2 C 0.39632(15) 0.75322(7) 0.51557(5) 0.0201(2) Uani 1 1 d . . . . .
C6 C 0.16483(16) 0.77418(8) 0.45061(5) 0.0235(3) Uani 1 1 d . . . . .
H6 H 0.063468 0.760882 0.435565 0.028 Uiso 1 1 calc R U . . .
C22 C 0.36584(16) 0.58049(7) 0.66158(5) 0.0211(2) Uani 1 1 d . . . . .
C26 C 0.15301(15) 0.49440(7) 0.66055(5) 0.0196(2) Uani 1 1 d . . . . .
H26 H 0.059074 0.474562 0.643319 0.024 Uiso 1 1 calc R U . . .
C25 C 0.22151(16) 0.46835(7) 0.70951(5) 0.0213(2) Uani 1 1 d . . . . .
C35 C 0.42569(17) 0.64896(9) 0.35000(6) 0.0292(3) Uani 1 1 d . . . . .
C24 C 0.36034(17) 0.50031(8) 0.73384(5) 0.0258(3) Uani 1 1 d . . . . .
H24 H 0.404504 0.482827 0.768061 0.031 Uiso 1 1 calc R U . . .
C19 C -0.17767(15) 0.59574(8) 0.46322(5) 0.0223(2) Uani 1 1 d . . . . .
H19 H -0.256192 0.596436 0.432993 0.027 Uiso 1 1 calc R U . . .
C27 C 0.14749(17) 0.40667(8) 0.73694(5) 0.0251(3) Uani 1 1 d D U . . .
C11 C 0.63616(17) 0.83245(8) 0.51783(6) 0.0274(3) Uani 1 1 d . . . . .
C5 C 0.23251(17) 0.83417(8) 0.43220(6) 0.0254(3) Uani 1 1 d D . . . .
C4 C 0.38337(17) 0.85157(7) 0.45519(6) 0.0250(3) Uani 1 1 d . . . . .
H4 H 0.429090 0.892715 0.441770 0.030 Uiso 1 1 calc R U . . .
C23 C 0.43739(17) 0.55536(8) 0.71160(6) 0.0262(3) Uani 1 1 d D . . . .
C31A C 0.5944(3) 0.58485(14) 0.73795(9) 0.0280(5) Uani 0.847(7) 1 d D U P A 1
C12 C 0.73982(18) 0.76896(9) 0.50764(7) 0.0344(3) Uani 1 1 d . . . . .
H12A H 0.728251 0.759265 0.469141 0.052 Uiso 1 1 calc R U . . .
H12B H 0.710479 0.726019 0.526257 0.052 Uiso 1 1 calc R U . . .
H12C H 0.846803 0.781138 0.521043 0.052 Uiso 1 1 calc R U . . .
C7A C 0.1494(5) 0.87935(19) 0.38558(14) 0.0299(7) Uani 0.815(4) 1 d D . P B 1
C14 C 0.6899(2) 0.89889(9) 0.48962(8) 0.0381(4) Uani 1 1 d . . . . .
H14A H 0.796998 0.909278 0.504144 0.057 Uiso 1 1 calc R U . . .
H14B H 0.626032 0.940441 0.495555 0.057 Uiso 1 1 calc R U . . .
H14C H 0.680924 0.889365 0.451147 0.057 Uiso 1 1 calc R U . . .
C13 C 0.6543(2) 0.84876(9) 0.57793(7) 0.0342(3) Uani 1 1 d . . . . .
H13A H 0.624249 0.806322 0.596958 0.051 Uiso 1 1 calc R U . . .
H13B H 0.588777 0.889645 0.583992 0.051 Uiso 1 1 calc R U . . .
H13C H 0.761429 0.860734 0.591255 0.051 Uiso 1 1 calc R U . . .
C28A C 0.0897(5) 0.3477(3) 0.6965(3) 0.0287(7) Uani 0.787(11) 1 d D U P C 1
H28A H 0.012598 0.367966 0.668460 0.043 Uiso 0.787(11) 1 calc R U P C 1
H28B H 0.043936 0.308607 0.714789 0.043 Uiso 0.787(11) 1 calc R U P C 1
H28C H 0.175702 0.328790 0.680437 0.043 Uiso 0.787(11) 1 calc R U P C 1
C32A C 0.7165(3) 0.57584(16) 0.70127(12) 0.0361(6) Uani 0.847(7) 1 d D . P A 1
H32A H 0.720495 0.525259 0.690334 0.054 Uiso 0.847(7) 1 calc R U P A 1
H32B H 0.816696 0.590282 0.720586 0.054 Uiso 0.847(7) 1 calc R U P A 1
H32C H 0.690277 0.606245 0.669478 0.054 Uiso 0.847(7) 1 calc R U P A 1
C34A C 0.5767(4) 0.66529(15) 0.75082(10) 0.0382(6) Uani 0.847(7) 1 d D . P A 1
H34A H 0.542248 0.691814 0.717632 0.057 Uiso 0.847(7) 1 calc R U P A 1
H34B H 0.675549 0.684526 0.767914 0.057 Uiso 0.847(7) 1 calc R U P A 1
H34C H 0.501051 0.670731 0.775108 0.057 Uiso 0.847(7) 1 calc R U P A 1
C30A C 0.0043(4) 0.43802(15) 0.75774(16) 0.0381(8) Uani 0.787(11) 1 d D U P C 1
H30A H 0.035736 0.477621 0.782682 0.057 Uiso 0.787(11) 1 calc R U P C 1
H30B H -0.044540 0.400083 0.776173 0.057 Uiso 0.787(11) 1 calc R U P C 1
H30C H -0.068444 0.456096 0.727459 0.057 Uiso 0.787(11) 1 calc R U P C 1
C33A C 0.6513(3) 0.54478(16) 0.79068(10) 0.0409(6) Uani 0.847(7) 1 d D . P A 1
H33A H 0.576481 0.550506 0.815222 0.061 Uiso 0.847(7) 1 calc R U P A 1
H33B H 0.750023 0.564932 0.807094 0.061 Uiso 0.847(7) 1 calc R U P A 1
H33C H 0.663759 0.493431 0.783231 0.061 Uiso 0.847(7) 1 calc R U P A 1
C39A C 0.1630(4) 0.74939(17) 0.68233(14) 0.0417(6) Uani 0.688(3) 1 d D . P D 1
H39A H 0.182470 0.780432 0.714512 0.050 Uiso 0.688(3) 1 calc R U P D 1
H39B H 0.258486 0.722472 0.679928 0.050 Uiso 0.688(3) 1 calc R U P D 1
C38A C 0.1280(5) 0.7958(3) 0.63490(19) 0.0419(8) Uani 0.688(3) 1 d D . P D 1
H38A H 0.027554 0.818946 0.635912 0.050 Uiso 0.688(3) 1 calc R U P D 1
H38B H 0.116630 0.764539 0.602779 0.050 Uiso 0.688(3) 1 calc R U P D 1
C37A C 0.2444(8) 0.8552(4) 0.6278(3) 0.0702(18) Uani 0.688(3) 1 d D . P D 1
H37A H 0.258375 0.886354 0.660041 0.084 Uiso 0.688(3) 1 calc R U P D 1
H37B H 0.344388 0.832603 0.625130 0.084 Uiso 0.688(3) 1 calc R U P D 1
C29A C 0.2540(5) 0.3738(3) 0.78273(17) 0.0491(11) Uani 0.787(11) 1 d D U P C 1
H29A H 0.347084 0.356924 0.769986 0.074 Uiso 0.787(11) 1 calc R U P C 1
H29B H 0.203111 0.333027 0.797289 0.074 Uiso 0.787(11) 1 calc R U P C 1
H29C H 0.281087 0.410107 0.810765 0.074 Uiso 0.787(11) 1 calc R U P C 1
C8A C 0.2530(3) 0.89104(15) 0.34349(10) 0.0506(7) Uani 0.815(4) 1 d D . P B 1
H8AA H 0.342902 0.919190 0.358993 0.076 Uiso 0.815(4) 1 calc R U P B 1
H8AB H 0.196652 0.917211 0.312995 0.076 Uiso 0.815(4) 1 calc R U P B 1
H8AC H 0.286284 0.844238 0.331403 0.076 Uiso 0.815(4) 1 calc R U P B 1
C10A C 0.0043(4) 0.84366(18) 0.35881(14) 0.0682(11) Uani 0.815(4) 1 d D . P B 1
H10A H 0.027951 0.795245 0.346862 0.102 Uiso 0.815(4) 1 calc R U P B 1
H10B H -0.040968 0.872463 0.327887 0.102 Uiso 0.815(4) 1 calc R U P B 1
H10C H -0.068516 0.840072 0.384283 0.102 Uiso 0.815(4) 1 calc R U P B 1
C9A C 0.1090(4) 0.95122(14) 0.40893(10) 0.0601(10) Uani 0.815(4) 1 d D . P B 1
H9AA H 0.041980 0.942871 0.435789 0.090 Uiso 0.815(4) 1 calc R U P B 1
H9AB H 0.056112 0.981789 0.380280 0.090 Uiso 0.815(4) 1 calc R U P B 1
H9AC H 0.203022 0.975284 0.425736 0.090 Uiso 0.815(4) 1 calc R U P B 1
C40A C 0.0384(4) 0.69588(17) 0.68958(17) 0.0549(8) Uani 0.688(3) 1 d D . P D 1
H40A H 0.070643 0.667238 0.721927 0.082 Uiso 0.688(3) 1 calc R U P D 1
H40B H -0.056058 0.721906 0.693081 0.082 Uiso 0.688(3) 1 calc R U P D 1
H40C H 0.020096 0.663840 0.658434 0.082 Uiso 0.688(3) 1 calc R U P D 1
C36A C 0.1994(8) 0.8993(3) 0.5816(3) 0.087(2) Uani 0.688(3) 1 d D . P D 1
H36A H 0.278022 0.935985 0.579364 0.131 Uiso 0.688(3) 1 calc R U P D 1
H36B H 0.187801 0.869102 0.549415 0.131 Uiso 0.688(3) 1 calc R U P D 1
H36C H 0.101716 0.922898 0.584355 0.131 Uiso 0.688(3) 1 calc R U P D 1
C10B C -0.0178(12) 0.9075(7) 0.4137(5) 0.051(3) Uani 0.185(4) 1 d D . P B 2
H10D H -0.082522 0.864377 0.408817 0.077 Uiso 0.185(4) 1 calc R U P B 2
H10E H -0.068551 0.947090 0.392151 0.077 Uiso 0.185(4) 1 calc R U P B 2
H10F H -0.001332 0.921395 0.451542 0.077 Uiso 0.185(4) 1 calc R U P B 2
C7B C 0.1381(14) 0.8914(7) 0.3957(5) 0.023(3) Uani 0.185(4) 1 d D . P B 2
C9B C 0.2128(16) 0.9647(5) 0.3924(5) 0.054(3) Uani 0.185(4) 1 d D . P B 2
H9BA H 0.261558 0.979505 0.428153 0.080 Uiso 0.185(4) 1 calc R U P B 2
H9BB H 0.134705 1.000122 0.378219 0.080 Uiso 0.185(4) 1 calc R U P B 2
H9BC H 0.290305 0.961632 0.368593 0.080 Uiso 0.185(4) 1 calc R U P B 2
C8B C 0.1089(16) 0.8557(6) 0.3406(4) 0.051(4) Uani 0.185(4) 1 d D . P B 2
H8BA H 0.206729 0.848110 0.327630 0.077 Uiso 0.185(4) 1 calc R U P B 2
H8BB H 0.043298 0.886966 0.315534 0.077 Uiso 0.185(4) 1 calc R U P B 2
H8BC H 0.058083 0.809154 0.343225 0.077 Uiso 0.185(4) 1 calc R U P B 2
C32B C 0.6883(15) 0.5878(8) 0.7178(6) 0.032(2) Uani 0.153(7) 1 d D . P A 2
H32D H 0.699614 0.535548 0.714291 0.048 Uiso 0.153(7) 1 calc R U P A 2
H32E H 0.782305 0.607884 0.738152 0.048 Uiso 0.153(7) 1 calc R U P A 2
H32F H 0.669734 0.609840 0.682174 0.048 Uiso 0.153(7) 1 calc R U P A 2
C31B C 0.5539(14) 0.6037(6) 0.7470(4) 0.0278(7) Uani 0.153(7) 1 d D U P A 2
C33B C 0.5918(19) 0.5688(11) 0.8039(5) 0.048(4) Uani 0.153(7) 1 d D . P A 2
H33D H 0.507371 0.577840 0.823984 0.072 Uiso 0.153(7) 1 calc R U P A 2
H33E H 0.686287 0.589926 0.822997 0.072 Uiso 0.153(7) 1 calc R U P A 2
H33F H 0.605502 0.516649 0.800203 0.072 Uiso 0.153(7) 1 calc R U P A 2
C34B C 0.518(2) 0.6825(7) 0.7508(7) 0.042(3) Uani 0.153(7) 1 d D . P A 2
H34D H 0.506583 0.704123 0.715101 0.063 Uiso 0.153(7) 1 calc R U P A 2
H34E H 0.602264 0.706393 0.774198 0.063 Uiso 0.153(7) 1 calc R U P A 2
H34F H 0.423018 0.688319 0.765726 0.063 Uiso 0.153(7) 1 calc R U P A 2
C36B C 0.257(3) 0.9179(11) 0.5887(11) 0.064(5) Uani 0.221(3) 1 d D . P E 2
H36D H 0.354528 0.943926 0.591537 0.096 Uiso 0.221(3) 1 calc R U P E 2
H36E H 0.230734 0.898035 0.552530 0.096 Uiso 0.221(3) 1 calc R U P E 2
H36F H 0.176301 0.951103 0.595835 0.096 Uiso 0.221(3) 1 calc R U P E 2
C37B C 0.2717(16) 0.8579(9) 0.6285(6) 0.039(3) Uani 0.221(3) 1 d D . P E 2
H37C H 0.354099 0.824606 0.621688 0.046 Uiso 0.221(3) 1 calc R U P E 2
H37D H 0.299561 0.877776 0.665077 0.046 Uiso 0.221(3) 1 calc R U P E 2
C38B C 0.1257(17) 0.8182(7) 0.6247(7) 0.045(3) Uani 0.221(3) 1 d D . P E 2
H38C H 0.049830 0.851959 0.635944 0.054 Uiso 0.221(3) 1 calc R U P E 2
H38D H 0.091776 0.807997 0.586290 0.054 Uiso 0.221(3) 1 calc R U P E 2
C39B C 0.112(2) 0.7504(8) 0.6536(8) 0.066(3) Uani 0.221(3) 1 d D U P E 2
H39C H 0.191793 0.717743 0.643405 0.079 Uiso 0.221(3) 1 calc R U P E 2
H39D H 0.143363 0.761436 0.692034 0.079 Uiso 0.221(3) 1 calc R U P E 2
C40B C -0.0232(16) 0.7093(6) 0.6499(6) 0.076(3) Uani 0.221(3) 1 d D . P E 2
H40D H -0.004401 0.666441 0.672641 0.114 Uiso 0.221(3) 1 calc R U P E 2
H40E H -0.104156 0.738461 0.661744 0.114 Uiso 0.221(3) 1 calc R U P E 2
H40F H -0.055274 0.694360 0.612662 0.114 Uiso 0.221(3) 1 calc R U P E 2
C29B C 0.2887(13) 0.3584(7) 0.7680(5) 0.034(2) Uani 0.213(11) 1 d D U P C 2
H29D H 0.358453 0.345315 0.742940 0.051 Uiso 0.213(11) 1 calc R U P C 2
H29E H 0.247835 0.314425 0.782088 0.051 Uiso 0.213(11) 1 calc R U P C 2
H29F H 0.344488 0.386396 0.797630 0.051 Uiso 0.213(11) 1 calc R U P C 2
C28B C 0.059(3) 0.3536(13) 0.6985(10) 0.045(4) Uani 0.213(11) 1 d D U P C 2
H28D H -0.040549 0.374276 0.683922 0.068 Uiso 0.213(11) 1 calc R U P C 2
H28E H 0.044159 0.308766 0.717503 0.068 Uiso 0.213(11) 1 calc R U P C 2
H28F H 0.117083 0.343514 0.669255 0.068 Uiso 0.213(11) 1 calc R U P C 2
C30B C 0.0682(19) 0.4332(5) 0.7806(6) 0.039(3) Uani 0.213(11) 1 d D U P C 2
H30D H 0.140842 0.459758 0.806675 0.058 Uiso 0.213(11) 1 calc R U P C 2
H30E H 0.026958 0.392195 0.798211 0.058 Uiso 0.213(11) 1 calc R U P C 2
H30F H -0.015895 0.465278 0.765668 0.058 Uiso 0.213(11) 1 calc R U P C 2
C40C C 0.251(5) 0.9337(18) 0.587(2) 0.053(5) Uani 0.091(2) 1 d D . P F 3
H40G H 0.238380 0.937354 0.548125 0.079 Uiso 0.091(2) 1 calc R U P F 3
H40H H 0.360200 0.927238 0.601381 0.079 Uiso 0.091(2) 1 calc R U P F 3
H40I H 0.213896 0.977948 0.602007 0.079 Uiso 0.091(2) 1 calc R U P F 3
C39C C 0.162(3) 0.8702(11) 0.6028(10) 0.048(3) Uani 0.091(2) 1 d D U P F 3
H39E H 0.071093 0.890581 0.615910 0.058 Uiso 0.091(2) 1 calc R U P F 3
H39F H 0.123280 0.844654 0.569061 0.058 Uiso 0.091(2) 1 calc R U P F 3
C38C C 0.224(3) 0.8129(13) 0.6423(10) 0.055(3) Uani 0.091(2) 1 d D . P F 3
H38E H 0.268662 0.836482 0.676205 0.065 Uiso 0.091(2) 1 calc R U P F 3
H38F H 0.306869 0.786884 0.628307 0.065 Uiso 0.091(2) 1 calc R U P F 3
C37C C 0.101(4) 0.757(2) 0.6546(15) 0.054(4) Uani 0.091(2) 1 d D U P F 3
H37E H -0.001576 0.778621 0.653522 0.065 Uiso 0.091(2) 1 calc R U P F 3
H37F H 0.094013 0.714680 0.630104 0.065 Uiso 0.091(2) 1 calc R U P F 3
C36C C 0.175(3) 0.7368(13) 0.7117(11) 0.055(3) Uani 0.091(2) 1 d D . P F 3
H36G H 0.282239 0.723924 0.711957 0.082 Uiso 0.091(2) 1 calc R U P F 3
H36H H 0.120089 0.695676 0.724292 0.082 Uiso 0.091(2) 1 calc R U P F 3
H36I H 0.168278 0.778123 0.735462 0.082 Uiso 0.091(2) 1 calc R U P F 3

loop_
_atom_site_aniso_label
_atom_site_aniso_U_11
_atom_site_aniso_U_22
_atom_site_aniso_U_33
_atom_site_aniso_U_23
_atom_site_aniso_U_13
_atom_site_aniso_U_12
As1 0.01534(6) 0.01745(6) 0.01758(6) 0.00085(4) 0.00080(4) -0.00095(4)
S1 0.01837(14) 0.02718(16) 0.02592(16) 0.00598(12) 0.00676(12) 0.00248(12)
O1 0.0211(4) 0.0205(4) 0.0233(4) 0.0035(3) -0.0012(4) -0.0039(3)
F3 0.0617(7) 0.0324(5) 0.0552(7) 0.0173(5) 0.0240(6) 0.0154(5)
O2 0.0241(5) 0.0229(4) 0.0184(4) 0.0013(3) -0.0012(3) -0.0067(4)
F1 0.0584(7) 0.0575(7) 0.0246(5) 0.0066(4) 0.0033(5) 0.0085(5)
F2 0.0304(5) 0.0721(8) 0.0538(7) 0.0215(6) 0.0188(5) -0.0077(5)
N1 0.0166(5) 0.0186(5) 0.0182(5) 0.0006(4) 0.0027(4) 0.0010(4)
O3 0.0305(6) 0.0430(6) 0.0273(5) -0.0020(5) 0.0081(4) 0.0067(5)
O5 0.0405(6) 0.0282(5) 0.0352(6) 0.0023(4) 0.0028(5) 0.0113(5)
O4 0.0199(5) 0.0456(7) 0.0511(7) 0.0145(6) 0.0076(5) -0.0040(5)
N2 0.0167(5) 0.0192(5) 0.0163(5) -0.0004(4) 0.0019(4) -0.0006(4)
C15 0.0158(5) 0.0196(5) 0.0176(5) -0.0012(4) 0.0029(4) 0.0018(4)
C21 0.0186(5) 0.0201(5) 0.0149(5) -0.0010(4) 0.0012(4) 0.0001(4)
C16 0.0159(5) 0.0194(5) 0.0172(5) -0.0017(4) 0.0019(4) 0.0005(4)
C1 0.0197(6) 0.0188(5) 0.0201(6) 0.0007(4) 0.0050(4) 0.0006(4)
C18 0.0166(6) 0.0249(6) 0.0255(6) -0.0042(5) 0.0020(5) -0.0012(5)
C17 0.0169(5) 0.0225(6) 0.0215(6) -0.0015(5) 0.0034(4) -0.0015(4)
C3 0.0243(6) 0.0188(6) 0.0247(6) 0.0002(5) 0.0057(5) -0.0022(5)
C20 0.0186(6) 0.0248(6) 0.0172(5) -0.0010(4) 0.0013(4) 0.0030(5)
C2 0.0212(6) 0.0182(5) 0.0208(6) 0.0007(4) 0.0032(5) 0.0006(4)
C6 0.0224(6) 0.0249(6) 0.0232(6) 0.0036(5) 0.0034(5) 0.0036(5)
C22 0.0231(6) 0.0204(6) 0.0187(6) -0.0003(4) 0.0003(5) -0.0041(5)
C26 0.0193(6) 0.0219(6) 0.0175(5) -0.0005(4) 0.0025(4) -0.0016(4)
C25 0.0242(6) 0.0232(6) 0.0168(5) 0.0002(4) 0.0044(5) -0.0020(5)
C35 0.0258(7) 0.0330(7) 0.0307(7) 0.0081(6) 0.0103(6) 0.0037(6)
C24 0.0296(7) 0.0281(7) 0.0179(6) 0.0029(5) -0.0023(5) -0.0042(5)
C19 0.0172(6) 0.0278(6) 0.0206(6) -0.0041(5) -0.0015(4) 0.0033(5)
C27 0.0282(7) 0.0291(7) 0.0181(6) 0.0035(5) 0.0040(5) -0.0050(5)
C11 0.0255(7) 0.0234(6) 0.0335(7) 0.0016(5) 0.0045(6) -0.0055(5)
C5 0.0285(7) 0.0238(6) 0.0242(6) 0.0055(5) 0.0057(5) 0.0045(5)
C4 0.0301(7) 0.0195(6) 0.0266(6) 0.0028(5) 0.0080(5) -0.0003(5)
C23 0.0276(7) 0.0285(7) 0.0200(6) 0.0018(5) -0.0041(5) -0.0068(5)
C31A 0.0260(9) 0.0325(11) 0.0224(8) 0.0014(7) -0.0060(7) -0.0064(8)
C12 0.0242(7) 0.0305(7) 0.0491(9) 0.0005(7) 0.0078(6) -0.0026(6)
C7A 0.0388(13) 0.0250(12) 0.0263(15) 0.0075(10) 0.0062(11) 0.0101(9)
C14 0.0359(9) 0.0315(8) 0.0469(10) 0.0066(7) 0.0063(7) -0.0129(7)
C13 0.0342(8) 0.0317(8) 0.0348(8) -0.0031(6) -0.0009(6) -0.0108(6)
C28A 0.0330(14) 0.0252(12) 0.0298(14) 0.0020(9) 0.0108(11) -0.0055(10)
C32A 0.0199(10) 0.0520(14) 0.0341(13) 0.0037(11) -0.0032(9) -0.0078(9)
C34A 0.0396(15) 0.0388(12) 0.0319(10) -0.0059(9) -0.0083(10) -0.0122(10)
C30A 0.0438(16) 0.0404(13) 0.0356(16) -0.0077(11) 0.0235(13) -0.0089(11)
C33A 0.0314(13) 0.0554(14) 0.0309(11) 0.0092(10) -0.0109(9) -0.0100(10)
C39A 0.0375(14) 0.0431(14) 0.0455(16) -0.0142(13) 0.0095(12) 0.0081(11)
C38A 0.0337(15) 0.051(2) 0.0417(19) -0.0156(15) 0.0072(12) 0.0108(16)
C37A 0.066(3) 0.062(3) 0.096(4) -0.027(2) 0.054(3) -0.006(2)
C29A 0.0406(18) 0.065(2) 0.0371(17) 0.0323(16) -0.0101(14) -0.0218(15)
C8A 0.0612(16) 0.0590(15) 0.0355(12) 0.0228(11) 0.0199(11) 0.0240(13)
C10A 0.0582(18) 0.0683(19) 0.0664(19) 0.0417(16) -0.0279(15) -0.0100(14)
C9A 0.106(3) 0.0398(13) 0.0364(12) 0.0111(10) 0.0169(14) 0.0422(16)
C40A 0.0514(17) 0.0441(15) 0.075(2) -0.0210(15) 0.0285(16) 0.0022(12)
C36A 0.099(5) 0.056(3) 0.121(4) -0.016(2) 0.065(4) 0.018(3)
C10B 0.048(6) 0.061(7) 0.049(6) 0.034(5) 0.020(5) 0.032(5)
C7B 0.026(5) 0.029(6) 0.011(4) 0.004(4) -0.006(3) -0.009(4)
C9B 0.070(8) 0.025(4) 0.055(7) 0.015(4) -0.023(6) -0.012(4)
C8B 0.075(9) 0.043(5) 0.029(4) -0.008(4) -0.013(5) 0.033(6)
C32B 0.028(4) 0.041(6) 0.023(5) -0.002(4) -0.005(3) -0.005(3)
C31B 0.0263(13) 0.0326(14) 0.0216(12) 0.0006(12) -0.0056(11) -0.0066(12)
C33B 0.032(7) 0.077(9) 0.027(4) 0.017(5) -0.018(4) -0.035(6)
C34B 0.036(7) 0.032(2) 0.052(7) -0.017(3) -0.010(6) -0.013(3)
C36B 0.077(10) 0.064(9) 0.057(8) 0.018(8) 0.032(7) 0.046(7)
C37B 0.040(4) 0.049(5) 0.026(5) -0.003(4) 0.002(3) 0.027(3)
C38B 0.042(4) 0.043(5) 0.048(6) -0.014(4) 0.001(4) 0.025(3)
C39B 0.091(7) 0.036(4) 0.080(7) -0.011(4) 0.043(5) 0.036(4)
C40B 0.094(6) 0.049(5) 0.100(10) -0.003(6) 0.057(6) 0.032(4)
C29B 0.034(3) 0.045(5) 0.028(4) 0.024(4) 0.016(3) 0.003(3)
C28B 0.067(10) 0.039(7) 0.025(5) 0.009(4) -0.002(7) -0.030(7)
C30B 0.046(6) 0.032(4) 0.045(5) 0.008(3) 0.029(5) 0.000(3)
C40C 0.058(6) 0.046(5) 0.060(12) 0.002(6) 0.028(6) 0.027(5)
C39C 0.057(5) 0.042(4) 0.053(5) -0.004(4) 0.032(4) 0.029(3)
C38C 0.059(5) 0.047(5) 0.064(6) 0.003(4) 0.027(4) 0.026(3)
C37C 0.058(5) 0.045(5) 0.065(5) 0.003(5) 0.028(4) 0.027(4)
C36C 0.059(6) 0.045(7) 0.066(5) 0.003(5) 0.028(4) 0.026(5)

loop_
_geom_bond_atom_site_label_1
_geom_bond_atom_site_label_2
_geom_bond_distance
_geom_bond_site_symmetry_2
_geom_bond_publ_flag
As1 O1 1.8578(9) . ?
As1 O2 1.8570(10) . ?
As1 N1 1.9800(11) . ?
As1 N2 2.0436(11) . ?
S1 O3 1.4427(12) . ?
S1 O5 1.4381(11) . ?
S1 O4 1.4402(12) . ?
S1 C35 1.8259(15) . ?
O1 C2 1.3452(16) . ?
F3 C35 1.3302(18) . ?
O2 C22 1.3507(16) . ?
F1 C35 1.328(2) . ?
F2 C35 1.3317(18) . ?
N1 C15 1.3397(16) . ?
N1 C1 1.3763(16) . ?
N2 C21 1.3697(16) . ?
N2 C16 1.3319(16) . ?
C15 C16 1.4581(17) . ?
C15 C20 1.4213(17) . ?
C21 C22 1.4223(18) . ?
C21 C26 1.4061(18) . ?
C16 C17 1.4233(17) . ?
C1 C2 1.4137(18) . ?
C1 C6 1.3993(18) . ?
C18 H18 0.9500 . ?
C18 C17 1.3640(18) . ?
C18 C19 1.429(2) . ?
C17 H17 0.9500 . ?
C3 C2 1.4130(18) . ?
C3 C11 1.529(2) . ?
C3 C4 1.386(2) . ?
C20 H20 0.9500 . ?
C20 C19 1.3614(19) . ?
C6 H6 0.9500 . ?
C6 C5 1.377(2) . ?
C22 C23 1.4039(18) . ?
C26 H26 0.9500 . ?
C26 C25 1.3790(18) . ?
C25 C24 1.4148(19) . ?
C25 C27 1.5352(19) . ?
C24 H24 0.9500 . ?
C24 C23 1.393(2) . ?
C19 H19 0.9500 . ?
C27 C28A 1.529(4) . ?
C27 C30A 1.555(3) . ?
C27 C29A 1.504(3) . ?
C27 C29B 1.635(10) . ?
C27 C28B 1.511(13) . ?
C27 C30B 1.479(8) . ?
C11 C12 1.537(2) . ?
C11 C14 1.535(2) . ?
C11 C13 1.534(2) . ?
C5 C4 1.407(2) . ?
C5 C7A 1.537(4) . ?
C5 C7B 1.561(13) . ?
C4 H4 0.9500 . ?
C23 C31A 1.543(2) . ?
C23 C31B 1.543(2) . ?
C31A C32A 1.537(3) . ?
C31A C34A 1.540(3) . ?
C31A C33A 1.542(3) . ?
C12 H12A 0.9800 . ?
C12 H12B 0.9800 . ?
C12 H12C 0.9800 . ?
C7A C8A 1.522(4) . ?
C7A C10A 1.508(5) . ?
C7A C9A 1.522(4) . ?
C14 H14A 0.9800 . ?
C14 H14B 0.9800 . ?
C14 H14C 0.9800 . ?
C13 H13A 0.9800 . ?
C13 H13B 0.9800 . ?
C13 H13C 0.9800 . ?
C28A H28A 0.9800 . ?
C28A H28B 0.9800 . ?
C28A H28C 0.9800 . ?
C32A H32A 0.9800 . ?
C32A H32B 0.9800 . ?
C32A H32C 0.9800 . ?
C34A H34A 0.9800 . ?
C34A H34B 0.9800 . ?
C34A H34C 0.9800 . ?
C30A H30A 0.9800 . ?
C30A H30B 0.9800 . ?
C30A H30C 0.9800 . ?
C33A H33A 0.9800 . ?
C33A H33B 0.9800 . ?
C33A H33C 0.9800 . ?
C39A H39A 0.9900 . ?
C39A H39B 0.9900 . ?
C39A C38A 1.470(5) . ?
C39A C40A 1.514(4) . ?
C38A H38A 0.9900 . ?
C38A H38B 0.9900 . ?
C38A C37A 1.537(6) . ?
C37A H37A 0.9900 . ?
C37A H37B 0.9900 . ?
C37A C36A 1.431(8) . ?
C29A H29A 0.9800 . ?
C29A H29B 0.9800 . ?
C29A H29C 0.9800 . ?
C8A H8AA 0.9800 . ?
C8A H8AB 0.9800 . ?
C8A H8AC 0.9800 . ?
C10A H10A 0.9800 . ?
C10A H10B 0.9800 . ?
C10A H10C 0.9800 . ?
C9A H9AA 0.9800 . ?
C9A H9AB 0.9800 . ?
C9A H9AC 0.9800 . ?
C40A H40A 0.9800 . ?
C40A H40B 0.9800 . ?
C40A H40C 0.9800 . ?
C36A H36A 0.9800 . ?
C36A H36B 0.9800 . ?
C36A H36C 0.9800 . ?
C10B H10D 0.9800 . ?
C10B H10E 0.9800 . ?
C10B H10F 0.9800 . ?
C10B C7B 1.545(13) . ?
C7B C9B 1.519(14) . ?
C7B C8B 1.528(13) . ?
C9B H9BA 0.9800 . ?
C9B H9BB 0.9800 . ?
C9B H9BC 0.9800 . ?
C8B H8BA 0.9800 . ?
C8B H8BB 0.9800 . ?
C8B H8BC 0.9800 . ?
C32B H32D 0.9800 . ?
C32B H32E 0.9800 . ?
C32B H32F 0.9800 . ?
C32B C31B 1.521(14) . ?
C31B C33B 1.565(12) . ?
C31B C34B 1.500(13) . ?
C33B H33D 0.9800 . ?
C33B H33E 0.9800 . ?
C33B H33F 0.9800 . ?
C34B H34D 0.9800 . ?
C34B H34E 0.9800 . ?
C34B H34F 0.9800 . ?
C36B H36D 0.9800 . ?
C36B H36E 0.9800 . ?
C36B H36F 0.9800 . ?
C36B C37B 1.493(13) . ?
C37B H37C 0.9900 . ?
C37B H37D 0.9900 . ?
C37B C38B 1.475(14) . ?
C38B H38C 0.9900 . ?
C38B H38D 0.9900 . ?
C38B C39B 1.468(14) . ?
C39B H39C 0.9900 . ?
C39B H39D 0.9900 . ?
C39B C40B 1.411(15) . ?
C40B H40D 0.9800 . ?
C40B H40E 0.9800 . ?
C40B H40F 0.9800 . ?
C29B H29D 0.9800 . ?
C29B H29E 0.9800 . ?
C29B H29F 0.9800 . ?
C28B H28D 0.9800 . ?
C28B H28E 0.9800 . ?
C28B H28F 0.9800 . ?
C30B H30D 0.9800 . ?
C30B H30E 0.9800 . ?
C30B H30F 0.9800 . ?
C40C H40G 0.9800 . ?
C40C H40H 0.9800 . ?
C40C H40I 0.9800 . ?
C40C C39C 1.503(19) . ?
C39C H39E 0.9900 . ?
C39C H39F 0.9900 . ?
C39C C38C 1.502(18) . ?
C38C H38E 0.9900 . ?
C38C H38F 0.9900 . ?
C38C C37C 1.569(19) . ?
C37C H37E 0.9900 . ?
C37C H37F 0.9900 . ?
C37C C36C 1.536(19) . ?
C36C H36G 0.9800 . ?
C36C H36H 0.9800 . ?
C36C H36I 0.9800 . ?

loop_
_geom_angle_atom_site_label_1
_geom_angle_atom_site_label_2
_geom_angle_atom_site_label_3
_geom_angle
_geom_angle_site_symmetry_1
_geom_angle_site_symmetry_3
_geom_angle_publ_flag
O1 As1 N1 81.92(4) . . ?
O1 As1 N2 137.06(4) . . ?
O2 As1 O1 85.28(4) . . ?
O2 As1 N1 127.03(4) . . ?
O2 As1 N2 79.18(4) . . ?
N1 As1 N2 76.37(4) . . ?
O3 S1 C35 103.18(8) . . ?
O5 S1 O3 113.94(7) . . ?
O5 S1 O4 116.49(8) . . ?
O5 S1 C35 103.61(7) . . ?
O4 S1 O3 114.50(8) . . ?
O4 S1 C35 102.70(7) . . ?
C2 O1 As1 113.46(8) . . ?
C22 O2 As1 111.77(8) . . ?
C15 N1 As1 113.91(8) . . ?
C15 N1 C1 133.22(11) . . ?
C1 N1 As1 111.74(8) . . ?
C21 N2 As1 109.35(8) . . ?
C16 N2 As1 113.82(8) . . ?
C16 N2 C21 135.80(11) . . ?
N1 C15 C16 113.00(11) . . ?
N1 C15 C20 127.99(12) . . ?
C20 C15 C16 119.00(11) . . ?
N2 C21 C22 109.57(11) . . ?
N2 C21 C26 129.19(12) . . ?
C26 C21 C22 121.14(11) . . ?
N2 C16 C15 112.20(11) . . ?
N2 C16 C17 128.49(12) . . ?
C17 C16 C15 119.23(11) . . ?
N1 C1 C2 111.03(11) . . ?
N1 C1 C6 127.88(12) . . ?
C6 C1 C2 121.06(12) . . ?
C17 C18 H18 119.3 . . ?
C17 C18 C19 121.45(12) . . ?
C19 C18 H18 119.3 . . ?
C16 C17 H17 120.5 . . ?
C18 C17 C16 118.94(12) . . ?
C18 C17 H17 120.5 . . ?
C2 C3 C11 121.82(12) . . ?
C4 C3 C2 115.72(13) . . ?
C4 C3 C11 122.44(12) . . ?
C15 C20 H20 120.4 . . ?
C19 C20 C15 119.23(12) . . ?
C19 C20 H20 120.4 . . ?
O1 C2 C1 116.86(11) . . ?
O1 C2 C3 122.57(12) . . ?
C3 C2 C1 120.57(12) . . ?
C1 C6 H6 120.4 . . ?
C5 C6 C1 119.27(13) . . ?
C5 C6 H6 120.4 . . ?
O2 C22 C21 116.73(11) . . ?
O2 C22 C23 122.22(12) . . ?
C23 C22 C21 121.05(12) . . ?
C21 C26 H26 120.5 . . ?
C25 C26 C21 118.97(12) . . ?
C25 C26 H26 120.5 . . ?
C26 C25 C24 118.36(12) . . ?
C26 C25 C27 120.54(12) . . ?
C24 C25 C27 121.10(12) . . ?
F3 C35 S1 111.07(10) . . ?
F3 C35 F2 107.53(14) . . ?
F1 C35 S1 112.00(11) . . ?
F1 C35 F3 107.29(13) . . ?
F1 C35 F2 107.68(13) . . ?
F2 C35 S1 111.06(11) . . ?
C25 C24 H24 117.4 . . ?
C23 C24 C25 125.19(13) . . ?
C23 C24 H24 117.4 . . ?
C18 C19 H19 119.3 . . ?
C20 C19 C18 121.30(12) . . ?
C20 C19 H19 119.3 . . ?
C25 C27 C30A 107.43(15) . . ?
C25 C27 C29B 106.2(5) . . ?
C28A C27 C25 110.6(3) . . ?
C28A C27 C30A 106.8(2) . . ?
C29A C27 C25 112.98(17) . . ?
C29A C27 C28A 109.3(3) . . ?
C29A C27 C30A 109.6(2) . . ?
C28B C27 C25 114.0(12) . . ?
C28B C27 C29B 103.4(11) . . ?
C30B C27 C25 111.9(4) . . ?
C30B C27 C29B 103.8(6) . . ?
C30B C27 C28B 116.1(11) . . ?
C3 C11 C12 108.80(12) . . ?
C3 C11 C14 111.71(13) . . ?
C3 C11 C13 110.60(12) . . ?
C14 C11 C12 107.57(13) . . ?
C13 C11 C12 110.06(14) . . ?
C13 C11 C14 108.05(13) . . ?
C6 C5 C4 118.57(13) . . ?
C6 C5 C7A 121.2(2) . . ?
C6 C5 C7B 121.9(5) . . ?
C4 C5 C7A 120.13(19) . . ?
C4 C5 C7B 118.3(5) . . ?
C3 C4 C5 124.69(13) . . ?
C3 C4 H4 117.7 . . ?
C5 C4 H4 117.7 . . ?
C22 C23 C31A 121.43(13) . . ?
C22 C23 C31B 119.9(4) . . ?
C24 C23 C22 115.27(12) . . ?
C24 C23 C31A 123.23(13) . . ?
C24 C23 C31B 121.0(4) . . ?
C32A C31A C23 111.63(17) . . ?
C32A C31A C34A 109.66(18) . . ?
C32A C31A C33A 107.68(19) . . ?
C34A C31A C23 108.72(17) . . ?
C34A C31A C33A 108.32(19) . . ?
C33A C31A C23 110.78(16) . . ?
C11 C12 H12A 109.5 . . ?
C11 C12 H12B 109.5 . . ?
C11 C12 H12C 109.5 . . ?
H12A C12 H12B 109.5 . . ?
H12A C12 H12C 109.5 . . ?
H12B C12 H12C 109.5 . . ?
C8A C7A C5 110.3(3) . . ?
C10A C7A C5 112.2(3) . . ?
C10A C7A C8A 108.0(3) . . ?
C10A C7A C9A 108.9(3) . . ?
C9A C7A C5 107.0(2) . . ?
C9A C7A C8A 110.4(3) . . ?
C11 C14 H14A 109.5 . . ?
C11 C14 H14B 109.5 . . ?
C11 C14 H14C 109.5 . . ?
H14A C14 H14B 109.5 . . ?
H14A C14 H14C 109.5 . . ?
H14B C14 H14C 109.5 . . ?
C11 C13 H13A 109.5 . . ?
C11 C13 H13B 109.5 . . ?
C11 C13 H13C 109.5 . . ?
H13A C13 H13B 109.5 . . ?
H13A C13 H13C 109.5 . . ?
H13B C13 H13C 109.5 . . ?
C27 C28A H28A 109.5 . . ?
C27 C28A H28B 109.5 . . ?
C27 C28A H28C 109.5 . . ?
H28A C28A H28B 109.5 . . ?
H28A C28A H28C 109.5 . . ?
H28B C28A H28C 109.5 . . ?
C31A C32A H32A 109.5 . . ?
C31A C32A H32B 109.5 . . ?
C31A C32A H32C 109.5 . . ?
H32A C32A H32B 109.5 . . ?
H32A C32A H32C 109.5 . . ?
H32B C32A H32C 109.5 . . ?
C31A C34A H34A 109.5 . . ?
C31A C34A H34B 109.5 . . ?
C31A C34A H34C 109.5 . . ?
H34A C34A H34B 109.5 . . ?
H34A C34A H34C 109.5 . . ?
H34B C34A H34C 109.5 . . ?
C27 C30A H30A 109.5 . . ?
C27 C30A H30B 109.5 . . ?
C27 C30A H30C 109.5 . . ?
H30A C30A H30B 109.5 . . ?
H30A C30A H30C 109.5 . . ?
H30B C30A H30C 109.5 . . ?
C31A C33A H33A 109.5 . . ?
C31A C33A H33B 109.5 . . ?
C31A C33A H33C 109.5 . . ?
H33A C33A H33B 109.5 . . ?
H33A C33A H33C 109.5 . . ?
H33B C33A H33C 109.5 . . ?
H39A C39A H39B 107.6 . . ?
C38A C39A H39A 108.6 . . ?
C38A C39A H39B 108.6 . . ?
C38A C39A C40A 114.6(3) . . ?
C40A C39A H39A 108.6 . . ?
C40A C39A H39B 108.6 . . ?
C39A C38A H38A 108.0 . . ?
C39A C38A H38B 108.0 . . ?
C39A C38A C37A 117.0(4) . . ?
H38A C38A H38B 107.3 . . ?
C37A C38A H38A 108.0 . . ?
C37A C38A H38B 108.0 . . ?
C38A C37A H37A 108.9 . . ?
C38A C37A H37B 108.9 . . ?
H37A C37A H37B 107.7 . . ?
C36A C37A C38A 113.4(6) . . ?
C36A C37A H37A 108.9 . . ?
C36A C37A H37B 108.9 . . ?
C27 C29A H29A 109.5 . . ?
C27 C29A H29B 109.5 . . ?
C27 C29A H29C 109.5 . . ?
H29A C29A H29B 109.5 . . ?
H29A C29A H29C 109.5 . . ?
H29B C29A H29C 109.5 . . ?
C7A C8A H8AA 109.5 . . ?
C7A C8A H8AB 109.5 . . ?
C7A C8A H8AC 109.5 . . ?
H8AA C8A H8AB 109.5 . . ?
H8AA C8A H8AC 109.5 . . ?
H8AB C8A H8AC 109.5 . . ?
C7A C10A H10A 109.5 . . ?
C7A C10A H10B 109.5 . . ?
C7A C10A H10C 109.5 . . ?
H10A C10A H10B 109.5 . . ?
H10A C10A H10C 109.5 . . ?
H10B C10A H10C 109.5 . . ?
C7A C9A H9AA 109.5 . . ?
C7A C9A H9AB 109.5 . . ?
C7A C9A H9AC 109.5 . . ?
H9AA C9A H9AB 109.5 . . ?
H9AA C9A H9AC 109.5 . . ?
H9AB C9A H9AC 109.5 . . ?
C39A C40A H40A 109.5 . . ?
C39A C40A H40B 109.5 . . ?
C39A C40A H40C 109.5 . . ?
H40A C40A H40B 109.5 . . ?
H40A C40A H40C 109.5 . . ?
H40B C40A H40C 109.5 . . ?
C37A C36A H36A 109.5 . . ?
C37A C36A H36B 109.5 . . ?
C37A C36A H36C 109.5 . . ?
H36A C36A H36B 109.5 . . ?
H36A C36A H36C 109.5 . . ?
H36B C36A H36C 109.5 . . ?
H10D C10B H10E 109.5 . . ?
H10D C10B H10F 109.5 . . ?
H10E C10B H10F 109.5 . . ?
C7B C10B H10D 109.5 . . ?
C7B C10B H10E 109.5 . . ?
C7B C10B H10F 109.5 . . ?
C10B C7B C5 112.1(9) . . ?
C9B C7B C5 116.3(9) . . ?
C9B C7B C10B 104.9(11) . . ?
C9B C7B C8B 110.5(11) . . ?
C8B C7B C5 104.2(8) . . ?
C8B C7B C10B 108.7(10) . . ?
C7B C9B H9BA 109.5 . . ?
C7B C9B H9BB 109.5 . . ?
C7B C9B H9BC 109.5 . . ?
H9BA C9B H9BB 109.5 . . ?
H9BA C9B H9BC 109.5 . . ?
H9BB C9B H9BC 109.5 . . ?
C7B C8B H8BA 109.5 . . ?
C7B C8B H8BB 109.5 . . ?
C7B C8B H8BC 109.5 . . ?
H8BA C8B H8BB 109.5 . . ?
H8BA C8B H8BC 109.5 . . ?
H8BB C8B H8BC 109.5 . . ?
H32D C32B H32E 109.5 . . ?
H32D C32B H32F 109.5 . . ?
H32E C32B H32F 109.5 . . ?
C31B C32B H32D 109.5 . . ?
C31B C32B H32E 109.5 . . ?
C31B C32B H32F 109.5 . . ?
C23 C31B C33B 108.8(7) . . ?
C32B C31B C23 96.1(8) . . ?
C32B C31B C33B 107.1(10) . . ?
C34B C31B C23 118.4(8) . . ?
C34B C31B C32B 114.0(10) . . ?
C34B C31B C33B 111.2(10) . . ?
C31B C33B H33D 109.5 . . ?
C31B C33B H33E 109.5 . . ?
C31B C33B H33F 109.5 . . ?
H33D C33B H33E 109.5 . . ?
H33D C33B H33F 109.5 . . ?
H33E C33B H33F 109.5 . . ?
C31B C34B H34D 109.5 . . ?
C31B C34B H34E 109.5 . . ?
C31B C34B H34F 109.5 . . ?
H34D C34B H34E 109.5 . . ?
H34D C34B H34F 109.5 . . ?
H34E C34B H34F 109.5 . . ?
H36D C36B H36E 109.5 . . ?
H36D C36B H36F 109.5 . . ?
H36E C36B H36F 109.5 . . ?
C37B C36B H36D 109.5 . . ?
C37B C36B H36E 109.5 . . ?
C37B C36B H36F 109.5 . . ?
C36B C37B H37C 109.6 . . ?
C36B C37B H37D 109.6 . . ?
H37C C37B H37D 108.2 . . ?
C38B C37B C36B 110.1(12) . . ?
C38B C37B H37C 109.6 . . ?
C38B C37B H37D 109.6 . . ?
C37B C38B H38C 106.8 . . ?
C37B C38B H38D 106.8 . . ?
H38C C38B H38D 106.7 . . ?
C39B C38B C37B 122.1(13) . . ?
C39B C38B H38C 106.8 . . ?
C39B C38B H38D 106.8 . . ?
C38B C39B H39C 106.3 . . ?
C38B C39B H39D 106.3 . . ?
H39C C39B H39D 106.4 . . ?
C40B C39B C38B 124.2(15) . . ?
C40B C39B H39C 106.3 . . ?
C40B C39B H39D 106.3 . . ?
C39B C40B H40D 109.5 . . ?
C39B C40B H40E 109.5 . . ?
C39B C40B H40F 109.5 . . ?
H40D C40B H40E 109.5 . . ?
H40D C40B H40F 109.5 . . ?
H40E C40B H40F 109.5 . . ?
C27 C29B H29D 109.5 . . ?
C27 C29B H29E 109.5 . . ?
C27 C29B H29F 109.5 . . ?
H29D C29B H29E 109.5 . . ?
H29D C29B H29F 109.5 . . ?
H29E C29B H29F 109.5 . . ?
C27 C28B H28D 109.5 . . ?
C27 C28B H28E 109.5 . . ?
C27 C28B H28F 109.5 . . ?
H28D C28B H28E 109.5 . . ?
H28D C28B H28F 109.5 . . ?
H28E C28B H28F 109.5 . . ?
C27 C30B H30D 109.5 . . ?
C27 C30B H30E 109.5 . . ?
C27 C30B H30F 109.5 . . ?
H30D C30B H30E 109.5 . . ?
H30D C30B H30F 109.5 . . ?
H30E C30B H30F 109.5 . . ?
H40G C40C H40H 109.5 . . ?
H40G C40C H40I 109.5 . . ?
H40H C40C H40I 109.5 . . ?
C39C C40C H40G 109.5 . . ?
C39C C40C H40H 109.5 . . ?
C39C C40C H40I 109.5 . . ?
C40C C39C H39E 106.0 . . ?
C40C C39C H39F 106.0 . . ?
H39E C39C H39F 106.3 . . ?
C38C C39C C40C 125(2) . . ?
C38C C39C H39E 106.0 . . ?
C38C C39C H39F 106.0 . . ?
C39C C38C H38E 108.7 . . ?
C39C C38C H38F 108.7 . . ?
C39C C38C C37C 114(2) . . ?
H38E C38C H38F 107.6 . . ?
C37C C38C H38E 108.7 . . ?
C37C C38C H38F 108.7 . . ?
C38C C37C H37E 112.1 . . ?
C38C C37C H37F 112.1 . . ?
H37E C37C H37F 109.8 . . ?
C36C C37C C38C 98.1(18) . . ?
C36C C37C H37E 112.1 . . ?
C36C C37C H37F 112.1 . . ?
C37C C36C H36G 109.5 . . ?
C37C C36C H36H 109.5 . . ?
C37C C36C H36I 109.5 . . ?
H36G C36C H36H 109.5 . . ?
H36G C36C H36I 109.5 . . ?
H36H C36C H36I 109.5 . . ?

loop_
_geom_torsion_atom_site_label_1
_geom_torsion_atom_site_label_2
_geom_torsion_atom_site_label_3
_geom_torsion_atom_site_label_4
_geom_torsion
_geom_torsion_site_symmetry_1
_geom_torsion_site_symmetry_2
_geom_torsion_site_symmetry_3
_geom_torsion_site_symmetry_4
_geom_torsion_publ_flag
As1 O1 C2 C1 18.36(15) . . . . ?
As1 O1 C2 C3 -161.72(10) . . . . ?
As1 O2 C22 C21 -28.33(15) . . . . ?
As1 O2 C22 C23 150.86(12) . . . . ?
As1 N1 C15 C16 28.19(13) . . . . ?
As1 N1 C15 C20 -150.43(11) . . . . ?
As1 N1 C1 C2 -13.39(13) . . . . ?
As1 N1 C1 C6 168.52(11) . . . . ?
As1 N2 C21 C22 23.26(12) . . . . ?
As1 N2 C21 C26 -153.08(12) . . . . ?
As1 N2 C16 C15 -18.47(13) . . . . ?
As1 N2 C16 C17 164.96(11) . . . . ?
O1 As1 O2 C22 171.22(10) . . . . ?
O2 As1 O1 C2 -148.35(9) . . . . ?
O2 C22 C23 C24 -178.96(13) . . . . ?
O2 C22 C23 C31A -1.9(3) . . . . ?
O2 C22 C23 C31B 22.9(7) . . . . ?
N1 As1 O1 C2 -19.88(9) . . . . ?
N1 As1 O2 C22 95.03(10) . . . . ?
N1 C15 C16 N2 -5.72(15) . . . . ?
N1 C15 C16 C17 171.20(11) . . . . ?
N1 C15 C20 C19 -173.57(13) . . . . ?
N1 C1 C2 O1 -2.44(16) . . . . ?
N1 C1 C2 C3 177.64(12) . . . . ?
N1 C1 C6 C5 179.71(13) . . . . ?
O3 S1 C35 F3 -62.62(13) . . . . ?
O3 S1 C35 F1 177.43(11) . . . . ?
O3 S1 C35 F2 57.00(13) . . . . ?
O5 S1 C35 F3 178.34(12) . . . . ?
O5 S1 C35 F1 58.39(13) . . . . ?
O5 S1 C35 F2 -62.05(13) . . . . ?
O4 S1 C35 F3 56.67(14) . . . . ?
O4 S1 C35 F1 -63.28(13) . . . . ?
O4 S1 C35 F2 176.29(12) . . . . ?
N2 As1 O1 C2 -79.76(11) . . . . ?
N2 As1 O2 C22 31.43(9) . . . . ?
N2 C21 C22 O2 1.30(16) . . . . ?
N2 C21 C22 C23 -177.90(13) . . . . ?
N2 C21 C26 C25 176.66(13) . . . . ?
N2 C16 C17 C18 -179.54(13) . . . . ?
C15 N1 C1 C2 179.88(13) . . . . ?
C15 N1 C1 C6 1.8(2) . . . . ?
C15 C16 C17 C18 4.10(18) . . . . ?
C15 C20 C19 C18 0.0(2) . . . . ?
C21 N2 C16 C15 174.68(13) . . . . ?
C21 N2 C16 C17 -1.9(2) . . . . ?
C21 C22 C23 C24 0.2(2) . . . . ?
C21 C22 C23 C31A 177.23(18) . . . . ?
C21 C22 C23 C31B -157.9(7) . . . . ?
C21 C26 C25 C24 0.8(2) . . . . ?
C21 C26 C25 C27 -179.79(12) . . . . ?
C16 N2 C21 C22 -169.48(14) . . . . ?
C16 N2 C21 C26 14.2(2) . . . . ?
C16 C15 C20 C19 7.88(18) . . . . ?
C1 N1 C15 C16 -165.30(13) . . . . ?
C1 N1 C15 C20 16.1(2) . . . . ?
C1 C6 C5 C4 0.6(2) . . . . ?
C1 C6 C5 C7A 177.49(18) . . . . ?
C1 C6 C5 C7B -166.7(6) . . . . ?
C17 C18 C19 C20 -6.3(2) . . . . ?
C20 C15 C16 N2 173.03(11) . . . . ?
C20 C15 C16 C17 -10.04(17) . . . . ?
C2 C1 C6 C5 1.8(2) . . . . ?
C2 C3 C11 C12 60.71(18) . . . . ?
C2 C3 C11 C14 179.32(14) . . . . ?
C2 C3 C11 C13 -60.30(18) . . . . ?
C2 C3 C4 C5 -1.4(2) . . . . ?
C6 C1 C2 O1 175.80(12) . . . . ?
C6 C1 C2 C3 -4.1(2) . . . . ?
C6 C5 C4 C3 -0.8(2) . . . . ?
C6 C5 C7A C8A -129.5(2) . . . . ?
C6 C5 C7A C10A -9.1(4) . . . . ?
C6 C5 C7A C9A 110.4(3) . . . . ?
C6 C5 C7B C10B 40.8(11) . . . . ?
C6 C5 C7B C9B 161.6(9) . . . . ?
C6 C5 C7B C8B -76.5(10) . . . . ?
C22 C21 C26 C25 0.69(19) . . . . ?
C22 C23 C31A C32A -56.3(2) . . . . ?
C22 C23 C31A C34A 64.8(2) . . . . ?
C22 C23 C31A C33A -176.32(18) . . . . ?
C22 C23 C31B C32B -80.0(9) . . . . ?
C22 C23 C31B C33B 169.6(9) . . . . ?
C22 C23 C31B C34B 41.5(13) . . . . ?
C26 C21 C22 O2 177.98(12) . . . . ?
C26 C21 C22 C23 -1.2(2) . . . . ?
C26 C25 C24 C23 -1.9(2) . . . . ?
C26 C25 C27 C28A 43.6(3) . . . . ?
C26 C25 C27 C30A -72.5(2) . . . . ?
C26 C25 C27 C29A 166.5(3) . . . . ?
C26 C25 C27 C29B 145.1(5) . . . . ?
C26 C25 C27 C28B 31.9(11) . . . . ?
C26 C25 C27 C30B -102.3(8) . . . . ?
C25 C24 C23 C22 1.4(2) . . . . ?
C25 C24 C23 C31A -175.59(19) . . . . ?
C25 C24 C23 C31B 159.2(7) . . . . ?
C24 C25 C27 C28A -137.0(2) . . . . ?
C24 C25 C27 C30A 106.9(2) . . . . ?
C24 C25 C27 C29A -14.1(3) . . . . ?
C24 C25 C27 C29B -35.5(6) . . . . ?
C24 C25 C27 C28B -148.7(11) . . . . ?
C24 C25 C27 C30B 77.1(8) . . . . ?
C24 C23 C31A C32A 120.48(19) . . . . ?
C24 C23 C31A C34A -118.43(19) . . . . ?
C24 C23 C31A C33A 0.5(3) . . . . ?
C24 C23 C31B C32B 123.2(7) . . . . ?
C24 C23 C31B C33B 12.8(11) . . . . ?
C24 C23 C31B C34B -115.3(10) . . . . ?
C19 C18 C17 C16 3.9(2) . . . . ?
C27 C25 C24 C23 178.65(14) . . . . ?
C11 C3 C2 O1 5.3(2) . . . . ?
C11 C3 C2 C1 -174.82(12) . . . . ?
C11 C3 C4 C5 177.21(14) . . . . ?
C4 C3 C2 O1 -176.15(12) . . . . ?
C4 C3 C2 C1 3.77(19) . . . . ?
C4 C3 C11 C12 -117.79(15) . . . . ?
C4 C3 C11 C14 0.8(2) . . . . ?
C4 C3 C11 C13 121.21(15) . . . . ?
C4 C5 C7A C8A 47.3(3) . . . . ?
C4 C5 C7A C10A 167.8(3) . . . . ?
C4 C5 C7A C9A -72.8(3) . . . . ?
C4 C5 C7B C10B -126.5(8) . . . . ?
C4 C5 C7B C9B -5.8(12) . . . . ?
C4 C5 C7B C8B 116.1(8) . . . . ?
C7A C5 C4 C3 -177.73(19) . . . . ?
C39A C38A C37A C36A -178.2(5) . . . . ?
C40A C39A C38A C37A 175.2(4) . . . . ?
C7B C5 C4 C3 166.9(5) . . . . ?
C36B C37B C38B C39B 171(2) . . . . ?
C37B C38B C39B C40B -177.9(15) . . . . ?
C40C C39C C38C C37C 175(4) . . . . ?
C39C C38C C37C C36C -152(2) . . . . ?

_shelx_res_file
;
TITL mo_2097_cg_0m_a.res in P2(1)/c
    mo_2097_cg_0m.res
    created by SHELXL-2018/3 at 16:02:05 on 08-Sep-2023
REM Old TITL mo_2097_CG_0m in P2(1)/c
REM SHELXT solution in P2(1)/c: R1 0.151, Rweak 0.016, Alpha 0.055
REM <I/s> 0.363 for 228 systematic absences, Orientation as input
REM Formula found by SHELXT: C39A N O7 F3 S As
CELL 0.71073 8.8339 18.5422 25.2905 90 98.855 90
ZERR 4 0.0009 0.0019 0.0024 0 0.003 0
LATT 1
SYMM -X,0.5+Y,0.5-Z
SFAC C H As F N O S
UNIT 160 224 4 12 8 20 4
DFIX 1.52 C40C C39C C39C C38C C38C C37C C37C C36C
RIGU C39A C38A C37A C40A C36A
DANG 2.54 C40C C38C C39C C37C C38C C36C
RIGU 0.0001 0.0002 C36C C37C C38C C39C C40C
RIGU C39B C38B C37B C40B C36B
SADI C39A C40A C39B C40B
SADI C39A C38A C39B C38B
SADI C5 C7A C5 C7B
SADI 0.04 C39A C37A C39B C37B
RIGU 0.001 0.002 C40B C39B C38B C37B C36B
ISOR 0.01 0.002 C39B C37C
SADI 0.04 C38A C40A C38B C40B
SADI C37A C36A C37B C36B
SADI 0.04 C38A C36A C38B C36B
SADI C38A C37A C38B C37B
RIGU C28A C30A C29A
RIGU 0.001 0.002 C36A C37A C38A C39A C40A
SADI C7A C8A C7B C8B
SADI C7A C10A C7B C10B
SADI C7A C9A C7B C9B
SADI 0.04 C5 C8A C5 C8B
SADI 0.04 C5 C10A C5 C10B
SADI 0.04 C5 C9A C5 C9B
SADI 0.04 C8A C10A C8B C10B
SADI 0.04 C8A C9A C8B C9B
SADI 0.04 C10A C9A C10B C9B
RIGU C7A C8A C10A C9A
RIGU C7B C8B C10B C9B
SADI C23 C31A C23 C31B
SADI C31A C32A C31B C32B
SADI C31A C34A C31B C34B
SADI C31A C33A C31B C33B
SADI 0.04 C23 C32A C23 C32B
SADI 0.04 C23 C34A C23 C34B
SADI 0.04 C23 C33A C23 C33B
SADI 0.04 C32A C34A C32B C34B
SADI 0.04 C32A C33A C32B C33B
SADI 0.04 C34A C33A C34B C33B
RIGU C31A C32A C34A C33A
RIGU C31B C32B C34B C33B
SADI C27 C28A C27 C28B
SADI C27 C30A C27 C30B
SADI C27 C29A C27 C29B
SIMU C27 C28A H28a H28b H28c C30A H30a H30b H30c C29A H29a H29b H29c C29B =
 H29D H29E H29F C28B H28D H28E H28F C30B H30D H30E H30F
SIMU 0.001 0.002 2 C31B C31A
SADI 0.001 C31B C23 C31A C23
RIGU 0.001 0.002 C33B C31B C32B C34B
RIGU 0.001 0.002 C29B C28B C27 C30B
ISOR 0.01 0.02 C39C
SUMP 1 0.0001 1 4 1 6 1 7

L.S. 12
PLAN  10
SIZE 0.073 0.087 1.255
TEMP -173.15
CONF
BOND
list 4
MORE -1
BOND $H
fmap 2
acta
REM <olex2.extras>
REM <HklSrc "%.\\mo_2097_CG_0m.hkl">
REM </olex2.extras>

WGHT    0.036300    2.060200
FVAR       0.27989   0.81459   0.84658   0.68830   0.78677   0.22111   0.09062
AS1   3    0.371685    0.623327    0.561090    11.00000    0.01534    0.01745 =
         0.01758    0.00085    0.00080   -0.00095
S1    7    0.394719    0.590396    0.405391    11.00000    0.01837    0.02718 =
         0.02592    0.00598    0.00676    0.00248
O1    6    0.462581    0.713109    0.557103    11.00000    0.02106    0.02046 =
         0.02335    0.00355   -0.00118   -0.00389
F3    4    0.352928    0.711479    0.351957    11.00000    0.06170    0.03237 =
         0.05520    0.01734    0.02396    0.01539
O2    6    0.427701    0.632908    0.634587    11.00000    0.02409    0.02292 =
         0.01836    0.00132   -0.00123   -0.00671
F1    4    0.375295    0.619307    0.302787    11.00000    0.05840    0.05754 =
         0.02456    0.00661    0.00325    0.00850
F2    4    0.573972    0.663480    0.351637    11.00000    0.03044    0.07214 =
         0.05375    0.02148    0.01876   -0.00768
N1    5    0.199481    0.672017    0.515464    11.00000    0.01663    0.01857 =
         0.01822    0.00056    0.00267    0.00096
O3    6    0.462683    0.630416    0.451977    11.00000    0.03053    0.04300 =
         0.02728   -0.00199    0.00809    0.00668
O5    6    0.476243    0.525586    0.396217    11.00000    0.04048    0.02823 =
         0.03517    0.00227    0.00276    0.01128
O4    6    0.230235    0.585116    0.398836    11.00000    0.01993    0.04557 =
         0.05115    0.01448    0.00757   -0.00404
N2    5    0.181935    0.582613    0.587622    11.00000    0.01670    0.01916 =
         0.01634   -0.00036    0.00187   -0.00061
C15   1    0.070204    0.633114    0.507222    11.00000    0.01577    0.01958 =
         0.01759   -0.00123    0.00288    0.00185
C21   1    0.224368    0.550782    0.636533    11.00000    0.01855    0.02009 =
         0.01487   -0.00101    0.00116    0.00005
C16   1    0.056406    0.583467    0.550938    11.00000    0.01589    0.01942 =
         0.01725   -0.00173    0.00189    0.00050
C1    1    0.247026    0.733029    0.491728    11.00000    0.01965    0.01884 =
         0.02009    0.00073    0.00497    0.00061
C18   1   -0.198905    0.554247    0.509111    11.00000    0.01664    0.02490 =
         0.02550   -0.00421    0.00197   -0.00119
AFIX  43
H18   2   -0.295098    0.531856    0.510210    11.00000   -1.20000
AFIX   0
C17   1   -0.084103    0.546075    0.551379    11.00000    0.01688    0.02248 =
         0.02154   -0.00146    0.00335   -0.00153
AFIX  43
H17   2   -0.097711    0.515909    0.580645    11.00000   -1.20000
AFIX   0
C3    1    0.470051    0.813004    0.496026    11.00000    0.02426    0.01880 =
         0.02471    0.00015    0.00566   -0.00219
C20   1   -0.047129    0.634300    0.461955    11.00000    0.01861    0.02480 =
         0.01718   -0.00101    0.00129    0.00302
AFIX  43
H20   2   -0.034607    0.661681    0.431174    11.00000   -1.20000
AFIX   0
C2    1    0.396324    0.753221    0.515574    11.00000    0.02120    0.01825 =
         0.02080    0.00066    0.00318    0.00057
C6    1    0.164832    0.774176    0.450613    11.00000    0.02240    0.02489 =
         0.02320    0.00358    0.00342    0.00359
AFIX  43
H6    2    0.063468    0.760882    0.435565    11.00000   -1.20000
AFIX   0
C22   1    0.365843    0.580486    0.661580    11.00000    0.02314    0.02042 =
         0.01867   -0.00030    0.00027   -0.00413
C26   1    0.153011    0.494401    0.660550    11.00000    0.01931    0.02187 =
         0.01750   -0.00046    0.00254   -0.00164
AFIX  43
H26   2    0.059074    0.474562    0.643319    11.00000   -1.20000
AFIX   0
C25   1    0.221506    0.468351    0.709506    11.00000    0.02418    0.02316 =
         0.01682    0.00018    0.00445   -0.00197

C35   1    0.425689    0.648956    0.350004    11.00000    0.02576    0.03298 =
         0.03069    0.00814    0.01028    0.00370
C24   1    0.360337    0.500311    0.733837    11.00000    0.02964    0.02813 =
         0.01789    0.00291   -0.00233   -0.00420
AFIX  43
H24   2    0.404504    0.482827    0.768061    11.00000   -1.20000
AFIX   0
C19   1   -0.177670    0.595740    0.463221    11.00000    0.01718    0.02785 =
         0.02060   -0.00412   -0.00146    0.00326
AFIX  43
H19   2   -0.256192    0.596436    0.432993    11.00000   -1.20000
AFIX   0
C27   1    0.147486    0.406669    0.736940    11.00000    0.02822    0.02915 =
         0.01814    0.00353    0.00401   -0.00503
C11   1    0.636157    0.832449    0.517828    11.00000    0.02547    0.02339 =
         0.03347    0.00156    0.00450   -0.00554
C5    1    0.232508    0.834169    0.432198    11.00000    0.02855    0.02383 =
         0.02421    0.00548    0.00575    0.00450
C4    1    0.383372    0.851575    0.455195    11.00000    0.03009    0.01952 =
         0.02662    0.00283    0.00802   -0.00029
AFIX  43
H4    2    0.429090    0.892715    0.441770    11.00000   -1.20000
AFIX   0
C23   1    0.437389    0.555364    0.711605    11.00000    0.02759    0.02854 =
         0.02005    0.00180   -0.00413   -0.00676
PART 1
C31A  1    0.594375    0.584853    0.737953    31.00000    0.02604    0.03250 =
         0.02240    0.00139   -0.00602   -0.00636
PART 0
C12   1    0.739817    0.768965    0.507644    11.00000    0.02424    0.03047 =
         0.04912    0.00049    0.00778   -0.00262
AFIX 137
H12A  2    0.728251    0.759265    0.469141    11.00000   -1.50000
H12B  2    0.710479    0.726019    0.526257    11.00000   -1.50000
H12C  2    0.846803    0.781138    0.521043    11.00000   -1.50000
AFIX   0
PART 1
C7A   1    0.149436    0.879346    0.385583    21.00000    0.03877    0.02496 =
         0.02626    0.00748    0.00617    0.01015
PART 0
C14   1    0.689884    0.898889    0.489619    11.00000    0.03591    0.03147 =
         0.04691    0.00663    0.00634   -0.01288
AFIX 137
H14A  2    0.796998    0.909278    0.504144    11.00000   -1.50000
H14B  2    0.626032    0.940441    0.495555    11.00000   -1.50000
H14C  2    0.680924    0.889365    0.451147    11.00000   -1.50000
AFIX   0
C13   1    0.654290    0.848760    0.577935    11.00000    0.03421    0.03169 =
         0.03477   -0.00310   -0.00090   -0.01078
AFIX 137
H13A  2    0.624249    0.806322    0.596958    11.00000   -1.50000
H13B  2    0.588777    0.889645    0.583992    11.00000   -1.50000
H13C  2    0.761429    0.860734    0.591255    11.00000   -1.50000
AFIX   0
PART 1
C28A  1    0.089745    0.347713    0.696527    51.00000    0.03296    0.02520 =
         0.02979    0.00196    0.01078   -0.00552
AFIX 137
H28A  2    0.012598    0.367966    0.668460    51.00000   -1.50000
H28B  2    0.043936    0.308607    0.714789    51.00000   -1.50000
H28C  2    0.175702    0.328790    0.680437    51.00000   -1.50000
AFIX   0
C32A  1    0.716523    0.575844    0.701265    31.00000    0.01990    0.05204 =
         0.03409    0.00367   -0.00318   -0.00784
AFIX 137
H32A  2    0.720495    0.525259    0.690334    31.00000   -1.50000
H32B  2    0.816696    0.590282    0.720586    31.00000   -1.50000
H32C  2    0.690277    0.606245    0.669478    31.00000   -1.50000
AFIX   0
C34A  1    0.576700    0.665290    0.750821    31.00000    0.03965    0.03880 =
         0.03186   -0.00585   -0.00831   -0.01224
AFIX 137
H34A  2    0.542248    0.691814    0.717632    31.00000   -1.50000
H34B  2    0.675549    0.684526    0.767914    31.00000   -1.50000
H34C  2    0.501051    0.670731    0.775108    31.00000   -1.50000
AFIX   0
C30A  1    0.004321    0.438016    0.757736    51.00000    0.04378    0.04044 =
         0.03563   -0.00773    0.02349   -0.00893
AFIX 137
H30A  2    0.035736    0.477621    0.782682    51.00000   -1.50000
H30B  2   -0.044540    0.400083    0.776173    51.00000   -1.50000
H30C  2   -0.068444    0.456096    0.727459    51.00000   -1.50000
AFIX   0
C33A  1    0.651349    0.544781    0.790677    31.00000    0.03137    0.05544 =
         0.03093    0.00922   -0.01091   -0.01003
AFIX 137
H33A  2    0.576481    0.550506    0.815222    31.00000   -1.50000
H33B  2    0.750023    0.564932    0.807094    31.00000   -1.50000
H33C  2    0.663759    0.493431    0.783231    31.00000   -1.50000
AFIX   0

C39A  1    0.163006    0.749393    0.682331    41.00000    0.03752    0.04307 =
         0.04552   -0.01425    0.00950    0.00814
AFIX  23
H39A  2    0.182470    0.780432    0.714512    41.00000   -1.20000
H39B  2    0.258486    0.722472    0.679928    41.00000   -1.20000
AFIX   0
C38A  1    0.128021    0.795763    0.634901    41.00000    0.03366    0.05086 =
         0.04168   -0.01563    0.00719    0.01076
AFIX  23
H38A  2    0.027554    0.818946    0.635912    41.00000   -1.20000
H38B  2    0.116630    0.764539    0.602779    41.00000   -1.20000
AFIX   0
C37A  1    0.244386    0.855249    0.627841    41.00000    0.06555    0.06191 =
         0.09622   -0.02687    0.05426   -0.00593
AFIX  23
H37A  2    0.258375    0.886354    0.660041    41.00000   -1.20000
H37B  2    0.344388    0.832603    0.625130    41.00000   -1.20000
AFIX   0

C29A  1    0.253965    0.373821    0.782733    51.00000    0.04061    0.06456 =
         0.03715    0.03231   -0.01011   -0.02179
AFIX 137
H29A  2    0.347084    0.356924    0.769986    51.00000   -1.50000
H29B  2    0.203111    0.333027    0.797289    51.00000   -1.50000
H29C  2    0.281087    0.410107    0.810765    51.00000   -1.50000
AFIX   0
C8A   1    0.253047    0.891038    0.343495    21.00000    0.06125    0.05898 =
         0.03546    0.02280    0.01992    0.02400
AFIX 137
H8AA  2    0.342902    0.919190    0.358993    21.00000   -1.50000
H8AB  2    0.196652    0.917211    0.312995    21.00000   -1.50000
H8AC  2    0.286284    0.844238    0.331403    21.00000   -1.50000
AFIX   0
C10A  1    0.004273    0.843659    0.358811    21.00000    0.05821    0.06829 =
         0.06638    0.04168   -0.02789   -0.00999
AFIX 137
H10A  2    0.027951    0.795245    0.346862    21.00000   -1.50000
H10B  2   -0.040968    0.872463    0.327887    21.00000   -1.50000
H10C  2   -0.068516    0.840072    0.384283    21.00000   -1.50000
AFIX   0
C9A   1    0.109040    0.951223    0.408925    21.00000    0.10604    0.03982 =
         0.03643    0.01106    0.01691    0.04224
AFIX 137
H9AA  2    0.041980    0.942871    0.435789    21.00000   -1.50000
H9AB  2    0.056112    0.981789    0.380280    21.00000   -1.50000
H9AC  2    0.203022    0.975284    0.425736    21.00000   -1.50000
AFIX   0

C40A  1    0.038442    0.695877    0.689583    41.00000    0.05137    0.04405 =
         0.07508   -0.02098    0.02850    0.00218
AFIX  33
H40A  2    0.070643    0.667238    0.721927    41.00000   -1.50000
H40B  2   -0.056058    0.721906    0.693081    41.00000   -1.50000
H40C  2    0.020096    0.663840    0.658434    41.00000   -1.50000
AFIX   0
C36A  1    0.199437    0.899280    0.581598    41.00000    0.09928    0.05633 =
         0.12147   -0.01575    0.06452    0.01827
AFIX  33
H36A  2    0.278022    0.935985    0.579364    41.00000   -1.50000
H36B  2    0.187801    0.869102    0.549415    41.00000   -1.50000
H36C  2    0.101716    0.922898    0.584355    41.00000   -1.50000
AFIX   0

PART 2
C10B  1   -0.017839    0.907535    0.413697   -21.00000    0.04838    0.06065 =
         0.04928    0.03407    0.02026    0.03204
AFIX 137
H10D  2   -0.082522    0.864377    0.408817   -21.00000   -1.50000
H10E  2   -0.068551    0.947090    0.392151   -21.00000   -1.50000
H10F  2   -0.001332    0.921395    0.451542   -21.00000   -1.50000
AFIX   0
C7B   1    0.138096    0.891360    0.395691   -21.00000    0.02580    0.02940 =
         0.01121    0.00385   -0.00568   -0.00918
C9B   1    0.212790    0.964654    0.392370   -21.00000    0.06997    0.02540 =
         0.05519    0.01543   -0.02272   -0.01217
AFIX 137
H9BA  2    0.261558    0.979505    0.428153   -21.00000   -1.50000
H9BB  2    0.134705    1.000122    0.378219   -21.00000   -1.50000
H9BC  2    0.290305    0.961632    0.368593   -21.00000   -1.50000
AFIX   0
C8B   1    0.108936    0.855699    0.340576   -21.00000    0.07489    0.04268 =
         0.02911   -0.00770   -0.01251    0.03295
AFIX 137
H8BA  2    0.206729    0.848110    0.327630   -21.00000   -1.50000
H8BB  2    0.043298    0.886966    0.315534   -21.00000   -1.50000
H8BC  2    0.058083    0.809154    0.343225   -21.00000   -1.50000
AFIX   0
C32B  1    0.688340    0.587830    0.717814   -31.00000    0.02804    0.04096 =
         0.02332   -0.00160   -0.00463   -0.00500
AFIX 137
H32D  2    0.699614    0.535548    0.714291   -31.00000   -1.50000
H32E  2    0.782305    0.607884    0.738152   -31.00000   -1.50000
H32F  2    0.669734    0.609840    0.682174   -31.00000   -1.50000
AFIX   0
C31B  1    0.553886    0.603692    0.747031   -31.00000    0.02630    0.03258 =
         0.02157    0.00065   -0.00558   -0.00655
C33B  1    0.591806    0.568762    0.803865   -31.00000    0.03218    0.07661 =
         0.02714    0.01686   -0.01819   -0.03497
AFIX 137
H33D  2    0.507371    0.577840    0.823984   -31.00000   -1.50000
H33E  2    0.686287    0.589926    0.822997   -31.00000   -1.50000
H33F  2    0.605502    0.516649    0.800203   -31.00000   -1.50000
AFIX   0
C34B  1    0.518358    0.682459    0.750845   -31.00000    0.03591    0.03236 =
         0.05185   -0.01700   -0.00999   -0.01267
AFIX 137
H34D  2    0.506583    0.704123    0.715101   -31.00000   -1.50000
H34E  2    0.602264    0.706393    0.774198   -31.00000   -1.50000
H34F  2    0.423018    0.688319    0.765726   -31.00000   -1.50000
AFIX   0

C36B  1    0.257057    0.917898    0.588686    61.00000    0.07736    0.06395 =
         0.05659    0.01768    0.03177    0.04593
AFIX  33
H36D  2    0.354528    0.943926    0.591537    61.00000   -1.50000
H36E  2    0.230734    0.898035    0.552530    61.00000   -1.50000
H36F  2    0.176301    0.951103    0.595835    61.00000   -1.50000
AFIX   0
C37B  1    0.271699    0.857912    0.628539    61.00000    0.03959    0.04927 =
         0.02628   -0.00335    0.00246    0.02652
AFIX  23
H37C  2    0.354099    0.824606    0.621688    61.00000   -1.20000
H37D  2    0.299561    0.877776    0.665077    61.00000   -1.20000
AFIX   0
C38B  1    0.125689    0.818207    0.624710    61.00000    0.04245    0.04348 =
         0.04767   -0.01414    0.00147    0.02521
AFIX  23
H38C  2    0.049830    0.851959    0.635944    61.00000   -1.20000
H38D  2    0.091776    0.807997    0.586290    61.00000   -1.20000
AFIX   0
C39B  1    0.112422    0.750393    0.653590    61.00000    0.09065    0.03640 =
         0.07976   -0.01097    0.04346    0.03608
AFIX  23
H39C  2    0.191793    0.717743    0.643405    61.00000   -1.20000
H39D  2    0.143363    0.761436    0.692034    61.00000   -1.20000
AFIX   0
C40B  1   -0.023210    0.709274    0.649876    61.00000    0.09369    0.04890 =
         0.09966   -0.00252    0.05731    0.03228
AFIX  33
H40D  2   -0.004401    0.666441    0.672641    61.00000   -1.50000
H40E  2   -0.104156    0.738461    0.661744    61.00000   -1.50000
H40F  2   -0.055274    0.694360    0.612662    61.00000   -1.50000
AFIX   0

C29B  1    0.288716    0.358361    0.768012   -51.00000    0.03354    0.04491 =
         0.02769    0.02391    0.01622    0.00325
AFIX 137
H29D  2    0.358453    0.345315    0.742940   -51.00000   -1.50000
H29E  2    0.247835    0.314425    0.782088   -51.00000   -1.50000
H29F  2    0.344488    0.386396    0.797630   -51.00000   -1.50000
AFIX   0
C28B  1    0.059293    0.353645    0.698529   -51.00000    0.06732    0.03928 =
         0.02539    0.00867   -0.00249   -0.02993
AFIX 137
H28D  2   -0.040549    0.374276    0.683922   -51.00000   -1.50000
H28E  2    0.044159    0.308766    0.717503   -51.00000   -1.50000
H28F  2    0.117083    0.343514    0.669255   -51.00000   -1.50000
AFIX   0
C30B  1    0.068155    0.433215    0.780553   -51.00000    0.04624    0.03173 =
         0.04475    0.00781    0.02866    0.00004
AFIX 137
H30D  2    0.140842    0.459758    0.806675   -51.00000   -1.50000
H30E  2    0.026958    0.392195    0.798211   -51.00000   -1.50000
H30F  2   -0.015895    0.465278    0.765668   -51.00000   -1.50000
AFIX   0

PART 3
C40C  1    0.251405    0.933717    0.587221    71.00000    0.05834    0.04608 =
         0.05977    0.00154    0.02823    0.02690
AFIX 137
H40G  2    0.238380    0.937354    0.548125    71.00000   -1.50000
H40H  2    0.360200    0.927238    0.601381    71.00000   -1.50000
H40I  2    0.213896    0.977948    0.602007    71.00000   -1.50000
AFIX   0
C39C  1    0.162054    0.870245    0.602788    71.00000    0.05699    0.04182 =
         0.05346   -0.00387    0.03188    0.02949
AFIX  23
H39E  2    0.071093    0.890581    0.615910    71.00000   -1.20000
H39F  2    0.123280    0.844654    0.569061    71.00000   -1.20000
AFIX   0
C38C  1    0.223545    0.812919    0.642293    71.00000    0.05901    0.04662 =
         0.06358    0.00313    0.02684    0.02580
AFIX  23
H38E  2    0.268662    0.836482    0.676205    71.00000   -1.20000
H38F  2    0.306869    0.786884    0.628307    71.00000   -1.20000
AFIX   0
C37C  1    0.100962    0.756624    0.654579    71.00000    0.05849    0.04513 =
         0.06532    0.00274    0.02827    0.02709
AFIX  23
H37E  2   -0.001576    0.778621    0.653522    71.00000   -1.20000
H37F  2    0.094013    0.714680    0.630104    71.00000   -1.20000
AFIX   0
C36C  1    0.174550    0.736793    0.711744    71.00000    0.05881    0.04546 =
         0.06564    0.00341    0.02793    0.02593
AFIX 137
H36G  2    0.282239    0.723924    0.711957    71.00000   -1.50000
H36H  2    0.120089    0.695676    0.724292    71.00000   -1.50000
H36I  2    0.168278    0.778123    0.735462    71.00000   -1.50000
AFIX   0
HKLF 4


REM  mo_2097_cg_0m_a.res in P2(1)/c
REM wR2 = 0.082433, GooF = S = 1.04214, Restrained GooF = 1.03749 for all data
REM R1 = 0.031637 for 10836 Fo > 4sig(Fo) and 0.039791 for all 12547 data
REM 687 parameters refined using 540 restraints

END

WGHT      0.0363      2.0602

REM Highest difference peak  0.573,  deepest hole -0.522,  1-sigma level  0.055
Q1    1   0.2339  0.5568  0.3754  11.00000  0.05    0.57
Q2    1   0.4200  0.5573  0.3909  11.00000  0.05    0.48
Q3    1   0.2969  0.5631  0.6478  11.00000  0.05    0.45
Q4    1   0.4229  0.6217  0.3779  11.00000  0.05    0.43
Q5    1   0.0642  0.7478  0.6373  11.00000  0.05    0.41
Q6    1  -0.1391  0.5523  0.5301  11.00000  0.05    0.40
Q7    1   0.3767  0.5765  0.7201  11.00000  0.05    0.40
Q8    1   0.4168  0.8305  0.4755  11.00000  0.05    0.38
Q9    1   0.1959  0.5219  0.6476  11.00000  0.05    0.38
Q10   1   0.1881  0.4808  0.6851  11.00000  0.05    0.38
;
_shelx_res_checksum               15693
_shelx_hkl_file
;
   1   0   0 2919.86 150.596   2
  -1   0   0 3024.17 148.672   1
   1   0   0 2877.80 149.831   4
  -1   0   0 2830.38 150.480   2
  -1   0   0 2738.92 150.156   4
  -1   0   0 2905.29 143.924   8
  -2   0   0 152.759 18.4177   4
   2   0   0 187.730 9.29478  10
   2   0   0 180.029 8.92299   9
  -2   0   0 181.105 8.90233   7
  -2   0   0 163.563 15.8904   1
   2   0   0 163.650 8.88821   7
   2   0   0 140.972 17.1866   4
  -2   0   0 168.331 9.04994   6
   2   0   0 181.288 9.04928   6
  -2   0   0 175.096 8.99185   9
  -2   0   0 161.857 9.26912  10
  -2   0   0 166.461 18.6838   2
   2   0   0 151.421 18.5610   2
  -2   0   0 167.095 9.58321   8
   2   0   0 178.082 9.50532   8
   3   0   0 246.390 12.7818   8
  -3   0   0 241.747 11.8668   7
  -3   0   0 224.568 12.1302   6
  -3   0   0 212.316 12.3176   5
  -3   0   0 238.482 27.3878   2
  -3   0   0 236.414 23.3673   1
   3   0   0 249.358 11.9202   9
   3   0   0 196.523 24.7663   4
   3   0   0 222.582 12.2833   6
   3   0   0 225.228 12.3304  10
  -3   0   0 186.264 24.7480   4
  -3   0   0 223.036 12.8838   8
  -3   0   0 224.779 12.4889  10
  -3   0   0 234.612 12.0671   9
   3   0   0 242.131 28.1123   2
   3   0   0 229.019 11.8797   7
  -4   0   0 1394.69 75.2868   8
   4   0   0 1583.99 97.4035   4
  -4   0   0 1424.30 74.2306   9
   4   0   0 1480.37 73.9508   7
  -4   0   0 1456.60 74.6524   5
  -4   0   0 1498.12 73.9290   7
   4   0   0 1489.35 98.3885   2
  -4   0   0 1536.89 101.640   2
  -4   0   0 1385.28 90.8603   1
  -4   0   0 1505.51 74.3857   6
  -4   0   0 1431.73 99.1035   4
  -4   0   0 1481.91 74.8451  10
   4   0   0 1544.25 74.0120   9
   5   0   0 2608.10 164.100   2
  -5   0   0 2630.75 168.394   2
   5   0   0 2839.31 164.134   4
   5   0   0 2644.24 133.826   9
  -5   0   0 2489.32 135.529   8
  -5   0   0 2746.13 134.754   5
  -5   0   0 2800.12 135.062  10
  -5   0   0 2751.19 167.894   4
  -5   0   0 2607.94 134.372   6
  -5   0   0 2560.65 133.695   7
  -5   0   0 2774.99 157.715   1
  -5   0   0 2670.84 134.272   9
   5   0   0 2751.75 133.805   7
  -6   0   0 140.254 8.04126   7
   6   0   0 164.961 8.21433   7
  -6   0   0 144.769 8.85505   9
  -6   0   0 122.630 10.1156   8
  -6   0   0 153.809 9.73371  10
  -6   0   0 160.970 9.59025   5
  -6   0   0 153.578 9.08643   6
  -7   0   0 366.161 20.5553   6
   7   0   0 392.162 19.3745   7
  -7   0   0 405.021 20.5808   9
  -7   0   0 365.922 22.3575   8
  -7   0   0 335.771 19.2248   7
  -7   0   0 404.912 21.2474   5
  -7   0   0 376.963 21.4304  10
  -8   0   0 242.155 14.7057   5
  -8   0   0 244.843 14.1883   6
  -8   0   0 238.033 16.1780   8
  -8   0   0 233.859 14.9970  10
  -8   0   0 236.271 14.0153   9
  -9   0   0 180.738 13.6814   8
  -9   0   0 179.833 12.2865  10
  -9   0   0 183.059 11.9939   5
  -9   0   0 169.543 11.0728   6
  -9   0   0 147.524 10.6749   9
 -10   0   0 28.3181 5.41689  10
 -10   0   0 24.1956 4.96791   5
 -10   0   0 18.6721 4.00423   6
 -10   0   0 28.6577 4.29075   9
 -10   0   0 28.2115 6.12685   8
 -11   0   0 66.8689 8.02519   5
 -11   0   0 79.0453 8.11152  10
 -11   0   0 64.0757 6.61175   9
 -11   0   0 57.4930 9.11574   8
 -11   0   0 58.5782 6.54706   6
 -12   0   0 56.9106 7.58125   5
 -12   0   0 42.8905 8.32524   8
 -12   0   0 50.6381 6.48393   6
 -12   0   0 65.5766 8.30644  10
 -12   0   0 50.0732 6.39918   9
   1  -1   0 4064.15 211.180   2
  -1  -1   0 4264.62 214.125   3
  -1  -1   0 4204.15 213.041   4
  -1  -1   0 3970.08 213.299   2
  -1  -1   0 4271.31 211.382   1
   1  -1   0 4007.50 210.759   4
  -1   1   0 4167.29 210.763   2
  -1   1   0 4050.17 210.799   4
   1   1   0 4079.98 212.813   4
   1   1   0 3952.12 213.851   3
   1   1   0 4227.09 213.453   2
  -1   1   0 4185.66 208.910   1
   2  -1   0 458.231 35.5505   4
  -2  -1   0 504.164 37.8762   4
  -2  -1   0 487.283 26.1191   8
  -2  -1   0 492.487 39.6529   3
  -2  -1   0 494.791 25.6339   6
   2  -1   0 511.168 25.7243  10
  -2  -1   0 525.305 25.3843   7
  -2  -1   0 492.548 34.6606   1
  -2  -1   0 483.952 38.0101   2
   2  -1   0 460.371 36.0892   2
   2  -1   0 502.915 25.4837   7
  -2  -1   0 481.555 25.8525  10
   2  -1   0 526.198 26.0274   8
  -2  -1   0 536.993 25.8131  11
   2  -1   0 523.086 25.5027   6
   2  -1   0 533.745 25.4281   9
  -2  -1   0 500.567 25.5585   9
  -2   1   0 534.000 25.5428   7
   2   1   0 534.474 25.5099   9
  -2   1   0 507.949 25.4880   9
  -2   1   0 522.132 36.3982   2
   2   1   0 497.730 25.4369   7
  -2   1   0 513.713 25.5373   6
   2   1   0 454.701 36.2947   4
  -2   1   0 496.457 26.0298   8
   2   1   0 520.403 25.8143  10
  -2   1   0 512.518 32.7860   1
   2   1   0 530.616 25.6445   6
   2   1   0 456.908 37.1039   2
  -2   1   0 485.248 25.7575  10
   2   1   0 527.106 34.7944   1
   2   1   0 474.050 25.7885  11
  -2   1   0 481.274 35.6823   4
  -2   1   0 450.926 25.6873   5
   2   1   0 533.883 26.0617   8
  -3  -1   0 1100.14 53.6834  11
   3  -1   0 1097.91 53.1194   9
   3  -1   0 1093.43 53.2664   6
   3  -1   0 1129.25 72.2049   2
   3  -1   0 1081.91 53.5806  10
  -3  -1   0 995.834 53.7437  10
   3  -1   0 1117.08 54.0311   8
  -3  -1   0 1026.37 53.4585   6
   3  -1   0 1065.23 53.1691   7
  -3  -1   0 1041.66 72.8261   2
  -3  -1   0 1076.90 53.0544   7
  -3  -1   0 1028.90 72.1736   4
  -3  -1   0 1066.16 53.3444   9
  -3  -1   0 1021.62 66.6096   1
   3  -1   0 964.088 68.5074   4
  -3  -1   0 990.223 54.7657   8
   3   1   0 1100.68 54.0092   8
  -3   1   0 1129.63 53.2545   7
   3   1   0 1082.58 53.3987   6
   3   1   0 1123.38 53.2274   9
   3   1   0 1088.63 53.6648  10
   3   1   0 1065.07 53.1539   7
  -3   1   0 1080.59 65.6416   1
  -3   1   0 1095.14 53.2864   9
  -3   1   0 1028.00 54.0735   8
   3   1   0 974.153 65.8596   1
  -3   1   0 1090.47 71.0671   2
   3   1   0 1032.08 70.2069   4
  -3   1   0 1060.92 69.9625   4
   3   1   0 1020.52 71.4415   2
  -3   1   0 1068.58 53.3390   6
  -3   1   0 954.375 54.0231  10
  -3   1   0 957.600 53.8962   5
  -4  -1   0 805.677 40.4403   7
   4  -1   0 733.346 61.1562   2
  -4  -1   0 797.796 41.0436   6
   4  -1   0 807.962 40.7605   6
  -4  -1   0 734.366 41.9556   8
   4  -1   0 843.072 40.6014   7
  -4  -1   0 804.182 40.9085   9
  -4  -1   0 789.952 41.5245  10
  -4  -1   0 803.855 58.3788   1
   4  -1   0 845.554 40.6388   9
  -4  -1   0 820.335 65.2909   4
   4  -1   0 915.556 63.2220   4
  -4  -1   0 774.094 65.1219   2
   4   1   0 838.542 64.8217   2
   4   1   0 794.166 40.5845   7
  -4   1   0 798.392 41.3909  10
   4   1   0 877.868 59.0580   1
  -4   1   0 801.023 56.2167   1
  -4   1   0 769.819 40.8810   6
   4   1   0 817.363 40.6335   9
  -4   1   0 756.718 41.8554   8
  -4   1   0 773.651 41.2290   5
  -4   1   0 840.703 40.6742   7
   4   1   0 762.042 60.9309   4
  -4   1   0 893.398 65.0656   2
  -4   1   0 826.241 62.8533   4
  -5  -1   0 41.2715 21.9382   3
   5  -1   0 69.2215 4.15509   9
  -5  -1   0 48.3178 17.1770   1
  -5  -1   0 51.9847 18.6497   4
  -5  -1   0 74.0780 4.76842   9
  -5  -1   0 67.5674 3.97034   7
   5  -1   0 70.0584 4.22136   7
  -5  -1   0 70.2465 4.89793   6
  -5  -1   0 60.4864 22.8285   2
   5  -1   0 79.7538 19.3564   4
   5  -1   0 46.7258 20.6515   2
  -5  -1   0 75.0424 5.52808  10
  -5  -1   0 69.2971 5.20358   5
  -5  -1   0 68.8353 6.12451   8
  -5   1   0 65.0797 4.67118   6
  -5   1   0 63.6961 5.64093   8
  -5   1   0 67.7393 23.7492   2
  -5   1   0 68.6191 4.65117   9
  -5   1   0 79.9817 21.7684   4
  -5   1   0 78.8149 5.43383  10
  -5   1   0 75.3491 5.31672   5
   5   1   0 88.7758 25.3867   2
   5   1   0 65.0252 4.18692   7
   5   1   0 77.4232 18.6499   1
   5   1   0 63.4058 19.2980   4
  -5   1   0 46.0299 14.7059   1
  -5   1   0 72.4740 4.25431   7
  -6  -1   0 499.787 25.5078  10
   6  -1   0 465.749 23.6668   7
  -6  -1   0 480.175 24.4971   9
  -6  -1   0 405.363 23.4294   7
  -6  -1   0 458.141 26.1659   8
  -6  -1   0 477.629 25.0077   5
  -6  -1   0 485.445 24.6811   6
  -6   1   0 466.589 24.9869   5
  -6   1   0 458.595 25.9604   8
   6   1   0 459.766 23.6733   7
  -6   1   0 469.245 24.4953   6
  -6   1   0 407.316 23.6310   7
  -6   1   0 493.666 25.3283  10
  -6   1   0 467.903 24.3613   9
   7  -1   0 99.5393 5.56679   7
  -7  -1   0 108.566 7.61532   5
  -7  -1   0 92.5440 6.66641   9
  -7  -1   0 91.0846 8.39801   8
  -7  -1   0 86.5010 6.92955   6
  -7  -1   0 100.377 7.71829  10
   7   1   0 98.5995 5.57166   7
  -7   1   0 99.6562 8.34689   8
  -7   1   0 88.7234 7.27977  10
  -7   1   0 105.791 6.74276   9
  -7   1   0 99.1855 7.37619   5
  -7   1   0 92.7742 6.62975   6
  -8  -1   0 23.5795 3.29371   9
  -8  -1   0 21.9033 4.88036   8
  -8  -1   0 16.8347 3.11845   6
  -8  -1   0 23.1434 4.45730  10
  -8  -1   0 22.7936 3.88429   5
  -8   1   0 19.5071 4.42872   8
  -8   1   0 28.4263 4.46816  10
  -8   1   0 19.0322 1.69702   7
  -8   1   0 16.6927 3.00183   6
   8   1   0 14.8385 1.60022   7
  -8   1   0 16.1899 3.66098   5
  -8   1   0 24.6879 3.32239   9
  -9  -1   0 125.074 9.14222   6
  -9  -1   0 126.834 9.76574   5
  -9  -1   0 121.773 8.88180   9
  -9  -1   0 133.992 10.2167  10
  -9  -1   0 118.754 11.2178   8
  -9   1   0 129.418 8.86812   9
  -9   1   0 133.921 11.3186   8
  -9   1   0 127.497 9.81290   5
  -9   1   0 128.115 9.01542   6
  -9   1   0 143.867 10.1562  10
 -10  -1   0 103.346 9.35958   5
 -10  -1   0 110.729 11.2702   8
 -10  -1   0 125.534 9.95872  10
 -10   1   0 98.7998 8.31037   6
 -10   1   0 115.619 9.55508   5
 -10   1   0 120.112 9.63990  10
 -10   1   0 96.7483 10.2428   8
 -10   1   0 108.935 8.34046   9
 -11  -1   0 32.7484 4.97984   9
 -11  -1   0 27.9461 4.88457   6
 -11  -1   0 47.3560 6.71456   5
 -11  -1   0 34.6703 5.87875  10
 -11  -1   0 26.2876 6.83383   8
 -11   1   0 47.2962 7.45238   8
 -11   1   0 28.4357 4.78153   9
 -11   1   0 37.4568 5.11533   6
 -11   1   0 41.6355 6.28609  10
 -11   1   0 34.8090 6.14321   5
 -12  -1   0 21.1944 5.75306   5
 -12  -1   0 20.9257 7.08077   8
 -12  -1   0 16.7975 4.15393   9
 -12  -1   0 19.7423 4.61568   6
 -12  -1   0 19.4605 5.80425  10
 -12   1   0 20.1651 5.36973   5
 -12   1   0 11.7376 4.81701  10
 -12   1   0 16.4984 4.28238   9
 -12   1   0 14.3134 4.15612   6
 -12   1   0 21.2162 6.14013   8
   0  -2   0 58.6787 4.89936   3
   0  -2   0 61.8870 3.30963   8
   0  -2   0 62.1362 5.31733   4
   0  -2   0 66.3768 3.29448  11
   0  -2   0 57.9394 5.82984   1
   0  -2   0 64.7995 3.29771  10
   0   2   0 70.0708 3.31463   8
   0   2   0 58.4854 3.25634  11
   0   2   0 66.0673 3.31923   9
   0   2   0 65.2974 3.26566   5
   0   2   0 63.3034 3.24226   9
   0   2   0 56.9014 5.41936   4
   0   2   0 67.5620 3.31933   6
   0   2   0 62.6038 3.34890  10
   1  -2   0 58.6715 3.25201   5
  -1  -2   0 59.3751 3.20268  11
  -1  -2   0 62.5765 9.70318   4
   1  -2   0 47.6834 5.95630   1
  -1  -2   0 79.8668 10.2596   2
   1  -2   0 57.1580 3.01105   9
   1  -2   0 52.0149 6.79169   4
   1  -2   0 56.2003 2.93399   6
  -1  -2   0 54.4320 3.32850  10
  -1  -2   0 57.3601 3.22692   6
   1  -2   0 50.2598 6.97694   2
  -1  -2   0 51.7228 8.48917   3
  -1  -2   0 55.4251 8.68502   1
   1  -2   0 59.7746 3.32170   8
   1  -2   0 58.9579 3.16511  10
  -1  -2   0 57.5061 3.47861   8
   1  -2   0 61.3282 9.91968   3
  -1  -2   0 52.7884 3.13368   9
   1   2   0 59.9740 3.14523   9
  -1   2   0 59.1040 3.04396   9
   1   2   0 56.0040 3.23116  11
   1   2   0 57.6826 9.55715   2
   1   2   0 56.4422 3.21911   6
  -1   2   0 62.3003 3.28881   7
  -1   2   0 54.9285 3.13078  10
  -1   2   0 60.4905 9.54404   3
  -1   2   0 51.3118 6.27578   4
  -1   2   0 56.9930 3.24497   5
  -1   2   0 55.2293 3.22241   8
  -1   2   0 55.5082 3.21048  11
  -1   2   0 57.2365 2.95394   6
   1   2   0 52.1987 7.46091   1
   1   2   0 51.8164 9.06872   3
   1   2   0 40.8421 8.17614   4
   1   2   0 62.0115 3.44107   8
  -1   2   0 56.3940 6.37613   2
  -2  -2   0 139.175 7.11325  11
  -2  -2   0 126.375 19.6324   2
  -2  -2   0 118.405 7.43438   8
   2  -2   0 143.347 12.8651   1
  -2  -2   0 125.693 6.90304   9
   2  -2   0 108.417 14.2635   4
   2  -2   0 127.401 7.06197   5
  -2  -2   0 129.295 17.7161   4
   2  -2   0 112.915 15.5257   2
  -2  -2   0 125.874 17.4930   3
  -2  -2   0 110.973 14.7624   1
   2  -2   0 133.459 7.03449  10
   2  -2   0 130.965 7.33894   8
   2  -2   0 126.034 6.84951   7
  -2  -2   0 122.454 7.24186  10
   2  -2   0 134.710 6.68850   9
   2  -2   0 136.200 6.72519   6
   2   2   0 123.168 18.7473   2
   2   2   0 128.313 6.76822   7
  -2   2   0 136.657 6.79078   9
   2   2   0 136.639 7.37275   8
   2   2   0 114.037 19.4335   3
  -2   2   0 122.561 7.25066   8
  -2   2   0 157.115 15.3450   2
   2   2   0 120.544 14.4762   1
   2   2   0 131.780 7.17349  10
  -2   2   0 133.757 12.6158   1
  -2   2   0 117.541 6.95626  10
  -2   2   0 119.507 14.5789   4
  -2   2   0 142.876 6.99003   7
   2   2   0 120.302 16.5092   4
   2   2   0 130.160 6.82848   9
   2   2   0 130.777 6.98650   6
  -2   2   0 113.789 7.00293   5
   2   2   0 113.952 7.08252  11
  -2   2   0 130.917 6.75633   6
   3  -2   0 6.93295 5.28188   1
   3  -2   0 0.08433 0.80699  10
  -3  -2   0 0.44514 0.73964   9
   3  -2   0 0.72364 0.76778   7
   3  -2   0 0.14593 0.60518   6
  -3  -2   0 9.23249 8.77010   4
   3  -2   0 1.92653 1.06421   5
  -3  -2   0 -8.4037 5.76368   1
   3  -2   0 1.46909 0.58875   9
  -3  -2   0 -1.8844 1.48553   8
  -3  -2   0 -9.3213 7.88851   3
  -3  -2   0 0.97310 1.12805  10
   3  -2   0 -8.7183 8.66081   2
   3  -2   0 0.84276 1.24582   8
  -3  -2   0 0.46958 0.98403  11
   3  -2   0 -2.8484 6.45671   4
  -3  -2   0 1.42105 9.01777   2
   3   2   0 0.73344 0.76578   6
  -3   2   0 -12.308 6.23937   2
  -3   2   0 -0.2548 0.74948   7
   3   2   0 5.07338 6.46974   1
   3   2   0 1.18837 1.19522   8
   3   2   0 -13.393 8.58215   2
  -3   2   0 -4.2961 4.22129   1
  -3   2   0 -0.1915 0.94006  10
  -3   2   0 0.23833 1.22462   8
  -3   2   0 0.15631 0.66598   9
   3   2   0 -0.0046 1.13118  11
  -3   2   0 0.97332 0.73285   6
   3   2   0 0.40091 0.60588   9
  -3   2   0 4.15828 6.67313   4
   3   2   0 2.65061 8.12601   4
   3   2   0 0.66914 0.66168   7
  -3   2   0 0.50919 1.08827   5
   3   2   0 0.44328 0.90724  10
   4  -2   0 15.1351 11.8650   2
   4  -2   0 14.2345 7.90826   1
   4  -2   0 12.0955 1.27526   9
  -4  -2   0 8.81047 8.63238   1
   4  -2   0 14.2242 11.2845   4
  -4  -2   0 0.20212 11.6904   2
  -4  -2   0 6.91539 2.33892   8
  -4  -2   0 30.8442 15.2262   4
  -4  -2   0 10.8257 2.06522  10
  -4  -2   0 6.38570 12.4147   3
   4  -2   0 14.2716 1.57027   7
   4  -2   0 11.3842 1.43472   6
  -4  -2   0 9.59071 1.54943   9
  -4  -2   0 12.4652 1.85941   6
   4   2   0 3.43788 8.12369   1
  -4   2   0 4.31673 7.09615   1
  -4   2   0 15.4002 1.70221   7
   4   2   0 12.0231 1.46721   7
  -4   2   0 13.4406 1.67941   6
  -4   2   0 9.85118 1.95441   5
  -4   2   0 6.02333 9.94310   4
  -4   2   0 11.1335 1.55122   9
   4   2   0 30.5401 15.1733   2
  -4   2   0 11.2734 1.97927  10
  -4   2   0 11.7478 2.39356   8
  -4   2   0 11.0116 11.2298   2
   4   2   0 7.98574 12.0408   4
   4   2   0 11.9377 1.45155   9
  -5  -2   0 20.5197 3.12252  10
  -5  -2   0 16.8120 2.42343   6
  -5  -2   0 24.9701 19.6490   3
  -5  -2   0 17.3570 2.23668   9
  -5  -2   0 52.6884 20.7668   4
   5  -2   0 32.0380 12.6656   1
   5  -2   0 15.7394 16.4531   2
   5  -2   0 16.8218 1.65916   9
  -5  -2   0 10.7460 19.3052   2
  -5  -2   0 24.0508 3.67886   8
  -5  -2   0 29.1911 14.4360   1
   5  -2   0 21.3001 1.99286   7
   5  -2   0 28.9728 13.8309   4
  -5   2   0 21.5094 2.34960   6
  -5   2   0 15.5786 14.4797   4
  -5   2   0 19.6311 2.25955   9
  -5   2   0 16.8692 1.96887   7
  -5   2   0 22.8852 2.88589  10
  -5   2   0 28.0932 11.6619   1
   5   2   0 18.4844 1.93511   7
  -5   2   0 15.5987 3.12093   8
  -5   2   0 23.0092 2.99069   5
   5   2   0 2.05449 11.9805   1
   5   2   0 12.2136 17.4953   2
   5   2   0 21.4695 16.9599   4
  -5   2   0 22.5978 17.7666   2
  -6  -2   0 2.33887 1.46143   9
  -6  -2   0 -0.1802 1.44088   6
  -6  -2   0 3.65752 2.56957   8
   6  -2   0 2.38550 0.84334   9
   6  -2   0 0.41573 0.95206   7
  -6  -2   0 4.47497 2.14738   5
  -6  -2   0 4.29079 2.33388  10
  -6   2   0 -0.1346 0.92121   7
   6   2   0 1.10827 0.97784   7
  -6   2   0 3.31370 1.87557  10
  -6   2   0 1.79752 1.42396   6
  -6   2   0 0.90823 2.14743   8
  -6   2   0 1.72886 1.87175   5
  -6   2   0 1.96623 1.40303   9
  -7  -2   0 40.5523 5.98824   8
  -7  -2   0 37.9763 4.21011   6
  -7  -2   0 42.9985 5.03508  10
  -7  -2   0 42.5780 4.75462   9
  -7  -2   0 53.1419 4.91769   5
  -7   2   0 38.5245 4.66846   5
  -7   2   0 49.1010 4.09664   6
  -7   2   0 44.3894 3.88469   9
  -7   2   0 39.2481 4.44007  10
  -7   2   0 36.3125 5.27470   8
   7   2   0 38.2526 2.91869   7
  -7   2   0 35.3968 2.93004   7
  -8  -2   0 0.04337 3.19465   8
  -8  -2   0 -1.7913 1.76657   6
  -8  -2   0 -1.4798 2.36959   5
  -8  -2   0 2.27276 1.89515   9
  -8  -2   0 0.81131 2.31627  10
  -8   2   0 -1.1484 1.65889   6
   8   2   0 0.33227 0.87532   7
  -8   2   0 0.04701 2.52571   5
  -8   2   0 0.75872 2.83789   8
  -8   2   0 1.38650 1.63094   9
  -8   2   0 1.86346 0.91725   7
  -8   2   0 -0.5775 1.97622  10
  -9  -2   0 5.24889 3.18111   5
  -9  -2   0 0.40450 2.58798  10
  -9  -2   0 2.46907 2.31628   9
  -9  -2   0 1.11727 2.38117   6
  -9  -2   0 -1.4510 3.20029   8
  -9   2   0 1.55628 1.88499   9
  -9   2   0 -0.9039 1.92598   6
  -9   2   0 1.75450 2.76521  10
  -9   2   0 -0.6169 3.14546   8
  -9   2   0 -3.6870 2.60040   5
 -10  -2   0 16.8664 5.72378   8
 -10  -2   0 13.0994 4.41691   5
 -10  -2   0 11.7708 4.02052  10
 -10  -2   0 18.8938 3.67488   9
 -10  -2   0 20.4922 4.15592   6
 -10   2   0 26.4377 5.08942   5
 -10   2   0 12.6019 3.40559   6
 -10   2   0 13.8341 3.30992   9
 -10   2   0 19.8109 5.12726   8
 -10   2   0 13.2752 4.23777  10
 -11  -2   0 1.45600 2.66587   9
 -11  -2   0 -1.4056 3.67859   5
 -11  -2   0 1.15580 3.26919  10
 -11  -2   0 -2.9304 3.69363   8
 -11  -2   0 -1.8951 2.75280   6
 -11   2   0 -1.6403 3.35720  10
 -11   2   0 0.17808 2.59997   9
 -11   2   0 2.73741 2.85649   6
 -11   2   0 2.88794 3.83031   5
 -11   2   0 4.30555 4.20383   8
 -12  -2   0 -1.6313 3.28476   6
 -12  -2   0 -1.9230 5.06327   8
 -12  -2   0 1.76971 3.42823  10
 -12  -2   0 3.06550 4.17797   5
 -12   2   0 1.88456 3.83195  10
 -12   2   0 2.14926 4.40874   8
 -12   2   0 1.63915 4.43097   5
 -12   2   0 -1.4448 2.82255   6
 -12   2   0 1.54374 2.86937   9
   0  -3   0 0.21704 0.28141   9
   0  -3   0 0.41763 0.32080   8
   0  -3   0 -1.8177 1.74463   1
   0  -3   0 0.58123 0.27213  10
   0  -3   0 1.00137 0.28699  11
   0  -3   0 1.09156 1.74081   4
   0  -3   0 2.57622 1.60081   3
   0  -3   0 0.54800 0.18088   9
   0  -3   0 0.25530 0.32027   6
   0  -3   0 0.25538 1.14656   4
   0  -3   0 -0.4351 1.49716   2
   0  -3   0 0.36576 0.26775   5
   0  -3   0 -0.0874 0.21883   8
   0   3   0 -0.6144 0.30016   6
   0   3   0 -0.6014 1.56757   4
   0   3   0 -0.5669 1.10826   3
   0   3   0 0.00305 0.26231   9
   0   3   0 0.01739 0.22069   5
   0   3   0 0.62308 0.25656  11
   0   3   0 -2.5416 1.89217   1
   0   3   0 -0.0180 0.29971  10
   0   3   0 -0.0715 0.22282   8
  -1  -3   0 225.977 20.1826   2
  -1  -3   0 233.823 11.4797  11
   1  -3   0 232.877 11.3565   9
   1  -3   0 225.380 16.6537   4
   1  -3   0 220.915 11.5749   5
  -1  -3   0 214.912 11.5176   9
  -1  -3   0 217.569 18.1177   3
  -1  -3   0 233.109 20.1765   4
  -1  -3   0 213.710 18.3742   1
  -1  -3   0 221.913 11.5900   6
  -1  -3   0 233.317 11.3856   5
  -1  -3   0 216.836 11.7246  10
   1  -3   0 208.675 19.1469   3
   1  -3   0 231.843 11.5730  11
   1  -3   0 240.031 11.5032  10
   1  -3   0 224.554 11.3039   9
   1  -3   0 236.882 11.5877   8
   1   3   0 178.732 19.0521   2
   1   3   0 246.199 11.5205   9
   1   3   0 239.928 11.7366   8
  -1   3   0 221.376 15.2870   2
  -1   3   0 204.553 11.4009  10
   1   3   0 233.734 11.5996   6
  -1   3   0 233.412 11.3686   9
  -1   3   0 212.070 11.5468   5
  -1   3   0 237.963 11.6980   7
  -1   3   0 221.668 11.4622   8
   1   3   0 198.517 11.5106  11
  -1   3   0 211.531 15.9849   1
   1   3   0 222.086 19.0981   4
  -1   3   0 208.544 11.4908  11
   2  -3   0 1653.28 81.5125   9
   2  -3   0 1677.74 81.8332   7
   2  -3   0 1570.75 92.6246   4
   2  -3   0 1697.65 81.4874   6
   2  -3   0 1691.65 82.1240   8
  -2  -3   0 1649.07 82.0994  11
   2  -3   0 1509.56 92.1119   2
  -2  -3   0 1572.99 82.1074  10
   2  -3   0 1638.48 81.9271   5
  -2  -3   0 1484.13 96.1266   3
  -2  -3   0 1548.16 81.8944   6
  -2  -3   0 1638.09 94.4748   1
  -2  -3   0 1593.59 81.7958   9
   2  -3   0 1671.76 81.8610  10
  -2  -3   0 1663.93 98.4658   4
  -2  -3   0 1532.25 98.3118   2
   2  -3   0 1726.67 89.0744   1
  -2  -3   0 1576.34 82.3424   8
   2   3   0 1626.13 82.0328  10
  -2   3   0 1633.59 91.3458   4
  -2   3   0 1748.53 81.5433   6
  -2   3   0 1593.86 81.7849  10
   2   3   0 1721.68 81.9320   6
  -2   3   0 1638.85 90.8457   2
  -2   3   0 1582.63 81.9599   8
  -2   3   0 1680.35 81.6219   9
   2   3   0 1757.38 81.7504   9
   2   3   0 1649.96 93.7049   1
  -2   3   0 1795.44 81.9679   7
   2   3   0 1575.09 81.6645   7
   2   3   0 1633.08 96.3453   4
   2   3   0 1524.61 95.8233   2
  -2   3   0 1618.40 98.5816   3
  -2   3   0 1591.52 81.9175   5
   2   3   0 1516.00 81.9326  11
   2   3   0 1564.77 98.7085   3
   2   3   0 1717.70 82.2261   8
  -3  -3   0 380.987 39.4488   3
  -3  -3   0 432.676 40.5015   4
  -3  -3   0 398.899 41.1849   2
  -3  -3   0 400.799 23.6135   8
   3  -3   0 439.221 23.0061   5
  -3  -3   0 443.371 37.0876   1
   3  -3   0 468.758 22.4617   9
   3  -3   0 451.109 22.9562  10
  -3  -3   0 440.390 23.3602  10
   3  -3   0 469.964 38.1180   2
   3  -3   0 473.214 22.5348   6
   3  -3   0 461.264 23.4174   8
  -3  -3   0 457.285 23.0349  11
  -3  -3   0 389.618 22.8750   9
  -3  -3   0 428.541 22.9652   6
   3  -3   0 457.772 36.8233   4
   3  -3   0 452.471 22.7369   7
  -3   3   0 450.290 22.6491   9
   3   3   0 458.258 23.4088   8
  -3   3   0 450.060 22.9018   7
   3   3   0 417.414 38.9083   4
  -3   3   0 446.966 43.3461   3
  -3   3   0 459.013 22.6241   6
   3   3   0 450.605 43.4542   3
   3   3   0 417.117 35.8156   1
   3   3   0 442.457 23.1376  10
   3   3   0 432.549 22.6479   7
  -3   3   0 484.789 37.1513   4
   3   3   0 419.842 23.1195  11
  -3   3   0 473.270 32.2838   1
  -3   3   0 389.446 34.8001   2
   3   3   0 504.499 41.8075   2
  -3   3   0 429.208 23.3773   8
  -3   3   0 444.237 22.9705  10
  -3   3   0 426.158 23.0470   5
   3   3   0 464.460 22.7102   9
   3   3   0 474.398 22.9749   6
   4  -3   0 103.515 5.69654   9
   4  -3   0 115.522 23.1363   2
   4  -3   0 112.054 6.04230   7
  -4  -3   0 134.697 23.1927   1
  -4  -3   0 95.2827 6.37279   6
  -4  -3   0 107.156 23.2387   2
  -4  -3   0 97.4441 6.83759  10
   4  -3   0 104.828 18.0622   1
  -4  -3   0 119.492 24.9649   3
   4  -3   0 86.6468 21.0570   4
   4  -3   0 111.903 5.91549   6
  -4  -3   0 82.2971 21.6429   4
  -4  -3   0 92.9503 7.28162   8
  -4  -3   0 99.1636 6.25267   9
  -4   3   0 99.2108 6.93739   8
  -4   3   0 110.949 20.9086   4
   4   3   0 106.118 5.98650   7
  -4   3   0 117.825 6.28415   7
  -4   3   0 113.016 6.10653   6
  -4   3   0 102.382 6.52234   5
  -4   3   0 108.995 21.4788   2
  -4   3   0 101.739 6.01383   9
   4   3   0 153.643 26.3884   4
  -4   3   0 120.539 16.7467   1
   4   3   0 98.1882 6.73107  11
  -4   3   0 103.202 6.48754  10
   4   3   0 109.812 24.3341   2
   4   3   0 115.951 21.0292   1
  -5  -3   0 28.5487 16.1644   4
   5  -3   0 -15.927 14.7274   2
  -5  -3   0 3.76921 1.29446   9
   5  -3   0 6.32490 0.96662   9
  -5  -3   0 2.94509 1.48332   6
   5  -3   0 13.9351 9.96540   1
  -5  -3   0 6.12830 2.16933  10
   5  -3   0 8.37819 1.40187   7
  -5  -3   0 4.54761 2.29518   8
  -5  -3   0 18.3485 18.5856   3
  -5  -3   0 20.2141 17.2832   2
   5  -3   0 12.1888 13.4388   4
  -5  -3   0 -10.908 10.8434   1
   5   3   0 3.56117 1.15444   7
  -5   3   0 7.52220 1.70494  10
  -5   3   0 -19.014 9.83678   4
  -5   3   0 8.41008 1.59404   6
   5   3   0 10.7452 14.4733   4
  -5   3   0 5.72139 1.31683   9
  -5   3   0 5.20050 1.33361   7
   5   3   0 -3.6666 11.1035   1
  -5   3   0 6.55936 2.13587   8
  -5   3   0 -4.5730 13.4239   2
  -5   3   0 8.85003 2.03845   5
   5   3   0 16.3852 16.8765   2
  -5   3   0 -0.4766 8.22354   1
  -6  -3   0 599.002 30.8883   9
  -6  -3   0 625.906 32.0050  10
   6  -3   0 560.989 29.8587   9
  -6  -3   0 535.093 32.4724   8
  -6  -3   0 624.513 31.2137   6
  -6   3   0 588.664 31.3446   5
  -6   3   0 596.627 30.6295   9
  -6   3   0 587.343 31.3609  10
  -6   3   0 605.365 32.1584   8
   6   3   0 578.705 30.1713   7
  -6   3   0 581.155 30.6028   6
  -7  -3   0 359.260 20.7174   6
  -7  -3   0 386.707 20.6366   9
  -7  -3   0 405.506 23.0066   8
  -7  -3   0 363.990 21.6008  10
  -7  -3   0 387.144 21.1425   5
   7  -3   0 367.058 19.2950   9
  -7   3   0 339.441 19.8673   7
  -7   3   0 384.289 21.1606   5
  -7   3   0 365.191 21.0061  10
  -7   3   0 378.509 20.3244   9
   7   3   0 365.978 19.5057   7
  -7   3   0 412.442 20.4481   6
  -7   3   0 386.258 22.0086   8
  -8  -3   0 -0.6385 1.98436   6
  -8  -3   0 0.22008 2.40449   5
  -8  -3   0 0.24309 2.45240  10
  -8  -3   0 0.97610 1.92157   9
  -8  -3   0 1.42178 3.13168   8
  -8   3   0 -0.8688 1.62834   6
   8   3   0 0.54705 0.95492   7
  -8   3   0 -0.8803 2.33944   5
  -8   3   0 0.54965 2.54088   8
  -8   3   0 2.34268 1.63615   9
  -8   3   0 0.08767 2.06482  10
  -9  -3   0 57.5612 7.01237  10
  -9  -3   0 74.7435 9.19734   8
  -9  -3   0 68.4141 6.21315   9
  -9  -3   0 70.0199 6.87975   5
  -9  -3   0 57.3130 6.22773   6
  -9   3   0 72.4113 7.83579   8
  -9   3   0 66.5262 5.83073   9
  -9   3   0 71.2640 5.85807   6
  -9   3   0 70.0199 10.1091  10
  -9   3   0 81.3775 8.41107   5
 -10  -3   0 60.7835 6.42901   9
 -10  -3   0 66.2714 6.94133   6
 -10  -3   0 52.4387 8.63963   8
 -10  -3   0 79.4588 7.68882   5
 -10  -3   0 81.0689 8.13122  10
 -10   3   0 66.8792 8.57783   8
 -10   3   0 67.7345 6.29822   6
 -10   3   0 70.8093 7.37004   5
 -10   3   0 76.3539 6.49300   9
 -10   3   0 89.3322 7.76526  10
 -11  -3   0 18.3201 5.37452   5
 -11  -3   0 17.6404 6.45373   8
 -11  -3   0 17.4989 4.81598  10
 -11  -3   0 13.1745 3.80198   9
 -11  -3   0 12.6009 4.22059   6
 -11   3   0 19.4948 3.79931   6
 -11   3   0 26.4935 5.04719  10
 -11   3   0 21.0290 3.91347   9
 -11   3   0 23.7470 5.47598   5
 -11   3   0 20.4838 5.36362   8
 -12  -3   0 4.34067 3.92254  10
 -12  -3   0 0.92190 3.33445   9
 -12  -3   0 1.86441 5.04735   8
 -12  -3   0 1.50671 4.04006   5
 -12   3   0 -0.6938 3.46578  10
 -12   3   0 7.70322 3.06768   6
 -12   3   0 -2.5340 2.79600   9
 -12   3   0 -0.0695 4.05570   8
 -12   3   0 5.38710 4.67640   5
   0  -4   0 9075.39 479.464   4
   0  -4   0 9999.99 480.176   2
   0  -4   0 9557.90 482.409   1
   0  -4   0 9760.21 478.985   3
   0   4   0 9536.15 479.784   4
   0   4   0 9294.85 478.765   3
   0   4   0 9503.16 482.129   1
   1  -4   0 1272.88 76.4005   3
  -1  -4   0 1280.14 65.8206   8
  -1  -4   0 1326.97 75.5504   1
  -1  -4   0 1310.60 65.6051   6
  -1  -4   0 1373.88 65.4111  11
  -1  -4   0 1315.77 76.9159   4
   1  -4   0 1333.48 65.4543  10
   1  -4   0 1285.90 71.6516   2
  -1  -4   0 1245.26 91.9478   2
   1  -4   0 1392.59 65.3469   9
   1  -4   0 1323.62 65.5743   5
  -1  -4   0 1267.45 72.8945   3
   1  -4   0 1290.10 65.2941   9
   1  -4   0 1318.66 65.5361  11
   1  -4   0 1272.30 72.0693   1
  -1  -4   0 1235.48 65.5159   9
   1  -4   0 1218.66 71.6598   4
   1  -4   0 1346.68 65.5348   8
  -1  -4   0 1268.61 65.7452  10
  -1  -4   0 1389.90 65.3126   5
  -1   4   0 1301.88 70.9432   4
  -1   4   0 1257.04 73.7798   3
  -1   4   0 1278.65 65.3566   8
   1   4   0 1212.44 65.4947  11
   1   4   0 1275.48 65.3895   5
   1   4   0 1385.06 65.7057   8
  -1   4   0 1273.45 65.5199   5
   1   4   0 1446.96 65.5306   9
  -1   4   0 1393.71 70.1959   2
   1   4   0 1414.24 65.7191  10
  -1   4   0 1331.62 65.3209   9
   1   4   0 1341.03 75.4934   1
  -1   4   0 1232.15 65.3772  10
  -1   4   0 1251.91 71.8879   1
   1   4   0 1292.70 75.2090   2
   1   4   0 1397.08 65.6185   6
   1   4   0 1282.78 75.4071   4
  -1   4   0 1226.68 65.4263  11
   1   4   0 1284.27 75.6783   3
   2  -4   0 48.8215 2.66474   9
  -2  -4   0 45.1638 3.10968   6
   2  -4   0 50.7530 8.01953   1
   2  -4   0 46.1334 3.33760   8
  -2  -4   0 34.8312 10.1252   1
   2  -4   0 48.8838 2.51372   6
   2  -4   0 45.7570 10.2004   2
  -2  -4   0 43.6151 2.98793   9
  -2  -4   0 32.9238 11.2377   4
   2  -4   0 51.2927 8.75442   1
  -2  -4   0 40.5186 3.33720  10
   2  -4   0 38.7583 13.1788   3
  -2  -4   0 31.6425 9.78997   3
   2  -4   0 37.3875 9.37158   4
   2  -4   0 53.5000 3.29839   5
  -2  -4   0 39.1880 3.48545   8
  -2  -4   0 44.0305 3.00693  11
  -2  -4   0 33.5118 11.5497   2
   2  -4   0 47.8637 3.02538  10
   2   4   0 40.4294 3.11513  11
  -2   4   0 53.9562 2.60871   6
  -2   4   0 49.6209 3.17675   5
  -2   4   0 38.4890 8.24650   4
   2   4   0 47.6135 11.6442   4
   2   4   0 49.1768 2.94848   9
   2   4   0 52.5968 3.15387   6
  -2   4   0 47.2562 2.93727  10
   2   4   0 44.3094 3.25362  10
  -2   4   0 41.5809 3.02178   8
  -2   4   0 47.7170 2.77525   9
  -2   4   0 44.7794 3.06291  11
   2   4   0 52.7776 12.7996   3
   2   4   0 55.4522 12.6104   2
  -2   4   0 57.1221 3.35929   7
  -2   4   0 67.0589 10.2749   2
  -2   4   0 43.8084 11.8519   3
  -3  -4   0 1195.68 62.1188   8
  -3  -4   0 1200.92 85.3257   2
   3  -4   0 1384.59 72.8535   1
  -3  -4   0 1281.79 83.9654   3
  -3  -4   0 1210.46 78.8085   1
  -3  -4   0 1143.86 61.1778   9
  -3  -4   0 1201.40 61.7495  10
   3  -4   0 1231.62 61.6871   8
   3  -4   0 1247.50 60.7616   6
   3  -4   0 1245.57 60.7442   9
   3  -4   0 1292.80 78.3940   2
   3  -4   0 1120.98 75.7929   4
  -3  -4   0 1266.94 84.3792   4
  -3  -4   0 1177.26 61.3612   6
  -3   4   0 1258.06 60.8600   6
  -3   4   0 1193.73 61.2087  10
   3   4   0 1214.68 61.0424   7
   3   4   0 1152.25 84.7268   3
   3   4   0 1235.41 81.0585   4
   3   4   0 1298.82 61.0972   9
  -3   4   0 1264.74 62.0852   8
  -3   4   0 1191.36 73.7667   2
   3   4   0 1117.34 61.4328  10
   3   4   0 1165.65 80.3601   2
  -3   4   0 1148.44 61.3610   5
   3   4   0 1167.90 61.4733  11
   3   4   0 1248.13 62.5147   8
  -3   4   0 1225.82 60.9660   9
  -3   4   0 1232.95 84.9998   3
  -3   4   0 1147.16 61.2912   7
  -3   4   0 1262.17 75.0998   4
   4  -4   0 1039.95 71.2292   4
  -4  -4   0 1001.48 72.1222   1
  -4  -4   0 939.976 50.4388   6
  -4  -4   0 969.833 50.9203  10
   4  -4   0 1019.05 49.6517   9
  -4  -4   0 982.260 51.5443   8
   4  -4   0 1098.32 65.2854   1
  -4  -4   0 908.981 76.7696   4
  -4  -4   0 958.641 78.8045   2
  -4  -4   0 1014.81 77.3352   3
  -4  -4   0 994.051 50.2966   9
   4  -4   0 973.078 72.6590   2
  -4   4   0 1026.88 50.8567   8
   4   4   0 1004.75 50.0244   7
  -4   4   0 990.364 62.7362   1
   4   4   0 1038.23 74.6240   4
  -4   4   0 994.140 49.9161   6
  -4   4   0 1110.68 70.7278   4
  -4   4   0 902.216 66.5932   2
   4   4   0 971.426 74.9090   2
  -4   4   0 942.279 50.5109   5
   4   4   0 952.472 50.6553  11
  -4   4   0 952.455 50.3572  10
  -4   4   0 1050.57 81.1562   3
  -4   4   0 1004.05 50.0087   9
  -5  -4   0 963.871 50.1455   8
  -5  -4   0 1060.34 83.3610   3
  -5  -4   0 957.279 48.5049   9
   5  -4   0 914.091 47.8882   6
  -5  -4   0 1067.52 49.5659  10
   5  -4   0 968.552 76.6449   2
  -5  -4   0 853.308 79.9928   2
   5  -4   0 957.859 47.6437   9
  -5  -4   0 876.628 78.6868   4
   5  -4   0 945.364 66.3750   1
  -5  -4   0 935.391 48.6764   6
   5  -4   0 982.099 73.7081   4
  -5  -4   0 937.867 74.8540   1
  -5   4   0 940.895 48.1100   6
  -5   4   0 947.282 72.1276   4
  -5   4   0 939.145 49.2344   8
   5   4   0 1024.22 79.8956   2
  -5   4   0 942.327 48.6868  10
  -5   4   0 987.479 72.2734   2
  -5   4   0 891.112 48.3034   7
  -5   4   0 969.603 84.9107   3
  -5   4   0 906.962 48.1353   9
   5   4   0 970.350 48.1079   7
  -5   4   0 918.914 63.5253   1
  -5   4   0 933.729 48.8171   5
   5   4   0 909.717 94.7726   1
   5   4   0 910.837 49.0102  11
   5   4   0 1068.21 78.6278   4
  -6  -4   0 100.431 7.58483  10
   6  -4   0 100.241 5.67913   9
  -6  -4   0 95.9032 6.65217   9
  -6  -4   0 102.553 7.00886   6
  -6   4   0 106.051 6.39405   9
   6   4   0 100.900 6.05514   7
  -6   4   0 103.835 7.60899   8
  -6   4   0 100.937 6.30761   6
  -6   4   0 89.3164 6.12777   7
  -7  -4   0 134.448 9.66374  10
   7  -4   0 128.567 7.21480   9
  -7  -4   0 133.317 9.03810   5
  -7  -4   0 132.013 8.77419   6
  -7  -4   0 135.545 8.58015   9
  -7  -4   0 121.547 10.4800   8
  -7   4   0 119.061 7.76080   7
  -7   4   0 133.558 9.05006   5
  -7   4   0 134.335 8.12304   6
   7   4   0 132.933 7.65382   7
  -7   4   0 135.708 8.20016   9
  -7   4   0 144.036 9.77965   8
  -7   4   0 124.621 8.76352  10
  -8  -4   0 88.6975 8.13474  10
  -8  -4   0 88.1270 7.29880   6
  -8  -4   0 102.650 7.26429   9
  -8  -4   0 95.7693 7.70094   5
   8  -4   0 95.5611 5.38460   9
  -8  -4   0 90.5911 9.32711   8
  -8   4   0 102.193 6.85424   9
  -8   4   0 97.8537 8.46544   8
  -8   4   0 98.4018 7.53671  10
  -8   4   0 94.1131 7.61077   5
   8   4   0 93.2764 5.66667   7
  -8   4   0 92.5583 6.60980   6
  -8   4   0 90.3961 5.96686   7
  -9  -4   0 117.099 9.43511   5
  -9  -4   0 128.259 9.15858   6
  -9  -4   0 128.946 8.81735   9
  -9  -4   0 117.660 9.96678  10
  -9   4   0 135.292 8.38310   6
   9   4   0 102.366 6.35242   7
  -9   4   0 114.414 8.25420   9
  -9   4   0 148.329 12.9081  10
  -9   4   0 124.493 10.1741   8
 -10  -4   0 5.44284 3.53007   5
 -10  -4   0 -1.1535 2.94966  10
 -10  -4   0 0.52851 2.53731   9
 -10  -4   0 3.95382 3.10686   6
 -10  -4   0 -1.8496 3.89567   8
 -10   4   0 1.46156 2.26457   6
 -10   4   0 3.71989 3.59248   8
 -10   4   0 -0.3422 3.33476   5
 -10   4   0 2.40006 2.21625   9
 -10   4   0 -1.0025 2.44685  10
 -11  -4   0 29.2360 5.62669   5
 -11  -4   0 31.8563 7.42308   8
 -11  -4   0 26.1078 4.62594   9
 -11  -4   0 25.3901 5.00628   6
 -11  -4   0 33.7337 5.77002  10
 -11   4   0 20.4939 5.60837   5
 -11   4   0 36.9505 5.55058  10
 -11   4   0 17.5906 5.12380   8
 -11   4   0 34.7357 4.79944   9
 -12  -4   0 79.6875 9.28031  10
 -12  -4   0 55.6288 7.21394   9
 -12  -4   0 69.2659 10.6597   8
 -12  -4   0 59.5639 7.72945   6
 -12  -4   0 74.3780 8.80873   5
 -12   4   0 82.0490 8.55760  10
 -12   4   0 58.7372 8.42896   5
 -12   4   0 75.2086 7.42818   9
 -12   4   0 79.1879 7.09497   6
 -12   4   0 76.4870 9.57998   8
   0  -5   0 -0.0646 0.37928  11
   0  -5   0 1.38706 2.93122   2
   0  -5   0 1.99677 2.27920   4
   0  -5   0 0.38957 0.45280   9
   0  -5   0 0.24703 0.23450   9
   0  -5   0 -0.2106 0.47824   8
   0  -5   0 0.66877 0.40555   8
   0  -5   0 -0.3182 0.41053   5
   0  -5   0 1.34200 2.39296   2
   0  -5   0 -1.8719 2.00750   3
   0  -5   0 3.69604 3.31594   4
   0  -5   0 0.52254 0.51958   6
   0  -5   0 -0.0336 0.35199  10
   0  -5   0 -0.9015 3.01548   1
   0   5   0 0.22857 0.28918   9
   0   5   0 3.51693 2.34250   3
   0   5   0 0.13215 0.46836  10
   0   5   0 -0.0390 0.41400   9
   0   5   0 1.22797 0.51291   6
   0   5   0 -0.4999 2.45191   4
   0   5   0 0.10978 0.35710  11
   0   5   0 0.02180 0.31274   5
   0   5   0 0.88624 4.07834   1
  -1  -5   0 130.594 13.0786   3
  -1  -5   0 157.070 7.39804   5
   1  -5   0 140.855 7.44530   9
   1  -5   0 152.723 7.48187   9
   1  -5   0 125.719 12.7184   2
   1  -5   0 132.562 13.7123   1
   1  -5   0 142.555 7.73817   5
  -1  -5   0 139.592 7.77120   6
   1  -5   0 121.399 12.8688   4
  -1  -5   0 132.945 16.8963   4
  -1  -5   0 139.001 7.70781   9
  -1  -5   0 129.163 15.9270   1
  -1  -5   0 152.950 7.53176   9
   1  -5   0 152.957 16.7332   3
  -1  -5   0 143.650 7.96579  10
  -1  -5   0 145.532 8.04838   8
   1  -5   0 146.346 7.65786   8
  -1  -5   0 149.301 18.0092   2
   1   5   0 149.505 7.86528  10
   1   5   0 138.132 7.65269  11
  -1   5   0 142.011 7.51757  10
  -1   5   0 140.106 12.3854   4
   1   5   0 140.968 15.7556   3
  -1   5   0 146.205 7.41442   9
   1   5   0 152.752 7.79572   6
  -1   5   0 155.923 7.29900   6
  -1   5   0 137.290 13.9249   1
  -1   5   0 139.243 11.9169   2
  -1   5   0 140.204 7.65355   5
   1   5   0 131.992 15.4282   2
  -1   5   0 160.144 7.55619   9
   1   5   0 123.748 15.6151   4
   1   5   0 147.868 7.83304   8
   1   5   0 144.901 7.51227   5
  -1   5   0 143.183 14.1033   3
  -1   5   0 141.694 7.54144  11
  -1   5   0 141.367 7.47286   8
   1   5   0 150.503 16.3811   1
  -2  -5   0 203.636 25.1460   4
   2  -5   0 218.908 11.4937   8
   2  -5   0 218.539 11.2319  10
  -2  -5   0 225.761 11.1964  11
  -2  -5   0 216.171 11.6828  10
  -2  -5   0 206.742 11.8872   8
   2  -5   0 180.817 19.6625   2
  -2  -5   0 205.518 11.3839   6
   2  -5   0 226.990 18.5023   1
   2  -5   0 201.094 10.7780   9
  -2  -5   0 191.312 24.9981   2
   2  -5   0 241.452 27.6645   3
  -2  -5   0 216.905 11.1420   5
  -2  -5   0 198.791 22.7782   1
   2  -5   0 232.755 21.3159   4
   2  -5   0 218.865 10.8898   9
  -2  -5   0 238.915 23.1857   3
  -2   5   0 196.684 11.2903   5
   2   5   0 212.053 24.0157   4
   2   5   0 220.714 11.3802   6
  -2   5   0 205.888 10.9629   9
  -2   5   0 224.537 18.7987   4
  -2   5   0 200.831 17.1174   2
   2   5   0 175.529 21.4220   1
   2   5   0 189.288 22.8879   2
  -2   5   0 232.131 20.3052   1
  -2   5   0 220.411 10.7100   6
  -2   5   0 210.555 11.1339   8
   2   5   0 205.209 11.5127   8
   2   5   0 232.120 11.2160   9
   2   5   0 217.421 24.6920   3
  -2   5   0 208.723 22.8996   3
   2   5   0 205.117 11.4466  10
   3  -5   0 2.46738 0.51374   6
  -3  -5   0 -12.701 10.0185   4
  -3  -5   0 -0.3461 8.10918   1
   3  -5   0 11.1934 5.60838   1
  -3  -5   0 1.21186 1.34737  10
   3  -5   0 -0.0614 1.11003   8
  -3  -5   0 1.56899 1.12680   6
  -3  -5   0 2.46243 8.06777   3
   3  -5   0 5.15943 8.66903   2
  -3  -5   0 -3.9064 11.0210   2
  -3  -5   0 1.06765 1.62641   8
   3  -5   0 10.3509 7.76708   4
   3  -5   0 2.50433 0.58742   9
  -3  -5   0 0.84218 0.92816   9
   3  -5   0 7.17083 5.82366   1
   3   5   0 2.31327 9.65047   2
   3   5   0 1.62281 9.88436   3
  -3   5   0 1.25520 1.10565  11
   3   5   0 7.39016 7.49409   1
   3   5   0 1.16475 0.83971   7
   3   5   0 1.52655 1.27189  10
  -3   5   0 0.86294 0.85970  10
  -3   5   0 -0.2284 6.27534   4
  -3   5   0 17.1921 10.5633   3
  -3   5   0 2.48245 0.67662   6
  -3   5   0 -8.5763 6.00589   2
  -3   5   0 2.44551 0.77697   9
  -3   5   0 2.43166 1.12874   8
  -3   5   0 3.87873 1.23375   5
   3   5   0 13.8361 9.20288   4
   3   5   0 2.18192 1.26911  11
  -3   5   0 1.43343 1.09382   7
  -4  -5   0 -0.3031 1.08844   6
  -4  -5   0 -5.2036 9.81070   1
   4  -5   0 1.57382 0.68207   6
   4  -5   0 -0.1291 7.78189   1
  -4  -5   0 12.6786 13.9112   2
   4  -5   0 10.8327 11.8516   2
  -4  -5   0 0.17488 1.92639   8
   4  -5   0 1.24578 0.55976   9
  -4  -5   0 1.55920 1.16522   9
  -4  -5   0 -8.7557 13.2276   3
  -4  -5   0 2.15979 1.67741  10
   4  -5   0 -4.2147 12.0585   4
  -4  -5   0 13.1178 12.6027   4
   4   5   0 1.73579 1.42355  11
  -4   5   0 2.35265 1.48492   8
  -4   5   0 2.35233 1.15045   7
   4   5   0 12.2586 13.3269   3
  -4   5   0 3.92817 7.96733   4
   4   5   0 6.10472 9.07670   1
  -4   5   0 12.6725 13.7125   3
  -4   5   0 3.86066 0.94614   6
   4   5   0 1.36975 1.01241   7
  -4   5   0 1.97080 1.37775   5
  -4   5   0 2.79280 1.24233  10
   4   5   0 9.17654 10.5456   4
   4   5   0 -26.697 14.2411   2
  -4   5   0 -2.7188 8.89430   2
  -4   5   0 2.09938 0.92720   9
   5  -5   0 76.1390 4.43302   6
   5  -5   0 75.1319 4.16287   9
   5  -5   0 76.3290 23.9819   2
  -5  -5   0 89.5667 22.8707   1
   5  -5   0 51.7695 18.3915   4
  -5  -5   0 72.1080 5.38609   6
  -5  -5   0 69.4716 5.14481   9
  -5  -5   0 59.3125 26.8339   2
  -5  -5   0 81.9775 6.16956  10
  -5  -5   0 84.0228 6.87576   8
   5  -5   0 75.7264 17.1880   1
  -5  -5   0 52.2583 22.3617   4
  -5   5   0 90.3228 27.4453   3
  -5   5   0 75.2522 5.53057   5
  -5   5   0 45.7515 12.7164   1
  -5   5   0 75.2931 5.20432  10
  -5   5   0 71.9672 4.78493   9
  -5   5   0 59.4977 17.7212   4
  -5   5   0 84.6627 5.75082   8
   5   5   0 75.8879 4.86616   7
   5   5   0 84.0651 20.9094   1
   5   5   0 73.3776 5.60566  11
   5   5   0 86.7097 23.5684   4
  -5   5   0 69.6728 5.04967   7
  -5   5   0 64.6697 19.7350   2
   5   5   0 66.6845 23.7163   2
   6  -5   0 107.681 5.97402   9
  -6  -5   0 100.678 7.41190   6
  -6  -5   0 118.153 9.22900   8
  -6  -5   0 116.248 7.35380   9
  -6  -5   0 118.273 8.41344  10
  -6   5   0 104.251 7.26325  10
  -6   5   0 112.575 6.74603   6
  -6   5   0 113.391 6.86599   9
  -6   5   0 122.708 8.02377   8
  -6   5   0 114.879 7.06982   7
  -6   5   0 101.277 7.49641   5
   6   5   0 108.293 6.69044   7
  -7  -5   0 44.2640 6.41615   8
  -7  -5   0 51.6351 5.75425  10
  -7  -5   0 43.9594 4.47646   9
  -7  -5   0 48.9518 4.75804   6
   7  -5   0 42.2829 2.86707   9
  -7   5   0 43.7170 5.13256   5
  -7   5   0 49.1224 4.13341   9
   7   5   0 50.7518 3.82018   7
  -7   5   0 53.4955 4.09636   6
  -7   5   0 47.6987 5.18989   8
  -7   5   0 50.5326 4.74217  10
  -8  -5   0 16.1960 4.67896   8
  -8  -5   0 15.8971 3.07480   9
  -8  -5   0 12.7144 3.22974   6
  -8  -5   0 16.1107 4.16569  10
   8  -5   0 13.9978 1.35562   9
  -8  -5   0 13.5259 3.61981   5
  -8   5   0 12.3649 3.47888   5
  -8   5   0 17.9543 2.68061   6
   8   5   0 14.8011 2.07614   7
  -8   5   0 15.0127 2.62727   9
  -8   5   0 16.8655 3.75532   8
  -8   5   0 15.3182 3.18999  10
  -9  -5   0 10.1064 3.75135   5
  -9  -5   0 6.60681 2.88448   9
  -9  -5   0 10.1651 4.09926  10
  -9  -5   0 9.72269 4.69436   8
  -9  -5   0 15.1261 3.68661   6
  -9   5   0 14.4466 2.78374   6
  -9   5   0 13.3113 3.80490   8
  -9   5   0 8.99276 2.59895   9
  -9   5   0 9.27381 3.57994   5
  -9   5   0 16.1263 3.54068  10
 -10  -5   0 60.9807 7.03335   6
 -10  -5   0 68.2157 9.49156   8
 -10  -5   0 54.7270 6.37868   9
 -10  -5   0 58.7306 7.07010   5
 -10  -5   0 70.3749 7.83616  10
 -10   5   0 62.2182 6.65666  10
 -10   5   0 53.1995 6.95585   5
 -10   5   0 57.5554 5.83984   9
 -10   5   0 61.5021 5.63993   6
 -10   5   0 70.9336 7.58184   8
 -11  -5   0 15.7279 4.89516   5
 -11  -5   0 20.7349 5.21845  10
 -11  -5   0 18.3787 4.69559   6
 -11  -5   0 17.2821 6.07104   8
 -11  -5   0 19.6686 4.30180   9
 -11   5   0 12.1026 4.04656  10
 -11   5   0 13.6087 4.87129   5
 -11   5   0 12.6025 4.24088   8
 -11   5   0 17.3439 3.53112   6
 -11   5   0 21.9417 3.90937   9
 -12  -5   0 9.24650 4.55540   6
 -12  -5   0 9.21873 6.10527   8
 -12  -5   0 7.74616 4.94704   5
 -12  -5   0 1.09489 3.60745  10
 -12  -5   0 2.10040 3.56464   9
 -12   5   0 10.3308 4.47768   8
 -12   5   0 7.57880 4.81930  10
 -12   5   0 7.58042 3.04359   6
 -12   5   0 11.1062 3.38631   9
   0  -6   0 520.258 33.0433   2
   0  -6   0 484.137 24.4459  10
   0  -6   0 449.779 24.2584   9
   0  -6   0 475.478 24.2050   5
   0  -6   0 508.093 24.2535   8
   0  -6   0 541.847 33.9583   4
   0  -6   0 461.869 30.9383   4
   0  -6   0 467.551 24.2002  10
   0  -6   0 463.868 33.2034   1
   0  -6   0 491.229 24.1383  11
   0  -6   0 471.103 24.2415   6
   0  -6   0 445.519 24.3537   8
   0  -6   0 453.240 30.1388   3
   0  -6   0 510.731 24.0167   9
   0   6   0 497.365 24.2683   6
   0   6   0 473.650 24.0840   5
   0   6   0 427.902 24.0935  11
   0   6   0 458.360 24.0900   9
   0   6   0 513.986 31.8493   4
   0   6   0 531.593 24.4624   9
   0   6   0 482.666 30.1068   3
   0   6   0 474.615 34.4878   1
  -1  -6   0 77.0599 4.88634   8
  -1  -6   0 80.8254 4.23562  11
  -1  -6   0 82.5840 4.28249   9
  -1  -6   0 82.2169 4.67635   6
   1  -6   0 77.0103 4.43502   8
   1  -6   0 82.1263 10.7316   4
  -1  -6   0 79.7338 4.87459  10
  -1  -6   0 68.9377 13.7161   4
   1  -6   0 59.1884 12.1316   3
   1  -6   0 86.6349 10.4772   2
   1  -6   0 81.4770 4.27854   9
  -1  -6   0 76.0306 9.15403   3
   1  -6   0 81.3773 4.44622  10
  -1  -6   0 90.2622 15.2135   2
  -1  -6   0 74.5666 13.8041   1
  -1  -6   0 75.0666 4.53289   9
   1  -6   0 76.1247 4.27241   9
   1  -6   0 93.2382 12.2573   1
   1  -6   0 79.1995 4.51584  11
  -1   6   0 84.4356 4.11685   6
   1   6   0 75.0327 4.47008  11
  -1   6   0 79.2445 9.26334   4
  -1   6   0 76.7454 4.32461  10
   1   6   0 79.9527 4.32312   5
   1   6   0 75.7785 4.58911   8
   1   6   0 81.4328 4.60586   6
  -1   6   0 74.7499 4.14674   9
   1   6   0 83.2285 14.0498   1
   1   6   0 61.2965 11.1936   4
  -1   6   0 61.5404 10.5205   1
   1   6   0 83.9088 4.51121   9
  -1   6   0 77.2461 4.30101   8
  -1   6   0 88.6467 9.82144   2
   1   6   0 73.6089 12.7923   3
  -1   6   0 76.6827 4.32397  11
  -1   6   0 84.1806 10.4680   3
   1   6   0 80.2555 4.69173  10
  -1   6   0 84.5405 4.49528   5
  -1   6   0 91.5745 4.40875   9
   1   6   0 67.7134 11.5791   2
  -2  -6   0 816.493 62.2139   4
  -2  -6   0 860.264 44.1963   8
   2  -6   0 882.967 43.0676   9
   2  -6   0 806.483 54.2403   4
   2  -6   0 861.469 43.8242  11
  -2  -6   0 917.131 43.1275   5
   2  -6   0 873.083 43.5824   5
   2  -6   0 924.342 43.7376  10
   2  -6   0 885.880 42.9685   9
   2  -6   0 880.768 54.8699   2
   2  -6   0 821.793 51.9122   1
  -2  -6   0 783.906 61.5946   2
  -2  -6   0 835.955 59.1860   1
  -2  -6   0 758.876 43.3956  11
  -2  -6   0 825.011 43.6015   6
  -2  -6   0 865.631 43.9390  10
   2  -6   0 878.256 43.6621   8
  -2  -6   0 859.262 56.1947   3
  -2  -6   0 830.045 43.4600   9
   2  -6   0 934.620 64.4310   3
  -2   6   0 907.419 43.8648   7
  -2   6   0 833.965 43.3428  11
   2   6   0 909.544 60.5884   4
  -2   6   0 873.695 54.2070   1
   2   6   0 794.848 43.6162  10
   2   6   0 833.171 43.5451  11
  -2   6   0 855.513 43.2141  10
   2   6   0 844.701 57.7447   1
  -2   6   0 897.019 50.4298   2
  -2   6   0 845.390 51.5875   4
  -2   6   0 853.927 57.5941   3
   2   6   0 817.195 43.6713   8
   2   6   0 877.827 59.5964   2
  -2   6   0 882.171 43.1251   9
  -2   6   0 876.101 43.7885   5
   2   6   0 833.669 61.8059   3
   2   6   0 914.682 43.6028   6
  -3  -6   0 3.82105 8.38092   1
  -3  -6   0 0.96234 1.02127   9
  -3  -6   0 4.26394 11.7687   2
  -3  -6   0 3.82928 1.32882   6
   3  -6   0 3.87519 0.46476   6
  -3  -6   0 0.69131 1.73634   8
   3  -6   0 2.36964 13.4848   3
   3  -6   0 4.46756 0.67382   9
   3  -6   0 3.11326 0.51902   9
  -3  -6   0 -9.3957 10.6840   4
  -3  -6   0 8.41053 9.15065   3
   3  -6   0 7.85540 6.18172   1
   3  -6   0 23.6356 10.0466   2
  -3  -6   0 2.77536 0.99114   5
   3  -6   0 13.9304 8.44880   4
   3  -6   0 -2.7546 5.59433   1
  -3   6   0 3.92068 0.88253   9
  -3   6   0 8.35145 6.46194   2
  -3   6   0 -11.989 8.70976   3
  -3   6   0 4.74818 1.34962   5
  -3   6   0 2.80594 1.10613   8
  -3   6   0 0.86870 1.10405  11
   3   6   0 2.75666 1.10901  10
  -3   6   0 5.13672 6.31249   4
   3   6   0 -17.674 9.78838   3
   3   6   0 3.59846 8.13203   1
   3   6   0 12.0894 10.3766   4
   3   6   0 -1.8081 9.79031   2
   3   6   0 4.80087 1.45448  11
  -3   6   0 3.48669 1.04060  10
   4  -6   0 39.4134 2.40430   9
   4  -6   0 53.5765 14.8185   4
  -4  -6   0 28.9266 23.0406   2
   4  -6   0 58.0377 16.7242   2
   4  -6   0 39.6891 11.9099   1
  -4  -6   0 38.5933 4.07124  10
   4  -6   0 44.2684 11.8987   1
  -4  -6   0 39.5462 15.7515   3
  -4  -6   0 39.6166 3.51510   6
  -4  -6   0 41.4246 18.3607   4
   4  -6   0 41.9574 2.45870   6
  -4  -6   0 33.1773 4.49291   8
  -4  -6   0 39.6236 3.34315   9
  -4  -6   0 43.8476 17.0746   1
   4   6   0 25.9747 18.5756   3
  -4   6   0 44.5208 3.60459  11
  -4   6   0 40.3147 2.90707   9
  -4   6   0 38.3997 12.1821   2
  -4   6   0 41.9468 2.65725   6
  -4   6   0 37.2140 3.36133   8
   4   6   0 42.2768 16.8516   2
   4   6   0 37.6899 3.04683   7
  -4   6   0 3.20573 15.2719   3
  -4   6   0 47.7276 3.57607   7
  -4   6   0 42.1498 3.19943  10
   4   6   0 38.7683 3.71339  11
   4   6   0 39.3878 14.7736   1
  -4   6   0 38.5796 12.4493   4
   4   6   0 76.2713 17.7991   4
  -4   6   0 41.4628 3.52488   5
  -5  -6   0 103.440 7.08178   6
   5  -6   0 122.534 25.1392   2
  -5  -6   0 73.8933 23.5462   1
  -5  -6   0 109.964 7.81607  10
  -5  -6   0 90.7760 28.7563   4
  -5  -6   0 118.277 8.67413   8
  -5  -6   0 100.701 27.7248   3
   5  -6   0 107.951 5.98563   6
   5  -6   0 107.535 5.76195   9
  -5  -6   0 103.360 6.89932   9
   5  -6   0 119.170 26.3186   4
   5  -6   0 108.790 20.4976   1
  -5  -6   0 99.8018 28.5886   2
  -5   6   0 120.101 23.0458   2
  -5   6   0 118.058 6.93877  10
   5   6   0 103.244 7.29800  11
   5   6   0 181.481 33.5175   2
   5   6   0 135.492 29.7968   4
  -5   6   0 111.450 6.26051   6
  -5   6   0 90.8875 20.1756   4
  -5   6   0 101.714 6.42584   9
  -5   6   0 125.117 31.8038   3
   5   6   0 96.7156 22.2785   1
  -5   6   0 109.148 7.24595   8
  -5   6   0 114.135 7.27765   5
  -6  -6   0 8.83232 3.68605   8
  -6  -6   0 23.1550 2.99971   9
  -6  -6   0 13.3003 3.34186  10
   6  -6   0 15.4379 1.33555   9
  -6   6   0 20.1370 2.46176   9
  -6   6   0 18.5785 2.19666   6
  -6   6   0 19.2920 2.74987  10
  -6   6   0 19.6342 3.25674   8
   6   6   0 18.1326 3.30971  11
  -6   6   0 21.2241 3.26040   5
   6   6   0 19.2365 2.68565   7
  -7  -6   0 0.63729 1.69433   9
  -7  -6   0 3.42271 3.33084   8
  -7  -6   0 0.60884 2.01599   6
   7  -6   0 3.12794 0.65135   9
  -7  -6   0 2.64034 2.68863  10
  -7   6   0 3.43088 1.44120   6
  -7   6   0 1.78540 2.43182   5
   7   6   0 0.39558 2.12711   7
  -7   6   0 3.37819 2.04517  10
  -7   6   0 2.04170 1.53439   9
  -7   6   0 2.27343 2.24314   8
  -8  -6   0 8.52114 3.24667   5
  -8  -6   0 21.4183 5.22492   8
  -8  -6   0 14.0629 3.17110   9
  -8  -6   0 20.3617 4.58800  10
  -8  -6   0 11.6631 3.18233   6
  -8   6   0 21.1380 3.97548   8
  -8   6   0 15.6123 3.66375   5
   8   6   0 16.5424 2.94300   7
  -8   6   0 12.8802 2.48776   6
  -8   6   0 12.4620 2.99372  10
  -8   6   0 15.7518 2.74828   9
  -9  -6   0 113.113 10.5719   9
  -9  -6   0 131.858 9.85320   5
  -9  -6   0 123.372 9.97288   6
  -9  -6   0 113.525 11.7191   8
  -9  -6   0 121.258 10.4805  10
  -9   6   0 117.959 8.46284   9
  -9   6   0 142.466 9.48195  10
  -9   6   0 119.875 9.73652   8
  -9   6   0 128.384 9.95127   5
   9   6   0 125.208 7.33410   7
  -9   6   0 140.544 8.43359   6
 -10  -6   0 22.0697 4.77299   5
 -10  -6   0 12.4385 4.62318  10
 -10  -6   0 14.4834 4.14911   6
 -10  -6   0 20.2268 4.31678   9
 -10  -6   0 17.8857 5.77322   8
 -10   6   0 20.4422 3.60988   9
 -10   6   0 16.9720 3.96173  10
 -10   6   0 18.5171 4.64290   8
 -10   6   0 24.5312 5.05409   5
 -10   6   0 20.3299 3.29985   6
 -11  -6   0 -0.9439 3.39781   6
 -11  -6   0 -1.7712 3.40948  10
 -11  -6   0 0.66282 3.01421   9
 -11  -6   0 11.2431 6.31296   8
 -11  -6   0 4.95920 4.16385   5
 -11   6   0 2.64918 3.44655   8
 -11   6   0 2.35524 3.42356  10
 -11   6   0 1.86142 2.53406   9
 -11   6   0 -3.8518 4.51426   5
 -11   6   0 -1.5175 2.18656   6
 -12  -6   0 1.57356 4.32497  10
 -12  -6   0 4.35289 3.45195   9
 -12  -6   0 -1.1730 3.89778   6
 -12  -6   0 0.03689 4.33811   5
 -12   6   0 4.51725 2.80435   9
 -12   6   0 1.91382 3.17767   8
   0  -7   0 0.50366 0.44640  10
   0  -7   0 0.43955 0.64034   6
   0  -7   0 -1.6422 4.99782   4
   0  -7   0 -0.7239 0.67589  10
   0  -7   0 -1.9564 3.24318   4
   0  -7   0 2.81361 4.47041   1
   0  -7   0 0.31608 0.29943   9
   0  -7   0 -2.9655 2.96179   3
   0  -7   0 0.99112 4.38123   2
   0  -7   0 0.38781 0.57691   9
   0  -7   0 -0.1493 0.45170   8
   0  -7   0 0.07559 0.45463  11
   0  -7   0 0.87716 0.68620   8
   0  -7   0 2.24148 3.93079   2
   0   7   0 1.16272 2.74791   3
   0   7   0 -5.5663 3.31654   4
   0   7   0 -0.0464 0.42854   5
   0   7   0 3.52914 5.02228   1
   0   7   0 0.29419 0.55585   6
   0   7   0 0.28230 0.45214  11
   0   7   0 0.07146 0.49131   9
   0   7   0 0.55821 0.42182   9
   1  -7   0 1270.16 63.5050   9
   1  -7   0 1245.40 63.9529  10
   1  -7   0 1305.30 63.3517   6
  -1  -7   0 1371.85 63.4811   9
  -1  -7   0 1272.19 63.8723   6
   1  -7   0 1240.00 63.5457   9
   1  -7   0 1282.53 63.7032   8
  -1  -7   0 1327.29 71.0912   3
   1  -7   0 1214.36 73.1099   4
   1  -7   0 1237.67 74.5221   1
  -1  -7   0 1245.92 64.1241  10
  -1  -7   0 1296.48 78.6675   1
   1  -7   0 1341.95 78.9677   3
  -1  -7   0 1419.78 63.5795  11
   1  -7   0 1263.88 63.8198   5
  -1  -7   0 1236.68 79.2349   2
   1  -7   0 1278.40 72.4255   2
  -1  -7   0 1287.39 80.8131   4
   1  -7   0 1308.25 63.9467  11
  -1  -7   0 1123.03 64.0977   8
  -1  -7   0 1219.89 63.8335   9
  -1   7   0 1280.88 63.3688   9
   1   7   0 1147.14 63.8682  10
  -1   7   0 1320.43 71.8339   4
  -1   7   0 1223.10 63.5900   8
  -1   7   0 1320.72 76.0698   1
  -1   7   0 1325.40 63.3949   6
  -1   7   0 1335.18 63.7032   5
   1   7   0 1336.16 75.5079   2
   1   7   0 1368.71 78.8904   1
  -1   7   0 1240.75 63.5830  10
  -1   7   0 1192.25 63.5161  11
   1   7   0 1315.12 63.5823   5
  -1   7   0 1299.56 72.1686   3
   1   7   0 1217.61 76.0971   4
   1   7   0 1355.54 63.7947   9
   1   7   0 1119.72 63.7639   8
   1   7   0 1267.54 78.0066   3
   1   7   0 1189.72 63.7334  11
  -2  -7   0 1203.58 60.3807   9
  -2  -7   0 1178.08 60.4837   6
  -2  -7   0 1146.02 77.4573   1
   2  -7   0 1195.76 73.2088   4
   2  -7   0 1124.19 70.1900   1
  -2  -7   0 1143.24 72.3812   3
   2  -7   0 1238.36 59.9208   9
  -2  -7   0 1257.24 59.8929   5
  -2  -7   0 1164.09 60.7879  10
  -2  -7   0 1350.10 84.1531   4
   2  -7   0 1156.31 60.8259   5
   2  -7   0 1144.44 72.1887   2
  -2  -7   0 1118.37 60.9475   8
  -2  -7   0 1218.94 82.5306   2
   2  -7   0 1153.63 81.4286   3
   2  -7   0 1227.02 59.8310   9
  -2   7   0 1204.39 59.9222   9
  -2   7   0 1236.88 69.8751   4
  -2   7   0 1163.07 60.1421  11
   2   7   0 1207.26 60.5568   8
   2   7   0 1129.81 60.4070  11
   2   7   0 1218.24 81.7467   3
   2   7   0 1245.92 60.5910   6
  -2   7   0 1249.62 60.3602   5
  -2   7   0 1187.35 60.0381  10
  -2   7   0 1156.39 67.5083   2
  -2   7   0 1226.85 72.5691   1
  -2   7   0 1267.79 75.4685   3
   2   7   0 1294.47 77.9205   1
   2   7   0 1308.61 79.2809   4
   2   7   0 1243.54 77.7219   2
   2   7   0 1105.17 60.4762  10
  -2   7   0 1197.99 59.9627   8
  -3  -7   0 1296.80 66.8692   8
   3  -7   0 1419.15 84.5136   4
  -3  -7   0 1256.76 65.8645   9
   3  -7   0 1352.50 95.9306   3
  -3  -7   0 1332.78 85.7696   3
   3  -7   0 1376.18 76.7206   1
   3  -7   0 1307.99 65.0892   9
  -3  -7   0 1247.47 93.4405   2
  -3  -7   0 1299.47 66.0566   6
   3  -7   0 1372.34 78.0346   1
  -3  -7   0 1240.25 86.6805   1
   3  -7   0 1314.15 65.1860   9
   3  -7   0 1283.65 82.6943   2
  -3  -7   0 1273.95 93.4237   4
   3   7   0 1307.52 66.1305  10
   3   7   0 1232.29 66.0983  11
  -3   7   0 1210.37 75.3125   2
   3   7   0 1371.05 86.3895   1
  -3   7   0 1304.42 65.4282   9
  -3   7   0 1255.45 65.9084   5
  -3   7   0 1269.69 65.5284  10
  -3   7   0 1431.85 89.5681   3
   3   7   0 1218.04 92.4151   3
  -3   7   0 1321.57 77.7419   4
   3   7   0 1486.32 89.7537   2
  -3   7   0 1264.36 65.7635  11
   3   7   0 1356.14 88.3621   4
  -3   7   0 1253.99 65.0074   6
  -3   7   0 1364.60 65.6434   8
   4  -7   0 6.73915 12.4782   4
  -4  -7   0 17.0720 15.8388   4
   4  -7   0 16.9706 10.2605   1
  -4  -7   0 18.5150 3.01743  10
  -4  -7   0 28.0795 3.98482   8
  -4  -7   0 18.0224 2.37493   9
  -4  -7   0 24.1395 2.94921   6
  -4  -7   0 12.1845 18.8302   2
  -4  -7   0 -6.1585 12.9842   3
   4  -7   0 13.3448 15.2457   2
   4  -7   0 21.3448 1.42014   9
   4  -7   0 23.4651 1.52648   9
  -4  -7   0 32.4873 15.7130   1
   4  -7   0 24.4392 1.49086   6
  -4   7   0 9.54511 9.26511   4
   4   7   0 -0.4599 16.4190   3
  -4   7   0 28.5669 14.0152   3
  -4   7   0 24.7930 1.70867   6
   4   7   0 27.0941 14.1379   4
   4   7   0 17.1967 15.6407   2
  -4   7   0 12.0334 9.94413   2
  -4   7   0 23.3362 2.65193  11
  -4   7   0 25.3947 2.38478  10
  -4   7   0 19.9987 2.80626   9
   4   7   0 22.1529 2.40978   7
   4   7   0 25.1381 3.00568  11
  -4   7   0 27.2901 2.85413   5
  -4   7   0 21.3617 2.35988   8
   4   7   0 18.6542 12.5074   1
   5  -7   0 245.970 14.6100   6
  -5  -7   0 295.561 16.5231  10
  -5  -7   0 285.813 15.7545   6
  -5  -7   0 276.368 15.4927   9
   5  -7   0 276.574 14.1394   9
   5  -7   0 269.344 14.1603   9
  -5  -7   0 290.148 17.2323   8
  -5   7   0 283.012 15.2345  10
  -5   7   0 288.808 15.6167  11
  -5   7   0 289.506 14.6410   6
   5   7   0 283.113 15.2043   7
  -5   7   0 298.650 15.5614   8
  -5   7   0 270.163 14.8995   9
  -5   7   0 281.075 15.7457   5
   5   7   0 286.281 16.0163  11
   6  -7   0 682.756 33.2289   9
  -6  -7   0 636.069 35.0149   6
  -6  -7   0 695.898 36.0991  10
  -6  -7   0 655.576 34.8242   9
   6  -7   0 618.582 33.5971   6
   6  -7   0 656.073 33.3113   9
  -6  -7   0 658.780 36.9383   8
  -6   7   0 618.879 33.8980   6
  -6   7   0 688.240 34.7161  10
  -6   7   0 703.689 35.0981   8
   6   7   0 699.499 34.4825   7
   6   7   0 634.484 35.3986  11
  -6   7   0 671.374 35.1561   5
  -6   7   0 680.341 34.3122   9
  -7  -7   0 309.651 17.8916   9
  -7  -7   0 321.801 18.2237   6
  -7  -7   0 320.581 20.3386   8
  -7  -7   0 305.777 19.1394  10
  -7   7   0 297.483 18.1303   8
  -7   7   0 334.362 18.4464   5
  -7   7   0 307.989 17.2879   9
   7   7   0 317.125 17.2556   7
  -7   7   0 319.549 17.0446   6
  -7   7   0 338.114 17.9335  10
  -8  -7   0 5.31585 3.28761  10
  -8  -7   0 1.61524 2.51604   6
  -8  -7   0 0.03965 2.14798   9
  -8  -7   0 -0.6203 3.31947   8
  -8   7   0 2.31059 1.60195   6
   8   7   0 0.03122 1.60952   7
  -8   7   0 5.49617 1.92223   9
  -8   7   0 5.44988 2.57939  10
  -8   7   0 0.23481 2.30128   8
  -8   7   0 3.42055 2.97170   5
  -9  -7   0 21.9596 3.96766   9
  -9  -7   0 29.4132 6.50442   8
  -9  -7   0 29.4540 5.01583   5
  -9  -7   0 23.5768 5.63270  10
  -9  -7   0 16.7112 4.15706   6
   9   7   0 19.1467 3.46290   7
  -9   7   0 25.3737 3.52009   9
  -9   7   0 28.7383 4.52851   8
  -9   7   0 25.4908 4.18168  10
  -9   7   0 23.5767 4.64753   5
 -10  -7   0 104.711 10.3771  10
 -10  -7   0 102.701 8.99488   9
 -10  -7   0 106.256 11.7801   8
 -10  -7   0 111.410 9.56078   5
 -10  -7   0 95.7120 8.97027   6
 -10   7   0 104.933 7.55684   6
 -10   7   0 119.230 9.62601   5
 -10   7   0 107.793 9.03780   8
 -10   7   0 118.470 8.85197  10
 -10   7   0 121.371 8.26879   9
 -11  -7   0 3.58098 3.62466   6
 -11  -7   0 -1.7970 3.82918   5
 -11  -7   0 3.20346 4.03374  10
 -11  -7   0 2.37611 3.29936   9
 -11   7   0 -0.0836 2.86229   8
 -11   7   0 2.50535 2.31259   6
 -11   7   0 3.01641 2.40422   9
 -12  -7   0 1.40935 3.96284   9
 -12  -7   0 2.01699 4.51239   6
 -12  -7   0 3.06008 4.37607   5
 -12  -7   0 -0.6605 4.38376  10
 -12   7   0 4.65135 3.66047   8
 -12   7   0 -0.1559 2.78374   9
   0  -8   0 878.100 44.9867   5
   0  -8   0 925.513 58.8546   4
   0  -8   0 894.395 53.8251   3
   0  -8   0 886.653 58.1642   1
   0  -8   0 905.929 54.7955   4
   0  -8   0 915.644 55.0681   2
   0  -8   0 882.864 45.2722   8
   0  -8   0 826.333 45.0738   9
   0  -8   0 936.771 57.4788   2
   0  -8   0 875.867 45.0134   6
   0  -8   0 915.343 45.3402  10
   0  -8   0 931.978 44.7837   9
   0   8   0 878.550 53.5452   3
   0   8   0 891.385 45.0246   9
   0   8   0 819.946 44.8448  11
   0   8   0 963.091 45.1188   9
   0   8   0 919.956 44.8137   5
   0   8   0 853.364 59.2098   1
   0   8   0 924.715 45.0404   6
  -1  -8   0 515.599 33.4340   3
   1  -8   0 503.061 26.0889   9
  -1  -8   0 554.097 25.9520   9
  -1  -8   0 542.035 25.9412   5
  -1  -8   0 491.482 26.3590   9
  -1  -8   0 534.216 26.7751  10
  -1  -8   0 581.752 44.1546   4
   1  -8   0 533.167 26.0301   9
  -1  -8   0 522.703 26.8280   8
   1  -8   0 508.967 26.3665   5
   1  -8   0 511.105 26.0882   8
   1  -8   0 513.386 35.2249   2
   1  -8   0 480.031 36.9706   1
   1  -8   0 524.469 41.0735   3
  -1  -8   0 510.777 41.9282   2
  -1  -8   0 554.434 37.2987   4
  -1  -8   0 499.536 26.4067   6
   1  -8   0 538.248 25.8827   6
   1  -8   0 524.171 36.8149   4
  -1  -8   0 499.592 40.7817   1
  -1   8   0 527.428 26.1943   5
   1   8   0 532.638 26.5152  10
  -1   8   0 508.233 25.9063   6
  -1   8   0 538.830 35.1630   4
  -1   8   0 471.732 26.0050  11
  -1   8   0 507.580 25.8382   9
  -1   8   0 531.635 26.2038   9
   1   8   0 489.754 36.7426   2
   1   8   0 510.053 26.1143   5
   1   8   0 499.214 26.3711   6
  -1   8   0 507.110 38.6086   1
   1   8   0 510.905 26.3311   8
   1   8   0 533.356 45.0192   4
   1   8   0 551.384 41.6135   3
  -1   8   0 516.828 34.4425   3
  -1   8   0 489.476 26.0967  10
   1   8   0 491.797 26.3200  11
  -2  -8   0 25.4926 11.7636   4
   2  -8   0 7.24301 7.54901   4
  -2  -8   0 15.5269 9.28549   1
  -2  -8   0 7.64441 1.42741   9
  -2  -8   0 13.6106 11.6627   2
   2  -8   0 -7.5920 5.86360   1
   2  -8   0 13.1597 12.1897   3
   2  -8   0 6.97741 0.91399   9
  -2  -8   0 6.81108 1.94748   8
  -2  -8   0 6.70224 0.80614   5
   2  -8   0 -7.6622 6.32728   2
  -2  -8   0 6.78759 5.61807   3
  -2  -8   0 5.50698 1.68019  10
   2  -8   0 7.25972 0.84008   9
  -2  -8   0 8.29300 1.54311   6
  -2   8   0 10.6106 1.48256   5
  -2   8   0 6.69505 0.90465   8
   2   8   0 22.8692 11.5436   3
  -2   8   0 5.37466 4.55055   2
  -2   8   0 8.23572 0.91531   9
   2   8   0 -5.4710 6.61220   1
   2   8   0 4.15317 8.55949   4
  -2   8   0 6.92588 1.13016  11
   2   8   0 -2.9055 6.83392   2
   2   8   0 3.11955 1.33242   8
  -2   8   0 -1.3500 6.59180   1
  -2   8   0 -1.7600 4.12628   4
   2   8   0 8.20676 1.59166  11
  -2   8   0 6.92479 1.00365  10
   2   8   0 6.10055 1.25376   5
   2   8   0 6.59530 1.37606  10
  -2   8   0 6.87681 7.26059   3
  -3  -8   0 352.027 33.9334   3
  -3  -8   0 376.338 18.8040   9
   3  -8   0 369.813 29.2324   1
   3  -8   0 293.514 41.9743   3
   3  -8   0 320.285 28.8346   1
  -3  -8   0 403.749 44.8593   4
  -3  -8   0 356.103 18.9287   6
   3  -8   0 347.540 17.9328   9
   3  -8   0 363.931 34.4594   2
   3  -8   0 322.893 32.9814   4
  -3  -8   0 369.489 19.8588   8
  -3  -8   0 315.330 37.9208   1
  -3  -8   0 345.113 19.4192  10
  -3  -8   0 340.113 42.2395   2
   3  -8   0 355.910 17.8502   9
  -3   8   0 313.112 26.0820   2
   3   8   0 350.913 36.7233   4
   3   8   0 353.149 18.9511  11
  -3   8   0 358.274 18.3025  10
  -3   8   0 340.622 18.6884   5
   3   8   0 348.419 42.7364   3
   3   8   0 334.980 34.9966   1
  -3   8   0 362.739 41.3228   3
   3   8   0 358.966 37.8427   2
  -3   8   0 360.863 18.5487  11
   3   8   0 382.087 19.0291  10
  -3   8   0 353.139 33.7057   4
  -3   8   0 348.110 18.1677   9
  -3   8   0 363.466 18.2501   8
  -4  -8   0 719.277 67.0599   1
  -4  -8   0 938.631 46.0973   8
  -4  -8   0 874.372 44.6998   6
  -4  -8   0 856.606 77.4607   4
   4  -8   0 885.522 58.4908   1
  -4  -8   0 794.984 44.3741   9
   4  -8   0 859.923 43.3443   9
   4  -8   0 920.088 66.9888   4
  -4  -8   0 837.621 45.1969  10
  -4  -8   0 940.838 69.0829   3
   4  -8   0 868.070 43.2997   9
   4  -8   0 889.086 66.4300   2
   4  -8   0 787.234 57.0631   1
  -4  -8   0 775.662 75.7614   2
  -4   8   0 841.480 43.8623   9
   4   8   0 904.590 79.5252   3
  -4   8   0 881.956 43.4086   6
  -4   8   0 895.211 44.5962   5
  -4   8   0 833.531 58.5828   4
   4   8   0 888.998 69.6613   4
  -4   8   0 906.350 44.0759  10
   4   8   0 844.004 44.8018  11
   4   8   0 925.962 68.4278   1
  -4   8   0 777.388 69.0541   3
   4   8   0 902.707 44.3519   7
  -4   8   0 905.443 44.4195  11
  -4   8   0 844.707 44.0862   8
   4   8   0 941.872 71.0663   2
  -5  -8   0 83.7814 7.50972   8
   5  -8   0 83.0966 4.54112   6
  -5  -8   0 77.9018 7.30807   9
  -5  -8   0 71.9847 6.89585   6
  -5  -8   0 86.2419 6.89528  10
  -5   8   0 98.7301 6.25254   5
  -5   8   0 77.7357 5.20887   9
  -5   8   0 86.4445 5.99260  10
  -5   8   0 90.2514 4.83485   6
   5   8   0 86.7297 5.66589   7
  -5   8   0 82.7426 5.57890   8
  -5   8   0 75.7593 6.80649  11
  -6  -8   0 1.56160 1.91430   6
   6  -8   0 0.71167 0.70731   6
  -6  -8   0 -0.1621 1.46040   9
  -6  -8   0 -0.5187 2.76327   8
  -6  -8   0 0.47146 2.30958  10
  -6   8   0 -0.3271 1.65980   8
  -6   8   0 -0.3498 1.73533  11
  -6   8   0 0.94446 1.88108   5
  -6   8   0 1.14202 1.52800  10
   6   8   0 -0.5472 1.78253  11
   6   8   0 0.32174 1.47589   7
  -6   8   0 1.33301 1.26454   9
  -6   8   0 -1.2727 1.56762   6
  -7  -8   0 39.1785 5.44470  10
  -7  -8   0 51.5820 7.24021   8
  -7  -8   0 34.7161 4.61681   6
  -7  -8   0 38.7359 4.66547   9
  -7   8   0 36.9956 4.36390   8
  -7   8   0 47.2223 5.03726  11
  -7   8   0 40.5309 4.94583   5
  -7   8   0 41.1442 3.81549   9
   7   8   0 46.0558 4.06642   7
  -7   8   0 43.7255 3.50392   6
  -7   8   0 46.4002 4.35806  10
   7   8   0 46.8912 5.70040  11
  -8  -8   0 245.604 16.0401  10
  -8  -8   0 225.448 14.3869   9
  -8  -8   0 233.687 17.2833   8
  -8  -8   0 234.574 14.7832   6
  -8   8   0 223.907 13.5734   9
  -8   8   0 246.692 14.9566   5
  -8   8   0 260.088 14.9631  11
  -8   8   0 237.011 14.0940  10
  -8   8   0 216.748 14.2927   8
  -8   8   0 260.528 13.3130   6
   8   8   0 230.834 13.4196   7
  -9  -8   0 150.065 11.2650   9
  -9  -8   0 160.938 17.2242  10
  -9  -8   0 161.063 11.5394   6
  -9  -8   0 176.229 14.5568   8
  -9  -8   0 173.532 13.1874   5
   9   8   0 167.581 9.78200   7
  -9   8   0 158.890 10.3663   9
  -9   8   0 160.357 11.4803  11
  -9   8   0 159.270 11.1295   8
  -9   8   0 165.728 10.8635  10
  -9   8   0 177.106 12.0261   5
  -9   8   0 170.263 9.88484   6
 -10  -8   0 51.6730 6.43710   9
 -10  -8   0 72.3585 7.59003   5
 -10  -8   0 63.7138 8.32527  10
 -10  -8   0 49.6919 8.68813   8
 -10  -8   0 43.1100 6.26414   6
 -10   8   0 63.4265 6.29213   8
 -10   8   0 44.3110 6.56018   5
 -10   8   0 55.4815 5.60760   9
 -10   8   0 57.2331 5.07537   6
 -10   8   0 63.7650 6.16200  10
 -10   8   0 64.6608 7.13313  11
 -11  -8   0 37.4207 6.39422   5
 -11  -8   0 39.7606 7.42880  10
 -11  -8   0 42.0253 8.20515   8
 -11  -8   0 26.0211 7.15758   6
 -11   8   0 34.6376 5.15874  10
 -11   8   0 35.7248 5.24739   8
 -11   8   0 41.1384 6.14464  11
 -11   8   0 39.0894 6.30372   5
 -11   8   0 33.9311 4.57245   9
   0  -9   0 0.45022 0.73028   5
   0  -9   0 2.32675 4.87567   4
   0  -9   0 -1.7445 4.28974   2
   0  -9   0 -0.5322 6.83737   1
   0  -9   0 0.30320 0.92652  10
   0  -9   0 -2.1119 6.56958   4
   0  -9   0 -0.0088 0.90258   8
   0  -9   0 0.71807 0.42978   9
   0  -9   0 4.15741 5.26293   3
   0  -9   0 1.07206 0.75753   9
   0  -9   0 1.17103 0.86619   6
   0  -9   0 3.64823 6.02842   2
   0   9   0 6.04484 4.65093   3
   0   9   0 0.62206 0.55020   5
   0   9   0 -1.1384 7.35444   1
   0   9   0 0.11398 0.63956   6
   0   9   0 0.94858 0.61480   9
   0   9   0 0.84120 0.65994  11
   1  -9   0 23.6521 1.77890   9
  -1  -9   0 24.2763 10.8716   4
  -1  -9   0 20.3177 6.90189   4
   1  -9   0 21.0238 1.64374   9
  -1  -9   0 22.8031 2.56966  10
   1  -9   0 22.0476 6.95545   2
   1  -9   0 19.6432 7.95238   1
   1  -9   0 25.7249 10.8561   3
   1  -9   0 22.5542 1.50046   6
  -1  -9   0 31.1762 12.9321   2
   1  -9   0 23.8026 8.00597   4
   1  -9   0 10.2363 6.18978   2
   1  -9   0 24.5436 1.84616   8
  -1  -9   0 16.6927 5.34599   3
  -1  -9   0 20.8580 1.57560   5
  -1  -9   0 32.6181 10.7323   1
  -1  -9   0 22.3264 2.55538   8
  -1  -9   0 21.7080 2.09563   9
  -1   9   0 21.2576 6.74711   3
   1   9   0 17.3883 7.89438   2
   1   9   0 21.4836 2.01296   6
   1   9   0 35.4483 12.4916   4
   1   9   0 17.1075 9.63658   3
   1   9   0 21.4581 1.85055   8
  -1   9   0 22.8235 1.50803   6
  -1   9   0 7.25504 7.93928   1
  -1   9   0 23.7156 1.85230   5
   1   9   0 21.3764 1.86555   5
  -1   9   0 21.4417 1.72850  11
  -1   9   0 27.9895 8.24988   4
   1   9   0 21.5444 9.11423   1
   1   9   0 22.6449 2.11736  11
   1   9   0 24.6041 2.19144  10
  -2  -9   0 322.853 16.9998  10
   2  -9   0 260.246 32.4068   1
  -2  -9   0 248.772 30.7842   1
  -2  -9   0 308.795 17.1999   8
   2  -9   0 314.956 42.1777   3
   2  -9   0 323.676 15.7969   9
  -2  -9   0 288.221 25.2022   3
   2  -9   0 307.127 29.3213   4
   2  -9   0 295.490 27.9103   2
  -2  -9   0 307.485 16.4721   6
  -2  -9   0 323.085 16.4413   9
  -2  -9   0 303.184 36.1554   4
  -2  -9   0 287.998 36.8125   2
   2  -9   0 316.600 15.8511   9
  -2   9   0 300.723 15.9246  10
  -2   9   0 302.860 16.2023   5
   2   9   0 317.755 30.5726   2
   2   9   0 293.878 40.0420   3
  -2   9   0 291.495 24.5728   2
   2   9   0 323.038 32.4541   1
  -2   9   0 327.182 28.1554   4
   2   9   0 307.362 16.4762  11
   2   9   0 332.901 32.0364   4
  -2   9   0 314.488 30.2257   3
  -2   9   0 290.875 29.7881   1
  -2   9   0 309.495 15.9908  11
   2   9   0 299.332 16.9062  10
  -2   9   0 327.986 15.9547   8
  -2   9   0 322.234 15.7617   9
   2   9   0 299.897 16.1221   5
   3  -9   0 181.891 9.19525   9
  -3  -9   0 168.355 10.7728  10
   3  -9   0 157.302 20.1922   1
  -3  -9   0 126.761 25.7275   1
  -3  -9   0 164.240 23.0192   3
   3  -9   0 164.360 31.0184   3
  -3  -9   0 110.307 27.1374   4
   3  -9   0 127.012 22.1143   4
  -3  -9   0 194.032 10.3917   6
  -3  -9   0 188.478 10.1981   9
  -3  -9   0 178.126 34.3103   2
   3  -9   0 174.861 25.6655   2
  -3  -9   0 182.314 11.2379   8
   3  -9   0 183.660 9.28081   9
   3   9   0 152.524 26.2216   4
  -3   9   0 176.884 9.47643   8
   3   9   0 191.552 10.3920  10
  -3   9   0 184.282 23.6798   1
   3   9   0 243.052 29.7041   2
   3   9   0 229.223 28.4017   1
  -3   9   0 168.392 17.4350   2
  -3   9   0 187.325 9.64629  10
  -3   9   0 184.040 19.5480   4
  -3   9   0 174.904 10.0654   5
   3   9   0 170.260 10.3082  11
   3   9   0 185.071 33.2578   3
  -3   9   0 183.443 9.84718  11
  -3   9   0 146.302 24.2015   3
  -4  -9   0 56.4893 4.65001   9
  -4  -9   0 61.6571 26.4915   2
   4  -9   0 61.1835 3.36307   9
  -4  -9   0 65.2326 5.09200   6
  -4  -9   0 69.5447 6.32531   8
  -4  -9   0 64.0096 5.67434  10
   4   9   0 63.5095 4.62888   7
  -4   9   0 69.5927 4.30102  10
  -4   9   0 65.8676 4.11167   8
   4   9   0 66.9356 5.13083  11
  -4   9   0 70.7163 4.67071  11
  -4   9   0 71.6446 4.97508   5
  -4   9   0 63.2016 4.06540   9
  -5  -9   0 87.6425 6.29789   9
  -5  -9   0 95.6368 7.40690  10
  -5  -9   0 87.4700 6.44689   6
   5   9   0 93.6985 6.13164   7
  -5   9   0 85.9960 5.76634   8
  -5   9   0 94.4956 4.96884   6
   5   9   0 86.7244 6.75335  11
  -5   9   0 96.5746 5.80869  10
  -5   9   0 90.8400 7.54480   5
  -5   9   0 95.3985 6.33845  11
  -5   9   0 86.4476 5.54887   9
  -6  -9   0 13.0471 2.62644   9
  -6  -9   0 11.6545 3.44756  10
  -6  -9   0 8.20796 2.49206   6
  -6  -9   0 17.8938 4.26753   8
  -6   9   0 14.4369 2.73799  11
  -6   9   0 5.88939 2.57747   5
   6   9   0 9.47749 2.22416   7
  -6   9   0 9.74836 1.83400   9
   6   9   0 8.94375 2.86088  11
  -6   9   0 10.1146 1.39740   6
  -6   9   0 11.2934 2.22240   8
  -6   9   0 11.6944 2.15494  10
  -7  -9   0 7.75322 2.82546   6
  -7  -9   0 5.68575 2.49249   9
  -7  -9   0 9.30830 4.20033   8
  -7  -9   0 8.28085 3.52462  10
  -7   9   0 5.55361 2.57945  11
  -7   9   0 8.04052 2.37767   8
  -7   9   0 7.84899 2.26453  10
   7   9   0 8.18568 2.30097   7
  -7   9   0 9.90758 2.05109   9
  -7   9   0 9.90290 3.11792   5
   7   9   0 7.97143 3.08661  11
  -7   9   0 7.57208 1.56663   6
  -8  -9   0 4.40042 3.56189  10
  -8  -9   0 2.10794 4.42741   8
  -8  -9   0 0.58399 2.33955   9
  -8  -9   0 5.68161 3.33179   6
  -8   9   0 3.62554 1.49706   6
   8   9   0 3.49206 2.08129   7
  -8   9   0 3.64331 1.90554   9
  -8   9   0 5.08713 2.86675  11
  -8   9   0 1.42906 2.13970  10
  -8   9   0 2.55368 2.14693   8
  -8   9   0 3.62120 3.02021   5
  -9  -9   0 13.3283 3.75986   9
  -9  -9   0 14.9242 5.63780   8
  -9  -9   0 13.9026 4.01503   6
  -9  -9   0 19.1547 6.35527  10
  -9   9   0 14.4564 3.13114   8
  -9   9   0 15.4559 3.74454  11
  -9   9   0 13.0732 3.15154  10
  -9   9   0 15.7842 2.37540   6
  -9   9   0 17.6476 2.96539   9
  -9   9   0 22.6074 4.50959   5
   9   9   0 15.7836 2.97327   7
 -10  -9   0 22.0136 4.79001   6
 -10  -9   0 28.2272 5.78106  10
 -10  -9   0 35.6534 5.86809   5
 -10  -9   0 29.0925 7.48885   8
 -10  -9   0 22.0319 4.55571   9
 -10   9   0 19.5795 3.45508   9
 -10   9   0 20.6140 3.95158  10
 -10   9   0 15.0529 3.29208   8
 -10   9   0 16.3108 4.89335   5
 -10   9   0 17.9510 4.45998  11
 -10   9   0 24.0171 3.08777   6
 -11  -9   0 -4.6743 3.70612   5
 -11  -9   0 1.79815 4.11270  10
 -11  -9   0 -6.6026 4.44523   8
 -11  -9   0 0.31996 3.44543   9
 -11  -9   0 -0.1649 3.32386   6
 -11   9   0 -3.7879 3.49855   5
 -11   9   0 2.64492 2.92859  10
 -11   9   0 1.65212 2.46010   8
 -11   9   0 0.00059 2.43858   9
 -11   9   0 -0.3517 3.58532  11
   0 -10   0 11.5583 8.68800   2
   0 -10   0 14.6119 1.61592   6
   0 -10   0 9.20584 6.86252   3
   0 -10   0 14.5357 7.65362   4
   0 -10   0 6.91043 6.11255   2
   0 -10   0 9.68041 1.66011  10
   0 -10   0 -1.3973 7.18676   1
   0 -10   0 12.1469 1.07243   9
   0 -10   0 6.86923 8.40413   4
   0 -10   0 11.0594 1.70818   8
   0 -10   0 16.2167 1.67823   9
   0  10   0 14.2002 1.21193   5
   0  10   0 16.8583 1.49852   6
   0  10   0 6.35855 5.64183   3
   0  10   0 14.6496 9.99239   1
   0  10   0 12.0585 1.32098  11
   0  10   0 10.6307 1.24185   9
  -1 -10   0 52.8140 4.49772   8
   1 -10   0 56.3493 14.7277   3
  -1 -10   0 77.1848 26.5619   4
   1 -10   0 65.6481 12.3801   4
   1 -10   0 55.0940 14.0434   2
  -1 -10   0 61.4592 4.18813   6
  -1 -10   0 53.4263 15.6976   1
   1 -10   0 61.0115 4.08532   9
   1 -10   0 69.1700 4.01206   8
  -1 -10   0 66.8519 4.69415  10
  -1 -10   0 71.1664 4.22775   9
   1 -10   0 66.9291 3.56173   6
  -1 -10   0 63.3443 10.6326   3
   1 -10   0 58.0690 10.9316   2
   1  10   0 61.9362 3.94526   5
   1  10   0 64.0132 3.93680   8
  -1  10   0 59.0567 3.70061  11
   1  10   0 67.5116 4.12543   6
   1  10   0 63.7253 4.19456  10
   1  10   0 71.0393 16.5432   1
   1  10   0 47.9839 11.7059   4
   1  10   0 65.3551 4.24391  11
   1  10   0 52.1271 18.6633   3
  -1  10   0 66.7984 3.50562   9
  -1  10   0 64.6050 3.58121   6
  -1  10   0 81.3818 17.2136   1
  -1  10   0 62.8952 13.0398   3
  -1  10   0 66.2367 3.82400   5
   2 -10   0 33.1715 10.5711   1
  -2 -10   0 18.8659 6.86583   3
   2 -10   0 30.6207 2.23852  10
   2 -10   0 34.0476 12.1403   4
   2 -10   0 28.7641 1.97316   9
   2 -10   0 8.54983 7.72044   4
   2 -10   0 27.9659 2.04437   9
  -2 -10   0 36.4517 3.51898  10
  -2 -10   0 27.3634 2.69145   9
  -2 -10   0 30.7051 3.67428   8
  -2 -10   0 30.8456 14.2830   1
   2 -10   0 18.0342 9.07254   2
  -2 -10   0 28.7367 2.78678   6
  -2 -10   0 29.8153 15.3021   2
   2 -10   0 5.81206 15.3212   3
  -2  10   0 26.4177 1.79377   9
   2  10   0 22.8223 2.86448  10
  -2  10   0 17.7362 11.4993   1
   2  10   0 19.1786 12.0058   3
  -2  10   0 27.8751 8.21262   4
  -2  10   0 27.9399 2.15227  10
   2  10   0 45.1720 13.8997   2
   2  10   0 11.5720 10.5459   1
  -2  10   0 29.9609 10.0554   3
  -2  10   0 26.2305 2.43035   5
   2  10   0 29.2481 2.44984   5
   2  10   0 28.3235 2.79867  11
  -2  10   0 26.9344 2.09600   8
   2  10   0 15.1687 10.6366   4
  -2  10   0 25.3887 2.22578  11
   3 -10   0 19.5333 9.51428   1
   3 -10   0 -10.296 9.97146   2
   3 -10   0 0.99165 0.59705   9
  -3 -10   0 -0.3093 1.92855   8
   3 -10   0 -16.363 16.8524   3
  -3 -10   0 1.02548 1.77592  10
  -3 -10   0 6.80091 8.53937   3
   3 -10   0 -6.0757 10.7389   4
  -3 -10   0 0.58483 17.7125   2
  -3 -10   0 -36.335 15.5082   4
  -3 -10   0 0.45946 1.42396   6
  -3 -10   0 0.95000 1.22210   9
   3 -10   0 0.26393 0.50402   9
  -3 -10   0 -16.552 11.1956   1
  -3  10   0 0.73527 1.12633  11
  -3  10   0 -0.1928 0.82553  10
   3  10   0 -3.2026 10.1364   4
   3  10   0 0.82322 1.50491  11
   3  10   0 5.18201 14.7924   3
   3  10   0 -10.915 9.59033   2
  -3  10   0 0.04377 0.59402   8
  -3  10   0 -0.3175 0.69029   9
   3  10   0 -20.140 9.99683   1
  -3  10   0 -1.2029 6.10773   4
  -3  10   0 1.38832 1.23851   5
  -3  10   0 3.51537 9.86026   3
  -3  10   0 4.95778 5.51110   2
  -3  10   0 -12.198 9.91927   1
  -4 -10   0 81.4659 6.97886   8
  -4 -10   0 85.5223 6.53091  10
  -4 -10   0 79.8234 5.67724   6
  -4 -10   0 78.0714 5.54610   9
   4  10   0 66.2079 5.56715  11
  -4  10   0 73.6380 4.74218  10
  -4  10   0 75.0849 4.58388   8
  -4  10   0 75.3051 4.61693   9
  -4  10   0 77.2649 5.18462  11
  -4  10   0 83.3402 5.52938   5
  -5 -10   0 1.35567 1.99164   6
  -5 -10   0 -1.4314 2.24114  10
  -5 -10   0 1.10498 1.59268   9
  -5 -10   0 1.63580 2.84237   8
   5  10   0 0.45792 1.82581  11
  -5  10   0 -0.4568 1.18989  10
  -5  10   0 2.45580 1.71023  11
  -5  10   0 2.14048 1.86181   5
   5  10   0 -0.7359 1.43190   7
  -5  10   0 0.64846 1.07292   9
  -5  10   0 1.00018 1.05743   8
  -6 -10   0 132.317 9.58449   6
  -6 -10   0 145.734 9.53683   9
  -6 -10   0 139.209 11.4160   8
  -6 -10   0 146.636 12.5388  10
   6  10   0 176.995 10.5382  11
  -6  10   0 148.585 7.82802   6
  -6  10   0 141.197 9.56270   5
   6  10   0 150.290 9.22491   7
  -6  10   0 145.329 8.56380   9
  -6  10   0 149.002 8.75241   8
  -6  10   0 151.985 9.43171  11
  -6  10   0 147.460 8.79704  10
  -7 -10   0 1.93763 2.48809   6
  -7 -10   0 7.42758 3.35685  10
   7 -10   0 1.81180 0.74863   6
  -7 -10   0 2.32871 2.29664   9
  -7 -10   0 2.63703 3.52921   8
   7  10   0 1.26274 2.60095  11
  -7  10   0 0.80196 1.06769   6
  -7  10   0 -3.6622 2.09572   5
  -7  10   0 1.76837 1.63568   8
   7  10   0 3.32919 2.07495   7
  -7  10   0 2.57949 1.63253   9
  -7  10   0 1.89979 1.83886  10
  -7  10   0 2.30379 2.37012  11
  -8 -10   0 10.9408 7.63376   8
  -8 -10   0 10.3000 3.63157   9
  -8 -10   0 8.22890 4.03941  10
  -8 -10   0 12.3560 3.70637   6
  -8  10   0 8.75024 3.92868  10
  -8  10   0 10.0194 2.49136   8
   8  10   0 21.0057 3.24293   7
  -8  10   0 15.9729 4.09389  11
  -8  10   0 15.2403 2.68527   9
  -8  10   0 15.1741 1.96181   6
   8  10   0 17.7805 4.47084  11
  -9 -10   0 50.3637 7.59826  10
  -9 -10   0 47.5690 6.18419   6
  -9 -10   0 50.1370 6.08142   9
  -9 -10   0 43.7313 8.16433   8
  -9  10   0 50.6867 6.42636   5
  -9  10   0 51.6390 4.93172   9
  -9  10   0 49.7823 5.91824  11
  -9  10   0 54.3363 5.25472  10
   9  10   0 51.7844 4.90708   7
  -9  10   0 62.1593 4.24335   6
  -9  10   0 47.9405 5.04083   8
 -10 -10   0 1.62514 3.71050   5
 -10 -10   0 4.36138 3.73220   6
 -10 -10   0 -3.5322 3.85870  10
 -10 -10   0 -3.5271 4.70986   8
 -10 -10   0 -0.1099 3.04756   9
 -10  10   0 -0.4510 1.96700   9
 -10  10   0 -0.5125 3.68089   5
 -10  10   0 5.16806 3.67575  11
 -10  10   0 -0.5301 2.50869  10
 -10  10   0 1.96821 2.20548   8
 -11 -10   0 0.29953 5.44893   8
 -11 -10   0 3.77487 3.98921   6
 -11 -10   0 -3.2349 3.16831   9
 -11 -10   0 12.4601 7.82019  10
 -11 -10   0 -6.7795 3.73657   5
 -11  10   0 0.52086 2.83706  10
 -11  10   0 -6.0997 2.17731   9
 -11  10   0 0.82445 4.13010   5
 -11  10   0 -0.1310 3.64033  11
 -11  10   0 2.72329 2.41252   8
   0 -11   0 16.4935 2.21117  10
   0 -11   0 14.8242 6.77055   2
   0 -11   0 14.3884 11.2022   2
   0 -11   0 9.63416 10.6458   4
   0 -11   0 19.6027 2.35606   8
   0 -11   0 18.8471 10.3651   1
   0  11   0 3.99549 9.21651   1
   1 -11   0 134.616 7.50966   9
   1 -11   0 146.491 7.23342   6
   1 -11   0 132.900 18.3026   2
  -1 -11   0 124.384 25.9495   2
  -1 -11   0 139.664 7.86518   9
   1 -11   0 104.901 19.7723   1
   1 -11   0 140.212 7.33878   9
  -1 -11   0 140.183 25.3374   4
  -1 -11   0 131.824 8.37341   8
  -1 -11   0 173.535 16.0980   3
   1 -11   0 132.232 22.5909   3
   1 -11   0 135.553 17.9567   2
  -1 -11   0 100.679 32.4468   1
   1 -11   0 144.322 19.7084   4
  -1 -11   0 140.947 7.85281   6
  -1 -11   0 155.755 17.9851   4
  -1 -11   0 144.769 8.41984  10
   1 -11   0 145.339 7.75226   8
  -1  11   0 126.255 16.0010   3
  -1  11   0 145.375 7.44566   5
  -1  11   0 129.164 7.16381   9
   1  11   0 101.360 18.1119   4
  -1  11   0 139.807 7.39348  11
   1  11   0 132.422 7.85159  10
   1  11   0 134.336 25.7603   1
   1  11   0 126.154 7.56094   5
   1  11   0 121.581 23.1192   3
   1  11   0 139.247 7.90811   8
   1  11   0 144.547 7.95429  11
  -1  11   0 129.821 7.21452   6
  -1  11   0 148.980 23.6416   1
  -2 -11   0 812.427 41.8413  10
  -2 -11   0 838.042 57.8738   4
  -2 -11   0 870.790 41.3002   9
   2 -11   0 756.961 56.1120   1
  -2 -11   0 888.388 70.6118   4
   2 -11   0 792.277 40.5266   9
  -2 -11   0 865.923 69.9346   2
   2 -11   0 799.152 40.5211   9
  -2 -11   0 666.263 63.5440   1
   2 -11   0 749.348 54.9857   4
  -2 -11   0 830.162 42.1620   8
   2 -11   0 825.577 59.7111   4
   2 -11   0 810.295 40.8227  10
   2 -11   0 784.557 67.5774   3
   2 -11   0 825.298 40.6030   8
   2 -11   0 813.118 57.4118   2
  -2 -11   0 878.519 52.3949   3
  -2 -11   0 782.114 41.1923   6
   2  11   0 879.102 59.1262   2
  -2  11   0 847.572 40.9034   5
   2  11   0 844.909 41.3904  11
   2  11   0 732.265 41.1727  10
  -2  11   0 904.919 61.5016   1
  -2  11   0 748.446 52.7493   3
  -2  11   0 801.905 40.7221   8
  -2  11   0 766.742 40.6287  10
   2  11   0 847.122 61.5686   4
   2  11   0 784.367 40.8736   5
  -2  11   0 804.752 40.6031  11
  -2  11   0 755.846 40.2938   9
  -2  11   0 811.487 52.5756   4
   2  11   0 713.116 64.8724   3
  -3 -11   0 602.153 31.6393   9
  -3 -11   0 592.068 32.3714  10
   3 -11   0 579.223 30.6266   9
  -3 -11   0 655.180 33.0658   8
  -3 -11   0 661.295 31.8932   6
   3 -11   0 592.210 30.5887   9
  -3  11   0 605.954 30.9557  10
  -3  11   0 592.628 31.0722  11
  -3  11   0 622.057 30.9143   8
   3  11   0 587.440 31.8508  11
  -3  11   0 597.436 30.7531   9
  -3  11   0 629.511 31.4538   5
  -4 -11   0 2.90982 2.63101   8
  -4 -11   0 3.53945 1.86073   6
  -4 -11   0 3.60724 1.60113   9
  -4 -11   0 4.25173 2.48514  10
  -4  11   0 3.07807 1.04886   9
  -4  11   0 3.17409 1.15422  10
  -4  11   0 3.65442 0.91980   8
   4  11   0 2.37452 1.94598  11
  -4  11   0 3.92201 1.51451  11
  -4  11   0 5.22957 1.79529   5
  -5 -11   0 135.272 9.53432  10
  -5 -11   0 131.280 10.0902   8
  -5 -11   0 118.482 8.38395   6
  -5 -11   0 112.046 8.09795   9
   5  11   0 123.065 8.75704  11
  -5  11   0 124.529 7.40640   8
  -5  11   0 118.768 7.31301  10
  -5  11   0 127.072 8.22470   5
   5  11   0 138.240 8.27595   7
  -5  11   0 129.310 7.85833  11
  -5  11   0 129.483 7.25985   9
  -6 -11   0 24.7693 3.99921   6
  -6 -11   0 23.2184 5.08461   8
  -6 -11   0 23.6630 3.54259   9
  -6 -11   0 21.8744 5.20302  10
  -6  11   0 28.7351 3.09652  10
  -6  11   0 27.7276 2.70894   8
  -6  11   0 34.5024 4.15536   5
   6  11   0 29.5338 4.51495  11
   6  11   0 29.0153 3.56679   7
  -6  11   0 26.1591 2.75240   9
  -6  11   0 25.7897 3.54177  11
  -7 -11   0 4.77207 2.86554   6
  -7 -11   0 9.96283 3.68947  10
  -7 -11   0 11.0319 2.95399   9
  -7 -11   0 4.99406 3.90752   8
  -7  11   0 10.2617 3.07395   5
   7  11   0 6.21989 2.49132   7
  -7  11   0 5.61176 1.71955   8
   7  11   0 6.56407 3.18988  11
  -7  11   0 7.12272 1.86672   9
  -7  11   0 4.82757 2.06492  10
  -7  11   0 4.97408 2.60835  11
  -8 -11   0 12.2718 3.42441   9
  -8 -11   0 24.7242 4.96902  10
  -8 -11   0 22.4082 4.34472   6
  -8 -11   0 18.0369 5.60129   8
  -8  11   0 21.1864 2.93680   9
  -8  11   0 20.3101 2.84017   8
  -8  11   0 21.0287 3.88790  11
  -8  11   0 17.7678 2.95498  10
   8  11   0 22.8794 4.72169  11
   8  11   0 19.0460 3.27390   7
  -8  11   0 15.5959 3.84033   5
  -9 -11   0 70.0526 10.5325   8
  -9 -11   0 84.4971 9.77024  10
  -9 -11   0 90.0319 8.20174   9
  -9 -11   0 98.2104 8.42128   6
  -9  11   0 101.546 8.51425   5
  -9  11   0 83.5007 6.94931   8
  -9  11   0 92.8863 6.69418   9
   9  11   0 84.6806 6.83653   7
  -9  11   0 87.3429 7.65463  11
  -9  11   0 92.1756 6.91996  10
 -10 -11   0 79.0791 11.4492   8
 -10 -11   0 81.4216 9.75128  10
 -10 -11   0 79.1746 8.24552   9
 -10 -11   0 92.6253 8.93674   5
 -10 -11   0 76.9674 8.63291   6
 -10  11   0 82.5799 6.70219   9
 -10  11   0 83.5291 6.39382   8
 -10  11   0 87.9049 8.67882   5
 -10  11   0 74.2206 8.01663  11
 -10  11   0 87.0467 7.03362  10
 -11 -11   0 15.2655 4.67512   9
 -11 -11   0 2.53461 5.60125  10
 -11 -11   0 15.1817 7.00057   8
 -11 -11   0 10.7594 4.64832   6
 -11  11   0 21.4914 3.69986   9
 -11  11   0 13.8309 3.46070  10
 -11  11   0 5.99629 4.73163   5
 -11  11   0 14.3629 2.90454   8
 -11  11   0 21.0093 4.88451  11
   0 -12   0 97.3909 19.7274   1
   0 -12   0 122.411 6.33354   6
   0 -12   0 70.3913 15.4480   3
   0 -12   0 102.040 17.2055   4
   0 -12   0 118.120 7.04085   8
   0 -12   0 115.146 6.90390  10
   0 -12   0 79.4108 20.1250   2
   0 -12   0 121.905 6.49362   9
   0  12   0 109.856 5.96671   5
   0  12   0 115.122 22.2561   1
   0  12   0 112.246 6.18991  11
   0  12   0 100.666 6.16184   9
   0  12   0 111.127 18.7063   3
   0  12   0 102.052 6.19002   6
   1 -12   0 100.348 18.2446   4
  -1 -12   0 154.009 8.86110  10
  -1 -12   0 148.327 8.18620   6
   1 -12   0 147.019 7.84883   9
  -1 -12   0 142.958 8.86146   8
   1 -12   0 157.731 19.4179   2
  -1 -12   0 144.292 8.20075   9
   1 -12   0 141.130 7.62003   9
  -1 -12   0 152.967 20.2622   2
   1 -12   0 145.594 7.48772   6
  -1 -12   0 124.188 24.3138   1
   1 -12   0 166.403 22.4158   2
   1 -12   0 169.909 22.0894   4
   1 -12   0 136.453 24.7884   3
  -1 -12   0 160.346 28.7255   2
   1 -12   0 169.242 21.9399   1
   1 -12   0 144.011 8.10777   8
  -1 -12   0 140.008 27.1947   4
  -1 -12   0 168.963 18.0084   3
  -1  12   0 142.501 7.65420   5
   1  12   0 136.355 7.86256   5
  -1  12   0 132.991 16.0471   3
  -1  12   0 119.042 21.4632   1
   1  12   0 123.110 19.8757   4
  -1  12   0 132.196 7.47066   9
   1  12   0 152.173 8.29416  11
  -1  12   0 139.941 7.66750  11
  -1  12   0 133.410 7.49830   6
   1  12   0 151.105 26.6818   1
  -2 -12   0 104.483 7.27158  10
  -2 -12   0 109.288 7.60523   8
  -2 -12   0 100.780 6.56760   6
   2 -12   0 104.848 5.95372   8
   2 -12   0 108.779 6.21909  10
   2 -12   0 106.439 5.80717   9
  -2  12   0 105.763 5.52086   9
   2  12   0 99.9025 6.22077   5
   2  12   0 102.515 6.55092  10
  -2  12   0 110.874 6.17659   5
  -2  12   0 100.647 5.85251  11
   2  12   0 98.2267 6.71179  11
  -3 -12   0 128.768 8.31322  10
   3 -12   0 110.634 6.13665   9
  -3 -12   0 117.031 8.60708   8
  -3 -12   0 118.832 7.35242   9
  -3 -12   0 124.424 7.51681   6
   3 -12   0 116.069 6.10978   9
  -3  12   0 109.540 6.91612   5
  -3  12   0 117.504 6.49952   8
  -3  12   0 112.750 7.03277  11
   3  12   0 120.730 8.21002  11
  -3  12   0 110.894 6.20919   9
  -3  12   0 109.161 6.59696  10
  -4 -12   0 63.6803 5.05400   9
  -4 -12   0 64.7874 6.02896  10
  -4 -12   0 68.7463 6.62219   8
  -4 -12   0 60.9645 5.20860   6
  -4  12   0 64.5087 4.11795  10
  -4  12   0 61.6560 3.90858   9
   4  12   0 62.9293 5.46492  11
  -4  12   0 55.9078 5.08231   5
  -4  12   0 64.0556 3.93739   8
  -4  12   0 61.0445 4.47064  11
  -5 -12   0 27.5150 5.12710   8
  -5 -12   0 33.1319 4.77848  10
  -5 -12   0 34.3587 3.84836   9
  -5 -12   0 23.2485 3.59395   6
  -5  12   0 24.4327 2.25820   8
   5  12   0 22.3207 3.93816  11
   5  12   0 25.7954 3.57871   7
  -5  12   0 25.9545 2.41803   9
  -5  12   0 20.7154 2.90712  11
  -5  12   0 28.2555 2.71789  10
  -5  12   0 24.9671 3.40918   5
  -6 -12   0 19.2730 3.26646   9
  -6 -12   0 16.5733 4.67835   8
  -6 -12   0 11.4181 3.82960  10
  -6 -12   0 9.25720 2.98772   6
   6  12   0 18.0175 3.14764   7
  -6  12   0 17.5992 2.23981   9
   6  12   0 13.7705 3.50856  11
  -6  12   0 18.7682 2.15768   8
  -6  12   0 24.2563 3.58224   5
  -6  12   0 17.8966 2.40896  10
  -6  12   0 16.8208 2.93080  11
  -7 -12   0 149.942 13.0729   8
  -7 -12   0 139.061 10.7131   6
  -7 -12   0 191.138 12.8110  10
  -7 -12   0 170.718 10.9849   9
  -7  12   0 164.958 10.9462   9
  -7  12   0 162.840 9.59732  10
   7  12   0 157.217 10.3409   7
  -7  12   0 173.487 10.4516  11
   7  12   0 162.891 11.5903  11
  -7  12   0 150.514 9.17646   8
  -7  12   0 164.200 10.7390   5
  -8 -12   0 52.7869 6.72319   6
  -8 -12   0 70.4489 6.78637   9
  -8 -12   0 73.6357 8.26143  10
  -8 -12   0 70.1420 9.72650   8
   8  12   0 63.2310 7.57091  11
  -8  12   0 63.4543 6.72613   5
  -8  12   0 79.7355 6.73421  11
   8  12   0 67.3375 6.02777   7
  -8  12   0 75.8108 5.54241  10
  -8  12   0 68.1404 5.27042   9
  -8  12   0 67.4656 5.00245   8
  -9 -12   0 3.33317 3.13592   9
  -9 -12   0 -1.3310 4.76368   8
  -9 -12   0 12.1393 5.04402  10
  -9 -12   0 1.12623 3.40128   6
  -9  12   0 6.06828 3.64654   5
  -9  12   0 1.97962 2.26053  10
  -9  12   0 3.09802 2.05316   8
  -9  12   0 5.63346 3.27124  11
   9  12   0 1.62913 2.64180   7
  -9  12   0 3.59270 2.07026   9
 -10 -12   0 26.2349 8.94798   6
 -10 -12   0 34.6381 6.87248  10
 -10 -12   0 36.5166 6.27444   5
 -10  12   0 28.8847 3.49738   8
 -10  12   0 58.2666 10.5774   5
 -10  12   0 34.7540 4.78620  10
 -11 -12   0 69.1213 9.62871  10
 -11 -12   0 63.3886 9.19973   5
 -11  12   0 62.5055 5.32202   8
 -11  12   0 74.1508 6.40902   9
 -11  12   0 74.2900 8.15987  10
   0 -13   0 5.04225 1.73760   8
   0 -13   0 6.27443 1.73772  10
   0 -13   0 15.8784 2.61226   6
   0  13   0 7.31400 1.09841   5
   0  13   0 3.94435 1.12752  11
   0  13   0 7.83637 1.30162   6
  -1 -13   0 113.349 7.58461   8
  -1 -13   0 124.385 7.67858  10
  -1 -13   0 112.631 6.82532   6
  -1 -13   0 124.200 6.98607   9
   1 -13   0 113.788 6.51200   9
   1 -13   0 113.763 6.91617   8
   1 -13   0 107.531 6.23902   9
   1 -13   0 117.230 6.12380   6
   1  13   0 109.213 6.89249  11
  -1  13   0 109.186 6.12989   6
  -1  13   0 111.710 6.26500   5
  -1  13   0 114.918 6.18771   9
   1  13   0 125.236 6.60671   5
  -1  13   0 104.493 6.30185  11
   2 -13   0 311.965 16.0173   9
   2 -13   0 300.791 15.9089   9
  -2 -13   0 306.617 17.4443  10
   2 -13   0 307.302 16.4514  10
  -2 -13   0 309.607 16.6771   9
   2 -13   0 311.071 16.1733   8
  -2 -13   0 326.580 16.7525   6
  -2 -13   0 324.638 17.9218   8
   2  13   0 265.804 16.5277  10
  -2  13   0 309.153 15.6504   9
  -2  13   0 332.912 16.2383   5
  -2  13   0 304.181 16.1433  11
   2  13   0 285.055 16.9621  11
   2  13   0 316.688 16.4163   5
  -3 -13   0 220.674 13.5518   8
  -3 -13   0 197.648 11.8560   9
   3 -13   0 204.142 10.7188   9
   3 -13   0 205.498 11.2648  10
  -3 -13   0 217.078 12.9323  10
  -3 -13   0 222.533 12.1491   6
   3 -13   0 201.027 10.7414   9
   3  13   0 209.695 12.3565  11
  -3  13   0 210.708 10.7737   9
  -3  13   0 220.121 11.5657   5
  -3  13   0 201.558 11.1609   8
  -3  13   0 203.584 11.1824  11
  -3  13   0 204.103 11.1440  10
  -4 -13   0 7.37586 2.92964  10
  -4 -13   0 2.79861 1.96769   9
  -4 -13   0 6.41878 3.13754   8
  -4 -13   0 7.52245 2.43687   6
  -4  13   0 3.48938 1.23287  10
  -4  13   0 6.98574 1.73705  11
  -4  13   0 3.58263 1.81437   5
  -4  13   0 4.62124 1.10721   9
  -4  13   0 4.40270 1.15435   8
   4  13   0 4.22882 2.33970  11
  -5 -13   0 60.3667 5.71500   6
  -5 -13   0 66.4959 6.92568  10
  -5 -13   0 66.7460 7.88205   8
  -5 -13   0 63.4190 5.56450   9
  -5  13   0 67.5440 4.98442  11
   5  13   0 64.9456 5.96956  11
  -5  13   0 63.6120 4.22345   9
  -5  13   0 67.3826 4.12949   8
  -5  13   0 65.2002 4.42074  10
  -5  13   0 65.1871 5.29662   5
  -6 -13   0 15.6508 3.26123   9
  -6 -13   0 17.8753 4.91275   8
  -6 -13   0 15.3014 3.40943   6
  -6 -13   0 22.3527 4.72362  10
   6  13   0 14.5472 3.57065  11
  -6  13   0 18.1603 3.25299   5
  -6  13   0 17.0612 2.35560  10
  -6  13   0 15.1581 1.83187   8
  -6  13   0 12.6421 2.73715  11
  -6  13   0 13.1411 1.97932   9
   6  13   0 15.3710 3.10504   7
  -7 -13   0 2.19826 2.40037   9
  -7 -13   0 2.42799 3.51163  10
  -7 -13   0 0.26196 3.78219   8
   7  13   0 1.40299 3.15107  11
  -7  13   0 2.44593 1.17295   8
   7  13   0 6.44408 2.83073   7
  -7  13   0 0.87451 2.70285  11
  -7  13   0 -1.2050 1.41036   9
  -7  13   0 1.66125 2.76669   5
  -8 -13   0 3.92396 4.92554   8
  -8 -13   0 4.23184 3.95138  10
  -8 -13   0 14.0089 3.97476   6
  -8 -13   0 9.43572 3.42684   9
  -8  13   0 15.8843 4.09226   5
  -8  13   0 15.8986 2.67517  10
  -8  13   0 14.2174 2.45764   9
   8  13   0 19.4869 4.60685  11
  -8  13   0 13.3728 3.37256  11
   8  13   0 12.6477 3.15230   7
  -8  13   0 13.1109 1.98235   8
  -9 -13   0 54.9416 9.55432   8
  -9 -13   0 37.1417 6.74305  10
  -9 -13   0 32.7260 5.69821   6
  -9 -13   0 37.3042 5.59681   9
   9  13   0 38.5980 6.55934  11
  -9  13   0 37.1141 5.08482  11
  -9  13   0 28.9965 5.19342   5
  -9  13   0 35.0479 3.47785   8
  -9  13   0 42.6589 4.28682   9
  -9  13   0 37.8915 4.33543  10
   9  13   0 40.0528 5.24565   7
 -10 -13   0 3.37850 5.82311   8
 -10 -13   0 3.05760 4.30601   5
 -10 -13   0 6.62341 4.07275   6
 -10 -13   0 0.78329 4.98255  10
 -10 -13   0 9.41642 4.18503   9
 -10  13   0 10.7430 3.89659  11
 -10  13   0 5.53686 2.69399   9
 -10  13   0 4.86249 1.75650   8
 -10  13   0 6.21270 4.14017   5
 -10  13   0 6.53080 2.75344  10
   0 -14   0 24.0228 2.25031   6
   0 -14   0 14.6971 2.59093   8
   0 -14   0 21.8252 2.37264   9
   0 -14   0 18.8962 2.70821  10
   0  14   0 20.9243 2.25020  11
   0  14   0 14.3641 1.96308   9
   0  14   0 17.9889 1.80563   5
   0  14   0 18.4091 1.98266   6
   1 -14   0 1.58110 1.11465   9
   1 -14   0 3.51713 1.10792  10
  -1 -14   0 0.21782 1.41834   6
  -1 -14   0 -0.0863 1.95135   8
  -1 -14   0 1.86702 1.46567   9
  -1 -14   0 -1.2394 1.72492  10
   1 -14   0 1.48241 1.36820   8
   1  14   0 0.43972 1.15232   5
  -1  14   0 1.78028 1.04345  11
   1  14   0 1.95038 1.38355  11
  -1  14   0 0.53769 0.84570   9
  -1  14   0 1.02278 0.95001   5
  -1  14   0 0.77956 0.69939   6
  -2 -14   0 52.0176 5.02748  10
   2 -14   0 47.2641 3.25544   9
   2 -14   0 51.5446 3.66394   8
  -2 -14   0 51.6409 4.54590   9
  -2 -14   0 47.2082 4.22764   6
  -2 -14   0 59.6176 5.55138   8
   2 -14   0 50.0691 4.11413  10
   2  14   0 49.8355 4.69542  11
  -2  14   0 45.4852 3.45309  11
   2  14   0 45.5371 3.83131   5
  -2  14   0 49.9149 2.99157   9
  -2  14   0 55.6512 3.63259   5
   2  14   0 40.6530 3.83885  10
  -3 -14   0 50.8740 5.33730  10
  -3 -14   0 63.0584 6.25256   8
  -3 -14   0 54.6433 4.58012   6
   3 -14   0 47.8091 2.86316   9
  -3 -14   0 41.4962 4.20396   9
   3 -14   0 47.1451 2.86854   9
   3 -14   0 52.1333 3.38641   8
   3 -14   0 42.4758 3.48875  10
  -3  14   0 49.4358 2.90145   9
   3  14   0 42.3865 4.76168  11
  -3  14   0 45.6800 5.02331   5
  -3  14   0 44.4492 3.39467  11
  -4 -14   0 0.40816 2.85213   8
  -4 -14   0 -0.2800 1.93722   6
  -4 -14   0 3.19450 2.56148  10
   4 -14   0 2.85740 1.20313  10
  -4 -14   0 2.00070 1.94199   9
  -4  14   0 -0.4463 1.63304   5
  -4  14   0 2.73888 1.61369  11
  -4  14   0 0.50855 1.04777  10
  -4  14   0 2.33057 1.07432   8
  -4  14   0 0.80294 0.94458   9
   4  14   0 1.86998 2.23535  11
  -5 -14   0 3.65042 2.09988   9
  -5 -14   0 4.95026 3.34972   8
  -5 -14   0 3.81986 3.11055  10
  -5 -14   0 2.94900 2.50913   6
  -5  14   0 3.93527 2.18919   5
  -5  14   0 1.88468 1.41925  10
  -5  14   0 2.54290 1.22343   9
   5  14   0 0.75949 2.47572  11
  -5  14   0 5.34172 1.24065   8
   5  14   0 8.08478 2.59118   7
  -5  14   0 5.61506 2.03525  11
  -6 -14   0 3.65839 3.51577  10
  -6 -14   0 6.41047 4.16538   8
  -6 -14   0 0.90327 2.52029   6
  -6 -14   0 0.32722 2.18757   9
  -6  14   0 0.33115 1.35763  10
  -6  14   0 0.85549 1.38692   9
  -6  14   0 2.81524 2.10545  11
   6  14   0 4.71880 2.85226  11
  -6  14   0 3.88670 2.48628   5
   6  14   0 -0.2862 2.12071   7
  -6  14   0 1.15195 1.00086   8
  -7 -14   0 3.88267 3.23188   6
  -7 -14   0 3.27636 2.57934   9
  -7 -14   0 6.16675 3.92716  10
  -7 -14   0 7.88150 5.35464   8
  -7  14   0 4.25270 1.65301   9
  -7  14   0 5.04532 1.31947   8
  -7  14   0 6.53633 2.64486  11
  -7  14   0 7.37622 2.00423  10
  -7  14   0 5.75300 3.11373   5
   7  14   0 6.36506 2.81069   7
   7  14   0 8.35990 3.66127  11
  -8 -14   0 0.31364 3.66136  10
  -8 -14   0 0.73564 2.76221   9
  -8 -14   0 2.85123 4.56026   8
  -8 -14   0 0.03183 3.00557   6
   8  14   0 1.73538 2.61211   7
  -8  14   0 1.24893 1.70274   9
  -8  14   0 4.08515 3.12215   5
  -8  14   0 7.05876 2.86293  11
   8  14   0 2.96745 3.28334  11
  -8  14   0 2.24676 1.22294   8
  -8  14   0 2.79774 1.95230  10
  -9 -14   0 -1.3095 3.46766   6
  -9 -14   0 0.28610 3.12693   9
  -9 -14   0 2.38941 5.55390   8
  -9 -14   0 3.43658 4.15058  10
  -9  14   0 0.92646 3.59219   5
  -9  14   0 3.04778 2.11810   9
  -9  14   0 1.69159 3.11807  11
   9  14   0 6.72534 4.18739  11
  -9  14   0 1.59828 1.38706   8
  -9  14   0 5.13236 2.22454  10
 -10 -14   0 4.00663 5.39891  10
 -10 -14   0 9.17202 4.50187   6
 -10 -14   0 8.72411 4.04857   9
 -10 -14   0 16.8906 6.86957   8
 -10 -14   0 6.43708 4.63080   5
 -10  14   0 10.1488 1.81070   8
 -10  14   0 16.3593 4.21977  11
 -10  14   0 13.7732 2.97605   9
 -10  14   0 7.62776 2.61676  10
 -10  14   0 14.5788 4.72565   5
   0 -15   0 1.77675 1.73298  10
   0 -15   0 3.00415 1.36083   6
   0 -15   0 4.11319 1.99974   8
   0 -15   0 3.73420 1.51685   9
   0  15   0 0.07692 1.28322   9
   0  15   0 2.23339 1.09440   5
   0  15   0 0.13246 1.20603  11
   1 -15   0 59.4612 4.61355   8
  -1 -15   0 58.8163 4.49595   9
  -1 -15   0 65.9326 5.42189  10
  -1 -15   0 58.6016 4.40173   6
   1 -15   0 62.4586 4.09495   9
   1 -15   0 66.0067 4.41096  10
  -1 -15   0 62.1267 5.49372   8
   1  15   0 58.9025 4.07362   5
  -1  15   0 60.3467 3.81958   9
   1  15   0 56.2565 4.46947  11
  -1  15   0 60.4568 3.75743   5
  -1  15   0 54.0050 3.84957  11
  -1  15   0 54.8084 3.51548   6
   2 -15   0 41.7231 2.96283   9
   2 -15   0 43.4695 3.99251  10
  -2 -15   0 41.5522 3.97443   6
  -2 -15   0 44.7107 3.95240   9
  -2 -15   0 49.0820 5.53851   8
  -2 -15   0 38.5572 4.69915  10
   2  15   0 42.5111 3.66328   5
  -2  15   0 43.6918 2.73289   9
  -2  15   0 34.9525 3.03883  11
  -2  15   0 40.4302 3.11973   5
   2  15   0 33.7544 4.24635  11
   3 -15   0 37.6776 2.34903   9
  -3 -15   0 37.0686 4.69535  10
   3 -15   0 36.1967 3.22284  10
   3 -15   0 38.4745 3.05269   8
  -3 -15   0 40.4187 4.17862   9
   3 -15   0 33.6800 2.33204   9
  -3 -15   0 45.1014 6.95555   8
  -3 -15   0 35.3188 4.84984   6
  -3  15   0 36.4094 2.42820   9
   3  15   0 31.4647 4.26666  11
  -3  15   0 39.9203 3.07835  11
  -3  15   0 42.1474 3.45046   5
  -4 -15   0 7.16687 3.58246   8
  -4 -15   0 3.92518 2.84055  10
   4 -15   0 1.99964 1.26625  10
  -4 -15   0 2.66463 2.29275   6
  -4 -15   0 4.84464 2.20141   9
  -4  15   0 2.39091 1.59937  11
  -4  15   0 1.63848 1.16631  10
  -4  15   0 3.54113 1.82943   5
   4  15   0 3.17046 2.56789  11
  -4  15   0 3.25891 0.99780   9
  -5 -15   0 109.459 8.86530  10
  -5 -15   0 95.0886 7.43946   6
  -5 -15   0 90.5256 9.15841   8
  -5 -15   0 82.4940 6.91122   9
  -5  15   0 90.5611 5.56810   8
  -5  15   0 96.1748 5.75628  10
   5  15   0 94.4084 7.25344   7
  -5  15   0 92.6130 5.42490   9
   5  15   0 91.0141 7.79808  11
  -5  15   0 83.4111 6.56639   5
  -5  15   0 93.2956 6.11914  11
  -6 -15   0 17.0669 5.27782   8
  -6 -15   0 21.2337 4.73044  10
  -6 -15   0 17.8085 5.73275   9
  -6 -15   0 14.9712 3.87673   6
  -6  15   0 23.6532 4.06051  11
  -6  15   0 13.2191 3.14113   5
  -6  15   0 19.5256 2.17728   8
   6  15   0 21.3841 5.10693  11
   6  15   0 22.2087 3.88453   7
  -6  15   0 20.0436 2.32312   9
  -7 -15   0 15.8806 3.84603   6
  -7 -15   0 9.85219 5.10531   8
  -7 -15   0 20.1497 3.89371   9
  -7 -15   0 22.1560 5.49041  10
  -7  15   0 12.1837 1.80854   8
   7  15   0 10.3519 4.07980  11
   7  15   0 16.0866 3.58500   7
  -7  15   0 12.3325 3.33495   5
  -7  15   0 16.3148 2.47804  10
  -7  15   0 17.3346 2.32892   9
  -7  15   0 12.7558 3.01636  11
  -8 -15   0 1.81937 3.60241   6
  -8 -15   0 -4.8655 3.98084   8
  -8 -15   0 1.79570 2.99026   9
  -8 -15   0 -2.2853 3.60079  10
   8  15   0 -4.2828 2.52124   7
  -8  15   0 2.44503 2.78012  11
   8  15   0 -0.9811 3.27446  11
  -8  15   0 1.45577 1.78347  10
  -8  15   0 -2.9072 1.40605   9
  -8  15   0 1.54377 1.24183   8
  -8  15   0 -0.7237 3.08006   5
  -9 -15   0 35.0658 8.53268   6
  -9 -15   0 27.6252 6.52654  10
  -9 -15   0 26.3187 7.58652   8
  -9  15   0 34.1226 3.76428   9
  -9  15   0 31.1160 2.88251   8
  -9  15   0 29.6309 5.29507   5
  -9  15   0 41.8367 6.55583  11
  -9  15   0 33.9068 3.87467  10
 -10 -15   0 8.52162 5.56454   6
 -10 -15   0 -3.6211 5.42062   8
 -10 -15   0 5.10353 5.00537  10
 -10  15   0 5.19098 1.45516   8
 -10  15   0 4.66253 2.30825   9
 -10  15   0 4.42933 4.10927   5
 -10  15   0 3.59126 4.14884  11
 -10  15   0 4.48394 2.29115  10
   0 -16   0 26.1011 3.37199  10
   0 -16   0 23.1710 2.42747   6
   0 -16   0 22.4321 3.52433   8
   0 -16   0 24.0672 2.68663   9
   0  16   0 24.6087 2.73218   9
   0  16   0 20.4123 2.49523  11
   0  16   0 24.0581 2.25156   5
  -1 -16   0 30.9717 4.13453   8
   1 -16   0 25.8076 3.33197   8
  -1 -16   0 28.2801 3.05074   6
   1 -16   0 31.2101 3.10647  10
   1 -16   0 28.1873 2.78212   9
  -1 -16   0 26.5564 3.74139  10
  -1  16   0 24.3497 2.03309   6
   1  16   0 29.7733 3.25122  11
  -1  16   0 30.6327 2.39725   5
  -1  16   0 25.4264 2.69982  11
  -1  16   0 26.3649 3.10765   9
   1  16   0 28.9459 2.85839   5
  -2 -16   0 15.5298 2.72307   6
  -2 -16   0 14.0177 3.73315   8
   2 -16   0 14.6897 1.80311   9
   2 -16   0 18.7872 2.22558   9
  -2 -16   0 15.0913 2.57628   9
   2 -16   0 10.3221 2.65819  10
   2 -16   0 14.6442 2.47380   8
   2  16   0 17.5190 3.21995  11
  -2  16   0 17.6294 1.72278   9
  -2  16   0 15.6437 1.98920  11
   2  16   0 19.7626 2.66981   5
  -2  16   0 17.8144 2.05517   5
  -3 -16   0 89.5572 7.65449  10
  -3 -16   0 100.275 6.86648   6
   3 -16   0 93.0336 4.92475   9
   3 -16   0 93.6359 5.86431   8
  -3 -16   0 106.519 8.67816   8
   3 -16   0 92.4461 6.00596  10
   3 -16   0 85.6795 5.16557   9
  -3 -16   0 91.0774 6.71706   9
   3  16   0 89.0530 7.58323  11
  -3  16   0 92.5781 5.74858  11
  -3  16   0 89.9226 5.12953   9
  -3  16   0 92.2984 5.94058   5
  -4 -16   0 101.431 7.72740   6
  -4 -16   0 108.084 8.80926  10
   4 -16   0 99.6351 6.45496  10
   4 -16   0 101.475 6.16051   8
  -4 -16   0 98.4502 7.39126   9
  -4 -16   0 116.170 9.68392   8
  -4  16   0 112.602 6.44230  11
  -4  16   0 104.931 5.74725   9
   4  16   0 105.860 8.30191  11
  -4  16   0 102.858 6.76009   5
  -5 -16   0 2.59545 3.76306   8
  -5 -16   0 9.03659 3.23766   6
  -5 -16   0 7.68397 3.82815  10
  -5 -16   0 11.8447 2.98926   9
  -5  16   0 12.2269 2.67160   5
  -5  16   0 10.4257 1.79997  10
   5  16   0 17.3544 3.49986   7
  -5  16   0 12.7603 2.36491  11
  -5  16   0 9.48065 1.63488   9
   5  16   0 8.54658 3.40046  11
  -6 -16   0 24.3753 5.11971  10
  -6 -16   0 7.87143 2.94276   9
  -6 -16   0 17.2245 5.11018   8
   6  16   0 8.54239 3.08381   7
  -6  16   0 8.00103 2.42443  11
  -6  16   0 7.38941 1.54511   8
   6  16   0 8.64788 3.55249  11
  -6  16   0 10.0685 1.85893  10
  -6  16   0 4.84750 2.70035   5
  -6  16   0 8.09049 1.60787   9
  -7 -16   0 45.6240 7.96749   8
  -7 -16   0 41.6202 6.52435  10
  -7 -16   0 42.5807 5.61457   9
  -7 -16   0 49.4323 6.09571   6
  -7  16   0 43.9342 3.87600  10
   7  16   0 38.2446 6.10925  11
  -7  16   0 44.5875 3.78187   9
  -7  16   0 45.1685 4.72898  11
   7  16   0 60.4456 6.07509   7
  -7  16   0 46.7983 3.45933   8
  -7  16   0 44.1686 5.29387   5
  -8 -16   0 52.7280 9.39725   8
  -8 -16   0 42.8176 6.14554   9
  -8 -16   0 49.7176 6.40204   6
  -8  16   0 58.5158 6.38057   5
  -8  16   0 56.6595 4.61587  10
  -8  16   0 62.3174 4.65651   9
  -8  16   0 58.3734 5.63132  11
   8  16   0 59.2303 6.58683   7
   8  16   0 53.7785 7.39992  11
  -8  16   0 55.1355 3.97055   8
  -9 -16   0 15.9786 4.64810   9
  -9 -16   0 13.8602 9.81942   8
  -9 -16   0 14.1539 5.61529  10
  -9 -16   0 7.43076 4.34364   6
  -9  16   0 9.58754 1.66040   8
  -9  16   0 9.87786 3.50316   9
   9  16   0 9.23672 4.99674  11
  -9  16   0 14.9832 3.18501  10
  -9  16   0 9.98762 3.60663  11
   0 -17   0 -0.2645 1.91710  10
   0 -17   0 -0.8877 1.96750   8
   0 -17   0 1.44030 1.45791   9
   0 -17   0 -2.0713 1.13984   6
   0  17   0 -3.2089 1.30053   9
   0  17   0 0.42696 1.46532  11
   1 -17   0 106.438 7.35133   8
  -1 -17   0 121.265 7.24043   9
  -1 -17   0 106.213 8.28249   8
   1 -17   0 118.693 7.32746  10
  -1 -17   0 108.040 8.05220  10
  -1 -17   0 105.747 6.87394   6
   1 -17   0 105.306 6.60548   9
  -1  17   0 112.310 6.27582   5
   1  17   0 114.148 7.35658  11
   1  17   0 106.016 6.99038   5
  -1  17   0 103.163 6.48267  11
  -1  17   0 113.207 6.59004   9
   2 -17   0 124.954 7.91038   8
   2 -17   0 121.948 8.00823   9
   2 -17   0 127.802 8.17269  10
  -2 -17   0 146.463 10.0203   8
  -2 -17   0 133.901 8.14071   6
   2 -17   0 128.554 7.10462   9
  -2 -17   0 137.444 9.58334  10
  -2 -17   0 119.344 8.09051   9
  -2  17   0 128.826 7.04234   9
  -2  17   0 122.153 7.16156   5
   2  17   0 115.810 8.59908  11
  -2  17   0 113.736 7.17654  11
   3 -17   0 187.983 10.5506   8
  -3 -17   0 205.575 13.3393   8
  -3 -17   0 182.378 12.4937  10
   3 -17   0 178.417 10.6610  10
  -3 -17   0 190.035 11.3847   9
  -3 -17   0 186.023 11.2818   6
  -3  17   0 181.545 9.75818   9
  -3  17   0 184.708 10.3528   5
  -3  17   0 179.314 10.2094  11
   3  17   0 179.861 12.3833  11
  -4 -17   0 1.53557 3.80171   8
  -4 -17   0 5.71360 3.28825  10
  -4 -17   0 -0.6648 1.95802   9
   4 -17   0 1.27608 1.34991   8
  -4 -17   0 1.53626 2.55152   6
  -4  17   0 1.01925 0.90016   9
  -4  17   0 -0.3943 1.71683   5
  -4  17   0 1.79382 1.63750  11
   4  17   0 2.72690 2.84995  11
   5 -17   0 39.8652 3.10040   8
  -5 -17   0 33.6897 4.82480   6
  -5 -17   0 51.8849 7.60993   8
  -5 -17   0 33.7077 5.64686  10
   5  17   0 38.6862 5.36383  11
  -5  17   0 34.4221 3.79014  11
  -5  17   0 39.7174 2.83828   9
  -5  17   0 30.6564 3.85912   5
   5  17   0 44.8666 5.36382   7
  -6 -17   0 34.8161 8.07499   8
  -6 -17   0 20.3028 4.33913   6
  -6 -17   0 25.5847 5.50834  10
  -6 -17   0 21.4803 4.04023   9
   6  17   0 26.6693 4.46709   7
  -6  17   0 22.7489 3.61652   5
  -6  17   0 23.0569 3.21386  11
   6  17   0 20.6128 4.78404  11
  -6  17   0 25.7743 2.58694   9
  -6  17   0 26.2925 3.02158  10
  -7 -17   0 -2.1418 4.55943   8
  -7 -17   0 0.99996 3.11384   6
  -7 -17   0 2.81545 2.85442   9
  -7 -17   0 -2.1813 3.60841  10
  -7  17   0 -2.1158 1.34897   9
  -7  17   0 2.60922 2.83058   5
   7  17   0 -4.0962 2.91705  11
  -7  17   0 1.06810 1.50994  10
  -7  17   0 1.72824 1.33377   8
   7  17   0 4.58068 3.26172   7
  -7  17   0 0.30466 2.36814  11
  -8 -17   0 16.8530 5.51198  10
  -8 -17   0 13.3417 4.19453   9
  -8 -17   0 4.35829 3.77423   6
  -8 -17   0 8.32934 6.14053   8
  -8  17   0 8.69869 3.67592   5
  -8  17   0 12.6125 1.83016   8
  -8  17   0 11.8011 2.24291  10
   8  17   0 4.48426 3.58595   7
   8  17   0 10.8354 4.83290  11
  -8  17   0 11.5717 2.25200   9
  -8  17   0 6.21897 2.93000  11
  -9 -17   0 -3.6894 3.60904   6
  -9 -17   0 -1.4751 3.42636   9
  -9 -17   0 -2.1530 4.64079  10
  -9 -17   0 -11.563 4.53897   8
  -9  17   0 0.85275 2.96223  11
  -9  17   0 0.95652 1.81830  10
   9  17   0 8.28676 4.71073  11
  -9  17   0 4.82444 2.17606   9
  -9  17   0 -0.2548 3.33263   5
  -9  17   0 0.61128 1.15923   8
   0 -18   0 5.02442 2.47878   8
   0 -18   0 5.40893 1.88851   9
   0 -18   0 0.41501 2.09423  10
   0 -18   0 5.30095 1.63026   6
   0  18   0 6.04391 1.61032   5
   0  18   0 5.38773 1.95140  11
  -1 -18   0 3.10372 2.58547  10
  -1 -18   0 2.94667 1.81652   9
  -1 -18   0 -0.1794 1.67381   6
  -1 -18   0 -3.4004 2.26751   8
   1 -18   0 -0.0994 1.35075   9
   1 -18   0 1.80176 2.19932   8
  -1  18   0 -1.0355 1.43053  11
  -1  18   0 0.41253 1.36335   9
  -1  18   0 0.53945 1.22959   5
   1  18   0 0.03282 1.89932  11
   1  18   0 0.23834 1.57458   5
   2 -18   0 53.4492 4.59690  10
  -2 -18   0 60.4215 6.67050   6
  -2 -18   0 45.7621 5.64306  10
   2 -18   0 53.1575 4.66406   8
  -2 -18   0 60.5844 6.53025   8
   2 -18   0 53.4627 3.63129   9
  -2 -18   0 57.5108 4.93855   9
  -2  18   0 49.9086 3.92880  11
  -2  18   0 51.9343 3.68097   9
   2  18   0 65.3021 5.73515  11
   2  18   0 51.3710 4.50893   5
  -2  18   0 50.1217 3.74414   5
  -3 -18   0 -1.2337 2.83484   8
  -3 -18   0 1.65596 2.15828   6
   3 -18   0 -1.9777 1.60288  10
   3 -18   0 0.49446 1.65939   8
  -3 -18   0 -1.9232 2.49562  10
  -3 -18   0 0.04096 2.05848   9
  -3  18   0 2.58876 1.60360   5
  -3  18   0 1.37204 1.05322   9
  -3  18   0 3.16682 1.65086  11
   3  18   0 1.13066 2.83950  11
  -4 -18   0 1.58966 3.13795  10
  -4 -18   0 -2.8556 3.11348   8
   4 -18   0 1.46128 1.92433   8
  -4 -18   0 -0.8238 2.21733   9
  -4 -18   0 1.11522 2.54627   6
  -4  18   0 0.47361 0.93215   9
  -4  18   0 -0.3490 1.76678   5
  -4  18   0 0.55870 1.73315  11
   4  18   0 4.18881 3.32903  11
   5 -18   0 -2.8743 1.45265   8
  -5 -18   0 5.20090 3.09267   6
  -5 -18   0 -0.0604 2.35862   9
  -5 -18   0 -2.7093 5.86074  10
  -5 -18   0 2.42173 4.44399   8
  -5  18   0 0.61462 2.09218   5
  -5  18   0 0.48310 0.99750   9
   5  18   0 2.55360 3.31726  11
   5  18   0 -1.2007 2.48856   7
  -5  18   0 0.77951 1.90868  11
  -6 -18   0 8.99352 3.63398   6
  -6 -18   0 7.41767 3.38477   9
  -6 -18   0 19.1641 5.64629   8
  -6 -18   0 6.18767 4.27242  10
  -6  18   0 11.5222 1.66698   9
   6  18   0 14.7212 3.91552   7
   6  18   0 2.49894 3.38166  11
  -6  18   0 7.09007 2.36752  11
  -6  18   0 5.47819 2.73146   5
  -7 -18   0 0.29209 2.79711   9
  -7 -18   0 0.91387 3.98018  10
  -7 -18   0 2.35437 3.47940   6
  -7 -18   0 -7.3445 4.64573   8
  -7  18   0 -0.6123 2.58459   5
   7  18   0 6.22811 3.51890   7
  -7  18   0 -1.1916 1.41812  10
  -7  18   0 -1.0446 1.48314   9
  -7  18   0 -1.2524 2.41070  11
   7  18   0 -3.3087 3.12428  11
  -8 -18   0 3.92234 4.54681   6
  -8 -18   0 2.11282 4.37299  10
  -8 -18   0 5.86971 3.42788   9
  -8 -18   0 10.3853 5.96744   8
   8  18   0 4.51926 4.15591  11
  -8  18   0 6.57056 3.31319   5
  -8  18   0 4.86720 3.04705  11
  -8  18   0 2.96520 1.86689   9
  -9 -18   0 25.4563 7.33162  10
  -9 -18   0 27.1455 8.23775   8
  -9 -18   0 40.6234 9.52561   6
  -9  18   0 30.8162 5.23338   5
  -9  18   0 24.2288 4.35729   9
  -9  18   0 31.3656 3.56163  10
   0 -19   0 0.34850 1.37342   6
   0 -19   0 0.50693 1.65071   9
   0 -19   0 0.17859 2.46864   8
   0 -19   0 2.06846 2.37873  10
   0  19   0 3.57149 1.94224  11
   0  19   0 -0.3603 1.47698   5
   1 -19   0 43.9941 5.11202   8
  -1 -19   0 44.4763 4.16256   6
  -1 -19   0 61.1419 5.89610  10
   1 -19   0 58.8492 4.68116  10
  -1 -19   0 47.6798 4.49827   9
   1 -19   0 44.5022 3.72133   9
  -1 -19   0 52.8797 6.05582   8
   1  19   0 43.3735 3.95721   5
  -1  19   0 43.5451 3.93293   9
   1  19   0 43.1329 4.69327  11
  -1  19   0 44.4202 3.92443  11
  -1  19   0 40.5182 3.43798   5
  -2 -19   0 5.37408 2.33143   9
   2 -19   0 10.4829 1.61478   9
  -2 -19   0 12.3413 2.61893   6
  -2 -19   0 11.4907 3.94341   8
   2 -19   0 9.17913 2.71808   8
  -2 -19   0 16.0647 3.98399  10
  -2  19   0 9.90586 1.77193   5
  -2  19   0 10.0461 3.26508  11
  -2  19   0 6.00592 1.65257   9
   2  19   0 9.89324 2.47070   5
   2  19   0 13.3716 5.10246  11
  -3 -19   0 0.48158 2.27135   9
   3 -19   0 2.27227 1.90901   8
  -3 -19   0 -1.4059 3.32196   8
  -3 -19   0 1.34922 2.28955   6
  -3 -19   0 1.29133 3.17355  10
  -3  19   0 -1.6813 1.42653   5
  -3  19   0 1.65980 1.20488   9
  -3  19   0 0.27436 1.57229  11
   3  19   0 2.75998 2.97607  11
  -4 -19   0 1.97952 3.98858   8
   4 -19   0 6.09045 1.97175   8
  -4 -19   0 4.61730 2.75526   6
  -4 -19   0 1.27732 3.35423  10
  -4  19   0 2.75875 1.97674  11
  -4  19   0 4.96356 1.29193   9
   4  19   0 -1.9168 3.36056  11
  -4  19   0 4.32269 2.13053   5
  -5 -19   0 62.4092 6.32276   9
  -5 -19   0 68.5973 7.74409   6
  -5 -19   0 59.7788 11.5092   8
  -5 -19   0 74.0320 7.97749  10
   5  19   0 59.2816 7.74106  11
  -5  19   0 56.7479 5.17449   5
  -5  19   0 62.1375 3.93326   9
  -5  19   0 65.0136 4.99907  11
   5  19   0 65.8063 7.97834   7
  -6 -19   0 26.4298 4.54924   9
  -6 -19   0 33.3586 5.06174   6
  -6 -19   0 24.9360 5.78147  10
  -6 -19   0 36.7519 7.14932   8
   6  19   0 26.6791 5.00803   7
  -6  19   0 26.6202 3.82095   5
  -6  19   0 33.2912 2.63310   9
   6  19   0 26.4121 5.54299  11
  -6  19   0 30.3236 3.49778  11
  -7 -19   0 1.89117 3.16417   9
  -7 -19   0 2.11781 3.71011   6
  -7 -19   0 1.41431 5.25343   8
  -7 -19   0 5.45490 5.00993  10
   7  19   0 2.73573 3.42137   7
  -7  19   0 4.37896 1.57079   9
  -7  19   0 5.28312 2.72659  11
  -7  19   0 3.13580 2.88066   5
   7  19   0 5.88074 4.57878  11
  -8 -19   0 23.1029 4.95521   9
  -8 -19   0 15.8898 4.88751   6
  -8 -19   0 24.3838 6.67485  10
  -8 -19   0 18.9786 9.00126   8
   8  19   0 33.3266 5.61994   7
  -8  19   0 28.6797 4.07376  11
  -8  19   0 16.8270 4.95040   5
  -8  19   0 33.0959 3.21643   9
   8  19   0 32.5228 6.58680  11
  -8  19   0 31.6146 3.45890  10
   0 -20   0 83.6795 7.01184   8
   0 -20   0 68.3851 4.69568   6
   0 -20   0 80.3787 6.60780  10
   0 -20   0 67.0319 5.24170   9
   0  20   0 71.0303 5.62342  11
   0  20   0 67.2802 4.88917   5
  -1 -20   0 74.6085 5.29763   6
  -1 -20   0 74.6346 5.77888   9
  -1 -20   0 77.0929 7.61207   8
  -1 -20   0 80.9229 7.12362  10
   1 -20   0 83.5184 5.15436   9
   1 -20   0 73.8933 6.57579   8
  -1  20   0 66.7753 5.24938  11
   1  20   0 66.9553 5.35309   5
   1  20   0 74.2746 6.28570  11
  -1  20   0 68.6798 5.32768   9
  -1  20   0 76.7806 4.85783   5
  -2 -20   0 -1.2986 2.07118   9
   2 -20   0 -1.0436 1.07297   9
  -2 -20   0 1.54948 3.11255  10
  -2 -20   0 0.60935 2.11863   6
  -2 -20   0 2.90357 3.49169   8
   2 -20   0 -1.8572 2.07396   8
   2  20   0 4.48710 2.76847  11
  -2  20   0 -1.0809 1.29376   5
   2  20   0 -0.0272 2.08432   5
  -2  20   0 1.18920 1.59865  11
  -2  20   0 1.64756 1.56096   9
  -3 -20   0 29.0240 4.12640   9
  -3 -20   0 26.4576 5.59729   8
   3 -20   0 26.6025 3.65836   8
  -3 -20   0 14.2125 4.34269  10
  -3 -20   0 23.8023 3.73949   6
   3  20   0 28.7741 4.76306  11
  -3  20   0 28.1214 2.87973  11
  -3  20   0 24.5024 2.65720   9
  -3  20   0 23.7448 2.66247   5
  -4 -20   0 9.92594 4.10428  10
  -4 -20   0 9.80612 4.56877   8
  -4 -20   0 6.53180 3.08395   9
  -4 -20   0 13.2704 3.37592   6
   4  20   0 4.50204 3.80048  11
  -4  20   0 13.5254 2.96071   5
  -4  20   0 9.83670 2.28565  11
  -4  20   0 9.88904 1.67416   9
  -5 -20   0 28.8662 6.61655   8
  -5 -20   0 31.8174 5.50659  10
  -5 -20   0 25.4419 4.69923   6
  -5 -20   0 37.5246 4.95584   9
   5  20   0 28.8061 5.99035  11
  -5  20   0 29.7280 2.61169   9
  -5  20   0 26.2408 3.25902  11
   5  20   0 29.2747 5.08398   7
  -5  20   0 26.9286 3.60980   5
  -6 -20   0 7.68726 4.70203  10
  -6 -20   0 4.80621 5.17752   8
  -6 -20   0 2.20206 3.12237   9
  -6 -20   0 1.02630 3.33084   6
  -6  20   0 3.96394 2.49391  11
  -6  20   0 1.01034 1.22834   9
  -6  20   0 1.05083 2.55399   5
   6  20   0 -3.0936 3.68919  11
   6  20   0 3.63090 3.56665   7
  -7 -20   0 44.5360 9.03274   8
  -7 -20   0 55.3780 7.00717   6
  -7 -20   0 46.5767 8.86783   9
  -7 -20   0 51.4516 8.30845  10
   7  20   0 50.6097 7.81600  11
   7  20   0 62.1812 7.33418   7
  -7  20   0 58.5071 5.43818  11
  -7  20   0 70.7165 6.26928   5
  -8 -20   0 34.9718 7.02774  10
  -8 -20   0 46.2725 9.37328   8
  -8 -20   0 38.6082 6.40560   6
  -8 -20   0 32.5581 6.38479   9
  -8  20   0 42.9749 5.33376   5
  -8  20   0 48.6519 3.98330   9
   8  20   0 32.8597 6.17037   7
   0 -21   0 -2.6991 1.54110   9
   0 -21   0 -3.6230 2.95167   8
   0  21   0 -0.5085 1.81184   5
   0  21   0 -0.7422 2.22402  11
   1 -21   0 68.5453 4.84619   9
  -1 -21   0 64.1417 5.53936   9
  -1 -21   0 72.7552 7.54470   8
   1 -21   0 74.8615 6.51049   8
  -1 -21   0 79.7103 5.30307   6
  -1  21   0 71.2699 5.38604  11
   1  21   0 64.5466 6.27790  11
  -1  21   0 63.3419 5.50039   9
   1  21   0 67.3186 5.45520   5
  -1  21   0 68.4887 4.85632   5
  -2 -21   0 20.7868 5.18448   8
   2 -21   0 11.9589 3.22301   8
  -2 -21   0 14.7772 2.91976   6
  -2 -21   0 17.0301 3.27118   9
  -2  21   0 16.9209 2.47698   9
  -2  21   0 14.0328 2.48645  11
  -2  21   0 13.7722 2.09093   5
   2  21   0 17.8478 3.20734   5
   2  21   0 16.4573 3.64082  11
  -3 -21   0 36.7575 5.63009  10
  -3 -21   0 42.0858 4.75505   6
  -3 -21   0 24.8927 6.08992   8
  -3  21   0 33.4476 3.49526   5
   3  21   0 49.4313 5.99245  11
  -3  21   0 42.6594 3.56562   9
  -3  21   0 35.1705 3.85552  11
  -4 -21   0 3.82074 3.45043  10
  -4 -21   0 6.14886 4.49447   8
  -4 -21   0 0.59079 2.80555   6
  -4 -21   0 6.62205 2.99604   9
  -4  21   0 4.97912 1.56972   9
   4  21   0 1.38188 3.44045  11
  -4  21   0 2.86280 2.01911   5
  -4  21   0 2.87267 2.05020  11
  -5 -21   0 31.4891 4.73950   6
  -5 -21   0 36.7652 7.42540   8
  -5 -21   0 25.6611 5.41868  10
  -5 -21   0 28.8184 4.63349   9
   5  21   0 37.1222 5.71465   7
  -5  21   0 28.8774 3.62179   5
  -5  21   0 33.9717 3.58674  11
  -5  21   0 26.1366 2.68630   9
   5  21   0 37.2352 6.98154  11
  -6 -21   0 34.6528 7.91037   8
  -6 -21   0 39.9786 5.82572   6
  -6 -21   0 45.1918 8.44112  10
  -6 -21   0 37.5574 5.35491   9
   6  21   0 60.3953 10.5716  11
   6  21   0 38.8722 6.02573   7
  -6  21   0 41.3804 4.66319   5
  -7 -21   0 1.35671 4.94667   6
  -7 -21   0 4.13324 7.36677   8
  -7 -21   0 2.33997 3.63909   9
   7  21   0 0.74940 3.68826   7
  -7  21   0 0.69500 1.35489   9
  -7  21   0 -2.4495 2.43057  11
   7  21   0 -1.7177 4.26577  11
   0 -22   0 59.7057 6.96358   8
   0 -22   0 64.7490 4.82727   9
   0  22   0 53.8026 4.67698   5
   0  22   0 51.3338 5.45088  11
  -1 -22   0 10.4700 2.58103   9
   1 -22   0 8.52999 3.24772   8
  -1 -22   0 6.97291 2.11321   6
  -1 -22   0 -0.1290 3.66114   8
   1 -22   0 3.89391 1.60432   9
   1  22   0 7.64037 2.59349   5
   1  22   0 -1.3177 2.52241  11
  -1  22   0 2.99494 2.29757  11
  -1  22   0 2.12506 1.83362   5
  -2 -22   0 8.91402 4.54833   8
   2 -22   0 4.64542 2.89868   8
  -2 -22   0 -3.9928 2.04837   9
  -2 -22   0 -1.7648 2.08509   6
   2  22   0 -0.9612 2.69811  11
   2  22   0 3.19611 2.47509   5
  -2  22   0 1.77468 2.12557   9
  -2  22   0 1.39191 1.91890  11
  -2  22   0 0.49286 1.66407   5
  -3 -22   0 13.1373 3.27847   9
  -3 -22   0 4.56376 4.66574   8
  -3 -22   0 9.40702 3.13927   6
  -3  22   0 8.54342 2.47749  11
  -3  22   0 9.18115 2.13090   5
  -3  22   0 7.47071 2.19482   9
   3  22   0 10.2677 4.10018  11
  -4 -22   0 0.37178 4.32851   8
  -4 -22   0 4.87515 3.02823   9
  -4 -22   0 1.11504 2.89056   6
  -4  22   0 0.58242 2.04631  11
   4  22   0 2.26693 3.87662  11
  -4  22   0 0.99745 1.91352   5
   4  22   0 2.13743 3.20269   7
  -5 -22   0 -3.2592 2.65321   9
  -5 -22   0 0.77559 3.28888   6
  -5 -22   0 4.78300 5.11930   8
   5  22   0 -3.7103 3.01133   7
  -5  22   0 1.13451 1.48063   9
  -5  22   0 -1.9217 2.12461   5
  -6 -22   0 7.31562 3.94810   6
  -6 -22   0 6.71061 5.81625   8
   6  22   0 1.81836 5.32935  11
  -6  22   0 4.16710 2.93760  11
  -6  22   0 4.60871 2.88446   5
  -6  22   0 4.92702 1.66135   9
   6  22   0 7.42353 4.25540   7
   0 -23   0 -5.1659 3.39834   8
   0 -23   0 0.59727 1.87019   9
   0  23   0 2.00987 2.94696  11
   0  23   0 -0.8116 2.18691   5
  -1 -23   0 52.9064 7.13693   8
  -1 -23   0 61.7160 5.48659   9
   1 -23   0 57.5855 8.01754   8
  -1  23   0 68.1394 5.67038  11
   1  23   0 64.0279 6.55305  11
  -1  23   0 65.2399 4.99705   5
   1  23   0 52.3024 5.40904   5
  -2 -23   0 17.0006 3.68937   9
  -2 -23   0 21.2370 5.54960   8
  -2 -23   0 12.0736 3.01149   6
  -2  23   0 18.5772 3.00684   9
   2  23   0 10.3922 3.10889   5
  -2  23   0 13.2246 2.84728  11
  -2  23   0 13.5264 2.39914   5
   2  23   0 23.8266 4.41688  11
  -3 -23   0 9.76873 6.93235   8
  -3 -23   0 7.20000 3.11297   6
  -3 -23   0 5.20859 3.07249   9
  -3  23   0 11.6646 2.30179   5
  -3  23   0 10.0047 2.31832   9
  -3  23   0 18.6843 2.91572  11
   3  23   0 16.8581 4.72754  11
  -4 -23   0 4.49788 3.15066   6
  -4 -23   0 7.08994 3.10959   9
  -4 -23   0 -2.8215 4.85523   8
  -4  23   0 1.71932 1.76533   9
   4  23   0 6.43651 4.30044   7
  -4  23   0 1.73934 2.14853   5
  -5 -23   0 70.5600 7.46764   6
  -5 -23   0 61.0390 9.93673   8
  -5 -23   0 81.3585 7.76816   9
  -5  23   0 79.6683 6.22485  11
  -5  23   0 77.5151 5.94440   5
  -5  23   0 85.5266 5.41420   9
   5  23   0 80.9593 9.85238  11
   5  23   0 88.3509 9.03228   7
  -6 -23   0 52.3511 11.6174   8
  -6 -23   0 53.1782 7.99607   6
  -6  23   0 52.6161 4.09930   9
   0 -24   0 214.949 15.7160   8
   0  24   0 230.862 14.0165  11
  -1 -24   0 36.0703 6.70238   8
  -1 -24   0 39.1392 4.28880   9
   1  24   0 36.7018 5.19109  11
  -1  24   0 48.4486 5.07892  11
  -1  24   0 27.8612 3.49319   5
  -2 -24   0 -0.0828 2.38262   9
  -2 -24   0 1.36501 4.53263   8
  -2  24   0 -1.5390 1.74411   5
  -2  24   0 -0.2921 2.26260   9
  -3 -24   0 38.5100 4.97591   9
  -3 -24   0 39.7443 4.89874   6
  -3 -24   0 37.9721 7.25849   8
  -3  24   0 52.9702 4.62443   9
   3  24   0 43.7016 6.40327  11
  -3  24   0 40.8313 4.49825  11
  -3  24   0 46.7017 4.11530   5
  -4 -24   0 151.457 10.9489   6
  -4 -24   0 160.814 14.7199   8
  -4 -24   0 145.608 11.1501   9
  -4  24   0 161.355 9.43274   5
  -4  24   0 157.312 9.52128   9
   4  24   0 176.969 13.3945  11
  -4  24   0 161.166 9.84052  11
   4  24   0 164.093 15.4845   7
  -5 -24   0 50.1265 8.75106   8
  -5 -24   0 60.2576 6.93671   6
  -5 -24   0 46.1731 8.31917   9
  -5  24   0 62.5801 4.77441   9
   5  24   0 68.1599 8.29824   7
  -5  24   0 66.1152 5.34005   5
   0  25   0 -0.7374 3.23630  11
   0  25   0 -0.0485 2.51173   5
   1  25   0 43.9480 4.77508   5
  -1  25   0 38.1923 4.13624   5
  -1  25   0 31.1597 4.75941  11
   1  25   0 34.4529 5.53734  11
  -2 -25   0 32.0921 4.47326   9
  -2 -25   0 49.0878 8.44340   8
  -2  25   0 41.6236 4.17442   5
   2  25   0 37.8905 5.75613  11
  -2  25   0 41.5063 4.78815  11
  -3 -25   0 17.0144 6.39142   8
  -3 -25   0 4.05414 3.14750   9
  -3  25   0 15.7713 3.30291  11
  -3  25   0 5.69854 2.24348   5
   3  25   0 16.0168 5.22893  11
  -3  25   0 9.87120 2.71446   9
  -4 -25   0 3.02319 3.20992   9
  -4 -25   0 -1.1540 5.47120   8
  -4 -25   0 0.79876 3.34705   6
  -4  25   0 0.98314 2.06188   5
   4  25   0 0.96414 3.69559   7
  -4  25   0 -1.0843 2.00621   9
   0  26   0 6.78860 2.92992   5
   0  26   0 -1.8817 3.24326  11
   1  26   0 -1.1100 4.16587  11
  -1  26   0 2.34420 2.47792   5
   1  26   0 2.99974 2.79485   5
  -1  26   0 -2.7989 3.74144  11
  -2  26   0 8.01188 2.69212   5
 -12   0   1 -3.3686 2.75519   9
 -12   0   1 -1.1997 2.97190   6
 -12   0   1 -2.3373 4.31843   8
 -12   0   1 5.46122 4.42000  10
 -12   0   1 2.51256 4.18329   5
 -11   0   1 8.68666 5.00211   8
 -11   0   1 -0.8693 2.58140   6
 -11   0   1 -1.3811 3.47767  10
 -11   0   1 0.58712 3.86235   5
 -11   0   1 3.09472 2.69134   9
 -10   0   1 -4.6825 2.91885   5
 -10   0   1 -2.9807 2.18688   6
 -10   0   1 -0.8386 2.78750  10
 -10   0   1 -2.4456 1.97720   9
 -10   0   1 -2.4952 3.71232   8
  -9   0   1 1.06900 3.33131   8
  -9   0   1 -1.7992 2.16860  10
  -9   0   1 0.86920 1.93422   9
  -9   0   1 -1.7260 2.49766   5
  -9   0   1 1.49642 2.19823   6
  -8   0   1 0.03029 0.81077   7
  -8   0   1 -0.5375 1.62114   9
  -8   0   1 -0.8737 2.22799   5
  -8   0   1 1.92438 2.20973  10
  -8   0   1 1.21466 2.93698   8
   8   0  -1 1.79123 1.14838   7
  -8   0   1 0.16279 1.85651   6
  -7   0   1 -1.1099 1.44474   9
   7   0  -1 -1.0604 1.04959   7
  -7   0   1 -1.5662 1.78730  10
  -7   0   1 2.37821 2.25888   5
  -7   0   1 0.41162 1.51460   6
  -7   0   1 0.50166 2.59226   8
  -7   0   1 -0.8763 0.73363   7
   6   0  -1 -0.5076 0.98224   7
  -6   0   1 -0.4299 0.75128   7
  -6   0   1 2.18270 1.82938  10
  -6   0   1 -1.4525 1.11686   9
  -6   0   1 0.24783 2.02343   8
  -6   0   1 0.15235 1.31189   6
  -6   0   1 -0.0691 1.68751   5
  -5   0   1 2.57099 1.63341  10
  -5   0   1 0.26872 1.05339   6
   5   0  -1 -14.725 12.4125   4
  -5   0   1 1.84092 1.64569   5
   5   0  -1 15.6944 10.8365   1
  -5   0   1 -0.4473 0.95264   9
  -5   0   1 -2.3257 14.7974   2
  -5   0   1 -0.0892 0.74063   7
  -5   0   1 -4.0311 14.2090   4
  -5   0   1 -15.633 8.17724   1
  -5   0   1 1.73600 1.91819   8
   5   0  -1 -1.3339 0.88475   7
   5   0  -1 -0.6510 16.0091   2
  -4   0   1 -0.8217 1.57669   8
  -4   0   1 0.86794 1.25032  10
  -4   0   1 -0.7062 0.67536   7
  -4   0   1 -7.2689 6.98078   1
   4   0  -1 -0.4185 12.1204   2
   4   0  -1 -0.3839 0.86738   6
  -4   0   1 0.27002 0.96062   6
   4   0  -1 -9.4367 6.34473   1
  -4   0   1 -0.8852 1.22758   5
   4   0  -1 0.62915 0.67283   9
   4   0  -1 0.89822 10.2350   4
   4   0  -1 0.69513 0.86800   7
  -4   0   1 8.47722 10.9392   4
  -4   0   1 13.7866 12.2091   2
  -4   0   1 0.82853 0.94512   9
   3   0  -1 6.46783 7.88032   4
   3   0  -1 6.63197 8.60163   2
  -3   0   1 -0.0165 4.73541   1
  -3   0   1 -4.2093 8.48863   2
   3   0  -1 -0.9914 0.82109  10
   3   0  -1 0.44623 0.75594   7
  -3   0   1 7.44973 6.90909   4
  -3   0   1 -0.0869 0.64762   7
  -3   0   1 -0.4253 1.29552   8
   3   0  -1 -0.9105 1.24795   8
  -3   0   1 -1.2106 0.86541  10
   3   0  -1 -5.6957 4.59249   1
  -3   0   1 0.66135 0.98272   5
   3   0  -1 -0.0071 0.55527   9
  -3   0   1 -0.0784 0.67041   9
  -3   0   1 -0.1225 0.69788   6
  -2   0   1 -1.3300 3.15337   1
  -2   0   1 -3.8592 4.03468   4
   2   0  -1 -0.7612 0.71338  10
   2   0  -1 6.24997 6.19054   2
   2   0  -1 0.01151 0.58709   7
   2   0  -1 0.31289 0.53280   6
   2   0  -1 -0.3017 0.47615   9
   2   0  -1 3.60238 5.67956   4
  -2   0   1 13.7303 6.29874   2
  -2   0   1 -0.3571 0.72465   5
   2   0  -1 0.18086 1.05512   8
  -2   0   1 -0.3943 0.55364   7
  -2   0   1 0.60669 0.87330  10
  -2   0   1 -0.2043 0.55506   6
  -2   0   1 0.13058 1.10801   8
   2   0  -1 5.19080 3.79032   1
  -2   0   1 -0.5460 0.48626   9
  -1   0   1 0.10147 0.34298  10
  -1   0   1 0.39875 2.33927   4
  -1   0   1 0.06401 0.54678   8
  -1   0   1 0.18105 0.29112   9
   1   0  -1 0.20415 0.26054   6
  -1   0   1 2.83698 2.88125   2
   1   0  -1 3.16977 3.01278   4
   1   0  -1 -1.4482 2.88430   2
   1   0  -1 0.75960 1.71333   1
   1   0  -1 0.29545 0.27201   9
   1   0  -1 -0.0667 0.39083  10
  -1   0   1 0.34701 0.28254   6
   1   0  -1 1.40554 0.40579   5
   1   0  -1 0.13843 0.32621   7
   1   0  -1 0.02385 0.51473   8
  -1   0   1 0.28746 0.32600   5
  -1   0   1 0.19299 0.33691   7
  -1   0   1 0.50009 1.56493   1
   1   0   1 -0.2115 0.43383   8
   1   0   1 0.56356 2.24382   4
  -1   0  -1 0.77623 0.39687  10
   1   0   1 0.19023 0.16557   9
   1   0   1 -0.1002 0.26578   6
   1   0   1 0.39243 0.37361  10
   1   0   1 2.13487 2.62867   2
   1   0   1 0.27380 1.41003   1
  -1   0  -1 -0.0886 0.18586   9
  -1   0  -1 -0.4548 1.43623   1
  -1   0  -1 -2.0488 2.11799   4
  -1   0  -1 -0.3965 2.68287   2
  -1   0  -1 0.05839 0.30179   6
  -1   0  -1 -0.0746 0.49449   8
   2   0   1 -0.5470 0.31576   9
   2   0   1 -0.5334 0.86343   8
  -2   0  -1 3.17936 3.34749   1
   2   0   1 -0.6036 0.48904   6
  -2   0  -1 2.00218 0.55155   9
  -2   0  -1 -0.4282 0.53940   6
   2   0   1 4.61954 4.90140   4
   2   0   1 -0.6142 3.15367   1
  -2   0  -1 -0.0018 1.00534   8
  -2   0  -1 0.58814 0.37081   7
  -2   0  -1 0.18479 0.73751  10
   2   0   1 0.82798 0.27541   7
  -2   0  -1 -2.6101 3.75350   4
   2   0   1 -0.3491 0.69542  10
   2   0   1 -0.4144 5.12004   2
  -2   0  -1 -0.1316 4.81152   2
  -3   0  -1 0.75166 1.38850   8
   3   0   1 1.87153 0.91470  10
  -3   0  -1 3.59190 6.95070   4
   3   0   1 -0.0692 0.48088   7
   3   0   1 0.29503 0.47332   9
   3   0   1 2.11372 1.29506   8
   3   0   1 -7.4595 7.76397   2
  -3   0  -1 -13.941 7.26573   2
  -3   0  -1 0.11051 0.42291   7
  -3   0  -1 0.49697 0.63062   9
  -3   0  -1 -0.0649 0.71857   6
   3   0   1 0.36320 0.63668   6
   3   0   1 -10.434 6.08564   4
  -3   0  -1 -1.3790 0.75838  11
  -3   0  -1 -1.3152 4.73243   1
  -4   0  -1 3.99067 7.13122   1
  -4   0  -1 5.01832 10.1981   4
  -4   0  -1 -13.693 10.7281   2
  -4   0  -1 1.49032 1.26732   5
  -4   0  -1 -1.7808 1.34904   8
  -4   0  -1 -0.8455 1.12713  10
   4   0   1 0.05918 0.62066   7
  -4   0  -1 1.01275 1.00180   6
   4   0   1 3.01905 11.8229   2
   4   0   1 1.25350 8.00098   1
  -4   0  -1 -0.3183 0.45925   7
  -5   0  -1 -5.4066 13.0628   4
   5   0   1 -3.4152 12.6917   4
  -5   0  -1 -0.2575 1.08159   6
  -5   0  -1 0.00486 1.34440  10
  -5   0  -1 -9.7863 8.01866   1
  -5   0  -1 0.72470 1.01184   9
   5   0   1 0.33406 0.64340   9
  -5   0  -1 -1.6463 1.43868   5
  -5   0  -1 18.0744 15.9967   2
   5   0   1 -7.3753 10.2183   1
   5   0   1 -0.5582 0.63622   7
   5   0   1 -0.2617 15.2196   2
  -5   0  -1 -0.6867 0.50819   7
  -5   0  -1 -0.1486 1.68860   8
  -6   0  -1 -1.6745 1.62134   5
  -6   0  -1 0.22005 1.09438   9
  -6   0  -1 0.96517 1.71087  10
  -6   0  -1 -1.2237 1.18124   6
   6   0   1 0.69092 0.69912   7
  -6   0  -1 -3.0192 1.68645   8
  -6   0  -1 0.62721 0.52192   7
  -7   0  -1 -0.5012 1.47014   9
  -7   0  -1 -2.0368 1.95768   5
  -7   0  -1 -1.5364 1.61015   6
  -7   0  -1 0.00846 2.41493   8
  -7   0  -1 1.38660 1.89820  10
  -8   0  -1 0.27955 2.45227   5
  -8   0  -1 -1.7989 1.48067   9
  -8   0  -1 1.66059 3.14546   8
  -8   0  -1 1.29245 1.94612   6
  -8   0  -1 0.27377 2.25747  10
  -9   0  -1 -0.9182 1.81178   9
  -9   0  -1 0.24573 3.39244   8
  -9   0  -1 -0.4933 2.41718  10
  -9   0  -1 -1.0344 2.08891   6
  -9   0  -1 0.63420 2.92509   5
 -10   0  -1 0.95836 2.84410  10
 -10   0  -1 -4.4702 2.75568   5
 -10   0  -1 0.91545 2.55820   6
 -10   0  -1 -2.9912 3.34202   8
 -10   0  -1 -0.4137 2.20092   9
 -11   0  -1 0.12245 3.56510  10
 -11   0  -1 -2.5022 2.77865   6
 -11   0  -1 -5.3066 2.05955   9
 -11   0  -1 -1.2439 3.97859   5
 -11   0  -1 -2.5044 3.95327   8
 -12   0  -1 0.66314 4.14322  10
 -12   0  -1 -9.8456 4.06625   8
 -12   0  -1 7.69647 3.78092   6
 -12   0  -1 -0.4882 2.90906   9
 -12   0  -1 4.42788 4.53181   5
 -12  -1   1 15.3072 5.19932  10
 -12  -1   1 5.53566 3.72033   9
 -12  -1   1 11.4957 4.05218   6
 -12  -1   1 4.37018 5.73247   8
 -12  -1   1 9.50855 4.64948   5
 -12   1   1 19.0325 5.76881   8
 -12   1   1 15.7469 5.09795   5
 -12   1   1 10.6573 4.88128  10
 -12   1   1 19.1295 4.30619   6
 -12   1   1 10.3110 3.58810   9
 -11  -1   1 -0.0875 2.66053   6
 -11  -1   1 4.93964 3.66594  10
 -11  -1   1 -3.5797 3.61466   5
 -11  -1   1 3.12970 2.84140   9
 -11  -1   1 5.15253 4.85562   8
 -11   1   1 1.40452 3.65836  10
 -11   1   1 2.64236 2.85730   9
 -11   1   1 4.15447 4.26362   8
 -11   1   1 0.50845 2.55954   6
 -11   1   1 4.65060 4.17139   5
 -10  -1   1 -2.9289 2.99323   5
 -10  -1   1 -1.2820 2.56152  10
 -10  -1   1 -0.6779 3.81339   6
 -10  -1   1 2.61044 4.13711   8
 -10   1   1 3.27857 3.53686  10
 -10   1   1 0.19919 2.20634   9
 -10   1   1 -2.7630 3.10137   5
 -10   1   1 0.04420 3.68801   8
 -10   1   1 -1.9969 2.09874   6
  -9  -1   1 20.5577 5.27693   8
  -9  -1   1 16.6671 3.40913   6
  -9  -1   1 17.0862 3.23516   9
  -9  -1   1 20.8034 4.18987   5
  -9  -1   1 18.5449 4.13101  10
  -9   1   1 24.1003 5.41170   8
  -9   1   1 14.4801 3.73132  10
   9   1  -1 18.7234 1.72821   7
  -9   1   1 14.3624 2.95287   9
  -9   1   1 20.1246 4.27516   5
  -9   1   1 15.9014 3.17671   6
  -8  -1   1 -0.4330 3.06271   8
  -8  -1   1 2.30283 2.01482   9
  -8  -1   1 1.46334 2.48379   5
  -8  -1   1 0.85112 2.09097   6
  -8  -1   1 1.47743 2.57554  10
   8  -1  -1 3.41920 1.24515   7
  -8   1   1 1.95493 1.97988   6
  -8   1   1 -1.8517 2.54986   8
  -8   1   1 2.10103 2.45060   5
  -8   1   1 2.72504 1.83460   9
   8   1  -1 1.93297 1.23964   7
  -8   1   1 3.24521 2.45350  10
   7  -1  -1 178.359 9.82973   7
  -7  -1   1 163.827 13.1066   6
  -7  -1   1 193.615 11.4904   5
  -7  -1   1 165.411 12.5030   8
  -7  -1   1 187.453 11.8551  10
  -7   1   1 184.480 11.3853   5
  -7   1   1 161.235 11.3409  10
  -7   1   1 182.566 12.6115   8
   7   1  -1 182.524 9.89310   7
  -7   1   1 185.536 10.7285   6
  -7   1   1 175.540 10.6033   9
  -6  -1   1 0.77844 0.76082   7
  -6  -1   1 -0.6288 1.72839  10
  -6  -1   1 0.32782 2.00585   8
  -6  -1   1 0.64361 1.85311   5
  -6  -1   1 -0.4277 1.41002   6
   6  -1  -1 3.40313 1.23269   7
  -6  -1   1 0.33537 1.26459   9
  -6   1   1 -1.0084 2.02320   8
  -6   1   1 0.94012 0.90436   7
  -6   1   1 0.08471 1.53054  10
  -6   1   1 2.33284 1.39620   6
  -6   1   1 0.27385 1.63853   5
  -6   1   1 1.79530 1.33156   9
   6   1  -1 1.39134 1.15253   7
  -5  -1   1 302.804 18.1198   8
   5  -1  -1 308.571 39.7702   4
  -5  -1   1 340.960 34.9333   1
   5  -1  -1 333.054 16.3627   7
  -5  -1   1 298.742 16.1078   7
   5  -1  -1 347.981 42.2782   2
   5  -1  -1 302.328 16.1760   9
  -5  -1   1 337.834 17.1601   5
  -5  -1   1 300.693 16.6469   9
  -5  -1   1 307.755 17.3816  10
  -5  -1   1 288.271 16.6978   6
  -5  -1   1 280.389 44.1989   2
  -5  -1   1 292.765 44.5480   4
   5   1  -1 285.214 42.1436   2
  -5   1   1 331.196 17.4098  10
   5   1  -1 263.290 33.3595   1
  -5   1   1 312.831 41.9169   2
   5   1  -1 278.487 37.9349   4
  -5   1   1 340.247 40.8483   4
  -5   1   1 317.112 16.3533   7
   5   1  -1 312.961 16.3375   7
  -5   1   1 310.933 16.5991   9
  -5   1   1 321.856 16.6729   6
  -5   1   1 327.616 33.5763   1
  -5   1   1 288.791 17.8311   8
  -5   1   1 316.843 17.1002   5
  -4  -1   1 551.130 49.0504   4
   4  -1  -1 485.060 25.2862   6
   4  -1  -1 476.531 46.4333   2
  -4  -1   1 474.886 25.5255   6
   4  -1  -1 502.005 45.2186   4
  -4  -1   1 466.552 25.6796   5
  -4  -1   1 480.863 25.0915   7
  -4  -1   1 484.613 48.5194   2
   4  -1  -1 535.533 25.1931   9
   4  -1  -1 503.133 25.2712   7
  -4  -1   1 514.081 25.4879   9
  -4  -1   1 483.705 26.0725  10
  -4  -1   1 499.664 42.9656   1
  -4  -1   1 469.318 26.6037   8
  -4   1   1 515.142 26.0253  10
  -4   1   1 476.783 25.4076   6
   4   1  -1 505.348 25.2897   7
  -4   1   1 486.240 46.5049   2
  -4   1   1 483.040 25.7253   5
  -4   1   1 497.764 25.3017   7
   4   1  -1 488.221 41.4254   1
   4   1  -1 521.087 25.2553   9
   4   1  -1 453.155 45.5938   4
   4   1  -1 464.376 46.1323   2
  -4   1   1 477.470 25.3829   9
  -4   1   1 500.617 40.6640   1
  -4   1   1 473.383 26.5053   8
  -4   1   1 557.670 48.4803   4
  -3  -1   1 7.34183 8.67772   2
  -3  -1   1 2.26664 1.21650  10
   3  -1  -1 3.24670 1.51830   8
   3  -1  -1 -4.6183 8.59291   2
  -3  -1   1 2.40236 1.65027   8
  -3  -1   1 3.86056 7.43029   4
  -3  -1   1 1.36793 1.04012  11
   3  -1  -1 -8.3111 6.42310   4
  -3  -1   1 1.83232 0.92045   6
   3  -1  -1 2.40665 0.78592   6
   3  -1  -1 2.58859 1.16395  10
  -3  -1   1 2.93254 0.85947   9
   3  -1  -1 2.48614 0.89014   7
   3  -1  -1 2.84857 0.71116   9
  -3  -1   1 -2.1805 5.72374   1
  -3  -1   1 1.89742 0.70748   7
  -3   1   1 1.35204 4.78626   1
  -3   1   1 1.45864 0.86399   7
  -3   1   1 2.00045 0.85999   6
  -3   1   1 1.26505 6.74302   4
  -3   1   1 2.85932 1.62845   8
  -3   1   1 2.75113 1.14067   5
   3   1  -1 1.29610 1.03885  10
   3   1  -1 3.34736 1.48941   8
   3   1  -1 5.15889 7.66484   4
  -3   1   1 3.47959 0.90763   9
   3   1  -1 7.01676 8.54539   2
  -3   1   1 3.37176 7.86125   2
   3   1  -1 2.13324 0.84760   6
   3   1  -1 1.41134 0.83537   7
  -3   1   1 2.32317 1.16725  10
   2  -1  -1 1808.57 85.0280  10
  -2  -1   1 1550.20 98.9152   2
   2  -1  -1 1788.70 84.7177   6
  -2  -1   1 1583.59 85.3643   8
   2  -1  -1 1727.75 85.2884   8
  -2  -1   1 1700.95 84.7973   9
   2  -1  -1 1606.60 98.0090   2
  -2  -1   1 1745.13 95.5689   1
   2  -1  -1 1709.54 97.7329   4
  -2  -1   1 1771.21 84.9823  11
   2  -1  -1 1673.59 84.8053   7
  -2  -1   1 1690.65 84.8564   6
   2  -1  -1 1746.21 84.6915   9
  -2  -1   1 1735.58 84.7086   7
  -2  -1   1 1776.75 100.451   4
  -2  -1   1 1602.15 85.0621  10
   2   1  -1 1791.65 84.7719   9
   2   1  -1 1674.14 99.7972   2
  -2   1   1 1573.14 96.6972   4
  -2   1   1 1720.94 84.7219   6
  -2   1   1 1609.24 84.9791  10
   2   1  -1 1799.29 85.3718   8
   2   1  -1 1714.69 84.8239   6
  -2   1   1 1648.66 84.7206   9
  -2   1   1 1712.60 93.6217   1
   2   1  -1 1708.80 95.4526   1
  -2   1   1 1622.96 85.2833   8
  -2   1   1 1819.25 84.8598   7
   2   1  -1 1624.35 84.7395   7
   2   1  -1 1746.27 85.0666  10
   2   1  -1 1643.25 98.3010   4
  -2   1   1 1579.06 84.8844   5
  -2   1   1 1631.64 97.5207   2
   1  -1  -1 4.77130 0.48408   6
  -1  -1   1 5.16902 0.60313   7
  -1  -1   1 4.65896 0.76363  10
  -1  -1   1 1.30564 3.03695   3
  -1  -1   1 4.41673 3.74492   2
  -1  -1   1 5.05930 0.62447   6
  -1  -1   1 7.03497 3.86675   4
   1  -1  -1 4.03965 0.61351   5
   1  -1  -1 5.06159 0.84802   8
   1  -1  -1 7.22822 3.20169   2
   1  -1  -1 5.16784 0.54731   9
   1  -1  -1 4.97993 0.68561   7
  -1  -1   1 3.57263 0.52572   9
  -1  -1   1 3.52828 0.90887   8
   1  -1  -1 8.22552 3.52075   4
   1  -1  -1 4.84212 0.63863  10
  -1  -1   1 4.81063 0.63574  11
  -1   1   1 5.08367 0.54267   9
  -1   1   1 4.48706 0.70984   7
  -1   1   1 3.29974 3.92312   3
  -1   1   1 5.36447 2.99341   4
  -1   1   1 6.18292 2.34685   1
   1   1  -1 3.84176 0.54390   6
   1   1  -1 3.81123 4.09704   2
   1   1  -1 6.63970 3.96745   4
   1   1  -1 3.90253 0.55510   7
  -1   1   1 4.06108 0.47727   6
   1   1  -1 5.27525 0.92529   8
   1   1  -1 4.09043 0.64831  11
  -1   1   1 3.55220 0.80480   8
   1   1  -1 6.43908 3.48968   3
   1   1  -1 6.10831 0.63732   9
   1   1  -1 2.27157 2.88509   1
   1   1  -1 4.32705 0.69527  10
  -1   1   1 4.16830 0.63670  10
  -1   1   1 4.32177 0.64726   5
  -1  -1  -1 2053.04 108.868   3
  -1  -1  -1 1850.28 106.731   2
  -1  -1  -1 1912.05 99.9151   8
  -1  -1  -1 1974.78 105.288   1
   1  -1   1 2025.73 99.8113   8
  -1  -1  -1 2078.62 99.8417  11
   1  -1   1 2057.54 99.7155  10
  -1  -1  -1 1906.24 99.8305  10
   1  -1   1 2037.26 104.593   2
  -1  -1  -1 1974.93 106.658   4
   1  -1   1 2016.75 102.809   1
   1  -1   1 1979.52 104.109   4
   1   1   1 1975.48 106.475   2
   1   1   1 2042.83 108.995   3
   1   1   1 1970.33 105.907   4
  -1   1  -1 2061.18 104.266   4
   1   1   1 2080.65 99.9027   8
   1   1   1 1851.61 99.8184  11
  -1   1  -1 2085.07 104.225   2
  -1   1  -1 1967.83 102.713   1
  -1   1  -1 2051.74 99.8288   8
   1   1   1 2049.79 99.8233  10
  -1   1  -1 1992.91 99.7260  10
  -2  -1  -1 14.8942 1.60434  11
  -2  -1  -1 -1.0424 6.02343   2
  -2  -1  -1 17.5941 7.32281   4
  -2  -1  -1 14.7754 1.66443  10
   2  -1   1 16.5257 1.76901   8
  -2  -1  -1 8.30221 7.15232   3
   2  -1   1 13.5432 1.41103  10
   2  -1   1 12.4288 1.15762   6
   2  -1   1 17.6264 6.86326   4
  -2  -1  -1 12.3307 1.19315   9
   2  -1   1 14.4026 1.05181   7
   2  -1   1 3.48087 4.28625   1
  -2  -1  -1 12.4822 1.36351   6
   2  -1   1 17.1970 7.58988   2
  -2  -1  -1 23.4883 6.76930   1
  -2  -1  -1 14.4620 1.85546   8
   2  -1   1 14.5012 0.97873   9
   2   1   1 13.6101 1.62854  11
   2   1   1 13.5466 1.30631   6
   2   1   1 13.3732 1.66277   8
  -2   1  -1 12.6254 1.64089   8
   2   1   1 13.5259 0.96418   7
  -2   1  -1 20.7930 7.22445   2
  -2   1  -1 12.5330 1.52700   5
   2   1   1 7.30519 6.88220   2
   2   1   1 12.0396 1.47255  10
   2   1   1 11.2282 5.98443   4
  -2   1  -1 18.5518 6.45457   4
  -2   1  -1 11.4821 1.21688   6
  -2   1  -1 13.6454 1.10377   9
  -2   1  -1 18.5877 5.69617   1
  -2   1  -1 12.1155 1.43759  10
   2   1   1 15.5312 1.14776   9
  -2   1  -1 14.0100 1.12400   7
  -3  -1  -1 95.2210 18.6075   2
  -3  -1  -1 73.4931 4.63152   6
  -3  -1  -1 76.3759 4.46685   9
   3  -1   1 103.982 13.7082   1
   3  -1   1 78.8728 4.41377   6
   3  -1   1 77.8639 5.07217   8
  -3  -1  -1 74.7303 4.01738   7
   3  -1   1 44.4304 13.0769   2
  -3  -1  -1 90.7253 15.0579   1
   3  -1   1 70.8799 14.6285   4
  -3  -1  -1 112.963 20.7886   4
   3  -1   1 73.6471 4.62682  10
   3  -1   1 75.4126 4.14948   9
  -3  -1  -1 69.9756 4.76461  11
  -3   1  -1 76.2900 4.37617   9
   3   1   1 100.307 18.0244   4
  -3   1  -1 79.3805 16.6925   2
  -3   1  -1 92.6115 17.7810   4
   3   1   1 73.3695 4.98221   8
   3   1   1 72.9353 4.13329   7
   3   1   1 75.7683 4.25726   9
   3   1   1 80.6967 4.55317   6
  -3   1  -1 82.2800 4.54087   6
   3   1   1 114.271 19.5706   2
  -3   1  -1 76.7222 13.5135   1
   3   1   1 74.7950 4.73829  10
  -3   1  -1 79.4173 4.26216   7
  -3   1  -1 69.2952 5.13158   8
   4  -1   1 113.051 18.0789   1
  -4  -1  -1 100.827 5.62669   7
   4  -1   1 110.123 6.13736   6
  -4  -1  -1 106.674 6.44072   6
  -4  -1  -1 108.874 6.26344   9
  -4  -1  -1 102.176 7.32297   8
   4  -1   1 111.526 5.83126   9
  -4  -1  -1 110.876 6.89818  10
   4  -1   1 109.863 5.80073   7
  -4  -1  -1 98.1209 22.7957   4
  -4  -1  -1 92.0685 18.1920   1
   4  -1   1 103.239 21.4426   2
  -4  -1  -1 108.130 24.1854   2
   4  -1   1 92.6145 18.4982   4
  -4   1  -1 110.432 6.19174   9
  -4   1  -1 103.388 6.28297   6
  -4   1  -1 100.955 20.7194   2
   4   1   1 116.880 5.96441   9
  -4   1  -1 103.311 7.17951   8
  -4   1  -1 96.8438 6.60139  10
   4   1   1 108.306 5.78346   7
  -4   1  -1 130.372 21.1055   1
   4   1   1 147.546 25.6322   2
  -4   1  -1 108.457 22.1467   4
   4   1   1 139.531 23.8834   4
  -4   1  -1 105.955 6.67435   5
  -4   1  -1 104.231 5.86560   7
   5  -1   1 744.853 64.6830   2
  -5  -1  -1 869.562 76.6588   3
   5  -1   1 784.855 64.0267   4
  -5  -1  -1 867.015 72.1222   4
   5  -1   1 772.597 40.0127   9
   5  -1   1 798.255 39.9416   7
   5  -1   1 752.373 58.0259   1
  -5  -1  -1 793.711 41.1470   5
  -5  -1  -1 795.826 41.3456  10
  -5  -1  -1 791.441 42.0141   8
  -5  -1  -1 736.420 69.5605   2
  -5  -1  -1 762.521 40.7911   6
  -5  -1  -1 808.900 40.6321   9
  -5  -1  -1 812.983 62.9848   1
  -5   1  -1 823.960 40.7334   6
  -5   1  -1 769.021 41.8355   8
   5   1   1 781.631 39.9418   7
  -5   1  -1 767.049 66.6085   4
  -5   1  -1 752.302 67.0381   2
   5   1   1 791.064 65.4125   4
  -5   1  -1 854.484 41.2812   5
  -5   1  -1 799.246 40.5296   9
  -5   1  -1 744.503 58.9561   1
  -5   1  -1 784.464 40.0300   7
   5   1   1 795.115 68.0905   2
  -5   1  -1 835.422 41.2968  10
  -6  -1  -1 179.272 11.3533  10
  -6  -1  -1 193.986 11.2591   5
  -6  -1  -1 171.705 12.0069   8
  -6  -1  -1 171.356 10.4326   9
   6  -1   1 182.629 9.69287   9
  -6  -1  -1 193.914 10.8400   6
   6   1   1 184.198 9.49622   7
  -6   1  -1 175.589 10.5413   6
  -6   1  -1 184.060 11.2319  10
  -6   1  -1 166.213 9.55296   7
  -6   1  -1 189.058 11.2626   5
  -6   1  -1 188.027 12.0307   8
  -6   1  -1 193.674 10.5055   9
  -7  -1  -1 292.634 18.2185   8
  -7  -1  -1 283.707 16.1867   9
  -7  -1  -1 289.917 16.8772   5
  -7  -1  -1 282.501 16.4224   6
  -7  -1  -1 304.896 17.3294  10
  -7   1  -1 288.228 16.8453   5
   7   1   1 281.234 14.7205   7
  -7   1  -1 291.175 17.9011   8
  -7   1  -1 302.616 16.1778   9
  -7   1  -1 290.463 16.3161   6
  -7   1  -1 293.722 17.0651  10
  -8  -1  -1 29.4172 4.46769   5
  -8  -1  -1 24.8809 5.03296   8
  -8  -1  -1 25.2585 3.54234   9
  -8  -1  -1 23.4773 4.53108  10
  -8  -1  -1 27.9557 3.91309   6
  -8   1  -1 23.6291 3.97938  10
  -8   1  -1 31.4935 5.32547   8
  -8   1  -1 39.1504 4.05515   9
  -8   1  -1 31.1190 3.79861   6
  -8   1  -1 33.3946 4.64781   5
  -9  -1  -1 236.546 15.3014  10
  -9  -1  -1 229.064 16.4528   8
  -9  -1  -1 234.750 14.8800   5
  -9  -1  -1 228.308 14.2095   6
  -9  -1  -1 214.982 13.8107   9
  -9   1  -1 222.810 15.9400   8
  -9   1  -1 221.041 13.8938   6
  -9   1  -1 219.848 13.7397   9
  -9   1  -1 240.254 15.1980  10
  -9   1  -1 260.751 15.3600   5
 -10  -1  -1 4.15188 4.21710   8
 -10  -1  -1 9.03664 3.81402   6
 -10  -1  -1 10.7226 3.97690   5
 -10  -1  -1 9.87422 3.81237  10
 -10   1  -1 3.04522 3.61693   5
 -10   1  -1 9.55039 2.92542   9
 -10   1  -1 18.6556 5.29307   8
 -10   1  -1 4.36950 3.19661  10
 -10   1  -1 9.21388 3.12479   6
 -11  -1  -1 66.7150 7.71300  10
 -11  -1  -1 57.4204 6.56133   9
 -11  -1  -1 53.9353 7.33049   5
 -11  -1  -1 59.9142 6.95240   6
 -11  -1  -1 54.8107 8.75251   8
 -11   1  -1 82.6908 8.44177   5
 -11   1  -1 70.3164 6.75729   9
 -11   1  -1 53.6970 6.51600   6
 -11   1  -1 77.7948 8.24270  10
 -11   1  -1 55.6485 8.44243   8
 -12  -1  -1 67.4626 6.99175   9
 -12  -1  -1 54.1523 6.81598   6
 -12  -1  -1 62.1649 8.03822   5
 -12  -1  -1 54.4348 7.63350  10
 -12  -1  -1 52.8807 9.23963   8
 -12   1  -1 56.4197 7.83741   5
 -12   1  -1 53.2992 6.44776   9
 -12   1  -1 46.4589 6.41257   6
 -12   1  -1 60.0888 7.88556  10
 -12   1  -1 57.4330 8.51767   8
 -12  -2   1 7.70423 5.80986   8
 -12  -2   1 6.46686 4.51763  10
 -12  -2   1 2.53626 3.52032   6
 -12  -2   1 4.51569 4.74485   5
 -12   2   1 16.4255 4.04220   9
 -12   2   1 11.9676 3.65166   6
 -12   2   1 9.39577 4.92360   8
 -12   2   1 14.1523 5.04084  10
 -12   2   1 10.0290 5.04693   5
 -11  -2   1 1.82109 3.71713   5
 -11  -2   1 1.90990 3.69152  10
 -11  -2   1 3.30263 2.93309   6
 -11  -2   1 1.12287 2.60941   9
 -11  -2   1 -1.4047 4.09819   8
 -11   2   1 1.73624 4.11147   8
 -11   2   1 1.53598 3.69072  10
 -11   2   1 -2.6976 3.30080   5
 -11   2   1 -1.6982 2.37830   9
 -11   2   1 -0.2172 2.52352   6
 -10  -2   1 94.7668 8.97195  10
 -10  -2   1 79.1543 7.60754   9
 -10  -2   1 99.5407 10.4431   8
 -10  -2   1 96.3040 8.17610   6
 -10  -2   1 114.868 9.17209   5
 -10   2   1 84.6895 7.49194   9
 -10   2   1 90.9647 7.42685   6
 -10   2   1 90.1210 9.75047   8
 -10   2   1 110.606 8.92302   5
 -10   2   1 104.790 9.12838  10
  -9  -2   1 104.280 8.28050   6
  -9  -2   1 119.991 9.52550  10
  -9  -2   1 112.802 10.6129   8
  -9  -2   1 112.403 8.83451   5
  -9  -2   1 118.591 8.27903   9
  -9   2   1 122.682 10.4314   8
  -9   2   1 111.181 7.94080   9
   9   2  -1 107.058 6.18514   7
  -9   2   1 103.943 7.86550   6
  -9   2   1 129.191 9.56842  10
  -9   2   1 105.930 8.93103   5
  -8  -2   1 40.6038 4.33702   9
  -8  -2   1 37.9139 4.55210   6
  -8  -2   1 44.2361 5.90486  10
  -8  -2   1 44.2502 6.52187   8
  -8  -2   1 43.8367 5.22075   5
  -8   2   1 35.0881 2.98865   7
  -8   2   1 40.3142 4.18497   6
   8   2  -1 37.3960 3.03423   7
  -8   2   1 41.6710 5.23838   5
  -8   2   1 38.3524 4.84844  10
  -8   2   1 37.1631 4.10659   9
  -8   2   1 32.9787 5.80858   8
  -7  -2   1 65.7767 6.90329   8
  -7  -2   1 67.5334 5.74015   5
   7  -2  -1 65.4913 4.24499   7
  -7  -2   1 51.4876 4.94166   9
  -7  -2   1 60.2627 5.94825  10
  -7  -2   1 64.5825 5.36982   6
  -7   2   1 62.6970 5.63286  10
   7   2  -1 66.7393 4.32978   7
  -7   2   1 68.1994 6.65311   8
  -7   2   1 65.3372 5.53284   5
  -7   2   1 54.7818 4.16614   7
  -7   2   1 69.4921 5.01607   6
  -7   2   1 65.6037 5.02857   9
  -6  -2   1 545.501 28.3576  10
   6  -2  -1 489.697 26.6402   7
  -6  -2   1 524.519 27.3286   9
  -6  -2   1 550.907 27.8209   5
  -6  -2   1 510.374 27.3772   6
  -6  -2   1 490.192 28.9689   8
  -6   2   1 528.618 27.7938   5
  -6   2   1 527.615 27.9336  10
  -6   2   1 519.883 27.1502   6
   6   2  -1 503.484 26.7322   7
  -6   2   1 504.733 28.6559   8
  -6   2   1 526.274 27.1603   9
  -5  -2   1 310.548 41.1152   3
   5  -2  -1 247.630 13.4322   7
  -5  -2   1 266.260 34.3582   1
  -5  -2   1 193.995 37.7971   2
  -5  -2   1 290.451 14.9033  10
  -5  -2   1 247.760 13.7812   9
  -5  -2   1 238.774 13.8704   6
  -5  -2   1 269.736 14.2389   5
  -5  -2   1 236.912 13.1336   7
   5  -2  -1 248.056 13.2325   9
   5  -2  -1 258.663 34.9181   4
   5  -2  -1 203.291 36.7124   2
  -5  -2   1 208.390 43.9710   4
  -5  -2   1 231.763 15.0992   8
  -5   2   1 217.364 35.5799   4
  -5   2   1 235.743 13.5170   7
  -5   2   1 261.142 15.0210   8
  -5   2   1 273.405 14.3861  10
  -5   2   1 254.873 13.6475   6
  -5   2   1 261.743 13.6954   9
   5   2  -1 199.728 31.4443   1
   5   2  -1 255.008 38.6189   4
  -5   2   1 206.769 36.0310   2
  -5   2   1 253.460 28.6909   1
  -5   2   1 277.131 14.3308   5
   5   2  -1 255.525 13.4835   7
   4  -2  -1 4.49458 6.72613   1
  -4  -2   1 10.1187 12.9024   4
  -4  -2   1 21.0583 12.5738   3
   4  -2  -1 1.12953 12.2390   2
  -4  -2   1 4.21628 1.29924   6
  -4  -2   1 4.82125 1.68138  10
  -4  -2   1 -0.9120 7.76196   1
  -4  -2   1 6.52619 2.20224   8
  -4  -2   1 5.98195 0.97447   7
   4  -2  -1 6.95090 1.36564   9
   4  -2  -1 25.8941 11.3374   4
   4  -2  -1 7.31327 1.30660   7
  -4  -2   1 5.10546 1.29638   9
   4  -2  -1 7.85175 1.22538   6
  -4  -2   1 -7.8244 11.0654   2
  -4   2   1 6.13885 2.05405   8
  -4   2   1 5.81922 1.71003   5
  -4   2   1 17.8697 11.9746   2
  -4   2   1 7.33903 1.32077   7
   4   2  -1 4.50326 1.17513   7
  -4   2   1 5.99806 1.20570   6
  -4   2   1 4.36654 1.43503  10
   4   2  -1 14.7325 11.8776   2
  -4   2   1 12.8489 7.48034   1
  -4   2   1 1.92359 8.83508   4
   4   2  -1 5.96398 11.4094   4
  -3  -2   1 766.544 41.2645   6
   3  -2  -1 837.839 40.6070   9
  -3  -2   1 853.706 56.6850   1
   3  -2  -1 815.974 41.0710  10
  -3  -2   1 845.268 41.0989  11
  -3  -2   1 780.988 41.3022  10
  -3  -2   1 836.770 62.3083   3
  -3  -2   1 753.479 40.8096   9
  -3  -2   1 714.602 40.5340   7
   3  -2  -1 797.865 40.7954   7
  -3  -2   1 876.130 62.9649   2
   3  -2  -1 799.808 58.6273   2
  -3  -2   1 841.040 61.0399   4
   3  -2  -1 781.683 57.2028   4
   3  -2  -1 842.947 40.6515   6
   3  -2  -1 822.657 41.0348   5
   3  -2  -1 830.091 41.5129   8
  -3   2   1 807.121 40.6810   6
   3   2  -1 859.949 40.9586   6
   3   2  -1 835.558 40.7452   9
  -3   2   1 801.981 40.8885   7
   3   2  -1 728.097 41.0789  10
  -3   2   1 856.159 52.4335   1
   3   2  -1 822.898 41.5058   8
  -3   2   1 748.874 41.5512   8
  -3   2   1 873.823 58.1209   4
   3   2  -1 792.497 58.9293   4
   3   2  -1 782.537 40.7260   7
   3   2  -1 774.745 54.8137   1
   3   2  -1 858.682 61.7728   2
  -3   2   1 846.234 40.7605   9
  -3   2   1 758.284 56.3500   2
  -2  -2   1 5815.89 309.875   2
  -2  -2   1 5698.94 292.291  10
   2  -2  -1 6096.35 292.426   8
  -2  -2   1 5897.31 310.151   4
   2  -2  -1 5742.78 304.450   4
  -2  -2   1 5620.95 292.549   8
  -2  -2   1 5811.05 308.454   3
  -2  -2   1 6231.40 304.928   1
   2  -2  -1 5873.51 305.487   2
  -2  -2   1 6343.80 292.119  11
   2   2  -1 5581.87 309.158   3
   2   2  -1 5697.69 292.118  11
  -2   2   1 5927.39 310.542   3
  -2   2   1 5977.62 299.851   1
  -2   2   1 5613.60 304.062   2
   2   2  -1 5963.42 304.217   1
  -2   2   1 5841.05 304.471   4
   2   2  -1 5922.65 308.813   2
   2   2  -1 5622.57 306.925   4
   1  -2  -1 1947.53 94.6752  10
   1  -2  -1 1922.68 94.6597   5
   1  -2  -1 1858.26 94.7942   8
  -1  -2   1 2029.19 105.438   2
   1  -2  -1 1973.28 94.5329   9
  -1  -2   1 1878.80 94.6564   6
  -1  -2   1 1864.92 94.6147   9
  -1  -2   1 1825.92 94.7913  10
  -1  -2   1 1883.97 94.9391   8
   1  -2  -1 1824.23 101.116   2
   1  -2  -1 1927.83 100.338   1
  -1  -2   1 1810.65 102.143   3
   1  -2  -1 1859.49 101.363   4
   1  -2  -1 1895.63 94.7393   7
  -1  -2   1 1956.13 104.390   4
  -1  -2   1 2019.71 94.6178  11
  -1  -2   1 1904.28 102.119   1
   1   2  -1 1955.56 94.8851   8
   1   2  -1 1972.67 94.8042  10
  -1   2   1 1849.62 94.6235  10
   1   2  -1 2004.44 94.6199   9
  -1   2   1 1763.35 94.6153   5
   1   2  -1 1873.94 94.6207   7
   1   2  -1 1757.48 103.602   2
  -1   2   1 1966.96 101.026   2
  -1   2   1 1821.24 94.6095  11
  -1   2   1 1848.62 100.545   1
  -1   2   1 1811.43 102.802   3
  -1   2   1 2028.58 94.7977   7
  -1   2   1 1854.09 94.7624   8
  -1   2   1 1948.78 94.5302   9
   1   2  -1 1793.18 103.611   4
  -1   2   1 1918.88 101.017   4
   1   2  -1 1829.41 94.6358  11
   1   2  -1 1940.85 103.593   3
   0  -2   1 1.25119 0.23755   6
   0  -2  -1 1.76248 1.46589   4
   0  -2  -1 0.49237 0.93724   4
   0  -2   1 1.34978 1.35054   2
   0  -2  -1 1.41084 0.20409  11
   0  -2  -1 1.36768 0.45247   7
   0  -2  -1 0.89129 0.22970   6
   0  -2   1 0.91687 0.20957   9
   0  -2  -1 -1.6469 1.33827   1
   0  -2   1 1.01344 0.22014   5
   0  -2   1 1.89545 1.49838   1
   0  -2  -1 1.26450 0.19920   5
   0  -2  -1 0.89210 0.20806   8
   0  -2  -1 1.25780 0.24548  10
   0  -2  -1 1.23784 0.24587   9
   0  -2  -1 2.46457 1.20601   3
   0  -2  -1 0.55511 1.02788   2
   0  -2   1 1.31919 0.19459  11
   0  -2   1 0.91886 0.90451   3
   0   2   1 1.11981 0.22507   8
   0   2   1 0.83218 0.23678   6
   0   2  -1 0.53951 1.16710   1
   0   2  -1 1.38825 0.97755   3
   0   2  -1 0.84797 1.25924   2
   0   2   1 1.07410 0.93906   2
   0   2   1 1.18561 0.18757   5
   0   2  -1 1.23588 0.19311  11
   0   2   1 -0.5511 0.66351   3
   0   2  -1 1.62100 0.28654   6
   0   2  -1 0.56438 0.30605  10
   0   2   1 1.97372 1.30613   4
   0   2   1 1.17190 0.23449  10
   0   2  -1 0.71087 0.25143   8
   0   2  -1 1.45415 0.21248   5
   0   2   1 0.98844 0.16034   9
   0   2   1 1.74245 0.29697   9
   0   2   1 1.09119 0.41717   7
   0   2  -1 1.44269 0.15125   9
   0   2  -1 1.33117 0.24818   9
   0   2   1 1.08488 0.18909  11
   0   2   1 4.13639 2.03930   1
   0   2  -1 0.54512 1.25503   4
   1  -2   1 785.881 41.3841   1
  -1  -2  -1 769.527 45.5678   1
   1  -2   1 778.767 41.9252   1
  -1  -2  -1 762.687 39.1424   8
   1  -2   1 812.715 38.8740  10
   1  -2   1 817.701 38.9609   8
  -1  -2  -1 766.490 47.1075   3
  -1  -2  -1 749.828 46.4832   4
  -1  -2  -1 817.946 38.9871  11
   1  -2   1 744.883 38.7408   6
   1  -2   1 754.735 48.2287   3
  -1  -2  -1 736.800 46.7702   2
  -1  -2  -1 740.499 39.0727  10
  -1  -2  -1 745.038 38.8987   9
  -1  -2  -1 770.267 39.0029   6
   1  -2   1 764.781 42.6121   2
   1  -2   1 757.893 42.8457   4
  -1  -2  -1 826.923 38.9263   5
  -1   2  -1 776.642 38.7319   9
   1   2   1 801.325 39.0945   8
   1   2   1 778.832 39.0305  10
   1   2   1 732.397 45.8000   2
  -1   2  -1 792.053 41.8402   2
   1   2   1 753.281 45.8488   4
   1   2   1 795.464 45.4084   1
  -1   2  -1 792.737 38.7760   6
  -1   2  -1 752.604 38.8421  10
   1   2   1 807.373 39.0005   6
  -1   2  -1 788.810 38.8848   8
   1   2   1 843.645 38.9109   9
  -1   2  -1 737.403 47.4014   3
  -1   2  -1 724.133 38.9953   5
   1   2   1 766.907 47.7558   3
  -1   2  -1 795.794 42.3073   4
   1   2   1 773.097 39.0137  11
   2  -2   1 4473.75 213.518   1
  -2  -2  -1 4089.66 223.195   3
   2  -2   1 4057.09 206.359   5
  -2  -2  -1 4172.93 221.508   4
   2  -2   1 4120.58 216.336   4
   2  -2   1 3930.94 216.589   2
  -2  -2  -1 4112.22 217.704   1
  -2  -2  -1 3959.33 206.485  10
  -2  -2  -1 3881.59 206.666   8
  -2  -2  -1 4458.34 206.402  11
   2  -2   1 4230.50 206.473   8
  -2  -2  -1 4090.31 222.066   2
   2   2   1 4103.26 219.326   4
   2   2   1 3958.02 219.733   2
   2   2   1 4362.73 206.572   8
  -2   2  -1 4395.33 215.982   2
  -2   2  -1 3965.85 215.943   4
   2   2   1 4376.11 206.442  10
   2   2   1 4161.53 216.937   1
   2   2   1 3919.30 223.771   3
   2   2   1 3890.14 206.398  11
   2   2   1 4130.00 205.991   7
  -2   2  -1 4369.38 212.878   1
  -2   2  -1 4067.98 206.247  10
  -2   2  -1 4058.35 206.463   8
  -3  -2  -1 1436.78 76.0684   6
  -3  -2  -1 1563.08 97.5001   2
   3  -2   1 1540.81 76.0471   8
  -3  -2  -1 1536.50 91.2698   1
   3  -2   1 1517.67 90.8860   4
   3  -2   1 1530.81 75.3794   6
   3  -2   1 1562.17 75.1806   9
  -3  -2  -1 1548.35 99.5115   3
   3  -2   1 1443.99 91.4770   2
   3  -2   1 1516.81 75.6739  10
  -3  -2  -1 1480.38 95.2044   4
   3  -2   1 1668.89 87.1706   1
  -3  -2  -1 1555.62 75.8705  11
  -3  -2  -1 1435.18 76.3325   8
  -3  -2  -1 1481.05 75.5544   9
  -3   2  -1 1548.31 91.4317   4
  -3   2  -1 1575.45 75.5204   6
  -3   2  -1 1396.13 75.4207   7
  -3   2  -1 1494.80 75.3904   9
   3   2   1 1597.61 75.5646   9
  -3   2  -1 1469.26 76.1157   8
   3   2   1 1426.45 75.9256  11
   3   2   1 1510.57 75.2889   7
   3   2   1 1533.59 76.0952   8
   3   2   1 1438.54 92.4809   4
  -3   2  -1 1381.87 89.9687   2
   3   2   1 1497.62 94.7575   2
  -3   2  -1 1468.80 75.8996   5
  -3   2  -1 1455.15 75.7678  10
   3   2   1 1532.00 90.2667   1
   3   2   1 1552.45 75.6705   6
  -3   2  -1 1499.54 85.9088   1
   3   2   1 1506.48 75.8240  10
   4  -2   1 -0.8512 10.9927   4
   4  -2   1 26.9470 1.84320   7
   4  -2   1 25.6687 1.99223   6
  -4  -2  -1 23.4944 13.9734   4
  -4  -2  -1 21.8501 2.23424   9
  -4  -2  -1 20.2326 2.69124  10
  -4  -2  -1 2.41378 12.6273   3
   4  -2   1 -9.9312 13.4822   2
  -4  -2  -1 24.1233 3.41076   8
   4  -2   1 26.0884 9.87969   1
  -4  -2  -1 16.5676 2.18959   6
  -4  -2  -1 16.0523 9.46426   1
   4  -2   1 20.2397 1.60476   9
  -4  -2  -1 47.7769 16.8938   2
  -4   2  -1 23.0932 2.50228  10
  -4   2  -1 27.4367 2.79441   5
   4   2   1 20.8054 1.76023   7
   4   2   1 3.36601 9.41645   4
  -4   2  -1 27.8902 2.05446   7
   4   2   1 30.2887 14.7726   2
  -4   2  -1 15.4504 7.73307   1
   4   2   1 24.1019 1.88419   9
   4   2   1 22.1826 10.5550   1
  -4   2  -1 31.1727 14.4365   2
  -4   2  -1 21.0241 2.01246   9
  -4   2  -1 21.8211 2.97144   8
  -4   2  -1 9.61569 9.85532   4
  -5  -2  -1 152.762 9.93746   8
  -5  -2  -1 152.796 8.54890   9
  -5  -2  -1 146.966 9.23540  10
   5  -2   1 118.015 26.7154   2
  -5  -2  -1 139.929 8.69333   6
  -5  -2  -1 180.952 35.2784   2
  -5  -2  -1 180.538 35.4660   3
   5  -2   1 163.086 25.7163   1
  -5  -2  -1 167.122 28.7097   1
   5  -2   1 153.715 7.79635   9
   5  -2   1 130.615 24.5551   4
  -5  -2  -1 182.868 34.8720   4
  -5   2  -1 138.273 9.42222   8
  -5   2  -1 141.590 8.03223   7
   5   2   1 149.060 7.88125   7
  -5   2  -1 146.270 8.48224   6
  -5   2  -1 140.907 8.88397   5
   5   2   1 166.813 30.3420   2
  -5   2  -1 142.155 8.32389   9
   5   2   1 187.749 31.4195   4
  -5   2  -1 131.101 26.3295   4
  -5   2  -1 142.721 8.87932  10
  -5   2  -1 147.476 24.1404   1
   5   2   1 124.526 23.8108   1
  -5   2  -1 148.147 34.1776   2
  -6  -2  -1 923.523 46.5236   5
   6  -2   1 873.436 44.9822   9
  -6  -2  -1 903.503 46.8678  10
  -6  -2  -1 892.896 46.1797   6
  -6  -2  -1 918.378 45.9839   9
  -6  -2  -1 865.763 47.5987   8
  -6   2  -1 937.480 46.5763  10
  -6   2  -1 916.694 47.3475   8
  -6   2  -1 906.369 45.7496   9
  -6   2  -1 815.222 45.1191   7
  -6   2  -1 900.479 46.5416   5
   6   2   1 861.171 44.9720   7
  -6   2  -1 914.694 45.9010   6
  -7  -2  -1 214.813 12.1766   5
  -7  -2  -1 187.913 13.1233   8
  -7  -2  -1 196.122 12.3036  10
  -7  -2  -1 189.852 11.5127   6
   7  -2   1 185.685 9.98933   9
  -7   2  -1 194.750 11.0836   9
  -7   2  -1 206.842 11.2828   6
  -7   2  -1 165.046 9.98775   7
   7   2   1 184.077 9.75368   7
  -7   2  -1 186.780 11.8187  10
  -7   2  -1 182.694 12.6455   8
  -7   2  -1 188.778 11.8757   5
  -8  -2  -1 25.0352 4.56597  10
  -8  -2  -1 21.5993 4.95712   8
  -8  -2  -1 23.7890 4.22314   5
  -8  -2  -1 30.3996 3.85925   9
  -8  -2  -1 26.8539 3.93224   6
  -8   2  -1 24.0082 3.81090  10
  -8   2  -1 25.7824 3.28437   9
  -8   2  -1 23.9041 3.49216   6
  -8   2  -1 23.5730 4.19524   5
  -8   2  -1 19.2582 4.46833   8
  -8   2  -1 22.8654 1.75752   7
  -9  -2  -1 51.1308 5.40816   9
  -9  -2  -1 52.5547 7.77287   8
  -9  -2  -1 55.1426 6.62175  10
  -9  -2  -1 52.7050 5.86901   6
  -9  -2  -1 57.3015 6.72400   5
  -9   2  -1 72.1758 8.93150   5
  -9   2  -1 61.7749 7.66160   8
  -9   2  -1 57.9113 7.80938  10
  -9   2  -1 59.6180 5.44264   6
  -9   2  -1 56.7774 5.27585   9
 -10  -2  -1 166.750 11.5432   6
 -10  -2  -1 144.858 10.9822   9
 -10  -2  -1 177.033 12.6732  10
 -10  -2  -1 151.658 11.9210   5
 -10  -2  -1 164.289 13.9717   8
 -10   2  -1 190.887 12.6097   5
 -10   2  -1 182.080 12.4448  10
 -10   2  -1 168.865 11.1138   6
 -10   2  -1 160.961 11.0087   9
 -10   2  -1 161.781 13.0576   8
 -11  -2  -1 119.685 10.6202  10
 -11  -2  -1 117.566 10.6138   5
 -11  -2  -1 99.9882 12.2829   8
 -11  -2  -1 102.263 9.22516   6
 -11  -2  -1 112.303 9.14477   9
 -11   2  -1 121.955 9.08421   6
 -11   2  -1 128.262 10.5918   5
 -11   2  -1 136.359 10.7205  10
 -11   2  -1 108.403 9.01367   9
 -11   2  -1 97.3364 10.5803   8
 -12  -2  -1 6.25509 5.00196   6
 -12  -2  -1 19.8189 5.48669  10
 -12  -2  -1 19.3088 6.66531   8
 -12  -2  -1 14.3217 5.35548   5
 -12   2  -1 20.4951 4.92503  10
 -12   2  -1 16.8603 5.62663   8
 -12   2  -1 13.4500 3.94694   6
 -12   2  -1 12.4763 5.07928   5
 -12   2  -1 9.89820 3.69203   9
 -12  -3   1 4.21285 4.40224   5
 -12  -3   1 23.1974 7.00855   8
 -12  -3   1 5.56038 3.98625  10
 -12  -3   1 6.87975 3.99492   9
 -12   3   1 16.8144 3.82592   9
 -12   3   1 12.3744 5.17849   5
 -12   3   1 16.9091 4.82459  10
 -12   3   1 19.1485 5.40581   8
 -12   3   1 15.6932 3.78204   6
 -11  -3   1 15.6587 4.12173   6
 -11  -3   1 28.6180 7.11492   8
 -11  -3   1 25.6522 4.34735   9
 -11  -3   1 27.3988 5.55039  10
 -11  -3   1 19.7025 5.21488   5
 -11   3   1 22.1657 4.42209   6
 -11   3   1 22.5499 4.22009   9
 -11   3   1 34.1193 5.99125   5
 -11   3   1 26.3314 5.96348   8
 -11   3   1 18.8601 4.85201  10
 -10  -3   1 25.3317 4.89132  10
 -10  -3   1 30.6726 6.74118   8
 -10  -3   1 25.4748 4.36354   9
 -10  -3   1 24.8994 4.65815   6
 -10  -3   1 24.5067 4.84425   5
 -10   3   1 32.8763 6.06650   8
 -10   3   1 26.3819 4.84550   5
 -10   3   1 26.2711 4.93699  10
 -10   3   1 28.9847 4.26730   9
 -10   3   1 20.2301 3.74487   6
  -9  -3   1 4.65775 3.07186   5
  -9  -3   1 1.16752 3.50326   8
  -9  -3   1 6.57262 2.84839   6
  -9  -3   1 9.28709 3.54230  10
  -9  -3   1 5.92596 2.59024   9
  -9   3   1 7.51758 3.26558  10
  -9   3   1 2.93390 3.02518   5
   9   3  -1 6.11753 1.38265   7
  -9   3   1 12.0153 3.91035   8
  -9   3   1 7.97896 2.43775   6
  -9   3   1 7.57200 2.53339   9
  -8  -3   1 0.40767 1.84923   9
  -8  -3   1 2.44909 2.39522  10
  -8  -3   1 3.65071 2.69641   5
  -8  -3   1 -0.3279 2.01525   6
  -8  -3   1 2.33994 3.41547   8
  -8   3   1 3.79088 1.88419   9
  -8   3   1 2.15388 2.21302  10
  -8   3   1 4.09763 1.31745   7
  -8   3   1 5.58806 3.50539   6
   8   3  -1 1.43391 1.28281   7
  -8   3   1 1.86336 2.85479   8
  -8   3   1 1.04957 2.57239   5
   7  -3  -1 39.2795 3.61308   7
  -7  -3   1 49.1842 4.65655   6
  -7  -3   1 54.8726 5.49357  10
  -7  -3   1 42.0880 6.18568   8
  -7  -3   1 49.2269 4.39604   9
  -7  -3   1 50.5022 4.92163   5
   7   3  -1 50.9362 3.72320   7
  -7   3   1 52.3363 5.86009   8
  -7   3   1 44.6678 4.73462  10
  -7   3   1 54.9494 4.36367   9
  -7   3   1 48.4297 5.29673   5
  -7   3   1 45.5521 4.08553   6
  -7   3   1 42.5982 3.63518   7
  -6  -3   1 26.4851 4.45245   8
  -6  -3   1 19.3115 2.74099   9
  -6  -3   1 21.3147 3.23554   5
   6  -3  -1 20.2065 1.98254   9
  -6  -3   1 20.8908 2.96953   6
  -6  -3   1 28.3630 4.01734  10
   6  -3  -1 25.9922 2.51825   7
  -6   3   1 22.4830 3.81468   8
  -6   3   1 23.7052 2.70494   9
  -6   3   1 24.2595 3.36367   5
  -6   3   1 24.2408 2.58508   7
   6   3  -1 22.9105 2.49169   7
  -6   3   1 26.1658 2.76786   6
  -6   3   1 22.8086 3.36133  10
  -5  -3   1 336.353 45.4747   2
   5  -3  -1 367.479 40.9175   4
  -5  -3   1 325.047 18.9426   8
   5  -3  -1 347.010 34.8189   1
   5  -3  -1 316.293 43.1169   2
  -5  -3   1 308.953 17.4034   9
   5  -3  -1 334.484 17.1388   7
  -5  -3   1 310.984 44.1352   3
   5  -3  -1 319.676 16.7868   9
  -5  -3   1 353.248 57.4489   4
  -5  -3   1 323.091 17.6000   6
  -5  -3   1 366.604 18.5190  10
  -5  -3   1 328.763 38.8666   1
  -5   3   1 338.307 17.2647   9
  -5   3   1 306.325 17.1131   6
   5   3  -1 363.193 37.5343   1
   5   3  -1 334.988 43.8925   2
  -5   3   1 316.411 38.5287   4
  -5   3   1 274.140 38.5185   2
   5   3  -1 332.388 17.1490   7
  -5   3   1 335.343 17.8355   5
  -5   3   1 334.304 17.8387  10
  -5   3   1 283.253 31.3699   1
   5   3  -1 319.207 45.7577   4
  -5   3   1 291.951 17.5109   7
  -5   3   1 311.790 18.3632   8
  -4  -3   1 110.733 21.4277   1
  -4  -3   1 112.544 7.27823  10
   4  -3  -1 73.5066 21.1329   2
   4  -3  -1 119.639 23.0000   4
  -4  -3   1 118.738 7.90140   8
  -4  -3   1 102.820 6.52115   9
   4  -3  -1 108.642 6.41940   7
   4  -3  -1 107.994 18.4667   1
  -4  -3   1 101.171 6.67999   6
  -4  -3   1 130.079 26.4323   4
   4  -3  -1 116.018 6.15628   9
  -4  -3   1 97.4558 24.2800   2
  -4  -3   1 120.041 25.1769   3
   4  -3  -1 116.664 6.22452   6
   4   3  -1 112.810 7.09494  11
   4   3  -1 113.622 25.6895   2
  -4   3   1 104.436 6.54636   7
  -4   3   1 114.732 6.89350  10
  -4   3   1 99.3512 20.0223   4
   4   3  -1 115.694 6.45094   7
  -4   3   1 94.4860 16.6881   1
   4   3  -1 131.694 25.1996   4
   4   3  -1 91.9861 20.4040   1
  -4   3   1 118.284 23.0034   2
  -4   3   1 110.682 6.33086   6
  -4   3   1 113.627 6.88580   5
  -4   3   1 115.130 7.44715   8
  -4   3   1 112.177 6.68737   9
  -3  -3   1 464.738 23.3147  11
  -3  -3   1 427.319 23.2482   6
   3  -3  -1 457.103 23.3346   5
   3  -3  -1 470.632 38.7260   4
   3  -3  -1 434.659 23.1173   7
  -3  -3   1 411.517 42.5121   2
   3  -3  -1 467.451 22.8429   6
  -3  -3   1 454.281 23.7213  10
  -3  -3   1 410.946 36.8836   1
   3  -3  -1 451.208 38.7444   2
  -3  -3   1 416.154 23.1211   9
   3  -3  -1 413.443 33.0625   1
  -3  -3   1 467.619 42.5019   3
   3  -3  -1 485.330 23.8852   8
  -3  -3   1 414.295 24.0041   8
   3  -3  -1 463.624 23.3454  10
   3  -3  -1 474.209 22.8674   9
  -3  -3   1 518.796 44.1438   4
   3   3  -1 468.588 23.0575   9
  -3   3   1 481.081 37.6470   2
   3   3  -1 451.676 23.5101  10
  -3   3   1 424.819 23.2977   5
   3   3  -1 416.255 23.3777  11
  -3   3   1 434.625 23.2938  10
   3   3  -1 475.406 41.7941   4
  -3   3   1 461.393 43.2460   3
   3   3  -1 442.644 23.0570   7
  -3   3   1 503.035 38.2047   4
   3   3  -1 468.345 23.2647   6
  -3   3   1 418.514 23.2155   7
  -3   3   1 449.726 22.8748   6
   3   3  -1 461.919 42.2972   2
  -3   3   1 451.426 32.4555   1
   3   3  -1 464.233 23.8135   8
   3   3  -1 458.965 37.1786   1
  -3   3   1 466.860 23.0030   9
  -2  -3   1 494.379 26.7372   6
   2  -3  -1 561.061 26.8256   7
  -2  -3   1 551.577 38.8426   1
  -2  -3   1 502.066 26.6609   9
  -2  -3   1 556.233 43.1958   4
   2  -3  -1 536.490 38.0986   4
   2  -3  -1 542.911 26.3607   6
   2  -3  -1 524.410 38.3988   2
  -2  -3   1 538.173 26.7241  11
  -2  -3   1 463.772 40.6386   2
  -2  -3   1 496.363 27.2567   8
  -2  -3   1 512.259 27.0321  10
   2  -3  -1 534.634 27.0834   8
  -2  -3   1 494.879 39.6377   3
   2  -3  -1 547.255 26.8272  10
   2  -3  -1 515.953 42.7287   3
   2  -3  -1 557.426 26.4906   9
   2  -3  -1 522.190 35.2898   1
   2  -3  -1 539.887 26.8191   5
  -2   3   1 520.441 36.5043   4
   2   3  -1 540.314 27.1522   8
   2   3  -1 482.260 40.7382   3
  -2   3   1 558.141 26.9145   7
   2   3  -1 556.408 26.7927   6
  -2   3   1 566.828 26.3861   6
  -2   3   1 488.489 26.6800  10
  -2   3   1 548.897 41.4032   3
   2   3  -1 549.930 26.6365   9
  -2   3   1 485.475 26.7222   5
   2   3  -1 492.956 37.4848   1
   2   3  -1 504.174 26.6175   7
  -2   3   1 517.755 26.5195   9
  -2   3   1 514.373 36.0594   2
  -2   3   1 520.960 26.9574   8
   2   3  -1 479.299 40.0133   2
   2   3  -1 483.715 39.7458   4
   2   3  -1 533.764 26.9587  10
   2   3  -1 496.625 26.7991  11
   1  -3  -1 267.170 12.6339   9
  -1  -3   1 220.173 18.7028   3
   1  -3  -1 267.159 12.7804  10
  -1  -3   1 239.519 20.0843   1
   1  -3  -1 267.086 12.7914  11
   1  -3  -1 227.996 22.5385   1
  -1  -3   1 259.159 12.5613   5
   1  -3  -1 248.638 12.7748   5
   1  -3  -1 241.398 18.7642   4
  -1  -3   1 253.852 12.6595  11
   1  -3  -1 249.662 12.8849   8
   1  -3  -1 236.189 20.5303   3
   1  -3  -1 253.001 12.9400   7
  -1  -3   1 241.770 12.7920   6
  -1  -3   1 250.521 12.7598   9
   1  -3  -1 218.282 18.2660   2
  -1  -3   1 281.692 22.6935   4
  -1  -3   1 237.831 12.9558  10
  -1  -3   1 250.565 22.4565   2
  -1   3   1 228.678 23.6051   4
  -1   3   1 229.629 12.6753  11
   1   3  -1 268.487 12.7504   9
  -1   3   1 235.757 12.7317   5
  -1   3   1 231.812 19.6672   2
  -1   3   1 256.135 12.6052   9
  -1   3   1 275.270 13.0376   7
   1   3  -1 240.211 12.9127  10
   1   3  -1 269.263 13.0279   8
  -1   3   1 226.247 12.6729  10
   1   3  -1 263.531 12.8298   6
   1   3  -1 234.246 12.7243  11
  -1   3   1 233.930 18.2447   1
  -1   3   1 229.761 12.7453   8
   1   3  -1 265.441 21.6719   2
   1   3  -1 235.891 20.7889   4
   1   3  -1 256.690 19.8892   1
   1   3  -1 233.387 22.6996   3
   0  -3  -1 45.7328 2.33218  11
   0  -3  -1 47.8723 2.28852   9
   0  -3  -1 41.0279 2.40472   6
   0  -3  -1 39.4172 4.63310   3
   0  -3   1 41.8946 2.39358   6
   0  -3   1 42.5176 2.31505  11
   0  -3   1 40.9191 4.78592   3
   0  -3   1 39.8997 2.44323   8
   0  -3   1 39.1114 5.65916   1
   0  -3  -1 46.6194 5.60411   2
   0  -3  -1 45.4902 2.40612  10
   0  -3  -1 50.0137 2.43177   8
   0  -3  -1 43.3809 2.47634  10
   0  -3  -1 28.9877 5.94520   1
   0  -3  -1 43.5956 2.42685   9
   0  -3  -1 40.7224 2.38539   8
   0  -3   1 42.3392 2.40015   9
   0  -3   1 44.3787 2.36202   5
   0  -3  -1 43.5861 5.57714   4
   0  -3   1 48.5242 5.90368   2
   0  -3  -1 48.2471 5.83757   4
   0  -3  -1 44.3049 2.34680   5
   0   3   1 45.0958 2.40088   6
   0   3  -1 39.3967 4.50021   3
   0   3   1 35.1883 4.99521   4
   0   3  -1 46.9565 2.41297   9
   0   3   1 42.5421 2.29279   9
   0   3   1 47.7199 2.74962   7
   0   3   1 43.0197 2.31416   5
   0   3   1 44.2443 2.41585   8
   0   3   1 41.9992 2.39104  10
   0   3  -1 45.5114 2.43074   6
   0   3   1 38.4023 4.54299   3
   0   3  -1 43.7953 2.27448   9
   0   3  -1 38.8585 2.52527  10
   0   3   1 49.1702 2.46254   9
   0   3  -1 43.8701 2.31906   5
   0   3  -1 44.7246 2.32203  11
   0   3  -1 50.6373 5.87080   1
   0   3  -1 45.8330 2.41378   8
   0   3   1 43.3315 2.32942  11
   0   3   1 33.7438 6.69458   1
   0   3  -1 36.9693 5.29480   4
  -1  -3  -1 299.739 16.3225   9
   1  -3   1 300.348 24.9389   3
   1  -3   1 324.923 20.1206   2
  -1  -3  -1 324.963 16.3191  11
   1  -3   1 326.513 20.5024   4
  -1  -3  -1 302.523 16.5145  10
   1  -3   1 325.266 16.4332   5
   1  -3   1 316.362 20.4136   1
  -1  -3  -1 297.570 16.5485   8
   1  -3   1 331.718 16.4231  11
   1  -3   1 335.370 16.2582  10
  -1  -3  -1 297.015 27.5034   2
   1  -3   1 326.004 16.3067   8
  -1  -3  -1 338.219 16.2605   5
  -1  -3  -1 330.754 16.4586   6
  -1  -3  -1 346.568 24.5003   1
  -1  -3  -1 306.074 23.3918   3
  -1  -3  -1 349.841 25.5582   4
   1   3   1 326.182 23.4920   1
  -1   3  -1 311.941 16.4044   5
  -1   3  -1 343.652 16.1207   9
   1   3   1 332.905 16.4907  10
  -1   3  -1 338.140 16.0945   6
  -1   3  -1 320.926 16.1764   8
  -1   3  -1 313.821 16.1970  10
   1   3   1 344.633 16.4414   6
  -1   3  -1 335.531 20.3921   1
   1   3   1 277.472 23.0859   4
  -1   3  -1 307.102 16.3449  11
  -1   3  -1 351.150 16.1651   9
   1   3   1 339.555 25.9408   3
   1   3   1 294.893 23.3904   2
  -1   3  -1 303.607 18.7068   2
   1   3   1 290.062 16.3678  11
   1   3   1 309.372 16.3036   5
   1   3   1 326.720 16.5087   8
   2  -3   1 600.193 40.4471   2
  -2  -3  -1 605.180 31.6727   6
  -2  -3  -1 587.396 45.0612   4
  -2  -3  -1 611.992 31.5104   9
   2  -3   1 628.852 31.7564   8
  -2  -3  -1 604.596 46.2226   2
   2  -3   1 694.601 38.0348   1
   2  -3   1 631.977 31.2231   6
   2  -3   1 642.362 31.1876   9
  -2  -3  -1 575.572 31.7992  10
   2  -3   1 623.183 31.6935   5
   2  -3   1 646.836 40.8003   4
   2  -3   1 652.278 31.5461  10
  -2  -3  -1 572.345 31.9806   8
  -2  -3  -1 604.419 43.2462   1
  -2  -3  -1 569.830 44.8477   3
  -2   3  -1 661.484 31.3105   6
  -2   3  -1 604.324 39.3520   4
  -2   3  -1 604.263 31.6860   5
   2   3   1 549.347 31.6600  11
  -2   3  -1 621.431 31.4877  10
   2   3   1 618.843 44.5552   2
  -2   3  -1 632.273 36.5094   1
   2   3   1 582.556 43.0777   4
  -2   3  -1 628.731 38.8281   2
   2   3   1 617.435 42.2849   1
   2   3   1 649.680 32.3207   8
   2   3   1 664.967 31.4614   9
   2   3   1 610.635 31.7145  10
  -2   3  -1 678.465 31.6065   7
  -2   3  -1 675.633 31.3167   9
  -2   3  -1 614.017 31.6168   8
   2   3   1 586.239 46.5646   3
  -2   3  -1 640.921 47.5043   3
  -3  -3  -1 70.2926 16.1771   4
   3  -3   1 57.1532 3.70968  10
   3  -3   1 33.0695 10.9523   4
   3  -3   1 59.5532 3.94327   5
  -3  -3  -1 59.1807 13.8247   1
  -3  -3  -1 50.6927 4.40183   8
   3  -3   1 77.7299 12.7067   1
  -3  -3  -1 50.1584 16.0596   2
  -3  -3  -1 58.0474 3.95602   9
  -3  -3  -1 49.8001 15.9803   3
   3  -3   1 60.0650 3.35227   6
  -3  -3  -1 56.8213 3.85210   6
   3  -3   1 69.0739 13.7229   2
   3  -3   1 61.7280 3.12366   9
  -3  -3  -1 59.0745 3.93370  11
   3  -3   1 56.8922 4.14103   8
   3   3   1 56.4999 3.72795   6
   3   3   1 61.5228 3.47656   9
  -3   3  -1 55.2620 3.45072   6
  -3   3  -1 58.8476 3.64118   7
   3   3   1 57.1331 4.09838   8
   3   3   1 50.2294 3.95381  11
  -3   3  -1 56.6840 3.41717   9
  -3   3  -1 54.1989 10.4986   1
  -3   3  -1 52.4931 4.04075   8
   3   3   1 61.4209 14.1464   1
  -3   3  -1 64.0981 18.9205   3
   3   3   1 64.7585 4.00673  10
  -3   3  -1 51.6953 12.0467   4
   3   3   1 55.7077 3.36572   7
  -3   3  -1 56.9769 3.74680  10
  -3   3  -1 54.4803 3.93859   5
   3   3   1 54.2483 14.4790   2
   3   3   1 53.7675 13.6417   4
   3   3   1 42.6419 17.0148   3
  -3   3  -1 57.5242 13.6964   2
  -4  -3  -1 417.825 23.1607  10
  -4  -3  -1 409.569 45.1077   4
   4  -3   1 438.666 22.2068   6
  -4  -3  -1 400.129 22.7210   6
   4  -3   1 469.082 35.7511   1
   4  -3   1 393.567 41.0783   2
  -4  -3  -1 439.718 22.5928   9
  -4  -3  -1 402.009 45.2637   3
   4  -3   1 440.648 21.9341   9
   4  -3   1 470.538 40.9028   4
  -4  -3  -1 425.894 23.7577   8
  -4  -3  -1 475.339 48.3991   2
  -4  -3  -1 490.999 42.2735   1
  -4   3  -1 439.745 23.2641   8
  -4   3  -1 418.235 22.9233   5
   4   3   1 414.326 23.0357  11
   4   3   1 447.304 44.3190   2
  -4   3  -1 477.243 40.6747   4
  -4   3  -1 437.589 22.3420   9
  -4   3  -1 445.270 22.4186   6
  -4   3  -1 406.381 38.6222   2
  -4   3  -1 405.780 33.5583   1
  -4   3  -1 420.440 22.7651  10
   4   3   1 395.793 40.9203   4
   4   3   1 452.502 22.2296   7
   4   3   1 506.105 41.2754   1
  -4   3  -1 455.232 22.4711   7
  -5  -3  -1 50.5349 23.6472   2
  -5  -3  -1 83.7266 25.3433   3
   5  -3   1 77.5346 17.9892   1
  -5  -3  -1 83.9940 21.9818   1
   5  -3   1 111.666 24.0530   2
   5  -3   1 63.4778 19.3813   4
  -5  -3  -1 92.3981 7.16747   8
  -5  -3  -1 78.8475 22.7438   4
   5  -3   1 92.5776 5.02710   9
  -5  -3  -1 91.9892 5.88409   9
  -5  -3  -1 95.7689 6.69437  10
  -5  -3  -1 97.5064 6.18840   6
  -5   3  -1 92.0424 6.31296   5
   5   3   1 83.7449 22.2651   2
  -5   3  -1 82.8901 25.4725   2
   5   3   1 101.130 22.3080   4
  -5   3  -1 67.6736 16.4298   1
  -5   3  -1 87.1735 5.52474   7
  -5   3  -1 98.4927 6.21420  10
   5   3   1 84.6210 20.6450   1
   5   3   1 94.9799 5.33319   7
  -5   3  -1 81.3120 21.6008   4
  -5   3  -1 92.2396 5.69492   6
  -5   3  -1 95.7592 6.84477   8
  -5   3  -1 92.0371 5.63853   9
  -6  -3  -1 41.4039 4.14548   6
   6  -3   1 42.7249 2.71192   9
  -6  -3  -1 47.0775 6.50104   8
  -6  -3  -1 40.8696 4.57265  10
  -6  -3  -1 46.5480 3.92346   9
   6   3   1 42.1993 2.98708   7
  -6   3  -1 46.1982 3.68429   6
  -6   3  -1 42.4803 5.81400   5
  -6   3  -1 44.4657 3.61244   9
  -6   3  -1 41.9557 3.21518   7
  -6   3  -1 40.1918 4.67987   8
  -6   3  -1 42.2633 4.63126  10
  -7  -3  -1 30.0813 4.24328   5
  -7  -3  -1 32.4574 5.22585   8
  -7  -3  -1 36.0050 4.26591   6
  -7  -3  -1 31.4366 4.76175  10
  -7  -3  -1 33.0488 3.77754   9
   7  -3   1 31.2946 2.49199   9
  -7   3  -1 34.1107 3.36302   9
  -7   3  -1 23.6819 2.47064   7
  -7   3  -1 26.9920 4.43659   8
  -7   3  -1 29.0080 3.40831   6
  -7   3  -1 34.1187 3.97401  10
  -7   3  -1 28.1362 3.97368   5
   7   3   1 27.3809 2.23434   7
  -8  -3  -1 2.60984 1.93670   9
  -8  -3  -1 2.92910 2.26862   6
  -8  -3  -1 -0.4299 2.15233  10
  -8  -3  -1 1.55507 3.32368   8
  -8  -3  -1 4.08998 2.79251   5
   8  -3   1 2.61497 0.84155   9
  -8   3  -1 2.91807 2.71946   8
  -8   3  -1 3.86742 2.72777   5
  -8   3  -1 4.04167 1.97869   6
  -8   3  -1 2.48951 1.73142   9
  -8   3  -1 4.27267 2.49168  10
  -8   3  -1 2.23314 0.98217   7
  -9  -3  -1 34.6375 4.55958   9
  -9  -3  -1 54.7794 8.36036   8
  -9  -3  -1 37.9961 5.01498   6
  -9  -3  -1 45.9491 5.84933   5
  -9  -3  -1 37.3167 5.50842  10
  -9   3  -1 33.4866 4.22855   6
  -9   3  -1 35.9173 5.62274   8
  -9   3  -1 36.4979 4.32367   9
 -10  -3  -1 8.96499 3.86253  10
 -10  -3  -1 13.0890 3.67147   6
 -10  -3  -1 12.1591 4.19461   5
 -10  -3  -1 11.3504 3.30451   9
 -10  -3  -1 9.29408 4.96340   8
 -10   3  -1 8.91435 2.87130   9
 -10   3  -1 9.04548 4.26402   8
 -10   3  -1 7.54788 2.88232   6
 -10   3  -1 5.99893 3.84463   5
 -10   3  -1 5.06626 3.22653  10
 -11  -3  -1 14.2198 3.67932   9
 -11  -3  -1 14.6787 4.94477  10
 -11  -3  -1 15.5522 4.14769   6
 -11  -3  -1 13.2928 5.42759   8
 -11  -3  -1 14.7197 4.87851   5
 -11   3  -1 19.2069 3.80839   6
 -11   3  -1 11.5521 4.69105   8
 -11   3  -1 7.84814 3.41760   9
 -11   3  -1 14.1759 4.10637  10
 -11   3  -1 11.7444 4.63583   5
 -12  -3  -1 46.3091 6.54200   9
 -12  -3  -1 51.6031 7.69960   5
 -12  -3  -1 49.3024 7.61224   6
 -12  -3  -1 44.1455 6.84459  10
 -12  -3  -1 46.5975 8.71780   8
 -12   3  -1 52.3361 6.21685   9
 -12   3  -1 40.8012 7.10975   5
 -12   3  -1 44.9648 7.13623   8
 -12   3  -1 45.8542 6.71301  10
 -12   3  -1 39.6988 5.34928   6
 -12  -4   1 30.1444 5.54481   6
 -12  -4   1 19.0059 4.74744   9
 -12  -4   1 35.6112 7.96225   8
 -12  -4   1 35.4218 6.45096  10
 -12  -4   1 32.9604 6.31685   5
 -12   4   1 23.5379 4.74228   9
 -12   4   1 34.6767 5.90478  10
 -12   4   1 30.6278 6.52363   8
 -12   4   1 35.4556 6.19845   5
 -12   4   1 32.2609 4.66913   6
 -11  -4   1 -1.0488 2.81366   9
 -11  -4   1 0.03933 3.06280   6
 -11  -4   1 1.90253 4.11478   5
 -11  -4   1 6.97023 5.14992   8
 -11  -4   1 1.23547 3.64962  10
 -11   4   1 1.51718 2.67509   9
 -11   4   1 -1.0495 3.74360   5
 -11   4   1 2.52067 2.50216   6
 -11   4   1 -0.1248 3.18314  10
 -11   4   1 3.06370 3.97888   8
 -10  -4   1 4.57355 3.81965   5
 -10  -4   1 10.4781 5.49300   8
 -10  -4   1 7.30472 3.09858   9
 -10  -4   1 11.4980 3.81390   6
 -10  -4   1 9.63860 4.26678  10
 -10   4   1 11.1506 2.92560   9
 -10   4   1 11.5309 4.12945   5
 -10   4   1 12.0042 4.50201   8
 -10   4   1 11.2037 3.67825  10
 -10   4   1 11.9243 3.01220   6
  -9  -4   1 0.44495 5.93605   8
  -9  -4   1 -4.1318 2.50457  10
  -9  -4   1 1.19257 2.38540   6
  -9  -4   1 4.04390 2.96321   5
  -9  -4   1 0.88991 2.13732   9
  -9   4   1 1.68202 3.14191   8
  -9   4   1 -2.6806 1.51502   9
   9   4  -1 0.63110 1.31861   7
  -9   4   1 -0.6160 3.96069  10
  -9   4   1 3.16485 2.04719   6
  -8  -4   1 81.8739 8.95683   8
  -8  -4   1 106.001 7.30079   9
  -8  -4   1 92.4410 7.47986   5
  -8  -4   1 86.5749 8.03554  10
  -8  -4   1 90.4990 7.12774   6
   8   4  -1 92.3383 5.87888   7
  -8   4   1 91.7630 7.44953  10
  -8   4   1 81.9976 7.35539   5
  -8   4   1 96.3405 6.74570   9
  -8   4   1 91.6142 6.49417   6
  -8   4   1 110.096 8.78446   8
  -7  -4   1 26.1674 3.90344   5
   7  -4  -1 27.8193 2.23536   9
  -7  -4   1 26.4068 3.66402   6
  -7  -4   1 32.0535 3.79128   9
  -7  -4   1 24.6531 4.73601   8
  -7  -4   1 30.1229 4.79963  10
   7   4  -1 26.2004 2.88134   7
  -7   4   1 28.3099 3.16063   6
  -7   4   1 25.2806 3.82158   5
  -7   4   1 32.5767 4.14357  10
  -7   4   1 28.6001 3.31919   9
  -7   4   1 34.4212 4.89698   8
  -7   4   1 24.5881 2.98656   7
   6  -4  -1 46.7511 3.06711   9
  -6  -4   1 39.9139 4.23059   6
   6  -4  -1 45.2024 3.80048   7
  -6  -4   1 51.9207 5.18535  10
  -6  -4   1 48.9896 8.49507   8
  -6  -4   1 51.3811 4.19253   9
  -6   4   1 41.1314 3.69591   7
  -6   4   1 48.6011 3.81233   9
   6   4  -1 40.9736 3.57901   7
  -6   4   1 49.9676 3.73391   6
  -6   4   1 52.2602 5.29567   8
  -5  -4   1 95.5179 26.9607   3
   5  -4  -1 51.4268 21.1857   2
   5  -4  -1 73.3440 4.57631   6
   5  -4  -1 74.4097 4.89860   7
  -5  -4   1 35.9983 23.5586   4
   5  -4  -1 70.9627 18.9349   1
  -5  -4   1 80.1564 6.09879  10
  -5  -4   1 82.9285 5.28540   9
   5  -4  -1 38.0438 18.1527   4
  -5  -4   1 78.6861 5.44902   6
  -5  -4   1 57.9345 26.0553   2
  -5  -4   1 85.4083 6.84429   8
  -5  -4   1 50.3674 18.6512   1
  -5   4   1 70.1965 5.26695  10
   5   4  -1 119.851 23.2024   1
  -5   4   1 75.4536 6.03194   8
  -5   4   1 75.6169 4.78094   6
  -5   4   1 77.4674 4.93192   9
   5   4  -1 83.6187 5.03888   7
  -5   4   1 68.5498 5.01562   7
  -5   4   1 112.614 21.8245   4
  -5   4   1 97.7867 17.9995   1
   5   4  -1 74.1489 5.70544  11
  -5   4   1 41.4179 21.3470   3
  -5   4   1 93.5881 22.1382   2
  -5   4   1 75.1390 5.40888   5
   5   4  -1 41.8200 22.6150   2
   5   4  -1 95.2051 25.3805   4
   4  -4  -1 76.4175 4.41426   6
  -4  -4   1 80.4426 6.34230   8
  -4  -4   1 84.0969 5.74502  10
  -4  -4   1 71.1432 5.04354   6
   4  -4  -1 108.054 18.7321   1
   4  -4  -1 96.0436 19.8238   4
  -4  -4   1 78.2679 18.5822   1
  -4  -4   1 58.7429 20.8146   4
   4  -4  -1 76.6743 4.38015   9
  -4  -4   1 90.4189 23.0090   3
   4  -4  -1 75.4910 4.77841   7
  -4  -4   1 78.0484 4.97720   9
  -4  -4   1 59.9403 22.2668   2
   4  -4  -1 78.2631 19.0550   2
  -4   4   1 74.8668 5.50645   8
  -4   4   1 61.8101 13.1372   1
   4   4  -1 71.5248 5.27253  11
   4   4  -1 66.3696 17.9563   1
  -4   4   1 77.3671 5.18401   5
   4   4  -1 62.3740 19.6024   2
  -4   4   1 85.0591 5.02490   9
   4   4  -1 75.2783 4.75185   7
  -4   4   1 49.3735 18.3997   3
  -4   4   1 50.1030 15.8531   4
  -4   4   1 56.1205 14.7390   2
  -4   4   1 78.3218 4.53679   6
   4   4  -1 101.248 23.5399   4
  -4   4   1 66.6640 4.89055   7
  -4   4   1 80.3954 5.10802  10
   3  -4  -1 4.29578 8.83360   2
   3  -4  -1 12.7597 2.09414   8
   3  -4  -1 14.7810 1.79143   7
  -3  -4   1 11.8948 1.80251   6
   3  -4  -1 15.8388 1.35253   9
  -3  -4   1 4.40716 6.92819   1
  -3  -4   1 13.8592 10.2389   3
  -3  -4   1 11.4468 9.33590   4
  -3  -4   1 15.5715 2.29407  10
   3  -4  -1 10.8643 6.70007   1
   3  -4  -1 16.8538 8.74348   4
  -3  -4   1 11.4946 1.60655   9
  -3  -4   1 -1.2159 9.82510   2
   3  -4  -1 13.5508 1.19378   6
  -3  -4   1 14.9252 2.64517   8
   3   4  -1 17.1184 2.34601   8
   3   4  -1 11.4446 1.87814  10
  -3   4   1 15.4590 2.17889   8
  -3   4   1 14.1499 1.77486  10
   3   4  -1 23.4231 11.6946   4
  -3   4   1 14.5940 1.53505   9
   3   4  -1 16.2962 2.12165  11
   3   4  -1 13.7006 1.58937   7
  -3   4   1 13.7136 1.28740   6
  -3   4   1 12.1210 1.81637   5
  -3   4   1 9.85661 1.65586   7
  -3   4   1 5.85462 10.1451   3
  -3   4   1 8.67412 6.85760   2
   3   4  -1 13.7391 1.53189   9
   3   4  -1 3.92494 10.0581   2
   3   4  -1 14.7462 8.47577   1
  -3   4   1 9.46489 7.52092   4
   3   4  -1 16.2832 10.9202   3
   2  -4  -1 2.67023 1.36874   8
  -2  -4   1 8.77339 9.25339   2
   2  -4  -1 2.20954 3.51200   1
   2  -4  -1 3.47353 0.70761   9
   2  -4  -1 -6.7338 4.84642   4
   2  -4  -1 3.37223 1.03450   5
   2  -4  -1 -5.6745 7.69928   3
  -2  -4   1 3.08609 1.37484   8
   2  -4  -1 0.30761 4.49066   1
   2  -4  -1 1.43553 0.85921   7
   2  -4  -1 5.70020 5.97233   2
   2  -4  -1 3.72705 0.92155  10
  -2  -4   1 7.11386 7.00454   1
  -2  -4   1 3.24114 0.93145   6
   2  -4  -1 3.76689 0.48477   6
  -2  -4   1 12.9795 6.93640   3
  -2  -4   1 3.68997 0.88821   9
  -2  -4   1 4.55704 1.31392  10
  -2  -4   1 3.20387 0.87205  11
  -2  -4   1 5.45065 7.01459   4
   2   4  -1 1.44939 6.43463   4
  -2   4   1 4.46370 0.74174   9
  -2   4   1 5.33918 0.52395   6
  -2   4   1 2.22678 0.78985  10
   2   4  -1 3.74882 1.04073  11
   2   4  -1 5.35578 1.03283   6
  -2   4   1 2.59495 0.97886   5
   2   4  -1 -1.6043 4.66758   1
   2   4  -1 3.95090 1.25446   8
  -2   4   1 6.00757 1.31043   7
  -2   4   1 13.9301 5.20926   4
   2   4  -1 2.38317 6.85947   3
  -2   4   1 2.15997 0.92389   8
   2   4  -1 4.01812 6.47198   2
  -2   4   1 7.67559 4.15571   2
   2   4  -1 4.31680 0.90515   7
   2   4  -1 2.70534 0.76744   9
  -2   4   1 13.9953 6.66312   3
  -2   4   1 3.20019 0.92656  11
   2   4  -1 4.74391 1.19005  10
  -1  -4   1 234.158 22.5496   4
  -1  -4   1 247.181 22.6991   2
  -1  -4   1 242.452 13.1896  10
   1  -4  -1 266.820 12.7996   9
   1  -4  -1 249.280 12.9270  10
   1  -4  -1 264.269 12.9581  11
   1  -4  -1 230.361 21.3744   3
  -1  -4   1 251.360 13.0132   6
  -1  -4   1 254.286 21.7319   1
   1  -4  -1 290.224 20.8973   4
  -1  -4   1 249.637 12.7866  11
   1  -4  -1 258.436 12.7800   9
   1  -4  -1 262.926 13.0620   8
  -1  -4   1 236.792 12.9402   9
   1  -4  -1 240.404 19.1776   2
   1  -4  -1 234.018 19.0653   1
   1  -4  -1 267.063 13.0029   5
  -1  -4   1 264.639 12.6796   5
  -1  -4   1 266.502 19.4707   3
  -1   4   1 254.899 12.7398   9
  -1   4   1 228.579 12.8149  11
  -1   4   1 233.915 19.6128   3
  -1   4   1 233.934 18.2224   4
   1   4  -1 265.771 12.9436   9
   1   4  -1 264.113 13.1521  10
   1   4  -1 252.692 22.1963   4
  -1   4   1 238.666 19.3723   1
   1   4  -1 242.757 20.9730   3
   1   4  -1 231.109 12.8908  11
   1   4  -1 254.533 12.7747   5
  -1   4   1 250.162 12.9189   5
   1   4  -1 269.713 13.0289   6
  -1   4   1 240.029 17.6643   2
   1   4  -1 281.369 21.3331   1
   1   4  -1 246.387 13.1333   8
  -1   4   1 247.411 12.8511   8
  -1   4   1 234.122 12.8367  10
   0  -4   1 251.333 11.3027  11
   0  -4  -1 230.866 16.0020   2
   0  -4   1 234.811 16.6709   2
   0  -4  -1 241.927 11.3022  11
   0  -4  -1 240.509 11.3371   5
   0  -4   1 225.584 11.3854   9
   0  -4   1 202.227 16.4008   1
   0  -4  -1 226.126 11.3952   6
   0  -4   1 211.748 11.4618   8
   0  -4  -1 214.395 11.3987   8
   0  -4   1 226.810 11.3301   5
   0  -4  -1 218.640 15.2647   3
   0  -4  -1 187.614 15.6866   2
   0  -4  -1 212.987 11.4695  10
   0  -4  -1 230.092 11.4079   8
   0  -4  -1 191.340 19.3645   1
   0  -4   1 207.685 15.0504   3
   0  -4   1 245.025 11.2004   9
   0  -4   1 219.207 11.3673   6
   0  -4  -1 215.173 16.3899   4
   0  -4  -1 215.128 11.3982   9
   0  -4   1 223.576 15.4698   4
   0  -4  -1 243.270 11.2328   9
   0  -4  -1 240.930 17.2084   4
   0   4  -1 222.269 15.3965   2
   0   4  -1 214.230 14.8488   3
   0   4  -1 242.865 11.3960   9
   0   4   1 231.961 11.3778   6
   0   4   1 198.302 11.2692  11
   0   4   1 213.948 11.4035   8
   0   4   1 199.987 11.2451   9
   0   4  -1 217.223 11.3574   8
   0   4   1 235.152 11.4211   9
   0   4  -1 203.952 16.1203   4
   0   4  -1 237.768 11.4113   6
   0   4  -1 208.954 16.5475   1
   0   4  -1 217.675 11.2379   9
   0   4   1 228.252 18.6115   1
   0   4   1 227.083 16.6348   4
   0   4  -1 225.337 11.2721   5
   0   4   1 223.674 11.2743   5
   0   4  -1 222.818 11.4493  10
   0   4   1 194.882 14.8910   3
   0   4  -1 226.664 11.2860  11
   1  -4   1 296.899 18.9095   2
   1  -4   1 274.949 19.0121   1
  -1  -4  -1 252.403 14.2417   9
   1  -4   1 287.550 14.1961   8
  -1  -4  -1 277.862 23.5652   4
   1  -4   1 273.830 23.8205   3
  -1  -4  -1 276.994 14.3840   6
  -1  -4  -1 276.667 22.7480   1
  -1  -4  -1 285.414 14.1804   9
   1  -4   1 282.254 14.3051  11
  -1  -4  -1 271.875 14.5433   8
  -1  -4  -1 240.807 20.3809   3
  -1  -4  -1 286.933 14.1728  11
   1  -4   1 281.903 14.1427  10
  -1  -4  -1 283.553 14.0876   5
   1  -4   1 283.016 14.3497   5
  -1  -4  -1 238.009 22.4420   2
   1  -4   1 281.834 19.0498   4
   1  -4   1 280.022 13.9841   9
   1  -4   1 286.824 14.0039   9
   1   4   1 272.882 14.1906   5
   1   4   1 243.262 14.2470  11
  -1   4  -1 271.145 14.2941   5
  -1   4  -1 245.470 21.0917   3
   1   4   1 273.061 22.9941   3
   1   4   1 276.051 23.0016   4
  -1   4  -1 313.548 18.0382   2
   1   4   1 283.049 22.9485   1
   1   4   1 283.179 14.4083  10
   1   4   1 283.109 14.3878   8
   1   4   1 291.961 14.3628   6
   1   4   1 305.740 14.2821   9
  -1   4  -1 275.177 19.2498   1
  -1   4  -1 304.632 14.0518   9
  -1   4  -1 272.694 14.0836  10
  -1   4  -1 269.299 14.0360   8
   1   4   1 265.501 21.5994   2
  -1   4  -1 273.545 14.2097  11
  -1   4  -1 291.319 14.0505   9
  -1   4  -1 266.081 17.9763   4
  -2  -4  -1 649.160 47.1707   4
  -2  -4  -1 572.645 31.3145   8
  -2  -4  -1 592.012 31.1616  10
   2  -4   1 609.197 30.2793   9
   2  -4   1 609.346 39.9779   4
   2  -4   1 584.529 36.9280   1
  -2  -4  -1 596.060 30.8445   5
   2  -4   1 618.833 30.7394  10
   2  -4   1 599.520 39.6130   2
  -2  -4  -1 595.883 30.8076   9
  -2  -4  -1 608.158 43.6840   1
  -2  -4  -1 577.484 44.1840   3
   2  -4   1 606.119 30.9589   8
   2  -4   1 593.569 31.2051   5
   2  -4   1 588.475 48.2949   3
  -2  -4  -1 575.975 30.9338   6
   2  -4   1 616.866 30.3733   6
  -2  -4  -1 631.227 30.8555  11
   2  -4   1 612.763 36.6335   1
  -2  -4  -1 538.123 45.5190   2
  -2   4  -1 635.893 46.3743   3
  -2   4  -1 596.589 30.9496   5
  -2   4  -1 628.246 37.2081   2
  -2   4  -1 567.248 30.8457  11
   2   4   1 600.225 44.0397   4
   2   4   1 567.531 30.9635  11
  -2   4  -1 604.492 30.7395   8
   2   4   1 600.729 30.9931  10
   2   4   1 623.005 42.7921   1
  -2   4  -1 659.553 30.4830   6
  -2   4  -1 676.825 38.7207   4
   2   4   1 561.375 46.1191   3
  -2   4  -1 650.595 30.5600   9
   2   4   1 663.499 31.1506   8
   2   4   1 651.924 30.7469   9
   2   4   1 538.667 42.8623   2
  -2   4  -1 579.583 30.6476  10
   2   4   1 636.799 30.9290   6
  -3  -4  -1 308.632 30.8934   1
  -3  -4  -1 321.707 34.1955   3
   3  -4   1 319.031 16.8206   8
  -3  -4  -1 302.723 34.8333   2
  -3  -4  -1 312.149 17.3112   8
  -3  -4  -1 277.748 32.9138   4
   3  -4   1 298.784 24.7197   1
   3  -4   1 327.044 15.7904   9
  -3  -4  -1 294.605 16.3783   9
   3  -4   1 334.578 29.2766   4
   3  -4   1 320.211 15.9678   6
  -3  -4  -1 311.344 16.6105   6
   3  -4   1 276.389 28.4777   2
  -3   4  -1 326.702 27.6984   4
   3   4   1 313.751 31.6242   4
  -3   4  -1 297.931 16.6204   5
   3   4   1 332.955 32.8652   2
  -3   4  -1 314.566 16.4830   7
   3   4   1 264.315 33.8986   3
   3   4   1 322.305 30.3244   1
  -3   4  -1 305.160 26.0586   2
  -3   4  -1 323.885 16.1365   9
  -3   4  -1 315.724 17.0689   8
  -3   4  -1 309.730 16.4079  10
   3   4   1 305.016 16.1567   7
   3   4   1 300.032 16.7125  11
  -3   4  -1 329.680 16.1139   6
   3   4   1 330.064 16.2675   9
  -3   4  -1 329.508 35.8501   3
  -3   4  -1 311.291 23.4354   1
   3   4   1 329.536 16.7374  10
   4  -4   1 379.858 38.7008   2
   4  -4   1 404.545 37.1281   4
  -4  -4  -1 393.652 42.8962   4
  -4  -4  -1 368.776 20.4310  10
  -4  -4  -1 382.805 44.8563   2
  -4  -4  -1 355.335 19.9498   6
   4  -4   1 348.395 19.3741   6
  -4  -4  -1 396.893 38.7416   1
   4  -4   1 438.668 33.2938   1
  -4  -4  -1 449.059 45.6421   3
  -4  -4  -1 363.033 20.8979   8
  -4  -4  -1 355.273 19.7108   9
   4  -4   1 384.254 18.9739   9
  -4   4  -1 366.966 19.4189   6
  -4   4  -1 355.408 20.0332   5
  -4   4  -1 376.655 19.8377  10
  -4   4  -1 420.747 46.5854   3
   4   4   1 352.953 20.1346  11
  -4   4  -1 385.755 20.2175   8
  -4   4  -1 369.609 19.7002   7
  -4   4  -1 394.367 19.4722   9
   4   4   1 414.626 39.8947   4
  -4   4  -1 420.162 35.2616   2
  -4   4  -1 366.031 30.0764   1
   4   4   1 386.266 39.9193   2
   4   4   1 404.134 19.4611   7
  -4   4  -1 402.127 36.3495   4
   4   4   1 367.507 35.1320   1
  -5  -4  -1 5.12693 2.09240  10
  -5  -4  -1 -22.085 15.9162   3
  -5  -4  -1 8.06472 11.6720   1
   5  -4   1 7.51562 9.63632   1
  -5  -4  -1 0.90419 2.05054   8
   5  -4   1 -5.0988 14.6374   2
   5  -4   1 -8.3686 12.1031   4
  -5  -4  -1 3.62138 1.54514   6
  -5  -4  -1 -6.2881 14.2715   4
  -5  -4  -1 -20.533 16.0380   2
  -5  -4  -1 4.08612 1.46711   9
  -5   4  -1 3.17184 1.90313   8
   5   4   1 1.75514 1.05604   7
   5   4   1 15.4722 12.5936   1
  -5   4  -1 -21.930 10.9382   1
  -5   4  -1 4.99684 1.29834   6
  -5   4  -1 -6.6122 11.3822   4
  -5   4  -1 -4.7717 18.5942   3
  -5   4  -1 17.4197 15.5801   2
   5   4   1 3.74918 1.86563  11
  -5   4  -1 3.67096 1.57335  10
   5   4   1 -13.794 13.1516   2
   5   4   1 -5.8110 11.4530   4
  -5   4  -1 3.46280 1.77072   5
  -5   4  -1 5.12741 1.26538   9
   6  -4   1 3.30026 0.68810   9
  -6  -4  -1 3.06927 1.93822   6
  -6  -4  -1 2.51938 2.94942   8
  -6  -4  -1 3.10510 2.28307  10
  -6  -4  -1 3.01479 1.63045   9
  -6   4  -1 6.57284 1.58915   9
   6   4   1 3.09217 1.18464   7
  -6   4  -1 2.55627 2.17159   5
  -6   4  -1 2.64351 2.23780   8
  -6   4  -1 4.33224 2.03502  10
  -6   4  -1 3.84826 1.46799   6
  -6   4  -1 3.03227 1.33928   7
   7  -4   1 29.1928 2.16173   9
  -7  -4  -1 32.9080 4.19172   6
  -7  -4  -1 41.5287 6.00602   8
  -7  -4  -1 31.2324 3.74993   9
  -7  -4  -1 36.2788 4.83317  10
  -7   4  -1 33.7025 4.06515  10
  -7   4  -1 38.2167 3.55437   6
   7   4   1 32.0832 2.65154   7
  -7   4  -1 36.5345 4.56906   5
  -7   4  -1 30.2232 2.92025   7
  -7   4  -1 34.8763 4.73381   8
  -7   4  -1 36.0193 3.49721   9
  -8  -4  -1 1.96544 3.26527   8
  -8  -4  -1 2.32844 2.03161   9
   8  -4   1 4.66890 0.81482   9
  -8  -4  -1 0.73849 2.00070   6
  -8  -4  -1 1.70949 2.60801  10
  -8  -4  -1 3.24420 2.72030   5
  -8   4  -1 0.09659 2.02923  10
  -8   4  -1 0.56935 2.59884   8
   8   4   1 2.49213 0.84632   7
  -8   4  -1 4.17029 3.08184   6
  -8   4  -1 3.42829 2.65837   5
  -8   4  -1 4.67416 2.22346   9
  -9  -4  -1 13.3117 3.76523  10
  -9  -4  -1 11.2417 3.52690   6
  -9  -4  -1 6.08823 7.19040   8
  -9  -4  -1 9.02500 2.93351   9
  -9  -4  -1 6.46016 3.54730   5
  -9   4  -1 18.0334 4.31863   5
  -9   4  -1 16.7155 3.02740   9
  -9   4  -1 11.4394 2.68643   6
  -9   4  -1 11.8472 3.92956  10
  -9   4  -1 13.2121 4.04399   8
 -10  -4  -1 2.57421 3.01755   6
 -10  -4  -1 -0.8935 3.45717   8
 -10  -4  -1 -0.2882 2.95211  10
 -10  -4  -1 2.14748 2.67151   9
 -10  -4  -1 -0.6085 3.17630   5
 -10   4  -1 -1.2308 2.25398   6
 -10   4  -1 2.80667 2.35153   9
 -10   4  -1 2.60007 3.36335   8
 -10   4  -1 3.29515 3.51953   5
 -10   4  -1 1.06672 2.83906  10
 -11  -4  -1 10.8226 4.49451  10
 -11  -4  -1 23.3319 5.31684   5
 -11  -4  -1 30.8770 7.38346   8
 -11  -4  -1 18.6232 4.08823   9
 -11  -4  -1 26.1947 5.04720   6
 -11   4  -1 28.6617 4.33230   9
 -11   4  -1 27.4071 6.60750   6
 -11   4  -1 23.3639 4.87844  10
 -11   4  -1 26.7162 5.37146   8
 -11   4  -1 21.6885 5.40034   5
 -12  -4  -1 37.1930 5.92394   9
 -12  -4  -1 39.7411 6.85779  10
 -12  -4  -1 45.2183 8.55311   8
 -12  -4  -1 32.6923 5.93472   6
 -12  -4  -1 39.2821 7.03978   5
 -12   4  -1 31.1716 7.07196  10
 -12   4  -1 45.6514 5.57061   9
 -12   4  -1 34.6576 5.23769   6
 -12   4  -1 36.1161 7.11393   8
 -12   4  -1 43.0018 9.13315   5
 -12  -5   1 -2.9447 3.17597   9
 -12  -5   1 3.31478 4.42025   5
 -12  -5   1 1.50074 4.09537  10
 -12  -5   1 4.70975 5.84900   8
 -12  -5   1 2.37108 3.74951   6
 -12   5   1 4.31678 4.22903  10
 -12   5   1 8.90669 3.52036   9
 -12   5   1 4.89159 5.08630   5
 -12   5   1 1.15979 2.45753   6
 -12   5   1 6.64160 4.17609   8
 -11  -5   1 4.71844 4.12726  10
 -11  -5   1 8.79481 3.60545   9
 -11  -5   1 9.56825 4.78132   5
 -11  -5   1 5.31827 5.17065   8
 -11  -5   1 7.78194 3.83209   6
 -11   5   1 10.5956 3.95373  10
 -11   5   1 5.81828 2.90478   9
 -11   5   1 8.25398 4.49990   5
 -11   5   1 5.23500 3.78874   8
 -11   5   1 9.23783 3.02917   6
 -10  -5   1 12.9356 4.66569  10
 -10  -5   1 3.35628 2.88167   9
 -10  -5   1 8.11553 3.73523   5
 -10  -5   1 3.33013 3.31577   6
 -10  -5   1 13.3867 5.27311   8
 -10   5   1 5.87324 3.61529   8
 -10   5   1 11.3645 3.64152  10
 -10   5   1 9.21102 4.12539   5
 -10   5   1 7.97028 2.80522   9
 -10   5   1 5.80055 2.54768   6
  -9  -5   1 67.3587 6.78723   5
  -9  -5   1 62.7368 6.18670   6
  -9  -5   1 54.7100 5.86424   9
  -9  -5   1 58.6683 7.02626  10
  -9  -5   1 60.5039 9.68658   8
  -9   5   1 66.0538 7.90966   5
  -9   5   1 61.8502 5.29803   6
   9   5  -1 52.9200 4.28786   7
  -9   5   1 60.8757 5.48900   9
  -9   5   1 62.2591 6.99014   8
  -9   5   1 68.3963 6.85234  10
  -8  -5   1 61.9120 8.08228   8
  -8  -5   1 71.5840 6.43841   5
  -8  -5   1 54.7187 5.88829   6
   8  -5  -1 59.9435 3.81711   9
  -8  -5   1 55.4727 5.59545   9
  -8  -5   1 72.9144 7.12875  10
  -8   5   1 65.4361 5.30121   9
  -8   5   1 74.0902 6.90547   8
  -8   5   1 64.1232 5.02707   6
  -8   5   1 73.8655 6.14792  10
  -8   5   1 57.2041 6.09456   5
  -7  -5   1 104.472 7.81540   5
  -7  -5   1 99.0176 7.46808   6
   7  -5  -1 98.8228 5.88612   9
  -7  -5   1 94.0900 9.10695   8
  -7  -5   1 124.065 8.79968  10
  -7  -5   1 105.250 7.40903   9
  -7   5   1 111.448 7.02621   9
  -7   5   1 104.110 6.72619   6
  -7   5   1 101.591 7.74829   5
   7   5  -1 108.138 8.26996   7
  -7   5   1 116.035 7.68182  10
  -7   5   1 114.312 8.35959   8
  -6  -5   1 38.7570 4.69479  10
  -6  -5   1 40.8828 4.70559   6
  -6  -5   1 47.2343 6.21680   8
  -6  -5   1 45.7132 4.39517   9
  -6   5   1 35.4978 4.21879   5
  -6   5   1 39.0662 4.50606   8
  -6   5   1 38.3167 3.25036   6
  -6   5   1 40.9443 3.50361   9
  -6   5   1 43.7009 4.02968  10
  -5  -5   1 152.843 9.41652   9
  -5  -5   1 175.950 11.2470   8
   5  -5  -1 215.629 25.1505   1
  -5  -5   1 156.442 10.2127  10
  -5  -5   1 109.979 24.7969   1
  -5  -5   1 104.981 33.5875   4
   5  -5  -1 181.549 32.1393   2
  -5  -5   1 162.449 9.65257   6
   5  -5  -1 152.788 29.1751   4
   5  -5  -1 171.162 9.19548   7
   5  -5  -1 162.077 8.58922   9
  -5  -5   1 119.616 34.1339   2
  -5  -5   1 137.193 29.9444   3
   5  -5  -1 159.229 8.66720   6
   5   5  -1 148.705 9.80586  11
  -5   5   1 169.388 9.56890   7
  -5   5   1 155.255 32.2594   3
  -5   5   1 162.724 9.55816  10
  -5   5   1 165.824 27.6491   2
  -5   5   1 153.810 9.06629   9
  -5   5   1 167.055 10.0502   8
  -5   5   1 165.921 9.78582   5
  -5   5   1 171.653 22.0482   1
   5   5  -1 158.541 31.5454   4
   5   5  -1 157.115 9.17878   7
   5   5  -1 143.403 27.5141   1
   5   5  -1 180.227 36.8154   2
  -5   5   1 174.208 28.6707   4
  -4  -5   1 587.060 77.2607   3
   4  -5  -1 410.987 51.2534   4
   4  -5  -1 465.006 23.7231   9
  -4  -5   1 458.304 49.9893   4
  -4  -5   1 437.120 24.4404   6
  -4  -5   1 457.834 24.3552   9
   4  -5  -1 465.481 23.6948   6
  -4  -5   1 402.926 43.0597   1
   4  -5  -1 471.365 37.8678   1
   4  -5  -1 466.532 44.7902   2
  -4  -5   1 453.010 25.0098  10
   4  -5  -1 439.593 38.3325   1
  -4  -5   1 386.077 48.1473   2
  -4  -5   1 508.786 25.8801   8
   4   5  -1 491.838 44.4206   1
  -4   5   1 469.497 24.5462   7
   4   5  -1 482.320 24.2447   7
  -4   5   1 448.138 39.9527   2
  -4   5   1 497.281 51.0585   3
   4   5  -1 479.576 46.9553   4
  -4   5   1 487.117 23.8224   6
   4   5  -1 510.734 49.5772   2
  -4   5   1 456.710 24.3588  10
  -4   5   1 514.118 42.1528   4
   4   5  -1 450.886 24.6971  11
  -4   5   1 469.308 24.5593   5
   4   5  -1 521.836 53.3522   3
  -4   5   1 472.008 24.7785   8
  -3  -5   1 224.850 12.3312  10
   3  -5  -1 237.238 26.2468   2
  -3  -5   1 208.134 12.5984   8
   3  -5  -1 215.968 11.7275   7
  -3  -5   1 164.497 25.8858   1
   3  -5  -1 223.943 11.0455   6
  -3  -5   1 204.119 11.6359   9
   3  -5  -1 231.665 22.5813   1
  -3  -5   1 201.242 32.7655   2
   3  -5  -1 240.623 26.7470   4
   3  -5  -1 215.124 11.2123   9
  -3  -5   1 193.190 26.2250   3
  -3  -5   1 224.831 30.3154   4
  -3  -5   1 219.826 11.8262   6
   3  -5  -1 225.521 21.2542   1
   3   5  -1 202.618 11.9214  10
   3   5  -1 212.582 11.5578   7
  -3   5   1 273.569 24.9848   4
  -3   5   1 244.896 28.6823   3
  -3   5   1 230.821 11.4141   9
  -3   5   1 228.422 11.1088   6
   3   5  -1 255.031 29.4121   2
  -3   5   1 214.747 11.6017  10
   3   5  -1 210.926 11.9130  11
   3   5  -1 202.916 27.6740   4
  -3   5   1 211.752 11.8396   8
   3   5  -1 178.503 30.6884   3
  -3   5   1 218.645 11.7994   5
  -3   5   1 206.040 11.6929  11
  -3   5   1 189.551 21.5338   2
  -3   5   1 214.915 11.9363   7
   3   5  -1 203.656 24.6503   1
   2  -5  -1 66.3344 3.74475   9
  -2  -5   1 59.2670 4.43471  10
  -2  -5   1 68.8183 3.92552  11
   2  -5  -1 85.0541 16.8075   3
   2  -5  -1 55.9528 11.8727   2
   2  -5  -1 67.3793 4.07069  10
   2  -5  -1 72.7784 4.42511   8
  -2  -5   1 53.2979 13.5041   4
   2  -5  -1 84.5656 11.1170   1
   2  -5  -1 71.3881 3.41217   6
  -2  -5   1 59.5041 13.2517   1
  -2  -5   1 70.0347 3.74848   5
  -2  -5   1 70.9376 13.5343   3
  -2  -5   1 60.3904 4.64065   8
  -2  -5   1 65.6029 4.15061   6
  -2  -5   1 56.5296 15.3537   2
   2  -5  -1 65.7324 12.3272   4
  -2   5   1 72.1710 13.8401   3
   2   5  -1 56.3800 4.18048  10
   2   5  -1 68.8733 3.95829   9
   2   5  -1 54.0268 13.9685   2
   2   5  -1 58.9159 4.35964   8
   2   5  -1 60.6238 4.34575  11
   2   5  -1 62.4226 14.6481   3
   2   5  -1 71.2455 4.13794   6
   2   5  -1 77.3238 14.7757   4
  -2   5   1 67.9336 3.77382   9
  -2   5   1 61.3973 10.4204   4
  -2   5   1 68.2090 4.03846   8
  -2   5   1 65.0985 4.33646   7
  -2   5   1 77.2350 13.0175   1
  -2   5   1 69.6438 10.9553   2
  -2   5   1 66.8548 4.11509   5
   2   5  -1 58.2884 12.4967   1
   1  -5  -1 198.793 18.0174   2
  -1  -5   1 226.181 21.0493   1
  -1  -5   1 227.941 17.5422   3
  -1  -5   1 235.003 11.5791   9
  -1  -5   1 244.598 11.4120   5
   1  -5  -1 239.967 11.5672   9
   1  -5  -1 211.909 11.9854   8
  -1  -5   1 217.219 21.8847   4
  -1  -5   1 215.221 11.7873   6
  -1  -5   1 239.853 23.0496   2
  -1  -5   1 243.738 11.9362  11
   1  -5  -1 197.287 19.9830   3
   1  -5  -1 187.492 18.3031   4
   1  -5  -1 218.260 11.5392   9
  -1  -5   1 216.018 12.0157  10
  -1  -5   1 215.257 11.7565   9
   1  -5  -1 235.143 11.8027   5
   1  -5  -1 228.874 19.6227   1
  -1   5   1 223.282 11.5776   8
   1   5  -1 227.706 11.9273  10
   1   5  -1 224.345 20.3093   3
  -1   5   1 228.909 11.3154   6
  -1   5   1 200.941 11.5486  11
  -1   5   1 229.953 18.4774   3
   1   5  -1 207.359 20.8890   4
  -1   5   1 217.048 11.6188  10
  -1   5   1 224.401 11.6956   5
  -1   5   1 254.157 12.5716   7
  -1   5   1 230.688 19.7463   1
  -1   5   1 250.062 18.3111   4
   1   5  -1 220.255 11.6899  11
   1   5  -1 233.403 11.8418   6
   1   5  -1 228.050 11.9169   8
   1   5  -1 207.539 19.6867   1
  -1   5   1 234.336 17.2646   2
   1   5  -1 221.311 11.5271   5
   1   5  -1 254.384 11.7862   9
   1   5  -1 238.357 21.3264   2
  -1   5   1 228.249 11.4755   9
   0  -5  -1 1502.35 78.6048   8
   0  -5   1 1474.78 84.2201   4
   0  -5  -1 1476.28 78.5692   9
   0  -5  -1 1518.05 83.9156   3
   0  -5   1 1507.18 78.5274   6
   0  -5   1 1651.21 86.2880   2
   0  -5  -1 1536.39 78.5462  10
   0  -5   1 1680.82 84.4069   3
   0  -5  -1 1508.17 78.5563   6
   0  -5   1 1618.70 78.4552  11
   0  -5   1 1481.63 78.6586   8
   0  -5  -1 1596.17 85.3672   2
   0  -5  -1 1686.54 78.4621  11
   0  -5  -1 1743.49 87.5237   4
   0  -5  -1 1666.07 88.3901   1
   0  -5  -1 1591.74 78.5067   5
   0  -5   1 1555.49 86.4921   1
   0  -5   1 1579.75 78.5028   5
   0  -5  -1 1474.51 78.6771  10
   0  -5   1 1568.79 78.5673   9
   0  -5  -1 1528.82 85.5086   2
   0  -5  -1 1587.60 85.8123   4
   0   5   1 1518.29 83.7242   3
   0   5   1 1575.30 85.8198   4
   0   5   1 1671.34 78.5590   6
   0   5  -1 1536.75 78.4133   5
   0   5  -1 1498.88 78.4356  11
   0   5  -1 1528.51 86.6551   1
   0   5  -1 1445.58 83.4338   3
   0   5  -1 1567.53 85.2216   4
   0   5   1 1554.44 89.0748   1
   0   5   1 1505.29 78.4184   5
   0   5  -1 1660.84 78.5440   8
   0   5   1 1647.65 78.6045   9
   0   5  -1 1728.05 78.6074   6
   0   5  -1 1666.53 78.5784   9
   0   5  -1 1584.10 78.6389  10
  -1  -5  -1 149.637 7.13271   5
  -1  -5  -1 132.446 7.38697   9
  -1  -5  -1 131.189 7.62963  10
  -1  -5  -1 150.248 17.2536   4
   1  -5   1 145.749 7.48679   5
   1  -5   1 140.916 11.7259   2
  -1  -5  -1 123.275 16.0576   2
  -1  -5  -1 155.739 16.4089   1
   1  -5   1 126.373 12.4086   4
  -1  -5  -1 133.110 7.67737   8
  -1  -5  -1 128.283 7.46940   6
  -1  -5  -1 139.544 7.28034  11
  -1  -5  -1 149.940 7.24579   9
   1  -5   1 141.393 13.2374   1
   1  -5   1 140.942 7.11312   9
   1  -5   1 150.201 17.8096   3
   1  -5   1 136.938 7.24914   8
  -1  -5  -1 139.121 13.1293   3
   1  -5   1 136.655 7.10405   9
   1   5   1 144.976 7.48205   6
   1   5   1 136.096 7.47097   8
   1   5   1 154.982 16.8422   4
  -1   5  -1 145.958 7.06800   6
  -1   5  -1 155.821 14.5742   3
   1   5   1 131.575 15.4689   3
   1   5   1 142.812 7.53769  10
  -1   5  -1 145.255 7.10358   9
   1   5   1 146.504 7.53346   9
  -1   5  -1 146.853 7.17148   9
  -1   5  -1 148.244 13.5297   1
   1   5   1 132.168 7.24656   5
  -1   5  -1 133.686 7.15871  10
  -1   5  -1 133.879 7.38173   5
   1   5   1 132.209 15.0952   1
  -1   5  -1 130.994 7.24644  11
   1   5   1 122.309 7.33603  11
  -1   5  -1 145.064 11.5046   4
   1   5   1 134.553 14.5541   2
  -1   5  -1 137.481 7.15615   8
  -2  -5  -1 10.5595 8.01370   4
  -2  -5  -1 4.29105 5.55709   1
  -2  -5  -1 4.34326 1.34239  10
   2  -5   1 4.42957 4.99199   2
  -2  -5  -1 3.76661 1.43607   8
   2  -5   1 4.11726 0.90811  10
  -2  -5  -1 4.15570 1.02513   9
  -2  -5  -1 0.25576 6.14105   3
  -2  -5  -1 5.39260 0.88640   5
  -2  -5  -1 4.26910 1.10884   6
   2  -5   1 6.50197 1.17943   8
   2  -5   1 -1.2703 7.83631   3
  -2  -5  -1 14.5990 9.26364   2
  -2  -5  -1 6.21270 1.03414  11
   2  -5   1 4.38288 1.14132   5
   2  -5   1 5.22726 0.42303   9
   2  -5   1 -4.6753 3.80212   1
   2  -5   1 1.82822 5.86972   4
  -2   5  -1 7.74215 1.39389   7
   2   5   1 7.20301 1.31388   8
  -2   5  -1 10.6029 4.01860   4
   2   5   1 7.42295 6.24336   1
  -2   5  -1 14.0186 7.82778   3
  -2   5  -1 7.09832 3.76712   2
   2   5   1 7.21397 1.00061   9
   2   5   1 10.9097 6.86769   4
   2   5   1 6.13619 1.07938   6
  -2   5  -1 5.67265 0.81158   8
  -2   5  -1 6.19931 1.23326   5
   2   5   1 8.27500 6.91503   2
  -2   5  -1 6.72226 0.62783   6
   2   5   1 3.24144 1.19486  11
  -2   5  -1 5.29446 0.74606   9
   2   5   1 -4.1851 7.71912   3
   2   5   1 3.06968 1.01293  10
   3  -5   1 90.4704 16.8099   2
  -3  -5  -1 128.325 7.46591   6
   3  -5   1 98.4025 17.4637   4
  -3  -5  -1 113.235 23.0588   4
   3  -5   1 116.811 14.8233   1
  -3  -5  -1 121.526 7.83870  10
  -3  -5  -1 140.849 23.1767   1
  -3  -5  -1 80.2755 18.7195   3
  -3  -5  -1 87.9070 22.4839   2
  -3  -5  -1 122.328 8.11287   8
   3  -5   1 125.882 6.63058   6
   3  -5   1 130.090 6.44398   9
   3  -5   1 124.255 14.1729   1
   3  -5   1 134.460 7.65668   8
  -3  -5  -1 126.965 7.26392   9
  -3   5  -1 127.636 7.11210  10
  -3   5  -1 99.3172 14.8397   2
  -3   5  -1 125.171 7.40721  11
  -3   5  -1 142.280 6.85151   6
  -3   5  -1 80.7122 20.6584   3
  -3   5  -1 134.350 7.30040   8
   3   5   1 124.345 7.59099  11
   3   5   1 139.872 7.59780  10
  -3   5  -1 121.129 7.44020   5
   3   5   1 139.606 23.8949   4
   3   5   1 145.275 24.0056   2
  -3   5  -1 138.191 7.48862   7
   3   5   1 106.574 24.3409   3
  -3   5  -1 129.290 16.7601   4
  -3   5  -1 133.663 6.92964   9
   3   5   1 143.205 20.0606   1
  -4  -5  -1 1015.69 77.6429   3
  -4  -5  -1 1014.06 51.9789   8
   4  -5   1 1008.60 49.7546   9
  -4  -5  -1 1060.70 51.5313  10
  -4  -5  -1 896.735 78.8202   1
   4  -5   1 981.154 50.0210   6
  -4  -5  -1 922.975 77.5349   4
   4  -5   1 1026.02 71.4662   2
  -4  -5  -1 969.999 50.6652   9
   4  -5   1 968.503 72.2026   4
  -4  -5  -1 1048.65 93.9794   2
  -4  -5  -1 930.481 50.8571   6
   4  -5   1 929.041 69.7811   1
   4   5   1 1028.83 50.3674   7
  -4   5  -1 987.513 50.6038  10
  -4   5  -1 993.957 50.3071   9
   4   5   1 942.859 51.0559  11
  -4   5  -1 1016.77 50.2562   6
  -4   5  -1 1011.43 50.9084   8
  -4   5  -1 1017.89 65.9867   2
  -4   5  -1 1022.22 68.8626   4
   4   5   1 1116.17 75.2887   4
  -4   5  -1 974.299 50.9476   5
  -4   5  -1 1032.25 82.2206   3
   4   5   1 1074.41 78.5390   2
  -4   5  -1 1001.21 50.7474   7
   4   5   1 999.726 70.6587   1
   5  -5   1 949.425 71.8057   4
  -5  -5  -1 1013.82 48.9734  10
  -5  -5  -1 911.545 47.9258   9
   5  -5   1 936.309 73.1541   2
  -5  -5  -1 979.751 84.7383   1
   5  -5   1 988.353 66.1966   1
  -5  -5  -1 851.986 82.0363   2
  -5  -5  -1 1000.31 84.3384   4
   5  -5   1 935.549 46.8063   9
  -5  -5  -1 1014.46 81.4769   3
   5  -5   1 914.150 47.1961   6
  -5  -5  -1 941.961 49.5879   8
  -5  -5  -1 930.811 48.2023   6
  -5   5  -1 894.390 69.2940   4
  -5   5  -1 896.142 47.8077   7
  -5   5  -1 965.421 48.3639   5
   5   5   1 896.729 48.4270  11
   5   5   1 923.908 47.4553   7
  -5   5  -1 943.568 47.5062   6
   5   5   1 969.624 77.9526   2
  -5   5  -1 904.325 61.8808   1
   5   5   1 976.271 75.5407   4
  -5   5  -1 863.448 81.0869   3
  -5   5  -1 952.827 48.3772   8
   5   5   1 960.250 71.8999   1
  -5   5  -1 944.605 67.3559   2
  -5   5  -1 888.405 47.4885   9
  -5   5  -1 965.767 48.0071  10
  -6  -5  -1 3.20352 2.46843   8
   6  -5   1 9.54955 0.93123   9
  -6  -5  -1 7.36284 2.59036  10
  -6  -5  -1 4.61522 2.03360   6
  -6  -5  -1 12.2374 2.30300   9
  -6   5  -1 9.14302 2.41817   8
   6   5   1 8.26487 1.63478   7
  -6   5  -1 9.37206 1.79447   9
  -6   5  -1 17.3414 2.93733   5
  -6   5  -1 14.0557 2.08165   7
  -6   5  -1 11.3819 2.34728  10
  -6   5  -1 12.0934 1.91642   6
  -7  -5  -1 198.135 11.7673   9
  -7  -5  -1 184.755 11.8736   6
   7  -5   1 187.362 9.89117   9
  -7  -5  -1 185.874 13.6003   8
  -7  -5  -1 196.286 12.8230  10
   7   5   1 186.133 10.6148   7
  -7   5  -1 203.197 11.2605   9
  -7   5  -1 212.194 11.9919  10
  -7   5  -1 197.616 12.4156   8
  -7   5  -1 183.841 11.0731   6
  -7   5  -1 206.841 12.3607   5
  -8  -5  -1 217.977 14.7192   8
  -8  -5  -1 189.255 11.7074   9
  -8  -5  -1 187.700 12.9977  10
  -8  -5  -1 180.173 11.8197   6
  -8  -5  -1 183.629 12.1816   5
   8   5   1 185.052 10.0063   7
  -8   5  -1 173.670 10.4608   7
  -8   5  -1 201.664 11.9861  10
  -8   5  -1 201.042 11.1376   6
  -8   5  -1 168.607 12.2897   8
  -8   5  -1 191.210 12.3022   5
  -8   5  -1 160.909 13.2178   9
  -9  -5  -1 283.975 19.4826  10
  -9  -5  -1 293.969 19.7894   8
  -9  -5  -1 264.473 16.6259   9
  -9  -5  -1 284.839 17.4506   5
  -9   5  -1 279.608 17.5117   8
  -9   5  -1 291.543 16.0725   6
  -9   5  -1 243.485 15.8932   9
  -9   5  -1 271.850 17.2891   5
  -9   5  -1 308.886 17.1228  10
 -10  -5  -1 7.82502 3.80339  10
 -10  -5  -1 13.0558 3.56878   9
 -10  -5  -1 9.32420 4.86670   8
 -10  -5  -1 4.98451 3.88376   5
 -10  -5  -1 4.22504 3.31246   6
 -10   5  -1 9.38454 3.50936  10
 -10   5  -1 8.87294 2.62371   6
 -10   5  -1 15.6989 4.34055   5
 -10   5  -1 10.1748 2.92862   9
 -10   5  -1 9.17082 3.58307   8
 -11  -5  -1 32.0435 7.68790   8
 -11  -5  -1 45.4563 5.83294   9
 -11  -5  -1 48.3784 7.07372  10
 -11  -5  -1 43.6958 6.24058   6
 -11  -5  -1 41.0573 6.59905   5
 -11   5  -1 58.7325 7.50382   5
 -11   5  -1 44.0492 6.45652   8
 -11   5  -1 40.0125 5.01923   6
 -11   5  -1 36.9560 5.11430   9
 -11   5  -1 50.6646 6.30143  10
 -12  -5  -1 66.7727 8.96313  10
 -12  -5  -1 57.5854 11.3769   8
 -12  -5  -1 79.0271 8.30377   6
 -12  -5  -1 74.4259 7.98655   9
 -12  -5  -1 79.1598 9.13565   5
 -12   5  -1 77.1209 6.88781   6
 -12   5  -1 73.5703 7.20334   9
 -12   5  -1 53.6197 8.20272   8
 -12  -6   1 5.45146 4.01553   6
 -12  -6   1 13.7477 4.34539   9
 -12  -6   1 24.6274 5.83956  10
 -12  -6   1 19.2137 5.80347   5
 -12   6   1 14.8081 4.42461   8
 -12   6   1 19.4263 4.01390   9
 -11  -6   1 12.6874 3.97153   9
 -11  -6   1 10.9624 6.01652   8
 -11  -6   1 12.0941 4.39197   6
 -11  -6   1 4.89386 4.41245  10
 -11  -6   1 11.6287 4.69185   5
 -11   6   1 13.6663 3.36077   9
 -11   6   1 10.8144 2.99280   6
 -11   6   1 14.3580 4.11421  10
 -11   6   1 11.1967 4.09161   8
 -11   6   1 9.97129 4.64634   5
 -10  -6   1 112.932 9.68524   5
 -10  -6   1 113.072 10.5363  10
 -10  -6   1 115.491 12.0291   8
 -10  -6   1 113.450 9.31746   9
 -10  -6   1 110.733 9.57746   6
 -10   6   1 118.976 8.07955   6
 -10   6   1 130.962 8.68605   9
 -10   6   1 115.579 9.94585   8
 -10   6   1 121.497 9.46655  10
 -10   6   1 107.974 9.74644   5
  -9  -6   1 12.0293 4.07040  10
  -9  -6   1 15.2501 5.76344   9
  -9  -6   1 9.42606 5.08068   8
  -9  -6   1 12.6802 4.74190   6
  -9  -6   1 6.07190 3.38246   5
  -9   6   1 13.2784 2.77549   9
  -9   6   1 17.2049 4.21230   8
  -9   6   1 16.9664 2.87718   6
  -9   6   1 14.6839 4.02483   5
  -9   6   1 17.2454 3.65881  10
  -8  -6   1 78.3404 7.84056  10
  -8  -6   1 86.4944 7.21307   5
  -8  -6   1 72.8852 6.74859   6
  -8  -6   1 79.7563 6.73740   9
   8  -6  -1 79.1473 4.56711   9
  -8  -6   1 84.1798 8.79574   8
  -8   6   1 84.1981 7.20935   5
  -8   6   1 84.9673 6.72843  10
  -8   6   1 86.2582 6.11237   9
   8   6  -1 85.8149 5.80284   7
  -8   6   1 86.4484 7.46127   8
  -8   6   1 75.9688 5.70785   6
  -7  -6   1 40.8920 4.78769   6
  -7  -6   1 41.8246 6.37396   8
  -7  -6   1 34.3099 4.06793   9
  -7  -6   1 33.5572 5.22680  10
   7  -6  -1 37.5364 2.61250   9
  -7   6   1 40.3118 5.04461   8
  -7   6   1 40.5467 4.26959  10
  -7   6   1 44.9856 3.85681   9
  -7   6   1 46.9941 5.15122   5
   7   6  -1 36.1660 3.68528   7
  -7   6   1 47.3911 3.61376   6
  -6  -6   1 95.6488 6.47474   9
  -6  -6   1 103.686 7.72375  10
  -6  -6   1 101.116 8.42415   8
   6  -6  -1 95.2508 5.19460   9
  -6  -6   1 85.2808 6.57565   6
  -6   6   1 91.4313 6.38183  10
  -6   6   1 88.8316 5.93137   9
   6   6  -1 83.1110 6.91863  11
  -6   6   1 85.3231 6.78810   8
   6   6  -1 96.4310 6.11271   7
  -6   6   1 88.6848 5.66604   6
  -6   6   1 96.0372 6.78934   5
  -5  -6   1 359.609 20.6624   6
   5  -6  -1 366.768 19.6163   9
  -5  -6   1 486.296 56.9137   2
  -5  -6   1 396.204 21.6060  10
  -5  -6   1 399.162 20.6662   9
  -5  -6   1 387.590 22.2851   8
  -5  -6   1 358.631 42.5091   1
   5  -6  -1 406.215 37.6325   1
  -5  -6   1 328.753 52.1748   4
   5  -6  -1 443.193 44.7191   4
  -5  -6   1 458.180 50.4008   3
   5  -6  -1 377.512 37.3581   1
   5  -6  -1 353.596 44.4307   2
   5  -6  -1 357.162 19.6522   6
   5   6  -1 424.142 47.3985   4
   5   6  -1 402.705 42.3460   1
  -5   6   1 397.478 20.8715   5
  -5   6   1 392.347 52.7503   3
  -5   6   1 391.545 21.0679   8
  -5   6   1 424.054 40.8497   4
  -5   6   1 382.423 20.5809  10
  -5   6   1 364.010 20.1347   9
   5   6  -1 417.945 49.1725   2
   5   6  -1 415.526 21.2322  11
  -5   6   1 373.049 38.7619   2
   5   6  -1 378.921 20.3521   7
  -5   6   1 380.419 19.8831   6
   4  -6  -1 106.783 21.9384   4
   4  -6  -1 106.716 5.73198   9
  -4  -6   1 105.748 7.20471  10
  -4  -6   1 59.6785 21.9119   4
   4  -6  -1 101.221 5.58666   6
  -4  -6   1 113.754 7.87085   8
   4  -6  -1 92.9939 22.1948   2
  -4  -6   1 110.154 6.52125   9
   4  -6  -1 104.837 17.9461   1
  -4  -6   1 106.741 6.63948   6
   4  -6  -1 108.180 18.3240   1
  -4  -6   1 145.230 38.2801   2
  -4  -6   1 102.581 22.6635   1
  -4  -6   1 96.3176 22.4475   3
   4   6  -1 97.9801 20.5756   1
  -4   6   1 106.396 6.26703   9
   4   6  -1 136.768 33.4064   2
  -4   6   1 78.5518 16.0146   4
  -4   6   1 117.126 20.3447   2
  -4   6   1 106.859 6.34408  10
  -4   6   1 105.117 6.65982   8
   4   6  -1 103.171 6.32893   7
   4   6  -1 80.2460 19.7976   4
   4   6  -1 91.8199 25.7934   3
  -4   6   1 103.014 5.70508   6
  -4   6   1 82.2497 21.6473   3
  -4   6   1 102.997 6.58968   5
  -4   6   1 100.937 6.52281  11
   4   6  -1 105.208 6.80658  11
   3  -6  -1 670.076 33.1077   6
  -3  -6   1 704.814 33.5569   5
   3  -6  -1 712.094 51.3030   4
   3  -6  -1 676.706 33.4004   9
   3  -6  -1 698.023 44.9632   1
  -3  -6   1 661.814 59.0189   2
   3  -6  -1 697.056 60.1896   3
  -3  -6   1 663.535 34.9331   8
  -3  -6   1 643.965 34.0198   6
  -3  -6   1 604.021 56.3479   4
  -3  -6   1 640.356 34.4509  10
   3  -6  -1 634.371 49.6421   2
  -3  -6   1 623.727 33.8743   9
  -3  -6   1 609.482 51.9060   1
   3  -6  -1 653.145 45.3801   1
  -3  -6   1 750.979 53.8162   3
  -3   6   1 624.977 33.9206   5
   3   6  -1 629.511 34.1555  10
  -3   6   1 663.197 33.1624   6
   3   6  -1 690.954 58.7040   3
  -3   6   1 654.843 33.8735  11
  -3   6   1 739.336 34.3709   7
  -3   6   1 660.818 53.2776   3
  -3   6   1 674.649 45.8699   2
  -3   6   1 690.937 33.5592   9
   3   6  -1 657.400 51.0438   1
   3   6  -1 625.057 34.0700  11
  -3   6   1 643.071 45.8536   4
   3   6  -1 758.592 56.6933   2
   3   6  -1 606.394 34.0977   7
  -3   6   1 675.790 33.7552  10
   3   6  -1 698.273 54.8611   4
  -3   6   1 649.954 33.8722   8
  -2  -6   1 406.647 41.0679   4
  -2  -6   1 486.974 24.6467  11
   2  -6  -1 468.686 24.9360   5
   2  -6  -1 493.908 24.5585   9
  -2  -6   1 464.402 24.8663   9
   2  -6  -1 475.243 36.4659   4
   2  -6  -1 488.035 24.4497   9
   2  -6  -1 508.638 34.9438   1
   2  -6  -1 492.620 25.1727   8
   2  -6  -1 505.660 36.9504   2
  -2  -6   1 470.671 25.3247   6
   2  -6  -1 478.143 25.1976  10
  -2  -6   1 509.153 24.6025   5
  -2  -6   1 442.538 39.3561   1
   2  -6  -1 473.590 25.2380  11
  -2  -6   1 462.936 36.0623   3
  -2  -6   1 463.164 25.5145   8
  -2  -6   1 522.171 44.5856   2
   2  -6  -1 492.799 42.5956   3
  -2  -6   1 451.273 25.2671  10
   2   6  -1 489.730 25.1327  10
  -2   6   1 501.263 24.5498   9
  -2   6   1 528.270 25.4196   7
  -2   6   1 447.214 37.1026   3
  -2   6   1 479.089 24.7502  11
  -2   6   1 487.129 24.7368   8
  -2   6   1 490.026 24.6901  10
  -2   6   1 516.576 36.7266   1
   2   6  -1 464.294 40.0599   4
   2   6  -1 534.711 25.0978   9
  -2   6   1 502.865 34.4128   4
  -2   6   1 487.144 32.8913   2
  -2   6   1 469.826 24.8564   5
   2   6  -1 476.100 38.8166   1
   2   6  -1 463.059 24.9269  11
   2   6  -1 497.186 42.3680   3
   2   6  -1 493.697 40.4466   2
   2   6  -1 507.369 25.0057   6
   1  -6  -1 515.509 25.8562   5
   1  -6  -1 514.047 25.7720  10
  -1  -6   1 558.841 25.4339   5
  -1  -6   1 465.682 26.1587   8
  -1  -6   1 505.126 39.8300   2
   1  -6  -1 499.680 35.6652   1
  -1  -6   1 528.261 25.5196  11
  -1  -6   1 470.502 25.8056   9
   1  -6  -1 496.129 25.5916   9
   1  -6  -1 535.826 25.4074   6
  -1  -6   1 512.228 31.9700   3
   1  -6  -1 500.940 34.3088   2
  -1  -6   1 597.651 41.1700   4
  -1  -6   1 498.492 25.8569   6
   1  -6  -1 477.288 36.7117   3
  -1  -6   1 514.573 26.1601  10
   1  -6  -1 518.279 25.5844   9
  -1  -6   1 485.373 37.1719   1
  -1  -6   1 477.031 25.6379   9
   1  -6  -1 512.656 25.7704  11
   1  -6  -1 526.748 25.8568   8
   1  -6  -1 472.610 34.8351   4
   1   6  -1 492.901 25.9247   8
   1   6  -1 505.854 25.5631   5
  -1   6   1 472.482 25.6452  10
   1   6  -1 503.813 36.5971   3
  -1   6   1 482.923 25.6949  11
   1   6  -1 519.137 25.9933  10
   1   6  -1 573.686 25.8380   9
   1   6  -1 536.214 37.4880   1
   1   6  -1 523.963 25.8867   6
  -1   6   1 519.542 36.5017   1
  -1   6   1 498.234 25.7007   5
   1   6  -1 540.670 37.0372   2
  -1   6   1 511.850 25.3725   6
  -1   6   1 488.681 25.6134   8
  -1   6   1 515.767 25.4653   9
   1   6  -1 514.400 37.0357   4
  -1   6   1 518.457 33.2901   3
   1   6  -1 478.338 25.7252  11
  -1   6   1 479.314 32.2386   2
  -1   6   1 505.611 33.1701   4
   0  -6   1 57.4967 3.30848   5
   0  -6   1 57.4366 3.54211   8
   0  -6  -1 57.2937 3.34025   8
   0  -6  -1 56.3875 3.29650   5
   0  -6  -1 64.8973 3.12403   9
   0  -6  -1 63.3013 3.37842  10
   0  -6  -1 59.8428 3.57578  10
   0  -6   1 66.5730 3.09035   9
   0  -6   1 59.7020 8.01037   3
   0  -6  -1 57.6178 3.40637   9
   0  -6  -1 58.2745 11.2564   1
   0  -6  -1 62.3016 3.24637  11
   0  -6  -1 53.9902 9.93842   4
   0  -6  -1 43.6316 7.78196   3
   0  -6  -1 56.5869 3.46934   8
   0  -6   1 55.2343 9.94195   2
   0  -6   1 58.7560 3.31915   8
   0  -6   1 64.2275 3.24892  11
   0  -6  -1 63.0089 3.42500   6
   0  -6   1 55.1187 7.78726   4
   0  -6   1 57.2183 3.38468   9
   0  -6   1 58.3299 3.27610  10
   0  -6  -1 44.1391 8.59109   4
   0  -6  -1 57.8453 9.76546   2
   0  -6  -1 39.0151 8.21387   2
   0  -6   1 65.8151 11.2437   1
   0  -6   1 60.7577 3.36810   6
   0   6  -1 59.2454 3.37598   9
   0   6  -1 59.8219 3.17909   5
   0   6  -1 62.8069 3.40448   6
   0   6   1 54.4977 3.17724   9
   0   6   1 68.5301 10.8302   4
   0   6   1 57.6314 11.4911   1
   0   6  -1 66.3333 8.03066   3
   0   6   1 61.4095 3.35167   6
   0   6  -1 52.9051 3.16137   9
   0   6  -1 61.7417 3.23714  11
   0   6  -1 56.2697 3.43073  10
   0   6  -1 58.4043 10.4926   1
   0   6  -1 55.7672 3.27188   8
   0   6   1 60.5768 3.41818   9
   0   6   1 59.3112 7.26627   3
   0   6  -1 49.9263 8.41915   4
   0   6   1 58.6877 3.18693   5
   0   6   1 56.6630 3.22068  11
  -1  -6  -1 389.607 19.0050   5
  -1  -6  -1 458.114 33.8842   2
  -1  -6  -1 363.917 30.1101   1
   1  -6   1 377.844 18.9766   9
  -1  -6  -1 351.701 19.3177   6
   1  -6   1 381.152 31.0241   3
   1  -6   1 368.572 19.2896   5
   1  -6   1 376.557 19.1111  10
  -1  -6  -1 360.265 19.5584   8
   1  -6   1 374.663 26.0816   4
  -1  -6  -1 348.610 25.1496   3
   1  -6   1 356.935 24.8744   2
   1  -6   1 387.128 18.9598   9
   1  -6   1 377.981 26.8296   1
   1  -6   1 381.876 19.2538  11
  -1  -6  -1 395.834 19.0131   9
   1  -6   1 379.025 19.0902  10
  -1  -6  -1 385.534 32.4222   4
  -1  -6  -1 359.735 19.5104  10
  -1  -6  -1 349.252 19.2486   9
  -1  -6  -1 368.544 18.9791  11
   1  -6   1 372.469 19.0855   8
   1  -6   1 375.101 24.6167   4
  -1   6  -1 390.399 18.9040   9
  -1   6  -1 382.616 19.2121   5
   1   6   1 389.445 19.1035   5
  -1   6  -1 363.113 19.1062  10
   1   6   1 398.353 19.4267  10
  -1   6  -1 382.806 19.0298   9
   1   6   1 399.176 19.2454   9
  -1   6  -1 385.555 18.9193   6
  -1   6  -1 425.687 25.3573   4
  -1   6  -1 378.236 19.0450   8
   1   6   1 359.617 19.2837   8
  -1   6  -1 374.220 26.8489   3
   1   6   1 360.751 29.8808   3
   1   6   1 338.950 35.7741   4
   1   6   1 369.452 27.7188   2
  -1   6  -1 384.854 27.6311   1
   1   6   1 371.543 19.3042   6
  -1   6  -1 354.057 19.0458  11
   2  -6   1 494.704 24.6212   8
  -2  -6  -1 504.762 24.1995   5
   2  -6   1 493.612 43.1088   3
  -2  -6  -1 466.020 24.9210  10
   2  -6   1 504.447 24.4323  10
  -2  -6  -1 500.788 36.8534   3
   2  -6   1 462.915 31.9476   1
   2  -6   1 489.721 23.9062   9
   2  -6   1 495.898 23.9755   9
   2  -6   1 454.181 33.7143   2
  -2  -6  -1 409.455 39.7059   4
  -2  -6  -1 492.335 24.5497   9
  -2  -6  -1 444.852 24.6105   6
   2  -6   1 459.019 33.7603   4
  -2  -6  -1 452.070 42.0028   2
  -2  -6  -1 480.283 39.3356   1
   2  -6   1 475.494 24.6135   5
   2   6   1 499.197 42.2722   3
  -2   6  -1 466.761 38.0225   3
  -2   6  -1 500.358 24.1389   8
   2   6   1 472.604 24.6911   8
   2   6   1 474.447 24.6321  11
   2   6   1 524.953 39.9403   4
  -2   6  -1 474.670 31.3235   4
  -2   6  -1 482.670 29.8032   2
  -2   6  -1 436.352 24.7312   7
  -2   6  -1 481.108 23.9146   6
   2   6   1 510.014 24.6308   6
  -2   6  -1 487.875 33.5108   1
   2   6   1 491.403 38.4326   2
  -2   6  -1 465.383 24.4135  11
   2   6   1 505.330 38.5586   1
   2   6   1 421.769 24.5869  10
  -2   6  -1 504.999 24.1572   9
  -2   6  -1 449.580 24.1698  10
   3  -6   1 1126.17 70.5106   4
   3  -6   1 1077.02 64.8754   1
  -3  -6  -1 1028.05 55.6522  10
   3  -6   1 1089.80 83.4464   3
  -3  -6  -1 1092.32 55.3643   6
   3  -6   1 1078.62 70.3597   2
  -3  -6  -1 1067.82 55.9961   8
  -3  -6  -1 1147.35 76.1735   3
   3  -6   1 1098.74 68.6189   1
  -3  -6  -1 1043.41 55.1124   9
  -3  -6  -1 997.641 79.0769   2
  -3  -6  -1 1099.61 79.9170   4
  -3  -6  -1 991.221 74.0149   1
   3  -6   1 1099.50 54.3819   6
   3   6   1 1104.62 75.3428   4
   3   6   1 1102.55 73.3853   1
  -3   6  -1 1143.32 55.4492   7
  -3   6  -1 1076.40 54.8576  10
   3   6   1 1068.69 55.4025  11
   3   6   1 1148.31 55.4159  10
   3   6   1 1207.31 76.5559   2
  -3   6  -1 1072.26 55.2980   5
  -3   6  -1 1160.48 66.2833   4
   3   6   1 1009.79 79.8247   3
  -3   6  -1 1098.90 76.8770   3
  -3   6  -1 1057.81 54.8956   8
  -3   6  -1 1124.51 54.5553   6
  -3   6  -1 1136.34 64.1640   2
  -3   6  -1 1070.73 55.1570  11
  -3   6  -1 1090.95 54.7284   9
   4  -6   1 36.7943 14.0455   2
   4  -6   1 36.1547 12.7892   4
  -4  -6  -1 32.8708 4.15839   8
   4  -6   1 37.5186 11.0139   1
  -4  -6  -1 31.7145 3.14018   6
  -4  -6  -1 11.7009 12.4378   1
  -4  -6  -1 26.5739 2.84343   9
   4  -6   1 43.7442 11.4863   1
   4  -6   1 33.2711 2.02975   6
  -4  -6  -1 30.8668 3.82093  10
  -4  -6  -1 21.2231 15.2366   4
  -4  -6  -1 41.7877 20.4113   2
  -4   6  -1 33.0888 2.29741   6
  -4   6  -1 33.4192 3.13418  11
  -4   6  -1 20.5858 9.99366   4
  -4   6  -1 34.6528 2.49761   9
  -4   6  -1 33.4556 2.93612   8
  -4   6  -1 32.1307 2.70873  10
   4   6   1 0.43547 12.3948   2
  -4   6  -1 18.8563 10.7953   2
   4   6   1 35.8848 14.9776   4
  -4   6  -1 31.2156 3.13448   5
   4   6   1 28.2493 3.35262  11
   4   6   1 28.4272 2.58627   7
  -4   6  -1 41.3239 18.5272   3
  -4   6  -1 37.2475 3.05842   7
   4   6   1 31.0698 17.5908   3
   4   6   1 21.2070 13.2943   1
  -5  -6  -1 153.164 9.58952   6
   5  -6   1 171.627 23.5415   1
  -5  -6  -1 169.255 10.3229  10
   5  -6   1 172.005 26.2844   1
   5  -6   1 163.428 30.8193   2
  -5  -6  -1 178.901 11.2025   8
   5  -6   1 152.761 8.39344   6
  -5  -6  -1 148.161 32.7802   3
  -5  -6  -1 159.118 38.1137   2
   5  -6   1 95.6750 23.4136   4
  -5  -6  -1 153.587 31.2597   1
  -5  -6  -1 157.103 9.36514   9
  -5  -6  -1 161.954 34.1133   4
  -5   6  -1 162.438 9.19569  10
   5   6   1 159.012 28.8578   1
   5   6   1 156.922 8.93178   7
  -5   6  -1 160.473 9.53916   8
  -5   6  -1 162.248 36.1730   3
  -5   6  -1 155.119 24.0230   2
  -5   6  -1 160.365 9.69667   5
  -5   6  -1 132.442 23.7554   4
  -5   6  -1 157.640 9.33520   7
   5   6   1 237.688 35.8876   2
  -5   6  -1 161.134 8.74660   6
  -5   6  -1 142.774 8.75852   9
   5   6   1 155.078 9.82841  11
   5   6   1 185.846 32.1634   4
  -6  -6  -1 404.372 22.4008   9
  -6  -6  -1 444.661 23.6756  10
  -6  -6  -1 377.930 24.1267   8
  -6  -6  -1 394.424 22.6411   6
  -6   6  -1 436.855 22.4011  10
  -6   6  -1 393.750 21.7269   6
  -6   6  -1 451.791 22.9223   8
  -6   6  -1 400.408 22.7484   5
  -6   6  -1 418.557 21.9358   9
   6   6   1 398.456 23.0728  11
   6   6   1 444.379 21.8758   7
  -7  -6  -1 166.257 10.8520   6
  -7  -6  -1 165.667 12.6012   8
  -7  -6  -1 176.877 10.7601   9
  -7  -6  -1 162.701 11.7354  10
  -7   6  -1 184.681 11.2147   8
  -7   6  -1 180.218 10.1293   9
  -7   6  -1 162.914 9.84218   6
  -7   6  -1 170.583 10.5623  10
   7   6   1 167.538 9.64884   7
  -7   6  -1 170.159 11.1182   5
  -8  -6  -1 12.5450 3.00410   9
  -8  -6  -1 21.7098 4.79319  10
  -8  -6  -1 14.7549 4.42770   8
  -8  -6  -1 18.2756 3.79397   6
  -8   6  -1 17.1240 3.69402   8
  -8   6  -1 17.9207 3.91870   5
  -8   6  -1 15.0652 2.54087   6
  -8   6  -1 17.7128 3.25870  10
   8   6   1 15.7830 2.12343   7
  -9  -6  -1 4.64870 3.63724   5
  -9  -6  -1 5.31113 3.06534   6
  -9  -6  -1 1.19125 3.12293   9
  -9  -6  -1 3.41150 4.26757   8
  -9  -6  -1 9.26303 6.70093  10
  -9   6  -1 3.31896 2.52682  10
  -9   6  -1 2.23607 3.17977   5
  -9   6  -1 6.41944 3.02516   8
  -9   6  -1 3.17441 2.04507   6
  -9   6  -1 2.98704 2.01806   9
 -10  -6  -1 107.248 11.4744   8
 -10  -6  -1 109.803 9.22118   6
 -10  -6  -1 116.086 10.4365  10
 -10  -6  -1 105.980 8.96379   9
 -10  -6  -1 105.854 9.60617   5
 -10   6  -1 113.025 8.00505   6
 -10   6  -1 137.898 9.20543  10
 -10   6  -1 107.801 9.71193   5
 -10   6  -1 117.909 9.48864   8
 -10   6  -1 99.1036 8.10755   9
 -11  -6  -1 39.5811 7.03062  10
 -11  -6  -1 40.3215 6.48750   5
 -11  -6  -1 38.1487 5.69638   9
 -11  -6  -1 27.2060 7.94672   8
 -11  -6  -1 35.6836 6.00460   6
 -11   6  -1 25.2787 5.05096   8
 -11   6  -1 38.5716 4.67405   6
 -11   6  -1 35.5562 6.05534  10
 -11   6  -1 41.9503 4.97268   9
 -11   6  -1 36.2501 9.23886   5
 -12  -6  -1 5.50877 4.19138  10
 -12  -6  -1 -0.5132 3.06403   9
 -12  -6  -1 -0.2697 3.68790   6
 -12  -6  -1 2.32118 4.55241   5
 -12   6  -1 1.09556 4.58221   8
 -12   6  -1 0.72567 2.77921   9
 -12  -7   1 21.8384 5.89816   5
 -12  -7   1 6.10319 4.59274   9
 -12  -7   1 12.4358 5.02036   6
 -12  -7   1 4.97053 4.36615  10
 -12   7   1 11.4166 3.44914   9
 -12   7   1 19.4179 4.64302   8
 -11  -7   1 25.2283 5.12447   6
 -11  -7   1 20.8353 4.60218   9
 -11  -7   1 24.5840 5.62960   5
 -11  -7   1 31.6098 6.62123  10
 -11   7   1 25.8830 4.13199   9
 -11   7   1 29.3162 5.28158   8
 -11   7   1 39.4127 8.38229  10
 -11   7   1 27.0834 3.70696   6
 -10  -7   1 44.0570 6.97143  10
 -10  -7   1 32.7668 5.76246   5
 -10  -7   1 42.4812 5.58067   9
 -10  -7   1 25.7893 5.04889   6
 -10  -7   1 39.8303 7.78296   8
 -10   7   1 31.9576 5.38126   8
 -10   7   1 38.0908 5.13882  10
 -10   7   1 32.0747 3.96318   6
 -10   7   1 35.6795 4.45824   9
 -10   7   1 34.1864 5.69842   5
  -9  -7   1 0.84313 3.11600   5
  -9  -7   1 3.50783 2.70871   9
  -9  -7   1 0.02811 2.65071   6
  -9  -7   1 -0.6027 4.03820   8
  -9  -7   1 -0.6176 2.86440  10
  -9   7   1 0.46601 1.85060   9
  -9   7   1 2.35625 2.88290   8
  -9   7   1 -0.6819 2.35570  10
   9   7  -1 5.23539 2.11706   7
  -9   7   1 5.57326 3.40527   5
  -9   7   1 5.21377 2.03946   6
  -8  -7   1 16.3214 3.62896   6
  -8  -7   1 19.9309 5.48585   8
  -8  -7   1 14.1742 3.17006   9
  -8  -7   1 13.6245 4.04743  10
   8  -7  -1 16.4018 1.34866   9
  -8  -7   1 21.1444 4.06465   5
  -8   7   1 16.9979 3.77006   8
  -8   7   1 22.4915 4.01061   5
  -8   7   1 22.8786 3.65076  10
  -8   7   1 19.9714 2.94642   9
  -8   7   1 24.9682 2.88035   6
   8   7  -1 18.4044 2.84430   7
  -7  -7   1 81.8098 8.80590   8
  -7  -7   1 85.4047 6.48063   9
   7  -7  -1 80.9223 4.71102   9
  -7  -7   1 84.8598 7.64572  10
  -7  -7   1 91.9197 6.90974   6
  -7   7   1 106.229 7.26377   5
  -7   7   1 85.8509 5.59365   6
  -7   7   1 86.7979 5.97179   9
  -7   7   1 77.6564 6.83051   8
   7   7  -1 83.0115 6.06057   7
  -7   7   1 99.3389 6.69141  10
   6  -7  -1 72.7495 4.48594   6
  -6  -7   1 87.7924 8.09543   8
  -6  -7   1 79.3470 5.88850   9
   6  -7  -1 75.1333 4.30896   9
  -6  -7   1 94.2609 7.16547  10
  -6  -7   1 74.2218 5.93623   6
  -6   7   1 70.5309 5.49760  10
  -6   7   1 69.8202 4.72457   6
   6   7  -1 78.7644 5.48599   7
  -6   7   1 84.0887 5.28721   9
  -6   7   1 75.4076 6.06960   8
  -6   7   1 82.9650 6.20288   5
   6   7  -1 71.5018 6.20138  11
  -5  -7   1 149.256 10.2163   8
  -5  -7   1 134.048 9.20967  10
   5  -7  -1 131.720 7.19448   6
  -5  -7   1 132.325 8.27962   9
   5  -7  -1 131.962 7.19529   9
  -5  -7   1 135.094 8.54189   6
   5   7  -1 132.762 8.79332  11
   5   7  -1 136.491 8.15491   7
  -5   7   1 133.331 8.47709   5
  -5   7   1 136.982 8.15031  10
  -5   7   1 129.579 7.76225   9
  -5   7   1 135.315 7.38576   6
  -5   7   1 142.916 8.50382   8
  -5   7   1 137.018 8.39476  11
   4  -7  -1 41.0489 2.40321   6
  -4  -7   1 46.0715 3.71887   6
  -4  -7   1 41.8521 3.51623   9
  -4  -7   1 39.3073 4.18404  10
  -4  -7   1 31.2975 18.7381   4
   4  -7  -1 40.7774 2.65270   9
  -4  -7   1 29.3787 15.5832   3
   4  -7  -1 58.0114 17.0935   4
   4  -7  -1 32.8403 10.2267   1
   4  -7  -1 23.4183 11.1055   1
   4  -7  -1 38.2466 15.5639   2
  -4  -7   1 39.4545 19.2628   2
  -4  -7   1 40.0849 4.99472   8
   4   7  -1 49.4358 19.2918   2
  -4   7   1 31.0879 11.3311   2
  -4   7   1 41.5248 3.00704   9
   4   7  -1 34.3240 3.72305  11
  -4   7   1 41.8178 3.55183   5
   4   7  -1 57.2237 17.2987   1
  -4   7   1 45.4692 3.32159  10
  -4   7   1 44.6503 3.52143   8
  -4   7   1 47.0427 12.3667   4
  -4   7   1 43.5823 3.57592  11
   4   7  -1 47.3296 3.43771   7
   4   7  -1 43.5747 20.5928   3
   4   7  -1 36.8105 15.0883   4
  -4   7   1 30.7791 15.6289   3
  -4   7   1 42.8643 2.53732   6
   3  -7  -1 108.805 5.76197   9
   3  -7  -1 132.803 16.2567   1
  -3  -7   1 108.157 6.51938   9
   3  -7  -1 161.899 21.6691   4
  -3  -7   1 103.947 7.46760   8
  -3  -7   1 107.415 6.60579   6
  -3  -7   1 101.278 25.3705   2
   3  -7  -1 115.411 5.93896   9
   3  -7  -1 102.401 24.7892   3
   3  -7  -1 92.0507 18.4737   2
  -3  -7   1 77.4406 21.6371   4
   3  -7  -1 122.176 16.0374   1
  -3  -7   1 101.942 22.2859   1
  -3  -7   1 112.889 7.17365  10
  -3  -7   1 108.763 6.00320   5
  -3  -7   1 115.675 20.5770   3
  -3   7   1 112.900 6.05110   9
   3   7  -1 120.260 21.2479   1
  -3   7   1 115.493 17.1132   4
  -3   7   1 101.615 6.46072   5
  -3   7   1 122.652 15.1159   2
   3   7  -1 90.1297 22.7801   3
  -3   7   1 108.045 6.30421   8
   3   7  -1 108.218 6.71874  10
  -3   7   1 119.792 22.0209   3
  -3   7   1 103.205 6.17997  10
  -3   7   1 103.268 6.33960  11
   3   7  -1 97.3068 6.64762  11
   3   7  -1 135.109 24.4723   2
   3   7  -1 124.283 22.9376   4
  -2  -7   1 -4.4022 10.6137   2
   2  -7  -1 6.72478 0.81711   9
   2  -7  -1 5.58896 7.15657   4
   2  -7  -1 8.45860 9.47406   3
  -2  -7   1 5.86156 1.32336   6
  -2  -7   1 6.13509 1.31269   9
   2  -7  -1 9.52214 6.89510   1
  -2  -7   1 6.58789 9.44959   4
  -2  -7   1 5.99111 0.78108   5
   2  -7  -1 7.53342 6.52499   2
  -2  -7   1 15.5990 6.68915   3
  -2  -7   1 5.38327 1.62660  10
   2  -7  -1 8.24241 1.03079   9
  -2  -7   1 11.3593 7.46503   1
   2   7  -1 -6.0477 8.39144   3
   2   7  -1 7.51640 1.39084   6
   2   7  -1 -7.2138 6.13196   1
  -2   7   1 5.28396 0.89293   8
  -2   7   1 9.97121 6.57258   3
  -2   7   1 7.77043 1.13973  11
  -2   7   1 2.12550 5.59469   4
   2   7  -1 11.7517 9.59650   4
   2   7  -1 6.99864 1.36225  11
  -2   7   1 2.55745 6.36960   1
  -2   7   1 5.38751 1.20070   5
   2   7  -1 4.98734 1.32010  10
   2   7  -1 7.81214 1.53246   8
  -2   7   1 6.26677 1.01471  10
  -2   7   1 6.67660 0.87570   9
  -2   7   1 0.42065 4.15398   2
   2   7  -1 13.7516 8.55201   2
   1  -7  -1 319.972 16.1020   9
  -1  -7   1 328.703 15.8987   5
   1  -7  -1 338.197 16.5949  10
  -1  -7   1 278.520 21.6175   3
  -1  -7   1 316.652 15.9597  11
   1  -7  -1 328.077 16.3226   8
  -1  -7   1 316.145 28.2332   1
   1  -7  -1 291.761 24.6154   2
  -1  -7   1 332.729 15.9723   9
   1  -7  -1 289.252 25.0750   4
   1  -7  -1 279.798 27.3583   3
   1  -7  -1 310.321 16.4465  11
   1  -7  -1 301.387 26.9012   1
   1  -7  -1 324.240 15.8885   6
  -1  -7   1 328.111 30.7799   4
   1  -7  -1 314.526 16.3281   5
  -1  -7   1 291.590 30.2037   2
  -1  -7   1 308.978 16.3617   6
   1  -7  -1 320.858 16.0468   9
  -1  -7   1 311.340 16.6657  10
  -1  -7   1 325.416 16.8157   8
   1   7  -1 311.935 27.2588   1
  -1   7   1 313.984 16.1315   8
   1   7  -1 340.586 16.3114   9
  -1   7   1 303.932 16.3262   5
  -1   7   1 333.276 16.9612   7
   1   7  -1 294.131 16.3450   8
  -1   7   1 301.178 26.9507   1
  -1   7   1 317.761 24.0701   2
  -1   7   1 298.843 23.0188   3
  -1   7   1 331.171 15.8863   9
   1   7  -1 327.726 16.0490   5
  -1   7   1 308.436 23.5257   4
   1   7  -1 303.557 16.4436  10
  -1   7   1 302.939 16.0211  11
   1   7  -1 311.761 27.4576   4
   1   7  -1 275.901 26.8016   3
   1   7  -1 295.925 16.2380  11
  -1   7   1 315.912 16.1295  10
   1   7  -1 319.394 26.4092   2
  -1   7   1 324.114 15.8570   6
   0  -7   1 4.60357 5.04115   4
   0  -7   1 4.91219 0.87116   9
   0  -7   1 -0.9196 2.50882   4
   0  -7  -1 3.95701 0.81770   6
   0  -7  -1 4.27233 0.81653   9
   0  -7  -1 4.68296 3.88417   3
   0  -7  -1 3.52135 0.96182  10
   0  -7  -1 4.90663 0.80877   5
   0  -7   1 6.69267 0.90504   5
   0  -7   1 5.17935 0.73844   8
   0  -7  -1 4.10341 4.88539   2
   0  -7  -1 4.29458 3.93222   2
   0  -7   1 3.94071 0.97597   8
   0  -7  -1 0.19017 3.41527   4
   0  -7  -1 5.89593 0.82487  10
   0  -7  -1 3.44546 4.40580   4
   0  -7  -1 7.05031 0.87840   8
   0  -7   1 1.74290 4.88670   2
   0  -7   1 5.62581 0.76107  10
   0  -7  -1 1.54489 5.01207   1
   0  -7   1 3.26942 5.18507   1
   0  -7   1 4.68552 0.82728   6
   0  -7  -1 4.63927 0.95002   8
   0  -7   1 4.38812 0.69730  11
   0  -7  -1 5.81660 0.73897  11
   0  -7   1 5.49789 0.51862   9
   0   7   1 5.07589 0.85388   9
   0   7   1 5.38043 0.68649   9
   0   7  -1 3.99637 3.07303   3
   0   7  -1 4.98561 0.84781   6
   0   7  -1 4.53655 0.85952  10
   0   7   1 7.41758 5.94589   1
   0   7  -1 5.12712 0.67348   9
   0   7   1 5.79883 0.83466   6
   0   7  -1 5.88290 0.85250   9
   0   7  -1 6.45119 0.68797   5
   0   7   1 5.34381 3.86356   3
   0   7   1 6.81061 0.73303   5
   0   7  -1 4.43835 0.70001  11
   0   7  -1 2.58053 6.11435   1
   0   7  -1 -3.2859 3.51509   4
   0   7   1 5.57925 0.73492  11
  -1  -7  -1 895.221 41.2574   9
  -1  -7  -1 812.853 41.9274   8
   1  -7   1 870.255 41.4667  10
  -1  -7  -1 806.456 55.0272   1
   1  -7   1 773.093 48.5727   2
   1  -7   1 848.152 41.5603  11
  -1  -7  -1 872.917 57.7830   2
   1  -7   1 837.711 49.3313   4
  -1  -7  -1 765.596 41.6018   6
   1  -7   1 821.918 41.5871   5
  -1  -7  -1 765.327 50.9860   4
   1  -7   1 828.611 55.5928   3
   1  -7   1 836.020 41.3007   8
   1  -7   1 770.423 49.9053   4
  -1  -7  -1 832.740 41.8958  10
  -1  -7  -1 874.899 65.3098   4
   1  -7   1 845.859 41.2343   9
   1  -7   1 823.335 41.2766   9
   1  -7   1 818.975 50.8449   1
   1  -7   1 841.034 41.3905   8
  -1  -7  -1 792.848 41.5677   9
  -1  -7  -1 793.294 48.3386   3
  -1  -7  -1 852.607 41.1906   5
  -1   7  -1 790.549 51.8324   1
   1   7   1 799.144 41.5236  11
   1   7   1 796.808 54.8219   3
  -1   7  -1 808.740 41.1122   9
   1   7   1 747.678 41.6198  10
  -1   7  -1 786.658 41.2899  11
  -1   7  -1 837.579 41.2036   6
   1   7   1 826.046 41.5916   8
   1   7   1 912.290 41.7308   9
   1   7   1 818.491 41.6107   6
   1   7   1 855.430 41.3837   5
  -1   7  -1 821.515 49.6313   3
  -1   7  -1 852.507 41.4632   5
  -1   7  -1 877.579 49.2756   4
   1   7   1 848.015 53.7600   4
  -1   7  -1 745.119 41.3582   9
   2  -7   1 1177.30 68.2635   4
  -2  -7  -1 1076.89 76.9466   2
   2  -7   1 1174.06 78.8705   3
  -2  -7  -1 1067.64 56.9107   8
  -2  -7  -1 1032.60 56.7209  10
   2  -7   1 1119.63 56.3694   8
  -2  -7  -1 1054.13 72.7284   1
   2  -7   1 1062.00 65.6737   1
  -2  -7  -1 1135.94 55.8894   5
  -2  -7  -1 1116.02 56.3439   9
  -2  -7  -1 1074.12 76.3560   4
  -2  -7  -1 1004.93 56.3909   6
   2  -7   1 1076.99 56.3798   5
   2  -7   1 1140.45 55.7373   9
   2  -7   1 1176.91 68.0660   2
  -2  -7  -1 1084.76 68.7807   3
   2  -7   1 1130.65 55.7039   9
  -2   7  -1 1151.21 63.1195   2
   2   7   1 1123.76 73.3916   4
  -2   7  -1 1134.09 55.8760   9
   2   7   1 1179.95 56.5087   8
  -2   7  -1 1056.12 56.1129  11
  -2   7  -1 1126.25 67.0702   1
   2   7   1 1047.35 76.6424   3
  -2   7  -1 1151.46 56.3546   5
  -2   7  -1 1077.73 55.9418  10
  -2   7  -1 1155.51 55.8837   8
   2   7   1 1109.20 56.4422  11
  -2   7  -1 1223.72 56.9553   7
  -2   7  -1 1229.04 64.7994   4
   2   7   1 1163.79 72.5697   2
  -2   7  -1 1125.75 71.0535   3
   2   7   1 1073.16 72.1412   1
  -3  -7  -1 13.6276 11.6945   1
   3  -7   1 20.9529 16.7536   3
   3  -7   1 21.2453 7.64903   1
  -3  -7  -1 26.6456 12.3675   3
  -3  -7  -1 18.0177 2.92758   8
  -3  -7  -1 10.6181 13.9940   2
  -3  -7  -1 14.5858 2.13861   6
  -3  -7  -1 10.1264 12.8032   4
  -3  -7  -1 17.1690 2.00312   9
   3  -7   1 27.5616 11.2436   2
   3  -7   1 20.0583 6.75944   1
  -3  -7  -1 15.6429 2.46434  10
  -3   7  -1 15.9899 10.8117   3
   3   7   1 9.95388 10.8535   4
   3   7   1 20.9248 2.48614  10
   3   7   1 2.57206 12.2029   3
  -3   7  -1 17.5867 1.22146   6
   3   7   1 17.4568 2.32636  11
  -3   7  -1 24.9774 2.59826   5
  -3   7  -1 18.4020 7.24479   4
   3   7   1 31.3529 12.4638   1
   3   7   1 23.4741 11.5959   2
  -3   7  -1 14.6475 1.65150  10
  -3   7  -1 16.6321 6.09031   2
  -3   7  -1 16.3361 1.63048   8
  -3   7  -1 16.9852 2.03548  11
  -3   7  -1 17.4435 1.59310   9
   4  -7   1 286.921 26.5239   1
   4  -7   1 285.996 14.8752   6
  -4  -7  -1 222.183 39.8549   2
   4  -7   1 240.003 39.2647   2
  -4  -7  -1 280.712 16.5674  10
  -4  -7  -1 305.730 15.9397   9
  -4  -7  -1 270.180 42.3866   4
   4  -7   1 295.259 32.0488   4
  -4  -7  -1 305.400 16.1832   6
   4  -7   1 324.805 28.7718   1
  -4  -7  -1 289.395 36.9227   3
  -4  -7  -1 315.283 17.3341   8
  -4  -7  -1 288.347 36.3629   1
   4   7   1 272.154 16.1746  11
   4   7   1 320.254 43.0121   3
  -4   7  -1 308.524 15.5646  10
   4   7   1 309.216 15.6690   7
   4   7   1 320.104 36.8836   4
  -4   7  -1 294.863 37.1712   3
   4   7   1 228.980 36.1170   2
  -4   7  -1 304.137 15.3898   9
   4   7   1 312.773 35.7836   1
  -4   7  -1 276.129 25.6499   2
  -4   7  -1 303.088 15.6741   8
  -4   7  -1 294.190 15.9150  11
  -4   7  -1 288.757 16.0748   5
  -4   7  -1 282.007 15.1017   6
  -4   7  -1 268.977 27.4449   4
  -5  -7  -1 34.3315 4.86164   8
  -5  -7  -1 36.7450 4.46291  10
   5  -7   1 30.5963 2.24659   6
  -5  -7  -1 34.4816 3.61765   6
  -5  -7  -1 31.7509 3.27624   9
   5   7   1 33.6518 2.97525   7
   5   7   1 36.3849 4.14434  11
  -5   7  -1 34.0935 3.79193   5
  -5   7  -1 30.3541 3.05110   8
  -5   7  -1 31.7711 2.72155   9
  -5   7  -1 31.5335 2.96457  10
  -5   7  -1 34.1433 2.54483   6
  -5   7  -1 28.9693 3.43925  11
  -6  -7  -1 37.8873 5.02346  10
  -6  -7  -1 43.1391 4.46624   6
  -6  -7  -1 43.4730 6.07013   8
  -6  -7  -1 39.4004 3.97493   9
  -6   7  -1 42.1493 3.45806   9
  -6   7  -1 37.3369 3.11453   6
  -6   7  -1 40.1638 3.98925   8
  -6   7  -1 38.3125 4.52363   5
   6   7   1 41.6359 3.47069   7
   6   7   1 36.7309 4.56481  11
  -6   7  -1 37.0441 3.63574  10
  -7  -7  -1 77.5589 6.70998   6
  -7  -7  -1 78.4381 7.43044  10
  -7  -7  -1 91.4674 6.68153   9
  -7  -7  -1 80.3214 8.32678   8
  -7   7  -1 82.4827 5.60135   6
  -7   7  -1 89.1790 6.37869  10
  -7   7  -1 82.2885 7.01124   5
   7   7   1 88.5493 5.78326   7
  -7   7  -1 83.5586 5.86293   9
  -7   7  -1 92.5714 6.68273   8
  -8  -7  -1 0.65403 3.39820   8
  -8  -7  -1 3.43112 3.06156  10
  -8  -7  -1 2.15358 2.27427   9
  -8  -7  -1 1.32555 2.48789   6
   8   7   1 4.95586 2.94376   7
  -8   7  -1 4.74593 3.00626   5
  -8   7  -1 2.53197 1.62778   6
  -8   7  -1 2.55077 2.25196   8
  -8   7  -1 3.22492 2.32848  10
  -9  -7  -1 31.5793 4.39950   9
  -9  -7  -1 30.2634 6.32846   8
  -9  -7  -1 34.7870 8.45676  10
  -9  -7  -1 24.4187 4.55086   6
  -9   7  -1 31.7836 5.12368   5
  -9   7  -1 27.7166 3.96846   6
  -9   7  -1 24.1143 3.51106   9
  -9   7  -1 24.2950 4.23707   8
  -9   7  -1 27.2556 4.13702  10
 -10  -7  -1 5.92796 3.61921   6
 -10  -7  -1 5.61753 3.18907   9
 -10  -7  -1 7.41329 4.03625  10
 -10  -7  -1 7.76847 4.94692   8
 -10  -7  -1 2.58602 3.67295   5
 -10   7  -1 5.86002 3.71794   5
 -10   7  -1 1.06530 2.62890   8
 -10   7  -1 2.58772 2.11800   9
 -10   7  -1 4.54991 2.31699   6
 -10   7  -1 6.18927 3.05277  10
 -11  -7  -1 0.98998 7.39707   8
 -11  -7  -1 6.63987 4.55025  10
 -11  -7  -1 1.12676 4.19131   5
 -11  -7  -1 9.23449 3.89471   9
 -11  -7  -1 2.39997 3.71769   6
 -11   7  -1 2.15718 2.98926   8
 -11   7  -1 9.16927 5.11293   5
 -11   7  -1 2.29817 5.13825  10
 -11   7  -1 6.17469 2.58692   6
 -11   7  -1 9.10583 2.88148   9
 -11  -8   1 0.32436 4.37878  10
 -11  -8   1 -2.5901 5.07539   9
 -11  -8   1 3.55759 4.26803   5
 -11  -8   1 -2.7347 4.96986   8
 -11   8   1 -4.1013 2.57764   8
 -11   8   1 -2.4693 3.80179  11
 -11   8   1 0.97890 2.55880   9
 -11   8   1 8.95280 3.71035  10
 -11   8   1 1.55577 4.10595   5
 -10  -8   1 -4.3358 2.84900   6
 -10  -8   1 -2.2344 3.40509  10
 -10  -8   1 3.85927 3.97510   5
 -10  -8   1 -3.9647 4.32653   8
 -10  -8   1 -0.9578 2.78432   9
 -10   8   1 -0.4692 2.49282  10
 -10   8   1 3.11154 3.53069   5
 -10   8   1 -2.0447 1.73887   6
 -10   8   1 1.12633 2.82689   8
 -10   8   1 -2.4870 1.84791   9
 -10   8   1 0.86156 3.14451  11
  -9  -8   1 0.51254 3.96032   8
  -9  -8   1 5.41114 3.75630  10
  -9  -8   1 2.63076 2.71061   9
  -9  -8   1 1.70885 2.80696   6
  -9  -8   1 0.62158 3.24752   5
  -9   8   1 0.53033 1.46994   6
  -9   8   1 2.82313 3.31823  11
  -9   8   1 1.31851 2.70050   8
  -9   8   1 3.86005 2.53398  10
   9   8  -1 3.41381 2.26141   7
  -9   8   1 1.94402 2.02932   9
  -9   8   1 2.20894 3.30638   5
  -8  -8   1 45.0745 6.41113  10
  -8  -8   1 31.2373 4.56893   9
  -8  -8   1 36.1160 7.01494   8
  -8  -8   1 38.5156 5.23816   6
  -8   8   1 41.7233 4.72814  10
  -8   8   1 47.6472 5.47920   8
  -8   8   1 40.8269 4.12767   9
   8   8  -1 47.1769 4.38351   7
  -8   8   1 43.5189 3.67091   6
  -8   8   1 43.5961 5.39009   5
  -8   8   1 42.4701 5.25218  11
  -7  -8   1 112.551 8.10276   9
   7  -8  -1 113.032 6.21129   9
  -7  -8   1 95.9972 9.87271   8
  -7  -8   1 111.157 8.39858   6
  -7  -8   1 113.508 9.43329  10
   7  -8  -1 116.068 6.07522   9
  -7   8   1 120.072 6.97444   6
  -7   8   1 126.791 8.05236  10
  -7   8   1 132.282 8.55664  11
   7   8  -1 106.301 8.84364  11
  -7   8   1 139.591 8.82360   5
   7   8  -1 124.043 7.78770   7
  -7   8   1 116.372 7.48766   9
  -7   8   1 124.079 8.34405   8
  -6  -8   1 67.3309 5.43453   9
  -6  -8   1 55.1926 5.20229   6
   6  -8  -1 63.3691 3.55397   9
  -6  -8   1 73.5065 6.59330  10
   6  -8  -1 59.4410 3.58228   9
  -6  -8   1 60.0708 7.00723   8
   6  -8  -1 62.0771 3.77894   6
  -6   8   1 72.0897 5.48727  11
  -6   8   1 75.0819 5.14337  10
  -6   8   1 65.9601 5.51333   5
  -6   8   1 67.9614 4.64313   9
   6   8  -1 59.1792 4.89622   7
   6   8  -1 64.6780 5.88020  11
  -6   8   1 64.8353 4.05705   6
  -6   8   1 70.9967 6.04650   8
   5  -8  -1 178.242 8.89254   9
  -5  -8   1 180.231 12.0644   8
  -5  -8   1 178.239 11.2232  10
   5  -8  -1 171.376 8.87980   6
  -5  -8   1 153.986 10.5548   9
   5  -8  -1 172.997 8.97168   9
  -5  -8   1 165.824 10.6467   6
   5   8  -1 158.825 11.0985  11
  -5   8   1 163.088 10.2800  10
  -5   8   1 189.987 10.2202   8
  -5   8   1 166.519 9.55906   9
   5   8  -1 178.962 10.1021   7
  -5   8   1 178.479 10.3915   5
  -5   8   1 169.660 9.03533   6
  -5   8   1 160.473 10.7647  11
  -4  -8   1 22.5183 12.9544   3
  -4  -8   1 16.5343 12.8727   1
  -4  -8   1 -4.0550 18.7912   2
   4  -8  -1 5.50672 8.71365   1
  -4  -8   1 16.5023 2.93744  10
  -4  -8   1 20.4776 2.76036   6
   4  -8  -1 13.0652 1.45705   9
   4  -8  -1 27.0201 16.0483   2
  -4  -8   1 0.55876 15.3190   4
   4  -8  -1 15.6461 1.03650   6
   4  -8  -1 0.43839 8.93374   1
   4  -8  -1 27.7142 15.3447   4
   4  -8  -1 16.9098 1.34225   9
  -4  -8   1 21.3707 3.60585   8
   4  -8  -1 37.6694 23.6559   3
  -4  -8   1 16.1199 2.30036   9
   4   8  -1 17.8026 2.33342   7
   4   8  -1 25.1812 13.5522   1
  -4   8   1 18.4379 2.18473   8
  -4   8   1 15.0496 11.3404   4
  -4   8   1 31.7372 11.4317   2
  -4   8   1 17.3876 1.84898   9
  -4   8   1 17.3137 2.03055  10
  -4   8   1 20.8281 2.58911   5
  -4   8   1 17.2608 2.31431  11
   4   8  -1 16.1497 2.59377  11
  -4   8   1 19.5765 1.17135   6
   4   8  -1 3.30510 15.1996   2
   4   8  -1 13.4457 18.4109   3
  -4   8   1 48.5188 18.6479   3
   4   8  -1 13.0679 14.8339   4
  -3  -8   1 124.608 7.32295   6
  -3  -8   1 130.740 24.4281   1
  -3  -8   1 94.4986 17.9771   3
   3  -8  -1 125.059 20.9034   2
  -3  -8   1 128.088 7.17813   9
   3  -8  -1 105.154 20.2289   4
   3  -8  -1 94.8397 24.6270   3
  -3  -8   1 121.583 8.21073   8
   3  -8  -1 101.311 18.5977   1
   3  -8  -1 123.373 6.31486   9
   3  -8  -1 120.850 6.47499   9
  -3  -8   1 150.335 29.9129   4
  -3  -8   1 116.289 7.81874  10
  -3  -8   1 114.390 27.5953   2
   3   8  -1 121.731 7.34409  11
  -3   8   1 135.127 15.6401   2
   3   8  -1 114.079 22.3670   1
  -3   8   1 113.977 7.04623   5
   3   8  -1 90.8214 19.8623   4
  -3   8   1 143.151 28.0974   3
  -3   8   1 117.955 6.71870  10
   3   8  -1 154.608 25.3549   2
  -3   8   1 108.713 18.6950   4
  -3   8   1 124.577 6.91605  11
   3   8  -1 107.346 7.21344  10
  -3   8   1 116.554 6.69988   8
   2  -8  -1 334.679 29.2708   2
   2  -8  -1 278.269 26.9755   1
   2  -8  -1 291.918 15.3905   9
   2  -8  -1 234.460 31.9534   3
  -2  -8   1 295.493 15.9252   9
  -2  -8   1 269.772 16.5199   8
  -2  -8   1 277.168 30.7944   1
  -2  -8   1 327.427 15.3133   5
  -2  -8   1 298.153 25.3400   3
  -2  -8   1 286.798 15.9624   6
  -2  -8   1 322.545 36.0318   4
  -2  -8   1 307.926 16.4675  10
  -2  -8   1 314.063 35.2458   2
   2  -8  -1 311.429 15.5185   9
   2  -8  -1 302.235 28.3571   4
  -2   8   1 298.140 15.4975   8
  -2   8   1 321.354 15.8456   5
  -2   8   1 327.316 28.2099   3
  -2   8   1 282.240 24.4325   4
  -2   8   1 328.645 24.6009   2
  -2   8   1 303.745 15.6045  10
  -2   8   1 302.899 15.3908   9
   2   8  -1 310.444 16.1400  10
   2   8  -1 334.889 32.3507   4
   2   8  -1 317.361 16.1204   8
   2   8  -1 289.500 30.3106   1
  -2   8   1 287.819 15.5741  11
   2   8  -1 284.405 15.9299  11
   2   8  -1 329.557 31.5760   2
   2   8  -1 307.947 34.9471   3
  -2   8   1 297.841 27.8768   1
  -1  -8   1 505.414 26.5704  10
  -1  -8   1 492.965 40.0531   1
   1  -8  -1 511.255 38.4620   1
  -1  -8   1 489.571 26.2018   6
   1  -8  -1 525.819 37.6735   4
  -1  -8   1 592.935 34.0692   3
   1  -8  -1 504.654 36.4926   2
  -1  -8   1 532.240 42.9806   4
  -1  -8   1 565.704 25.7785   9
   1  -8  -1 540.791 41.4141   3
  -1  -8   1 554.833 43.9957   2
   1  -8  -1 523.175 25.8896   9
   1  -8  -1 535.050 25.7435   6
  -1  -8   1 540.615 25.7717   5
  -1  -8   1 491.434 26.2016   9
   1  -8  -1 491.332 34.6183   4
   1  -8  -1 505.809 26.1998   5
  -1  -8   1 510.418 26.7135   8
   1  -8  -1 471.281 25.9242   9
  -1   8   1 559.696 26.1552   9
   1   8  -1 485.455 26.1453  11
   1   8  -1 515.900 39.2318   4
  -1   8   1 496.804 25.6810   9
   1   8  -1 497.988 40.3513   3
   1   8  -1 517.974 26.2710   6
   1   8  -1 528.851 26.3478  10
  -1   8   1 509.973 25.7078   6
   1   8  -1 525.950 25.9261   5
  -1   8   1 518.545 25.9834  10
   1   8  -1 492.578 36.4108   2
   1   8  -1 474.955 26.4506   8
  -1   8   1 520.892 39.2507   1
  -1   8   1 452.126 33.4688   3
  -1   8   1 487.519 25.9873   8
   1   8  -1 545.909 40.4756   1
  -1   8   1 474.870 25.8320  11
  -1   8   1 505.561 34.8656   4
  -1   8   1 534.763 26.0109   5
   0  -8   1 38.9909 9.86319   2
   0  -8  -1 17.7203 6.48825   4
   0  -8  -1 24.7118 1.78503   5
   0  -8   1 22.0409 1.78088   6
   0  -8   1 26.5243 2.17116   8
   0  -8  -1 22.1665 1.84271   6
   0  -8  -1 24.4338 1.43518   9
   0  -8  -1 24.7758 2.16833  10
   0  -8  -1 23.0473 6.08523   3
   0  -8   1 18.8468 6.58859   3
   0  -8   1 19.0708 1.91367  10
   0  -8   1 24.7546 6.51082   4
   0  -8  -1 11.7604 7.57093   1
   0  -8   1 14.6803 7.59905   1
   0  -8   1 18.5597 6.28504   2
   0  -8   1 23.1219 1.40479   9
   0  -8  -1 23.2868 1.86417   9
   0  -8  -1 20.3901 6.15861   2
   0  -8   1 23.8128 1.78630   5
   0  -8  -1 20.3150 7.90552   4
   0  -8  -1 14.9786 7.47475   2
   0  -8  -1 24.5088 2.01203   8
   0  -8   1 20.4257 1.81144   9
   0  -8   1 37.1923 8.85747   4
   0   8   1 34.5192 7.90422   3
   0   8   1 19.6520 1.55837   9
   0   8  -1 23.9225 1.78702   6
   0   8  -1 20.3465 1.60777  11
   0   8  -1 16.9623 6.31868   4
   0   8  -1 17.2878 7.57060   1
   0   8  -1 23.7554 1.61313   9
   0   8   1 22.5969 9.47256   1
   0   8   1 22.5162 1.66163  11
   0   8  -1 21.5798 6.42179   3
   0   8  -1 22.6783 1.52330   5
   0   8   1 25.4390 1.78345   6
   0   8  -1 24.6043 1.81096   9
  -1  -8  -1 318.904 16.3522   9
  -1  -8  -1 246.570 35.0934   4
  -1  -8  -1 301.884 16.3673   6
  -1  -8  -1 324.525 23.2754   3
  -1  -8  -1 311.993 29.6134   1
   1  -8   1 319.012 16.3380   5
   1  -8   1 283.656 23.3380   2
   1  -8   1 305.554 15.9860   9
  -1  -8  -1 315.256 16.6867  10
  -1  -8  -1 324.258 26.4803   4
   1  -8   1 329.370 15.9394   9
  -1  -8  -1 269.102 30.1849   2
  -1  -8  -1 334.387 15.9001   5
   1  -8   1 313.629 29.6661   3
   1  -8   1 324.799 23.1295   2
  -1  -8  -1 342.715 15.9142   9
   1  -8   1 310.361 25.7543   1
  -1  -8  -1 314.455 16.7287   8
   1  -8   1 324.257 16.0714   8
   1  -8   1 323.584 25.7521   4
   1  -8   1 255.205 28.4221   4
   1  -8   1 288.139 17.0066  10
   1   8   1 313.547 16.2955  11
  -1   8  -1 318.848 16.0769   9
   1   8   1 293.413 16.2585   5
  -1   8  -1 328.721 15.7759   9
   1   8   1 305.675 16.2193   8
  -1   8  -1 289.432 15.9496  11
   1   8   1 321.763 16.4265  10
  -1   8  -1 341.300 24.4940   3
   1   8   1 301.998 27.1098   4
  -1   8  -1 330.866 15.9186   6
   1   8   1 302.263 29.1199   3
   1   8   1 284.852 29.0222   1
   1   8   1 299.583 16.2881   6
  -1   8  -1 314.676 26.9726   1
  -1   8  -1 320.802 23.8591   4
   1   8   1 336.043 26.6805   2
  -2  -8  -1 34.7964 2.92952   6
  -2  -8  -1 31.1590 3.34132   8
   2  -8   1 33.3410 10.0652   1
  -2  -8  -1 9.00552 10.2868   4
   2  -8   1 19.9337 8.53047   2
   2  -8   1 36.5722 1.98816   9
  -2  -8  -1 20.8104 8.32626   3
  -2  -8  -1 11.8487 12.4382   2
  -2  -8  -1 29.1494 3.13057  10
   2  -8   1 39.1728 10.5919   4
   2  -8   1 38.2191 2.04342   9
   2  -8   1 59.3106 16.0042   3
  -2  -8  -1 28.0414 11.5937   1
  -2  -8  -1 33.0483 2.75180   9
   2   8   1 25.0352 10.7127   4
   2   8   1 40.3626 13.8320   3
   2   8   1 32.8780 2.54693   5
  -2   8  -1 46.2566 10.5431   1
  -2   8  -1 35.2649 2.45145  11
  -2   8  -1 32.5802 2.23003  10
  -2   8  -1 39.3268 10.0413   3
  -2   8  -1 58.7273 10.3419   4
  -2   8  -1 38.7696 2.75116   5
   2   8   1 32.4354 10.4704   2
   2   8   1 17.5759 10.0998   1
   2   8   1 27.4058 2.76264  11
  -2   8  -1 28.7170 7.60437   2
  -2   8  -1 33.8405 2.10743   9
  -2   8  -1 33.6558 2.15459   8
   2   8   1 30.2825 2.93264  10
   3  -8   1 20.6018 8.61733   1
  -3  -8  -1 1.37148 7.63836   3
  -3  -8  -1 8.77428 2.48149   8
  -3  -8  -1 8.74282 1.72744   9
   3  -8   1 -15.060 15.8421   3
  -3  -8  -1 -16.333 14.4638   4
  -3  -8  -1 -10.481 9.98624   1
  -3  -8  -1 9.00747 2.18714  10
   3  -8   1 -1.8909 9.15731   4
  -3  -8  -1 12.0003 14.7814   2
   3  -8   1 13.0788 7.10955   1
   3  -8   1 5.46609 10.2763   2
  -3  -8  -1 12.5448 2.08151   6
  -3   8  -1 12.4973 1.44446  10
  -3   8  -1 13.5918 12.6925   3
  -3   8  -1 13.0148 5.56485   2
   3   8   1 18.7239 11.0603   1
   3   8   1 3.86561 9.09164   4
   3   8   1 10.6026 2.06835  11
  -3   8  -1 10.6781 1.24692   8
  -3   8  -1 15.5127 0.82051   6
  -3   8  -1 14.5501 2.07779   5
  -3   8  -1 11.7802 1.75722  11
   3   8   1 2.03875 10.6675   2
   3   8   1 3.50962 13.0150   3
  -3   8  -1 13.8305 1.40578   9
  -3   8  -1 6.14967 8.42973   4
  -4  -8  -1 139.882 9.23376  10
   4  -8   1 158.636 20.1256   1
   4  -8   1 109.878 17.3285   1
  -4  -8  -1 168.015 33.4816   4
  -4  -8  -1 101.488 25.2672   1
  -4  -8  -1 138.150 8.42203   9
  -4  -8  -1 152.570 25.8677   3
  -4  -8  -1 156.247 8.87727   6
   4  -8   1 93.3331 23.1052   2
   4  -8   1 147.955 24.1563   4
  -4  -8  -1 119.140 31.8329   2
  -4  -8  -1 158.189 10.0031   8
  -4   8  -1 137.380 8.39516  11
   4   8   1 130.565 32.0701   3
   4   8   1 135.799 8.77175  11
   4   8   1 139.136 26.2898   4
   4   8   1 138.324 24.8749   1
  -4   8  -1 140.465 7.93849  10
  -4   8  -1 98.4855 24.6877   3
  -4   8  -1 141.357 19.5306   4
  -4   8  -1 146.444 17.3909   2
  -4   8  -1 143.032 8.62758   5
  -4   8  -1 139.554 7.46519   6
  -4   8  -1 152.460 7.98720   8
   4   8   1 160.734 30.2471   2
  -4   8  -1 148.349 7.89616   9
   5  -8   1 7.93190 0.88678   6
  -5  -8  -1 5.96397 2.97605   8
  -5  -8  -1 4.72280 2.43290  10
  -5   8  -1 5.70570 1.34961   9
  -5   8  -1 5.52026 2.06525   5
  -5   8  -1 7.56152 1.72748   8
   5   8   1 7.27447 1.77201   7
  -5   8  -1 5.00987 1.79485  10
  -5   8  -1 7.75535 1.20235   6
  -6  -8  -1 61.9924 7.96031  10
   6  -8   1 67.4822 3.89993   6
  -6  -8  -1 63.2361 6.94894   8
  -6  -8  -1 67.9347 5.73344   6
  -6  -8  -1 64.8134 5.39114   9
  -6   8  -1 75.6801 4.73370   6
  -6   8  -1 65.0205 5.69028   5
  -6   8  -1 63.2399 4.61649   9
  -6   8  -1 56.5249 5.24765  11
   6   8   1 65.2523 5.80114  11
   6   8   1 70.1789 4.97477   7
  -6   8  -1 69.6362 5.00614  10
  -6   8  -1 74.0115 5.19365   8
  -7  -8  -1 69.8123 7.27530  10
  -7  -8  -1 72.1072 8.27593   8
  -7  -8  -1 81.5297 6.38380   9
  -7  -8  -1 77.1802 6.52154   6
  -7   8  -1 79.7034 6.74028   5
  -7   8  -1 84.5749 6.56602  11
  -7   8  -1 90.1456 5.33888   6
   7   8   1 71.3449 5.43956   7
  -7   8  -1 84.7434 6.06062   8
  -7   8  -1 82.7692 5.95608  10
  -7   8  -1 68.8630 5.38284   9
   7   8   1 80.4012 7.13222  11
  -8  -8  -1 4.15451 4.15064   8
  -8  -8  -1 8.45360 2.87952   9
  -8  -8  -1 3.01674 3.26265  10
  -8  -8  -1 3.68828 2.85534   6
  -8   8  -1 8.27527 3.48977   9
  -8   8  -1 6.66258 2.42209  10
   8   8   1 4.87571 1.92991   7
  -8   8  -1 5.21524 3.14706   5
  -8   8  -1 10.0348 2.04368   6
  -8   8  -1 8.50076 3.16741  11
  -8   8  -1 6.89775 2.56482   8
  -9  -8  -1 -2.1647 2.93399  10
  -9  -8  -1 1.28323 2.52987   9
  -9  -8  -1 2.34197 4.08318   5
  -9  -8  -1 1.27115 2.89685   6
  -9   8  -1 0.00897 3.09338   5
  -9   8  -1 -0.1144 2.21533  10
  -9   8  -1 2.31915 1.69261   6
  -9   8  -1 1.19511 2.28439   8
  -9   8  -1 -0.9419 1.71373   9
  -9   8  -1 1.75167 3.00571  11
 -10  -8  -1 7.52864 4.73118   8
 -10  -8  -1 1.54640 3.67753  10
 -10  -8  -1 4.90275 3.11474   9
 -10  -8  -1 1.49693 3.34385   6
 -10  -8  -1 6.41303 4.10168   5
 -10   8  -1 1.95021 3.70486   5
 -10   8  -1 1.83093 2.40635   8
 -10   8  -1 6.29725 2.87747  10
 -10   8  -1 3.44543 2.16325   9
 -10   8  -1 2.78555 2.11577   6
 -10   8  -1 3.71799 3.47444  11
 -11  -8  -1 21.1170 5.85270   6
 -11  -8  -1 19.6449 5.92937  10
 -11  -8  -1 20.9289 5.67796   5
 -11  -8  -1 35.7720 7.73988   8
 -11   8  -1 25.7498 5.10130  11
 -11   8  -1 21.3071 4.19167   8
 -11   8  -1 16.9503 4.01655  10
 -11   8  -1 28.6162 5.69222   5
 -11   8  -1 22.3725 3.74088   9
 -11  -9   1 12.7837 4.57640   6
 -11  -9   1 19.3248 5.17053   5
 -11  -9   1 12.5452 5.37437  10
 -11  -9   1 11.3355 6.09309   8
 -11  -9   1 18.4745 4.52788   9
 -11   9   1 21.9630 4.23252   8
 -11   9   1 15.4043 4.54040  11
 -11   9   1 10.2613 3.11760   9
 -11   9   1 6.86426 4.65910   5
 -11   9   1 12.3597 3.60588  10
 -10  -9   1 92.4941 9.32810   9
 -10  -9   1 102.238 9.64629   6
 -10  -9   1 143.377 11.9077  10
 -10  -9   1 121.150 10.1043   5
 -10  -9   1 114.113 13.0268   8
 -10   9   1 136.650 10.1949   5
 -10   9   1 121.047 8.50290   9
 -10   9   1 136.270 9.92127  11
 -10   9   1 123.217 9.02218  10
 -10   9   1 97.4596 8.55914   8
  -9  -9   1 3.10842 3.75358   5
  -9  -9   1 -2.0407 2.58720   6
  -9  -9   1 -0.4141 2.53426   9
  -9  -9   1 2.17243 4.56040   8
  -9  -9   1 6.60193 4.42055  10
  -9   9   1 -2.3816 2.17446  10
  -9   9   1 -1.2068 2.75261  11
   9   9  -1 0.35402 2.14415   7
  -9   9   1 2.19694 1.60918   6
  -9   9   1 3.11025 1.97876   9
  -9   9   1 2.48296 3.21456   5
  -9   9   1 0.11653 2.12949   8
  -8  -9   1 304.756 21.7648   8
  -8  -9   1 327.186 19.1897   6
  -8  -9   1 358.258 20.8936  10
  -8  -9   1 300.174 18.8624   9
  -8   9   1 292.493 18.4433   8
  -8   9   1 316.046 18.0053   9
  -8   9   1 335.212 19.2949   5
  -8   9   1 353.951 19.2128  11
   8   9  -1 325.141 18.2161   7
  -8   9   1 332.489 17.3828   6
  -8   9   1 345.415 18.5444  10
  -7  -9   1 137.861 9.40265   9
   7  -9  -1 130.621 7.56249   6
  -7  -9   1 142.502 10.7696  10
  -7  -9   1 137.303 9.63760   6
  -7  -9   1 137.290 11.7311   8
   7   9  -1 141.305 10.2990  11
  -7   9   1 151.007 9.10134  10
  -7   9   1 143.884 9.75545   5
   7   9  -1 157.469 9.17079   7
  -7   9   1 134.661 9.12764   8
  -7   9   1 143.219 8.64322   9
  -7   9   1 147.661 9.49239  11
  -7   9   1 139.184 7.93010   6
  -6  -9   1 2.16866 2.15707   6
  -6  -9   1 2.44377 3.07009   8
   6  -9  -1 1.57954 0.71454   6
  -6  -9   1 2.58127 2.69686  10
   6  -9  -1 2.41558 0.43490   9
  -6  -9   1 3.48834 1.87986   9
  -6   9   1 3.99150 1.46074   9
  -6   9   1 1.87607 1.54348   8
  -6   9   1 3.70412 2.07161  11
  -6   9   1 2.84953 0.95285   6
  -6   9   1 2.70525 2.07813   5
  -6   9   1 2.34753 1.64454  10
   6   9  -1 4.37408 2.48846  11
   6   9  -1 -1.6710 1.50688   7
  -5  -9   1 2.71716 1.61311   9
  -5  -9   1 1.18914 2.66091   8
   5  -9  -1 2.60498 0.49975   6
   5  -9  -1 2.86151 0.57945   9
  -5  -9   1 5.44190 2.02409   6
  -5  -9   1 2.05316 2.21992  10
   5  -9  -1 4.14073 0.70163   9
  -5   9   1 0.70808 1.54506  11
  -5   9   1 3.39597 2.11881   5
   5   9  -1 0.34725 1.47447   7
  -5   9   1 3.21134 0.67468   6
  -5   9   1 2.43556 1.42269  10
  -5   9   1 0.84857 1.19548   8
  -5   9   1 1.25816 1.06268   9
   5   9  -1 1.26920 1.83366  11
   4  -9  -1 433.366 43.7226   2
   4  -9  -1 373.582 35.0895   1
  -4  -9   1 409.071 21.3347   8
   4  -9  -1 402.643 43.5059   4
   4  -9  -1 438.823 56.3399   3
   4  -9  -1 359.925 18.3553   9
  -4  -9   1 368.953 19.5305   9
  -4  -9   1 299.876 50.3033   2
  -4  -9   1 339.472 20.2662  10
   4  -9  -1 371.861 33.9302   1
  -4  -9   1 383.052 19.7553   6
  -4  -9   1 348.769 38.9463   3
  -4  -9   1 396.878 51.2619   4
   4  -9  -1 360.466 18.4889   9
  -4  -9   1 288.140 40.3056   1
   4   9  -1 363.712 19.8448  11
   4   9  -1 315.513 40.2078   4
  -4   9   1 361.984 19.2336  11
  -4   9   1 362.455 19.0088   8
  -4   9   1 344.828 18.7898   9
   4   9  -1 388.160 41.2297   1
   4   9  -1 297.759 49.3812   3
  -4   9   1 343.475 41.3860   3
   4   9  -1 337.349 41.6411   2
  -4   9   1 349.486 19.4280   5
  -4   9   1 371.599 19.0124  10
  -4   9   1 347.318 32.9643   4
  -4   9   1 386.554 31.5609   2
   4   9  -1 360.800 19.4692   7
  -3  -9   1 498.478 51.3332   4
   3  -9  -1 442.323 22.4686   9
  -3  -9   1 483.013 23.4081   6
   3  -9  -1 438.153 36.3984   1
  -3  -9   1 422.958 23.1225   9
   3  -9  -1 440.997 22.3320   9
  -3  -9   1 332.288 39.8368   1
  -3  -9   1 443.720 24.2790   8
   3  -9  -1 484.120 50.5183   3
  -3  -9   1 461.207 38.7308   3
   3  -9  -1 395.003 40.0977   4
  -3  -9   1 358.269 47.9952   2
   3  -9  -1 470.375 41.6946   2
  -3   9   1 487.243 40.4514   1
  -3   9   1 412.958 22.5586   8
  -3   9   1 482.599 35.8667   4
  -3   9   1 493.909 41.6370   3
   3   9  -1 429.086 42.4351   2
  -3   9   1 435.021 22.5047   9
  -3   9   1 438.207 22.6855  10
   3   9  -1 547.659 45.2626   1
   3   9  -1 451.414 23.3975  11
  -3   9   1 417.205 23.0019   5
  -3   9   1 443.168 35.9246   2
   3   9  -1 420.197 42.4904   4
   3   9  -1 437.412 49.3082   3
  -3   9   1 447.675 22.8275  11
   2  -9  -1 177.399 9.04284   9
  -2  -9   1 162.197 9.48169   9
  -2  -9   1 168.175 9.56448   6
  -2  -9   1 175.033 10.0872  10
   2  -9  -1 178.430 8.96639   9
  -2  -9   1 135.507 25.7378   1
   2  -9  -1 164.346 21.5984   1
   2  -9  -1 210.295 22.5055   2
  -2  -9   1 183.523 8.78540   5
  -2  -9   1 157.498 27.0093   2
   2  -9  -1 193.796 23.0250   4
   2  -9  -1 171.091 28.6734   3
  -2  -9   1 148.426 10.1138   8
  -2  -9   1 159.701 28.2793   4
   2   9  -1 170.002 9.20537   5
  -2   9   1 170.348 23.2400   3
   2   9  -1 196.035 25.4395   4
   2   9  -1 147.940 26.4690   3
   2   9  -1 171.661 9.60439  11
  -2   9   1 157.311 29.1701   1
  -2   9   1 162.305 9.08485  10
  -2   9   1 174.547 8.86260   9
  -2   9   1 169.071 9.08307  11
  -2   9   1 165.111 9.04215   8
   2   9  -1 162.599 23.6782   2
   2   9  -1 214.541 24.8148   1
  -2   9   1 168.119 20.6906   4
  -2   9   1 166.805 17.5659   2
   2   9  -1 163.922 9.62451  10
  -2   9   1 177.868 9.34143   5
  -1  -9   1 715.669 35.6877  10
  -1  -9   1 698.631 47.2990   4
   1  -9  -1 657.777 46.0594   2
  -1  -9   1 737.764 42.6763   3
   1  -9  -1 729.881 34.8995   9
  -1  -9   1 705.363 34.7834   5
  -1  -9   1 687.434 53.9592   2
   1  -9  -1 690.897 34.9795   8
  -1  -9   1 712.899 35.8390   8
   1  -9  -1 700.691 49.1083   1
  -1  -9   1 692.807 35.2552   9
  -1  -9   1 740.577 34.7126   9
   1  -9  -1 713.158 34.7362   6
   1  -9  -1 720.405 52.2194   3
   1  -9  -1 719.059 46.5364   4
   1  -9  -1 718.607 35.1823  10
   1  -9  -1 680.756 47.3887   4
   1  -9  -1 671.661 35.0796   9
  -1  -9   1 743.756 55.0318   4
  -1  -9   1 671.120 51.2678   1
   1   9  -1 711.909 35.3821  10
  -1   9   1 659.609 45.2729   4
  -1   9   1 690.429 34.7121   6
   1   9  -1 666.478 35.2292   6
   1   9  -1 694.849 35.1178   5
   1   9  -1 711.865 53.4694   3
  -1   9   1 718.950 50.9003   1
  -1   9   1 639.034 34.8213  11
  -1   9   1 718.271 43.9543   3
   1   9  -1 655.150 35.1360   8
  -1   9   1 666.289 34.6628   9
  -1   9   1 679.176 34.9507   5
  -1   9   1 698.134 35.0109  10
   1   9  -1 645.547 35.2032  11
  -1   9   1 660.895 35.0373   8
   1   9  -1 666.051 48.9379   4
   0  -9  -1 699.936 32.9225   9
   0  -9   1 672.049 43.5132   3
   0  -9  -1 689.031 33.6332  10
   0  -9   1 694.132 47.6708   1
   0  -9  -1 641.862 47.5973   4
   0  -9   1 657.851 42.7829   4
   0  -9   1 635.417 47.4253   4
   0  -9   1 622.477 43.3122   2
   0  -9   1 648.042 33.1967   5
   0  -9  -1 642.506 33.4745   8
   0  -9  -1 663.306 43.9989   2
   0  -9   1 667.260 33.2030   6
   0  -9  -1 594.088 46.3917   1
   0  -9   1 616.831 46.5977   2
   0  -9   1 658.964 33.5698  10
   0  -9  -1 624.697 33.2871   9
   0  -9   1 701.536 32.9372   9
   0  -9  -1 673.501 33.2426   6
   0  -9   1 673.934 33.5930   8
   0  -9  -1 616.285 45.1487   2
   0  -9  -1 653.704 44.8779   4
   0  -9  -1 683.777 43.4765   3
   0   9  -1 617.657 42.8105   4
   0   9   1 769.390 52.1516   1
   0   9   1 623.514 33.0550   9
   0   9   1 641.615 33.0692  11
   0   9  -1 658.390 33.2351   6
   0   9  -1 710.226 43.4134   3
   0   9   1 645.275 32.9725   5
   0   9  -1 718.738 48.8083   1
   0   9  -1 636.778 33.0582   9
   0   9   1 677.950 43.0743   3
   0   9   1 653.152 33.1938   6
   0   9  -1 598.949 33.0332  11
   1  -9   1 826.896 41.9404   9
  -1  -9  -1 807.959 60.5331   4
  -1  -9  -1 802.071 60.4458   2
   1  -9   1 792.214 51.4087   2
   1  -9   1 854.521 41.8510   9
   1  -9   1 820.507 42.2880   5
  -1  -9  -1 869.052 49.9457   3
   1  -9   1 857.327 51.7341   2
   1  -9   1 860.437 54.0822   4
  -1  -9  -1 787.632 58.4007   1
  -1  -9  -1 809.109 42.2751   9
   1  -9   1 891.411 42.1023   8
  -1  -9  -1 860.531 42.7157  10
   1  -9   1 875.547 59.9061   3
  -1  -9  -1 788.112 42.6594   8
  -1  -9  -1 847.571 54.1789   4
   1  -9   1 787.620 53.8537   1
   1   9   1 838.338 42.0643   5
   1   9   1 799.276 42.2200   6
  -1   9  -1 886.803 42.0571   9
   1   9   1 922.880 61.4579   3
  -1   9  -1 810.365 41.6858   9
  -1   9  -1 764.851 41.8567  11
  -1   9  -1 867.555 56.9126   1
   1   9   1 836.424 59.8107   1
   1   9   1 782.910 42.2808  10
  -1   9  -1 865.408 42.0434   5
  -1   9  -1 846.286 51.2533   3
   1   9   1 828.992 55.7416   4
   1   9   1 861.572 42.1645   8
   1   9   1 812.888 42.2654  11
  -1   9  -1 867.983 41.8509   6
  -2  -9  -1 94.3505 13.4479   3
  -2  -9  -1 120.897 22.9730   4
   2  -9   1 101.299 12.7972   4
  -2  -9  -1 104.631 6.27014   6
   2  -9   1 61.3383 26.2557   3
   2  -9   1 100.520 16.5335   4
   2  -9   1 108.308 5.43040   9
   2  -9   1 105.604 5.45152   9
  -2  -9  -1 83.7134 19.1286   1
   2  -9   1 93.3762 15.4448   2
  -2  -9  -1 105.333 6.89764   8
  -2  -9  -1 105.908 6.20317   9
  -2  -9  -1 100.946 23.2301   2
  -2  -9  -1 98.6564 6.64435  10
  -2   9  -1 112.385 14.6533   4
  -2   9  -1 100.852 5.43423   9
  -2   9  -1 107.588 17.1697   1
  -2   9  -1 105.946 5.63760  10
   2   9   1 117.104 18.9256   2
  -2   9  -1 104.253 5.61917   8
  -2   9  -1 100.485 5.73092  11
   2   9   1 92.3008 18.9469   4
  -2   9  -1 106.431 16.9267   3
   2   9   1 98.3628 5.94061   5
   2   9   1 97.8914 6.18471  10
   2   9   1 95.1625 6.17590  11
  -2   9  -1 105.595 6.02666   5
   2   9   1 91.3395 18.8564   1
  -3  -9  -1 488.406 43.0586   3
  -3  -9  -1 584.289 27.9918   9
  -3  -9  -1 500.859 48.4967   1
   3  -9   1 596.833 44.7546   4
  -3  -9  -1 568.885 29.1083   8
   3  -9   1 495.755 39.2703   1
   3  -9   1 666.564 67.9857   2
  -3  -9  -1 540.300 28.5915  10
  -3  -9  -1 501.675 53.1554   4
  -3  -9  -1 562.572 28.0872   6
   3   9   1 492.779 52.2827   3
  -3   9  -1 519.974 37.1648   4
  -3   9  -1 523.239 27.8352   5
   3   9   1 494.289 28.0344  11
  -3   9  -1 541.833 27.2220   9
   3   9   1 532.576 47.4327   4
  -3   9  -1 549.305 46.5710   3
  -3   9  -1 479.797 34.8150   2
  -3   9  -1 543.782 27.5972  11
   3   9   1 487.224 51.4831   2
   3   9   1 628.111 49.9136   1
  -3   9  -1 551.397 27.3093  10
  -3   9  -1 518.959 27.1409   8
  -4  -9  -1 402.749 21.4563   8
  -4  -9  -1 382.553 20.1357   6
  -4  -9  -1 351.727 19.7749   9
  -4  -9  -1 391.932 20.8626  10
  -4   9  -1 377.458 19.6410  11
  -4   9  -1 370.811 19.1491   9
  -4   9  -1 380.326 19.9224   5
  -4   9  -1 358.733 19.0556   8
   4   9   1 357.729 20.1532  11
  -4   9  -1 369.626 19.1986  10
  -4   9  -1 344.976 18.5863   6
  -5  -9  -1 262.651 15.6846   8
  -5  -9  -1 211.787 13.3737   9
  -5  -9  -1 228.913 14.4580  10
  -5  -9  -1 220.350 13.6664   6
  -5   9  -1 244.857 13.4488  11
  -5   9  -1 255.411 12.9528  10
   5   9   1 241.994 13.2206   7
  -5   9  -1 234.265 12.7540   9
  -5   9  -1 247.951 12.8877   8
   5   9   1 219.365 13.9058  11
  -5   9  -1 239.166 12.2916   6
  -6  -9  -1 4.61063 3.34315   8
   6  -9   1 7.04765 0.93497   6
  -6  -9  -1 6.89477 3.54500  10
  -6  -9  -1 0.67924 2.06074   6
  -6  -9  -1 5.15888 2.21021   9
   6   9   1 8.64778 2.74695  11
  -6   9  -1 5.81595 1.73095  10
  -6   9  -1 7.35984 1.28960   6
   6   9   1 7.48876 2.09599   7
  -6   9  -1 2.92054 2.11683  11
  -6   9  -1 4.74626 1.46848   9
  -6   9  -1 7.12805 2.47251   5
  -7  -9  -1 119.934 11.0766   8
  -7  -9  -1 120.990 8.84545   9
  -7  -9  -1 131.795 9.30779   6
  -7  -9  -1 142.066 10.3365  10
  -7   9  -1 130.353 9.16430   5
   7   9   1 127.110 9.55834  11
  -7   9  -1 138.950 9.02458  11
   7   9   1 127.285 8.22839   7
  -7   9  -1 129.009 8.01516   9
  -7   9  -1 123.138 8.21807  10
  -7   9  -1 127.582 8.23435   8
  -7   9  -1 138.112 7.60513   6
  -8  -9  -1 154.789 12.5096   6
  -8  -9  -1 155.668 10.5305   9
  -8  -9  -1 164.642 12.1624  10
  -8  -9  -1 165.407 14.5126   8
  -8   9  -1 138.214 10.6993  11
  -8   9  -1 163.285 9.00842   6
  -8   9  -1 153.393 9.49795   9
  -8   9  -1 138.293 9.57640   8
  -8   9  -1 155.139 9.73834  10
   8   9   1 153.780 9.43888   7
  -8   9  -1 151.915 10.8660   5
  -9  -9  -1 106.587 9.13242   6
  -9  -9  -1 102.113 8.89217   9
  -9  -9  -1 114.432 11.9900   8
  -9  -9  -1 112.166 10.3899  10
  -9   9  -1 105.589 8.75161  11
  -9   9  -1 108.959 8.08456  10
  -9   9  -1 114.806 9.34208   5
   9   9   1 115.136 8.63302   7
  -9   9  -1 110.266 7.97095   8
  -9   9  -1 122.459 7.33450   6
  -9   9  -1 121.914 7.93177   9
 -10  -9  -1 -1.0440 2.85533   9
 -10  -9  -1 -4.9299 4.09590   8
 -10  -9  -1 2.37246 4.29525  10
 -10  -9  -1 4.47227 4.22925   5
 -10  -9  -1 -2.6541 3.17775   6
 -10   9  -1 2.55332 3.22171  11
 -10   9  -1 6.86434 2.89287  10
 -10   9  -1 2.48588 1.90079   6
 -10   9  -1 1.10506 3.65854   5
 -10   9  -1 -0.5211 1.99624   8
 -10   9  -1 -1.2342 1.89465   9
 -11  -9  -1 34.2050 5.60966   9
 -11  -9  -1 47.5662 12.3439  10
 -11  -9  -1 58.1799 10.0470   8
 -11  -9  -1 39.8960 6.89390   5
 -11  -9  -1 33.3318 5.96812   6
 -11   9  -1 37.4434 4.86480   8
 -11   9  -1 45.4193 5.17204   9
 -11   9  -1 43.0527 6.73983   5
 -11   9  -1 46.3672 6.34527  11
 -11   9  -1 35.6431 4.89308  10
 -11 -10   1 -3.5353 4.23950  10
 -11 -10   1 0.46924 3.27553   9
 -11 -10   1 -2.4429 3.68261   6
 -11 -10   1 5.18511 4.33359   5
 -11 -10   1 -8.3299 4.84511   8
 -11  10   1 6.56920 2.83036   9
 -11  10   1 4.19081 4.13172   5
 -11  10   1 -1.0803 2.49558   8
 -11  10   1 3.06228 3.82598  11
 -11  10   1 -0.7001 2.81257  10
 -10 -10   1 58.1347 6.92615   9
 -10 -10   1 58.3649 8.16551  10
 -10 -10   1 72.2824 10.8679   8
 -10 -10   1 60.0662 7.22138   5
 -10 -10   1 54.7827 7.08486   6
 -10  10   1 57.6762 5.61804   9
 -10  10   1 65.3829 6.21938  10
 -10  10   1 41.6983 5.26072   8
 -10  10   1 64.2534 7.29531   5
 -10  10   1 55.9958 6.56183  11
  -9 -10   1 154.311 11.0771   9
  -9 -10   1 155.775 14.0750   8
  -9 -10   1 140.280 11.0139   6
  -9 -10   1 161.849 16.6278  10
  -9  10   1 152.562 8.80742   6
  -9  10   1 145.924 10.8149  11
  -9  10   1 155.961 9.82605   9
  -9  10   1 149.099 11.1906   5
   9  10  -1 153.228 9.83673   7
  -9  10   1 161.922 10.1934  10
  -8 -10   1 132.934 10.7870   6
  -8 -10   1 121.699 11.2473   9
  -8 -10   1 147.737 11.2912  10
  -8  10   1 135.276 8.49405   9
  -8  10   1 131.455 10.9038  10
  -8  10   1 124.216 8.74750   8
   8  10  -1 149.763 9.07004   7
  -8  10   1 125.331 7.49701   6
  -8  10   1 143.437 12.4261  11
   8  10  -1 112.102 12.2659  11
  -7 -10   1 45.2871 5.43104   6
  -7 -10   1 39.5351 6.88902   8
   7 -10  -1 46.8965 3.03708   6
  -7 -10   1 53.3162 6.64600  10
  -7 -10   1 40.1145 4.81652   9
   7  10  -1 44.9290 5.74384  11
  -7  10   1 58.3172 4.30208   9
  -7  10   1 59.4273 4.75529  10
  -7  10   1 44.6449 4.45748   8
   7  10  -1 44.9410 4.71953   7
  -7  10   1 60.1816 5.59592   5
  -7  10   1 53.9139 5.36006  11
  -6 -10   1 8.01588 2.70921   6
  -6 -10   1 4.30840 2.13747   9
  -6 -10   1 4.44035 3.38796   8
  -6 -10   1 6.59668 3.27140  10
  -6  10   1 9.40397 1.95513   8
   6  10  -1 9.52601 3.00299  11
  -6  10   1 6.16298 1.93528  10
  -6  10   1 9.32799 1.82310   9
  -6  10   1 3.07300 2.22998   5
  -6  10   1 10.7258 2.56910  11
   6  10  -1 9.05842 2.42914   7
  -5 -10   1 14.4330 3.51365  10
  -5 -10   1 15.6633 4.13759   8
  -5 -10   1 13.2891 2.72556   6
  -5 -10   1 15.6994 2.64681   9
   5 -10  -1 13.4648 1.14506   9
   5 -10  -1 14.9972 1.16135   9
  -5  10   1 16.8720 2.19972  10
   5  10  -1 19.5764 2.84617   7
  -5  10   1 14.3218 2.60091   5
  -5  10   1 15.8638 1.95372   9
   5  10  -1 13.1512 2.95869  11
  -5  10   1 13.9376 2.06502   8
  -5  10   1 14.2679 2.40662  11
  -4 -10   1 84.2088 6.54400  10
  -4 -10   1 88.2680 7.16532   8
  -4 -10   1 82.4212 5.63036   9
  -4 -10   1 82.5081 5.71746   6
   4 -10  -1 75.0496 4.20938   9
   4 -10  -1 73.8276 4.32892   9
  -4  10   1 71.4352 4.63682   9
  -4  10   1 73.6632 5.13712  11
   4  10  -1 82.7149 5.52352   7
  -4  10   1 74.5544 4.86134  10
  -4  10   1 77.8741 5.44458   5
  -4  10   1 81.0630 4.78802   8
   4  10  -1 78.8903 5.80983  11
   3 -10  -1 130.044 23.9718   4
  -3 -10   1 146.354 8.20620   9
  -3 -10   1 100.738 27.8277   4
  -3 -10   1 136.101 9.60404  10
   3 -10  -1 134.542 7.17852   9
  -3 -10   1 141.745 9.30255   8
   3 -10  -1 139.132 7.33390   9
   3 -10  -1 159.834 25.2837   2
  -3 -10   1 115.741 19.7632   3
  -3 -10   1 133.978 38.6078   2
   3 -10  -1 104.112 19.6539   1
   3 -10  -1 102.592 27.0036   3
  -3 -10   1 139.533 8.23763   6
  -3 -10   1 108.010 25.6246   1
  -3  10   1 136.595 7.55885  10
  -3  10   1 161.436 24.9554   1
   3  10  -1 116.483 8.07031  10
  -3  10   1 164.213 19.5123   4
  -3  10   1 136.171 7.39518   8
  -3  10   1 146.130 7.71572  11
   3  10  -1 105.498 26.1634   3
  -3  10   1 116.264 21.2466   3
   3  10  -1 131.785 24.2375   1
   3  10  -1 160.806 27.4341   4
  -3  10   1 124.780 16.8134   2
   3  10  -1 88.3620 31.5754   2
  -3  10   1 142.351 7.98366   5
  -3  10   1 131.079 7.29555   9
   3  10  -1 141.474 8.40034  11
  -2 -10   1 1266.12 65.2967   8
   2 -10  -1 1213.97 81.4324   4
  -2 -10   1 1432.91 64.5727   9
   2 -10  -1 1183.03 89.2356   3
   2 -10  -1 1341.47 64.0535   9
  -2 -10   1 1246.06 74.3000   3
  -2 -10   1 1285.43 92.1465   4
  -2 -10   1 1257.63 91.7821   2
   2 -10  -1 1259.13 80.9026   1
   2 -10  -1 1182.49 80.0917   2
  -2 -10   1 1234.96 64.4655   6
  -2 -10   1 1150.71 85.8088   1
  -2 -10   1 1366.04 65.1842  10
  -2  10   1 1286.49 82.2119   2
  -2  10   1 1347.47 83.7567   1
  -2  10   1 1256.06 63.7038   9
  -2  10   1 1229.21 76.8313   3
   2  10  -1 1298.04 81.9519   2
   2  10  -1 1332.08 90.8139   3
   2  10  -1 1190.18 64.5081  10
  -2  10   1 1286.30 64.0085  10
  -2  10   1 1220.84 63.9797   8
   2  10  -1 1282.08 64.1351   5
   2  10  -1 1291.14 83.9691   4
  -2  10   1 1275.72 75.7577   4
   2  10  -1 1293.61 84.6338   1
   2  10  -1 1285.63 64.5483  11
  -2  10   1 1316.11 63.9626  11
  -2  10   1 1243.74 64.1650   5
   1 -10  -1 83.8985 4.84797   9
  -1 -10   1 75.8120 18.6238   1
  -1 -10   1 79.7150 5.55439  10
   1 -10  -1 61.3181 18.1190   1
   1 -10  -1 99.7469 18.8614   3
   1 -10  -1 67.0461 13.7579   2
  -1 -10   1 82.8341 20.1829   4
   1 -10  -1 98.1849 13.3732   2
  -1 -10   1 80.7792 5.13028   6
   1 -10  -1 93.5559 4.61924   6
  -1 -10   1 85.6558 5.17815   9
   1 -10  -1 86.5766 4.72031   9
   1 -10  -1 86.7953 4.92228   8
  -1 -10   1 112.294 22.6102   2
   1 -10  -1 70.9552 14.0087   4
   1 -10  -1 95.7134 16.7149   4
  -1 -10   1 90.5628 4.70445   5
  -1 -10   1 84.0475 14.8846   4
  -1 -10   1 113.557 13.1967   3
   1 -10  -1 92.6427 5.14356  10
   1  10  -1 96.6500 15.1940   2
  -1  10   1 83.6694 4.52612   6
   1  10  -1 74.4158 5.11864  10
  -1  10   1 90.4105 4.80586   5
   1  10  -1 74.1897 14.6772   4
  -1  10   1 61.1385 15.9791   1
  -1  10   1 81.9363 4.49631   9
   1  10  -1 79.1944 4.92297   8
   1  10  -1 93.5259 5.19111   6
  -1  10   1 79.1663 4.67846  11
   1  10  -1 75.0772 5.13594  11
   1  10  -1 86.1145 17.9604   1
  -1  10   1 90.4547 14.8702   4
   1  10  -1 78.2115 4.89392   5
  -1  10   1 75.9344 12.4687   3
   0 -10   1 3.28232 8.70322   4
   0 -10   1 12.2772 1.05153   9
   0 -10   1 11.9895 1.47670   5
   0 -10  -1 9.77904 6.01661   3
   0 -10   1 -3.3027 7.91144   3
   0 -10   1 4.41542 6.37920   2
   0 -10   1 13.4165 1.54850   9
   0 -10  -1 12.3816 1.32739   9
   0 -10  -1 4.60541 7.45249   2
   0 -10  -1 1.64086 5.19567   2
   0 -10   1 15.6475 6.51850   4
   0 -10   1 14.5536 1.58700   6
   0 -10  -1 10.7156 10.4681   4
   0 -10   1 15.3984 2.00741   8
   0 -10  -1 11.7236 1.77064   8
   0 -10  -1 14.4551 1.89452  10
   0 -10  -1 14.5186 1.62524   6
   0 -10   1 10.8066 8.58353   2
   0 -10   1 13.1593 1.82637  10
   0 -10  -1 12.2101 1.53045   9
   0 -10   1 -4.0902 7.54066   1
   0 -10  -1 1.12903 7.75902   1
   0  10  -1 9.63036 1.23484  11
   0  10   1 12.2133 1.20577   5
   0  10  -1 10.8382 1.22975   9
   0  10   1 14.3565 1.34620   9
   0  10   1 13.2094 1.37802  11
   0  10  -1 13.5355 1.47947   6
   0  10   1 12.5059 1.43305   6
   0  10   1 11.8331 9.55990   1
   0  10  -1 11.6160 1.15565   5
   0  10  -1 17.1471 6.51718   3
   1 -10   1 111.923 21.8941   3
  -1 -10  -1 135.006 7.80162  10
  -1 -10  -1 124.383 7.29998   6
  -1 -10  -1 127.533 17.6064   4
   1 -10   1 130.786 6.78560   9
  -1 -10  -1 128.197 7.76300   8
   1 -10   1 101.132 16.0128   4
   1 -10   1 140.678 15.9057   2
  -1 -10  -1 116.652 13.9192   3
   1 -10   1 134.547 6.94611   9
  -1 -10  -1 138.416 24.2006   2
  -1 -10  -1 113.062 20.4233   4
  -1 -10  -1 130.133 7.31647   9
   1 -10   1 92.6208 17.4726   1
  -1 -10  -1 109.450 22.3372   1
   1 -10   1 138.817 7.15401   8
  -1 -10  -1 144.392 17.3982   2
   1  10   1 107.751 20.0276   3
   1  10   1 131.503 7.24304   6
   1  10   1 135.387 7.34477  11
   1  10   1 133.745 7.10928   8
   1  10   1 123.391 22.2227   1
   1  10   1 148.750 18.5984   4
   1  10   1 130.821 7.08186   5
   1  10   1 132.392 7.33969  10
  -1  10  -1 119.343 19.9592   1
  -1  10  -1 124.757 6.93262   5
  -1  10  -1 128.393 6.63682   9
  -1  10  -1 113.032 6.81859  11
  -1  10  -1 116.298 6.73842   6
  -2 -10  -1 960.877 47.9347  10
   2 -10   1 954.522 46.9018  10
   2 -10   1 857.876 61.2982   2
  -2 -10  -1 885.929 48.0163   8
   2 -10   1 938.881 46.5892   9
  -2 -10  -1 850.627 67.4143   4
   2 -10   1 957.309 57.5167   4
  -2 -10  -1 911.539 47.3898   6
  -2 -10  -1 911.176 69.4297   1
  -2 -10  -1 879.648 56.9455   3
  -2 -10  -1 950.844 47.3196   9
   2 -10   1 923.934 60.6770   1
  -2 -10  -1 851.549 70.7136   4
   2 -10   1 960.592 46.5942   9
   2 -10   1 936.742 63.1015   4
   2 -10   1 884.993 70.7859   3
  -2 -10  -1 847.482 71.7577   2
   2  10   1 924.369 47.4148  11
   2  10   1 919.241 65.9270   4
  -2  10  -1 982.315 57.2362   4
   2  10   1 916.877 71.7071   3
  -2  10  -1 955.359 60.6311   3
  -2  10  -1 985.730 47.1311   5
   2  10   1 951.844 47.1118   5
   2  10   1 861.337 47.3173  10
  -2  10  -1 943.934 46.7769  10
  -2  10  -1 931.243 46.8194  11
  -2  10  -1 1036.34 64.2043   1
  -3 -10  -1 261.800 15.2390   8
   3 -10   1 244.940 29.1674   2
  -3 -10  -1 203.914 33.9995   1
  -3 -10  -1 279.275 14.3781   6
  -3 -10  -1 301.292 29.4662   3
   3 -10   1 263.434 30.4990   4
  -3 -10  -1 260.179 14.0912   9
   3 -10   1 314.523 42.6091   3
  -3 -10  -1 250.308 39.3334   4
  -3 -10  -1 251.597 14.7597  10
   3 -10   1 250.939 26.0949   1
  -3 -10  -1 260.346 41.8956   2
  -3  10  -1 264.051 13.9886   5
  -3  10  -1 251.149 13.2943   8
  -3  10  -1 256.273 13.3743  10
   3  10   1 230.187 38.6856   3
  -3  10  -1 257.835 13.3599   9
   3  10   1 264.898 32.3131   2
  -3  10  -1 310.633 30.9308   1
  -3  10  -1 256.563 13.6555  11
   3  10   1 278.171 33.4530   1
  -3  10  -1 215.010 22.3300   4
  -3  10  -1 236.796 28.1750   3
   3  10   1 236.559 30.7968   4
   3  10   1 237.754 14.2233  11
  -4 -10  -1 109.004 7.77053  10
  -4 -10  -1 100.329 7.97989   8
  -4 -10  -1 102.391 6.97738   6
  -4 -10  -1 107.255 7.17003   9
  -4  10  -1 99.1689 6.33721  11
  -4  10  -1 112.808 6.76928   5
   4  10   1 90.8816 7.91300  11
  -4  10  -1 103.134 5.69522   8
  -4  10  -1 100.527 5.90153  10
  -4  10  -1 94.0483 5.77445   9
  -5 -10  -1 20.4383 3.20652   6
  -5 -10  -1 23.0427 3.90095  10
  -5 -10  -1 23.3436 3.07332   9
  -5 -10  -1 21.7498 4.23315   8
   5  10   1 29.4410 3.95025  11
  -5  10  -1 21.8265 1.48336   6
  -5  10  -1 21.4438 3.17899   5
  -5  10  -1 24.2894 2.22786   8
  -5  10  -1 21.6373 2.27712   9
  -5  10  -1 22.7965 2.99144  11
   5  10   1 19.9451 2.80133   7
  -5  10  -1 22.7362 2.48294  10
  -6 -10  -1 5.53610 3.01936  10
  -6 -10  -1 5.49065 2.43907   6
  -6 -10  -1 7.81497 3.71875   8
  -6 -10  -1 10.3458 2.59619   9
   6  10   1 7.59759 2.68871  11
  -6  10  -1 4.80068 0.98737   6
   6  10   1 5.41044 2.06169   7
  -6  10  -1 4.38601 1.47104   8
  -6  10  -1 6.47023 2.26851  11
  -6  10  -1 9.35243 1.91855  10
  -6  10  -1 5.84404 1.55269   9
  -6  10  -1 5.11380 2.48608   5
  -7 -10  -1 53.4933 7.55160   8
  -7 -10  -1 42.6010 4.99782   9
  -7 -10  -1 47.8999 5.58204   6
  -7 -10  -1 58.3653 6.87420  10
   7 -10   1 48.4613 3.03130   6
  -7  10  -1 56.9365 5.45983  11
  -7  10  -1 43.7718 4.11591   9
  -7  10  -1 51.8184 4.17056   8
  -7  10  -1 57.8241 5.61769   5
   7  10   1 57.5455 4.74553   7
  -7  10  -1 58.3741 4.53133  10
   7  10   1 52.2839 6.22359  11
  -8 -10  -1 8.24704 3.34098   6
  -8 -10  -1 9.39922 3.87742  10
  -8 -10  -1 10.8054 3.09953   9
  -8 -10  -1 8.36594 4.63346   8
   8  10   1 6.90811 3.52444  11
  -8  10  -1 11.5654 3.54684  11
  -8  10  -1 10.1435 2.38694   9
  -8  10  -1 13.2024 4.77461   5
   8  10   1 15.1076 2.80489   7
  -8  10  -1 15.7074 3.68654  10
  -8  10  -1 16.5951 2.63887   8
  -8  10  -1 12.2832 1.94161   6
  -9 -10  -1 110.720 9.19983   9
  -9 -10  -1 125.673 12.2473   8
  -9 -10  -1 109.130 9.34717   6
  -9 -10  -1 124.526 11.0506  10
  -9  10  -1 127.632 8.30463  10
  -9  10  -1 106.997 7.85330   8
  -9  10  -1 119.123 7.22689   6
  -9  10  -1 124.557 8.07966   9
   9  10   1 113.372 9.10876   7
  -9  10  -1 118.828 9.15867  11
  -9  10  -1 108.837 9.47770   5
 -10 -10  -1 95.0503 10.1765  10
 -10 -10  -1 82.0760 8.53734   6
 -10 -10  -1 76.5300 10.9356   8
 -10 -10  -1 77.5230 8.18311   9
 -10 -10  -1 86.9101 8.80673   5
 -10  10  -1 92.5536 8.42536  11
 -10  10  -1 89.0647 7.03589  10
 -10  10  -1 84.1187 6.69908   9
 -10  10  -1 83.1026 6.65088   8
 -10  10  -1 87.6116 8.59071   5
 -11 -10  -1 10.8677 4.09504   9
 -11 -10  -1 16.1737 5.02304   6
 -11 -10  -1 18.8665 6.88457  10
 -11 -10  -1 14.2156 6.40536   8
 -11  10  -1 17.0395 4.91500  11
 -11  10  -1 21.1412 5.41777   5
 -11  10  -1 17.7078 3.59539  10
 -11  10  -1 14.5651 3.33987   9
 -11  10  -1 13.0022 2.95711   8
 -11 -11   1 44.5534 6.83446   5
 -11 -11   1 37.9119 6.55466   6
 -11 -11   1 34.5404 10.7550  10
 -11 -11   1 52.5487 6.70853   9
 -11 -11   1 43.4106 9.48633   8
 -11  11   1 48.0207 5.11745   8
 -11  11   1 55.2541 5.66770   9
 -11  11   1 43.4814 6.66826   5
 -11  11   1 47.5472 6.36483  11
 -11  11   1 52.8941 6.06165  10
 -10 -11   1 14.8492 4.34914   9
 -10 -11   1 11.9831 6.19568   8
 -10 -11   1 17.7526 5.68173  10
 -10 -11   1 13.0403 4.49791   6
 -10 -11   1 21.0265 4.99676   5
 -10  11   1 14.0332 4.36382  11
 -10  11   1 7.69567 4.39271   5
 -10  11   1 13.7070 2.99275   8
 -10  11   1 10.4971 3.22961  10
  -9 -11   1 6.54656 3.22447   9
  -9 -11   1 12.1821 4.57932  10
  -9 -11   1 -1.5669 4.76219   8
  -9 -11   1 6.57666 3.69898   6
  -9  11   1 2.66171 2.03163   8
  -9  11   1 8.19261 2.71541  10
  -9  11   1 6.99173 3.32128  11
   9  11  -1 7.18364 2.88071   7
  -9  11   1 3.91963 3.58872   5
  -9  11   1 6.75535 2.36347   9
  -8 -11   1 12.3273 3.77343   6
  -8 -11   1 10.9475 4.68225   8
  -8 -11   1 10.5906 3.42934   9
  -8 -11   1 14.7189 4.71928  10
  -8  11   1 12.4577 2.48488   8
   8  11  -1 6.13471 3.51568  11
   8  11  -1 15.6359 3.19926   7
  -8  11   1 14.8307 2.60781   9
  -8  11   1 15.7197 2.85015  10
  -8  11   1 15.4384 3.88167   5
  -8  11   1 11.4576 3.26761  11
  -7 -11   1 274.831 16.5292   6
  -7 -11   1 312.552 18.2095  10
  -7 -11   1 270.865 16.3576   9
  -7 -11   1 270.335 18.9555   8
  -7  11   1 244.713 15.2365   8
  -7  11   1 287.521 16.0526  11
   7  11  -1 277.468 16.0509   7
  -7  11   1 266.118 16.7563   9
   7  11  -1 285.474 17.2368  11
  -7  11   1 264.589 16.3074   5
  -7  11   1 299.835 15.5345  10
  -6 -11   1 4.42006 2.51582   6
  -6 -11   1 0.02901 3.08773   8
  -6 -11   1 3.68397 2.22572   9
  -6 -11   1 2.80101 2.77993  10
   6  11  -1 0.87492 2.28942  11
  -6  11   1 6.27636 2.33093  11
  -6  11   1 3.94059 1.52908   9
  -6  11   1 6.07910 2.46073   5
  -6  11   1 7.60078 1.92337  10
  -6  11   1 5.01490 1.61477   8
   6  11  -1 2.50047 2.08913   7
  -5 -11   1 6.06278 3.36187   8
  -5 -11   1 5.49744 2.73365  10
  -5 -11   1 0.50681 1.72264   9
  -5 -11   1 0.09745 1.90266   6
  -5  11   1 2.77909 1.15665   8
  -5  11   1 -1.1347 1.66543   5
  -5  11   1 0.06130 1.07007   9
  -5  11   1 0.21162 1.30882  10
  -5  11   1 2.01035 1.67031  11
   5  11  -1 -0.2260 1.95821  11
   5  11  -1 -0.3048 1.76755   7
  -4 -11   1 12.0303 2.47238   6
  -4 -11   1 11.6220 2.88613  10
   4 -11  -1 10.2775 1.08823   9
  -4 -11   1 13.0724 3.43407   8
   4 -11  -1 11.8593 1.20869   9
  -4 -11   1 8.29160 2.09731   9
  -4  11   1 10.2690 1.43801   9
  -4  11   1 10.9622 1.71376  10
   4  11  -1 11.6340 2.52013  11
  -4  11   1 11.6394 1.94302  11
  -4  11   1 14.4300 2.36301   5
  -4  11   1 12.3303 1.50637   8
   4  11  -1 14.1238 2.48525   7
  -3 -11   1 156.650 10.5062   8
   3 -11  -1 153.599 8.45281   9
   3 -11  -1 154.278 8.33477   9
  -3 -11   1 163.326 10.1891  10
  -3 -11   1 161.848 9.37963   9
  -3 -11   1 169.795 9.51791   6
  -3  11   1 154.149 8.65982  10
  -3  11   1 159.451 8.58924   8
   3  11  -1 153.053 9.40333  10
  -3  11   1 171.756 9.15050   5
  -3  11   1 151.665 8.40259   9
   3  11  -1 157.939 9.57857  11
  -3  11   1 161.771 8.76547  11
  -2 -11   1 13.2085 2.51405  10
   2 -11  -1 23.1209 12.8992   4
  -2 -11   1 12.9032 2.07436   6
  -2 -11   1 13.9315 2.06532   9
  -2 -11   1 7.23698 14.7322   4
   2 -11  -1 10.1251 1.31348   9
  -2 -11   1 13.5942 2.66804   8
   2 -11  -1 12.4688 1.70253   9
   2 -11  -1 28.9202 15.6739   3
   2 -11  -1 9.13011 8.94861   2
  -2 -11   1 11.2356 5.71553   3
   2 -11  -1 14.7410 9.49626   1
  -2 -11   1 28.8092 15.2165   1
  -2  11   1 7.70324 6.74686   4
   2  11  -1 3.18455 11.5460   1
   2  11  -1 9.76909 10.3175   2
  -2  11   1 10.1576 1.38677   8
  -2  11   1 12.9511 1.11820   9
   2  11  -1 9.06985 1.77224  10
  -2  11   1 11.9459 11.6985   1
   2  11  -1 13.1621 13.5380   3
   2  11  -1 10.7517 1.67659   5
  -2  11   1 9.17061 1.38197  10
  -2  11   1 13.8896 1.51349  11
   2  11  -1 11.2622 1.97375  11
  -2  11   1 5.95196 6.88206   3
  -2  11   1 14.4104 1.74581   5
   2  11  -1 1.13752 8.69464   4
  -1 -11   1 64.5741 4.23824   6
   1 -11  -1 71.9466 3.62776   6
   1 -11  -1 62.8973 4.17308  10
  -1 -11   1 55.2864 18.0776   4
  -1 -11   1 57.0828 12.2278   4
   1 -11  -1 75.7102 15.4627   4
   1 -11  -1 47.2483 14.4383   3
  -1 -11   1 56.3579 10.0235   3
  -1 -11   1 67.6439 4.28388   9
  -1 -11   1 70.5847 4.96932   8
  -1 -11   1 57.3414 19.3998   2
   1 -11  -1 65.5672 3.74141   9
   1 -11  -1 63.7610 3.90748   9
  -1 -11   1 65.9009 4.76030  10
   1 -11  -1 64.0147 4.03970   8
  -1 -11   1 37.7142 15.2846   1
   1 -11  -1 64.0547 16.0881   1
   1 -11  -1 69.8846 13.6087   2
   1 -11  -1 57.2579 12.6150   2
  -1  11   1 42.5016 14.3664   1
   1  11  -1 61.0533 4.22696  10
   1  11  -1 57.3763 3.89428   8
  -1  11   1 57.8795 3.71384  11
   1  11  -1 49.3907 19.7710   4
   1  11  -1 59.4076 15.4267   1
   1  11  -1 31.0146 14.0607   3
  -1  11   1 62.6626 3.53252   9
  -1  11   1 63.8498 3.54410   6
   1  11  -1 57.3139 3.89615   5
   1  11  -1 63.7160 4.32375  11
  -1  11   1 68.7489 3.81050   5
  -1  11   1 60.2096 11.6801   3
  -1  11   1 63.5412 13.3265   4
   0 -11   1 151.574 23.9358   2
   0 -11  -1 130.854 17.3924   3
   0 -11   1 111.559 17.2784   3
   0 -11  -1 132.281 7.14934   6
   0 -11   1 128.839 6.71541   9
   0 -11   1 129.233 7.64599   8
   0 -11  -1 151.814 25.5631   1
   0 -11  -1 140.909 23.8072   4
   0 -11  -1 94.8267 16.2639   2
   0 -11   1 132.116 7.09006   6
   0 -11  -1 123.979 20.4846   2
   0 -11  -1 110.713 17.3665   4
   0 -11  -1 125.503 7.22790   9
   0 -11   1 133.580 21.7273   1
   0 -11   1 130.868 22.4869   4
   0 -11   1 135.401 7.24617   9
   0 -11   1 131.659 16.9768   2
   0 -11  -1 125.243 7.57068   8
   0 -11   1 135.802 7.69140  10
   0 -11   1 129.419 17.5325   4
   0 -11  -1 137.395 7.68043  10
   0  11  -1 117.431 21.8089   1
   0  11  -1 130.048 6.78321   5
   0  11   1 126.195 6.97429   9
   0  11   1 118.559 7.01178   6
   0  11  -1 127.388 6.96665  11
   0  11  -1 115.026 7.06006   6
   0  11  -1 122.350 16.2783   3
   0  11   1 149.491 23.9293   1
   0  11  -1 135.543 7.02329   9
   0  11   1 129.981 6.82157   5
   0  11   1 127.537 6.96863  11
   0  11   1 139.461 17.7209   3
   1 -11   1 365.850 37.9116   3
   1 -11   1 405.885 31.5884   2
  -1 -11  -1 434.264 42.8661   2
   1 -11   1 428.325 33.4051   2
  -1 -11  -1 393.756 40.8128   4
   1 -11   1 399.747 20.1760   8
  -1 -11  -1 383.520 20.2548   6
   1 -11   1 368.819 32.5164   4
  -1 -11  -1 403.211 20.3244   9
   1 -11   1 392.530 34.0953   1
  -1 -11  -1 388.008 29.0188   3
   1 -11   1 388.123 19.7278   9
  -1 -11  -1 392.626 20.8610   8
  -1 -11  -1 400.678 32.7493   4
  -1 -11  -1 401.982 20.8142  10
  -1 -11  -1 389.694 33.5383   2
  -1 -11  -1 311.494 36.7859   1
   1  11   1 359.245 37.9343   3
  -1  11  -1 370.043 19.6065   9
  -1  11  -1 378.598 19.7219   6
  -1  11  -1 359.179 29.7202   3
  -1  11  -1 365.055 19.7655  11
   1  11   1 404.313 20.3375  11
  -1  11  -1 387.215 19.8469   5
   1  11   1 388.957 33.7790   4
  -1  11  -1 410.904 36.8782   1
   1  11   1 462.027 46.0029   1
   1  11   1 388.158 20.0272   5
  -2 -11  -1 438.130 36.7036   4
  -2 -11  -1 378.792 42.3209   1
  -2 -11  -1 437.236 23.8759  10
  -2 -11  -1 442.933 23.3344   6
   2 -11   1 481.850 40.8160   4
   2 -11   1 463.979 22.5043   9
  -2 -11  -1 450.145 48.8191   2
   2 -11   1 456.572 22.6916   8
   2 -11   1 418.015 47.8415   3
   2 -11   1 443.903 22.4831   9
   2 -11   1 475.431 38.6296   2
  -2 -11  -1 470.263 23.3162   9
   2 -11   1 436.070 34.3282   4
   2 -11   1 429.870 36.6107   1
   2 -11   1 459.198 22.8942  10
  -2 -11  -1 493.504 49.6847   4
  -2 -11  -1 436.524 33.0138   3
  -2 -11  -1 447.333 24.1346   8
   2  11   1 430.142 23.2720  10
   2  11   1 416.118 22.9731   5
   2  11   1 440.462 23.3901  11
  -2  11  -1 426.914 22.6671  11
   2  11   1 515.794 52.5931   1
  -2  11  -1 493.093 40.9349   1
   2  11   1 440.368 37.7317   2
   2  11   1 414.793 46.3730   3
  -2  11  -1 449.490 22.9343   5
  -2  11  -1 437.664 22.3602   9
  -2  11  -1 439.429 32.6788   4
   2  11   1 469.750 41.4199   4
  -2  11  -1 400.633 33.7905   3
  -3 -11  -1 38.7142 3.61199   6
  -3 -11  -1 31.9354 4.29355   8
  -3 -11  -1 32.5251 3.94276  10
  -3 -11  -1 31.2828 3.13910   9
  -3  11  -1 26.8307 2.26884  10
  -3  11  -1 28.7134 2.12579   9
  -3  11  -1 32.0739 2.96564   5
  -3  11  -1 34.7366 2.75338  11
  -3  11  -1 27.3405 2.22460   8
   3  11   1 32.9744 3.59750  11
  -4 -11  -1 29.8352 4.12939  10
  -4 -11  -1 31.7749 3.46272   9
  -4 -11  -1 42.1819 5.19878   8
  -4 -11  -1 31.2744 3.90219   6
  -4  11  -1 34.9233 3.48538   5
  -4  11  -1 35.3294 2.57717   9
  -4  11  -1 34.8700 2.40982   8
  -4  11  -1 35.6444 2.74024  10
  -4  11  -1 36.8036 3.18152  11
   4  11   1 30.0929 3.88751  11
  -5 -11  -1 127.833 8.96674   6
  -5 -11  -1 143.664 10.6913   8
  -5 -11  -1 129.303 8.71186   9
  -5 -11  -1 141.314 10.0051  10
  -5  11  -1 140.610 7.55057   8
  -5  11  -1 141.929 8.82023   5
  -5  11  -1 130.397 8.35434  11
   5  11   1 152.594 8.72738   7
  -5  11  -1 137.967 7.74267   9
   5  11   1 117.830 9.05857  11
  -5  11  -1 134.020 7.77208  10
  -6 -11  -1 19.9848 3.17667   9
  -6 -11  -1 13.9258 3.24128   6
  -6 -11  -1 22.5922 4.41533  10
  -6 -11  -1 14.3448 4.43692   8
  -6  11  -1 20.1788 3.02629  11
  -6  11  -1 14.8636 1.25094   6
  -6  11  -1 19.7500 2.16306   8
  -6  11  -1 15.7623 3.21308   5
   6  11   1 17.4157 2.85667   7
  -6  11  -1 18.4184 2.24649   9
   6  11   1 18.7184 3.75257  11
  -6  11  -1 17.3848 2.37020  10
  -7 -11  -1 12.5880 4.17195  10
  -7 -11  -1 7.44131 3.21069   6
  -7 -11  -1 7.80460 2.75705   9
  -7 -11  -1 14.4881 4.60648   8
   7  11   1 7.70624 2.47871   7
  -7  11  -1 7.25093 2.71588  11
  -7  11  -1 8.56555 1.78692   8
  -7  11  -1 13.6421 3.39765   5
  -7  11  -1 9.53864 2.00203   9
  -7  11  -1 7.63148 2.07922  10
   7  11   1 7.71783 3.21478  11
  -7  11  -1 9.27591 1.24407   6
  -8 -11  -1 5.44985 3.71739  10
  -8 -11  -1 2.06097 2.38273   9
  -8 -11  -1 1.73957 2.87990   6
  -8 -11  -1 -0.5991 3.73785   8
  -8  11  -1 6.78225 1.43256   6
  -8  11  -1 2.44306 3.11276   5
  -8  11  -1 5.02084 2.19385  10
  -8  11  -1 3.93947 1.70685   8
  -8  11  -1 2.48987 2.63019  11
  -8  11  -1 4.80369 2.00372   9
   8  11   1 5.65172 2.27899   7
   8  11   1 9.02191 3.68447  11
  -9 -11  -1 50.4078 7.09515  10
  -9 -11  -1 40.6104 5.96037   6
  -9 -11  -1 50.5807 6.07993   9
  -9 -11  -1 39.1209 8.25425   8
  -9  11  -1 50.9096 4.68351   9
  -9  11  -1 45.7316 4.85225  10
  -9  11  -1 45.7937 5.76287  11
  -9  11  -1 44.1135 4.25627   8
  -9  11  -1 53.2074 6.41589   5
 -10 -11  -1 33.8143 5.97385   6
 -10 -11  -1 37.4698 6.05254   5
 -10 -11  -1 33.6035 6.71776  10
 -10 -11  -1 34.6237 5.64177   9
 -10 -11  -1 34.4023 8.42923   8
 -10  11  -1 30.3511 5.11087  11
 -10  11  -1 27.3725 3.94513   9
 -10  11  -1 40.5802 6.27631   5
 -10  11  -1 37.2661 4.45534  10
 -10  11  -1 33.5014 3.86729   8
 -11 -11  -1 2.70410 4.64580  10
 -11 -11  -1 1.83281 4.86225   5
 -11 -11  -1 1.12346 6.22282   8
 -11 -11  -1 -3.9622 3.25965   9
 -11 -11  -1 2.17418 3.94219   6
 -11  11  -1 -4.5316 3.94834   5
 -11  11  -1 -4.1355 3.54535  11
 -11  11  -1 0.86582 1.67589   8
 -11  11  -1 3.23510 2.58970   9
 -11  11  -1 -1.3532 2.45455  10
 -11 -12   1 7.04205 8.29551   5
 -11 -12   1 14.3989 5.85172  10
 -11  12   1 8.91079 3.19610   9
 -11  12   1 15.6272 5.18256  10
 -11  12   1 13.2165 2.67522   8
 -10 -12   1 -1.4754 3.88109   5
 -10 -12   1 1.43885 4.48574  10
 -10 -12   1 2.23503 5.46839   8
 -10  12   1 2.23255 2.41929   9
 -10  12   1 -2.3951 4.37883   5
 -10  12   1 -1.0464 1.78234   8
 -10  12   1 0.22246 2.91807  10
  -9 -12   1 16.3949 5.47382  10
  -9 -12   1 16.6015 4.02559   9
  -9 -12   1 14.8441 4.43410   6
  -9 -12   1 18.1392 6.67977   8
  -9  12   1 14.9380 3.07625  10
   9  12  -1 19.3233 4.69820   7
  -9  12   1 14.0977 3.66417  11
  -9  12   1 11.8392 2.67834   9
  -9  12   1 17.0143 2.81915   8
  -9  12   1 15.5056 4.24016   5
  -8 -12   1 10.0902 3.56487   6
  -8 -12   1 7.07782 3.05140   9
  -8 -12   1 12.5653 4.63440  10
  -8 -12   1 12.9324 5.18763   8
   8  12  -1 15.0982 4.25873  11
  -8  12   1 9.56739 3.48773   5
  -8  12   1 16.8465 3.60125  11
  -8  12   1 10.8538 2.22030   8
  -8  12   1 13.2461 2.50018   9
  -8  12   1 13.7236 2.68343  10
  -7 -12   1 0.15570 2.31177   9
  -7 -12   1 4.64921 3.35412  10
  -7 -12   1 -0.0147 2.53333   6
  -7 -12   1 5.25880 4.32619   8
  -7  12   1 0.86070 2.46705   5
   7  12  -1 -0.7207 2.62827  11
  -7  12   1 3.84870 1.64209   9
  -7  12   1 2.42421 1.98392  10
  -7  12   1 4.15859 1.55827   8
   7  12  -1 3.70234 2.54855   7
  -7  12   1 2.50780 2.53054  11
  -6 -12   1 40.0276 4.76698   9
  -6 -12   1 51.7734 7.16397   8
  -6 -12   1 44.8580 4.99266   6
  -6  12   1 45.3049 3.64460   9
   6  12  -1 42.2207 5.49347  11
  -6  12   1 48.7063 4.00406  10
  -6  12   1 41.7534 4.80588   5
  -6  12   1 52.7049 4.72344  11
   6  12  -1 52.3068 4.76774   7
  -6  12   1 41.6262 3.49963   8
  -5 -12   1 4.09320 2.31367   6
  -5 -12   1 8.01066 3.66712   8
  -5 -12   1 3.05179 2.86324  10
  -5 -12   1 1.70883 1.94022   9
  -5  12   1 2.73307 1.07554   8
   5  12  -1 3.71468 2.02409   7
  -5  12   1 3.79119 1.56793  10
  -5  12   1 5.42965 2.01633  11
   5  12  -1 1.55715 2.23989  11
  -5  12   1 1.22494 1.93646   5
  -5  12   1 4.77171 1.37240   9
  -4 -12   1 -1.5566 2.06517  10
  -4 -12   1 0.02648 1.56820   9
   4 -12  -1 -0.3877 0.52003   9
  -4 -12   1 -0.7319 2.60194   8
   4 -12  -1 0.67171 0.65256   9
  -4 -12   1 -1.6852 1.65745   6
  -4  12   1 -0.6968 1.40167   5
   4  12  -1 0.94891 1.71522   7
  -4  12   1 3.92981 1.51959  11
  -4  12   1 -0.1112 0.93334   9
  -4  12   1 -0.3297 1.04848  10
   4  12  -1 -0.1931 1.82855  11
  -4  12   1 0.02361 0.88568   8
  -3 -12   1 -1.1899 1.25559   9
  -3 -12   1 -1.6317 2.02280   8
  -3 -12   1 0.16201 1.61190   6
  -3 -12   1 1.64412 2.09728  10
   3 -12  -1 -0.1856 0.81816   9
  -3  12   1 0.42017 0.70910   9
  -3  12   1 0.54217 1.24643  11
  -3  12   1 1.17818 1.31294   5
  -3  12   1 -0.4643 0.82399  10
  -3  12   1 -0.2415 0.73505   8
  -2 -12   1 20.0568 3.10849  10
  -2 -12   1 21.0900 2.60058   9
   2 -12  -1 25.7499 2.05426   9
  -2 -12   1 26.9072 2.89718   6
  -2 -12   1 24.8074 3.56581   8
   2 -12  -1 23.9687 2.02370   9
   2 -12  -1 23.2850 2.06485   8
  -2  12   1 26.0542 2.20534   8
   2  12  -1 25.9605 2.49670   5
  -2  12   1 24.0636 2.14541  11
  -2  12   1 21.2979 2.03902  10
  -2  12   1 23.7958 2.27498   5
  -2  12   1 24.0893 1.66287   9
   2  12  -1 20.8481 2.72366  11
   1 -12  -1 13.9650 1.88522   8
   1 -12  -1 14.2188 12.5337   3
  -1 -12   1 8.45924 11.8421   1
   1 -12  -1 2.62532 9.87168   4
  -1 -12   1 16.2242 2.04531   6
   1 -12  -1 6.29775 9.96154   1
  -1 -12   1 8.27538 14.5889   4
   1 -12  -1 16.6148 1.48166   6
  -1 -12   1 6.19909 17.0879   2
   1 -12  -1 7.90470 8.46498   2
  -1 -12   1 7.57263 6.29066   3
  -1 -12   1 11.6677 7.17562   4
   1 -12  -1 17.7407 2.11276  10
   1 -12  -1 14.9775 1.61567   9
  -1 -12   1 13.8742 2.65269   8
   1 -12  -1 15.6703 1.74769   9
   1 -12  -1 12.0689 9.78178   4
   1 -12  -1 20.6664 10.0445   2
  -1 -12   1 14.8359 2.43953  10
  -1 -12   1 19.8435 2.20932   9
   1  12  -1 11.7113 10.3847   4
   1  12  -1 13.5327 13.5611   1
  -1  12   1 13.2107 1.27204   6
   1  12  -1 2.66836 10.3967   3
  -1  12   1 16.1774 1.72370  11
  -1  12   1 15.3633 1.39116   9
  -1  12   1 11.2366 7.75080   3
  -1  12   1 14.2310 1.58222   5
   1  12  -1 17.3065 1.79213   5
   1  12  -1 16.4211 2.14440  11
   1  12  -1 12.9335 1.87358  10
  -1  12   1 7.49835 11.8936   1
   0 -12  -1 25.9996 11.2031   1
   0 -12   1 21.8732 15.5406   2
   0 -12   1 40.4333 14.9118   4
   0 -12  -1 38.1737 3.03616   9
   0 -12  -1 42.4272 11.9189   4
   0 -12   1 41.8590 3.49411  10
   0 -12  -1 40.9506 3.49516  10
   0 -12   1 59.5413 13.0209   4
   0 -12   1 40.8768 2.90643   6
   0 -12  -1 25.4383 14.0464   2
   0 -12   1 45.6764 11.7648   2
   0 -12  -1 56.4590 12.7699   3
   0 -12  -1 42.1509 3.00741   6
   0 -12   1 37.4578 11.6055   3
   0 -12  -1 23.0913 12.1694   4
   0 -12  -1 27.1940 9.32826   2
   0 -12  -1 39.1929 3.47799   8
   0 -12   1 10.3317 12.3870   1
   0 -12   1 41.6371 3.07339   9
   0 -12   1 45.6249 3.66750   8
   0 -12   1 44.8015 2.55857   9
   0  12  -1 42.5363 2.53765   5
   0  12   1 37.5682 11.3204   3
   0  12  -1 37.0421 2.72777  11
   0  12   1 32.2468 16.3172   1
   0  12   1 44.7972 2.83145  11
   0  12  -1 43.2856 12.0605   3
   0  12   1 39.5128 2.57503   5
   0  12  -1 36.2129 2.78864   6
   0  12  -1 38.4810 2.79831   9
   0  12  -1 42.6311 15.5317   1
   0  12   1 35.2233 2.68596   6
   0  12   1 39.9836 2.79924   9
  -1 -12  -1 25.8159 3.18214   8
  -1 -12  -1 42.5440 15.4508   4
  -1 -12  -1 18.8282 2.21151   9
   1 -12   1 27.3058 8.92295   2
  -1 -12  -1 24.9826 2.50968   6
  -1 -12  -1 25.5880 14.8493   2
   1 -12   1 20.2571 9.08453   4
   1 -12   1 16.4053 12.1872   3
  -1 -12  -1 9.06661 7.35587   4
   1 -12   1 20.7873 2.26405   8
  -1 -12  -1 17.9364 2.61789  10
  -1 -12  -1 14.5558 8.23257   2
   1 -12   1 35.7310 12.2190   1
   1 -12   1 19.5757 1.95037   9
   1 -12   1 4.87027 8.79902   2
  -1 -12  -1 26.6021 8.52780   3
  -1 -12  -1 9.68172 12.3588   1
   1  12   1 25.6050 2.54184  11
  -1  12  -1 19.4506 1.83823  11
   1  12   1 19.9463 2.14299   5
  -1  12  -1 18.6088 7.48350   3
  -1  12  -1 19.3419 1.64853   6
   1  12   1 14.0681 11.5873   3
  -1  12  -1 19.3540 1.81489   5
  -1  12  -1 27.7837 12.3261   1
  -1  12  -1 23.5867 1.63630   9
   1  12   1 33.4378 14.0985   1
   1  12   1 6.41744 9.28310   4
   2 -12   1 4.18255 1.19990  10
   2 -12   1 3.45712 0.83648   9
   2 -12   1 3.93007 0.85339   9
  -2 -12  -1 1.99222 1.93538   8
  -2 -12  -1 3.32445 1.54852   9
   2 -12   1 4.37147 1.13239   8
  -2 -12  -1 0.19637 1.78959  10
  -2 -12  -1 4.09752 1.67790   6
  -2  12  -1 4.90849 1.33736   5
  -2  12  -1 3.84852 1.14913  11
   2  12   1 4.60153 1.55604   5
  -2  12  -1 4.92693 0.71416   9
   2  12   1 2.35728 1.55681  11
   2  12   1 3.64963 1.39531  10
  -3 -12  -1 132.283 9.20208  10
  -3 -12  -1 147.240 8.68159   6
   3 -12   1 136.978 7.71074  10
  -3 -12  -1 152.529 9.88116   8
   3  12   1 126.160 8.66371  11
  -3  12  -1 139.991 7.67601  10
  -3  12  -1 136.157 7.63685   8
  -3  12  -1 149.063 8.23886   5
  -3  12  -1 138.839 7.41307   9
  -4 -12  -1 34.9724 3.82909   6
  -4 -12  -1 31.5757 3.67692   9
  -4 -12  -1 43.0605 4.99574  10
  -4  12  -1 36.2270 3.15344  11
  -4  12  -1 32.7543 2.68491  10
   4  12   1 39.8679 4.21957  11
  -4  12  -1 33.7498 2.49366   8
  -4  12  -1 33.4401 2.56733   9
  -5 -12  -1 80.9330 8.16211   8
  -5 -12  -1 86.0306 6.82658   6
  -5 -12  -1 98.3076 7.89610  10
  -5 -12  -1 87.1007 6.56619   9
  -5  12  -1 92.0942 6.47335   5
  -5  12  -1 86.7369 6.09127  11
  -5  12  -1 83.3243 5.39341   8
   5  12   1 83.8108 6.36572   7
   5  12   1 93.7719 7.17407  11
  -5  12  -1 99.9511 5.44991   9
  -5  12  -1 86.1206 5.40604  10
  -6 -12  -1 52.2576 6.47973  10
  -6 -12  -1 46.6375 5.18908   6
  -6 -12  -1 48.4868 4.73573   9
  -6 -12  -1 44.3890 6.69710   8
   6  12   1 53.6441 4.75288   7
  -6  12  -1 46.1510 3.33140   8
  -6  12  -1 52.7587 5.04518   5
  -6  12  -1 44.1012 3.71616  10
  -6  12  -1 48.7744 3.68807   9
  -6  12  -1 49.4228 4.71012  11
   6  12   1 45.1738 5.67068  11
  -7 -12  -1 2.62116 3.35259  10
  -7 -12  -1 3.08923 2.64058   9
  -7 -12  -1 2.42165 2.82760   6
  -7 -12  -1 5.38909 3.78854   8
   7  12   1 4.29681 2.24418   7
  -7  12  -1 5.15020 1.36812   8
  -7  12  -1 5.05968 1.85101  10
  -7  12  -1 5.79974 1.81667   9
   7  12   1 5.01194 3.00584  11
  -7  12  -1 7.75214 3.03005   5
  -7  12  -1 4.61304 2.65317  11
  -8 -12  -1 5.34419 3.34712   6
  -8 -12  -1 5.74308 4.59280   8
  -8 -12  -1 8.18851 3.19045   9
  -8 -12  -1 11.5694 4.13805  10
  -8  12  -1 8.65559 2.34844  10
  -8  12  -1 14.9649 3.83033   5
   8  12   1 6.67008 3.62471  11
  -8  12  -1 10.8352 2.19389   9
  -8  12  -1 9.95967 3.19464  11
  -8  12  -1 7.40172 1.72206   8
   8  12   1 5.32807 2.47943   7
  -9 -12  -1 3.28411 3.59576   6
  -9 -12  -1 2.44596 3.92044  10
  -9 -12  -1 1.03881 4.46676   8
  -9 -12  -1 5.94461 3.37156   9
  -9  12  -1 -0.2448 2.92357  11
  -9  12  -1 10.9514 4.16250   5
  -9  12  -1 5.88858 1.82062   8
  -9  12  -1 4.72828 2.28934  10
  -9  12  -1 4.58843 2.21297   9
 -10 -12  -1 -2.6347 5.58332   9
 -10 -12  -1 1.61428 4.56279  10
 -10 -12  -1 4.32170 5.18722   6
 -10 -12  -1 5.98574 8.28177   8
 -10 -12  -1 5.49531 4.11534   5
 -10  12  -1 -2.2259 2.10869   9
 -10  12  -1 4.23482 2.86221  10
 -10  12  -1 3.14452 1.66526   8
 -11 -12  -1 34.6091 7.41773  10
 -11 -12  -1 43.1351 6.65806   5
 -11  12  -1 36.8865 4.43794   9
 -11  12  -1 39.5590 6.48657  10
 -11  12  -1 33.6633 3.57273   8
 -10 -13   1 8.05092 5.89510   8
 -10 -13   1 -0.1026 3.80634   5
 -10 -13   1 -1.2831 3.41531   9
 -10 -13   1 2.64295 4.44465  10
 -10 -13   1 0.31995 3.77691   6
 -10  13   1 -0.8645 1.54561   8
 -10  13   1 1.03404 2.28501   9
 -10  13   1 -0.2106 3.86611   5
 -10  13   1 3.84798 3.64847  11
 -10  13   1 2.60986 2.64742  10
  -9 -13   1 14.8760 6.37576   8
  -9 -13   1 7.49610 3.34617   9
  -9 -13   1 3.55808 4.55346  10
  -9 -13   1 0.25524 3.21085   6
  -9  13   1 2.79189 3.20272  11
  -9  13   1 4.29427 2.53078  10
  -9  13   1 7.01442 3.84142   5
  -9  13   1 7.81015 2.33384   9
  -9  13   1 5.14764 1.85892   8
   9  13  -1 4.61398 2.99268   7
  -8 -13   1 114.355 9.68925   6
  -8 -13   1 115.905 12.0762   8
  -8 -13   1 122.830 9.38122   9
  -8 -13   1 126.571 11.2482  10
  -8  13   1 130.535 8.16439  10
   8  13  -1 130.388 9.17448   7
  -8  13   1 128.114 7.97898   9
  -8  13   1 135.191 9.05225  11
   8  13  -1 104.389 9.95519  11
  -8  13   1 114.847 7.53210   8
  -8  13   1 133.618 9.54841   5
  -7 -13   1 276.561 17.0774  10
  -7 -13   1 258.659 18.1601   8
  -7 -13   1 258.621 15.2992   9
  -7  13   1 261.759 15.1938   5
   7  13  -1 232.983 18.0441  11
  -7  13   1 251.577 16.0653  11
  -7  13   1 235.827 13.6644   9
   7  13  -1 268.028 15.0854   7
  -7  13   1 236.814 15.5095  10
  -7  13   1 223.922 13.4235   8
  -6 -13   1 36.4327 4.47746   9
  -6 -13   1 21.9383 3.93428   6
  -6 -13   1 30.9682 5.88028   8
  -6 -13   1 34.1094 5.45276  10
  -6  13   1 30.0822 4.02159   5
  -6  13   1 30.6969 3.32010  10
   6  13  -1 32.8985 4.30087   7
   6  13  -1 36.1830 5.13587  11
  -6  13   1 33.5997 3.78675  11
  -6  13   1 29.8681 2.97962   9
  -6  13   1 30.3509 2.70467   8
  -5 -13   1 102.181 7.76905   6
  -5 -13   1 103.570 9.45091   8
  -5 -13   1 111.650 8.94209  10
  -5 -13   1 98.7352 7.47890   9
   5  13  -1 118.628 7.85035   7
  -5  13   1 115.886 6.68326  10
  -5  13   1 103.816 6.33481   9
   5  13  -1 105.831 8.16154  11
  -5  13   1 110.034 7.37042   5
  -5  13   1 102.820 6.87954  11
  -5  13   1 112.849 6.30575   8
  -4 -13   1 237.294 14.1733   9
  -4 -13   1 259.479 15.4329  10
   4 -13  -1 243.861 12.6634   9
  -4 -13   1 243.074 14.3499   6
   4 -13  -1 230.522 12.6987   9
  -4  13   1 239.763 13.1801   8
   4  13  -1 234.877 14.5844  11
  -4  13   1 267.154 13.3923  10
  -4  13   1 258.114 13.0539   9
  -4  13   1 257.825 13.9126   5
  -4  13   1 266.362 13.5439  11
  -3 -13   1 104.501 7.06866   9
   3 -13  -1 105.201 6.04850   9
   3 -13  -1 110.129 6.21028   9
  -3 -13   1 106.296 7.92010  10
  -3 -13   1 119.845 7.27331   6
   3 -13  -1 107.269 6.33979  10
  -3 -13   1 113.613 8.52644   8
  -3  13   1 104.868 6.25074  11
  -3  13   1 108.291 5.84835   9
  -3  13   1 118.089 6.71327   5
   3  13  -1 108.398 7.44168  11
  -3  13   1 100.022 6.21779  10
   2 -13  -1 31.0613 2.32889   9
  -2 -13   1 27.0341 3.96918   8
   2 -13  -1 27.8672 2.31798   9
  -2 -13   1 29.2775 3.17294   6
  -2 -13   1 28.9386 3.08281   9
  -2 -13   1 30.2229 3.71634  10
   2 -13  -1 29.3854 2.50256   8
  -2  13   1 29.9835 2.49684  11
   2  13  -1 30.7602 2.80949   5
   2  13  -1 26.0330 2.95639  10
   2  13  -1 26.1093 3.83429  11
  -2  13   1 28.4233 1.96763   9
  -2  13   1 26.9365 2.56037   5
   1 -13  -1 58.6617 4.26203   8
   1 -13  -1 60.8242 3.56179   6
  -1 -13   1 63.0586 4.29079   6
  -1 -13   1 70.6606 5.39956   8
  -1 -13   1 63.9951 4.98994  10
   1 -13  -1 58.8502 4.29611  10
   1 -13  -1 62.1253 3.99263   9
  -1 -13   1 69.5070 4.36617   9
  -1  13   1 58.9556 3.59862   9
   1  13  -1 56.1682 4.35036  11
   1  13  -1 65.8400 4.00023   5
  -1  13   1 54.8673 3.87712  11
  -1  13   1 57.2111 3.66712   5
  -1  13   1 58.8634 3.47992   6
   0 -13  -1 100.246 6.18015   9
   0 -13   1 107.391 6.18081   9
   0 -13  -1 111.402 6.78102   8
   0 -13  -1 103.825 6.69029  10
   0 -13   1 106.351 6.77504   8
   0 -13   1 107.069 6.73535  10
   0  13   1 92.5151 5.84523   6
   0  13  -1 93.1331 5.87421  11
   0  13   1 104.901 5.99428   9
   0  13  -1 110.575 5.67732   5
   0  13  -1 93.9213 5.89775   6
   0  13   1 98.3091 5.92222  11
   0  13   1 114.484 5.76008   5
   0  13  -1 104.283 6.01082   9
  -1 -13  -1 156.586 9.27273  10
   1 -13   1 146.553 8.14125   9
   1 -13   1 147.413 8.57305   8
   1 -13   1 144.873 7.92253   9
  -1 -13  -1 152.865 8.56244   6
  -1 -13  -1 157.730 8.64350   9
  -1 -13  -1 134.832 9.17966   8
  -1  13  -1 155.559 7.99150   5
   1  13   1 150.791 8.27689   5
  -1  13  -1 141.867 7.87455   6
   1  13   1 148.283 8.94917  11
  -1  13  -1 134.855 7.96032  11
  -1  13  -1 157.570 7.91386   9
   2 -13   1 27.6853 2.04163   9
  -2 -13  -1 27.1282 3.00075   9
  -2 -13  -1 33.8272 3.28850   6
   2 -13   1 26.4355 2.49139   8
  -2 -13  -1 27.3805 4.02307   8
   2 -13   1 26.4939 2.01648   9
   2 -13   1 29.2217 2.67165  10
   2  13   1 22.2847 2.73557  10
   2  13   1 26.4430 2.86641   5
   2  13   1 25.9979 3.30243  11
  -2  13  -1 28.5688 2.60385  11
  -2  13  -1 33.9269 2.60121   5
  -2  13  -1 23.8450 1.80182   9
   3 -13   1 294.347 15.8455  10
  -3 -13  -1 299.158 16.5789   9
  -3 -13  -1 333.665 18.1844   8
   3 -13   1 317.732 15.6980   8
  -3 -13  -1 310.961 16.7306   6
  -3 -13  -1 310.338 17.5241  10
  -3  13  -1 293.341 15.3558   9
  -3  13  -1 300.058 16.1580   5
  -3  13  -1 294.315 15.7743  11
   3  13   1 277.975 16.7955  11
  -3  13  -1 291.736 15.6883  10
  -4 -13  -1 38.7538 3.98835   9
  -4 -13  -1 49.4121 6.05090   8
  -4 -13  -1 42.3455 5.20703  10
  -4 -13  -1 39.4748 4.34198   6
  -4  13  -1 33.5563 3.62040   5
   4  13   1 44.1340 4.68794  11
  -4  13  -1 37.2051 2.88050  10
  -4  13  -1 36.4495 2.70003   9
  -4  13  -1 41.9928 3.36235  11
  -5 -13  -1 0.85956 3.00504   8
  -5 -13  -1 4.10339 2.23647   9
  -5 -13  -1 2.94723 2.96050  10
  -5 -13  -1 0.29118 2.17860   6
  -5  13  -1 1.06971 1.65393  11
   5  13   1 3.53635 2.35319  11
  -5  13  -1 0.58440 1.86858   5
  -5  13  -1 -0.2050 1.07259   9
   5  13   1 1.70483 2.27239   7
  -5  13  -1 1.55625 0.90769   8
  -5  13  -1 1.71008 1.26603  10
  -6 -13  -1 0.95026 2.08261   9
  -6 -13  -1 1.22780 3.12574  10
  -6 -13  -1 0.87814 2.48736   6
  -6 -13  -1 -0.3560 3.17858   8
  -6  13  -1 1.03234 1.29382   9
   6  13   1 -0.0295 2.48963  11
  -6  13  -1 0.96726 0.90165   8
  -6  13  -1 1.79591 1.42220  10
  -6  13  -1 1.56890 2.07531  11
  -6  13  -1 2.48037 2.34979   5
  -7 -13  -1 4.07712 4.82959   8
  -7 -13  -1 14.2928 4.29006  10
  -7 -13  -1 16.8501 3.47509   9
  -7 -13  -1 11.2303 3.88108   6
   7  13   1 10.8232 3.75521  11
  -7  13  -1 14.7459 3.52078   5
   7  13   1 15.4036 3.73203   7
  -7  13  -1 19.1145 3.67954  11
  -7  13  -1 16.2216 1.84238   8
  -8 -13  -1 50.1618 5.97398   9
  -8 -13  -1 48.2191 8.06384   8
  -8 -13  -1 44.3744 6.04393   6
  -8 -13  -1 50.4010 7.25882  10
  -8  13  -1 52.2545 4.40806  10
  -8  13  -1 56.1026 6.21337   5
  -8  13  -1 47.4338 5.29131  11
  -8  13  -1 42.0957 3.47279   8
   8  13   1 62.9812 7.19475  11
  -8  13  -1 51.3027 4.27875   9
  -9 -13  -1 5.71832 4.73590  10
  -9 -13  -1 7.51573 4.00303   6
  -9 -13  -1 10.6310 3.78003   9
  -9 -13  -1 9.23267 6.11834   8
  -9  13  -1 6.75139 3.39012  11
   9  13   1 10.5202 4.15290  11
  -9  13  -1 14.5354 2.63265   9
  -9  13  -1 2.36238 3.22978   5
  -9  13  -1 5.20665 2.27100  10
 -10 -13  -1 14.7568 6.49306   8
 -10 -13  -1 8.46965 4.15733   9
 -10 -13  -1 5.78198 3.94640   6
 -10 -13  -1 1.63390 4.46832  10
 -10  13  -1 4.54716 2.45059  10
 -10  13  -1 -0.2244 3.42488  11
 -10  13  -1 3.84318 1.47346   8
 -10  13  -1 8.75968 4.17273   5
 -10 -14   1 12.7520 4.77267   9
 -10 -14   1 28.5252 8.32984   8
 -10 -14   1 15.6021 6.01885  10
 -10 -14   1 16.1877 5.11034   6
 -10 -14   1 25.4709 5.78454   5
 -10  14   1 20.4313 4.55842  11
 -10  14   1 17.3648 3.39882   9
 -10  14   1 22.0258 2.64325   8
 -10  14   1 28.2966 3.88826  10
 -10  14   1 18.9617 4.80669   5
  -9 -14   1 71.2499 10.3991   8
  -9 -14   1 56.1213 8.46977  10
  -9 -14   1 43.6194 6.36378   6
  -9 -14   1 66.9212 7.28644   9
  -9  14   1 57.5865 6.14359  11
  -9  14   1 53.8557 4.19280   8
   9  14  -1 58.1762 7.78986  11
  -9  14   1 48.2713 4.76383   9
  -9  14   1 54.9662 5.07002  10
  -9  14   1 55.2897 6.60317   5
   9  14  -1 56.0557 6.30574   7
  -8 -14   1 26.6318 4.78691   9
  -8 -14   1 35.7071 7.74953   8
  -8 -14   1 30.7668 6.11251  10
  -8 -14   1 18.9675 4.48717   6
  -8  14   1 29.7709 4.70848   5
   8  14  -1 26.8841 5.36965  11
  -8  14   1 31.7765 3.00758   8
  -8  14   1 34.1030 3.78709  10
  -8  14   1 27.7520 3.20771   9
   8  14  -1 33.5229 4.88773   7
  -8  14   1 25.3012 3.96869  11
  -7 -14   1 1.66362 3.39518  10
  -7 -14   1 1.35719 3.01326   6
  -7 -14   1 1.32779 2.64994   9
   7  14  -1 -0.0229 2.27105   7
  -7  14   1 1.06239 1.72272  10
   7  14  -1 0.05964 2.85770  11
  -7  14   1 0.85203 1.10747   8
  -7  14   1 1.66361 1.56644   9
  -7  14   1 -1.7313 2.24904  11
  -7  14   1 2.55702 2.90335   5
  -6 -14   1 115.709 10.8662   8
  -6 -14   1 108.318 8.34983   6
  -6 -14   1 112.512 9.68483  10
  -6 -14   1 106.139 8.21254   9
  -6  14   1 124.036 8.10495   5
   6  14  -1 115.899 9.16101  11
  -6  14   1 115.953 7.03122  10
  -6  14   1 102.358 6.52318   8
   6  14  -1 118.573 8.38199   7
  -6  14   1 121.439 7.65001  11
  -6  14   1 111.350 7.24776   9
  -5 -14   1 239.223 14.8515   9
  -5 -14   1 284.308 16.6687  10
  -5 -14   1 263.022 17.1712   8
  -5 -14   1 240.533 15.0363   6
  -5  14   1 233.915 13.5554   8
   5  14  -1 252.810 15.5880  11
  -5  14   1 250.347 13.7925  10
  -5  14   1 247.658 13.5508   9
  -5  14   1 282.859 14.7347   5
   5  14  -1 271.138 15.2764   7
  -5  14   1 268.215 14.1498  11
  -4 -14   1 70.4448 7.31193   8
   4 -14  -1 67.7810 3.73426   9
   4 -14  -1 65.8776 4.12815   9
  -4 -14   1 63.9212 6.69720  10
  -4 -14   1 69.7236 5.73293   6
  -4 -14   1 65.0390 5.45338   9
  -4  14   1 76.8774 4.78793  11
  -4  14   1 66.3947 4.40865   8
  -4  14   1 69.4333 4.17679   9
   4  14  -1 79.2257 6.33772  11
  -4  14   1 68.5301 5.09728   5
  -4  14   1 73.1588 4.58130  10
  -3 -14   1 117.859 7.37111   9
   3 -14  -1 106.604 6.07378   9
   3 -14  -1 109.867 6.33432   8
   3 -14  -1 105.127 6.55754  10
  -3 -14   1 115.706 8.38543  10
   3 -14  -1 102.684 6.14369   9
  -3 -14   1 110.989 8.81000   8
  -3 -14   1 114.834 7.46561   6
  -3  14   1 105.772 6.69047   5
  -3  14   1 116.095 6.47223  11
  -3  14   1 114.173 6.50810   8
  -3  14   1 107.315 6.40815  10
  -3  14   1 119.873 5.96622   9
   3  14  -1 95.5266 7.55950  11
   2 -14  -1 271.693 14.7146   9
  -2 -14   1 297.663 15.5388   6
   2 -14  -1 289.867 14.7951   9
  -2 -14   1 298.196 15.5657   9
  -2 -14   1 290.931 16.3776  10
  -2 -14   1 314.662 17.0017   8
   2 -14  -1 284.749 15.4319   8
  -2  14   1 262.670 14.6874  11
   2  14  -1 267.235 16.1212  11
  -2  14   1 283.045 14.4465   9
   2  14  -1 254.792 15.3702  10
   2  14  -1 275.429 15.0994   5
  -2  14   1 288.458 14.8560   5
   1 -14  -1 149.251 8.72892   8
   1 -14  -1 154.830 7.94810   6
  -1 -14   1 151.505 8.62704   6
   1 -14  -1 145.164 8.82485  10
  -1 -14   1 147.857 8.72056   9
   1 -14  -1 153.991 8.42486   9
  -1 -14   1 160.561 9.77821   8
  -1 -14   1 155.300 9.53016  10
  -1  14   1 156.511 8.08856   5
   1  14  -1 157.215 8.85323  11
  -1  14   1 159.093 8.09679   9
  -1  14   1 131.296 8.06505  11
  -1  14   1 131.219 7.84598   6
   1  14  -1 149.940 8.28092   5
   0 -14   1 240.027 13.5510  10
   0 -14  -1 234.708 12.9737   9
   0 -14   1 236.816 12.6682   6
   0 -14  -1 234.966 12.7486   6
   0 -14   1 250.197 13.6978   8
   0 -14  -1 259.460 13.7928   8
   0 -14  -1 244.088 13.5592  10
   0 -14   1 244.732 12.9548   9
   0  14   1 230.697 12.7598  11
   0  14  -1 234.966 12.7588   6
   0  14  -1 234.081 12.4283   5
   0  14   1 231.171 12.6770   6
   0  14  -1 243.767 12.8300   9
   0  14   1 248.586 12.5422   5
   0  14  -1 245.503 12.7917  11
   0  14   1 224.075 12.7640   9
  -1 -14  -1 17.0633 2.39944   9
  -1 -14  -1 15.6886 2.94212   8
   1 -14   1 16.2042 1.87180   9
   1 -14   1 16.4816 2.44262   8
   1 -14   1 16.2986 1.67245   9
  -1 -14  -1 19.0945 2.39686   6
  -1 -14  -1 18.8844 2.92150  10
   1  14   1 19.2874 2.42790  11
  -1  14  -1 18.6107 1.78324   5
   1  14   1 17.3177 2.12103   5
  -1  14  -1 15.4211 1.56811   6
  -1  14  -1 16.3993 1.78653  11
  -1  14  -1 15.0194 1.60643   9
   2 -14   1 187.246 10.0207   9
  -2 -14  -1 204.754 11.0913   6
   2 -14   1 182.266 9.97401   9
   2 -14   1 195.545 10.5664   8
   2 -14   1 187.307 10.6668  10
  -2 -14  -1 184.375 12.6539  10
  -2 -14  -1 185.341 11.0314   9
  -2 -14  -1 203.270 12.2876   8
  -2  14  -1 184.696 10.2182  11
   2  14   1 190.429 11.4134  11
  -2  14  -1 199.332 9.92325   9
  -2  14  -1 209.690 10.4545   5
   2  14   1 168.729 10.7029   5
  -3 -14  -1 54.2187 4.53037   9
   3 -14   1 50.8656 3.73375  10
  -3 -14  -1 52.6860 4.69530   6
  -3 -14  -1 49.1609 5.72962   8
   3 -14   1 52.3917 3.54098   8
  -3 -14  -1 56.0138 5.50664  10
  -3  14  -1 50.9066 3.05794   9
  -3  14  -1 51.5731 4.80582   5
  -3  14  -1 50.9121 3.67335  11
   3  14   1 57.2369 5.14455  11
  -4 -14  -1 76.3577 7.03635  10
  -4 -14  -1 76.2569 5.96650   6
   4 -14   1 74.7529 4.78354  10
  -4 -14  -1 82.2983 7.62737   8
  -4 -14  -1 73.0474 5.86480   9
   4  14   1 72.3091 6.45078  11
  -4  14  -1 80.5623 4.51441   9
  -4  14  -1 77.9866 5.58507   5
  -4  14  -1 74.8078 4.74787  10
  -4  14  -1 75.0533 5.05950  11
  -5 -14  -1 29.3380 5.30804   8
  -5 -14  -1 28.8590 3.71428   9
  -5 -14  -1 19.7593 4.12643  10
  -5 -14  -1 19.6717 3.60505   6
  -5  14  -1 22.0427 2.89471  11
  -5  14  -1 21.4729 3.24179   5
  -5  14  -1 22.8295 2.25551   8
  -5  14  -1 25.4160 2.53228  10
   5  14   1 24.7710 4.17000  11
   5  14   1 27.1270 3.68177   7
  -5  14  -1 24.7668 2.33258   9
  -6 -14  -1 12.0890 4.04018  10
  -6 -14  -1 10.0405 3.27269   6
  -6 -14  -1 24.3793 5.46379   8
  -6 -14  -1 17.3221 3.46723   9
  -6  14  -1 16.2475 2.16294  10
  -6  14  -1 11.5991 3.03322   5
  -6  14  -1 20.2496 3.00767  11
  -6  14  -1 14.3822 1.73138   8
   6  14   1 18.9360 3.46891   7
  -6  14  -1 20.2374 2.23282   9
   6  14   1 19.1605 4.01883  11
  -7 -14  -1 37.4678 5.00768   9
  -7 -14  -1 47.7074 6.79711  10
  -7 -14  -1 37.7460 7.27671   8
  -7 -14  -1 47.1717 5.81828   6
   7  14   1 48.2143 5.12459   7
   7  14   1 46.5308 6.23694  11
  -7  14  -1 39.7249 3.08250   8
  -7  14  -1 45.9930 5.75639   5
  -7  14  -1 44.1978 4.73784  11
  -7  14  -1 46.5367 3.80998  10
  -7  14  -1 46.2303 3.72448   9
  -8 -14  -1 3.78077 3.99262  10
  -8 -14  -1 -0.1645 3.21682   6
  -8 -14  -1 8.53730 5.01403   8
  -8 -14  -1 6.50715 3.04459   9
   8  14   1 3.33975 3.47508  11
  -8  14  -1 3.86825 1.21353   8
  -8  14  -1 1.83799 2.64825  11
  -8  14  -1 2.99797 1.85134  10
  -8  14  -1 2.47179 3.04688   5
  -8  14  -1 4.38395 1.80200   9
   8  14   1 -2.4554 2.22256   7
  -9 -14  -1 30.3905 5.41254   9
  -9 -14  -1 33.9620 6.70452  10
  -9 -14  -1 24.5057 5.28494   6
  -9 -14  -1 25.8322 7.37255   8
  -9  14  -1 27.8210 2.67405   8
  -9  14  -1 26.8133 4.56520  11
  -9  14  -1 33.5791 3.78004  10
  -9  14  -1 33.5519 5.39074   5
   9  14   1 38.1930 6.32527  11
  -9  14  -1 28.7290 3.43736   9
 -10 -14  -1 42.7352 8.60053   8
 -10 -14  -1 40.1043 7.78689  10
 -10 -14  -1 29.0369 5.53531   9
 -10 -14  -1 28.4099 5.68596   6
 -10  14  -1 42.9011 6.21110   5
 -10  14  -1 35.4038 3.07464   8
 -10  14  -1 42.5992 5.46906  11
 -10  14  -1 48.1851 4.79751   9
 -10  14  -1 43.8971 4.42770  10
 -10 -15   1 52.2668 7.73000   9
 -10 -15   1 41.9435 7.21996   6
 -10 -15   1 65.9521 11.0318   8
 -10 -15   1 64.2404 9.43194  10
 -10 -15   1 58.0772 7.51039   5
 -10  15   1 53.9835 4.09952   8
 -10  15   1 55.7917 5.22266  10
 -10  15   1 47.3036 6.63188   5
 -10  15   1 53.4825 6.74748  11
 -10  15   1 68.7925 5.51817   9
  -9 -15   1 0.56442 4.04362   9
  -9 -15   1 2.77992 4.52104  10
  -9 -15   1 1.32703 3.46838   6
  -9 -15   1 2.49871 5.43183   8
  -9  15   1 -2.3022 3.30212  11
  -9  15   1 -1.5145 1.89796   9
   9  15  -1 2.48968 3.25438   7
   9  15  -1 2.90845 4.47446  11
  -9  15   1 -1.0663 3.50412   5
  -9  15   1 -0.6008 1.22505   8
  -9  15   1 -0.9567 2.01824  10
  -8 -15   1 9.57056 4.40304  10
  -8 -15   1 12.2397 4.06122   9
  -8 -15   1 13.3339 4.42495   6
  -8 -15   1 19.7325 6.09365   8
  -8  15   1 18.3081 3.56489  11
  -8  15   1 25.0417 4.35580   5
  -8  15   1 17.1163 2.13354   8
  -8  15   1 20.8639 2.96352  10
   8  15  -1 16.3242 4.52614  11
   8  15  -1 19.5531 4.29703   7
  -8  15   1 18.5062 2.70989   9
  -7 -15   1 37.0542 5.06039   9
  -7 -15   1 43.4892 7.69356   8
  -7 -15   1 26.9943 5.69731  10
  -7 -15   1 36.5507 5.20625   6
   7  15  -1 48.8635 6.34747  11
  -7  15   1 39.5601 3.78848  10
  -7  15   1 34.8087 3.03856   8
  -7  15   1 41.4876 4.98990   5
  -7  15   1 41.2087 3.58259   9
  -7  15   1 34.8803 4.12241  11
   7  15  -1 49.8008 5.67720   7
  -6 -15   1 49.5309 6.47393  10
  -6 -15   1 44.2396 7.36451   8
  -6 -15   1 43.5645 5.39529   6
   6  15  -1 50.6672 5.43719   7
  -6  15   1 43.9546 3.43601   8
  -6  15   1 41.4327 3.55495   9
  -6  15   1 47.1303 4.91152   5
  -6  15   1 54.8321 6.22862  11
  -5 -15   1 1.63292 2.62220   6
  -5 -15   1 -2.5080 1.98255   9
  -5 -15   1 5.57768 3.96941   8
  -5 -15   1 4.18455 3.06863  10
  -5  15   1 -0.2214 1.07086   8
  -5  15   1 0.99545 1.91016  11
  -5  15   1 2.91924 2.15847   5
  -5  15   1 1.28246 1.39975  10
   5  15  -1 -0.2994 2.61351  11
   5  15  -1 1.12770 2.25065   7
   4 -15  -1 46.5075 3.87623  10
  -4 -15   1 59.3568 7.39443   8
  -4 -15   1 72.8933 6.71649  10
  -4 -15   1 57.1177 5.11857   9
  -4 -15   1 57.7827 5.33905   6
  -4  15   1 56.1451 4.55789   5
   4  15  -1 58.6810 5.77035  11
  -4  15   1 59.1824 4.28366  11
  -4  15   1 59.8763 3.98058   8
  -4  15   1 53.1923 3.49784   9
  -4  15   1 59.0738 4.05661  10
   3 -15  -1 405.866 21.2927  10
   3 -15  -1 403.750 20.6721   9
  -3 -15   1 427.750 23.6659   8
   3 -15  -1 375.244 20.6853   9
  -3 -15   1 383.829 21.7915   9
  -3 -15   1 416.781 22.8352   6
  -3 -15   1 424.446 23.0799  10
  -3  15   1 438.131 21.3151   5
   3  15  -1 382.767 22.4263  11
  -3  15   1 391.074 20.9005  11
  -3  15   1 406.106 20.5014   9
  -2 -15   1 69.6237 5.23703   9
  -2 -15   1 65.1708 5.96162  10
   2 -15  -1 70.8436 4.33945   9
  -2 -15   1 72.2852 5.21619   6
   2 -15  -1 66.2941 4.67260   8
  -2 -15   1 71.6732 6.48845   8
   2 -15  -1 65.5836 4.24755   9
   2  15  -1 69.1205 5.81491  11
   2  15  -1 64.3234 4.98620  10
  -2  15   1 68.5689 3.99398   9
  -2  15   1 67.9814 4.37933  11
   2  15  -1 68.5323 4.81738   5
  -1 -15   1 10.1384 1.99106   9
  -1 -15   1 7.94944 1.90030   6
  -1 -15   1 8.45477 2.79477   8
   1 -15  -1 8.68767 1.66397   9
   1 -15  -1 9.10549 1.17784   6
   1 -15  -1 7.04464 1.97542  10
  -1 -15   1 5.53843 2.29443  10
   1 -15  -1 8.36751 1.96375   8
  -1  15   1 8.31339 1.09056   6
  -1  15   1 8.22775 1.51167  11
   1  15  -1 9.40559 1.60396   5
  -1  15   1 7.80272 1.32652   9
  -1  15   1 8.51586 1.38733   5
   1  15  -1 5.76777 1.80906  11
   0 -15   1 242.434 13.2027   6
   0 -15   1 254.716 13.5706   9
   0 -15   1 246.811 14.1844  10
   0 -15  -1 266.972 14.4354   8
   0 -15  -1 246.605 14.2284  10
   0 -15  -1 235.063 13.2806   6
   0 -15   1 251.120 14.3695   8
   0 -15  -1 253.010 13.6263   9
   0  15   1 257.553 13.1089   5
   0  15   1 243.916 13.8112   9
   0  15  -1 253.353 13.0230   5
   0  15   1 256.446 13.4099  11
   0  15  -1 231.079 13.3120  11
   0  15  -1 259.569 13.5280   9
  -1 -15  -1 72.6274 5.66769   8
   1 -15   1 63.9519 3.88084   9
  -1 -15  -1 68.7245 5.57434  10
   1 -15   1 69.9998 5.02904   8
  -1 -15  -1 62.8080 4.67155   9
  -1 -15  -1 60.0093 4.63780   6
   1 -15   1 67.6098 4.19078   9
   1  15   1 73.2906 4.96142  11
  -1  15  -1 54.5880 3.96772  11
   1  15   1 62.4353 4.30527   5
  -1  15  -1 64.2666 3.92676   5
  -1  15  -1 57.9929 3.75961   6
  -1  15  -1 64.1035 4.01583   9
   2 -15   1 90.0116 5.08654   9
  -2 -15  -1 95.2269 7.31984  10
   2 -15   1 91.0497 5.92255  10
   2 -15   1 97.5447 5.93409   8
   2 -15   1 92.6106 5.58286   9
  -2 -15  -1 94.3030 6.34660   6
  -2 -15  -1 91.2874 6.27809   9
  -2 -15  -1 99.4265 7.64005   8
   2  15   1 81.4636 5.96818   5
  -2  15  -1 93.0295 5.07440   9
  -2  15  -1 83.9930 5.43785   5
   2  15   1 101.264 6.85763  11
  -2  15  -1 80.9244 5.40607  11
  -3 -15  -1 2.42401 1.76056   9
  -3 -15  -1 0.54005 2.66637   8
   3 -15   1 0.72297 1.14540   8
  -3 -15  -1 2.86878 2.12704   6
   3 -15   1 1.68652 1.44121  10
  -3 -15  -1 1.02004 2.56371  10
[truncated: 4,476,432 more chars]
