# Supplementary material for: Isolation of a Square Pyramidal Bis(amidophenolate)‐Supported As(III)‐Cation: Coordination‐Induced Electromerism at As
Source: Angew Chem Int Ed Engl. 2025 Apr 4;64(23):e202501439. doi: 10.1002/anie.202501439 (PMC12124349; doi:10.1002/anie.202501439)
Supplement: Supplementary file 2 — Supporting Information [file ANIE-64-e202501439-s001.zip › 6.cif]

data_mo_2138_cg_0m
loop_
_audit_author_name
_audit_author_email
_audit_author_address
'Karnbrock, S.B.' skarnbr@uni-goettingen.de
;
Georg-August-Universitaet Goettingen
Institut fuer Organische und Biomolekulare Chemie 
Tammannstrasse 2
Goettingen
D-37077
Germany
;
'Golz, C.' 'cgolz@gwdg.de '
;
Georg-August-Universitaet Goettingen
Institut fuer Organische und Biomolekulare Chemie 
Tammannstrasse 2
Goettingen
D-37077
Germany
;
'Alcarazo, P.' 'malcara@gwdg.de '
;
Georg-August-Universitaet Goettingen
Institut fuer Organische und Biomolekulare Chemie 
Tammannstrasse 2
Goettingen
D-37077
Germany
;

_audit_creation_method
;FinalCif V130 by Daniel Kratzert, Freiburg 2023, 
https://dkratzert.de/finalcif.html
;
_audit_contact_author_address
;Georg-August-Universit\"at G\"ottingen
Institut f\"ur Organische und Biomolekulare Chemie
Tammannstra\&se 2
D-37077 G\"ottingen
Germany
;
_audit_contact_author_email       cgolz@gwdg.de
_audit_contact_author_name        'Golz, C.'
_audit_contact_author_phone       '+49(551) 39-21750'
_audit_creation_date              2023-11-07
_publ_contact_author_id_orcid     ?
_publ_section_references
;
Dolomanov, O.V., Bourhis, L.J., Gildea, R.J, Howard, J.A.K. & Puschmann, H.
 (2009), J. Appl. Cryst. 42, 339-341.

Sheldrick, G.M. (2008). Acta Cryst. A64, 112-122.

Sheldrick, G.M. (2015). Acta Cryst. A71, 3-8.
;
_diffrn_source_power              0.05
_exptl_crystal_colour_primary     colourless
_olex2_refinement_description
;
1. Fixed Uiso
 At 1.2 times of:
  All C(H) groups
 At 1.5 times of:
  All C(H,H,H) groups
2. Restrained distances
 Cl3A-C56A \\sim Cl3B-C56B
 with sigma of 0.02
 Cl4A-C57A \\sim Cl4B-C57B
 with sigma of 0.02
 C58A-C57A \\sim C58B-C57B
 with sigma of 0.02
 C58A-C59A \\sim C58B-C59B
 with sigma of 0.02
 C57A-C56A \\sim C57B-C56B
 with sigma of 0.02
 C56A-C61A \\sim C56B-C61B
 with sigma of 0.02
 C61A-C60A \\sim C61B-C60B
 with sigma of 0.02
 C60A-C59A \\sim C60B-C59B
 with sigma of 0.02
 Cl3A-C57A \\sim Cl3B-C57B
 with sigma of 0.04
 Cl3A-C61A \\sim Cl3B-C61B
 with sigma of 0.04
 Cl4A-C58A \\sim Cl4B-C58B
 with sigma of 0.04
 Cl4A-C56A \\sim Cl4B-C56B
 with sigma of 0.04
 C58A-C56A \\sim C58B-C56B
 with sigma of 0.04
 C58A-C60A \\sim C58B-C60B
 with sigma of 0.04
 C57A-C61A \\sim C57B-C61B
 with sigma of 0.04
 C57A-C59A \\sim C57B-C59B
 with sigma of 0.04
 C56A-C60A \\sim C56B-C60B
 with sigma of 0.04
 C61A-C59A \\sim C61B-C59B
 with sigma of 0.04
3. Rigid body (RIGU) restrains
 Cl3B, C58B, C57B, C56B, C61B, C60B, C59B, Cl4B
 with sigma for 1-2 distances of 0.001 and sigma for 1-3 distances of 0.002
4. Others
 Sof(Cl3B)=Sof(Cl4B)=Sof(C58B)=Sof(H58B)=Sof(C57B)=Sof(C56B)=Sof(C61B)=
 Sof(H61B)=Sof(C60B)=Sof(H60B)=Sof(C59B)=Sof(H59B)=1-FVAR(1)
 Sof(Cl3A)=Sof(Cl4A)=Sof(C58A)=Sof(H58A)=Sof(C57A)=Sof(C56A)=Sof(C61A)=
 Sof(H61A)=Sof(C60A)=Sof(H60A)=Sof(C59A)=Sof(H59A)=FVAR(1)
5.a Aromatic/amide H refined with riding coordinates:
 C3(H3), C5(H5), C17(H17), C18(H18), C19(H19), C20(H20), C22(H22), C24(H24),
 C35(H35), C36(H36), C38(H38), C39(H39), C42(H42), C43(H43), C45(H45), C46(H46),
  C51(H51), C52(H52), C53(H53), C54(H54), C58A(H58A), C61A(H61A), C60A(H60A),
 C59A(H59A), C58B(H58B), C61B(H61B), C60B(H60B), C59B(H59B)
5.b Fitted hexagon refined as free rotating group:
 C58A(C57A,C56A,C61A,C60A,C59A), C58B(C57B,C56B,C61B,C60B,C59B)
5.c Idealised Me refined as rotating group:
 C8(H8A,H8B,H8C), C9(H9A,H9B,H9C), C10(H10A,H10B,H10C), C12(H12A,H12B,H12C),
 C13(H13A,H13B,H13C), C14(H14A,H14B,H14C), C28(H28A,H28B,H28C), C29(H29A,H29B,
 H29C), C30(H30A,H30B,H30C), C32(H32A,H32B,H32C), C33(H33A,H33B,H33C), C34(H34A,
 H34B,H34C), C40(H40A,H40B,H40C), C41(H41A,H41B,H41C), C47(H47A,H47B,H47C),
 C48(H48A,H48B,H48C)
;
_olex2_submission_special_instructions 'No special instructions were received'
_shelx_SHELXL_version_number      '2018/3'
_chemical_name_systematic         ?
_chemical_name_common             ?
_chemical_formula_sum             'C61 H72 As Cl4 F3 N6 O5 S'
_chemical_formula_moiety          'C48 H64 As N6 O2, 2(C6 H4 Cl2), C F3 O3 S'
_chemical_formula_weight          1275.02
_chemical_melting_point           ?
_space_group_crystal_system       'triclinic'
_space_group_IT_number            2
_space_group_name_H-M_alt         'P -1'
_space_group_name_Hall            '-P 1'
_shelx_space_group_comment
;
The symmetry employed for this shelxl refinement is uniquely defined
by the following loop, which should always be used as a source of
symmetry information in preference to the above space-group names.
They are only intended as comments.
;

loop_
_space_group_symop_operation_xyz
'x, y, z'
'-x, -y, -z'

_cell_length_a                    14.087(3)
_cell_length_b                    15.217(3)
_cell_length_c                    15.703(4)
_cell_angle_alpha                 66.163(7)
_cell_angle_beta                  79.280(7)
_cell_angle_gamma                 85.812(6)
_cell_volume                      3025.1(13)
_cell_formula_units_Z             2
_cell_measurement_temperature     100.00
_cell_measurement_reflns_used     9168
_cell_measurement_theta_min       2.229
_cell_measurement_theta_max       29.276
_exptl_crystal_description        plate
_exptl_crystal_colour             colourless
_exptl_crystal_recrystallization_method 'from dichlorobenzene.'
_exptl_crystal_density_meas       ?
_exptl_crystal_density_method     ?
_exptl_crystal_density_diffrn     1.400
_exptl_crystal_F_000              1328
_exptl_crystal_size_max           0.316
_exptl_crystal_size_mid           0.155
_exptl_crystal_size_min           0.06
_exptl_absorpt_coefficient_mu     0.836
_exptl_absorpt_correction_type    multi-scan
_exptl_absorpt_correction_T_min   0.6127
_exptl_absorpt_correction_T_max   0.7459
_exptl_absorpt_process_details
;
SADABS-2016/2 (Bruker,2016/2) was used for absorption correction.
wR2(int) was 0.1464 before and 0.0692 after correction.
The Ratio of minimum to maximum transmission is 0.8214.
The \l/2 correction factor is Not present.
;
_exptl_absorpt_special_details    ?
_shelx_estimated_absorpt_T_min    0.778
_shelx_estimated_absorpt_T_max    0.952
_exptl_transmission_factor_min    ?
_exptl_transmission_factor_max    ?
_exptl_special_details            ?
_diffrn_ambient_temperature       100.00
_diffrn_ambient_environment       N~2~
_diffrn_radiation_type            MoK\a
_diffrn_radiation_wavelength      0.71073
_diffrn_radiation_monochromator   'mirror optics'
_diffrn_measurement_ambient_temperature_device_make 'Oxford Cryostream 800'
_diffrn_radiation_probe           x-ray
_diffrn_source                    'microfocus sealed X-ray tube'
_diffrn_source_type               'Incoatec I\ms'
_diffrn_source_voltage            50.0
_diffrn_source_current            1.0
_diffrn_detector                  CPAD
_diffrn_detector_type             'Bruker PHOTON III'
_diffrn_detector_area_resol_mean  7.41
_diffrn_measurement_device        'four-circle diffractometer'
_diffrn_measurement_device_type   'Bruker D8 VENTURE dual wavelength Mo/Cu'
_diffrn_measurement_method        '\w and \f scans'
_diffrn_measurement_specimen_support 'MiTeGen micromount'
_diffrn_reflns_number             211342
_diffrn_reflns_av_unetI/netI      0.0288
_diffrn_reflns_av_R_equivalents   0.0678
_diffrn_reflns_theta_min          1.873
_diffrn_reflns_theta_max          29.648
_diffrn_reflns_theta_full         25.242
_diffrn_reflns_limit_h_min        -19
_diffrn_reflns_limit_h_max        19
_diffrn_reflns_limit_k_min        -21
_diffrn_reflns_limit_k_max        21
_diffrn_reflns_limit_l_min        -21
_diffrn_reflns_limit_l_max        21
_diffrn_standards_number          0
_diffrn_measured_fraction_theta_max 0.998
_diffrn_measured_fraction_theta_full 0.999
_diffrn_reflns_Laue_measured_fraction_max 0.998
_diffrn_reflns_Laue_measured_fraction_full 0.999
_diffrn_reflns_point_group_measured_fraction_max 0.998
_diffrn_reflns_point_group_measured_fraction_full 0.999
_reflns_number_total              17049
_reflns_number_gt                 14489
_reflns_threshold_expression      'I > 2\s(I)'
_reflns_Friedel_coverage          0.000
_reflns_Friedel_fraction_max      .
_reflns_Friedel_fraction_full     .
_reflns_special_details
;
 Reflections were merged by SHELXL according to the crystal
 class for the calculation of statistics and refinement.
 
 _reflns_Friedel_fraction is defined as the number of unique
 Friedel pairs measured divided by the number that would be
 possible theoretically, ignoring centric projections and
 systematic absences.
;
_computing_data_collection        'Bruker BIS V6.2.15/2021-03-16 and APEX4 2022.1-1'
_computing_cell_refinement        'SAINT V8.40B (?, 2016)'
_computing_data_reduction         'SAINT V8.40B (?, 2016)'
_computing_structure_solution     'XT  (Sheldrick, 2015)'
_computing_structure_refinement   'XL  (Sheldrick, 2008)'
_computing_molecular_graphics     'Olex2 1.5 (Dolomanov et al., 2009)'
_computing_publication_material   'Olex2 1.5 (Dolomanov et al., 2009)'
_refine_special_details           ?
_refine_ls_structure_factor_coef  Fsqd
_refine_ls_matrix_type            full
_refine_ls_weighting_scheme       calc
_refine_ls_weighting_details      'w=1/[\s^2^(Fo^2^)+(0.0496P)^2^+2.4022P] where P=(Fo^2^+2Fc^2^)/3'
_atom_sites_solution_primary      dual
_atom_sites_solution_secondary    ?
_atom_sites_solution_hydrogens    geom
_refine_ls_hydrogen_treatment     constr
_refine_ls_number_reflns          17049
_refine_ls_number_parameters      795
_refine_ls_number_restraints      66
_refine_ls_R_factor_all           0.0494
_refine_ls_R_factor_gt            0.0389
_refine_ls_wR_factor_ref          0.1067
_refine_ls_wR_factor_gt           0.1002
_refine_ls_goodness_of_fit_ref    1.047
_refine_ls_restrained_S_all       1.046
_refine_ls_shift/su_max           0.003
_refine_ls_shift/su_mean          0.000
_refine_diff_density_max          0.679
_refine_diff_density_min          -0.868
_refine_diff_density_rms          0.068
_refine_ls_extinction_method      none
_refine_ls_extinction_coef        .

loop_
_atom_type_symbol
_atom_type_description
_atom_type_scat_dispersion_real
_atom_type_scat_dispersion_imag
_atom_type_scat_source
'C' 'C' 0.0033 0.0016 'International Tables Vol C Tables 4.2.6.8 and 6.1.1.4'
'H' 'H' 0.0000 0.0000 'International Tables Vol C Tables 4.2.6.8 and 6.1.1.4'
'As' 'As' 0.0499 2.0058 'International Tables Vol C Tables 4.2.6.8 and 6.1.1.4'
'Cl' 'Cl' 0.1484 0.1585 'International Tables Vol C Tables 4.2.6.8 and 6.1.1.4'
'F' 'F' 0.0171 0.0103 'International Tables Vol C Tables 4.2.6.8 and 6.1.1.4'
'N' 'N' 0.0061 0.0033 'International Tables Vol C Tables 4.2.6.8 and 6.1.1.4'
'O' 'O' 0.0106 0.0060 'International Tables Vol C Tables 4.2.6.8 and 6.1.1.4'
'S' 'S' 0.1246 0.1234 'International Tables Vol C Tables 4.2.6.8 and 6.1.1.4'

_geom_special_details
;
 All esds (except the esd in the dihedral angle between two l.s. planes)
 are estimated using the full covariance matrix.  The cell esds are taken
 into account individually in the estimation of esds in distances, angles
 and torsion angles; correlations between esds in cell parameters are only
 used when they are defined by crystal symmetry.  An approximate (isotropic)
 treatment of cell esds is used for estimating esds involving l.s. planes.
;

loop_
_atom_site_label
_atom_site_type_symbol
_atom_site_fract_x
_atom_site_fract_y
_atom_site_fract_z
_atom_site_U_iso_or_equiv
_atom_site_adp_type
_atom_site_occupancy
_atom_site_site_symmetry_order
_atom_site_calc_flag
_atom_site_refinement_flags_posn
_atom_site_refinement_flags_adp
_atom_site_refinement_flags_occupancy
_atom_site_disorder_assembly
_atom_site_disorder_group
As1 As 0.22461(2) 0.71690(2) 0.62253(2) 0.01554(5) Uani 1 1 d . . . . .
O1 O 0.30835(8) 0.68829(8) 0.53572(8) 0.0163(2) Uani 1 1 d . . . . .
O2 O 0.26895(8) 0.62428(8) 0.72102(8) 0.0170(2) Uani 1 1 d . . . . .
N1 N 0.17087(10) 0.81186(10) 0.52722(10) 0.0177(3) Uani 1 1 d . . . . .
N2 N 0.13452(10) 0.75144(11) 0.70463(10) 0.0186(3) Uani 1 1 d . . . . .
N3 N 0.13374(10) 0.60735(10) 0.62681(10) 0.0175(3) Uani 1 1 d . . . . .
N4 N -0.02176(10) 0.38685(11) 0.62081(11) 0.0202(3) Uani 1 1 d . . . . .
N5 N 0.32405(10) 0.80602(10) 0.61950(10) 0.0180(3) Uani 1 1 d . . . . .
N6 N 0.52578(12) 0.98606(12) 0.62991(13) 0.0301(4) Uani 1 1 d . . . . .
C1 C 0.28742(11) 0.74191(11) 0.44595(11) 0.0155(3) Uani 1 1 d . . . . .
C2 C 0.33762(11) 0.72947(12) 0.36646(11) 0.0167(3) Uani 1 1 d . . . . .
C3 C 0.31255(12) 0.79162(12) 0.27935(12) 0.0191(3) Uani 1 1 d . . . . .
H3 H 0.346155 0.785401 0.223723 0.023 Uiso 1 1 calc R U . . .
C4 C 0.24121(12) 0.86187(12) 0.26983(12) 0.0193(3) Uani 1 1 d . . . . .
C5 C 0.19101(12) 0.87091(12) 0.35151(11) 0.0182(3) Uani 1 1 d . . . . .
H5 H 0.142149 0.918276 0.346909 0.022 Uiso 1 1 calc R U . . .
C6 C 0.21254(11) 0.81072(11) 0.43929(11) 0.0161(3) Uani 1 1 d . . . . .
C7 C 0.21222(14) 0.92468(14) 0.17416(12) 0.0242(4) Uani 1 1 d . . . . .
C8 C 0.21067(19) 1.03107(15) 0.15866(15) 0.0379(5) Uani 1 1 d . . . . .
H8A H 0.273750 1.049200 0.164478 0.057 Uiso 1 1 calc R U . . .
H8B H 0.160576 1.041198 0.206204 0.057 Uiso 1 1 calc R U . . .
H8C H 0.196709 1.070690 0.095391 0.057 Uiso 1 1 calc R U . . .
C9 C 0.28054(15) 0.91350(16) 0.09128(13) 0.0305(4) Uani 1 1 d . . . . .
H9A H 0.258723 0.954663 0.031994 0.046 Uiso 1 1 calc R U . . .
H9B H 0.280624 0.846346 0.098812 0.046 Uiso 1 1 calc R U . . .
H9C H 0.346046 0.932328 0.089911 0.046 Uiso 1 1 calc R U . . .
C10 C 0.11022(15) 0.89419(18) 0.17460(14) 0.0344(5) Uani 1 1 d . . . . .
H10A H 0.090302 0.933313 0.113804 0.052 Uiso 1 1 calc R U . . .
H10B H 0.064694 0.903595 0.225558 0.052 Uiso 1 1 calc R U . . .
H10C H 0.110760 0.826262 0.184707 0.052 Uiso 1 1 calc R U . . .
C11 C 0.41657(12) 0.65282(12) 0.37204(12) 0.0190(3) Uani 1 1 d . . . . .
C12 C 0.50558(13) 0.68161(14) 0.39771(17) 0.0306(4) Uani 1 1 d . . . . .
H12A H 0.528892 0.744499 0.349932 0.046 Uiso 1 1 calc R U . . .
H12B H 0.556481 0.633634 0.400012 0.046 Uiso 1 1 calc R U . . .
H12C H 0.488410 0.685167 0.459650 0.046 Uiso 1 1 calc R U . . .
C13 C 0.44645(18) 0.64267(18) 0.27740(15) 0.0394(5) Uani 1 1 d . . . . .
H13A H 0.388976 0.630864 0.256665 0.059 Uiso 1 1 calc R U . . .
H13B H 0.491285 0.588697 0.285107 0.059 Uiso 1 1 calc R U . . .
H13C H 0.478174 0.701961 0.229971 0.059 Uiso 1 1 calc R U . . .
C14 C 0.38157(14) 0.55350(13) 0.44559(15) 0.0271(4) Uani 1 1 d . . . . .
H14A H 0.372593 0.553449 0.509009 0.041 Uiso 1 1 calc R U . . .
H14B H 0.429691 0.505045 0.440961 0.041 Uiso 1 1 calc R U . . .
H14C H 0.320033 0.538475 0.433828 0.041 Uiso 1 1 calc R U . . .
C15 C 0.07742(12) 0.83630(12) 0.56139(11) 0.0171(3) Uani 1 1 d . . . . .
C16 C 0.05746(12) 0.80246(12) 0.66186(11) 0.0172(3) Uani 1 1 d . . . . .
C17 C -0.03470(12) 0.81434(13) 0.70681(12) 0.0210(3) Uani 1 1 d . . . . .
H17 H -0.048812 0.791658 0.773742 0.025 Uiso 1 1 calc R U . . .
C18 C -0.10623(13) 0.85981(14) 0.65281(13) 0.0238(3) Uani 1 1 d . . . . .
H18 H -0.168791 0.868580 0.683413 0.029 Uiso 1 1 calc R U . . .
C19 C -0.08703(13) 0.89214(13) 0.55551(13) 0.0236(3) Uani 1 1 d . . . . .
H19 H -0.136545 0.922388 0.519811 0.028 Uiso 1 1 calc R U . . .
C20 C 0.00481(12) 0.88060(12) 0.50931(12) 0.0204(3) Uani 1 1 d . . . . .
H20 H 0.017654 0.902988 0.442371 0.025 Uiso 1 1 calc R U . . .
C21 C 0.14159(12) 0.69162(12) 0.79862(11) 0.0178(3) Uani 1 1 d . . . . .
C22 C 0.08787(12) 0.69786(13) 0.87985(12) 0.0202(3) Uani 1 1 d . . . . .
H22 H 0.039403 0.745631 0.874997 0.024 Uiso 1 1 calc R U . . .
C23 C 0.10555(13) 0.63355(13) 0.96852(12) 0.0209(3) Uani 1 1 d . . . . .
C24 C 0.17847(13) 0.56521(13) 0.97270(12) 0.0220(3) Uani 1 1 d . . . . .
H24 H 0.189445 0.520965 1.033215 0.026 Uiso 1 1 calc R U . . .
C25 C 0.23637(12) 0.55817(13) 0.89278(12) 0.0199(3) Uani 1 1 d . . . . .
C26 C 0.21594(12) 0.62309(12) 0.80550(11) 0.0176(3) Uani 1 1 d . . . . .
C27 C 0.31722(13) 0.48280(13) 0.90113(12) 0.0231(3) Uani 1 1 d . . . . .
C28 C 0.41547(14) 0.53285(15) 0.85365(15) 0.0303(4) Uani 1 1 d . . . . .
H28A H 0.415663 0.568756 0.785875 0.045 Uiso 1 1 calc R U . . .
H28B H 0.466823 0.484521 0.862883 0.045 Uiso 1 1 calc R U . . .
H28C H 0.426561 0.577199 0.881936 0.045 Uiso 1 1 calc R U . . .
C29 C 0.32331(17) 0.41989(16) 1.00482(14) 0.0358(5) Uani 1 1 d . . . . .
H29A H 0.337923 0.460322 1.036015 0.054 Uiso 1 1 calc R U . . .
H29B H 0.374517 0.372074 1.007766 0.054 Uiso 1 1 calc R U . . .
H29C H 0.261394 0.387109 1.036889 0.054 Uiso 1 1 calc R U . . .
C30 C 0.29745(15) 0.41664(14) 0.85358(14) 0.0291(4) Uani 1 1 d . . . . .
H30A H 0.233394 0.387260 0.881788 0.044 Uiso 1 1 calc R U . . .
H30B H 0.346620 0.366161 0.862951 0.044 Uiso 1 1 calc R U . . .
H30C H 0.299747 0.454427 0.785778 0.044 Uiso 1 1 calc R U . . .
C31 C 0.04691(14) 0.63548(14) 1.06059(12) 0.0240(4) Uani 1 1 d . . . . .
C32 C -0.00083(15) 0.53670(14) 1.12086(13) 0.0288(4) Uani 1 1 d . . . . .
H32A H -0.042372 0.521616 1.084935 0.043 Uiso 1 1 calc R U . . .
H32B H -0.039825 0.538107 1.178887 0.043 Uiso 1 1 calc R U . . .
H32C H 0.049306 0.487469 1.137127 0.043 Uiso 1 1 calc R U . . .
C33 C 0.11443(16) 0.65781(18) 1.11543(14) 0.0346(5) Uani 1 1 d . . . . .
H33A H 0.077285 0.657896 1.174721 0.052 Uiso 1 1 calc R U . . .
H33B H 0.144204 0.721047 1.077263 0.052 Uiso 1 1 calc R U . . .
H33C H 0.164976 0.608747 1.129356 0.052 Uiso 1 1 calc R U . . .
C34 C -0.03286(16) 0.71151(16) 1.04218(14) 0.0343(5) Uani 1 1 d . . . . .
H34A H -0.076775 0.698284 1.007137 0.051 Uiso 1 1 calc R U . . .
H34B H -0.003834 0.775264 1.005041 0.051 Uiso 1 1 calc R U . . .
H34C H -0.069016 0.709628 1.102587 0.051 Uiso 1 1 calc R U . . .
C35 C 0.03808(12) 0.61575(12) 0.62183(12) 0.0194(3) Uani 1 1 d . . . . .
H35 H 0.006727 0.674026 0.619131 0.023 Uiso 1 1 calc R U . . .
C36 C -0.01585(12) 0.54513(12) 0.62048(12) 0.0190(3) Uani 1 1 d . . . . .
H36 H -0.082745 0.554978 0.617531 0.023 Uiso 1 1 calc R U . . .
C37 C 0.02812(12) 0.45740(12) 0.62349(11) 0.0174(3) Uani 1 1 d . . . . .
C38 C 0.12797(12) 0.44873(12) 0.62950(12) 0.0190(3) Uani 1 1 d . . . . .
H38 H 0.161571 0.391372 0.632524 0.023 Uiso 1 1 calc R U . . .
C39 C 0.17568(12) 0.52318(12) 0.63092(11) 0.0189(3) Uani 1 1 d . . . . .
H39 H 0.242423 0.515266 0.635052 0.023 Uiso 1 1 calc R U . . .
C40 C -0.12554(12) 0.39493(13) 0.62128(13) 0.0227(3) Uani 1 1 d . . . . .
H40A H -0.158800 0.395219 0.681809 0.034 Uiso 1 1 calc R U . . .
H40B H -0.148170 0.340194 0.612604 0.034 Uiso 1 1 calc R U . . .
H40C H -0.139464 0.454799 0.569744 0.034 Uiso 1 1 calc R U . . .
C41 C 0.02695(14) 0.29839(13) 0.62211(14) 0.0259(4) Uani 1 1 d . . . . .
H41A H 0.046796 0.262964 0.683663 0.039 Uiso 1 1 calc R U . . .
H41B H 0.084060 0.314171 0.572218 0.039 Uiso 1 1 calc R U . . .
H41C H -0.017318 0.258647 0.611323 0.039 Uiso 1 1 calc R U . . .
C42 C 0.30381(13) 0.89959(13) 0.60047(13) 0.0229(3) Uani 1 1 d . . . . .
H42 H 0.242021 0.923179 0.585689 0.027 Uiso 1 1 calc R U . . .
C43 C 0.36851(14) 0.96183(14) 0.60158(14) 0.0269(4) Uani 1 1 d . . . . .
H43 H 0.351532 1.027334 0.586593 0.032 Uiso 1 1 calc R U . . .
C44 C 0.46081(13) 0.92886(14) 0.62504(14) 0.0248(4) Uani 1 1 d . . . . .
C45 C 0.48112(13) 0.83094(13) 0.64258(14) 0.0243(3) Uani 1 1 d . . . . .
H45 H 0.542333 0.805021 0.657198 0.029 Uiso 1 1 calc R U . . .
C46 C 0.41317(12) 0.77365(13) 0.63857(12) 0.0208(3) Uani 1 1 d . . . . .
H46 H 0.429000 0.708629 0.649581 0.025 Uiso 1 1 calc R U . . .
C47 C 0.50327(17) 1.08633(15) 0.61295(17) 0.0347(5) Uani 1 1 d . . . . .
H47A H 0.483885 1.118902 0.550826 0.052 Uiso 1 1 calc R U . . .
H47B H 0.560511 1.118120 0.614660 0.052 Uiso 1 1 calc R U . . .
H47C H 0.450321 1.089266 0.661973 0.052 Uiso 1 1 calc R U . . .
C48 C 0.61807(15) 0.94796(17) 0.65871(18) 0.0364(5) Uani 1 1 d . . . . .
H48A H 0.606624 0.899054 0.723547 0.055 Uiso 1 1 calc R U . . .
H48B H 0.657106 1.000181 0.655754 0.055 Uiso 1 1 calc R U . . .
H48C H 0.652494 0.919050 0.616186 0.055 Uiso 1 1 calc R U . . .
Cl1 Cl 0.09728(3) 0.98567(3) 0.71160(3) 0.02844(10) Uani 1 1 d . . . . .
Cl2 Cl 0.09893(5) 0.96147(5) 0.91994(4) 0.04658(14) Uani 1 1 d . . . . .
C50 C 0.15929(13) 1.06664(14) 0.73321(14) 0.0254(4) Uani 1 1 d . . . . .
C51 C 0.21009(14) 1.14168(14) 0.65756(14) 0.0270(4) Uani 1 1 d . . . . .
H51 H 0.210253 1.148539 0.594659 0.032 Uiso 1 1 calc R U . . .
C52 C 0.26020(15) 1.20609(15) 0.67403(17) 0.0336(4) Uani 1 1 d . . . . .
H52 H 0.295873 1.256644 0.622393 0.040 Uiso 1 1 calc R U . . .
C53 C 0.25881(17) 1.19740(17) 0.76610(19) 0.0409(5) Uani 1 1 d . . . . .
H53 H 0.292877 1.242310 0.777177 0.049 Uiso 1 1 calc R U . . .
C54 C 0.20762(19) 1.12314(18) 0.84131(17) 0.0414(5) Uani 1 1 d . . . . .
H54 H 0.206159 1.117398 0.904071 0.050 Uiso 1 1 calc R U . . .
C55 C 0.15843(16) 1.05705(16) 0.82534(15) 0.0328(4) Uani 1 1 d . . . . .
Cl3A Cl 0.51066(7) -0.01446(6) 1.14204(6) 0.0482(2) Uani 0.7524(19) 1 d D . P A 1
Cl4A Cl 0.43159(10) 0.15900(12) 0.97730(11) 0.0647(4) Uani 0.7524(19) 1 d D . P A 1
C58A C 0.56317(19) 0.26725(16) 0.99030(18) 0.0571(11) Uani 0.7524(19) 1 d DG . P A 1
H58A H 0.539314 0.318358 0.940181 0.068 Uiso 0.7524(19) 1 calc R U P A 1
C57A C 0.52309(17) 0.17595(19) 1.02553(18) 0.0417(9) Uani 0.7524(19) 1 d DG . P A 1
C56A C 0.55799(19) 0.10118(16) 1.09886(18) 0.0393(8) Uani 0.7524(19) 1 d DG . P A 1
C61A C 0.63297(18) 0.1177(2) 1.13695(17) 0.0556(10) Uani 0.7524(19) 1 d DG . P A 1
H61A H 0.656817 0.066604 1.187071 0.067 Uiso 0.7524(19) 1 calc R U P A 1
C60A C 0.67304(17) 0.2090(3) 1.1017(2) 0.071(2) Uani 0.7524(19) 1 d DG . P A 1
H60A H 0.724282 0.220306 1.127763 0.085 Uiso 0.7524(19) 1 calc R U P A 1
C59A C 0.6381(2) 0.28378(18) 1.0284(2) 0.0701(14) Uani 0.7524(19) 1 d DG . P A 1
H59A H 0.665532 0.346184 1.004318 0.084 Uiso 0.7524(19) 1 calc R U P A 1
Cl3B Cl 0.4535(3) 0.1778(3) 0.9918(3) 0.0430(8) Uani 0.2476(19) 1 d D . P A 2
Cl4B Cl 0.5962(2) 0.34624(18) 0.95258(18) 0.0477(7) Uani 0.2476(19) 1 d D . P A 2
C58B C 0.6741(4) 0.2242(4) 1.0914(4) 0.023(2) Uani 0.2476(19) 1 d DG . P A 2
H58B H 0.713600 0.277007 1.080379 0.028 Uiso 0.2476(19) 1 calc R U P A 2
C57B C 0.5991(4) 0.2376(3) 1.0410(3) 0.0222(13) Uani 0.2476(19) 1 d DG . P A 2
C56B C 0.5413(4) 0.1603(4) 1.0572(4) 0.0183(15) Uani 0.2476(19) 1 d DG . P A 2
C61B C 0.5584(5) 0.0697(3) 1.1237(5) 0.0267(18) Uani 0.2476(19) 1 d DG . P A 2
H61B H 0.518844 0.016908 1.134780 0.032 Uiso 0.2476(19) 1 calc R U P A 2
C60B C 0.6333(4) 0.0563(3) 1.1742(4) 0.0294(15) Uani 0.2476(19) 1 d DG . P A 2
H60B H 0.644999 -0.005581 1.219661 0.035 Uiso 0.2476(19) 1 calc R U P A 2
C59B C 0.6912(3) 0.1336(4) 1.1580(4) 0.0284(14) Uani 0.2476(19) 1 d DG . P A 2
H59B H 0.742378 0.124467 1.192462 0.034 Uiso 0.2476(19) 1 calc R U P A 2
S1 S 0.69330(3) 0.67596(4) 0.60028(3) 0.02618(10) Uani 1 1 d . . . . .
F1 F 0.69417(13) 0.53396(11) 0.76597(12) 0.0546(4) Uani 1 1 d . . . . .
F2 F 0.79972(11) 0.64326(12) 0.73144(12) 0.0509(4) Uani 1 1 d . . . . .
F3 F 0.64889(12) 0.66964(12) 0.77199(10) 0.0528(4) Uani 1 1 d . . . . .
O3 O 0.59513(10) 0.64863(12) 0.60814(12) 0.0356(3) Uani 1 1 d . . . . .
O4 O 0.76741(11) 0.62795(12) 0.55782(12) 0.0372(3) Uani 1 1 d . . . . .
O5 O 0.70838(11) 0.77815(11) 0.56917(11) 0.0344(3) Uani 1 1 d . . . . .
C49 C 0.70996(16) 0.62852(16) 0.72338(16) 0.0345(4) Uani 1 1 d . . . . .

loop_
_atom_site_aniso_label
_atom_site_aniso_U_11
_atom_site_aniso_U_22
_atom_site_aniso_U_33
_atom_site_aniso_U_23
_atom_site_aniso_U_13
_atom_site_aniso_U_12
As1 0.01450(8) 0.01932(8) 0.01301(8) -0.00711(6) -0.00187(5) 0.00149(6)
O1 0.0160(5) 0.0190(5) 0.0137(5) -0.0070(4) -0.0019(4) 0.0020(4)
O2 0.0161(5) 0.0219(6) 0.0130(5) -0.0073(4) -0.0019(4) 0.0018(4)
N1 0.0171(6) 0.0217(7) 0.0145(6) -0.0080(5) -0.0027(5) 0.0042(5)
N2 0.0167(6) 0.0249(7) 0.0143(6) -0.0090(5) -0.0017(5) 0.0042(5)
N3 0.0169(6) 0.0192(6) 0.0171(6) -0.0077(5) -0.0029(5) -0.0016(5)
N4 0.0175(6) 0.0213(7) 0.0249(7) -0.0120(6) -0.0043(5) -0.0003(5)
N5 0.0172(6) 0.0200(7) 0.0186(6) -0.0098(5) -0.0022(5) -0.0001(5)
N6 0.0265(8) 0.0278(8) 0.0436(10) -0.0222(8) -0.0035(7) -0.0044(6)
C1 0.0155(7) 0.0163(7) 0.0152(7) -0.0062(6) -0.0032(5) -0.0015(5)
C2 0.0158(7) 0.0180(7) 0.0172(7) -0.0086(6) -0.0014(6) -0.0010(6)
C3 0.0200(7) 0.0219(8) 0.0159(7) -0.0093(6) -0.0002(6) -0.0008(6)
C4 0.0198(7) 0.0216(8) 0.0157(7) -0.0067(6) -0.0025(6) -0.0010(6)
C5 0.0186(7) 0.0192(7) 0.0166(7) -0.0072(6) -0.0032(6) 0.0012(6)
C6 0.0165(7) 0.0171(7) 0.0157(7) -0.0077(6) -0.0020(5) -0.0009(5)
C7 0.0272(9) 0.0286(9) 0.0146(7) -0.0076(7) -0.0034(6) 0.0060(7)
C8 0.0590(14) 0.0273(10) 0.0210(9) -0.0053(8) -0.0051(9) 0.0089(9)
C9 0.0325(10) 0.0387(11) 0.0161(8) -0.0085(7) -0.0027(7) 0.0072(8)
C10 0.0291(10) 0.0523(13) 0.0221(9) -0.0147(9) -0.0076(7) 0.0057(9)
C11 0.0178(7) 0.0199(7) 0.0193(7) -0.0092(6) -0.0005(6) 0.0019(6)
C12 0.0188(8) 0.0233(9) 0.0509(12) -0.0149(9) -0.0094(8) 0.0023(7)
C13 0.0482(13) 0.0446(12) 0.0257(10) -0.0188(9) -0.0050(9) 0.0236(10)
C14 0.0229(8) 0.0192(8) 0.0373(10) -0.0118(7) 0.0009(7) -0.0007(6)
C15 0.0175(7) 0.0172(7) 0.0171(7) -0.0084(6) -0.0011(6) 0.0002(6)
C16 0.0184(7) 0.0180(7) 0.0173(7) -0.0091(6) -0.0040(6) 0.0012(6)
C17 0.0187(8) 0.0252(8) 0.0204(8) -0.0113(7) -0.0011(6) 0.0005(6)
C18 0.0173(8) 0.0293(9) 0.0262(9) -0.0135(7) -0.0015(6) 0.0011(6)
C19 0.0197(8) 0.0255(8) 0.0267(9) -0.0108(7) -0.0066(7) 0.0022(6)
C20 0.0209(8) 0.0211(8) 0.0189(7) -0.0078(6) -0.0032(6) 0.0013(6)
C21 0.0180(7) 0.0212(8) 0.0147(7) -0.0078(6) -0.0026(6) -0.0006(6)
C22 0.0199(8) 0.0245(8) 0.0167(7) -0.0099(6) -0.0010(6) 0.0003(6)
C23 0.0228(8) 0.0253(8) 0.0153(7) -0.0097(6) 0.0000(6) -0.0029(6)
C24 0.0244(8) 0.0253(8) 0.0149(7) -0.0069(6) -0.0021(6) -0.0006(7)
C25 0.0196(8) 0.0228(8) 0.0171(7) -0.0077(6) -0.0027(6) -0.0007(6)
C26 0.0168(7) 0.0223(8) 0.0144(7) -0.0087(6) -0.0004(5) -0.0024(6)
C27 0.0237(8) 0.0259(8) 0.0167(7) -0.0061(6) -0.0032(6) 0.0040(7)
C28 0.0219(9) 0.0345(10) 0.0317(10) -0.0100(8) -0.0071(7) 0.0038(7)
C29 0.0408(11) 0.0395(11) 0.0193(9) -0.0061(8) -0.0055(8) 0.0149(9)
C30 0.0322(10) 0.0251(9) 0.0291(9) -0.0110(8) -0.0054(8) 0.0063(7)
C31 0.0282(9) 0.0281(9) 0.0155(7) -0.0104(7) 0.0019(6) -0.0025(7)
C32 0.0334(10) 0.0312(10) 0.0187(8) -0.0094(7) 0.0046(7) -0.0067(8)
C33 0.0363(11) 0.0498(13) 0.0248(9) -0.0236(9) 0.0016(8) -0.0090(9)
C34 0.0377(11) 0.0368(11) 0.0241(9) -0.0135(8) 0.0063(8) 0.0050(9)
C35 0.0165(7) 0.0208(8) 0.0219(8) -0.0095(6) -0.0036(6) 0.0007(6)
C36 0.0153(7) 0.0224(8) 0.0200(7) -0.0092(6) -0.0029(6) 0.0005(6)
C37 0.0172(7) 0.0211(7) 0.0142(7) -0.0072(6) -0.0021(5) -0.0017(6)
C38 0.0177(7) 0.0196(7) 0.0202(7) -0.0086(6) -0.0030(6) 0.0008(6)
C39 0.0154(7) 0.0234(8) 0.0177(7) -0.0076(6) -0.0040(6) -0.0001(6)
C40 0.0169(7) 0.0269(9) 0.0260(8) -0.0113(7) -0.0053(6) -0.0031(6)
C41 0.0247(9) 0.0219(8) 0.0344(10) -0.0143(7) -0.0056(7) -0.0003(7)
C42 0.0210(8) 0.0227(8) 0.0271(9) -0.0134(7) -0.0024(7) 0.0031(6)
C43 0.0258(9) 0.0219(8) 0.0362(10) -0.0162(8) -0.0028(7) 0.0019(7)
C44 0.0229(8) 0.0260(9) 0.0296(9) -0.0167(7) 0.0002(7) -0.0033(7)
C45 0.0197(8) 0.0247(9) 0.0326(9) -0.0154(7) -0.0047(7) 0.0001(6)
C46 0.0185(7) 0.0208(8) 0.0250(8) -0.0115(7) -0.0024(6) -0.0003(6)
C47 0.0401(11) 0.0257(10) 0.0433(12) -0.0199(9) -0.0016(9) -0.0070(8)
C48 0.0286(10) 0.0375(11) 0.0529(13) -0.0254(10) -0.0108(9) -0.0056(8)
Cl1 0.0298(2) 0.0292(2) 0.0282(2) -0.01341(18) -0.00485(17) -0.00008(17)
Cl2 0.0556(4) 0.0535(3) 0.0231(2) -0.0062(2) -0.0068(2) -0.0079(3)
C50 0.0228(8) 0.0272(9) 0.0274(9) -0.0118(7) -0.0069(7) 0.0045(7)
C51 0.0240(9) 0.0262(9) 0.0282(9) -0.0088(7) -0.0054(7) 0.0063(7)
C52 0.0255(9) 0.0286(10) 0.0449(12) -0.0114(9) -0.0104(8) 0.0032(8)
C53 0.0371(12) 0.0372(12) 0.0571(15) -0.0225(11) -0.0216(11) 0.0034(9)
C54 0.0487(13) 0.0473(13) 0.0371(12) -0.0215(10) -0.0194(10) 0.0056(11)
C55 0.0349(10) 0.0351(11) 0.0279(10) -0.0107(8) -0.0088(8) 0.0018(8)
Cl3A 0.0541(5) 0.0450(5) 0.0401(4) -0.0066(3) -0.0172(4) -0.0051(4)
Cl4A 0.0423(6) 0.0650(8) 0.0573(8) 0.0115(6) -0.0170(5) -0.0123(5)
C58A 0.045(2) 0.046(2) 0.073(3) -0.027(2) 0.0180(19) -0.0065(16)
C57A 0.0308(18) 0.0440(18) 0.046(2) -0.0180(16) 0.0060(16) -0.0022(14)
C56A 0.0327(17) 0.055(2) 0.035(2) -0.0249(19) 0.0016(14) -0.0040(17)
C61A 0.0406(19) 0.094(3) 0.047(2) -0.046(2) -0.0008(16) -0.001(2)
C60A 0.043(3) 0.114(5) 0.083(4) -0.075(4) 0.020(3) -0.031(3)
C59A 0.056(2) 0.078(3) 0.092(4) -0.060(3) 0.020(2) -0.018(2)
Cl3B 0.0417(19) 0.0409(15) 0.0577(17) -0.0230(13) -0.0303(14) 0.0061(13)
Cl4B 0.0607(16) 0.0358(12) 0.0425(13) -0.0054(10) -0.0218(11) -0.0019(10)
C58B 0.028(5) 0.031(3) 0.019(4) -0.014(3) -0.013(4) 0.001(3)
C57B 0.028(3) 0.025(3) 0.014(3) -0.005(2) -0.011(2) -0.006(2)
C56B 0.020(3) 0.020(3) 0.017(3) -0.006(2) -0.011(2) 0.001(2)
C61B 0.030(4) 0.024(3) 0.020(4) -0.003(3) -0.006(3) 0.007(3)
C60B 0.031(3) 0.028(3) 0.025(3) -0.006(3) -0.010(3) 0.013(2)
C59B 0.028(3) 0.038(3) 0.021(3) -0.014(2) -0.008(2) 0.010(2)
S1 0.0212(2) 0.0309(2) 0.0300(2) -0.01663(19) -0.00279(17) 0.00136(17)
F1 0.0653(10) 0.0343(7) 0.0516(9) -0.0025(7) -0.0148(8) 0.0013(7)
F2 0.0456(8) 0.0598(9) 0.0615(10) -0.0314(8) -0.0296(7) 0.0091(7)
F3 0.0644(10) 0.0642(10) 0.0293(7) -0.0211(7) -0.0096(6) 0.0226(8)
O3 0.0232(7) 0.0418(8) 0.0522(9) -0.0287(8) -0.0094(6) 0.0035(6)
O4 0.0271(7) 0.0461(9) 0.0455(9) -0.0281(8) -0.0024(6) 0.0067(6)
O5 0.0328(8) 0.0307(7) 0.0358(8) -0.0118(6) 0.0018(6) -0.0038(6)
C49 0.0358(11) 0.0337(11) 0.0332(10) -0.0121(9) -0.0088(8) 0.0053(8)

loop_
_geom_bond_atom_site_label_1
_geom_bond_atom_site_label_2
_geom_bond_distance
_geom_bond_site_symmetry_2
_geom_bond_publ_flag
As1 O1 1.8016(11) . ?
As1 O2 1.7993(12) . ?
As1 N1 1.8479(14) . ?
As1 N2 1.8412(14) . ?
As1 N3 2.1474(15) . ?
As1 N5 2.0010(15) . ?
O1 C1 1.3891(19) . ?
O2 C26 1.3899(19) . ?
N1 C6 1.403(2) . ?
N1 C15 1.409(2) . ?
N2 C16 1.400(2) . ?
N2 C21 1.404(2) . ?
N3 C35 1.358(2) . ?
N3 C39 1.353(2) . ?
N4 C37 1.344(2) . ?
N4 C40 1.457(2) . ?
N4 C41 1.460(2) . ?
N5 C42 1.352(2) . ?
N5 C46 1.356(2) . ?
N6 C44 1.341(2) . ?
N6 C47 1.460(3) . ?
N6 C48 1.459(3) . ?
C1 C2 1.392(2) . ?
C1 C6 1.418(2) . ?
C2 C3 1.405(2) . ?
C2 C11 1.539(2) . ?
C3 H3 0.9500 . ?
C3 C4 1.395(2) . ?
C4 C5 1.398(2) . ?
C4 C7 1.532(2) . ?
C5 H5 0.9500 . ?
C5 C6 1.387(2) . ?
C7 C8 1.536(3) . ?
C7 C9 1.529(2) . ?
C7 C10 1.540(3) . ?
C8 H8A 0.9800 . ?
C8 H8B 0.9800 . ?
C8 H8C 0.9800 . ?
C9 H9A 0.9800 . ?
C9 H9B 0.9800 . ?
C9 H9C 0.9800 . ?
C10 H10A 0.9800 . ?
C10 H10B 0.9800 . ?
C10 H10C 0.9800 . ?
C11 C12 1.529(3) . ?
C11 C13 1.534(3) . ?
C11 C14 1.532(2) . ?
C12 H12A 0.9800 . ?
C12 H12B 0.9800 . ?
C12 H12C 0.9800 . ?
C13 H13A 0.9800 . ?
C13 H13B 0.9800 . ?
C13 H13C 0.9800 . ?
C14 H14A 0.9800 . ?
C14 H14B 0.9800 . ?
C14 H14C 0.9800 . ?
C15 C16 1.426(2) . ?
C15 C20 1.391(2) . ?
C16 C17 1.394(2) . ?
C17 H17 0.9500 . ?
C17 C18 1.398(3) . ?
C18 H18 0.9500 . ?
C18 C19 1.381(3) . ?
C19 H19 0.9500 . ?
C19 C20 1.397(2) . ?
C20 H20 0.9500 . ?
C21 C22 1.392(2) . ?
C21 C26 1.410(2) . ?
C22 H22 0.9500 . ?
C22 C23 1.397(2) . ?
C23 C24 1.398(2) . ?
C23 C31 1.536(2) . ?
C24 H24 0.9500 . ?
C24 C25 1.402(2) . ?
C25 C26 1.396(2) . ?
C25 C27 1.540(2) . ?
C27 C28 1.537(3) . ?
C27 C29 1.535(3) . ?
C27 C30 1.541(3) . ?
C28 H28A 0.9800 . ?
C28 H28B 0.9800 . ?
C28 H28C 0.9800 . ?
C29 H29A 0.9800 . ?
C29 H29B 0.9800 . ?
C29 H29C 0.9800 . ?
C30 H30A 0.9800 . ?
C30 H30B 0.9800 . ?
C30 H30C 0.9800 . ?
C31 C32 1.539(3) . ?
C31 C33 1.533(3) . ?
C31 C34 1.531(3) . ?
C32 H32A 0.9800 . ?
C32 H32B 0.9800 . ?
C32 H32C 0.9800 . ?
C33 H33A 0.9800 . ?
C33 H33B 0.9800 . ?
C33 H33C 0.9800 . ?
C34 H34A 0.9800 . ?
C34 H34B 0.9800 . ?
C34 H34C 0.9800 . ?
C35 H35 0.9500 . ?
C35 C36 1.370(2) . ?
C36 H36 0.9500 . ?
C36 C37 1.417(2) . ?
C37 C38 1.420(2) . ?
C38 H38 0.9500 . ?
C38 C39 1.369(2) . ?
C39 H39 0.9500 . ?
C40 H40A 0.9800 . ?
C40 H40B 0.9800 . ?
C40 H40C 0.9800 . ?
C41 H41A 0.9800 . ?
C41 H41B 0.9800 . ?
C41 H41C 0.9800 . ?
C42 H42 0.9500 . ?
C42 C43 1.369(3) . ?
C43 H43 0.9500 . ?
C43 C44 1.418(3) . ?
C44 C45 1.419(3) . ?
C45 H45 0.9500 . ?
C45 C46 1.367(2) . ?
C46 H46 0.9500 . ?
C47 H47A 0.9800 . ?
C47 H47B 0.9800 . ?
C47 H47C 0.9800 . ?
C48 H48A 0.9800 . ?
C48 H48B 0.9800 . ?
C48 H48C 0.9800 . ?
Cl1 C50 1.733(2) . ?
Cl2 C55 1.730(2) . ?
C50 C51 1.391(3) . ?
C50 C55 1.392(3) . ?
C51 H51 0.9500 . ?
C51 C52 1.378(3) . ?
C52 H52 0.9500 . ?
C52 C53 1.394(3) . ?
C53 H53 0.9500 . ?
C53 C54 1.384(4) . ?
C54 H54 0.9500 . ?
C54 C55 1.387(3) . ?
Cl3A C56A 1.743(2) . ?
Cl4A C57A 1.695(2) . ?
C58A H58A 0.9500 . ?
C58A C57A 1.3900 . ?
C58A C59A 1.3900 . ?
C57A C56A 1.3900 . ?
C56A C61A 1.3900 . ?
C61A H61A 0.9500 . ?
C61A C60A 1.3900 . ?
C60A H60A 0.9500 . ?
C60A C59A 1.3900 . ?
C59A H59A 0.9500 . ?
Cl3B C56B 1.691(5) . ?
Cl4B C57B 1.679(4) . ?
C58B H58B 0.9500 . ?
C58B C57B 1.3900 . ?
C58B C59B 1.3900 . ?
C57B C56B 1.3900 . ?
C56B C61B 1.3900 . ?
C61B H61B 0.9500 . ?
C61B C60B 1.3900 . ?
C60B H60B 0.9500 . ?
C60B C59B 1.3900 . ?
C59B H59B 0.9500 . ?
S1 O3 1.4421(15) . ?
S1 O4 1.4460(15) . ?
S1 O5 1.4484(16) . ?
S1 C49 1.824(2) . ?
F1 C49 1.334(3) . ?
F2 C49 1.338(3) . ?
F3 C49 1.333(3) . ?

loop_
_geom_angle_atom_site_label_1
_geom_angle_atom_site_label_2
_geom_angle_atom_site_label_3
_geom_angle
_geom_angle_site_symmetry_1
_geom_angle_site_symmetry_3
_geom_angle_publ_flag
O1 As1 N1 90.04(6) . . ?
O1 As1 N2 176.03(6) . . ?
O1 As1 N3 86.04(5) . . ?
O1 As1 N5 88.49(6) . . ?
O2 As1 O1 93.78(5) . . ?
O2 As1 N1 175.88(5) . . ?
O2 As1 N2 90.11(6) . . ?
O2 As1 N3 86.01(6) . . ?
O2 As1 N5 88.73(6) . . ?
N1 As1 N3 92.72(6) . . ?
N1 As1 N5 92.92(6) . . ?
N2 As1 N1 86.05(6) . . ?
N2 As1 N3 93.43(6) . . ?
N2 As1 N5 92.41(6) . . ?
N5 As1 N3 172.14(5) . . ?
C1 O1 As1 110.15(9) . . ?
C26 O2 As1 110.09(10) . . ?
C6 N1 As1 110.21(11) . . ?
C6 N1 C15 131.77(14) . . ?
C15 N1 As1 111.41(11) . . ?
C16 N2 As1 112.02(11) . . ?
C16 N2 C21 132.52(14) . . ?
C21 N2 As1 110.39(11) . . ?
C35 N3 As1 126.06(11) . . ?
C39 N3 As1 117.57(11) . . ?
C39 N3 C35 116.31(14) . . ?
C37 N4 C40 121.00(14) . . ?
C37 N4 C41 120.09(15) . . ?
C40 N4 C41 118.84(14) . . ?
C42 N5 As1 121.09(12) . . ?
C42 N5 C46 118.05(15) . . ?
C46 N5 As1 120.84(12) . . ?
C44 N6 C47 120.82(18) . . ?
C44 N6 C48 120.77(17) . . ?
C48 N6 C47 118.27(17) . . ?
O1 C1 C2 121.92(14) . . ?
O1 C1 C6 116.49(13) . . ?
C2 C1 C6 121.59(15) . . ?
C1 C2 C3 116.15(15) . . ?
C1 C2 C11 122.69(14) . . ?
C3 C2 C11 121.16(14) . . ?
C2 C3 H3 118.1 . . ?
C4 C3 C2 123.82(15) . . ?
C4 C3 H3 118.1 . . ?
C3 C4 C5 118.36(15) . . ?
C3 C4 C7 122.25(15) . . ?
C5 C4 C7 119.28(15) . . ?
C4 C5 H5 120.0 . . ?
C6 C5 C4 120.03(15) . . ?
C6 C5 H5 120.0 . . ?
N1 C6 C1 112.79(14) . . ?
C5 C6 N1 127.13(15) . . ?
C5 C6 C1 119.99(14) . . ?
C4 C7 C8 110.39(16) . . ?
C4 C7 C10 108.07(15) . . ?
C8 C7 C10 109.14(17) . . ?
C9 C7 C4 112.65(15) . . ?
C9 C7 C8 108.33(16) . . ?
C9 C7 C10 108.18(16) . . ?
C7 C8 H8A 109.5 . . ?
C7 C8 H8B 109.5 . . ?
C7 C8 H8C 109.5 . . ?
H8A C8 H8B 109.5 . . ?
H8A C8 H8C 109.5 . . ?
H8B C8 H8C 109.5 . . ?
C7 C9 H9A 109.5 . . ?
C7 C9 H9B 109.5 . . ?
C7 C9 H9C 109.5 . . ?
H9A C9 H9B 109.5 . . ?
H9A C9 H9C 109.5 . . ?
H9B C9 H9C 109.5 . . ?
C7 C10 H10A 109.5 . . ?
C7 C10 H10B 109.5 . . ?
C7 C10 H10C 109.5 . . ?
H10A C10 H10B 109.5 . . ?
H10A C10 H10C 109.5 . . ?
H10B C10 H10C 109.5 . . ?
C12 C11 C2 109.28(14) . . ?
C12 C11 C13 108.47(17) . . ?
C12 C11 C14 109.41(16) . . ?
C13 C11 C2 111.46(15) . . ?
C14 C11 C2 111.59(14) . . ?
C14 C11 C13 106.54(16) . . ?
C11 C12 H12A 109.5 . . ?
C11 C12 H12B 109.5 . . ?
C11 C12 H12C 109.5 . . ?
H12A C12 H12B 109.5 . . ?
H12A C12 H12C 109.5 . . ?
H12B C12 H12C 109.5 . . ?
C11 C13 H13A 109.5 . . ?
C11 C13 H13B 109.5 . . ?
C11 C13 H13C 109.5 . . ?
H13A C13 H13B 109.5 . . ?
H13A C13 H13C 109.5 . . ?
H13B C13 H13C 109.5 . . ?
C11 C14 H14A 109.5 . . ?
C11 C14 H14B 109.5 . . ?
C11 C14 H14C 109.5 . . ?
H14A C14 H14B 109.5 . . ?
H14A C14 H14C 109.5 . . ?
H14B C14 H14C 109.5 . . ?
N1 C15 C16 112.79(14) . . ?
C20 C15 N1 127.28(15) . . ?
C20 C15 C16 119.70(15) . . ?
N2 C16 C15 112.94(14) . . ?
C17 C16 N2 127.20(15) . . ?
C17 C16 C15 119.57(15) . . ?
C16 C17 H17 120.2 . . ?
C16 C17 C18 119.63(16) . . ?
C18 C17 H17 120.2 . . ?
C17 C18 H18 119.6 . . ?
C19 C18 C17 120.80(16) . . ?
C19 C18 H18 119.6 . . ?
C18 C19 H19 119.8 . . ?
C18 C19 C20 120.35(17) . . ?
C20 C19 H19 119.8 . . ?
C15 C20 C19 119.95(16) . . ?
C15 C20 H20 120.0 . . ?
C19 C20 H20 120.0 . . ?
N2 C21 C26 112.68(14) . . ?
C22 C21 N2 126.96(15) . . ?
C22 C21 C26 120.27(15) . . ?
C21 C22 H22 120.2 . . ?
C21 C22 C23 119.69(16) . . ?
C23 C22 H22 120.2 . . ?
C22 C23 C24 118.45(15) . . ?
C22 C23 C31 121.98(16) . . ?
C24 C23 C31 119.57(15) . . ?
C23 C24 H24 118.1 . . ?
C23 C24 C25 123.83(16) . . ?
C25 C24 H24 118.1 . . ?
C24 C25 C27 121.85(15) . . ?
C26 C25 C24 116.00(16) . . ?
C26 C25 C27 122.14(15) . . ?
O2 C26 C21 116.72(14) . . ?
O2 C26 C25 121.57(15) . . ?
C25 C26 C21 121.71(15) . . ?
C25 C27 C30 109.87(15) . . ?
C28 C27 C25 110.12(15) . . ?
C28 C27 C30 109.57(16) . . ?
C29 C27 C25 111.43(15) . . ?
C29 C27 C28 107.75(16) . . ?
C29 C27 C30 108.05(17) . . ?
C27 C28 H28A 109.5 . . ?
C27 C28 H28B 109.5 . . ?
C27 C28 H28C 109.5 . . ?
H28A C28 H28B 109.5 . . ?
H28A C28 H28C 109.5 . . ?
H28B C28 H28C 109.5 . . ?
C27 C29 H29A 109.5 . . ?
C27 C29 H29B 109.5 . . ?
C27 C29 H29C 109.5 . . ?
H29A C29 H29B 109.5 . . ?
H29A C29 H29C 109.5 . . ?
H29B C29 H29C 109.5 . . ?
C27 C30 H30A 109.5 . . ?
C27 C30 H30B 109.5 . . ?
C27 C30 H30C 109.5 . . ?
H30A C30 H30B 109.5 . . ?
H30A C30 H30C 109.5 . . ?
H30B C30 H30C 109.5 . . ?
C23 C31 C32 109.15(15) . . ?
C33 C31 C23 109.42(15) . . ?
C33 C31 C32 109.57(16) . . ?
C34 C31 C23 112.14(15) . . ?
C34 C31 C32 108.14(16) . . ?
C34 C31 C33 108.39(17) . . ?
C31 C32 H32A 109.5 . . ?
C31 C32 H32B 109.5 . . ?
C31 C32 H32C 109.5 . . ?
H32A C32 H32B 109.5 . . ?
H32A C32 H32C 109.5 . . ?
H32B C32 H32C 109.5 . . ?
C31 C33 H33A 109.5 . . ?
C31 C33 H33B 109.5 . . ?
C31 C33 H33C 109.5 . . ?
H33A C33 H33B 109.5 . . ?
H33A C33 H33C 109.5 . . ?
H33B C33 H33C 109.5 . . ?
C31 C34 H34A 109.5 . . ?
C31 C34 H34B 109.5 . . ?
C31 C34 H34C 109.5 . . ?
H34A C34 H34B 109.5 . . ?
H34A C34 H34C 109.5 . . ?
H34B C34 H34C 109.5 . . ?
N3 C35 H35 118.1 . . ?
N3 C35 C36 123.84(16) . . ?
C36 C35 H35 118.1 . . ?
C35 C36 H36 120.0 . . ?
C35 C36 C37 120.00(15) . . ?
C37 C36 H36 120.0 . . ?
N4 C37 C36 121.94(15) . . ?
N4 C37 C38 122.17(15) . . ?
C36 C37 C38 115.90(15) . . ?
C37 C38 H38 120.1 . . ?
C39 C38 C37 119.85(15) . . ?
C39 C38 H38 120.1 . . ?
N3 C39 C38 124.09(15) . . ?
N3 C39 H39 118.0 . . ?
C38 C39 H39 118.0 . . ?
N4 C40 H40A 109.5 . . ?
N4 C40 H40B 109.5 . . ?
N4 C40 H40C 109.5 . . ?
H40A C40 H40B 109.5 . . ?
H40A C40 H40C 109.5 . . ?
H40B C40 H40C 109.5 . . ?
N4 C41 H41A 109.5 . . ?
N4 C41 H41B 109.5 . . ?
N4 C41 H41C 109.5 . . ?
H41A C41 H41B 109.5 . . ?
H41A C41 H41C 109.5 . . ?
H41B C41 H41C 109.5 . . ?
N5 C42 H42 118.6 . . ?
N5 C42 C43 122.82(17) . . ?
C43 C42 H42 118.6 . . ?
C42 C43 H43 119.9 . . ?
C42 C43 C44 120.22(17) . . ?
C44 C43 H43 119.9 . . ?
N6 C44 C43 122.65(17) . . ?
N6 C44 C45 121.49(18) . . ?
C43 C44 C45 115.85(17) . . ?
C44 C45 H45 119.8 . . ?
C46 C45 C44 120.42(17) . . ?
C46 C45 H45 119.8 . . ?
N5 C46 C45 122.57(16) . . ?
N5 C46 H46 118.7 . . ?
C45 C46 H46 118.7 . . ?
N6 C47 H47A 109.5 . . ?
N6 C47 H47B 109.5 . . ?
N6 C47 H47C 109.5 . . ?
H47A C47 H47B 109.5 . . ?
H47A C47 H47C 109.5 . . ?
H47B C47 H47C 109.5 . . ?
N6 C48 H48A 109.5 . . ?
N6 C48 H48B 109.5 . . ?
N6 C48 H48C 109.5 . . ?
H48A C48 H48B 109.5 . . ?
H48A C48 H48C 109.5 . . ?
H48B C48 H48C 109.5 . . ?
C51 C50 Cl1 119.42(15) . . ?
C51 C50 C55 120.06(19) . . ?
C55 C50 Cl1 120.52(16) . . ?
C50 C51 H51 120.1 . . ?
C52 C51 C50 119.87(19) . . ?
C52 C51 H51 120.1 . . ?
C51 C52 H52 119.8 . . ?
C51 C52 C53 120.3(2) . . ?
C53 C52 H52 119.8 . . ?
C52 C53 H53 120.1 . . ?
C54 C53 C52 119.8(2) . . ?
C54 C53 H53 120.1 . . ?
C53 C54 H54 119.9 . . ?
C53 C54 C55 120.2(2) . . ?
C55 C54 H54 119.9 . . ?
C50 C55 Cl2 120.30(17) . . ?
C54 C55 Cl2 119.93(17) . . ?
C54 C55 C50 119.8(2) . . ?
C57A C58A H58A 120.0 . . ?
C57A C58A C59A 120.0 . . ?
C59A C58A H58A 120.0 . . ?
C58A C57A Cl4A 118.47(16) . . ?
C56A C57A Cl4A 121.52(16) . . ?
C56A C57A C58A 120.0 . . ?
C57A C56A Cl3A 120.67(15) . . ?
C57A C56A C61A 120.0 . . ?
C61A C56A Cl3A 119.32(15) . . ?
C56A C61A H61A 120.0 . . ?
C60A C61A C56A 120.0 . . ?
C60A C61A H61A 120.0 . . ?
C61A C60A H60A 120.0 . . ?
C61A C60A C59A 120.0 . . ?
C59A C60A H60A 120.0 . . ?
C58A C59A H59A 120.0 . . ?
C60A C59A C58A 120.0 . . ?
C60A C59A H59A 120.0 . . ?
C57B C58B H58B 120.0 . . ?
C57B C58B C59B 120.0 . . ?
C59B C58B H58B 120.0 . . ?
C58B C57B Cl4B 115.0(3) . . ?
C58B C57B C56B 120.0 . . ?
C56B C57B Cl4B 124.4(3) . . ?
C57B C56B Cl3B 118.9(3) . . ?
C61B C56B Cl3B 121.0(3) . . ?
C61B C56B C57B 120.0 . . ?
C56B C61B H61B 120.0 . . ?
C60B C61B C56B 120.0 . . ?
C60B C61B H61B 120.0 . . ?
C61B C60B H60B 120.0 . . ?
C61B C60B C59B 120.0 . . ?
C59B C60B H60B 120.0 . . ?
C58B C59B H59B 120.0 . . ?
C60B C59B C58B 120.0 . . ?
C60B C59B H59B 120.0 . . ?
O3 S1 O4 115.85(9) . . ?
O3 S1 O5 114.74(9) . . ?
O3 S1 C49 102.57(10) . . ?
O4 S1 O5 114.76(10) . . ?
O4 S1 C49 103.46(10) . . ?
O5 S1 C49 102.88(10) . . ?
F1 C49 S1 111.61(16) . . ?
F1 C49 F2 106.83(18) . . ?
F2 C49 S1 112.02(16) . . ?
F3 C49 S1 110.91(15) . . ?
F3 C49 F1 107.39(19) . . ?
F3 C49 F2 107.84(19) . . ?

loop_
_geom_torsion_atom_site_label_1
_geom_torsion_atom_site_label_2
_geom_torsion_atom_site_label_3
_geom_torsion_atom_site_label_4
_geom_torsion
_geom_torsion_site_symmetry_1
_geom_torsion_site_symmetry_2
_geom_torsion_site_symmetry_3
_geom_torsion_site_symmetry_4
_geom_torsion_publ_flag
As1 O1 C1 C2 -176.07(12) . . . . ?
As1 O1 C1 C6 4.39(17) . . . . ?
As1 O2 C26 C21 -0.42(18) . . . . ?
As1 O2 C26 C25 -179.48(13) . . . . ?
As1 N1 C6 C1 -3.33(17) . . . . ?
As1 N1 C6 C5 179.97(14) . . . . ?
As1 N1 C15 C16 15.69(17) . . . . ?
As1 N1 C15 C20 -158.67(15) . . . . ?
As1 N2 C16 C15 -14.70(18) . . . . ?
As1 N2 C16 C17 159.00(15) . . . . ?
As1 N2 C21 C22 177.68(15) . . . . ?
As1 N2 C21 C26 1.20(18) . . . . ?
As1 N3 C35 C36 176.86(13) . . . . ?
As1 N3 C39 C38 -176.78(13) . . . . ?
As1 N5 C42 C43 177.23(14) . . . . ?
As1 N5 C46 C45 -176.12(14) . . . . ?
O1 As1 O2 C26 -178.29(10) . . . . ?
O1 As1 N1 C6 4.81(11) . . . . ?
O1 As1 N1 C15 159.87(12) . . . . ?
O1 C1 C2 C3 -176.91(14) . . . . ?
O1 C1 C2 C11 2.8(2) . . . . ?
O1 C1 C6 N1 -0.7(2) . . . . ?
O1 C1 C6 C5 176.32(14) . . . . ?
O2 As1 O1 C1 173.36(10) . . . . ?
O2 As1 N2 C16 -159.35(12) . . . . ?
O2 As1 N2 C21 -1.20(12) . . . . ?
N1 As1 O1 C1 -5.09(11) . . . . ?
N1 As1 N2 C16 19.15(12) . . . . ?
N1 As1 N2 C21 177.30(12) . . . . ?
N1 C15 C16 N2 -0.7(2) . . . . ?
N1 C15 C16 C17 -174.95(15) . . . . ?
N1 C15 C20 C19 174.31(17) . . . . ?
N2 As1 O2 C26 0.91(11) . . . . ?
N2 As1 N1 C6 -174.49(12) . . . . ?
N2 As1 N1 C15 -19.42(12) . . . . ?
N2 C16 C17 C18 -173.74(17) . . . . ?
N2 C21 C22 C23 -178.57(17) . . . . ?
N2 C21 C26 O2 -0.5(2) . . . . ?
N2 C21 C26 C25 178.52(15) . . . . ?
N3 As1 O1 C1 87.64(10) . . . . ?
N3 As1 O2 C26 -92.53(11) . . . . ?
N3 As1 N1 C6 -81.23(11) . . . . ?
N3 As1 N1 C15 73.83(12) . . . . ?
N3 As1 N2 C16 -73.35(12) . . . . ?
N3 As1 N2 C21 84.81(12) . . . . ?
N3 C35 C36 C37 -0.6(3) . . . . ?
N4 C37 C38 C39 179.24(16) . . . . ?
N5 As1 O1 C1 -98.01(10) . . . . ?
N5 As1 O2 C26 93.32(11) . . . . ?
N5 As1 N1 C6 93.29(11) . . . . ?
N5 As1 N1 C15 -111.64(12) . . . . ?
N5 As1 N2 C16 111.91(12) . . . . ?
N5 As1 N2 C21 -89.94(12) . . . . ?
N5 C42 C43 C44 -1.2(3) . . . . ?
N6 C44 C45 C46 179.02(18) . . . . ?
C1 C2 C3 C4 -0.8(2) . . . . ?
C1 C2 C11 C12 -70.5(2) . . . . ?
C1 C2 C11 C13 169.60(18) . . . . ?
C1 C2 C11 C14 50.6(2) . . . . ?
C2 C1 C6 N1 179.81(15) . . . . ?
C2 C1 C6 C5 -3.2(2) . . . . ?
C2 C3 C4 C5 -0.5(3) . . . . ?
C2 C3 C4 C7 -176.67(16) . . . . ?
C3 C2 C11 C12 109.21(18) . . . . ?
C3 C2 C11 C13 -10.7(2) . . . . ?
C3 C2 C11 C14 -129.65(17) . . . . ?
C3 C4 C5 C6 -0.1(2) . . . . ?
C3 C4 C7 C8 -130.97(19) . . . . ?
C3 C4 C7 C9 -9.7(3) . . . . ?
C3 C4 C7 C10 109.73(19) . . . . ?
C4 C5 C6 N1 178.36(16) . . . . ?
C4 C5 C6 C1 1.9(2) . . . . ?
C5 C4 C7 C8 52.8(2) . . . . ?
C5 C4 C7 C9 174.09(17) . . . . ?
C5 C4 C7 C10 -66.4(2) . . . . ?
C6 N1 C15 C16 163.65(16) . . . . ?
C6 N1 C15 C20 -10.7(3) . . . . ?
C6 C1 C2 C3 2.6(2) . . . . ?
C6 C1 C2 C11 -177.65(15) . . . . ?
C7 C4 C5 C6 176.23(16) . . . . ?
C11 C2 C3 C4 179.46(16) . . . . ?
C15 N1 C6 C1 -151.57(17) . . . . ?
C15 N1 C6 C5 31.7(3) . . . . ?
C15 C16 C17 C18 -0.4(3) . . . . ?
C16 N2 C21 C22 -30.2(3) . . . . ?
C16 N2 C21 C26 153.29(17) . . . . ?
C16 C15 C20 C19 0.3(3) . . . . ?
C16 C17 C18 C19 0.8(3) . . . . ?
C17 C18 C19 C20 -0.6(3) . . . . ?
C18 C19 C20 C15 0.0(3) . . . . ?
C20 C15 C16 N2 174.12(15) . . . . ?
C20 C15 C16 C17 -0.1(2) . . . . ?
C21 N2 C16 C15 -166.45(17) . . . . ?
C21 N2 C16 C17 7.3(3) . . . . ?
C21 C22 C23 C24 1.0(3) . . . . ?
C21 C22 C23 C31 -178.52(16) . . . . ?
C22 C21 C26 O2 -177.27(15) . . . . ?
C22 C21 C26 C25 1.8(3) . . . . ?
C22 C23 C24 C25 1.0(3) . . . . ?
C22 C23 C31 C32 122.21(19) . . . . ?
C22 C23 C31 C33 -117.9(2) . . . . ?
C22 C23 C31 C34 2.4(3) . . . . ?
C23 C24 C25 C26 -1.6(3) . . . . ?
C23 C24 C25 C27 178.76(17) . . . . ?
C24 C23 C31 C32 -57.3(2) . . . . ?
C24 C23 C31 C33 62.6(2) . . . . ?
C24 C23 C31 C34 -177.07(17) . . . . ?
C24 C25 C26 O2 179.15(15) . . . . ?
C24 C25 C26 C21 0.1(2) . . . . ?
C24 C25 C27 C28 -119.08(19) . . . . ?
C24 C25 C27 C29 0.4(3) . . . . ?
C24 C25 C27 C30 120.15(18) . . . . ?
C26 C21 C22 C23 -2.3(3) . . . . ?
C26 C25 C27 C28 61.3(2) . . . . ?
C26 C25 C27 C29 -179.22(18) . . . . ?
C26 C25 C27 C30 -59.5(2) . . . . ?
C27 C25 C26 O2 -1.2(3) . . . . ?
C27 C25 C26 C21 179.81(16) . . . . ?
C31 C23 C24 C25 -179.47(17) . . . . ?
C35 N3 C39 C38 0.6(2) . . . . ?
C35 C36 C37 N4 -178.93(16) . . . . ?
C35 C36 C37 C38 1.1(2) . . . . ?
C36 C37 C38 C39 -0.8(2) . . . . ?
C37 C38 C39 N3 -0.1(3) . . . . ?
C39 N3 C35 C36 -0.3(2) . . . . ?
C40 N4 C37 C36 -4.3(2) . . . . ?
C40 N4 C37 C38 175.68(15) . . . . ?
C41 N4 C37 C36 178.74(16) . . . . ?
C41 N4 C37 C38 -1.3(2) . . . . ?
C42 N5 C46 C45 2.5(3) . . . . ?
C42 C43 C44 N6 -177.98(18) . . . . ?
C42 C43 C44 C45 2.5(3) . . . . ?
C43 C44 C45 C46 -1.4(3) . . . . ?
C44 C45 C46 N5 -1.0(3) . . . . ?
C46 N5 C42 C43 -1.3(3) . . . . ?
C47 N6 C44 C43 1.4(3) . . . . ?
C47 N6 C44 C45 -179.14(19) . . . . ?
C48 N6 C44 C43 177.05(19) . . . . ?
C48 N6 C44 C45 -3.5(3) . . . . ?
Cl1 C50 C51 C52 -179.55(15) . . . . ?
Cl1 C50 C55 Cl2 2.3(2) . . . . ?
Cl1 C50 C55 C54 -179.31(17) . . . . ?
C50 C51 C52 C53 -1.2(3) . . . . ?
C51 C50 C55 Cl2 -177.72(15) . . . . ?
C51 C50 C55 C54 0.6(3) . . . . ?
C51 C52 C53 C54 0.7(3) . . . . ?
C52 C53 C54 C55 0.5(4) . . . . ?
C53 C54 C55 Cl2 177.22(18) . . . . ?
C53 C54 C55 C50 -1.1(3) . . . . ?
C55 C50 C51 C52 0.5(3) . . . . ?
Cl3A C56A C61A C60A 178.4(2) . . . . ?
Cl4A C57A C56A Cl3A 1.8(2) . . . . ?
Cl4A C57A C56A C61A -179.8(2) . . . . ?
C58A C57A C56A Cl3A -178.4(2) . . . . ?
C58A C57A C56A C61A 0.0 . . . . ?
C57A C58A C59A C60A 0.0 . . . . ?
C57A C56A C61A C60A 0.0 . . . . ?
C56A C61A C60A C59A 0.0 . . . . ?
C61A C60A C59A C58A 0.0 . . . . ?
C59A C58A C57A Cl4A 179.8(2) . . . . ?
C59A C58A C57A C56A 0.0 . . . . ?
Cl3B C56B C61B C60B 177.6(6) . . . . ?
Cl4B C57B C56B Cl3B -6.7(6) . . . . ?
Cl4B C57B C56B C61B 170.9(5) . . . . ?
C58B C57B C56B Cl3B -177.6(5) . . . . ?
C58B C57B C56B C61B 0.0 . . . . ?
C57B C58B C59B C60B 0.0 . . . . ?
C57B C56B C61B C60B 0.0 . . . . ?
C56B C61B C60B C59B 0.0 . . . . ?
C61B C60B C59B C58B 0.0 . . . . ?
C59B C58B C57B Cl4B -171.8(4) . . . . ?
C59B C58B C57B C56B 0.0 . . . . ?
O3 S1 C49 F1 57.70(17) . . . . ?
O3 S1 C49 F2 177.43(15) . . . . ?
O3 S1 C49 F3 -62.01(18) . . . . ?
O4 S1 C49 F1 -63.14(18) . . . . ?
O4 S1 C49 F2 56.60(18) . . . . ?
O4 S1 C49 F3 177.15(16) . . . . ?
O5 S1 C49 F1 177.09(15) . . . . ?
O5 S1 C49 F2 -63.17(17) . . . . ?
O5 S1 C49 F3 57.38(18) . . . . ?

_shelx_res_file
;
TITL mo_2138_cg_0m_a.res in P-1
    mo_2138_cg_0m.res
    created by SHELXL-2018/3 at 16:18:38 on 07-Nov-2023
REM Old TITL mo_2138_CG_0m in P-1
REM SHELXT solution in P-1: R1 0.175, Rweak 0.013, Alpha 0.080
REM <I/s> 0.000 for 0 systematic absences, Orientation as input
REM Formula found by SHELXT: C60A N6 O6 F4 S5 As
CELL 0.71073 14.0869 15.2167 15.7028 66.163 79.28 85.812
ZERR 2 0.0034 0.0034 0.0044 0.007 0.007 0.006
LATT 1
SFAC C H As Cl F N O S
UNIT 122 144 2 8 6 12 10 2
SADI Cl3A C56A Cl3B C56B
SADI Cl4A C57A Cl4B C57B
SADI C58A C57A C58B C57B
SADI C58A C59A C58B C59B
SADI C57A C56A C57B C56B
SADI C56A C61A C56B C61B
SADI C61A C60A C61B C60B
SADI C60A C59A C60B C59B
SADI 0.04 Cl3A C57A Cl3B C57B
SADI 0.04 Cl3A C61A Cl3B C61B
SADI 0.04 Cl4A C58A Cl4B C58B
SADI 0.04 Cl4A C56A Cl4B C56B
SADI 0.04 C58A C56A C58B C56B
SADI 0.04 C58A C60A C58B C60B
SADI 0.04 C57A C61A C57B C61B
SADI 0.04 C57A C59A C57B C59B
SADI 0.04 C56A C60A C56B C60B
SADI 0.04 C61A C59A C61B C59B
RIGU 0.001 0.002 Cl3B C58B C57B C56B C61B C60B C59B Cl4B

L.S. 4
PLAN  11
SIZE 0.06 0.155 0.316
TEMP -173.15
CONF
BOND
list 4
MORE -1
BOND $H
fmap 2
acta
REM <olex2.extras>
REM <HklSrc "%.\\mo_2138_CG_0m.hkl">
REM </olex2.extras>

WGHT    0.049600    2.402200
FVAR       0.31526   0.75236
AS1   3    0.224609    0.716902    0.622534    11.00000    0.01450    0.01932 =
         0.01301   -0.00711   -0.00187    0.00149
O1    7    0.308354    0.688295    0.535723    11.00000    0.01597    0.01896 =
         0.01374   -0.00699   -0.00185    0.00205
O2    7    0.268951    0.624275    0.721018    11.00000    0.01609    0.02194 =
         0.01296   -0.00734   -0.00191    0.00176
N1    6    0.170871    0.811859    0.527218    11.00000    0.01715    0.02167 =
         0.01450   -0.00798   -0.00273    0.00415
N2    6    0.134521    0.751436    0.704632    11.00000    0.01675    0.02492 =
         0.01432   -0.00902   -0.00168    0.00422
N3    6    0.133736    0.607351    0.626809    11.00000    0.01689    0.01919 =
         0.01711   -0.00771   -0.00285   -0.00156
N4    6   -0.021755    0.386846    0.620805    11.00000    0.01746    0.02128 =
         0.02492   -0.01198   -0.00434   -0.00025
N5    6    0.324052    0.806018    0.619498    11.00000    0.01720    0.01996 =
         0.01856   -0.00976   -0.00221   -0.00009
N6    6    0.525779    0.986062    0.629908    11.00000    0.02648    0.02775 =
         0.04357   -0.02216   -0.00345   -0.00441
C1    1    0.287421    0.741913    0.445952    11.00000    0.01550    0.01634 =
         0.01515   -0.00616   -0.00323   -0.00149
C2    1    0.337619    0.729470    0.366458    11.00000    0.01585    0.01798 =
         0.01724   -0.00860   -0.00138   -0.00103
C3    1    0.312549    0.791615    0.279352    11.00000    0.02004    0.02189 =
         0.01590   -0.00925   -0.00018   -0.00078
AFIX  43
H3    2    0.346155    0.785401    0.223723    11.00000   -1.20000
AFIX   0
C4    1    0.241213    0.861871    0.269830    11.00000    0.01982    0.02159 =
         0.01566   -0.00672   -0.00246   -0.00096
C5    1    0.191012    0.870907    0.351513    11.00000    0.01861    0.01919 =
         0.01665   -0.00718   -0.00320    0.00121
AFIX  43
H5    2    0.142149    0.918276    0.346909    11.00000   -1.20000
AFIX   0
C6    1    0.212536    0.810718    0.439289    11.00000    0.01649    0.01712 =
         0.01572   -0.00770   -0.00196   -0.00086
C7    1    0.212221    0.924682    0.174164    11.00000    0.02720    0.02864 =
         0.01462   -0.00760   -0.00339    0.00600
C8    1    0.210674    1.031067    0.158656    11.00000    0.05898    0.02728 =
         0.02101   -0.00530   -0.00512    0.00891
AFIX 137
H8A   2    0.273750    1.049200    0.164478    11.00000   -1.50000
H8B   2    0.160576    1.041198    0.206204    11.00000   -1.50000
H8C   2    0.196709    1.070690    0.095391    11.00000   -1.50000
AFIX   0
C9    1    0.280536    0.913501    0.091279    11.00000    0.03248    0.03872 =
         0.01608   -0.00848   -0.00270    0.00723
AFIX 137
H9A   2    0.258723    0.954663    0.031994    11.00000   -1.50000
H9B   2    0.280624    0.846346    0.098812    11.00000   -1.50000
H9C   2    0.346046    0.932328    0.089911    11.00000   -1.50000
AFIX   0
C10   1    0.110224    0.894192    0.174598    11.00000    0.02911    0.05235 =
         0.02210   -0.01471   -0.00763    0.00567
AFIX 137
H10A  2    0.090302    0.933313    0.113804    11.00000   -1.50000
H10B  2    0.064694    0.903595    0.225558    11.00000   -1.50000
H10C  2    0.110760    0.826262    0.184707    11.00000   -1.50000
AFIX   0
C11   1    0.416572    0.652818    0.372044    11.00000    0.01785    0.01986 =
         0.01928   -0.00920   -0.00052    0.00186
C12   1    0.505578    0.681614    0.397714    11.00000    0.01882    0.02333 =
         0.05095   -0.01491   -0.00942    0.00225
AFIX 137
H12A  2    0.528892    0.744499    0.349932    11.00000   -1.50000
H12B  2    0.556481    0.633634    0.400012    11.00000   -1.50000
H12C  2    0.488410    0.685167    0.459650    11.00000   -1.50000
AFIX   0
C13   1    0.446449    0.642669    0.277403    11.00000    0.04822    0.04456 =
         0.02571   -0.01879   -0.00505    0.02360
AFIX 137
H13A  2    0.388976    0.630864    0.256665    11.00000   -1.50000
H13B  2    0.491285    0.588697    0.285107    11.00000   -1.50000
H13C  2    0.478174    0.701961    0.229971    11.00000   -1.50000
AFIX   0
C14   1    0.381569    0.553500    0.445585    11.00000    0.02286    0.01920 =
         0.03727   -0.01184    0.00087   -0.00069
AFIX 137
H14A  2    0.372593    0.553449    0.509009    11.00000   -1.50000
H14B  2    0.429691    0.505045    0.440961    11.00000   -1.50000
H14C  2    0.320033    0.538475    0.433828    11.00000   -1.50000
AFIX   0
C15   1    0.077423    0.836298    0.561388    11.00000    0.01754    0.01721 =
         0.01713   -0.00836   -0.00115    0.00022
C16   1    0.057462    0.802461    0.661864    11.00000    0.01837    0.01801 =
         0.01734   -0.00906   -0.00397    0.00117
C17   1   -0.034700    0.814338    0.706806    11.00000    0.01865    0.02517 =
         0.02041   -0.01129   -0.00112    0.00049
AFIX  43
H17   2   -0.048812    0.791658    0.773742    11.00000   -1.20000
AFIX   0
C18   1   -0.106231    0.859812    0.652809    11.00000    0.01733    0.02928 =
         0.02617   -0.01346   -0.00149    0.00113
AFIX  43
H18   2   -0.168791    0.868580    0.683413    11.00000   -1.20000
AFIX   0
C19   1   -0.087033    0.892142    0.555506    11.00000    0.01970    0.02548 =
         0.02674   -0.01079   -0.00659    0.00219
AFIX  43
H19   2   -0.136545    0.922388    0.519811    11.00000   -1.20000
AFIX   0
C20   1    0.004806    0.880597    0.509311    11.00000    0.02088    0.02110 =
         0.01887   -0.00783   -0.00318    0.00130
AFIX  43
H20   2    0.017654    0.902988    0.442371    11.00000   -1.20000
AFIX   0
C21   1    0.141592    0.691621    0.798622    11.00000    0.01803    0.02119 =
         0.01473   -0.00784   -0.00257   -0.00063
C22   1    0.087870    0.697858    0.879847    11.00000    0.01991    0.02455 =
         0.01671   -0.00985   -0.00103    0.00030
AFIX  43
H22   2    0.039403    0.745631    0.874997    11.00000   -1.20000
AFIX   0
C23   1    0.105546    0.633554    0.968525    11.00000    0.02275    0.02529 =
         0.01534   -0.00969   -0.00002   -0.00287
C24   1    0.178472    0.565213    0.972701    11.00000    0.02442    0.02526 =
         0.01491   -0.00694   -0.00208   -0.00057
AFIX  43
H24   2    0.189445    0.520965    1.033215    11.00000   -1.20000
AFIX   0
C25   1    0.236367    0.558166    0.892781    11.00000    0.01957    0.02280 =
         0.01712   -0.00773   -0.00268   -0.00073
C26   1    0.215941    0.623093    0.805498    11.00000    0.01676    0.02231 =
         0.01444   -0.00868   -0.00042   -0.00236
C27   1    0.317223    0.482802    0.901126    11.00000    0.02367    0.02591 =
         0.01667   -0.00610   -0.00316    0.00396
C28   1    0.415469    0.532854    0.853654    11.00000    0.02190    0.03454 =
         0.03171   -0.01000   -0.00707    0.00379
AFIX 137
H28A  2    0.415663    0.568756    0.785875    11.00000   -1.50000
H28B  2    0.466823    0.484521    0.862883    11.00000   -1.50000
H28C  2    0.426561    0.577199    0.881936    11.00000   -1.50000
AFIX   0
C29   1    0.323315    0.419893    1.004818    11.00000    0.04081    0.03949 =
         0.01931   -0.00612   -0.00553    0.01492
AFIX 137
H29A  2    0.337923    0.460322    1.036015    11.00000   -1.50000
H29B  2    0.374517    0.372074    1.007766    11.00000   -1.50000
H29C  2    0.261394    0.387109    1.036889    11.00000   -1.50000
AFIX   0
C30   1    0.297446    0.416642    0.853585    11.00000    0.03216    0.02512 =
         0.02911   -0.01098   -0.00542    0.00631
AFIX 137
H30A  2    0.233394    0.387260    0.881788    11.00000   -1.50000
H30B  2    0.346620    0.366161    0.862951    11.00000   -1.50000
H30C  2    0.299747    0.454427    0.785778    11.00000   -1.50000
AFIX   0
C31   1    0.046915    0.635484    1.060593    11.00000    0.02819    0.02814 =
         0.01553   -0.01044    0.00195   -0.00248
C32   1   -0.000830    0.536699    1.120858    11.00000    0.03341    0.03120 =
         0.01867   -0.00942    0.00456   -0.00671
AFIX 137
H32A  2   -0.042372    0.521616    1.084935    11.00000   -1.50000
H32B  2   -0.039825    0.538107    1.178887    11.00000   -1.50000
H32C  2    0.049306    0.487469    1.137127    11.00000   -1.50000
AFIX   0
C33   1    0.114433    0.657806    1.115427    11.00000    0.03627    0.04979 =
         0.02483   -0.02361    0.00158   -0.00902
AFIX 137
H33A  2    0.077285    0.657896    1.174721    11.00000   -1.50000
H33B  2    0.144204    0.721047    1.077263    11.00000   -1.50000
H33C  2    0.164976    0.608747    1.129356    11.00000   -1.50000
AFIX   0
C34   1   -0.032859    0.711509    1.042182    11.00000    0.03772    0.03683 =
         0.02407   -0.01350    0.00629    0.00499
AFIX 137
H34A  2   -0.076775    0.698284    1.007137    11.00000   -1.50000
H34B  2   -0.003834    0.775264    1.005041    11.00000   -1.50000
H34C  2   -0.069016    0.709628    1.102587    11.00000   -1.50000
AFIX   0
C35   1    0.038076    0.615751    0.621834    11.00000    0.01648    0.02084 =
         0.02187   -0.00949   -0.00364    0.00068
AFIX  43
H35   2    0.006727    0.674026    0.619131    11.00000   -1.20000
AFIX   0
C36   1   -0.015855    0.545133    0.620484    11.00000    0.01533    0.02239 =
         0.01995   -0.00919   -0.00288    0.00047
AFIX  43
H36   2   -0.082745    0.554978    0.617531    11.00000   -1.20000
AFIX   0
C37   1    0.028123    0.457402    0.623492    11.00000    0.01716    0.02112 =
         0.01416   -0.00717   -0.00213   -0.00168
C38   1    0.127974    0.448727    0.629499    11.00000    0.01769    0.01958 =
         0.02019   -0.00864   -0.00302    0.00075
AFIX  43
H38   2    0.161571    0.391372    0.632524    11.00000   -1.20000
AFIX   0
C39   1    0.175681    0.523179    0.630920    11.00000    0.01540    0.02338 =
         0.01768   -0.00759   -0.00396   -0.00006
AFIX  43
H39   2    0.242423    0.515266    0.635052    11.00000   -1.20000
AFIX   0
C40   1   -0.125543    0.394926    0.621279    11.00000    0.01694    0.02693 =
         0.02602   -0.01130   -0.00532   -0.00306
AFIX 137
H40A  2   -0.158800    0.395219    0.681809    11.00000   -1.50000
H40B  2   -0.148170    0.340194    0.612604    11.00000   -1.50000
H40C  2   -0.139464    0.454799    0.569744    11.00000   -1.50000
AFIX   0
C41   1    0.026948    0.298389    0.622109    11.00000    0.02468    0.02192 =
         0.03437   -0.01430   -0.00562   -0.00033
AFIX 137
H41A  2    0.046796    0.262964    0.683663    11.00000   -1.50000
H41B  2    0.084060    0.314171    0.572218    11.00000   -1.50000
H41C  2   -0.017318    0.258647    0.611323    11.00000   -1.50000
AFIX   0
C42   1    0.303810    0.899593    0.600470    11.00000    0.02105    0.02266 =
         0.02711   -0.01340   -0.00239    0.00309
AFIX  43
H42   2    0.242021    0.923179    0.585689    11.00000   -1.20000
AFIX   0
C43   1    0.368507    0.961834    0.601582    11.00000    0.02577    0.02191 =
         0.03621   -0.01622   -0.00277    0.00193
AFIX  43
H43   2    0.351532    1.027334    0.586593    11.00000   -1.20000
AFIX   0
C44   1    0.460812    0.928863    0.625039    11.00000    0.02286    0.02604 =
         0.02963   -0.01674    0.00016   -0.00330
C45   1    0.481123    0.830937    0.642578    11.00000    0.01967    0.02466 =
         0.03258   -0.01545   -0.00472    0.00012
AFIX  43
H45   2    0.542333    0.805021    0.657198    11.00000   -1.20000
AFIX   0
C46   1    0.413169    0.773654    0.638572    11.00000    0.01847    0.02082 =
         0.02499   -0.01150   -0.00243   -0.00031
AFIX  43
H46   2    0.429000    0.708629    0.649581    11.00000   -1.20000
AFIX   0
C47   1    0.503274    1.086329    0.612948    11.00000    0.04006    0.02568 =
         0.04327   -0.01992   -0.00160   -0.00700
AFIX 137
H47A  2    0.483885    1.118902    0.550826    11.00000   -1.50000
H47B  2    0.560511    1.118120    0.614660    11.00000   -1.50000
H47C  2    0.450321    1.089266    0.661973    11.00000   -1.50000
AFIX   0
C48   1    0.618073    0.947961    0.658712    11.00000    0.02855    0.03749 =
         0.05291   -0.02538   -0.01085   -0.00563
AFIX 137
H48A  2    0.606624    0.899054    0.723547    11.00000   -1.50000
H48B  2    0.657106    1.000181    0.655754    11.00000   -1.50000
H48C  2    0.652494    0.919050    0.616186    11.00000   -1.50000
AFIX   0

CL1   4    0.097285    0.985666    0.711598    11.00000    0.02985    0.02922 =
         0.02815   -0.01341   -0.00485   -0.00008
CL2   4    0.098933    0.961468    0.919938    11.00000    0.05557    0.05345 =
         0.02310   -0.00615   -0.00676   -0.00787
C50   1    0.159291    1.066643    0.733207    11.00000    0.02282    0.02724 =
         0.02740   -0.01182   -0.00689    0.00451
C51   1    0.210091    1.141682    0.657564    11.00000    0.02396    0.02624 =
         0.02822   -0.00883   -0.00543    0.00630
AFIX  43
H51   2    0.210253    1.148539    0.594659    11.00000   -1.20000
AFIX   0
C52   1    0.260205    1.206087    0.674033    11.00000    0.02555    0.02862 =
         0.04495   -0.01145   -0.01043    0.00321
AFIX  43
H52   2    0.295873    1.256644    0.622393    11.00000   -1.20000
AFIX   0
C53   1    0.258809    1.197405    0.766101    11.00000    0.03708    0.03721 =
         0.05710   -0.02245   -0.02161    0.00338
AFIX  43
H53   2    0.292877    1.242310    0.777177    11.00000   -1.20000
AFIX   0
C54   1    0.207619    1.123139    0.841308    11.00000    0.04872    0.04731 =
         0.03706   -0.02151   -0.01935    0.00560
AFIX  43
H54   2    0.206159    1.117398    0.904071    11.00000   -1.20000
AFIX   0
C55   1    0.158429    1.057048    0.825340    11.00000    0.03493    0.03505 =
         0.02789   -0.01072   -0.00881    0.00178

PART 1
CL3A  4    0.510663   -0.014462    1.142040    21.00000    0.05412    0.04504 =
         0.04006   -0.00662   -0.01720   -0.00511
CL4A  4    0.431586    0.158998    0.977298    21.00000    0.04227    0.06495 =
         0.05725    0.01153   -0.01700   -0.01232
AFIX  66
C58A  1    0.563166    0.267254    0.990298    21.00000    0.04510    0.04613 =
         0.07270   -0.02720    0.01797   -0.00647
AFIX  43
H58A  2    0.539314    0.318358    0.940181    21.00000   -1.20000
AFIX  65
C57A  1    0.523092    0.175952    1.025528    21.00000    0.03083    0.04397 =
         0.04567   -0.01801    0.00595   -0.00220
C56A  1    0.557991    0.101179    1.098856    21.00000    0.03268    0.05472 =
         0.03498   -0.02492    0.00160   -0.00398
C61A  1    0.632965    0.117708    1.136954    21.00000    0.04062    0.09423 =
         0.04711   -0.04620   -0.00076   -0.00145
AFIX  43
H61A  2    0.656817    0.066604    1.187071    21.00000   -1.20000
AFIX  65
C60A  1    0.673041    0.209010    1.101724    21.00000    0.04344    0.11410 =
         0.08284   -0.07468    0.02001   -0.03137
AFIX  43
H60A  2    0.724282    0.220306    1.127763    21.00000   -1.20000
AFIX  65
C59A  1    0.638142    0.283783    1.028396    21.00000    0.05614    0.07753 =
         0.09187   -0.06019    0.02013   -0.01843
AFIX  43
H59A  2    0.665532    0.346184    1.004318    21.00000   -1.20000
AFIX   0

PART 2
CL3B  4    0.453476    0.177792    0.991755   -21.00000    0.04170    0.04092 =
         0.05773   -0.02296   -0.03034    0.00610
CL4B  4    0.596175    0.346243    0.952584   -21.00000    0.06073    0.03576 =
         0.04252   -0.00543   -0.02178   -0.00191
AFIX  66
C58B  1    0.674066    0.224209    1.091422   -21.00000    0.02764    0.03144 =
         0.01880   -0.01419   -0.01281    0.00098
AFIX  43
H58B  2    0.713600    0.277007    1.080379   -21.00000   -1.20000
AFIX  65
C57B  1    0.599128    0.237567    1.041001   -21.00000    0.02845    0.02544 =
         0.01392   -0.00509   -0.01079   -0.00588
C56B  1    0.541284    0.160316    1.057159   -21.00000    0.01957    0.02041 =
         0.01675   -0.00598   -0.01134    0.00132
C61B  1    0.558378    0.069706    1.123737   -21.00000    0.03015    0.02361 =
         0.02030   -0.00305   -0.00581    0.00692
AFIX  43
H61B  2    0.518844    0.016908    1.134780   -21.00000   -1.20000
AFIX  65
C60B  1    0.633316    0.056347    1.174158   -21.00000    0.03104    0.02782 =
         0.02502   -0.00588   -0.01046    0.01331
AFIX  43
H60B  2    0.644999   -0.005581    1.219661   -21.00000   -1.20000
AFIX  65
C59B  1    0.691161    0.133597    1.158001   -21.00000    0.02786    0.03850 =
         0.02138   -0.01439   -0.00811    0.01005
AFIX  43
H59B  2    0.742378    0.124467    1.192462   -21.00000   -1.20000
AFIX   0

PART 0
S1    8    0.693303    0.675958    0.600278    11.00000    0.02120    0.03092 =
         0.02995   -0.01663   -0.00279    0.00136
F1    5    0.694172    0.533962    0.765969    11.00000    0.06530    0.03434 =
         0.05157   -0.00254   -0.01481    0.00132
F2    5    0.799722    0.643264    0.731436    11.00000    0.04561    0.05975 =
         0.06152   -0.03136   -0.02957    0.00913
F3    5    0.648893    0.669644    0.771990    11.00000    0.06436    0.06420 =
         0.02928   -0.02114   -0.00956    0.02259
O3    7    0.595127    0.648633    0.608143    11.00000    0.02317    0.04176 =
         0.05224   -0.02874   -0.00936    0.00352
O4    7    0.767406    0.627954    0.557824    11.00000    0.02709    0.04607 =
         0.04549   -0.02805   -0.00237    0.00665
O5    7    0.708384    0.778155    0.569168    11.00000    0.03277    0.03072 =
         0.03577   -0.01181    0.00180   -0.00376
C49   1    0.709955    0.628518    0.723377    11.00000    0.03580    0.03374 =
         0.03315   -0.01212   -0.00876    0.00529
HKLF 4


REM  mo_2138_cg_0m_a.res in P-1
REM wR2 = 0.106710, GooF = S = 1.04653, Restrained GooF = 1.04561 for all data
REM R1 = 0.038855 for 14489 Fo > 4sig(Fo) and 0.049364 for all 17049 data
REM 795 parameters refined using 66 restraints

END

WGHT      0.0496      2.4022

REM Highest difference peak  0.679,  deepest hole -0.868,  1-sigma level  0.068
Q1    1   0.0881  1.0218  0.9174  11.00000  0.05    0.68
Q2    1   0.7532  0.7001  0.6066  11.00000  0.05    0.55
Q3    1   0.2492  0.7750  0.4432  11.00000  0.05    0.54
Q4    1   0.1779  0.6648  0.8025  11.00000  0.05    0.51
Q5    1   0.0005  0.4994  0.6253  11.00000  0.05    0.50
Q6    1   0.4836  0.6790  0.2809  11.00000  0.05    0.48
Q7    1   0.1868  0.6868  0.6222  11.00000  0.05    0.46
Q8    1   0.7067  0.6478  0.6717  11.00000  0.05    0.46
Q9    1   0.0767  0.4476  0.6272  11.00000  0.05    0.45
Q10   1   0.0144  0.5780  0.6234  11.00000  0.05    0.44
Q11   1   0.1442  0.4885  0.6299  11.00000  0.05    0.43
;
_shelx_res_checksum               44975
_shelx_hkl_file
;
  -2   0   0 711.901 36.2640  18
  -2   0   0 714.292 35.8711   8
  -2   0   0 736.051 36.4298   7
  -2   0   0 719.589 36.1106   7
  -2   0   0 709.567 37.0707  15
  -2   0   0 698.889 37.1400  15
  -2   0   0 741.096 36.6360  17
  -2   0   0 747.527 36.0223  11
  -2   0   0 626.622 36.2159  13
  -2   0   0 718.066 36.0934  12
  -2   0   0 705.958 35.7250  14
  -2   0   0 683.045 36.2069  18
   2   0   0 721.540 35.8658   8
   2   0   0 707.285 36.0876  12
   2   0   0 681.120 35.7145  14
   2   0   0 685.749 36.3162   7
   2   0   0 724.914 36.0568   7
   2   0   0 670.063 36.5268  17
   2   0   0 705.692 35.9521  11
   2   0   0 709.253 36.2110  18
   2   0   0 683.477 36.9954  15
  -3   0   0 14.2433 1.94687  12
  -3   0   0 15.0955 1.34844   8
  -3   0   0 14.8862 1.01846  14
  -3   0   0 14.9282 1.99462  18
  -3   0   0 16.3185 3.55037  15
  -3   0   0 13.9248 1.82657   7
  -3   0   0 13.9804 1.89293  18
  -3   0   0 16.1894 1.66197  11
  -3   0   0 18.4536 2.83947  17
  -3   0   0 11.1247 1.91802  13
  -3   0   0 17.4718 2.57894   7
  -3   0   0 12.1484 3.52172  15
   3   0   0 15.6299 1.33275   8
   3   0   0 13.8077 0.95952  14
   3   0   0 14.6704 3.23546  15
   3   0   0 17.3441 1.58193  11
   3   0   0 14.1305 1.54025  16
   3   0   0 18.1445 3.09846  17
   3   0   0 12.7993 2.17102   7
   3   0   0 20.2104 3.57155  15
   3   0   0 17.3106 1.84391  12
   3   0   0 14.6422 1.69164   7
   3   0   0 12.3715 1.80502  18
  -4   0   0 339.018 20.0572  13
  -4   0   0 366.038 21.6869  15
  -4   0   0 374.108 20.0738  18
  -4   0   0 395.307 20.1821  18
  -4   0   0 349.803 19.7086  12
  -4   0   0 399.958 20.9573  17
  -4   0   0 395.118 20.6401   7
  -4   0   0 383.838 22.1493  15
  -4   0   0 406.231 19.6817  11
   4   0   0 360.420 19.4368  16
   4   0   0 368.646 19.7429  12
   4   0   0 363.323 21.6630  15
   4   0   0 370.476 21.6902  15
   4   0   0 368.629 19.6197   7
   4   0   0 363.597 19.4064  11
   4   0   0 361.604 20.2095   7
   4   0   0 369.156 19.2754   8
   4   0   0 375.102 18.9640  14
   4   0   0 364.995 19.9512  18
   4   0   0 375.530 20.7292  17
  -5   0   0 236.884 13.2190   7
  -5   0   0 220.771 13.3750  18
  -5   0   0 207.723 13.4162  13
  -5   0   0 258.834 14.6448  17
  -5   0   0 238.479 14.0837   7
  -5   0   0 230.174 13.0624  12
  -5   0   0 249.468 12.9540  11
  -5   0   0 242.004 16.0119  15
  -5   0   0 239.809 13.5771  18
  -5   0   0 229.530 15.4879  15
  -5   0   0 233.258 12.5082   8
   5   0   0 230.325 12.5895  11
   5   0   0 220.307 13.5070   7
   5   0   0 247.637 13.1159  12
   5   0   0 229.532 14.2327  17
   5   0   0 234.342 12.8942   7
   5   0   0 235.165 12.0709  14
   5   0   0 236.608 12.4596   8
   5   0   0 245.362 13.3916  18
   5   0   0 223.733 15.3108  15
   5   0   0 226.720 12.6491  16
   5   0   0 267.397 15.7932  15
  -6   0   0 3.13983 1.15137   8
  -6   0   0 0.25438 1.75329  13
  -6   0   0 4.48010 1.59362  12
  -6   0   0 3.21449 2.50700   7
  -6   0   0 4.90574 1.78991   7
  -6   0   0 4.66692 3.45067  15
  -6   0   0 1.82916 1.75159  18
  -6   0   0 0.97256 1.52801  18
  -6   0   0 4.61512 4.01234  15
  -6   0   0 2.73248 2.51898  17
  -6   0   0 0.81750 1.34719  11
   6   0   0 2.81883 1.96025   7
   6   0   0 2.43849 1.19624  11
   6   0   0 1.14492 1.08840  16
   6   0   0 -1.6686 2.87413  15
   6   0   0 2.35560 1.60091   7
   6   0   0 3.07027 3.30753  15
   6   0   0 1.72103 1.63064  18
   6   0   0 1.85916 1.43312  12
   6   0   0 1.68098 0.54298  14
   6   0   0 2.42475 0.96012   8
   6   0   0 -1.4706 2.16334  17
  -7   0   0 10.7429 2.52391  18
  -7   0   0 13.7827 3.75605  17
  -7   0   0 11.1047 2.33100  12
  -7   0   0 11.4274 2.65986  18
  -7   0   0 15.1623 3.03591  11
  -7   0   0 9.53630 4.94371  15
  -7   0   0 12.2287 2.61608   7
  -7   0   0 10.7919 2.81903  13
  -7   0   0 16.7415 1.91761   8
  -7   0   0 14.1264 3.39136   7
  -7   0   0 10.3059 4.30570  15
   7   0   0 7.81601 4.05126  15
   7   0   0 13.5770 3.65822  17
   7   0   0 14.5196 2.39332  12
   7   0   0 11.7883 1.94971  16
   7   0   0 14.6657 1.72091   8
   7   0   0 13.2835 1.13780  14
   7   0   0 16.7472 2.93811   7
   7   0   0 9.50219 2.02004   7
   7   0   0 16.9186 2.84107  18
   7   0   0 10.5077 1.67513  11
  -8   0   0 9.50434 2.52631   7
  -8   0   0 10.5542 2.25548  11
  -8   0   0 13.5371 4.47011  17
  -8   0   0 11.8146 1.86116   8
  -8   0   0 8.10039 5.37848  15
  -8   0   0 5.25413 2.87579   7
  -8   0   0 8.26171 2.60322  18
  -8   0   0 6.82658 2.13453  12
  -8   0   0 9.78121 2.72003  18
  -8   0   0 7.07438 2.63122  13
  -8   0   0 7.46970 4.24205  15
   8   0   0 10.1468 1.02754  14
   8   0   0 10.0168 2.51609   7
   8   0   0 7.09237 1.43309   8
   8   0   0 9.64951 1.80354  16
   8   0   0 1.02172 3.43561  15
   8   0   0 4.21114 3.48773  15
   8   0   0 9.13602 1.57217  11
   8   0   0 5.39017 2.12654  18
   8   0   0 6.51563 3.29635  17
  -9   0   0 498.327 34.2206  15
  -9   0   0 502.466 30.5853  18
  -9   0   0 541.347 29.9436  12
  -9   0   0 622.375 32.8655  17
  -9   0   0 548.172 29.6292  11
  -9   0   0 554.489 29.0071   8
  -9   0   0 569.771 30.4088   7
  -9   0   0 591.862 30.8655  18
  -9   0   0 523.998 30.7631  13
  -9   0   0 509.083 33.7386  15
  -9   0   0 508.165 31.2852   7
   9   0   0 555.456 28.8448   8
   9   0   0 551.823 31.9859  17
   9   0   0 554.347 30.0984   7
   9   0   0 552.130 33.5492  15
   9   0   0 552.980 28.7922  11
   9   0   0 552.609 30.2372  18
   9   0   0 564.894 28.0516  14
   9   0   0 548.410 33.4779  15
   9   0   0 554.494 29.9086  12
   9   0   0 566.740 29.0798  16
 -10   0   0 398.714 26.0950   7
 -10   0   0 468.151 24.8678  12
 -10   0   0 481.401 25.3904   7
 -10   0   0 443.270 25.6890  18
 -10   0   0 486.371 30.0221  15
 -10   0   0 413.111 29.6133  15
 -10   0   0 452.413 24.3470  11
 -10   0   0 450.244 23.6771   8
 -10   0   0 444.694 25.4568  18
 -10   0   0 396.051 25.3941  13
  10   0   0 423.797 23.5429   7
  10   0   0 424.155 23.3704   8
  10   0   0 432.934 28.3379  15
  10   0   0 475.463 23.7378  16
  10   0   0 445.265 23.3159  11
  10   0   0 405.779 26.6606  17
  10   0   0 444.596 24.6806   7
 -11   0   0 280.317 18.2795   7
 -11   0   0 220.608 20.3894  15
 -11   0   0 260.264 16.4490  18
 -11   0   0 257.492 15.6233  12
 -11   0   0 239.522 14.9670  11
 -11   0   0 259.419 14.4318   8
 -11   0   0 246.473 16.5809  13
 -11   0   0 261.989 20.3727  15
 -11   0   0 246.191 16.1132   7
 -11   0   0 257.072 16.7402  18
  11   0   0 274.082 14.4576  16
  11   0   0 226.356 17.5399  17
  11   0   0 249.246 14.1243   8
  11   0   0 250.078 14.2616   7
  11   0   0 257.289 15.3322   7
  11   0   0 289.878 20.3570  15
 -12   0   0 32.5396 3.78374   8
 -12   0   0 28.3228 5.56524  13
 -12   0   0 33.3392 5.96333   7
 -12   0   0 25.4203 5.18956  18
 -12   0   0 30.1928 5.26299  18
 -12   0   0 14.6595 7.44303  15
 -12   0   0 33.4984 4.22866  11
 -12   0   0 26.5765 8.03737  15
 -12   0   0 34.1379 4.84045  12
  12   0   0 40.8245 8.56056  15
  12   0   0 30.7871 3.40851   7
  12   0   0 37.1231 4.78702  18
  12   0   0 35.1445 3.62202  16
  12   0   0 29.9434 4.28701   7
  12   0   0 33.9452 7.03111  17
  12   0   0 30.4394 3.29018   8
 -13   0   0 62.9513 11.4126  15
 -13   0   0 73.2369 7.82411   7
 -13   0   0 91.8774 7.72520  12
 -13   0   0 84.4764 13.5626  15
 -13   0   0 67.8443 8.52743  13
 -13   0   0 60.0828 6.03591  11
 -13   0   0 65.7654 8.14455  18
 -13   0   0 68.0824 8.56160  18
  13   0   0 75.6957 10.3361  17
  13   0   0 85.2278 11.9437  15
  13   0   0 67.7007 5.24999   7
  13   0   0 67.6423 6.06543   7
  13   0   0 74.8087 6.89575  18
  13   0   0 67.3143 5.53908  16
 -14   0   0 -1.4263 4.93613  15
 -14   0   0 3.76206 4.03600  13
 -14   0   0 10.2013 4.23420  18
 -14   0   0 1.42508 2.29160  11
 -14   0   0 3.35511 2.16603   8
 -14   0   0 1.30070 3.42639  18
 -14   0   0 8.70298 6.45887  15
 -14   0   0 5.67963 3.21478  12
 -14   0   0 5.31454 3.84420   7
  14   0   0 1.94108 2.45893  18
  14   0   0 0.14452 1.98946   7
  14   0   0 6.12349 6.39065  15
  14   0   0 -0.9358 1.85506  16
  14   0   0 5.09143 1.86784   7
  14   0   0 -3.4479 4.03259  17
 -15   0   0 190.426 14.7118   7
 -15   0   0 249.754 20.7799  15
 -15   0   0 199.203 12.6054  11
 -15   0   0 185.573 12.2290   8
 -15   0   0 195.009 20.3441  15
 -15   0   0 206.999 14.1161  12
 -15   0   0 196.520 15.3260  18
  15   0   0 191.424 13.2984  18
  15   0   0 198.359 11.2432   7
  15   0   0 179.960 16.7411  17
  15   0   0 193.140 11.7354   7
  15   0   0 203.535 18.6660  15
  15   0   0 208.532 12.1059  16
 -16   0   0 42.1710 4.84739   8
 -16   0   0 31.5299 6.61693  13
 -16   0   0 26.1690 8.70708  15
 -16   0   0 40.3776 4.80703  11
 -16   0   0 51.1966 7.93495  18
 -16   0   0 33.3293 6.48831  18
 -16   0   0 48.9096 7.58933   7
 -16   0   0 37.9407 11.6074  15
 -16   0   0 37.0410 6.25883  12
  16   0   0 37.4887 9.29662  15
  16   0   0 29.7609 5.27215  18
  16   0   0 27.3538 8.58054  17
  16   0   0 42.3585 4.52492  16
 -17   0   0 4.68650 5.80253  15
 -17   0   0 3.77766 4.27228   7
 -17   0   0 -1.5558 3.34121  12
 -17   0   0 3.50018 3.93024  18
 -17   0   0 3.26196 4.43740  13
 -17   0   0 -4.5205 3.61886  18
  17   0   0 5.74347 6.16990  17
  17   0   0 -0.3892 2.07211  16
  17   0   0 4.24892 7.24549  15
 -18   0   0 1.57820 4.19401   7
 -18   0   0 0.48338 3.75202  12
 -18   0   0 -3.0500 2.21152   8
 -18   0   0 1.42807 5.04311  13
 -18   0   0 -2.4584 4.97644  15
 -18   0   0 7.68683 4.52779  18
  18   0   0 7.60428 7.80356  15
  18   0   0 3.67592 2.44059  16
  18   0   0 -1.5180 5.53470  17
 -19   0   0 2.38153 5.77839  15
 -19   0   0 5.02141 2.81943   8
 -19   0   0 -4.1428 4.93429  18
 -19   0   0 -0.2569 4.20285   7
 -19   0   0 4.10112 8.61946  13
 -19   0   0 4.33386 4.62828  12
  19   0   0 2.03312 2.56812  16
  19   0   0 6.24331 6.19785  17
  19  -1   0 9.86504 7.09793  17
  19  -1   0 5.25286 3.05260  16
 -19   1   0 -0.9151 4.98122  18
 -19   1   0 3.46094 8.57457  13
 -19   1   0 6.68287 3.05168   8
 -19   1   0 2.72012 4.77666   7
 -19   1   0 6.93948 6.01356  15
 -19   1   0 7.58813 4.84840  12
  18  -1   0 -0.3049 2.28133  16
  18  -1   0 -1.1459 5.41688  17
 -18   1   0 0.49343 3.93842  12
 -18   1   0 -0.3679 3.93832   7
 -18   1   0 4.30054 3.81584  18
 -18   1   0 -3.7945 2.06650   8
 -18   1   0 5.62371 5.71990  15
 -18   1   0 0.58716 4.71159  13
  17  -1   0 -4.7741 5.96588  15
  17  -1   0 1.52219 2.32038  16
  17  -1   0 -0.4554 5.97845  17
 -17   1   0 -1.4519 4.10879  18
 -17   1   0 2.98164 4.67501  13
 -17   1   0 2.14686 3.60832  12
 -17   1   0 2.82815 4.29583   7
 -17   1   0 1.41295 5.58735  15
 -17   1   0 6.71104 4.32335  18
 -17   1   0 0.64184 2.24857   8
  16  -1   0 4.94429 6.12956  15
  16  -1   0 -4.4218 4.38626  17
  16  -1   0 -1.2000 2.98666  18
  16  -1   0 -1.7110 1.90887  16
 -16   1   0 -4.8951 2.90740  18
 -16   1   0 -10.390 7.02952  15
 -16   1   0 3.86716 3.51286   7
 -16   1   0 1.51446 3.50911  18
 -16   1   0 3.92700 3.74219  12
 -16   1   0 -0.1740 2.07863   8
 -16   1   0 1.22143 4.16781  13
  15  -1   0 68.5546 10.9633  15
  15  -1   0 46.5957 9.36033  17
  15  -1   0 58.7657 7.94257  18
 -15   1   0 44.3872 10.3041  15
 -15   1   0 48.3884 5.13567   8
 -15   1   0 56.6230 5.05998  11
 -15   1   0 51.7866 6.98479  12
 -15   1   0 57.6944 7.88191   7
 -15   1   0 43.3465 7.12835  18
 -15   1   0 52.8220 12.0255  15
  14  -1   0 1.38640 1.81302  16
  14  -1   0 -6.6517 4.76971  15
  14  -1   0 4.48588 4.82276  17
  14  -1   0 -1.0281 2.08403  18
 -14   1   0 0.34876 1.98649  11
 -14   1   0 1.29822 3.63784  13
 -14   1   0 4.65348 3.45194  18
 -14   1   0 -1.3337 1.81887   8
 -14   1   0 3.06455 3.07751  12
 -14   1   0 1.02044 3.12086   7
 -14   1   0 4.06664 3.50677  18
 -14   1   0 -2.9731 4.39293  15
 -14   1   0 8.48415 7.26153  15
  13  -1   0 3.30712 1.96918  16
  13  -1   0 1.78060 2.27311  18
  13  -1   0 -3.2765 4.00065  17
  13  -1   0 6.84458 5.50662  15
 -13   1   0 1.45016 2.82131  18
 -13   1   0 9.17441 7.06688  15
 -13   1   0 -1.6013 2.80135   7
 -13   1   0 2.44752 2.09542  11
 -13   1   0 2.41131 3.37037  13
 -13   1   0 2.33442 2.87353  12
 -13   1   0 4.16240 5.37487  15
 -13   1   0 -1.4984 2.23036  18
  12  -1   0 230.841 12.5412   7
  12  -1   0 227.588 13.3544   7
  12  -1   0 208.890 17.7659  15
  12  -1   0 228.182 14.3698  18
  12  -1   0 232.779 13.2504  16
  12  -1   0 244.710 17.4373  17
  12  -1   0 222.038 13.1394   8
 -12   1   0 244.182 15.3544   7
 -12   1   0 220.387 14.6902  12
 -12   1   0 230.171 19.2455  15
 -12   1   0 241.804 13.5221   8
 -12   1   0 230.566 15.9909  13
 -12   1   0 234.087 15.5755  18
 -12   1   0 229.024 13.6628  11
 -12   1   0 207.370 19.5857  15
 -12   1   0 265.328 15.8243  18
  11  -1   0 282.566 19.0998  17
  11  -1   0 295.938 20.3228  15
  11  -1   0 282.706 15.4185  16
  11  -1   0 277.774 15.3880   8
  11  -1   0 279.609 14.9879   7
  11  -1   0 281.804 16.5362  18
  11  -1   0 279.625 15.3570   7
 -11   1   0 273.170 21.7385  15
 -11   1   0 249.834 17.6012  13
 -11   1   0 262.106 17.1928  18
 -11   1   0 296.297 17.3106   7
 -11   1   0 263.274 15.7809  11
 -11   1   0 255.608 20.6979  15
 -11   1   0 279.283 16.8185  12
 -11   1   0 281.739 18.3076   7
 -11   1   0 258.899 17.3258  18
 -11   1   0 302.041 15.6805   8
  10  -1   0 69.6921 4.85128   8
  10  -1   0 73.8825 5.05323  16
  10  -1   0 69.2261 7.99599  17
  10  -1   0 75.4567 4.83307   7
  10  -1   0 70.8284 5.27104   7
  10  -1   0 73.7075 6.01395  18
  10  -1   0 75.6281 8.72961  15
  10  -1   0 64.6267 11.1236  15
 -10   1   0 65.6453 4.50869  10
 -10   1   0 80.9256 5.28709   8
 -10   1   0 67.3609 6.51079  18
 -10   1   0 70.3047 6.65338  18
 -10   1   0 64.4505 6.91055  13
 -10   1   0 68.0947 5.40144  11
 -10   1   0 73.7865 6.54073   7
 -10   1   0 84.1531 12.6423   7
 -10   1   0 84.8039 12.6595  15
 -10   1   0 75.6502 6.38255  12
   9  -1   0 11.4735 2.48210  18
   9  -1   0 11.8776 1.91849  16
   9  -1   0 14.5728 4.57493  15
   9  -1   0 2.39990 3.88215  15
   9  -1   0 9.37887 2.28164  18
   9  -1   0 14.3499 1.88020   7
   9  -1   0 14.2300 1.94930   8
   9  -1   0 16.2875 2.76584  12
   9  -1   0 10.9161 3.97695  17
   9  -1   0 12.4482 2.31120   7
  -9   1   0 9.45200 2.70605   7
  -9   1   0 6.97937 3.19313   7
  -9   1   0 10.7620 1.94202   8
  -9   1   0 6.32332 2.44076  12
  -9   1   0 10.2516 3.43000  13
  -9   1   0 4.64660 2.48392  18
  -9   1   0 14.7387 5.35458  15
  -9   1   0 12.3367 1.52372  10
  -9   1   0 11.5077 3.88319  17
  -9   1   0 8.72237 4.83798  15
  -9   1   0 5.94561 2.54099  18
   8  -1   0 423.129 21.5687  14
   8  -1   0 422.591 22.0296   7
   8  -1   0 422.292 22.1371   8
   8  -1   0 415.661 22.5505   7
   8  -1   0 414.775 22.1543  16
   8  -1   0 399.286 24.5761  17
   8  -1   0 415.828 23.7256  12
   8  -1   0 430.361 25.8658  15
   8  -1   0 430.258 23.0998  18
   8  -1   0 434.350 25.7903  15
   8  -1   0 413.218 23.0065  18
  -8   1   0 377.422 22.9589  12
  -8   1   0 424.534 26.8527  15
  -8   1   0 428.858 23.1769   7
  -8   1   0 473.451 27.0949  17
  -8   1   0 419.729 22.2158   8
  -8   1   0 444.440 26.5238  15
  -8   1   0 412.795 23.5698  18
  -8   1   0 375.482 23.6884  13
  -8   1   0 416.748 23.4338  18
  -8   1   0 433.205 22.5208  11
   7  -1   0 208.156 10.9867   7
   7  -1   0 195.260 11.0475  16
   7  -1   0 211.041 11.8847  18
   7  -1   0 200.405 10.5997  14
   7  -1   0 202.016 14.1489  15
   7  -1   0 180.568 13.8698  15
   7  -1   0 193.690 11.7843  12
   7  -1   0 198.073 11.8320  18
   7  -1   0 210.033 11.0619   8
   7  -1   0 194.463 11.5802   7
   7  -1   0 203.198 13.3443  17
  -7   1   0 184.720 12.6841   7
  -7   1   0 225.516 13.8420  17
  -7   1   0 211.351 15.1354  15
  -7   1   0 200.555 11.0907   8
  -7   1   0 196.973 11.8958  12
  -7   1   0 199.468 10.4653  14
  -7   1   0 184.613 12.4732  13
  -7   1   0 216.424 11.3844  11
  -7   1   0 193.890 14.4344  15
  -7   1   0 214.407 12.2744  18
  -7   1   0 207.587 12.3219  18
  -7   1   0 198.840 11.8500   7
   6  -1   0 103.504 6.12875   7
   6  -1   0 104.263 8.14690  17
   6  -1   0 108.334 6.19315   8
   6  -1   0 108.889 6.91059  18
   6  -1   0 102.896 5.83266  14
   6  -1   0 103.108 9.02387  15
   6  -1   0 117.904 6.99451  12
   6  -1   0 103.229 6.18521  16
   6  -1   0 96.5358 6.61112   7
   6  -1   0 114.298 9.16013  15
   6  -1   0 108.292 6.96142  18
  -6   1   0 113.043 9.72882  15
  -6   1   0 120.569 7.95980   7
  -6   1   0 111.939 6.25345   8
  -6   1   0 95.5934 7.41932  13
  -6   1   0 104.109 7.14120  18
  -6   1   0 102.622 7.18211  18
  -6   1   0 103.046 6.90382  12
  -6   1   0 120.404 6.46198  11
  -6   1   0 120.606 8.55029  17
  -6   1   0 101.326 6.79859   7
  -6   1   0 101.475 9.06910  15
  -6   1   0 109.401 5.68373  14
   5  -1   0 487.970 25.5733  16
   5  -1   0 504.463 27.2462  17
   5  -1   0 515.703 26.1410  18
   5  -1   0 500.297 25.5795   8
   5  -1   0 484.306 26.0931  18
   5  -1   0 523.338 27.9274  15
   5  -1   0 505.715 26.1666  12
   5  -1   0 495.819 25.4910   7
   5  -1   0 457.623 25.8055   7
   5  -1   0 492.114 25.3225  14
   5  -1   0 455.030 27.7131  15
  -5   1   0 514.887 28.5032  15
  -5   1   0 488.455 26.3413  18
  -5   1   0 518.844 25.6639  11
  -5   1   0 532.466 25.1990  14
  -5   1   0 433.422 26.4929  13
  -5   1   0 462.259 27.8327  15
  -5   1   0 478.856 26.1545  12
  -5   1   0 471.409 26.2178  18
  -5   1   0 541.634 27.5340  17
  -5   1   0 504.155 25.6031   8
   4  -1   0 13.9112 1.46899  16
   4  -1   0 12.7148 1.24604  14
   4  -1   0 13.1153 1.40609   8
   4  -1   0 13.7023 2.91684  15
   4  -1   0 12.4216 1.78860  18
   4  -1   0 12.3178 1.69961   7
   4  -1   0 12.7711 1.86509  12
   4  -1   0 13.6368 1.50159   7
   4  -1   0 12.5759 3.17837  15
   4  -1   0 12.8201 1.86671  18
   4  -1   0 11.8643 2.65971  17
  -4   1   0 14.8773 3.34291  15
  -4   1   0 13.1980 1.96376  18
  -4   1   0 16.8474 2.88987  17
  -4   1   0 18.6122 1.74395  16
  -4   1   0 17.6725 2.51840   7
  -4   1   0 13.4947 1.42007   8
  -4   1   0 14.9198 2.05089  18
  -4   1   0 14.5592 1.44786  11
  -4   1   0 16.1361 1.86399   7
  -4   1   0 9.35911 3.30611  15
  -4   1   0 13.2328 1.08987  14
  -4   1   0 14.9498 1.98383  12
   3  -1   0 2909.73 147.720  14
   3  -1   0 2806.12 147.729   7
   3  -1   0 2897.69 148.032  18
   3  -1   0 2825.56 147.770  16
   3  -1   0 3011.88 148.005  18
   3  -1   0 3097.05 147.676   7
   3  -1   0 2644.28 149.089  17
   3  -1   0 3018.71 148.918  15
   3  -1   0 2975.21 148.129  12
  -3   1   0 3222.68 148.887  17
  -3   1   0 2908.77 148.124  18
  -3   1   0 2760.82 148.926  15
  -3   1   0 3105.50 148.202   7
  -3   1   0 2929.30 148.089  18
  -3   1   0 2887.82 149.125  15
  -3   1   0 2655.15 148.349  12
   2  -1   0 23.2531 2.43986  15
   2  -1   0 20.5332 1.73328  12
   2  -1   0 17.3885 1.35594  16
   2  -1   0 20.0511 1.45002   8
   2  -1   0 18.7691 1.53981  18
   2  -1   0 18.1337 2.18223  17
   2  -1   0 16.8286 1.42617  14
   2  -1   0 15.7788 1.39226  18
  -2   1   0 17.7251 1.57555   7
  -2   1   0 19.4973 1.57660  18
  -2   1   0 19.1246 1.40591   8
  -2   1   0 19.1221 1.30616   7
  -2   1   0 19.4028 2.48473  15
  -2   1   0 18.3570 1.35790  16
  -2   1   0 20.0149 1.37832  14
  -2   1   0 15.8639 1.66292  12
  -2   1   0 17.8805 2.17020  17
  -2   1   0 19.6392 1.61977  18
  -2   1   0 17.6755 2.24169  15
  -1  -1   0 858.110 43.6228  15
  -1  -1   0 739.776 41.2795  11
  -1  -1   0 839.002 40.9565  18
   1   1   0 764.037 40.8898  17
   1   1   0 784.790 40.7000  13
   1   1   0 770.541 43.5524  15
   1   1   0 828.641 40.8599  18
  -2  -1   0 1421.48 74.3863   8
  -2  -1   0 1548.15 76.2482  15
  -2  -1   0 1424.49 76.0202  15
  -2  -1   0 1451.92 74.7865   7
  -2  -1   0 1410.81 74.8841  18
  -2  -1   0 1542.00 75.2795   7
  -2  -1   0 1535.42 74.8775  11
  -2  -1   0 1309.16 74.6274  13
  -2  -1   0 1541.24 74.9781  18
   2   1   0 1464.70 74.7091  13
   2   1   0 1540.45 74.9433  18
   2   1   0 1454.11 74.5521  12
   2   1   0 1504.03 74.7785   7
   2   1   0 1457.88 75.1522  17
   2   1   0 1489.57 74.8201  11
   2   1   0 1477.82 76.0406  15
   2   1   0 1402.01 74.8699  18
   2   1   0 1513.80 76.0950  15
   2   1   0 1331.23 75.1045   7
   2   1   0 1499.15 74.3981   8
  -3  -1   0 756.722 39.9484  12
  -3  -1   0 817.869 40.2659  11
  -3  -1   0 817.723 40.9308   7
  -3  -1   0 808.974 42.2612  15
  -3  -1   0 819.028 40.5356  18
  -3  -1   0 780.711 42.0201  15
  -3  -1   0 715.885 40.1422  13
  -3  -1   0 743.637 40.3758  18
  -3  -1   0 748.022 39.6913   8
   3   1   0 818.042 43.2985  15
   3   1   0 761.472 40.8043  17
   3   1   0 794.745 39.6898   8
   3   1   0 746.741 40.1171  11
   3   1   0 812.489 40.1995   7
   3   1   0 732.242 40.3222  18
   3   1   0 820.167 40.4461  18
   3   1   0 745.862 41.8245  15
   3   1   0 759.396 40.2278  13
  -4  -1   0 305.265 16.9019   7
  -4  -1   0 288.803 15.9976   7
  -4  -1   0 298.271 18.5790  15
  -4  -1   0 297.209 15.2963   8
  -4  -1   0 285.067 16.2015  18
  -4  -1   0 293.371 16.7994  17
  -4  -1   0 320.026 16.0206  11
  -4  -1   0 313.559 16.4182  18
  -4  -1   0 276.303 15.9922  13
  -4  -1   0 269.277 15.5964  12
  -4  -1   0 279.659 18.1044  15
   4   1   0 292.413 16.0503  13
   4   1   0 290.380 15.7489  11
   4   1   0 273.718 16.0818  18
   4   1   0 315.129 16.2703  18
   4   1   0 305.936 18.2881  15
   4   1   0 282.912 15.2482   8
   4   1   0 295.339 15.6919  12
   4   1   0 271.906 16.5692   7
   4   1   0 274.181 17.9968  15
   4   1   0 288.188 16.8098  17
  -5  -1   0 487.227 27.1402   7
  -5  -1   0 481.546 29.6661  15
  -5  -1   0 506.975 27.4508  18
  -5  -1   0 554.400 28.3480   7
  -5  -1   0 544.281 30.4510  15
  -5  -1   0 514.686 26.3726   8
  -5  -1   0 547.958 28.3958  17
  -5  -1   0 540.850 27.6484  18
  -5  -1   0 457.925 27.1622  13
  -5  -1   0 470.085 26.7568  12
  -5  -1   0 510.794 27.0577  11
   5   1   0 529.515 29.8508  15
   5   1   0 539.348 27.4616  18
   5   1   0 512.730 26.3033   8
   5   1   0 510.714 25.9819  14
   5   1   0 487.121 28.0669  17
   5   1   0 480.791 27.2643  18
   5   1   0 528.233 26.8857  12
   5   1   0 483.990 27.7694   7
   5   1   0 520.874 27.0062   7
   5   1   0 480.862 26.7440  11
  -6  -1   0 43.1224 5.48781  17
  -6  -1   0 37.9374 7.98182  15
  -6  -1   0 35.2198 6.55893  15
  -6  -1   0 39.6305 4.27901  18
  -6  -1   0 33.7144 3.64501  11
  -6  -1   0 39.4777 5.35494   7
  -6  -1   0 38.6781 4.18658   7
  -6  -1   0 31.2780 3.89135  13
  -6  -1   0 35.3247 3.55992  12
  -6  -1   0 38.6659 2.85876   8
  -6  -1   0 40.9849 4.66231  18
   6   1   0 34.9105 6.33947  15
   6   1   0 31.8529 4.69243  17
   6   1   0 37.2358 3.98882  18
   6   1   0 36.1700 2.22479  14
   6   1   0 32.7326 3.19908  11
   6   1   0 34.8237 3.91829  18
   6   1   0 34.5332 3.42137  12
   6   1   0 38.8506 2.74694   8
   6   1   0 34.8232 4.64977   7
   6   1   0 27.2642 5.64601  15
   6   1   0 35.0220 3.62773   7
  -7  -1   0 871.764 46.4825  13
  -7  -1   0 931.937 46.7854  18
  -7  -1   0 812.066 46.1659   7
  -7  -1   0 940.205 47.6999   7
  -7  -1   0 868.086 46.7612  18
  -7  -1   0 847.040 45.1348   8
  -7  -1   0 900.983 45.8883  12
  -7  -1   0 914.778 50.5016  15
  -7  -1   0 883.820 49.8390  15
  -7  -1   0 906.078 46.0674  11
  -7  -1   0 939.347 48.0637  17
   7   1   0 881.190 46.8516   7
   7   1   0 901.150 46.4974  18
   7   1   0 845.449 45.0102   8
   7   1   0 892.434 49.5763  15
   7   1   0 884.851 44.5096  14
   7   1   0 882.007 45.8764  12
   7   1   0 801.333 45.3886  11
   7   1   0 891.234 45.8247   7
   7   1   0 836.075 47.4786  17
   7   1   0 821.015 49.0043  15
   7   1   0 824.859 46.2698  18
  -8  -1   0 197.458 11.7642  12
  -8  -1   0 200.710 16.0063  15
  -8  -1   0 192.394 12.2935   7
  -8  -1   0 211.177 12.7355  18
  -8  -1   0 199.881 16.5701  15
  -8  -1   0 185.832 10.8795   8
  -8  -1   0 200.916 13.9201  17
  -8  -1   0 194.997 11.7971  11
  -8  -1   0 183.628 12.5697  18
  -8  -1   0 195.954 13.4522   7
  -8  -1   0 214.327 12.6663  13
   8   1   0 189.127 15.1222  15
   8   1   0 181.682 12.1284  18
   8   1   0 198.038 10.1027  14
   8   1   0 202.529 13.7405  17
   8   1   0 195.939 10.7616   8
   8   1   0 196.640 12.7749   7
   8   1   0 193.139 11.1587  11
   8   1   0 183.572 12.0981  18
   8   1   0 203.786 11.6552   7
   8   1   0 198.772 16.9101  15
   8   1   0 171.580 11.0502  16
   8   1   0 190.222 11.7021  12
  -9  -1   0 8.74160 5.10882  15
  -9  -1   0 21.0800 4.74707  17
  -9  -1   0 18.3780 2.33102   8
  -9  -1   0 14.9761 3.03905  11
  -9  -1   0 14.2261 3.05524  12
  -9  -1   0 15.2136 4.36889   7
  -9  -1   0 18.4888 3.77066  13
  -9  -1   0 18.8484 6.12606  15
  -9  -1   0 18.6101 3.62080   7
  -9  -1   0 15.7327 3.87022  18
  -9  -1   0 13.3644 3.28873  18
   9   1   0 16.7194 3.09048  18
   9   1   0 18.5525 2.86094   7
   9   1   0 19.0476 2.62544  16
   9   1   0 12.6473 5.27004  15
   9   1   0 19.6107 3.04937  12
   9   1   0 17.1281 5.85469  15
   9   1   0 14.5283 1.29436  14
   9   1   0 19.4975 2.61405  11
   9   1   0 10.2315 3.26086   7
   9   1   0 17.0606 4.73126  17
   9   1   0 16.3545 2.07860   8
   9   1   0 17.0699 3.13113  18
 -10  -1   0 229.088 12.9586   8
 -10  -1   0 235.929 15.0057  18
 -10  -1   0 206.951 18.8917  15
 -10  -1   0 246.638 14.1565  12
 -10  -1   0 252.975 16.2996   7
 -10  -1   0 223.434 18.6491  15
 -10  -1   0 240.673 15.3477  18
 -10  -1   0 238.390 14.7970   7
 -10  -1   0 237.636 13.9879  11
 -10  -1   0 225.909 14.8219  13
  10   1   0 221.780 16.2119  17
  10   1   0 220.768 18.0565  15
  10   1   0 222.900 11.7784  14
  10   1   0 234.473 14.3692  18
  10   1   0 219.862 13.4626   7
  10   1   0 217.012 13.0835  16
  10   1   0 228.117 12.6735   8
  10   1   0 215.204 14.5581   7
  10   1   0 217.225 12.9296  11
 -11  -1   0 220.288 16.3199  18
 -11  -1   0 247.212 15.2706  11
 -11  -1   0 258.299 21.0875  15
 -11  -1   0 250.023 15.4045  12
 -11  -1   0 233.518 16.3777   7
 -11  -1   0 245.850 16.4398  13
 -11  -1   0 237.176 20.0515  15
 -11  -1   0 275.443 14.4037   8
 -11  -1   0 252.204 16.4361  18
  11   1   0 240.291 13.8909   8
  11   1   0 252.922 14.1572  11
  11   1   0 259.242 15.6618  18
  11   1   0 223.444 19.4103  15
  11   1   0 266.246 14.4771  16
  11   1   0 280.259 16.2616   7
  11   1   0 239.324 17.6947  17
 -12  -1   0 50.1314 9.98366  15
 -12  -1   0 49.4027 6.82265  18
 -12  -1   0 46.8660 6.81901  13
 -12  -1   0 58.7774 6.06697  12
 -12  -1   0 47.0979 10.0843  15
 -12  -1   0 57.1051 4.73352   8
 -12  -1   0 53.6090 7.46744  18
 -12  -1   0 47.8755 6.74801   7
 -12  -1   0 53.0536 5.37487  11
  12   1   0 52.9008 4.60445   7
  12   1   0 40.0490 7.80255  17
  12   1   0 43.5201 5.04480  18
  12   1   0 55.7336 4.41013  11
  12   1   0 55.4604 4.25777   8
  12   1   0 54.6584 10.3772  15
  12   1   0 46.9060 6.15827   7
  12   1   0 56.7970 4.82721  16
 -13  -1   0 11.6339 3.07914  11
 -13  -1   0 14.0189 4.44675  18
 -13  -1   0 14.3774 4.36067  18
 -13  -1   0 23.3732 7.57229  15
 -13  -1   0 21.8634 5.19107  13
 -13  -1   0 20.0047 7.85111  15
 -13  -1   0 16.0111 4.68098   7
 -13  -1   0 19.5336 4.14515  12
 -13  -1   0 21.0920 3.34515   8
  13   1   0 25.4878 3.49089  16
  13   1   0 23.1359 4.46579   7
  13   1   0 18.3305 2.94393   7
  13   1   0 12.1533 5.50861  17
  13   1   0 15.3275 7.04559  15
 -14  -1   0 2.03994 3.12530  12
 -14  -1   0 -1.6058 2.30094  11
 -14  -1   0 2.84005 3.82755  13
 -14  -1   0 0.96026 5.41894  15
 -14  -1   0 1.22887 2.21382   8
 -14  -1   0 4.34155 3.72398   7
 -14  -1   0 3.40411 3.28908  18
 -14  -1   0 -1.3153 3.12219  18
  14   1   0 -2.2507 2.65178   7
  14   1   0 4.28004 5.43199  17
  14   1   0 -0.7003 5.63292  15
  14   1   0 -1.7519 1.77936   7
 -15  -1   0 13.7098 5.00544  18
 -15  -1   0 4.64493 3.80595  12
 -15  -1   0 18.9466 7.73991  15
 -15  -1   0 8.36924 4.52842   7
 -15  -1   0 13.4097 3.36647  11
 -15  -1   0 12.0098 2.87121   8
 -15  -1   0 2.21076 7.40287  15
  15   1   0 10.1697 2.78599  16
  15   1   0 7.19471 2.30048   7
  15   1   0 5.42147 5.79861  17
  15   1   0 7.88741 3.05470   7
  15   1   0 8.09995 6.40249  15
 -16  -1   0 27.2338 6.24177  18
 -16  -1   0 35.8685 11.2182  15
 -16  -1   0 22.8712 3.91328  11
 -16  -1   0 31.4397 5.71720  12
 -16  -1   0 34.3788 7.17678  18
 -16  -1   0 21.9456 6.12030  13
 -16  -1   0 27.8165 6.07686   7
 -16  -1   0 16.8149 8.27384  15
 -16  -1   0 23.4253 3.84967   8
  16   1   0 30.7135 5.45765  18
  16   1   0 25.1252 3.86050  16
  16   1   0 14.0635 7.04743  17
  16   1   0 21.8560 3.19702   7
  16   1   0 34.9558 4.16584   7
  16   1   0 25.7264 9.25683  15
 -17  -1   0 96.3170 16.5329   7
 -17  -1   0 93.0393 11.2959  13
 -17  -1   0 100.001 9.94356  12
 -17  -1   0 93.0006 7.47302   8
 -17  -1   0 104.662 11.2185  18
 -17  -1   0 87.8135 14.3098  15
  17   1   0 89.0746 6.39931   7
  17   1   0 112.391 14.8140  17
  17   1   0 95.7038 7.34987  16
  17   1   0 95.0510 14.6995  15
 -18  -1   0 21.5681 8.19941  15
 -18  -1   0 16.1360 3.63601   8
 -18  -1   0 12.2079 5.66026   7
 -18  -1   0 8.02702 4.60569  12
 -18  -1   0 8.48363 5.00252  18
 -18  -1   0 16.6160 6.16120  13
  18   1   0 14.4353 7.41666  17
  18   1   0 15.5141 3.11116  16
  18   1   0 11.9682 8.72609  15
 -19  -1   0 156.099 11.3393   8
 -19  -1   0 153.508 17.0544  15
 -19  -1   0 175.404 15.1528   7
 -19  -1   0 191.697 21.0619  18
 -19  -1   0 159.028 13.2879  12
 -19  -1   0 149.672 19.3002  13
  19   1   0 159.787 10.7511  16
  19   1   0 152.843 18.5493  17
  19  -2   0 17.3706 8.60891  17
  19  -2   0 16.3913 3.61201  16
 -19   2   0 19.7148 6.75789  15
 -19   2   0 27.0586 9.39939  18
 -19   2   0 17.9555 5.96678  12
 -19   2   0 15.8956 3.70374   8
 -19   2   0 29.8806 6.75843   7
  18  -2   0 39.2807 4.61332  16
  18  -2   0 44.6168 10.0391  17
 -18   2   0 31.5472 6.44171  12
 -18   2   0 38.3015 4.99796   8
 -18   2   0 24.0985 8.16101  15
 -18   2   0 26.9953 7.33745  13
 -18   2   0 27.0421 6.03361  18
  17  -2   0 82.8295 12.1748  15
  17  -2   0 79.4367 6.50197  16
  17  -2   0 56.5734 10.8860  17
 -17   2   0 60.1461 11.1724  15
 -17   2   0 61.7687 8.63695  18
 -17   2   0 66.1083 10.1070  13
 -17   2   0 92.9280 9.45893   7
 -17   2   0 92.5688 9.42220  12
 -17   2   0 86.1906 9.13727  18
 -17   2   0 79.0854 6.76211   8
  16  -2   0 19.5994 6.65648  15
  16  -2   0 9.90767 2.72706  16
  16  -2   0 16.9981 3.45847  18
  16  -2   0 15.1236 6.38703  17
 -16   2   0 10.0486 6.50793  15
 -16   2   0 19.0195 3.48702   8
 -16   2   0 20.6743 4.83644  18
 -16   2   0 21.9200 4.87837  12
 -16   2   0 17.1179 4.70600  18
 -16   2   0 11.3666 4.66151   7
 -16   2   0 14.0546 9.95816  15
 -16   2   0 18.8496 6.22004  13
  15  -2   0 16.4597 3.75188  16
  15  -2   0 12.2802 3.24541  18
  15  -2   0 -0.1962 6.06434  15
  15  -2   0 5.27744 5.16242  17
 -15   2   0 9.25427 7.37503  15
 -15   2   0 14.2745 3.07684   8
 -15   2   0 10.5421 4.41467  18
 -15   2   0 11.3375 4.26447   7
 -15   2   0 12.7603 6.59467  15
 -15   2   0 10.5004 3.92321  12
 -15   2   0 12.8052 1.88144  11
  14  -2   0 88.4555 6.08613  16
  14  -2   0 79.4150 6.67382  18
  14  -2   0 56.3833 9.68793  17
 -14   2   0 88.2943 9.14803  13
 -14   2   0 71.1514 5.97134  11
 -14   2   0 75.8899 7.58465  12
 -14   2   0 85.2509 12.5191  15
 -14   2   0 75.0348 8.14954   7
 -14   2   0 66.9331 6.11799   8
 -14   2   0 72.7759 13.4224  15
 -14   2   0 74.6841 8.10025  18
 -14   2   0 88.3861 8.38586  18
  13  -2   0 104.335 6.81311  16
  13  -2   0 117.047 14.2124  15
  13  -2   0 87.4637 7.31082  18
  13  -2   0 89.8370 10.4735  17
 -13   2   0 98.1790 8.69962  12
 -13   2   0 94.3065 8.69608  18
 -13   2   0 101.533 9.80042  13
 -13   2   0 99.5545 14.6126  15
 -13   2   0 79.5846 8.44577  18
 -13   2   0 95.6115 6.96538   8
 -13   2   0 127.514 13.1786  15
  12  -2   0 72.8279 5.50297   8
  12  -2   0 97.6263 10.5555  15
  12  -2   0 76.0973 9.21923  17
  12  -2   0 81.2967 5.66990  16
 -12   2   0 77.0954 7.44931  18
 -12   2   0 72.8319 8.67547  13
 -12   2   0 88.4466 13.0727  15
 -12   2   0 68.1796 6.99379  12
 -12   2   0 71.7157 8.75004   7
 -12   2   0 75.7005 7.43335  18
 -12   2   0 76.5833 5.84605   8
 -12   2   0 84.7233 7.54127   7
 -12   2   0 88.0933 11.6414  15
  11  -2   0 180.095 14.0494  17
  11  -2   0 184.136 14.7214  15
  11  -2   0 196.736 10.7172  16
  11  -2   0 173.234 10.6402   8
  11  -2   0 174.573 11.3442  18
 -11   2   0 185.687 12.1355   7
 -11   2   0 157.640 15.7728  15
 -11   2   0 172.792 12.2973  18
 -11   2   0 188.440 15.7795  15
 -11   2   0 192.517 12.4441  18
 -11   2   0 188.444 13.3926  13
 -11   2   0 192.344 12.2553  12
 -11   2   0 181.698 13.0223   7
 -11   2   0 180.807 10.8109   8
  10  -2   0 225.071 12.2654  16
  10  -2   0 211.807 12.8867  18
  10  -2   0 191.945 18.4254  17
  10  -2   0 245.123 16.3659  15
  10  -2   0 212.842 12.2838   8
  10  -2   0 226.822 15.6730  15
 -10   2   0 212.626 14.4870   7
 -10   2   0 218.424 13.7355  18
 -10   2   0 223.528 12.3826   8
 -10   2   0 206.487 12.4507  11
 -10   2   0 218.404 13.6014  12
 -10   2   0 221.821 13.5046   7
 -10   2   0 211.241 14.5451  13
 -10   2   0 213.995 17.3159  15
 -10   2   0 225.541 11.9244  10
 -10   2   0 204.857 13.7105  18
 -10   2   0 208.727 16.6586  15
   9  -2   0 2.81947 3.00280  17
   9  -2   0 -1.9540 2.82235  15
   9  -2   0 2.59079 1.81065  12
   9  -2   0 2.14645 3.05182  15
   9  -2   0 3.29947 1.39315   8
   9  -2   0 0.19512 1.18674  16
   9  -2   0 4.13551 1.64986  18
   9  -2   0 1.13727 1.51649  18
  -9   2   0 4.17146 2.68959  13
  -9   2   0 1.49839 0.64705  14
  -9   2   0 7.71865 4.18047  15
  -9   2   0 1.37550 0.88200  10
  -9   2   0 -0.6634 1.80562  12
  -9   2   0 0.83976 2.55419  17
  -9   2   0 -2.1610 1.52818   7
  -9   2   0 0.94547 1.29634  11
  -9   2   0 0.13432 3.50975  15
  -9   2   0 2.48736 1.34542   8
  -9   2   0 -1.6231 2.02485   7
  -9   2   0 1.89125 1.94835  18
  -9   2   0 0.31594 1.71588  18
   8  -2   0 318.418 17.3190  18
   8  -2   0 309.529 16.3172  14
   8  -2   0 326.193 19.5375  15
   8  -2   0 299.702 17.1009  18
   8  -2   0 309.483 16.7538   8
   8  -2   0 320.212 19.2120  17
   8  -2   0 308.840 16.6633  16
   8  -2   0 308.401 19.5707  15
  -8   2   0 307.011 16.0217  14
  -8   2   0 321.250 16.7583  11
  -8   2   0 310.409 17.7755  18
  -8   2   0 277.409 20.2850  15
  -8   2   0 308.453 20.2043  15
  -8   2   0 267.924 19.0001  17
  -8   2   0 317.579 18.6142  13
  -8   2   0 323.783 16.4166  10
  -8   2   0 308.319 17.8607  18
  -8   2   0 305.444 17.7087  12
  -8   2   0 306.938 16.7276   8
  -8   2   0 323.687 17.4621   7
  -8   2   0 327.572 18.4972   7
   7  -2   0 201.104 11.0633  18
   7  -2   0 211.061 13.2513  15
   7  -2   0 184.720 10.6084  16
   7  -2   0 191.321 10.4351  14
   7  -2   0 186.298 11.3564  12
   7  -2   0 194.098 13.1898  15
   7  -2   0 205.809 13.0296  17
   7  -2   0 190.015 11.1419  18
   7  -2   0 195.149 10.7427   8
  -7   2   0 176.261 13.9073  15
  -7   2   0 191.573 10.9016  16
  -7   2   0 196.176 10.7145   8
  -7   2   0 182.092 10.5802  11
  -7   2   0 194.167 11.5528  18
  -7   2   0 183.004 12.1497  13
  -7   2   0 188.424 11.5824  18
  -7   2   0 196.405 11.5857  12
  -7   2   0 180.075 13.4469  15
  -7   2   0 200.845 10.4139  10
  -7   2   0 174.903 11.0725   7
  -7   2   0 195.105 10.1158  14
  -7   2   0 217.253 12.3180   7
  -7   2   0 216.678 13.2821  17
   6  -2   0 185.904 12.3874  17
   6  -2   0 185.307 10.6537  16
   6  -2   0 190.913 10.5828  14
   6  -2   0 189.255 11.3023  12
   6  -2   0 192.300 10.7619   8
   6  -2   0 199.658 12.7727  15
   6  -2   0 196.545 11.1063  18
   6  -2   0 188.445 10.9104  18
  -6   2   0 184.449 11.3954  12
  -6   2   0 211.772 11.9474   7
  -6   2   0 204.946 10.9048  16
  -6   2   0 195.536 10.3176  14
  -6   2   0 211.349 10.6439  11
  -6   2   0 227.603 13.0220  17
  -6   2   0 185.186 11.3319  18
  -6   2   0 200.405 11.4842  18
  -6   2   0 197.995 13.7009  15
  -6   2   0 176.683 11.8889  13
  -6   2   0 193.962 10.7257   8
  -6   2   0 188.709 13.1569  15
  -6   2   0 213.443 10.5153  10
   5  -2   0 0.54836 0.83090  16
   5  -2   0 -0.3334 0.87467  18
   5  -2   0 0.13260 0.89503  14
   5  -2   0 0.78320 1.04724  18
   5  -2   0 1.58880 1.02652   8
   5  -2   0 -0.2045 1.16364  12
   5  -2   0 -1.0912 2.08883  15
   5  -2   0 1.99027 1.97876  17
   5  -2   0 -0.7463 0.35360  15
  -5   2   0 -0.4756 1.20722  12
  -5   2   0 1.49240 1.24519  18
  -5   2   0 -0.6601 2.62450  15
  -5   2   0 0.40971 0.99880  16
  -5   2   0 1.13779 0.75221  11
  -5   2   0 1.07037 0.89666   8
  -5   2   0 -0.4506 1.88348  17
  -5   2   0 0.63736 1.18731  18
  -5   2   0 -0.4593 2.36568  15
  -5   2   0 -0.2992 0.57900  10
  -5   2   0 -0.1717 0.66327  14
  -5   2   0 0.28555 1.56797   7
   4  -2   0 2479.63 131.991   8
   4  -2   0 2484.70 132.239  12
   4  -2   0 2504.54 132.889  17
   4  -2   0 2445.27 133.240  15
   4  -2   0 2488.65 131.966  18
   4  -2   0 2578.78 131.846  18
   4  -2   0 2544.32 131.954  14
  -4   2   0 2878.34 131.956  16
  -4   2   0 2672.40 132.144   7
  -4   2   0 2560.43 133.299  15
  -4   2   0 2760.59 133.187  17
  -4   2   0 2780.84 131.871  14
  -4   2   0 2560.35 132.114  18
  -4   2   0 2473.98 132.343  12
  -4   2   0 2727.00 132.212  18
  -4   2   0 2539.24 133.113  15
  -4   2   0 2633.73 131.950   8
  -4   2   0 2650.88 131.777   7
   3  -2   0 0.85238 0.83417  16
   3  -2   0 1.01914 0.59150  18
   3  -2   0 -0.0409 0.94327  14
   3  -2   0 0.63954 1.23029  15
   3  -2   0 1.55690 1.52419  17
   3  -2   0 0.74615 0.56415  10
   3  -2   0 0.92798 0.78976  18
   3  -2   0 0.95279 0.83966   8
  -3   2   0 -2.0093 1.53675  15
  -3   2   0 2.14597 2.01180  15
  -3   2   0 -0.1177 0.91807  11
  -3   2   0 2.52109 0.76404   7
  -3   2   0 1.17803 0.85639  14
  -3   2   0 1.35877 0.55170   7
  -3   2   0 0.96101 0.76783  18
  -3   2   0 1.29380 1.08973  12
  -3   2   0 0.81920 0.92481  18
  -3   2   0 1.75269 0.62380  10
  -3   2   0 1.66210 0.81776  16
  -3   2   0 1.73129 1.54072  17
   2  -2   0 3434.43 176.099  17
   2  -2   0 3483.23 175.919  16
   2  -2   0 3428.42 175.974  14
   2  -2   0 3426.39 175.617  18
  -2   2   0 3678.15 176.183  17
  -2   2   0 3742.80 175.874  16
  -2   2   0 3406.62 175.663  18
  -2   2   0 3510.48 176.118  15
  -2   2   0 3389.18 175.912  15
  -2   2   0 3317.98 176.001  11
  -2   2   0 3345.33 175.934  14
   1  -2   0 52.3490 2.94540  17
   1  -2   0 52.1233 3.30622  14
   1  -2   0 46.2897 2.76149  18
   1  -2   0 48.5750 3.34636  11
   1  -2   0 47.7091 3.35277  15
   1  -2   0 45.5468 2.82067  18
  -1   2   0 50.1912 3.27705  14
  -1   2   0 46.6721 2.72806  18
  -1   2   0 48.9647 2.93820  17
  -1   2   0 47.9838 2.80795  18
  -1   2   0 47.3506 2.61376   7
  -1   2   0 43.6881 3.24239  15
  -1   2   0 44.6835 2.78663   7
  -1   2   0 45.1464 3.37692  11
  -1   2   0 46.6313 3.24107  15
  -1   2   0 51.8356 3.20812  16
   0  -2   0 170.655 9.34038  12
   0  -2   0 184.589 10.5132  15
   0  -2   0 175.661 9.32803  13
   0  -2   0 177.631 9.43857   7
   0  -2   0 187.132 9.34094  10
   0  -2   0 183.002 9.70416  18
   0  -2   0 175.595 10.0200  11
   0  -2   0 179.758 9.86559   7
   0  -2   0 161.589 9.95940  15
   0   2   0 185.558 10.4832  15
   0   2   0 188.426 9.35015  10
   0   2   0 189.009 9.37345  12
   0   2   0 182.129 10.4055  15
   0   2   0 174.427 9.65828  18
   0   2   0 185.128 9.66999  18
   0   2   0 176.034 9.81685  14
   0   2   0 171.783 10.0349  11
   0   2   0 189.464 9.31821  13
   0   2   0 182.106 9.98111   7
   0   2   0 187.339 9.50873   7
  -1  -2   0 166.812 9.17888  18
  -1  -2   0 164.565 8.64648  13
  -1  -2   0 174.222 9.27825  18
  -1  -2   0 153.423 8.97250   7
  -1  -2   0 164.369 10.4543  15
  -1  -2   0 170.771 10.4162  15
  -1  -2   0 156.995 8.68647  12
  -1  -2   0 170.723 9.66339   7
  -1  -2   0 155.166 9.41631  11
   1   2   0 179.375 10.6089  15
   1   2   0 159.947 9.63638   7
   1   2   0 166.751 9.22073  17
   1   2   0 170.615 8.70530  13
   1   2   0 151.950 10.2970  15
   1   2   0 166.430 9.23240  18
   1   2   0 179.856 9.27263  18
   1   2   0 158.347 9.45233  11
  -2  -2   0 5.20489 1.58284  18
  -2  -2   0 10.7714 2.10771  11
  -2  -2   0 8.39124 1.12376   8
  -2  -2   0 6.74430 1.19639  13
  -2  -2   0 5.57710 2.99008  15
  -2  -2   0 5.80544 2.97019  15
  -2  -2   0 7.55165 1.59253  18
  -2  -2   0 15.3526 2.75014   7
  -2  -2   0 11.6373 2.19968  17
   2   2   0 9.95749 1.43020  13
   2   2   0 11.0832 1.18028   8
   2   2   0 8.46984 1.70878   7
   2   2   0 7.75580 1.96588  17
   2   2   0 5.29144 3.04073  15
   2   2   0 9.50990 1.24243  12
   2   2   0 8.97112 1.70381  18
   2   2   0 5.26801 3.00444  15
   2   2   0 7.26832 1.89524  11
   2   2   0 10.5833 1.79784  18
  -3  -2   0 988.174 54.7861  15
  -3  -2   0 1069.05 53.4316  17
  -3  -2   0 1033.02 52.9851  11
  -3  -2   0 1071.33 53.6519   7
  -3  -2   0 986.092 52.9250  18
  -3  -2   0 967.549 52.4468  13
  -3  -2   0 1021.53 52.7905   7
  -3  -2   0 1112.77 53.1494  18
  -3  -2   0 1025.44 55.0791  15
  -3  -2   0 1013.17 52.3066  12
  -3  -2   0 1000.93 52.1564   8
   3   2   0 996.254 53.4843   7
   3   2   0 1080.41 53.0546  18
   3   2   0 988.313 53.2483  17
   3   2   0 977.301 52.9029  11
   3   2   0 1002.14 54.8839  15
   3   2   0 945.476 52.8299  13
   3   2   0 1077.22 55.0528  15
   3   2   0 1066.55 52.8151   7
   3   2   0 972.435 52.8913  18
   3   2   0 1037.19 52.1350   8
   3   2   0 1032.43 52.3546  12
  -4  -2   0 73.2640 5.43398   7
  -4  -2   0 73.3224 4.42659   8
  -4  -2   0 77.6294 8.53507  15
  -4  -2   0 63.6509 7.75360  15
  -4  -2   0 74.0318 6.14493  17
  -4  -2   0 86.0983 6.79059   7
  -4  -2   0 74.8432 5.60207  18
  -4  -2   0 69.7249 5.39063  11
  -4  -2   0 64.4407 5.04400  13
  -4  -2   0 83.3197 5.88384  18
  -4  -2   0 72.8166 4.73005  12
   4   2   0 72.2636 5.22580  13
   4   2   0 72.0072 5.51782  18
   4   2   0 77.0751 8.25272  15
   4   2   0 70.2037 6.38755   7
   4   2   0 73.9304 4.41802   8
   4   2   0 73.7909 5.60115  18
   4   2   0 73.6464 4.79190  12
   4   2   0 64.5337 5.90284  17
   4   2   0 71.1458 5.31010  11
   4   2   0 72.4090 5.33506   7
   4   2   0 65.1936 7.73921  15
  -5  -2   0 308.671 20.3977  15
  -5  -2   0 327.972 20.9072  15
  -5  -2   0 311.914 17.6802  18
  -5  -2   0 328.260 18.6979   7
  -5  -2   0 293.550 16.3869   8
  -5  -2   0 297.830 17.1724  13
  -5  -2   0 299.757 16.7946  12
  -5  -2   0 344.602 18.6523  17
  -5  -2   0 272.893 17.2558   7
  -5  -2   0 318.303 17.5212  11
  -5  -2   0 331.460 17.9350  18
   5   2   0 295.217 17.4885  18
   5   2   0 307.811 17.2872  13
   5   2   0 324.695 16.9270  12
   5   2   0 320.248 20.4275  15
   5   2   0 284.006 18.1770   7
   5   2   0 330.933 17.7405  18
   5   2   0 319.617 17.3225   7
   5   2   0 287.830 18.0981  17
   5   2   0 326.109 16.4121   8
   5   2   0 292.767 20.0463  15
   5   2   0 297.325 17.1667  11
  -6  -2   0 38.2651 5.37242  17
  -6  -2   0 26.1219 3.94266  18
  -6  -2   0 33.4985 3.31310  12
  -6  -2   0 31.7088 3.92282   7
  -6  -2   0 21.9874 5.79140  15
  -6  -2   0 32.5631 3.91196  13
  -6  -2   0 36.1338 3.93355  11
  -6  -2   0 30.4151 2.66074   8
  -6  -2   0 35.1686 4.49631  18
  -6  -2   0 36.3020 7.27640  15
  -6  -2   0 32.9768 5.20144   7
   6   2   0 34.7782 3.29788  12
   6   2   0 40.2540 4.30844  18
   6   2   0 36.0250 6.65476  15
   6   2   0 25.8142 3.60582  13
   6   2   0 31.0725 3.60605  11
   6   2   0 33.7545 4.21362  18
   6   2   0 35.1916 4.96906   7
   6   2   0 38.3259 6.94777  15
   6   2   0 24.2910 4.11622  17
   6   2   0 31.3632 2.62753   8
   6   2   0 35.9855 4.01047   7
  -7  -2   0 232.429 14.8601  18
  -7  -2   0 239.702 17.9492  15
  -7  -2   0 207.306 14.2793   7
  -7  -2   0 235.129 14.3206  11
  -7  -2   0 246.866 15.8547   7
  -7  -2   0 240.176 13.8387  12
  -7  -2   0 242.964 14.4943  13
  -7  -2   0 224.225 13.1567   8
  -7  -2   0 285.937 16.4037  17
  -7  -2   0 269.899 15.0674  18
  -7  -2   0 211.054 17.9060  15
   7   2   0 235.300 17.7884  15
   7   2   0 251.464 14.7129  18
   7   2   0 271.320 14.9667  18
   7   2   0 238.713 13.9241  11
   7   2   0 241.275 14.1501   7
   7   2   0 244.577 13.8920  12
   7   2   0 228.754 15.5993  17
   7   2   0 254.708 15.6559   7
   7   2   0 239.987 17.9874  15
   7   2   0 241.792 12.6954  14
   7   2   0 233.001 13.0697   8
  -8  -2   0 30.2127 4.37574   7
  -8  -2   0 27.0185 2.77509   8
  -8  -2   0 31.9608 3.81603  12
  -8  -2   0 33.9652 5.17714  18
  -8  -2   0 33.7850 5.65256  17
  -8  -2   0 32.0821 4.24066  11
  -8  -2   0 33.7665 7.78427  15
  -8  -2   0 30.1096 5.46130   7
  -8  -2   0 14.1582 5.68977  15
  -8  -2   0 34.1907 4.39595  13
  -8  -2   0 34.0312 4.82496  18
   8   2   0 40.8393 7.67621  15
   8   2   0 19.2048 6.03625  15
   8   2   0 26.0073 5.17219  17
   8   2   0 23.5450 3.60627   7
   8   2   0 24.0342 2.46915   8
   8   2   0 26.9057 3.32392  11
   8   2   0 32.1465 5.17805   7
   8   2   0 26.0802 3.49172  12
   8   2   0 18.3508 3.57651  18
   8   2   0 27.4818 2.02073  14
   8   2   0 29.7225 4.11199  18
  -9  -2   0 280.260 17.7069   7
  -9  -2   0 293.413 18.3118  18
  -9  -2   0 295.186 16.1001   8
  -9  -2   0 281.425 21.5590  15
  -9  -2   0 284.071 20.6736  17
  -9  -2   0 282.922 16.8376  12
  -9  -2   0 297.327 19.1419   7
  -9  -2   0 291.070 17.7064  13
  -9  -2   0 328.718 23.0124  15
  -9  -2   0 306.378 18.1978  18
  -9  -2   0 290.240 17.3644  11
   9   2   0 291.077 17.6478  18
   9   2   0 291.045 19.2016  17
   9   2   0 300.451 21.4488  15
   9   2   0 286.598 15.1819  14
   9   2   0 278.495 15.8084   8
   9   2   0 275.302 21.1362  15
   9   2   0 294.533 16.6250  11
   9   2   0 295.252 17.7846  18
   9   2   0 292.904 16.9786   7
   9   2   0 327.702 18.7941   7
   9   2   0 287.359 16.8950  12
 -10  -2   0 3.85966 2.70446  18
 -10  -2   0 0.93680 2.43826   7
 -10  -2   0 -0.9495 2.42807  13
 -10  -2   0 2.58398 2.06530  12
 -10  -2   0 2.90799 2.24271  11
 -10  -2   0 2.39948 4.50416  15
 -10  -2   0 -0.4455 1.46232   8
 -10  -2   0 6.13331 5.00649  15
 -10  -2   0 2.70658 2.67297  18
  10   2   0 -0.4494 2.06906  18
  10   2   0 0.10037 1.15368  14
  10   2   0 2.59311 1.94233   7
  10   2   0 0.09142 1.58355  11
  10   2   0 2.07955 4.60304  15
  10   2   0 2.00616 0.72280  14
  10   2   0 1.75278 1.24275   8
  10   2   0 0.22177 1.48617  16
  10   2   0 -0.6198 3.14015  17
  10   2   0 -3.7847 2.42734   7
 -11  -2   0 528.112 32.4971  13
 -11  -2   0 598.322 30.8260   8
 -11  -2   0 505.044 37.7252  15
 -11  -2   0 598.950 38.0670  15
 -11  -2   0 570.943 32.8459   7
 -11  -2   0 516.577 31.8344  11
 -11  -2   0 600.107 33.3283  18
 -11  -2   0 569.134 33.4562  18
 -11  -2   0 579.015 31.8203  12
  11   2   0 566.908 34.5514  17
  11   2   0 578.589 29.8268  14
  11   2   0 595.427 31.8185   7
  11   2   0 631.781 33.3559   7
  11   2   0 564.330 32.4410  18
  11   2   0 575.775 29.4861  14
  11   2   0 601.486 31.1393  16
  11   2   0 567.193 30.4361   8
  11   2   0 610.197 37.5386  15
  11   2   0 592.092 31.0867  11
 -12  -2   0 6.03386 3.69077  18
 -12  -2   0 6.88693 2.22351   8
 -12  -2   0 9.82009 3.62158  18
 -12  -2   0 11.4857 6.76023  15
 -12  -2   0 4.26688 3.41019  13
 -12  -2   0 7.28594 5.30602  15
 -12  -2   0 6.33682 3.05644  12
 -12  -2   0 3.62382 3.32307   7
 -12  -2   0 7.52319 2.77945  11
  12   2   0 9.73174 2.57596  16
  12   2   0 7.49257 0.80817  14
  12   2   0 4.77581 1.78090   8
  12   2   0 10.1054 5.21944  17
  12   2   0 9.80915 2.37108  11
  12   2   0 7.15938 0.91293  14
  12   2   0 6.72465 3.10845   7
  12   2   0 7.66409 4.08420   7
  12   2   0 8.65688 3.21168  18
  12   2   0 1.64096 5.58200  15
 -13  -2   0 -4.4258 2.22795  12
 -13  -2   0 -3.3602 4.88402  15
 -13  -2   0 -6.6140 4.31950  15
 -13  -2   0 -0.0157 1.91953   8
 -13  -2   0 3.12240 3.42596   7
 -13  -2   0 3.01413 2.45531  11
 -13  -2   0 2.38369 3.24063  13
 -13  -2   0 1.01483 3.13582  18
  13   2   0 -2.1442 3.05776   7
  13   2   0 0.87834 4.33928  17
  13   2   0 0.69908 2.63700  18
  13   2   0 4.03369 2.02625  11
  13   2   0 2.11535 6.28545  15
  13   2   0 -1.9556 1.89872  16
 -14  -2   0 44.0258 4.76112   8
 -14  -2   0 35.8627 7.87820  18
 -14  -2   0 44.6371 11.0997  15
 -14  -2   0 42.1201 5.71972  12
 -14  -2   0 33.8832 6.39053   7
 -14  -2   0 36.7718 5.38104  11
 -14  -2   0 39.1696 6.88056  18
 -14  -2   0 40.3455 10.1812  15
 -14  -2   0 31.1066 6.02272  13
  14   2   0 33.1652 4.13623   7
  14   2   0 35.9950 10.1505  15
  14   2   0 40.7584 4.71190  16
  14   2   0 40.5901 5.93764  18
  14   2   0 37.2284 8.30461  17
  14   2   0 39.0458 4.12250  11
 -15  -2   0 -2.4414 3.60881   7
 -15  -2   0 9.71183 4.90030  18
 -15  -2   0 -7.0895 5.26624  15
 -15  -2   0 2.68151 3.81420  12
 -15  -2   0 10.3605 7.91314  15
 -15  -2   0 1.92121 2.33098   8
  15   2   0 7.74290 2.75777  16
  15   2   0 8.83850 3.36296  18
  15   2   0 1.65702 2.35312   7
  15   2   0 5.18541 6.63460  15
  15   2   0 8.43204 6.02432   7
 -16  -2   0 7.92455 4.00857  12
 -16  -2   0 6.60397 2.83176   8
 -16  -2   0 15.6225 8.07798  15
 -16  -2   0 14.7725 5.34806   7
 -16  -2   0 11.6742 5.55184  18
 -16  -2   0 10.7558 4.98746  13
 -16  -2   0 7.93870 4.65005  18
 -16  -2   0 6.89759 3.77302  11
  16   2   0 19.2751 8.61149  15
  16   2   0 13.0682 3.17607  16
  16   2   0 14.4337 3.44717  18
  16   2   0 6.51366 3.57518   7
  16   2   0 13.2554 7.21913  17
 -17  -2   0 9.24591 5.16407   7
 -17  -2   0 10.5007 4.59170  12
 -17  -2   0 15.7683 5.60839  13
 -17  -2   0 11.5023 7.16448  15
 -17  -2   0 13.8830 3.41950   8
 -17  -2   0 19.3341 5.98353  18
  17   2   0 9.01727 6.81300  17
  17   2   0 11.2563 4.85323   7
  17   2   0 18.5460 8.47694  15
  17   2   0 20.3520 3.56669  16
 -18  -2   0 -3.0897 3.92407   7
 -18  -2   0 6.84569 4.81581  18
 -18  -2   0 -0.4418 2.51095   8
 -18  -2   0 8.45431 4.98502  13
 -18  -2   0 -1.4203 5.64586  15
 -18  -2   0 5.97003 4.30927  12
  18   2   0 -1.9626 2.67311   7
  18   2   0 3.77458 6.30304  17
  18   2   0 10.3914 8.64081  15
  18   2   0 5.77971 2.70135  16
 -19  -2   0 2.39910 2.93098   8
 -19  -2   0 8.03256 10.2572  13
 -19  -2   0 6.81926 4.67258  12
 -19  -2   0 -3.7529 4.02945   7
 -19  -2   0 -4.9922 5.08135  15
  19   2   0 1.82705 2.72031  16
  19   2   0 -7.2151 8.21496  17
  19  -3   0 21.2040 4.25225  16
  19  -3   0 8.04489 7.32074  17
 -19   3   0 27.7430 6.62809   7
 -19   3   0 36.6700 7.28994  12
 -19   3   0 18.0141 3.98873   8
  18  -3   0 2.01426 2.52082  16
  18  -3   0 5.36811 5.89746  17
 -18   3   0 5.78954 4.70024  15
 -18   3   0 3.45430 4.10445   7
 -18   3   0 4.48014 3.09435   8
 -18   3   0 0.07493 5.01177  13
 -18   3   0 3.81968 3.74585  18
 -18   3   0 -1.6458 4.04269  12
  17  -3   0 24.8826 3.66217  16
  17  -3   0 28.1091 8.75181  15
  17  -3   0 11.1569 6.88292  17
 -17   3   0 14.7549 6.03386  15
 -17   3   0 20.3750 5.59849   7
 -17   3   0 13.6188 4.90813  18
 -17   3   0 13.9150 4.64095  18
 -17   3   0 16.2879 6.12369  13
 -17   3   0 22.4727 5.62435  12
 -17   3   0 17.0297 3.39052   8
  16  -3   0 84.2009 11.0361  15
  16  -3   0 75.6244 6.38594  16
  16  -3   0 80.5077 11.8555  17
 -16   3   0 121.173 25.0913  15
 -16   3   0 73.2086 8.71604  12
 -16   3   0 67.8359 9.75444  13
 -16   3   0 73.6867 6.53671   8
 -16   3   0 64.6512 10.9834  15
 -16   3   0 85.8139 8.52441  18
 -16   3   0 79.8771 8.55680  18
 -16   3   0 84.0587 8.91812   7
  15  -3   0 -2.7944 4.21257  17
  15  -3   0 -1.3851 1.84044  18
  15  -3   0 0.93024 4.64112  15
  15  -3   0 -0.1434 2.33563  16
 -15   3   0 1.42638 3.16344  12
 -15   3   0 2.59009 4.75426  15
 -15   3   0 6.65188 4.98654  13
 -15   3   0 -1.7522 1.89314   8
 -15   3   0 -3.5653 2.68239  18
 -15   3   0 0.25780 2.62304  18
 -15   3   0 -0.4503 3.08689   7
 -15   3   0 11.6196 7.11403  15
  14  -3   0 59.8686 5.09214  16
  14  -3   0 61.3163 9.56310  17
  14  -3   0 49.7716 7.70969  15
  14  -3   0 50.8864 4.97353  18
 -14   3   0 34.2688 9.35588  15
 -14   3   0 38.6195 6.37833   7
 -14   3   0 54.6253 6.96735  18
 -14   3   0 54.9780 6.87856  12
 -14   3   0 60.6155 8.38207  13
 -14   3   0 41.7634 9.06793  15
 -14   3   0 57.7613 5.11535   8
 -14   3   0 58.5789 7.11722  18
  13  -3   0 1.69279 3.88742  17
  13  -3   0 0.50844 1.82059  18
  13  -3   0 0.84204 1.81787  16
  13  -3   0 -1.2368 3.94605  15
 -13   3   0 -2.8732 4.33715  15
 -13   3   0 1.59023 5.08590  15
 -13   3   0 1.45050 2.85248   7
 -13   3   0 0.36606 3.39599  13
 -13   3   0 -0.2250 2.47474  18
 -13   3   0 -0.4035 1.14293  11
 -13   3   0 4.52549 3.13647  12
 -13   3   0 1.91121 1.32767  11
 -13   3   0 -1.8333 1.84135   8
  12  -3   0 448.768 27.7492  17
  12  -3   0 451.151 24.3400  18
  12  -3   0 466.398 27.7554  15
  12  -3   0 431.852 24.0974   8
  12  -3   0 464.145 24.0750  16
 -12   3   0 465.636 25.7242  18
 -12   3   0 406.338 26.2564  18
 -12   3   0 474.541 27.2463  13
 -12   3   0 423.680 29.4804  15
 -12   3   0 413.743 28.6004  15
 -12   3   0 401.633 23.4955  11
 -12   3   0 483.042 25.9007  12
 -12   3   0 460.754 24.1914   8
 -12   3   0 465.668 25.5215   7
 -12   3   0 403.462 26.2493   7
  11  -3   0 123.056 7.94588   8
  11  -3   0 122.498 8.10189  18
  11  -3   0 117.564 10.8214  17
  11  -3   0 137.033 7.98695  16
  11  -3   0 129.730 10.9977  15
 -11   3   0 125.428 9.04646   7
 -11   3   0 141.610 9.74018  12
 -11   3   0 131.166 8.00780   8
 -11   3   0 128.546 9.33641  18
 -11   3   0 120.368 12.1882  15
 -11   3   0 109.539 7.44329  11
 -11   3   0 131.168 9.35878  18
 -11   3   0 125.629 11.9399   7
 -11   3   0 121.905 10.3177  13
 -11   3   0 123.189 6.66993  14
 -11   3   0 102.272 12.0703  15
  10  -3   0 451.549 24.3881  18
  10  -3   0 461.872 26.8395  15
  10  -3   0 426.971 24.2357   8
  10  -3   0 446.425 26.7609  15
  10  -3   0 467.471 24.1463  16
 -10   3   0 455.611 23.2147  14
 -10   3   0 428.935 25.3665  12
 -10   3   0 459.878 25.3340  18
 -10   3   0 459.876 23.9345  11
 -10   3   0 435.692 26.3957  13
 -10   3   0 433.118 25.9135   7
 -10   3   0 421.284 27.8779  15
 -10   3   0 434.551 25.3149  18
 -10   3   0 480.968 25.1121   7
 -10   3   0 471.798 24.2130   8
 -10   3   0 457.112 28.8286  15
   9  -3   0 0.75525 2.75094  17
   9  -3   0 5.76866 1.59235  16
   9  -3   0 2.74269 1.68474  12
   9  -3   0 0.87003 2.46799  15
   9  -3   0 4.55069 1.36688  18
   9  -3   0 2.69386 1.50728   8
   9  -3   0 2.55746 1.42877  18
  -9   3   0 -1.6087 3.42668  15
  -9   3   0 2.28510 1.92885  18
  -9   3   0 4.07843 2.29153  12
  -9   3   0 6.51042 1.74329   8
  -9   3   0 4.02355 3.70502  15
  -9   3   0 5.94102 2.95284  17
  -9   3   0 -0.0190 2.01939   7
  -9   3   0 1.85105 1.42646  16
  -9   3   0 3.13752 1.28355  11
  -9   3   0 2.21035 0.99183  10
  -9   3   0 2.29662 2.53272  13
  -9   3   0 4.68884 2.22650  18
  -9   3   0 4.66972 2.02332   7
   8  -3   0 16.3093 3.67375  15
   8  -3   0 14.0558 1.89820  18
   8  -3   0 12.4045 1.96031  16
   8  -3   0 14.8698 2.14244   8
   8  -3   0 9.80245 2.53796  12
   8  -3   0 17.3228 4.09413  17
   8  -3   0 18.6682 3.08946  18
  -8   3   0 15.2166 1.89397  11
  -8   3   0 15.9010 2.31507  16
  -8   3   0 13.7597 2.01015   8
  -8   3   0 18.7057 1.87923  10
  -8   3   0 16.9138 1.74400  14
  -8   3   0 14.5273 4.00578  15
  -8   3   0 12.5669 3.51166  17
  -8   3   0 12.4005 2.81492  12
  -8   3   0 11.6160 2.99251   7
  -8   3   0 14.6251 2.66996  18
  -8   3   0 10.6137 3.07395  13
  -8   3   0 14.6271 4.46922  15
  -8   3   0 12.4534 2.56645  18
  -8   3   0 15.4289 2.45741   7
   7  -3   0 106.545 7.76498  15
   7  -3   0 99.8932 7.02464  18
   7  -3   0 102.352 6.16528  14
   7  -3   0 109.152 8.21989  17
   7  -3   0 104.106 6.00203  18
   7  -3   0 105.261 6.29989   8
   7  -3   0 91.2990 6.10370  16
  -7   3   0 101.827 6.18058   8
  -7   3   0 96.1095 6.73705  18
  -7   3   0 109.632 6.46558   7
  -7   3   0 104.240 6.28128  16
  -7   3   0 82.1229 7.73163  17
  -7   3   0 89.7594 8.64537  15
  -7   3   0 101.141 5.86496  11
  -7   3   0 107.705 5.86306  10
  -7   3   0 105.496 7.18311  12
  -7   3   0 91.4570 6.68156  18
  -7   3   0 108.178 7.26665   7
  -7   3   0 100.928 5.77398  14
  -7   3   0 90.2163 8.33963  15
   6  -3   0 0.48817 0.74749  18
   6  -3   0 1.87223 1.85532  15
   6  -3   0 1.70425 1.19519  14
   6  -3   0 2.03259 1.11749  18
   6  -3   0 -1.1557 1.89299  17
   6  -3   0 1.22146 1.13474   8
   6  -3   0 0.82350 1.09368  16
  -6   3   0 -0.0054 0.76405  10
  -6   3   0 2.10944 1.10127   8
  -6   3   0 1.55252 1.35315  18
  -6   3   0 0.55502 0.85268  14
  -6   3   0 1.29496 1.31157  18
  -6   3   0 -0.1165 1.48829  12
  -6   3   0 1.41204 1.03593   7
  -6   3   0 -0.6069 2.57256  15
  -6   3   0 0.86619 2.18426  17
  -6   3   0 0.21816 1.02088  16
  -6   3   0 2.92650 1.80139   7
  -6   3   0 3.05717 2.63126  15
   5  -3   0 622.782 32.4114   8
   5  -3   0 604.588 32.1325  18
   5  -3   0 608.125 33.4489  17
   5  -3   0 596.125 32.7922  15
   5  -3   0 587.862 33.3369  15
   5  -3   0 609.756 32.4293  14
   5  -3   0 599.572 32.3408  16
   5  -3   0 631.316 31.9202  18
  -5   3   0 648.557 32.2826  16
  -5   3   0 655.590 33.7940  17
  -5   3   0 664.667 32.0828   7
  -5   3   0 670.172 32.4938   7
  -5   3   0 600.196 33.5484  15
  -5   3   0 610.956 33.7609  15
  -5   3   0 602.100 32.8524  12
  -5   3   0 689.989 32.0825  10
  -5   3   0 628.918 32.4520  18
  -5   3   0 608.284 32.4158  18
  -5   3   0 625.785 32.3364   8
  -5   3   0 600.567 32.2543  14
  -5   3   0 614.134 32.4106  11
   4  -3   0 366.568 19.0857  18
   4  -3   0 349.475 20.1383  17
   4  -3   0 342.986 20.0234  15
   4  -3   0 368.361 19.5886  14
   4  -3   0 386.755 18.8983  18
   4  -3   0 382.670 19.5358   8
   4  -3   0 342.023 19.4362  16
   4  -3   0 376.063 19.1043  10
  -4   3   0 345.083 19.3785   8
  -4   3   0 339.833 19.6992  12
  -4   3   0 381.767 19.5187  14
  -4   3   0 348.189 19.2016  18
  -4   3   0 360.828 18.9290   7
  -4   3   0 369.193 20.1699  15
  -4   3   0 377.432 19.6445  11
  -4   3   0 369.530 20.2618  15
  -4   3   0 364.024 19.0191   7
  -4   3   0 389.548 20.3976  17
  -4   3   0 388.459 19.3874  16
  -4   3   0 374.543 19.3086  18
  -4   3   0 411.356 19.1393  10
   3  -3   0 819.069 43.1854  18
   3  -3   0 867.066 43.2715  10
   3  -3   0 810.688 43.8974  15
   3  -3   0 850.951 43.5248  15
   3  -3   0 807.146 43.9308  17
   3  -3   0 851.626 43.0757  18
   3  -3   0 841.659 43.7381  16
   3  -3   0 844.601 43.8129  14
  -3   3   0 843.370 43.8996  11
  -3   3   0 821.815 43.6013   8
  -3   3   0 883.378 43.3416  18
  -3   3   0 912.931 43.2957  10
  -3   3   0 860.041 43.9789  15
  -3   3   0 813.475 43.7528  14
  -3   3   0 906.380 44.1378  17
  -3   3   0 865.546 43.8535  16
  -3   3   0 818.460 43.1974  18
   2  -3   0 29.5010 2.93352  15
   2  -3   0 32.2675 2.21564  18
   2  -3   0 31.7508 3.00031  11
   2  -3   0 33.3499 2.77271  17
   2  -3   0 33.3213 2.14509  10
   2  -3   0 33.6954 2.96389  14
   2  -3   0 32.2588 2.28152  18
  -2   3   0 31.5199 3.11134  11
  -2   3   0 34.8065 2.13089  18
  -2   3   0 33.9372 2.16870  10
  -2   3   0 34.4156 2.77756  16
  -2   3   0 33.0447 3.12100  14
  -2   3   0 35.3655 2.98479  15
  -2   3   0 35.8696 2.38598  18
  -2   3   0 35.7380 2.85982  17
  -2   3   0 38.1492 3.05663  15
   1  -3   0 265.222 13.6418  18
   1  -3   0 249.992 14.2286  11
   1  -3   0 259.871 13.5771  18
   1  -3   0 255.344 13.3546  10
   1  -3   0 265.873 14.4889  15
  -1   3   0 256.878 13.4956  13
  -1   3   0 257.006 14.3083  15
  -1   3   0 266.446 13.6182  18
  -1   3   0 255.803 13.8429   7
  -1   3   0 282.616 13.6121  17
  -1   3   0 258.319 13.5764  18
  -1   3   0 283.217 13.4165   7
  -1   3   0 233.949 14.0162  14
  -1   3   0 247.133 14.3042  11
  -1   3   0 223.648 13.8966  16
   0  -3   0 883.682 50.6906  12
   0  -3   0 964.606 50.8082   7
   0  -3   0 978.532 51.3316   7
   0  -3   0 1041.80 52.3504  15
   0  -3   0 928.278 50.6741  13
   0  -3   0 962.083 51.5233  15
   0  -3   0 1020.40 51.7131  11
   0  -3   0 1030.19 51.2192  18
   0   3   0 1025.97 50.9376   7
   0   3   0 1004.38 51.1599  18
   0   3   0 981.250 51.1664  18
   0   3   0 957.037 51.3936  14
   0   3   0 952.050 51.4971   7
   0   3   0 1062.19 50.7570  12
   0   3   0 1060.68 50.7191  10
   0   3   0 1061.94 50.6592  13
   0   3   0 1034.58 52.2819  15
  -1  -3   0 221.872 12.6883  18
  -1  -3   0 253.692 13.4060   7
  -1  -3   0 229.861 13.7496  11
  -1  -3   0 218.110 12.1219  12
  -1  -3   0 233.508 15.3640  15
  -1  -3   0 213.885 14.0431  15
  -1  -3   0 228.356 11.9905  13
  -1  -3   0 238.439 12.8686  18
   1   3   0 246.629 14.5788  15
   1   3   0 235.876 12.0725  13
   1   3   0 222.703 12.7705  18
   1   3   0 243.109 12.1912  12
   1   3   0 222.570 13.2584  11
   1   3   0 235.996 12.5983   7
   1   3   0 215.678 12.6673  17
   1   3   0 231.745 14.3363  15
   1   3   0 241.451 12.8501  18
  -2  -3   0 81.9855 6.40038   7
  -2  -3   0 74.2059 5.35572  18
  -2  -3   0 85.8722 5.65257  17
  -2  -3   0 74.3860 7.41632  15
  -2  -3   0 81.2322 5.16532   7
  -2  -3   0 71.3311 5.42081  18
  -2  -3   0 73.2846 7.58478  15
  -2  -3   0 72.2092 4.48396  13
  -2  -3   0 70.9512 4.50146  12
  -2  -3   0 77.8760 5.77443  11
   2   3   0 71.9693 7.42297  15
   2   3   0 74.4619 6.29606   7
   2   3   0 73.6111 5.70817  11
   2   3   0 70.7143 5.97406  17
   2   3   0 77.2621 7.68892  15
   2   3   0 83.6098 4.64274  12
   2   3   0 70.2390 5.38029  18
   2   3   0 81.7248 5.48696  18
   2   3   0 77.9288 4.63146  13
  -3  -3   0 48.5612 5.34711   7
  -3  -3   0 47.5430 4.14621   7
  -3  -3   0 44.9718 4.60757  17
  -3  -3   0 49.8868 3.28706   8
  -3  -3   0 47.4816 4.77869  18
  -3  -3   0 47.5725 3.49457  13
  -3  -3   0 43.5900 6.35807  15
  -3  -3   0 48.4130 3.38048  12
  -3  -3   0 48.8666 4.42810  18
  -3  -3   0 49.5032 4.73174  11
  -3  -3   0 44.9591 6.69679  15
   3   3   0 53.5766 5.74129   7
   3   3   0 49.0660 3.69665  13
   3   3   0 48.8258 4.44933  18
   3   3   0 42.3455 4.49807  17
   3   3   0 47.6471 4.23611   7
   3   3   0 49.6090 3.27391   8
   3   3   0 47.6677 6.62189  15
   3   3   0 51.7852 6.80692  15
   3   3   0 53.9773 3.51819  12
   3   3   0 47.0955 4.56830  11
  -4  -3   0 17.5292 5.38720  15
  -4  -3   0 9.05647 1.63209  12
  -4  -3   0 11.3563 3.05914  17
  -4  -3   0 11.7273 2.60673  18
  -4  -3   0 13.8595 2.77389  11
  -4  -3   0 9.60794 4.08553  15
  -4  -3   0 9.65510 1.84097  13
  -4  -3   0 7.55863 3.19203   7
  -4  -3   0 10.6170 1.57204   8
  -4  -3   0 6.14211 2.08072   7
   4   3   0 6.40057 2.56413  17
   4   3   0 11.9104 1.91912  12
   4   3   0 10.8263 2.52787  18
   4   3   0 7.14532 3.10792   7
   4   3   0 10.8772 2.07428  13
   4   3   0 13.5749 2.52931   7
   4   3   0 12.7431 4.68270  15
   4   3   0 6.41779 2.21173  18
   4   3   0 10.1573 4.46122  15
   4   3   0 9.53737 2.43940  11
   4   3   0 12.4928 1.61881   8
  -5  -3   0 9.11860 5.09093  15
  -5  -3   0 13.6506 2.40071  13
  -5  -3   0 18.2927 4.36756  18
  -5  -3   0 11.2369 2.53591   7
  -5  -3   0 13.2382 2.98642  11
  -5  -3   0 10.0365 1.65152   8
  -5  -3   0 19.1777 4.10331   7
  -5  -3   0 11.6278 2.76470  18
  -5  -3   0 5.15718 3.90822  15
  -5  -3   0 9.61319 1.84391  12
  -5  -3   0 13.5903 3.55653  17
   5   3   0 10.2569 4.71567  15
   5   3   0 10.6469 1.62421   8
   5   3   0 9.42349 2.49875  18
   5   3   0 5.73840 2.12953  13
   5   3   0 12.8934 5.17514  15
   5   3   0 8.67439 2.43405  11
   5   3   0 13.4046 2.79200  18
   5   3   0 17.0826 3.68767  17
   5   3   0 11.2391 2.52446   7
   5   3   0 19.0471 3.97846   7
   5   3   0 10.7452 1.93700  12
  -6  -3   0 316.688 19.2952  17
  -6  -3   0 337.316 19.7572   7
  -6  -3   0 281.642 18.0618   7
  -6  -3   0 301.863 17.3825  12
  -6  -3   0 327.543 17.9214  13
  -6  -3   0 317.457 18.8724  18
  -6  -3   0 309.844 17.0094   8
  -6  -3   0 337.612 18.5882  11
  -6  -3   0 327.212 18.6808  18
  -6  -3   0 342.370 22.5860  15
  -6  -3   0 317.884 21.7207  15
   6   3   0 316.029 18.5215  18
   6   3   0 302.824 17.9595   7
   6   3   0 331.201 19.5693   7
   6   3   0 277.444 18.8671  17
   6   3   0 318.430 17.5417  12
   6   3   0 336.101 17.0147   8
   6   3   0 320.447 18.1699  11
   6   3   0 330.815 21.7796  15
   6   3   0 313.801 17.9929  13
   6   3   0 375.689 22.5590  15
   6   3   0 281.069 18.2251  18
  -7  -3   0 516.315 27.6062   7
  -7  -3   0 436.934 25.7213   7
  -7  -3   0 480.656 25.9701  11
  -7  -3   0 422.371 24.3174   8
  -7  -3   0 428.615 24.7929  12
  -7  -3   0 473.967 29.8320  15
  -7  -3   0 487.316 27.2321  17
  -7  -3   0 491.514 26.3345  18
  -7  -3   0 463.034 26.3163  18
  -7  -3   0 447.722 25.3683  13
  -7  -3   0 496.357 30.5961  15
   7   3   0 428.953 25.4301  13
   7   3   0 458.587 25.4429  11
   7   3   0 479.722 26.1538  18
   7   3   0 448.546 26.8780  17
   7   3   0 456.905 24.2832   8
   7   3   0 442.991 25.8682  18
   7   3   0 475.417 27.0615   7
   7   3   0 455.523 29.3045  15
   7   3   0 475.260 25.5535   7
   7   3   0 465.919 29.7431  15
   7   3   0 452.011 25.0526  12
  -8  -3   0 624.881 36.0277  11
  -8  -3   0 629.213 36.6727  18
  -8  -3   0 588.952 40.4460  15
  -8  -3   0 666.099 35.2401  12
  -8  -3   0 692.964 37.8748   7
  -8  -3   0 673.584 34.6579   8
  -8  -3   0 660.754 40.4670  15
  -8  -3   0 718.893 38.0467  17
  -8  -3   0 615.412 36.0533   7
  -8  -3   0 709.179 36.7830  18
  -8  -3   0 690.728 35.9707  13
   8   3   0 676.040 36.4583  18
   8   3   0 646.558 36.2494  18
   8   3   0 633.669 35.2775  12
   8   3   0 667.516 35.7737   7
   8   3   0 646.892 39.9777  15
   8   3   0 633.685 37.3815  17
   8   3   0 748.900 37.7946   7
   8   3   0 653.382 40.3453  15
   8   3   0 646.035 35.5465  11
   8   3   0 649.290 34.4523   8
  -9  -3   0 135.645 10.9761   7
  -9  -3   0 129.064 9.20575  13
  -9  -3   0 123.456 9.75987  18
  -9  -3   0 140.051 14.0188  15
  -9  -3   0 119.142 7.58837   8
  -9  -3   0 137.400 17.4634  15
  -9  -3   0 115.372 9.34502   7
  -9  -3   0 117.455 8.96930  11
  -9  -3   0 128.863 9.91377  18
   9   3   0 124.155 10.5125   7
   9   3   0 116.996 7.34764   8
   9   3   0 108.997 12.7236  15
   9   3   0 116.048 8.39085  11
   9   3   0 115.880 9.16665  18
   9   3   0 123.201 6.84010  14
   9   3   0 105.524 9.24094   7
   9   3   0 127.896 9.42395  18
 -10  -3   0 3.87551 2.80596  18
 -10  -3   0 5.78944 2.92640  13
 -10  -3   0 4.23771 2.32383  12
 -10  -3   0 6.49193 2.01762   8
 -10  -3   0 0.28725 4.66320  15
 -10  -3   0 1.87063 2.82558  18
 -10  -3   0 4.19462 3.12924   7
 -10  -3   0 9.62796 6.00924  15
 -10  -3   0 5.73532 2.76490  11
  10   3   0 7.30523 5.97428  15
  10   3   0 6.23944 1.59152   8
  10   3   0 5.01665 2.45582   7
  10   3   0 7.10826 2.88343  18
  10   3   0 5.49954 1.12401  14
  10   3   0 0.49865 3.42531  17
  10   3   0 7.79824 3.73331   7
  10   3   0 5.55936 2.42906  11
  10   3   0 7.20093 1.80548  14
 -11  -3   0 17.5469 4.77846  18
 -11  -3   0 23.6702 3.13642   8
 -11  -3   0 17.1392 4.47206   7
 -11  -3   0 24.3392 4.51620  13
 -11  -3   0 20.5600 3.89322  12
 -11  -3   0 16.9664 3.82597  11
 -11  -3   0 29.1516 5.69073  18
 -11  -3   0 24.0306 7.82582  15
 -11  -3   0 28.2507 8.38890  15
  11   3   0 21.8174 8.04217  15
  11   3   0 24.4600 2.66172  14
  11   3   0 19.7442 6.05982  17
  11   3   0 17.6458 1.83675  14
  11   3   0 22.4593 3.61193  11
  11   3   0 24.3659 5.85171   7
  11   3   0 18.4393 3.56004   7
  11   3   0 23.4469 2.76540   8
  11   3   0 18.9398 4.59819  18
 -12  -3   0 123.087 16.5135  15
 -12  -3   0 114.243 10.6086  18
 -12  -3   0 104.154 8.74121  12
 -12  -3   0 124.085 10.7403  18
 -12  -3   0 112.338 10.3482   7
 -12  -3   0 106.148 9.62131  13
 -12  -3   0 127.600 17.3364  15
  12   3   0 122.267 12.1345  17
  12   3   0 134.237 15.4390  15
  12   3   0 117.016 8.90048   7
  12   3   0 118.630 8.36390  16
  12   3   0 128.127 8.58465  11
  12   3   0 107.085 10.5535   7
  12   3   0 112.178 9.74552  18
 -13  -3   0 37.0830 6.59281  13
 -13  -3   0 40.3856 6.82573   7
 -13  -3   0 53.5525 11.5748  15
 -13  -3   0 49.8273 4.92411   8
 -13  -3   0 51.4380 6.20736  12
 -13  -3   0 44.1800 6.14492  11
 -13  -3   0 50.6345 10.9961  15
 -13  -3   0 40.0368 6.60126  18
 -13  -3   0 47.5615 7.46144  18
  13   3   0 53.2574 7.45508  18
  13   3   0 42.7542 2.75958  14
  13   3   0 60.9253 11.6957  15
  13   3   0 41.5019 7.95319  17
  13   3   0 46.4294 7.52944   7
  13   3   0 46.7644 5.04280  11
  13   3   0 49.7859 3.09612  14
  13   3   0 50.2919 5.32617  16
 -14  -3   0 1.96921 3.71976   7
 -14  -3   0 -1.0097 3.39760  13
 -14  -3   0 1.80553 3.06288  12
 -14  -3   0 -0.3538 3.17929  18
 -14  -3   0 3.52924 3.15444  11
 -14  -3   0 4.37653 3.75737  18
 -14  -3   0 -0.1413 5.59980  15
 -14  -3   0 1.81463 2.30512   8
 -14  -3   0 9.02158 6.95673  15
  14   3   0 -0.3203 2.08769  11
  14   3   0 0.07462 3.78174   7
  14   3   0 4.57719 5.69588  17
  14   3   0 -2.3074 6.17683  15
  14   3   0 1.52056 2.34147  16
 -15  -3   0 254.875 25.5591  15
 -15  -3   0 245.282 16.6169  11
 -15  -3   0 247.247 19.1529  12
 -15  -3   0 242.902 15.3119   8
 -15  -3   0 223.153 17.9554   7
 -15  -3   0 233.641 18.8748  18
  15   3   0 265.068 21.0038  17
  15   3   0 286.903 15.7605  16
  15   3   0 277.240 24.4580  15
  15   3   0 260.599 15.1646  11
  15   3   0 264.467 17.6608  18
  15   3   0 259.711 17.6545   7
 -16  -3   0 69.4143 9.79923  18
 -16  -3   0 51.0978 8.56897  11
 -16  -3   0 53.6263 9.20404  18
 -16  -3   0 53.5505 7.20945  12
 -16  -3   0 53.5988 5.75531   8
 -16  -3   0 59.1219 8.41388  13
 -16  -3   0 63.3067 13.2307  15
  16   3   0 65.4451 8.03231   7
  16   3   0 51.7510 10.3224  17
  16   3   0 59.0948 5.36691  11
  16   3   0 52.9718 5.96086  16
  16   3   0 57.1783 7.50829  18
 -17  -3   0 11.1753 4.20124  12
 -17  -3   0 10.2998 3.23221   8
 -17  -3   0 7.91124 6.87195  15
 -17  -3   0 26.8388 6.58552  13
 -17  -3   0 18.8525 6.11598  18
 -17  -3   0 9.78142 5.14905   7
  17   3   0 13.9217 4.83183  18
  17   3   0 11.2388 3.34802  16
  17   3   0 11.2906 6.97680  17
  17   3   0 8.75911 4.28198   7
  17   3   0 9.70487 8.03831  15
 -18  -3   0 -2.6709 4.30365  13
 -18  -3   0 1.62219 2.63123   8
 -18  -3   0 4.14634 4.90203  18
 -18  -3   0 -4.1545 3.81926   7
 -18  -3   0 0.36664 5.86598  15
 -18  -3   0 1.24521 3.89729  12
  18   3   0 3.70785 3.51264   7
  18   3   0 3.41976 2.87717  16
  18   3   0 7.58937 8.71524  15
  18   3   0 8.92819 7.21440  17
 -19  -3   0 20.6966 6.93215   7
  19   3   0 29.0098 12.2221  15
  18  -4   0 3.02487 5.98056  17
  18  -4   0 8.88340 3.22721  16
 -18   4   0 6.71238 2.88346   8
 -18   4   0 10.1873 4.83665   7
 -18   4   0 3.49730 5.02692  13
 -18   4   0 12.0119 5.10918  12
 -18   4   0 4.89007 3.52209  18
  17  -4   0 28.1374 7.87876  17
  17  -4   0 55.1568 5.56190  16
 -17   4   0 46.6105 7.40551  12
 -17   4   0 43.6985 5.30567   8
 -17   4   0 50.4801 7.05183  18
 -17   4   0 46.3946 6.99741  18
 -17   4   0 46.5453 8.54371  15
 -17   4   0 38.9551 7.76714  13
 -17   4   0 42.5105 6.83625   7
  16  -4   0 30.2759 4.24342  16
  16  -4   0 29.2384 9.04948  15
  16  -4   0 28.0223 6.94762  17
 -16   4   0 32.5063 5.80051  18
 -16   4   0 35.6342 4.34159   8
 -16   4   0 24.9596 5.54168  12
 -16   4   0 29.7912 7.38504  15
 -16   4   0 19.3268 6.11685  13
 -16   4   0 37.1447 6.16670   7
 -16   4   0 21.2837 5.09857  18
 -16   4   0 12.4431 8.81905  15
  15  -4   0 72.5471 5.65125  18
  15  -4   0 75.0354 10.7370  17
  15  -4   0 73.4512 9.10662  16
 -15   4   0 78.8294 8.32690   7
 -15   4   0 85.2917 6.63034   8
 -15   4   0 87.1919 8.07311  18
 -15   4   0 82.8584 10.9033  15
 -15   4   0 79.7393 10.0922  13
 -15   4   0 73.2472 8.79256  12
 -15   4   0 67.7987 7.88204  18
 -15   4   0 61.9500 12.1309  15
  14  -4   0 28.2766 4.00817  16
  14  -4   0 27.1618 4.70336  18
  14  -4   0 33.9148 7.08686  17
 -14   4   0 26.6538 4.72471  18
 -14   4   0 36.8777 8.71867  15
 -14   4   0 28.2173 5.02609  18
 -14   4   0 25.1115 6.18454  13
 -14   4   0 36.2468 4.29667   8
 -14   4   0 30.5011 7.45427  15
 -14   4   0 29.7095 5.40556  12
  13  -4   0 176.281 10.7960  16
  13  -4   0 162.021 14.1333  17
  13  -4   0 164.747 10.2370  18
 -13   4   0 184.559 12.1542  18
 -13   4   0 166.256 11.9509   7
 -13   4   0 177.035 15.9979  15
 -13   4   0 169.149 15.0335  15
 -13   4   0 182.818 10.8722   8
 -13   4   0 169.058 12.5148  12
 -13   4   0 180.831 12.1825  18
 -13   4   0 170.520 13.7168  13
  12  -4   0 2.92495 1.48883  18
  12  -4   0 0.19443 1.93478  16
  12  -4   0 5.31749 4.20912  17
 -12   4   0 1.33154 3.56145  13
 -12   4   0 3.70108 4.02009  15
 -12   4   0 4.92257 4.04341  15
 -12   4   0 1.56167 2.57136   7
 -12   4   0 1.11246 2.27556  18
 -12   4   0 3.70245 2.50940  18
 -12   4   0 1.95888 1.31828  11
 -12   4   0 3.00192 1.29896  11
 -12   4   0 2.14676 2.98992  12
 -12   4   0 7.51879 2.86858   7
 -12   4   0 2.75181 0.88346  14
  11  -4   0 73.1025 5.33077  16
  11  -4   0 70.2179 4.78767  18
  11  -4   0 58.1426 5.02239   8
  11  -4   0 91.2262 8.92449  17
  11  -4   0 52.8857 6.57270  15
 -11   4   0 71.3951 6.88800  12
 -11   4   0 77.1655 6.22734   7
 -11   4   0 73.5025 9.69077  15
 -11   4   0 54.8290 7.30626  13
 -11   4   0 67.7361 9.52275  15
 -11   4   0 59.8069 3.88117  14
 -11   4   0 52.4547 4.33378  11
 -11   4   0 66.2158 5.00571  11
 -11   4   0 68.1780 6.16370  18
 -11   4   0 77.0633 5.34279   8
 -11   4   0 55.8521 5.85118  18
 -11   4   0 74.9090 6.76761   7
  10  -4   0 150.615 8.52909  18
  10  -4   0 142.571 10.1450  15
  10  -4   0 150.864 8.90639  16
  10  -4   0 138.007 8.81500   8
  10  -4   0 162.087 12.0767  17
 -10   4   0 134.812 9.23836   7
 -10   4   0 155.562 8.95972   8
 -10   4   0 123.807 9.32776  18
 -10   4   0 131.114 13.9992  17
 -10   4   0 151.664 10.3055   7
 -10   4   0 131.542 9.95226  12
 -10   4   0 139.938 12.2627  15
 -10   4   0 147.875 8.33428  11
 -10   4   0 155.269 9.06283  16
 -10   4   0 153.201 12.1964  15
 -10   4   0 137.797 7.84725  14
 -10   4   0 131.458 10.9049  13
 -10   4   0 133.685 9.49426  18
   9  -4   0 8.02581 1.92542  16
   9  -4   0 4.68566 1.66586   8
   9  -4   0 5.14203 1.13855  18
   9  -4   0 4.54774 1.39771  18
   9  -4   0 4.06502 2.26388  15
   9  -4   0 4.97304 3.15885  15
   9  -4   0 5.61759 3.24393  17
  -9   4   0 8.33535 1.90581  16
  -9   4   0 7.84386 3.87620  15
  -9   4   0 6.38088 3.15815  17
  -9   4   0 1.23021 2.25628  12
  -9   4   0 6.30115 2.14260  18
  -9   4   0 4.37693 1.15816  14
  -9   4   0 6.63755 1.38342  11
  -9   4   0 5.81297 1.51852  10
  -9   4   0 2.06472 2.24456   7
  -9   4   0 4.90541 1.86505   7
  -9   4   0 2.79444 1.64754   8
  -9   4   0 6.44448 3.76866  15
   8  -4   0 263.225 14.7039  18
   8  -4   0 261.989 15.1921   8
   8  -4   0 303.574 17.4621  17
   8  -4   0 270.504 15.9112  15
   8  -4   0 270.324 14.7365  18
   8  -4   0 274.914 15.2122  16
   8  -4   0 280.278 16.6944  15
  -8   4   0 261.187 15.4113  18
  -8   4   0 271.613 17.6218  15
  -8   4   0 290.175 16.1968  12
  -8   4   0 272.833 15.1158   8
  -8   4   0 283.567 15.5842  18
  -8   4   0 250.069 17.1272  17
  -8   4   0 263.279 14.6423  14
  -8   4   0 291.218 15.2042  16
  -8   4   0 273.621 15.9086   7
  -8   4   0 297.249 14.7351  10
  -8   4   0 278.985 17.4528  15
  -8   4   0 262.104 14.6084  11
   7  -4   0 53.1113 3.46056  18
   7  -4   0 53.9667 3.13659  18
   7  -4   0 49.8065 4.40079  15
   7  -4   0 48.0380 3.97174  16
   7  -4   0 56.8345 5.32201  15
   7  -4   0 48.8031 3.94006   8
   7  -4   0 52.5141 5.62673  17
  -7   4   0 53.1242 3.65136  14
  -7   4   0 49.1044 4.04124  18
  -7   4   0 46.2501 3.71365  16
  -7   4   0 48.5963 4.08460  18
  -7   4   0 45.0581 5.29493  17
  -7   4   0 54.0908 4.87450  12
  -7   4   0 55.9290 5.79497  15
  -7   4   0 47.4693 3.60665   7
  -7   4   0 51.9628 3.82177   8
  -7   4   0 50.7069 5.91931  15
   6  -4   0 339.012 18.7648  17
   6  -4   0 321.809 17.5286  15
   6  -4   0 319.983 18.2547  15
   6  -4   0 321.791 17.5462  16
   6  -4   0 332.485 16.6684  18
   6  -4   0 324.079 17.5560   8
   6  -4   0 327.796 16.8641  18
  -6   4   0 307.692 17.2871  14
  -6   4   0 313.862 17.3843  18
  -6   4   0 313.127 17.4186   7
  -6   4   0 309.396 19.2173  11
  -6   4   0 300.187 17.9799  12
  -6   4   0 305.813 17.3615   8
  -6   4   0 301.884 18.6050  15
  -6   4   0 340.021 18.7910  15
  -6   4   0 353.211 17.0547  10
  -6   4   0 334.021 19.0468  17
  -6   4   0 314.178 17.3495  18
  -6   4   0 335.474 17.3094  16
  -6   4   0 333.148 17.0450   7
   5  -4   0 1197.42 58.4872  15
   5  -4   0 1171.39 57.9099  18
   5  -4   0 1122.79 59.3763  17
   5  -4   0 1122.18 58.9890  15
   5  -4   0 1193.61 58.7724  16
   5  -4   0 1161.64 57.7657  18
   5  -4   0 1159.06 58.1498  10
  -5   4   0 1198.76 59.7422  17
  -5   4   0 1064.32 58.2333  18
  -5   4   0 1213.12 58.4801  16
  -5   4   0 1102.68 58.5357   8
  -5   4   0 1087.33 58.9446  12
  -5   4   0 1143.87 59.3482  15
  -5   4   0 1125.95 58.0207   7
  -5   4   0 1191.54 58.1978   7
  -5   4   0 1128.25 58.6069  14
  -5   4   0 1115.23 58.3011  18
  -5   4   0 1049.37 59.2371  11
  -5   4   0 1071.14 59.2051  15
   4  -4   0 102.991 6.50178  16
   4  -4   0 98.5468 6.67197  15
   4  -4   0 100.422 5.49987  18
   4  -4   0 100.108 6.78652  17
   4  -4   0 99.1272 5.72057  10
   4  -4   0 97.4229 6.07268  15
   4  -4   0 105.943 5.41178  18
  -4   4   0 94.0894 5.65578  18
  -4   4   0 104.197 6.64901  15
  -4   4   0 99.2996 6.63239  11
  -4   4   0 105.712 6.78972  15
  -4   4   0 100.814 6.92322  17
  -4   4   0 94.8335 6.17887   8
  -4   4   0 116.892 5.80059  10
  -4   4   0 110.002 6.21946  16
  -4   4   0 96.8620 6.08638  18
  -4   4   0 106.966 6.47363  14
   3  -4   0 104.352 6.91021  11
   3  -4   0 95.8942 6.32731  17
   3  -4   0 96.4908 5.59660  10
   3  -4   0 100.154 5.55463  18
   3  -4   0 104.323 5.52035  18
   3  -4   0 99.2801 6.66371  15
  -3   4   0 109.669 6.47277  17
  -3   4   0 97.8965 6.15830   8
  -3   4   0 91.7980 6.34598  14
  -3   4   0 105.590 6.20579  16
  -3   4   0 106.591 5.81839  18
  -3   4   0 91.6109 5.46928   7
  -3   4   0 110.145 5.67604  10
  -3   4   0 101.163 5.41433   7
  -3   4   0 111.626 6.33869  15
  -3   4   0 90.7844 5.51029  18
  -3   4   0 106.377 6.40982  15
  -3   4   0 102.642 6.77065  11
   2  -4   0 2.55009 1.24686  17
   2  -4   0 1.98981 0.72456  10
   2  -4   0 1.63211 0.91769  18
   2  -4   0 2.35151 0.92326  18
   2  -4   0 0.39989 1.82509  11
  -2   4   0 2.50122 1.75528  11
  -2   4   0 1.67142 0.74167   7
  -2   4   0 2.57901 0.75202  10
  -2   4   0 2.30693 1.71392  15
  -2   4   0 2.59775 1.23334  17
  -2   4   0 -0.3709 1.19678  16
  -2   4   0 3.64146 1.04093  18
  -2   4   0 1.56593 1.53255  15
  -2   4   0 2.61823 1.40366   7
  -2   4   0 3.55302 1.54124  14
  -2   4   0 2.33876 0.79232  18
   1  -4   0 241.254 14.1948  11
   1  -4   0 236.766 13.3182  18
   1  -4   0 252.687 13.4896  18
   1  -4   0 241.284 13.0191  10
   1  -4   0 258.486 14.7657  15
   1  -4   0 249.502 13.2576   7
   1  -4   0 233.931 14.0680  15
   1  -4   0 241.816 12.9333   7
  -1   4   0 263.872 13.9758   7
  -1   4   0 253.900 12.8164   9
  -1   4   0 260.601 13.3158  17
  -1   4   0 240.303 13.9833  14
  -1   4   0 242.147 14.3720  11
  -1   4   0 234.481 13.3571  18
  -1   4   0 260.186 13.1552  13
  -1   4   0 254.130 14.4595  15
  -1   4   0 271.607 13.1796   7
  -1   4   0 242.385 13.4106  18
  -1   4   0 258.996 13.0794  10
  -1   4   0 253.470 14.4600  15
   0  -4   0 127.955 7.58318  18
   0  -4   0 118.555 7.81592   7
   0  -4   0 123.332 9.23454  15
   0  -4   0 123.276 7.01654   7
   0  -4   0 114.098 6.75758  10
   0  -4   0 116.420 6.81308  13
   0  -4   0 122.532 8.20022  11
   0   4   0 132.438 7.24490   7
   0   4   0 125.561 9.04344  15
   0   4   0 129.780 8.38855  11
   0   4   0 136.392 6.92268  12
   0   4   0 127.665 7.51520  18
   0   4   0 121.300 7.80732  14
   0   4   0 139.131 6.78118  13
   0   4   0 127.776 9.23079  15
   0   4   0 129.000 7.56184  18
   0   4   0 123.790 8.71116   7
  -1  -4   0 70.6733 4.14093   9
  -1  -4   0 66.9377 3.95164  10
  -1  -4   0 70.5971 6.49341  15
  -1  -4   0 67.8723 3.93714  13
  -1  -4   0 66.1655 4.07877  12
  -1  -4   0 60.4179 6.89370  15
  -1  -4   0 65.2845 4.50840   7
  -1  -4   0 64.7267 4.82804  18
  -1  -4   0 73.5873 5.12310  18
  -1  -4   0 64.3888 5.54626  11
   1   4   0 78.9347 4.08194  13
   1   4   0 62.1489 5.61756  11
   1   4   0 72.6880 4.97264  17
   1   4   0 68.1054 5.00005  18
   1   4   0 62.7315 6.80808  15
   1   4   0 65.0764 4.76902   7
   1   4   0 72.2350 7.19309  15
   1   4   0 78.1936 5.25550  14
   1   4   0 65.1801 5.94473   7
   1   4   0 72.1755 4.24707  12
   1   4   0 70.8880 5.09495  18
  -2  -4   0 15.7692 2.26368   7
  -2  -4   0 18.7955 4.88618  15
  -2  -4   0 12.3130 2.92444  11
  -2  -4   0 16.0792 2.44195  18
  -2  -4   0 19.6733 1.88090  12
  -2  -4   0 15.5211 3.46611   7
  -2  -4   0 14.6534 2.53675  18
  -2  -4   0 22.0826 4.69878  15
   2   4   0 12.3539 2.75514  11
   2   4   0 16.0863 4.28338  15
   2   4   0 16.8621 1.85640   8
   2   4   0 19.2161 2.68376   7
   2   4   0 16.5421 1.82201  12
   2   4   0 20.9470 3.02110  18
   2   4   0 18.4883 1.92017  13
   2   4   0 15.0107 3.38899   7
   2   4   0 14.9079 2.37684  18
   2   4   0 15.5410 2.75352  17
   2   4   0 23.5965 5.71219  15
  -3  -4   0 34.9809 2.88766  13
  -3  -4   0 46.2219 5.38274   7
  -3  -4   0 38.5700 4.20579  17
  -3  -4   0 38.5286 6.91706  15
  -3  -4   0 36.1313 3.73638   7
  -3  -4   0 35.8272 4.02397  18
  -3  -4   0 39.3352 4.17998  18
  -3  -4   0 36.3725 6.48645  15
  -3  -4   0 41.3829 4.48343  11
  -3  -4   0 36.1894 2.92248  12
   3   4   0 47.9664 5.11084  11
   3   4   0 34.5758 3.89547   7
   3   4   0 42.8927 6.75604  15
   3   4   0 37.3972 4.57549  18
   3   4   0 42.9960 3.23927  13
   3   4   0 34.4067 5.94523  15
   3   4   0 44.5283 5.46909   7
   3   4   0 37.9730 3.05896  12
   3   4   0 37.0850 2.90204   8
   3   4   0 35.2418 4.06059  18
   3   4   0 37.3994 4.27536  17
  -4  -4   0 75.8467 5.35558  13
  -4  -4   0 87.7349 9.86568  15
  -4  -4   0 82.5338 5.21760   8
  -4  -4   0 83.7019 6.65078  18
  -4  -4   0 80.6634 6.14556   7
  -4  -4   0 76.6868 8.93176  15
  -4  -4   0 90.2307 7.62022   7
  -4  -4   0 74.3947 5.21639  12
  -4  -4   0 75.3863 6.34577  18
  -4  -4   0 85.5265 6.98902  17
  -4  -4   0 92.6795 6.91588  11
   4   4   0 77.1152 9.12292  15
   4   4   0 76.6414 6.46115  18
   4   4   0 83.2797 9.57735  15
   4   4   0 92.4618 6.40428   7
   4   4   0 82.5118 6.75347  11
   4   4   0 78.1702 6.42122  18
   4   4   0 93.0948 5.51212  12
   4   4   0 77.4527 5.62591  13
   4   4   0 90.5043 5.22886   8
   4   4   0 86.3531 6.86485  17
   4   4   0 79.0721 7.46224   7
  -5  -4   0 99.8206 7.50148  18
  -5  -4   0 94.1981 6.39196  13
  -5  -4   0 97.7062 8.50655   7
  -5  -4   0 107.617 10.6910  15
  -5  -4   0 97.9873 7.66931  18
  -5  -4   0 105.249 8.00975  17
  -5  -4   0 112.646 7.73880  11
  -5  -4   0 87.6284 6.10512  12
  -5  -4   0 90.0369 7.01069   7
  -5  -4   0 84.7942 5.81698   8
  -5  -4   0 109.103 11.2297  15
   5   4   0 92.6179 10.3275  15
   5   4   0 105.438 10.7475  15
   5   4   0 105.336 7.16753   7
   5   4   0 89.7647 6.55847  13
   5   4   0 92.8611 5.86618   8
   5   4   0 97.7160 8.56525   7
   5   4   0 100.068 6.32751  12
   5   4   0 105.671 7.63815  18
   5   4   0 84.9842 7.61822  17
   5   4   0 97.5296 7.55397  11
   5   4   0 89.7469 7.26409  18
  -6  -4   0 27.9012 3.39982  12
  -6  -4   0 40.3437 5.22627  18
  -6  -4   0 40.0110 7.82210  15
  -6  -4   0 41.7719 7.66230  15
  -6  -4   0 31.2355 4.27175   7
  -6  -4   0 34.9831 5.35210  17
  -6  -4   0 42.8380 5.09237  11
  -6  -4   0 40.8280 5.45026  18
  -6  -4   0 44.8597 6.43834   7
  -6  -4   0 39.4872 4.24666  13
   6   4   0 33.9058 3.52346  12
   6   4   0 49.0796 8.57687  15
   6   4   0 39.6026 4.84526  11
   6   4   0 28.0871 4.80966  17
   6   4   0 38.3977 4.34303  13
   6   4   0 36.2549 7.61415  15
   6   4   0 38.9808 4.48591   7
   6   4   0 31.5500 3.00329   8
   6   4   0 33.6017 4.51529  18
   6   4   0 39.0162 4.84760  18
   6   4   0 38.1609 5.90319   7
  -7  -4   0 671.372 36.6672   7
  -7  -4   0 724.883 37.2173  18
  -7  -4   0 633.394 35.4951  12
  -7  -4   0 702.805 38.3399   7
  -7  -4   0 605.151 40.7817  15
  -7  -4   0 716.173 41.2559  15
  -7  -4   0 717.364 36.1301  13
  -7  -4   0 659.852 35.1321   8
  -7  -4   0 686.322 37.3120  18
   7   4   0 692.148 35.0990   8
   7   4   0 654.120 36.7679  18
   7   4   0 677.474 36.6206  11
   7   4   0 627.455 36.7758  18
   7   4   0 706.295 38.2624   7
   7   4   0 664.260 40.6620  15
   7   4   0 608.476 37.4513  17
   7   4   0 610.077 36.0543  13
   7   4   0 737.847 41.5902  15
   7   4   0 658.433 35.6839  12
   7   4   0 701.499 36.4616   7
  -8  -4   0 56.3200 10.7161  15
  -8  -4   0 57.1528 5.37228  13
  -8  -4   0 63.1361 8.06272  17
  -8  -4   0 66.2197 6.58171  18
  -8  -4   0 53.5136 6.23338  18
  -8  -4   0 54.6545 4.30063   8
  -8  -4   0 67.7790 8.36309   7
  -8  -4   0 67.5576 10.4553  15
  -8  -4   0 52.0013 4.74579  12
  -8  -4   0 52.8328 5.88576   7
  -8  -4   0 51.2916 6.32563  11
   8   4   0 39.0067 5.50716  18
   8   4   0 57.3150 4.13598   8
   8   4   0 51.9196 9.35912  15
   8   4   0 52.0953 5.91761  18
   8   4   0 53.0988 5.50597  11
   8   4   0 46.3098 6.77049  17
   8   4   0 53.3016 9.61555  15
   8   4   0 59.9083 4.84224  12
   8   4   0 57.3586 7.51050   7
   8   4   0 46.1014 5.62763  13
   8   4   0 51.9132 5.41381   7
  -9  -4   0 22.5966 6.69337  15
  -9  -4   0 6.86689 2.34465  12
  -9  -4   0 10.5774 3.09491  11
  -9  -4   0 12.5127 2.35848   8
  -9  -4   0 13.0167 6.23608  15
  -9  -4   0 7.35842 3.03324  18
  -9  -4   0 10.2141 3.05988  13
  -9  -4   0 18.1356 4.46315  18
   9   4   0 15.8297 3.16868   7
   9   4   0 10.8452 3.35000  18
   9   4   0 11.8178 2.36405   8
   9   4   0 6.16160 4.00422   7
   9   4   0 14.5464 3.27541  11
   9   4   0 12.3603 3.55713  18
   9   4   0 5.52489 5.75075  15
   9   4   0 12.7376 4.59524  17
   9   4   0 12.4647 2.44420  14
 -10  -4   0 211.459 15.3661  18
 -10  -4   0 203.347 14.7097   7
 -10  -4   0 221.801 14.2247  13
 -10  -4   0 210.584 12.7162   8
 -10  -4   0 241.676 19.9334  15
 -10  -4   0 212.075 13.4104  12
 -10  -4   0 206.339 20.3340  15
 -10  -4   0 222.696 15.2359  18
  10   4   0 238.047 14.0572  11
  10   4   0 225.196 19.4041  15
  10   4   0 226.669 12.5718   8
  10   4   0 224.299 16.4688  17
  10   4   0 215.803 12.6653  14
  10   4   0 232.718 17.8543   7
  10   4   0 219.966 11.9525  14
  10   4   0 235.334 14.9321  18
  10   4   0 194.447 13.8177   7
 -11  -4   0 3.17078 5.50329  15
 -11  -4   0 0.62506 2.24842  12
 -11  -4   0 0.88293 2.90950  18
 -11  -4   0 -0.8233 1.67514   8
 -11  -4   0 -2.0379 1.93969  11
 -11  -4   0 6.80703 3.48730   7
 -11  -4   0 -2.7791 4.46473  15
 -11  -4   0 2.35829 2.73679  13
 -11  -4   0 1.62424 3.22927  18
  11   4   0 1.01156 2.43992  11
  11   4   0 -3.0934 3.45882   7
  11   4   0 1.44258 1.77235  14
  11   4   0 -0.4757 0.93654  14
  11   4   0 1.81183 4.45958  17
  11   4   0 0.04700 2.51070  18
  11   4   0 1.65332 6.04646  15
  11   4   0 0.59203 1.38727   8
 -12  -4   0 110.373 9.69305  13
 -12  -4   0 124.148 16.9942  15
 -12  -4   0 105.097 10.5816  18
 -12  -4   0 111.676 9.70026  11
 -12  -4   0 131.745 9.26838  12
 -12  -4   0 119.474 8.13598   8
 -12  -4   0 122.981 17.1007  15
 -12  -4   0 137.067 11.1696   7
 -12  -4   0 132.415 11.1670  18
  12   4   0 119.393 7.55511  14
  12   4   0 118.178 6.81585  14
  12   4   0 110.680 11.1926   7
  12   4   0 124.329 16.2993  15
  12   4   0 117.181 8.99399  11
  12   4   0 99.4942 12.0153  17
  12   4   0 139.935 10.6827  18
 -13  -4   0 3.16848 3.25336  13
 -13  -4   0 5.63298 6.02908  15
 -13  -4   0 6.62501 2.47559   8
 -13  -4   0 -0.0162 2.76303  11
 -13  -4   0 2.84501 3.27461  18
 -13  -4   0 1.17401 2.76115  12
 -13  -4   0 -2.2948 2.73938  18
 -13  -4   0 -1.0568 3.33303   7
  13   4   0 5.12686 2.41209  16
  13   4   0 -0.6276 1.41453  14
  13   4   0 4.89997 4.27041   7
  13   4   0 1.60579 2.34916  11
  13   4   0 2.01475 0.95304  14
  13   4   0 1.25946 2.93223  18
  13   4   0 2.43837 6.75465  15
  13   4   0 6.83195 5.12678  17
 -14  -4   0 39.8488 7.37966  18
 -14  -4   0 35.9211 6.81829  18
 -14  -4   0 31.6748 10.2026  15
 -14  -4   0 40.4917 6.06374  12
 -14  -4   0 49.2458 7.69302   7
 -14  -4   0 38.6110 4.73230   8
 -14  -4   0 39.1431 6.57160  13
  14   4   0 50.0718 6.24747  11
  14   4   0 38.6586 5.03752  16
  14   4   0 31.0155 5.86530  18
  14   4   0 47.0047 9.32693  17
  14   4   0 42.8533 3.39387  14
  14   4   0 46.7406 7.84982   7
  14   4   0 72.6898 13.5608  15
 -15  -4   0 -5.1858 3.72619  18
 -15  -4   0 -3.6315 3.10030  13
 -15  -4   0 -1.1611 3.45768   7
 -15  -4   0 2.12458 4.20506  18
 -15  -4   0 1.37329 3.09161  12
 -15  -4   0 -0.8958 6.03245  15
 -15  -4   0 1.57477 2.18972   8
  15   4   0 2.51438 4.28771   7
  15   4   0 1.87311 5.11204  17
  15   4   0 0.33712 2.27835  11
  15   4   0 -0.1668 3.12979  18
  15   4   0 -0.4382 2.51149  16
  15   4   0 -2.7794 6.16233  15
 -16  -4   0 32.1717 6.51135  13
 -16  -4   0 33.4572 7.12494  18
 -16  -4   0 38.6898 6.20026  12
 -16  -4   0 44.9279 8.62924  18
 -16  -4   0 41.1002 5.00296   8
 -16  -4   0 33.0559 6.74136   7
 -16  -4   0 34.8670 10.4983  15
  16   4   0 53.6531 12.2567  15
  16   4   0 28.8670 6.22754   7
  16   4   0 38.8401 6.33859  18
  16   4   0 36.1124 5.05422  16
  16   4   0 47.2953 9.78283  17
  16   4   0 39.6246 4.90087  11
 -17  -4   0 34.3197 9.82935  15
 -17  -4   0 35.8373 7.80483  18
 -17  -4   0 25.0070 6.68022   7
 -17  -4   0 17.7518 4.99856  12
 -17  -4   0 34.0191 7.28036  13
 -17  -4   0 31.5415 4.57372   8
  17   4   0 26.3707 3.88899  11
  17   4   0 28.6860 11.0466  15
  17   4   0 14.5662 7.76858  17
  17   4   0 18.9864 3.99644  16
  17   4   0 27.4596 6.02055  18
  17   4   0 29.0934 6.44428   7
 -18  -4   0 13.6072 3.66380   8
 -18  -4   0 9.49500 5.35678   7
 -18  -4   0 2.17877 3.95108  12
 -18  -4   0 1.25535 6.17300  15
 -18  -4   0 4.73749 4.56093  13
 -18  -4   0 8.16738 5.21406  18
  18   4   0 11.8495 3.62792  16
  18   4   0 10.1310 10.0760  15
  18   4   0 9.63871 4.82690   7
  18   4   0 11.0065 8.04745  17
  18  -5   0 9.50413 3.34216  16
  18  -5   0 4.90568 6.44660  17
 -18   5   0 2.23518 4.52780  12
 -18   5   0 11.3563 3.86177  18
 -18   5   0 9.25400 6.13624  13
 -18   5   0 7.55091 4.50408   7
 -18   5   0 13.5457 3.53630   8
 -18   5   0 5.46535 4.22162  18
  17  -5   0 -1.5339 4.82969  17
  17  -5   0 3.10374 2.90766  16
 -17   5   0 1.47645 4.14215   7
 -17   5   0 10.9662 4.56106  12
 -17   5   0 2.06274 4.65971  13
 -17   5   0 1.62890 3.34400  18
 -17   5   0 5.74665 3.32340  18
 -17   5   0 1.16366 2.46664   8
  16  -5   0 32.5294 4.66315  16
  16  -5   0 30.3318 7.71091  17
 -16   5   0 28.3070 6.49275  15
 -16   5   0 40.1443 6.43244   7
 -16   5   0 34.5966 4.61692   8
 -16   5   0 33.2348 7.31787  13
 -16   5   0 38.9716 6.73790  12
 -16   5   0 55.7076 6.63086  18
 -16   5   0 33.6985 5.52725  18
 -16   5   0 30.9105 8.44228  15
  15  -5   0 14.2417 5.93929  17
  15  -5   0 13.3391 4.64229  15
 -15   5   0 16.2079 4.02648  18
 -15   5   0 13.0735 5.27049  13
 -15   5   0 16.9097 4.49852   7
 -15   5   0 19.8011 3.59039   8
 -15   5   0 18.7457 7.05903  15
 -15   5   0 12.9773 3.95493  18
 -15   5   0 9.34006 5.51509  12
 -15   5   0 6.83136 5.26439  15
  14  -5   0 139.031 13.2174  17
  14  -5   0 116.752 11.0699  15
  14  -5   0 164.673 10.1123  16
 -14   5   0 158.695 9.87388   8
 -14   5   0 153.817 11.1254   7
 -14   5   0 132.766 12.7815  15
 -14   5   0 150.876 10.7120  18
 -14   5   0 137.020 12.5935  13
 -14   5   0 151.376 14.3957  15
 -14   5   0 145.600 10.6867  18
 -14   5   0 140.368 11.3173  12
  13  -5   0 45.8401 5.04053  16
  13  -5   0 37.3165 7.42503  17
  13  -5   0 44.9018 3.32035  18
  13  -5   0 48.4795 6.29069  15
 -13   5   0 56.8144 8.40287  15
 -13   5   0 50.0233 5.65006  18
 -13   5   0 44.5339 5.81569   7
 -13   5   0 52.1254 4.90518   8
 -13   5   0 45.8545 5.73404  18
 -13   5   0 43.7951 6.41263  12
 -13   5   0 38.5897 6.89668  13
 -13   5   0 41.2995 8.24024  15
 -13   5   0 47.9031 6.78428   7
  12  -5   0 14.5825 4.83279  17
  12  -5   0 7.43375 3.55334  15
  12  -5   0 12.4676 2.91278  16
  12  -5   0 9.34434 1.67339  18
 -12   5   0 11.4238 1.45309  14
 -12   5   0 8.47368 4.15396  13
 -12   5   0 8.69438 1.66170  11
 -12   5   0 9.05990 1.56945  11
 -12   5   0 7.27972 2.43766   8
 -12   5   0 3.25552 4.07026  15
 -12   5   0 5.95230 2.83855   7
 -12   5   0 6.30515 2.65758  18
 -12   5   0 6.26612 3.34574  12
 -12   5   0 5.83443 4.62952   7
 -12   5   0 12.6999 5.19707  15
 -12   5   0 8.95868 2.94767  18
  11  -5   0 82.4052 8.64385  17
  11  -5   0 75.3279 6.22549  15
  11  -5   0 76.8924 4.63224  18
  11  -5   0 85.5733 6.09389  16
  11  -5   0 73.5604 5.83893   8
  11  -5   0 76.6352 7.39110  15
 -11   5   0 68.5833 8.33744  13
 -11   5   0 91.6661 6.45112   7
 -11   5   0 81.9527 7.04530   7
 -11   5   0 74.4589 5.83169   8
 -11   5   0 71.8526 4.83314  11
 -11   5   0 73.4928 4.63123  14
 -11   5   0 69.7208 6.11117  18
 -11   5   0 74.7879 9.63983  15
 -11   5   0 76.6170 10.5831  15
 -11   5   0 63.8320 6.96371  12
 -11   5   0 63.1512 5.52182  16
 -11   5   0 71.2970 6.34728  18
  10  -5   0 128.040 7.94763  16
  10  -5   0 111.251 8.76615  15
  10  -5   0 120.735 9.95218  17
  10  -5   0 105.777 7.66297   8
  10  -5   0 118.083 6.53546  18
 -10   5   0 115.656 7.76481   7
 -10   5   0 116.157 6.83783  14
 -10   5   0 117.047 7.64910   8
 -10   5   0 118.900 7.96502  18
 -10   5   0 115.851 6.95591  11
 -10   5   0 108.604 7.44412  11
 -10   5   0 123.636 8.19428  18
 -10   5   0 124.017 10.5222  17
 -10   5   0 115.486 10.2076  15
 -10   5   0 104.907 8.82203  12
 -10   5   0 111.884 9.62214  13
 -10   5   0 115.260 10.0638  15
 -10   5   0 118.090 8.63664   7
 -10   5   0 108.173 7.45419  16
   9  -5   0 2.76684 0.84704  18
   9  -5   0 1.06044 0.63139  18
   9  -5   0 2.82563 1.74951  15
   9  -5   0 0.12933 1.55709   8
   9  -5   0 1.30786 2.27644  15
   9  -5   0 6.72115 3.37257  17
   9  -5   0 3.74662 1.96164  16
  -9   5   0 -2.5910 2.55408  15
  -9   5   0 1.51781 1.18132  14
  -9   5   0 2.54735 1.49503  16
  -9   5   0 -1.8486 2.36097  13
  -9   5   0 4.42821 2.39289   7
  -9   5   0 0.28348 1.46843  11
  -9   5   0 2.95839 1.63006  18
  -9   5   0 -0.8187 1.54360  18
  -9   5   0 3.66438 1.79814   8
  -9   5   0 -0.8986 2.25413  17
  -9   5   0 0.53510 2.87587  15
   8  -5   0 405.886 21.5020  17
   8  -5   0 342.572 19.9898  15
   8  -5   0 352.764 19.3409  15
   8  -5   0 341.151 18.3278  18
   8  -5   0 375.690 19.7477  16
   8  -5   0 365.996 18.2903  18
  -8   5   0 351.084 21.4909  17
  -8   5   0 356.475 19.8250   7
  -8   5   0 383.129 19.3813  16
  -8   5   0 338.926 19.5272  11
  -8   5   0 362.566 19.4237   8
  -8   5   0 378.648 18.9468  10
  -8   5   0 341.491 19.3451   7
  -8   5   0 330.082 19.3065  18
  -8   5   0 365.665 20.4488  12
  -8   5   0 339.783 20.9460  15
  -8   5   0 338.052 20.9461  15
  -8   5   0 348.824 19.1193  14
  -8   5   0 358.730 19.4955  18
   7  -5   0 371.294 20.3790  15
   7  -5   0 377.725 20.8700  16
   7  -5   0 385.234 21.9434  17
   7  -5   0 381.709 20.9547  15
  -7   5   0 370.904 20.8651  11
  -7   5   0 360.387 20.3319  18
  -7   5   0 349.832 21.6115  15
  -7   5   0 368.991 20.5961   7
  -7   5   0 394.737 20.5095  18
  -7   5   0 392.714 21.8499  15
  -7   5   0 400.833 20.6708   8
  -7   5   0 396.783 22.3633  17
  -7   5   0 413.218 20.1397  10
  -7   5   0 404.410 21.4862  12
  -7   5   0 356.322 20.4300  14
  -7   5   0 374.243 20.1157   7
  -7   5   0 386.635 20.4510  16
   6  -5   0 198.542 12.6022  17
   6  -5   0 207.331 11.3332  15
   6  -5   0 209.981 11.8895  15
   6  -5   0 209.312 12.0484  16
   6  -5   0 225.102 11.2160  10
  -6   5   0 184.523 11.5978   8
  -6   5   0 206.962 11.1320   7
  -6   5   0 202.419 12.2186  12
  -6   5   0 190.059 11.2685   7
  -6   5   0 206.264 12.9062  17
  -6   5   0 207.613 12.3760  15
  -6   5   0 211.311 11.7600  14
  -6   5   0 207.147 11.3205  18
  -6   5   0 210.439 12.1174  11
  -6   5   0 207.509 12.4941  15
  -6   5   0 198.531 11.4740  16
  -6   5   0 203.091 11.2730  18
   5  -5   0 218.928 11.9946  15
   5  -5   0 216.714 12.7693  16
   5  -5   0 208.445 12.9555  17
   5  -5   0 213.935 12.4835  15
   5  -5   0 244.559 11.8849  10
  -5   5   0 237.968 13.2966  17
  -5   5   0 223.510 12.9252  11
  -5   5   0 210.725 11.6872   7
  -5   5   0 218.722 11.9170  18
  -5   5   0 209.042 12.3626   8
  -5   5   0 222.526 11.7376   7
  -5   5   0 208.094 12.6229  15
  -5   5   0 226.467 12.6185  14
  -5   5   0 240.248 12.3348  16
  -5   5   0 207.357 11.7496  18
  -5   5   0 214.657 12.7514  15
   4  -5   0 132.544 7.49670  10
   4  -5   0 124.275 8.31946  17
   4  -5   0 134.062 7.21405  18
   4  -5   0 135.864 8.06499  15
   4  -5   0 141.848 7.19942  18
   4  -5   0 139.245 8.50681  15
  -4   5   0 128.273 8.69491  11
  -4   5   0 135.324 7.52290   7
  -4   5   0 136.566 8.45959  14
  -4   5   0 149.346 7.58222  10
  -4   5   0 125.601 8.09628   8
  -4   5   0 119.062 8.15083  15
  -4   5   0 140.732 7.39209   7
  -4   5   0 143.918 8.12777  16
  -4   5   0 132.333 8.22099  15
  -4   5   0 134.997 7.40241  18
  -4   5   0 136.172 7.63914  18
  -4   5   0 143.525 8.67632  17
   3  -5   0 4.40593 1.90376  11
   3  -5   0 6.31126 1.70049  17
   3  -5   0 9.15751 1.25707  18
   3  -5   0 3.54203 2.04149  15
   3  -5   0 6.14646 1.12479  18
   3  -5   0 2.30391 2.11390  15
   3  -5   0 5.38774 1.00610  10
  -3   5   0 8.14420 1.12399   7
  -3   5   0 6.57932 1.34559  18
  -3   5   0 8.04000 1.81633  17
  -3   5   0 6.85714 2.25875  11
  -3   5   0 8.92524 1.82633  16
  -3   5   0 8.27442 1.18535  10
  -3   5   0 7.30865 1.60957   7
  -3   5   0 7.70362 2.11600  15
  -3   5   0 5.78425 1.85486  14
  -3   5   0 9.80660 1.19695  18
  -3   5   0 4.59989 1.94634  15
   2  -5   0 490.556 25.8745  18
   2  -5   0 498.096 26.8787  11
   2  -5   0 467.158 25.5319  10
   2  -5   0 488.733 27.0330  15
   2  -5   0 514.375 25.9036  18
  -2   5   0 519.749 25.6072   7
  -2   5   0 473.301 26.6879  15
  -2   5   0 482.522 26.6505  15
  -2   5   0 444.986 26.5403  14
  -2   5   0 500.572 26.5032  16
  -2   5   0 477.258 27.0562  11
  -2   5   0 550.990 25.6635  10
  -2   5   0 496.370 25.8166  13
  -2   5   0 471.319 25.7287  18
  -2   5   0 516.191 26.3405   7
  -2   5   0 523.462 25.9274  17
   1  -5   0 350.273 18.6608  18
   1  -5   0 331.911 19.6982  15
   1  -5   0 326.093 18.1973  10
   1  -5   0 336.177 18.1377   7
   1  -5   0 373.401 18.9093  18
   1  -5   0 350.066 20.3480  15
   1  -5   0 354.195 18.5927   7
   1  -5   0 361.026 19.7743  11
  -1   5   0 368.652 20.3960  15
  -1   5   0 329.033 19.9218  15
  -1   5   0 327.835 19.7859  11
  -1   5   0 359.108 19.9513   7
  -1   5   0 369.510 18.5600  17
  -1   5   0 361.791 18.3107  13
  -1   5   0 381.054 18.3366  12
  -1   5   0 381.661 18.7111   7
  -1   5   0 335.105 18.7652  18
  -1   5   0 330.972 18.6849  18
  -1   5   0 330.660 19.3328  14
   0  -5   0 2.24260 2.43015  15
   0  -5   0 2.50311 1.07930   7
   0  -5   0 6.65373 3.27381  15
   0  -5   0 2.70635 1.48232  18
   0  -5   0 2.02909 0.87070  13
   0  -5   0 4.79933 2.07126   7
   0  -5   0 1.30975 0.72341  10
   0  -5   0 3.52574 2.18813  11
   0   5   0 3.72524 0.90992  10
   0   5   0 2.76712 1.50798  18
   0   5   0 2.09190 2.04767  11
   0   5   0 2.86298 0.95806  12
   0   5   0 4.34270 1.54582  18
   0   5   0 2.68752 2.96449  15
   0   5   0 1.99412 1.28100   7
   0   5   0 1.98168 1.66984  14
   0   5   0 -0.1405 2.01462   7
   0   5   0 2.95459 0.82839  13
   0   5   0 2.59108 2.70935  15
  -1  -5   0 410.372 23.6743  15
  -1  -5   0 411.281 22.1151  11
  -1  -5   0 391.150 20.3094  12
  -1  -5   0 404.187 21.8455   7
  -1  -5   0 379.366 21.0562  18
  -1  -5   0 421.769 21.4728  18
  -1  -5   0 366.981 20.1850  10
  -1  -5   0 356.847 20.6098   7
  -1  -5   0 382.885 20.1650   9
   1   5   0 401.579 21.1257  17
   1   5   0 412.325 21.0582   7
   1   5   0 352.830 21.9564   7
   1   5   0 356.479 23.1213  15
   1   5   0 397.512 21.3857  18
   1   5   0 413.542 20.4630  12
   1   5   0 404.544 20.2386  13
   1   5   0 358.130 21.3143  14
   1   5   0 389.690 23.7014  15
   1   5   0 395.521 21.3075  18
   1   5   0 383.753 22.1272  11
  -2  -5   0 12.0455 3.25147   7
  -2  -5   0 13.1004 4.13829  15
  -2  -5   0 13.7486 1.67462  12
  -2  -5   0 7.94272 2.20290  18
  -2  -5   0 15.1241 3.27514  11
  -2  -5   0 13.0294 2.20668   7
  -2  -5   0 10.3243 4.29410  15
  -2  -5   0 10.9982 2.59518  18
  -2  -5   0 14.7385 1.50078  13
  -2  -5   0 11.2359 1.83615   9
   2   5   0 12.4513 2.50339  18
   2   5   0 12.1894 2.98428  11
   2   5   0 14.2338 4.59668  15
   2   5   0 11.6230 1.69647  12
   2   5   0 13.0582 2.49255   7
   2   5   0 4.85095 3.66806  15
   2   5   0 15.1397 2.75949  17
   2   5   0 12.4932 2.51318  14
   2   5   0 11.9910 2.44317  18
   2   5   0 10.4372 3.30990   7
  -3  -5   0 35.8054 4.14825  18
  -3  -5   0 43.9197 4.99741  18
  -3  -5   0 35.6512 3.07526  12
  -3  -5   0 39.0362 3.94524   7
  -3  -5   0 46.8549 5.82325   7
  -3  -5   0 55.7410 5.86925  11
  -3  -5   0 40.8020 2.98571  13
  -3  -5   0 35.9625 6.46198  15
  -3  -5   0 49.5388 8.03603  15
   3   5   0 39.2306 5.50095   7
   3   5   0 40.5769 5.19706  11
   3   5   0 36.6673 3.23440  13
   3   5   0 40.8361 3.26766  12
   3   5   0 35.6943 4.46493  17
   3   5   0 45.0487 7.14053  15
   3   5   0 30.5917 4.03982  18
   3   5   0 48.5709 4.41582   7
   3   5   0 34.5559 6.32979  15
   3   5   0 46.6655 3.28346   8
  -4  -5   0 463.314 25.1774  13
  -4  -5   0 502.013 26.8578  18
  -4  -5   0 489.224 26.8804  17
  -4  -5   0 501.371 27.6622   7
  -4  -5   0 489.444 27.0588  11
  -4  -5   0 464.223 26.4645  18
  -4  -5   0 455.328 26.0191   7
  -4  -5   0 465.569 25.2264  12
  -4  -5   0 472.829 29.4937  15
  -4  -5   0 488.240 30.1643  15
   4   5   0 498.042 27.0933  11
   4   5   0 450.550 26.4351  18
   4   5   0 508.756 25.4596  12
   4   5   0 487.378 26.3175   7
   4   5   0 498.303 30.1740  15
   4   5   0 440.647 26.4966  18
   4   5   0 502.004 25.2735   8
   4   5   0 514.802 30.0569  15
   4   5   0 467.611 27.6009   7
   4   5   0 454.849 26.7057  17
   4   5   0 453.494 25.4841  13
  -5  -5   0 193.018 12.4968   7
  -5  -5   0 209.542 16.9004  15
  -5  -5   0 213.066 14.1243   7
  -5  -5   0 223.378 11.7684  13
  -5  -5   0 197.278 13.1722  11
  -5  -5   0 193.626 12.8677  18
  -5  -5   0 217.149 11.6288  12
  -5  -5   0 202.275 16.1582  15
  -5  -5   0 208.602 13.2376  18
  -5  -5   0 208.951 13.5136  17
   5   5   0 176.072 13.8156   7
   5   5   0 205.969 11.7350  12
   5   5   0 216.432 16.4859  15
   5   5   0 200.097 11.9678  13
   5   5   0 203.362 13.2097  11
   5   5   0 205.318 11.4110   8
   5   5   0 199.456 12.5252   7
   5   5   0 174.051 12.9679  17
   5   5   0 208.503 13.0858  18
   5   5   0 214.755 16.7108  15
   5   5   0 186.237 12.7326  18
  -6  -5   0 25.7866 6.80838  15
  -6  -5   0 14.9816 3.34448  18
  -6  -5   0 21.7477 4.41227  17
  -6  -5   0 22.9820 4.24862  18
  -6  -5   0 21.5346 4.02846  11
  -6  -5   0 21.1492 2.88905  12
  -6  -5   0 26.2103 7.15595  15
  -6  -5   0 23.3672 3.12731  13
  -6  -5   0 22.6878 2.69026   8
  -6  -5   0 27.9602 4.14896   7
   6   5   0 21.5826 4.97296   7
   6   5   0 22.0498 4.45759  17
   6   5   0 27.6403 4.51675  11
   6   5   0 16.1757 3.29237  18
   6   5   0 23.6684 3.90853   7
   6   5   0 21.7058 2.53871   8
   6   5   0 24.9671 3.95718  18
   6   5   0 30.2750 6.90858  15
   6   5   0 33.7829 7.07088  15
   6   5   0 27.1402 3.44079  13
  -7  -5   0 93.4905 8.83115   7
  -7  -5   0 105.301 8.78548  17
  -7  -5   0 76.8483 11.4173  15
  -7  -5   0 69.0479 11.1582  15
  -7  -5   0 92.1841 8.01301  18
  -7  -5   0 67.2865 7.17255  11
  -7  -5   0 104.378 6.88379  13
  -7  -5   0 93.2975 7.53829   7
  -7  -5   0 86.9531 5.99048   8
  -7  -5   0 86.8637 6.27324  12
  -7  -5   0 93.5141 8.07451  18
   7   5   0 68.2045 7.06813  18
   7   5   0 88.5047 7.24075   7
   7   5   0 96.2365 8.56136  17
   7   5   0 88.0172 6.35261  12
   7   5   0 92.2072 5.90061   8
   7   5   0 90.7340 7.72724  11
   7   5   0 92.5190 7.72327  18
   7   5   0 101.561 13.3727  15
   7   5   0 114.028 9.74221   7
   7   5   0 75.7819 11.8698  15
  -8  -5   0 162.557 10.1619  13
  -8  -5   0 175.705 25.2665  15
  -8  -5   0 173.613 11.7003  18
  -8  -5   0 122.681 13.8601  11
  -8  -5   0 155.152 11.4714  18
  -8  -5   0 118.624 11.9569   7
  -8  -5   0 166.403 12.3307  17
  -8  -5   0 133.039 17.9530  15
  -8  -5   0 156.513 9.21910   8
   8   5   0 149.483 10.4722   7
   8   5   0 148.116 9.53247   8
   8   5   0 144.034 12.4808   7
   8   5   0 144.203 11.9429  17
   8   5   0 163.319 15.4126  15
   8   5   0 135.410 10.1017  13
   8   5   0 165.886 11.0628  11
   8   5   0 155.389 11.1062  18
   8   5   0 136.164 10.7948  18
   8   5   0 162.625 9.79849  14
   8   5   0 149.177 19.0393  15
  -9  -5   0 380.501 25.3128  18
  -9  -5   0 405.820 22.8864   8
  -9  -5   0 428.034 25.1167  11
  -9  -5   0 421.466 29.7948  15
  -9  -5   0 429.028 24.9315   7
  -9  -5   0 406.904 23.4018  12
  -9  -5   0 401.292 30.3914  15
  -9  -5   0 450.900 25.5855  18
   9   5   0 427.562 22.8123   8
   9   5   0 450.556 24.7944  11
   9   5   0 436.904 26.7396   7
   9   5   0 430.383 23.2955  14
   9   5   0 435.732 25.1221  18
   9   5   0 400.025 26.0525  17
 -10  -5   0 14.0182 4.07226  18
 -10  -5   0 9.23514 6.02944  15
 -10  -5   0 20.1422 2.99768   8
 -10  -5   0 16.9927 4.13695  18
 -10  -5   0 13.9200 3.12345  12
 -10  -5   0 20.8391 7.60142  15
 -10  -5   0 13.1264 4.20265   7
 -10  -5   0 14.7767 3.98663  11
 -10  -5   0 17.7097 3.80876  13
  10   5   0 9.74963 4.62240  17
  10   5   0 17.2484 2.56876   8
  10   5   0 16.3427 2.91295  14
  10   5   0 19.2454 5.49137   7
  10   5   0 14.9834 7.68022  15
  10   5   0 22.1554 4.35580  11
 -11  -5   0 27.5999 5.18880  11
 -11  -5   0 34.8495 4.06686   8
 -11  -5   0 27.8994 4.80292  13
 -11  -5   0 37.9451 4.79065  12
 -11  -5   0 31.5380 5.52033   7
 -11  -5   0 29.0229 6.01679  18
 -11  -5   0 21.1037 7.91931  15
 -11  -5   0 37.8125 6.61820  18
  11   5   0 28.6214 2.90223  14
  11   5   0 31.6003 5.72119  18
  11   5   0 48.2739 6.28176  11
  11   5   0 30.2506 6.62221  17
  11   5   0 38.8210 4.15376  14
  11   5   0 28.9267 6.83951   7
  11   5   0 36.3792 9.86297  15
 -12  -5   0 7.63499 3.14589  12
 -12  -5   0 8.18271 4.20585  18
 -12  -5   0 0.79998 2.83011  13
 -12  -5   0 10.4896 4.24619   7
 -12  -5   0 9.15152 2.62639   8
 -12  -5   0 13.1677 7.62591  15
 -12  -5   0 1.38141 3.15315  18
  12   5   0 13.8536 8.12005  15
  12   5   0 8.59050 1.61218  14
  12   5   0 11.5096 2.56831  14
  12   5   0 1.95541 4.74137  17
  12   5   0 6.54180 4.57687   7
  12   5   0 6.83495 3.36567  11
  12   5   0 6.56491 3.70061  18
 -13  -5   0 224.448 15.7935  13
 -13  -5   0 248.153 15.3288  12
 -13  -5   0 232.096 17.4407  18
 -13  -5   0 232.709 14.0327   8
 -13  -5   0 225.562 22.1159  15
 -13  -5   0 231.001 17.1502  18
 -13  -5   0 228.343 16.6471   7
  13   5   0 248.066 13.5212  14
  13   5   0 225.072 17.7776   7
  13   5   0 223.275 12.6003  14
  13   5   0 220.591 18.4548  17
  13   5   0 213.267 21.7140  15
  13   5   0 244.786 15.3090  11
  13   5   0 247.394 16.7297  18
 -14  -5   0 1.81740 3.29432  13
 -14  -5   0 2.18971 3.19033  18
 -14  -5   0 4.87212 4.04835   7
 -14  -5   0 6.96871 7.68476  15
 -14  -5   0 6.25738 2.50976   8
 -14  -5   0 1.32912 3.66774  18
 -14  -5   0 3.43915 3.11822  12
  14   5   0 2.25436 1.59862  14
  14   5   0 3.15938 2.68621  16
  14   5   0 1.52965 2.61305  11
  14   5   0 8.11133 5.10887   7
  14   5   0 2.08565 3.40648  18
  14   5   0 2.36313 4.99874  17
  14   5   0 -0.9665 6.48166  15
  14   5   0 3.34546 1.10271  14
 -15  -5   0 66.4206 7.60598  12
 -15  -5   0 53.9281 7.71792  13
 -15  -5   0 70.1341 10.5781   7
 -15  -5   0 73.7949 9.95994  18
 -15  -5   0 45.3270 8.57262  18
 -15  -5   0 56.4818 6.06717   8
 -15  -5   0 67.1276 14.3628  15
  15   5   0 76.5917 7.03435  11
  15   5   0 57.5902 9.53536   7
  15   5   0 63.6998 11.1434  17
  15   5   0 87.4147 9.00214  18
  15   5   0 72.5893 14.8745  15
  15   5   0 56.2373 6.76699  16
  15   5   0 70.0982 5.23396  14
 -16  -5   0 12.9256 3.45798   8
 -16  -5   0 20.4118 5.92370   7
 -16  -5   0 13.7829 4.84381  13
 -16  -5   0 9.33357 4.22001  12
 -16  -5   0 14.5612 5.95724  18
 -16  -5   0 9.56573 7.96987  15
  16   5   0 13.2876 8.71518  15
  16   5   0 17.7926 3.97186  16
  16   5   0 15.6794 5.19965  18
  16   5   0 19.7968 3.93739  11
  16   5   0 12.6386 6.72951  17
  16   5   0 7.51507 5.20600   7
 -17  -5   0 59.5266 7.82667  12
 -17  -5   0 43.6326 5.62057   8
 -17  -5   0 28.2775 10.3230  15
 -17  -5   0 67.5476 9.05032  13
 -17  -5   0 43.7139 8.22858   7
 -17  -5   0 68.5858 10.2357  18
  17   5   0 32.0419 7.45881   7
  17   5   0 57.8792 5.87403  11
  17   5   0 57.4060 6.48598  16
  17   5   0 41.2841 10.1522  17
  17   5   0 58.5570 8.60034  18
  17   5   0 50.7158 13.9024  15
 -18  -5   0 -7.3518 3.96281  18
 -18  -5   0 0.81773 4.44864  13
 -18  -5   0 11.6942 7.32698  15
 -18  -5   0 8.35479 4.45013  12
 -18  -5   0 -1.3192 4.48017   7
  18   5   0 -2.6627 2.76887  16
  18   5   0 1.06458 4.97578   7
  18   5   0 0.38536 9.48518  15
  18   5   0 7.03396 7.09673  17
  18   5   0 1.77717 2.79297  11
  18  -6   0 -1.0292 5.32314  17
  18  -6   0 -7.7362 2.96274  16
 -18   6   0 4.00614 2.98195   8
 -18   6   0 -0.4342 3.36911  18
 -18   6   0 6.70934 4.75525  15
 -18   6   0 3.95555 4.26853  12
 -18   6   0 -3.2004 2.44096  18
 -18   6   0 2.90069 3.54152   7
 -18   6   0 1.44217 5.05334  13
  17  -6   0 27.8599 4.57445  16
  17  -6   0 30.9276 8.22069  17
 -17   6   0 19.4561 4.28651  18
 -17   6   0 21.8969 5.68722   7
 -17   6   0 15.1138 5.41473  12
 -17   6   0 17.2399 5.91739  13
 -17   6   0 26.3372 4.46009   8
  16  -6   0 -1.6152 4.80671  17
  16  -6   0 2.47871 2.89592  16
 -16   6   0 12.9665 4.20876   7
 -16   6   0 28.4099 8.48835  15
 -16   6   0 9.65885 3.52881  18
 -16   6   0 4.09891 3.68378  12
 -16   6   0 5.51810 2.80510   8
 -16   6   0 5.69135 5.02125  13
 -16   6   0 10.2418 3.63584  18
  15  -6   0 6.52363 3.10524  15
  15  -6   0 2.16112 4.55579  17
  15  -6   0 0.03322 2.55527  16
 -15   6   0 0.76188 4.93545  15
 -15   6   0 3.24646 4.22802  12
 -15   6   0 -0.5281 2.47819  18
 -15   6   0 3.12106 3.27281   7
 -15   6   0 -2.4242 2.03734   8
 -15   6   0 2.77729 4.33820  13
 -15   6   0 1.56230 2.55861  18
  14  -6   0 6.59250 3.08465  15
  14  -6   0 1.64396 4.50834  17
 -14   6   0 0.67270 2.75376   7
 -14   6   0 -1.8089 2.23722  18
 -14   6   0 1.79500 3.47790  12
 -14   6   0 0.27537 2.26004   8
 -14   6   0 2.20292 3.54299  15
 -14   6   0 -1.4797 4.05926  15
 -14   6   0 -0.2249 3.49850  13
 -14   6   0 2.09572 2.36763  18
  13  -6   0 68.1381 6.08483  16
  13  -6   0 54.7727 5.90139  15
  13  -6   0 44.8492 8.18091  17
 -13   6   0 78.8497 7.15768   7
 -13   6   0 61.8842 4.03998  14
 -13   6   0 58.6574 7.26935  12
 -13   6   0 57.1229 8.41191  13
 -13   6   0 60.9565 6.32856   7
 -13   6   0 56.0203 8.39731  15
 -13   6   0 58.6089 5.77061  18
 -13   6   0 62.3521 5.98609  18
 -13   6   0 60.6526 8.04706  15
 -13   6   0 63.5084 5.64306   8
  12  -6   0 38.8335 4.53253  15
  12  -6   0 34.0511 3.87169  15
  12  -6   0 32.1428 6.25383  17
  12  -6   0 45.2076 5.02475  16
 -12   6   0 44.7588 4.63922   8
 -12   6   0 43.8055 4.86699  18
 -12   6   0 32.6829 5.27998   7
 -12   6   0 29.6132 5.94473  13
 -12   6   0 34.9051 4.18078  16
 -12   6   0 39.9323 4.86933   7
 -12   6   0 30.6578 2.86763  11
 -12   6   0 38.0798 3.27776  11
 -12   6   0 47.3340 7.13283  15
 -12   6   0 32.7499 6.00570  15
 -12   6   0 43.0047 4.55891  18
 -12   6   0 35.0651 3.03480  14
 -12   6   0 38.1257 5.70241  12
  11  -6   0 5.51799 3.85398  17
  11  -6   0 11.3540 2.91804  15
  11  -6   0 14.4601 3.11492  16
 -11   6   0 10.4384 2.27096  11
 -11   6   0 6.13802 1.90043  16
 -11   6   0 15.6157 4.38743  15
 -11   6   0 7.77867 3.89022  13
 -11   6   0 9.26492 2.60872  18
 -11   6   0 7.15113 2.72153   7
 -11   6   0 11.9103 1.91706  14
 -11   6   0 10.4256 2.69161   7
 -11   6   0 5.04656 3.06968  12
 -11   6   0 6.25329 3.87685  15
 -11   6   0 10.4288 2.63566   8
 -11   6   0 12.9222 2.65338  18
  10  -6   0 45.5689 6.78564  17
  10  -6   0 57.7160 5.10054  16
  10  -6   0 48.0267 5.33720  15
  10  -6   0 39.9558 3.77023  15
 -10   6   0 43.5156 3.53855  11
 -10   6   0 51.4775 6.88621  13
 -10   6   0 46.2329 3.81173  14
 -10   6   0 46.9056 6.94671  17
 -10   6   0 49.6489 4.61270   8
 -10   6   0 51.0217 4.67099  18
 -10   6   0 44.7027 4.07920  16
 -10   6   0 41.3656 4.28242  18
 -10   6   0 53.8385 6.58477  15
 -10   6   0 48.7292 6.25935  15
 -10   6   0 42.4398 4.29400  11
 -10   6   0 51.9269 5.21527   7
 -10   6   0 44.6227 5.71353  12
   9  -6   0 17.6735 3.23604  16
   9  -6   0 17.9536 4.34664  17
   9  -6   0 19.9305 2.22454  15
  -9   6   0 13.5993 3.77168  17
  -9   6   0 14.4730 2.42740  18
  -9   6   0 13.2089 3.38425  12
  -9   6   0 15.3771 2.43826  14
  -9   6   0 24.0839 4.33530  15
  -9   6   0 13.6907 2.61343   8
  -9   6   0 19.6867 2.60072  16
  -9   6   0 20.8008 3.09378  11
  -9   6   0 20.4707 3.26347   7
  -9   6   0 21.7489 4.08560  15
  -9   6   0 16.4839 2.40137   7
  -9   6   0 15.4059 2.68452  18
   8  -6   0 218.776 13.2238  16
   8  -6   0 221.266 14.2571  17
   8  -6   0 227.879 11.9243  15
  -8   6   0 218.741 13.0966  11
  -8   6   0 226.416 12.6656  14
  -8   6   0 231.637 12.5915  16
  -8   6   0 210.903 12.6803   7
  -8   6   0 212.321 12.4473  18
  -8   6   0 223.814 14.5505  17
  -8   6   0 219.366 13.5091  15
  -8   6   0 215.960 13.6243  12
  -8   6   0 212.966 12.7308   7
  -8   6   0 208.125 13.6465  15
  -8   6   0 239.692 12.8589   8
  -8   6   0 210.404 12.2918  18
   7  -6   0 290.063 14.7685  15
   7  -6   0 270.264 16.0872  16
   7  -6   0 287.689 15.0686  10
   7  -6   0 276.580 16.7992  17
  -7   6   0 269.665 15.0898  18
  -7   6   0 275.104 15.2957   7
  -7   6   0 272.007 16.2485  15
  -7   6   0 265.991 15.9745  15
  -7   6   0 299.181 15.5112  16
  -7   6   0 286.099 15.2382  18
  -7   6   0 281.479 17.0700  17
  -7   6   0 303.857 15.0919  10
  -7   6   0 299.003 16.4712  12
  -7   6   0 268.343 15.6298   8
  -7   6   0 271.808 15.6713  14
  -7   6   0 257.092 15.9985  11
  -7   6   0 263.788 15.0441   7
   6  -6   0 100.872 7.73897  17
   6  -6   0 97.1112 7.46472  16
   6  -6   0 110.027 6.36094  15
   6  -6   0 108.356 6.62698  15
   6  -6   0 125.826 6.52943  10
  -6   6   0 118.140 6.48010  10
  -6   6   0 117.637 8.11959  17
  -6   6   0 96.0624 7.50415  11
  -6   6   0 103.456 7.02332  15
  -6   6   0 109.192 6.47281   7
  -6   6   0 115.965 6.46303  18
  -6   6   0 97.4760 6.45568  18
  -6   6   0 120.583 7.71472  12
  -6   6   0 114.305 7.18879   8
  -6   6   0 109.733 6.45017   7
  -6   6   0 109.594 7.29816  14
  -6   6   0 101.748 6.79590  16
  -6   6   0 105.138 7.46176  15
   5  -6   0 11.6318 2.52458  17
   5  -6   0 14.7196 1.71999  10
   5  -6   0 15.6047 2.25399  15
   5  -6   0 18.0779 2.70229  15
  -5   6   0 11.0574 2.00808  16
  -5   6   0 13.7465 1.88725   7
  -5   6   0 11.5959 2.21150  15
  -5   6   0 18.3946 3.09370  17
  -5   6   0 10.2661 2.31842  15
  -5   6   0 9.39427 2.12280   8
  -5   6   0 12.4273 1.62188   7
  -5   6   0 15.1252 2.98410  11
  -5   6   0 14.3760 1.63090  18
  -5   6   0 12.8128 1.80555  18
  -5   6   0 11.3391 2.41493  14
   4  -6   0 919.752 49.4057  10
   4  -6   0 980.077 49.2324  18
   4  -6   0 911.185 50.1780  17
   4  -6   0 955.372 49.2107  18
   4  -6   0 997.178 50.5386  15
   4  -6   0 1015.73 50.5987  11
   4  -6   0 1006.56 50.3143  15
  -4   6   0 1053.04 50.3054  16
  -4   6   0 923.853 50.5156  14
  -4   6   0 945.253 50.1997   8
  -4   6   0 1045.03 49.5503  10
  -4   6   0 883.891 49.3322  18
  -4   6   0 931.212 49.2943   7
  -4   6   0 936.266 49.5316  18
  -4   6   0 1031.52 50.6280  17
  -4   6   0 931.929 50.9790  11
  -4   6   0 901.430 50.3203  15
  -4   6   0 964.781 49.7794   7
  -4   6   0 1003.35 50.3137  15
   3  -6   0 1541.16 78.4584  18
   3  -6   0 1511.33 79.6204  11
   3  -6   0 1510.74 79.6420  15
   3  -6   0 1626.54 79.0128  18
   3  -6   0 1427.77 78.2539  10
  -3   6   0 1549.26 79.3767  15
  -3   6   0 1372.03 79.3544  14
  -3   6   0 1563.56 79.0025   7
  -3   6   0 1569.74 80.1300  11
  -3   6   0 1617.87 78.4118  10
  -3   6   0 1604.68 78.2589   7
  -3   6   0 1605.59 79.2997  16
  -3   6   0 1626.35 79.5569  15
  -3   6   0 1456.17 78.3371  18
  -3   6   0 1436.30 78.6295  13
  -3   6   0 1513.61 78.5755  18
  -3   6   0 1591.37 78.8449  17
   2  -6   0 30.5219 4.46616  15
   2  -6   0 31.2919 2.85161  18
   2  -6   0 23.0755 2.68721  18
   2  -6   0 31.9151 4.07307  11
   2  -6   0 27.2621 2.20908  10
  -2   6   0 27.6306 3.77788  14
  -2   6   0 29.6498 2.32309   9
  -2   6   0 32.2981 2.71945  17
  -2   6   0 31.9408 4.42466  15
  -2   6   0 28.4896 3.92002  15
  -2   6   0 29.5119 2.87630  18
  -2   6   0 28.7193 3.52017  16
  -2   6   0 27.2845 2.53425  18
  -2   6   0 28.8995 2.03097   9
  -2   6   0 27.3879 2.25143  10
  -2   6   0 24.3466 4.03483  11
  -2   6   0 34.4136 3.29677   7
  -2   6   0 26.3434 2.44998  13
   1  -6   0 0.35163 1.39657   7
   1  -6   0 -1.5033 2.59100  15
   1  -6   0 0.18814 2.05722  15
   1  -6   0 2.14105 1.34733  18
   1  -6   0 1.90686 0.80757  10
   1  -6   0 1.85159 2.08390  11
   1  -6   0 2.38292 1.33122  18
   1  -6   0 0.28357 0.81138   7
  -1   6   0 1.22570 0.84939  13
  -1   6   0 0.06350 2.26828  15
  -1   6   0 -0.2140 1.05443   7
  -1   6   0 1.98738 1.37308  18
  -1   6   0 -0.6318 1.01450  18
  -1   6   0 0.39920 1.72909  14
  -1   6   0 -1.8239 1.96367  11
  -1   6   0 -0.0829 2.54081  15
  -1   6   0 1.79843 0.89942  10
  -1   6   0 2.31763 1.01006  12
  -1   6   0 -0.2343 1.94554   7
   0  -6   0 353.013 19.7226  10
   0  -6   0 361.255 22.1900  15
   0  -6   0 340.981 19.7876  13
   0  -6   0 410.651 21.9091  11
   0  -6   0 351.837 19.9318   7
   0  -6   0 430.218 23.3597  15
   0  -6   0 418.602 20.9593  18
   0   6   0 403.973 20.9398  18
   0   6   0 371.728 21.6070   7
   0   6   0 365.506 21.8486  11
   0   6   0 402.573 20.4674   7
   0   6   0 363.305 20.6420  18
   0   6   0 422.289 20.0053  12
   0   6   0 382.622 23.1234  15
   0   6   0 356.425 21.1041  14
   0   6   0 352.364 22.4591  15
  -1  -6   0 501.301 24.7998  12
  -1  -6   0 447.119 26.6739  15
  -1  -6   0 486.264 26.7963  11
  -1  -6   0 510.524 28.7663  15
  -1  -6   0 480.746 24.4565   9
  -1  -6   0 439.181 24.6148  10
  -1  -6   0 495.392 26.0500  18
  -1  -6   0 449.582 24.5874  13
  -1  -6   0 453.274 25.0916   7
  -1  -6   0 489.593 26.3867   7
   1   6   0 445.299 26.8049  11
   1   6   0 490.366 28.2975  15
   1   6   0 474.653 25.8788  18
   1   6   0 513.467 24.9730  12
   1   6   0 503.433 25.6380   7
   1   6   0 494.570 26.0737  18
   1   6   0 433.971 26.1278  17
   1   6   0 482.712 26.9118   7
   1   6   0 461.521 26.0721  14
  -2  -6   0 876.030 48.3150  10
  -2  -6   0 1013.96 50.6128   7
  -2  -6   0 990.436 53.0289  15
  -2  -6   0 967.344 50.6459  11
  -2  -6   0 891.452 48.2561  13
  -2  -6   0 917.364 51.5684  15
  -2  -6   0 945.904 49.6112  18
  -2  -6   0 899.702 49.0363   7
  -2  -6   0 968.904 49.9827  18
  -2  -6   0 943.732 48.5976   9
  -2  -6   0 931.576 48.5174  12
   2   6   0 899.949 50.5997  11
   2   6   0 949.938 53.0506  15
   2   6   0 886.773 52.2747  15
   2   6   0 1033.11 49.6542   7
   2   6   0 885.736 50.7473   7
   2   6   0 1022.36 48.7963  12
   2   6   0 962.430 49.8403  14
   2   6   0 922.786 49.6081  17
   2   6   0 947.541 49.8313  18
   2   6   0 957.380 48.5527  13
   2   6   0 965.054 49.9708  18
  -3  -6   0 1015.45 51.8272  12
  -3  -6   0 1056.64 56.9886  15
  -3  -6   0 1040.29 52.2519   9
  -3  -6   0 917.077 52.8919  18
  -3  -6   0 1005.23 52.5894   7
  -3  -6   0 1038.15 53.4527  18
  -3  -6   0 966.355 53.9349   7
  -3  -6   0 1015.78 51.5968  13
  -3  -6   0 1024.85 55.8591  15
   3   6   0 1003.29 52.9818  14
   3   6   0 1003.84 53.2326  18
   3   6   0 987.879 54.4546  18
   3   6   0 948.484 51.9049  13
   3   6   0 1047.50 54.1364  11
   3   6   0 1044.75 53.0162   7
   3   6   0 982.060 56.2400  15
   3   6   0 1062.60 52.0918  12
   3   6   0 1032.32 56.8846  15
   3   6   0 1045.96 52.0304   8
   3   6   0 916.491 54.1768   7
   3   6   0 978.451 53.1459  17
  -4  -6   0 986.076 53.3855  15
  -4  -6   0 970.977 51.1110   7
  -4  -6   0 984.039 50.8032  11
  -4  -6   0 905.011 48.3496  13
  -4  -6   0 999.304 54.4228  15
  -4  -6   0 913.391 50.1797  18
  -4  -6   0 900.612 49.3742   7
  -4  -6   0 853.488 49.7236  18
  -4  -6   0 936.998 48.5350  12
   4   6   0 947.365 50.0550  18
   4   6   0 950.018 49.7618   7
   4   6   0 924.468 50.1600  18
   4   6   0 984.089 49.6541  14
   4   6   0 894.896 51.2065   7
   4   6   0 903.066 48.7705  13
   4   6   0 938.746 53.8367  15
   4   6   0 838.961 49.9528  17
   4   6   0 932.296 48.5971   8
   4   6   0 997.271 48.8268  12
   4   6   0 1019.25 54.0248  15
   4   6   0 973.161 50.8106  11
  -5  -6   0 250.889 16.1108  11
  -5  -6   0 238.409 15.7535  18
  -5  -6   0 245.548 15.6004  18
  -5  -6   0 261.501 14.1956  12
  -5  -6   0 253.810 14.0725  13
  -5  -6   0 273.606 17.1446   7
  -5  -6   0 251.814 18.9239  15
  -5  -6   0 273.855 20.0430  15
  -5  -6   0 252.124 15.2005   7
   5   6   0 258.970 19.4299  15
   5   6   0 255.209 15.6925  18
   5   6   0 218.211 16.5579   7
   5   6   0 270.601 16.3577  12
   5   6   0 242.820 15.8791  17
   5   6   0 252.231 16.2188  11
   5   6   0 266.468 14.1526   8
   5   6   0 230.313 18.8756  15
   5   6   0 277.075 15.1623  14
   5   6   0 235.457 15.6788  18
   5   6   0 244.992 14.4741  13
  -6  -6   0 187.494 10.8337  13
  -6  -6   0 167.532 12.1878  18
  -6  -6   0 178.920 13.3983   7
  -6  -6   0 181.508 11.8676   7
  -6  -6   0 202.311 16.2293  15
  -6  -6   0 159.312 12.2641  18
  -6  -6   0 189.015 12.9859  17
  -6  -6   0 185.484 18.2967  15
  -6  -6   0 186.140 10.7672  12
   6   6   0 184.705 12.3079  18
   6   6   0 194.931 11.5556  14
   6   6   0 177.330 13.7329   7
   6   6   0 164.045 11.0913  13
   6   6   0 179.511 10.9203  12
   6   6   0 203.280 16.8394  15
   6   6   0 156.736 12.0960  18
   6   6   0 201.988 12.8697  11
   6   6   0 184.360 10.6118   8
   6   6   0 186.436 12.0330   7
   6   6   0 180.187 12.8320  17
  -7  -6   0 1.80577 1.72174  12
  -7  -6   0 5.32620 4.77908  15
  -7  -6   0 1.93508 2.81616  17
  -7  -6   0 4.80988 2.64661  18
  -7  -6   0 5.14088 2.71483   7
  -7  -6   0 5.43297 3.10575  18
  -7  -6   0 0.23242 2.58131   7
  -7  -6   0 -3.4583 3.56691  15
  -7  -6   0 -1.6878 1.99242  11
  -7  -6   0 4.27531 2.12190  13
   7   6   0 -0.6291 3.91329  15
   7   6   0 3.88900 1.52318   8
   7   6   0 2.16830 2.19395  18
   7   6   0 4.62918 2.34357   7
   7   6   0 0.45645 2.60873  11
   7   6   0 7.58717 5.56398  15
   7   6   0 5.37356 3.56786  17
   7   6   0 1.53890 1.74011  12
   7   6   0 0.06419 3.18606   7
   7   6   0 1.88836 1.99144  14
   7   6   0 0.77907 1.69102  13
   7   6   0 2.76154 2.52859  18
  -8  -6   0 7.19855 3.10136  18
  -8  -6   0 15.8083 6.63048  15
  -8  -6   0 7.87726 2.29308  12
  -8  -6   0 9.35876 3.25029   7
  -8  -6   0 8.48017 5.47141  15
  -8  -6   0 10.4253 2.73802  13
  -8  -6   0 10.6695 3.83958  18
  -8  -6   0 3.75743 2.91257  11
   8   6   0 10.7417 3.54804  18
   8   6   0 8.84944 4.48432   7
   8   6   0 5.49685 3.10333  11
   8   6   0 8.80467 2.00872   8
   8   6   0 6.05704 2.41861  13
   8   6   0 1.77381 3.69346  17
   8   6   0 8.29055 2.66888  14
   8   6   0 9.35804 3.01647  18
   8   6   0 3.22864 5.52692  15
  -9  -6   0 14.8040 3.97823  18
  -9  -6   0 9.77801 5.98523  15
  -9  -6   0 10.4836 3.55726   7
  -9  -6   0 17.0341 4.31500  18
  -9  -6   0 11.0942 2.48777   8
  -9  -6   0 20.8442 4.36909  11
  -9  -6   0 2.12598 5.50754  15
  -9  -6   0 15.6412 3.36398  13
  -9  -6   0 7.48992 2.54282  12
   9   6   0 13.1008 2.37912   8
   9   6   0 16.2107 4.12472  11
   9   6   0 19.6213 4.60275  18
   9   6   0 14.6136 4.98520  17
   9   6   0 9.06695 6.14517  15
   9   6   0 18.4313 3.39977  14
   9   6   0 10.3049 5.10358   7
 -10  -6   0 172.096 17.2108  15
 -10  -6   0 130.974 10.0650  12
 -10  -6   0 147.620 10.5284  13
 -10  -6   0 156.531 11.9295   7
 -10  -6   0 171.567 12.5973  18
 -10  -6   0 141.203 12.0252  18
 -10  -6   0 140.560 9.63501   8
  10   6   0 178.487 14.3576   7
  10   6   0 162.337 10.2533  14
  10   6   0 178.246 12.4392  18
  10   6   0 145.428 13.2900  17
  10   6   0 153.630 19.5361  15
  10   6   0 142.700 12.2884  11
 -11  -6   0 53.1292 7.39659   7
 -11  -6   0 51.5273 5.11259   8
 -11  -6   0 76.8873 13.4739  15
 -11  -6   0 60.2998 5.86880  12
 -11  -6   0 59.8199 8.89460  18
 -11  -6   0 49.3715 6.14318  13
 -11  -6   0 60.8680 8.23555  18
  11   6   0 54.8588 8.55812  17
  11   6   0 65.3055 12.9765  15
  11   6   0 38.9060 8.01501   7
  11   6   0 50.5218 7.30795  18
  11   6   0 65.1988 5.56936  14
  11   6   0 46.7466 6.70577  11
 -12  -6   0 335.904 27.2120  15
 -12  -6   0 318.147 18.7070   8
 -12  -6   0 276.658 22.1398  18
 -12  -6   0 314.738 19.9901  13
 -12  -6   0 331.535 21.4232   7
 -12  -6   0 345.007 22.0257  18
 -12  -6   0 325.492 19.5112  12
  12   6   0 320.559 23.2309  17
  12   6   0 367.800 21.8332  18
  12   6   0 327.499 20.3385  11
  12   6   0 322.921 27.4720  15
  12   6   0 339.619 18.7970  14
  12   6   0 335.003 17.7889  14
  12   6   0 310.567 22.8072   7
 -13  -6   0 14.3723 3.91030  12
 -13  -6   0 8.61431 3.84447  13
 -13  -6   0 11.9714 3.01567   8
 -13  -6   0 17.7972 6.22272  18
 -13  -6   0 8.36337 4.40713   7
 -13  -6   0 7.67574 4.59213  18
 -13  -6   0 14.5901 7.79261  15
  13   6   0 6.24265 5.89461  17
  13   6   0 13.1185 3.99386  11
  13   6   0 10.0713 2.73470  14
  13   6   0 9.67244 8.46237  15
  13   6   0 14.0861 4.69653  18
  13   6   0 14.5104 1.96830  14
  13   6   0 -2.0283 4.54387   7
 -14  -6   0 125.147 10.2904  12
 -14  -6   0 113.799 8.31489   8
 -14  -6   0 112.854 10.0744  13
 -14  -6   0 95.4032 15.9984  15
 -14  -6   0 113.568 11.9710   7
 -14  -6   0 113.674 11.8255  18
 -14  -6   0 100.061 10.9521  18
  14   6   0 141.176 18.6020  15
  14   6   0 105.660 6.66774  14
  14   6   0 116.599 9.73726  11
  14   6   0 104.726 10.7323  18
  14   6   0 113.323 7.61810  14
  14   6   0 122.686 12.9788   7
 -15  -6   0 38.6908 6.66434  13
 -15  -6   0 35.6901 4.84691   8
 -15  -6   0 48.4347 8.25376   7
 -15  -6   0 48.4495 8.51650  18
 -15  -6   0 33.8452 10.1568  15
 -15  -6   0 35.2491 7.52313  18
 -15  -6   0 54.4019 6.80552  12
  15   6   0 40.9103 5.62971  11
  15   6   0 63.0334 14.3108  15
  15   6   0 42.3744 3.98496  14
  15   6   0 41.0818 8.39048   7
  15   6   0 41.5849 5.64347  16
  15   6   0 42.2911 7.13829  18
  15   6   0 38.3972 3.13466  14
  15   6   0 45.7144 10.2820  17
 -16  -6   0 44.5225 11.3096  15
 -16  -6   0 38.5077 6.22684  12
 -16  -6   0 50.1763 9.00122  18
 -16  -6   0 39.2651 6.80016  13
 -16  -6   0 44.6566 8.29294   7
  16   6   0 34.0974 3.60136  14
  16   6   0 38.8566 7.32452  18
  16   6   0 36.8785 9.64497  17
  16   6   0 52.7833 6.63131  11
  16   6   0 45.2947 6.09782  16
  16   6   0 52.1709 12.9357  15
  16   6   0 56.0669 9.48070   7
 -17  -6   0 -0.4404 6.68537  15
 -17  -6   0 6.47471 5.94394  18
 -17  -6   0 5.70318 3.80328  12
 -17  -6   0 15.4601 5.38360  13
 -17  -6   0 5.56894 5.22445   7
  17   6   0 4.88744 6.49312  17
  17   6   0 -0.9751 9.50288  15
  17   6   0 1.62992 3.29727  16
  17   6   0 1.47643 4.14536  18
  17   6   0 -0.8656 3.18678  11
 -18  -6   0 73.8185 10.0091  13
 -18  -6   0 82.2718 9.42026  12
 -18  -6   0 96.2464 12.0165   7
 -18  -6   0 72.6348 15.3396  15
 -18  -6   0 87.2087 12.0973  18
  18   6   0 98.2190 15.1210  17
  18   6   0 89.6458 8.11422  11
  18   6   0 94.8352 8.50331  16
  18   6   0 84.9284 11.0823   7
  18   6   0 85.3686 17.4513  15
  17  -7   0 14.0294 3.88989  16
  17  -7   0 5.96448 5.79930  17
 -17   7   0 7.66128 5.24049  13
 -17   7   0 15.9353 3.52512  18
 -17   7   0 9.08859 4.87861  12
 -17   7   0 11.5897 4.08357  15
 -17   7   0 12.4181 4.63764   7
 -17   7   0 13.4038 3.66787   8
 -17   7   0 8.04358 3.33050  18
  16  -7   0 2.75405 2.93797  16
  16  -7   0 0.90057 4.89642  17
 -16   7   0 0.18600 2.31935  18
 -16   7   0 4.27386 3.72876   7
 -16   7   0 0.99857 3.77138  12
 -16   7   0 -1.1458 4.03579  15
 -16   7   0 2.69923 2.82756  18
 -16   7   0 2.50734 4.55456  13
 -16   7   0 -2.3937 2.15653   8
  15  -7   0 47.2018 8.94410  17
  15  -7   0 61.3818 6.51917  16
 -15   7   0 64.1858 8.22790  18
 -15   7   0 48.6726 7.52794  12
 -15   7   0 60.7502 10.4105   7
 -15   7   0 75.3713 9.96919  13
 -15   7   0 71.6697 6.31906   8
 -15   7   0 67.5192 6.17001  18
 -15   7   0 53.7258 7.44765  15
  14  -7   0 13.4055 5.40615  17
  14  -7   0 5.18018 3.17846  16
 -14   7   0 10.4829 5.28593  13
 -14   7   0 7.80100 2.84490   8
 -14   7   0 12.3195 3.57701  15
 -14   7   0 6.11485 3.26808   7
 -14   7   0 3.09665 2.50996  18
 -14   7   0 7.59117 2.74638  18
 -14   7   0 7.77156 1.55269  14
 -14   7   0 7.43692 3.97277  15
 -14   7   0 8.52008 4.40677  12
  13  -7   0 5.59753 4.34154  17
 -13   7   0 1.87258 2.24341  18
 -13   7   0 0.60607 2.48938   7
 -13   7   0 2.27289 1.35774  14
 -13   7   0 7.82871 2.70243   7
 -13   7   0 3.02713 3.84048  13
 -13   7   0 4.91300 2.56328   8
 -13   7   0 -3.1827 3.19828  15
 -13   7   0 0.38742 2.02358  18
 -13   7   0 9.81964 4.10174  12
 -13   7   0 2.65812 3.14042  15
  12  -7   0 3.51410 2.74476  16
  12  -7   0 3.56854 3.61127  17
 -12   7   0 -0.5412 2.09849   7
 -12   7   0 1.71876 1.47691  14
 -12   7   0 0.36471 1.35933  11
 -12   7   0 -2.1771 2.75556  15
 -12   7   0 -0.8726 1.74959  18
 -12   7   0 -1.7395 2.05467   7
 -12   7   0 2.06875 3.25669  12
 -12   7   0 1.48689 2.13097  18
 -12   7   0 3.25298 2.00704  16
 -12   7   0 -0.6235 3.43711  13
 -12   7   0 -0.4913 1.97337   8
  11  -7   0 1.42536 3.54049  17
  11  -7   0 6.89382 2.88024  16
 -11   7   0 0.26206 2.07339   7
 -11   7   0 -1.4461 1.79534   8
 -11   7   0 2.75079 1.44156  11
 -11   7   0 -0.1694 1.71396  16
 -11   7   0 6.09475 3.93574  13
 -11   7   0 1.38459 1.87249  11
 -11   7   0 4.89315 3.28427  12
 -11   7   0 -1.6894 2.68692  15
 -11   7   0 2.71174 1.97795   7
 -11   7   0 2.43330 1.83758  18
 -11   7   0 1.66558 1.55104  14
 -11   7   0 2.01118 2.30682  15
 -11   7   0 0.29118 1.72417  18
  10  -7   0 275.761 16.5950  16
  10  -7   0 303.933 18.3099  17
 -10   7   0 307.162 18.7179  17
 -10   7   0 285.073 17.3003  12
 -10   7   0 279.612 16.7103  15
 -10   7   0 283.297 15.7859  16
 -10   7   0 255.089 15.9448  11
 -10   7   0 290.835 15.6414  14
 -10   7   0 253.485 15.2470   7
 -10   7   0 261.329 16.0893   7
 -10   7   0 262.271 15.5401  18
 -10   7   0 284.317 15.4916  18
 -10   7   0 297.931 16.0762   8
 -10   7   0 247.780 17.7639  13
   9  -7   0 725.539 40.2229  16
   9  -7   0 828.291 41.6056  17
  -9   7   0 790.405 40.8959  12
  -9   7   0 784.857 39.0909  18
  -9   7   0 730.442 40.0391  16
  -9   7   0 781.060 39.5478  14
  -9   7   0 770.237 41.9924  17
  -9   7   0 747.777 40.0625  11
  -9   7   0 707.065 38.9660   7
  -9   7   0 790.769 39.2477  18
  -9   7   0 727.248 40.0163  15
  -9   7   0 704.026 39.4760   7
  -9   7   0 654.403 39.7856  15
   8  -7   0 397.935 22.1119  10
   8  -7   0 363.653 23.2189  16
   8  -7   0 452.493 24.3557  17
  -8   7   0 434.953 23.2286  15
  -8   7   0 444.049 22.5427   7
  -8   7   0 443.873 22.7169  16
  -8   7   0 410.311 22.1651  18
  -8   7   0 436.810 24.6291  17
  -8   7   0 429.793 22.9288  14
  -8   7   0 407.398 23.3920  11
  -8   7   0 396.428 22.3061   7
  -8   7   0 400.902 22.6690  18
  -8   7   0 401.435 22.8103   8
   7  -7   0 43.7765 3.36030  10
   7  -7   0 47.6362 5.13195  17
  -7   7   0 39.0416 4.81368  11
  -7   7   0 44.9105 3.41369  18
  -7   7   0 33.0309 3.20784  18
  -7   7   0 47.3545 4.25291   8
  -7   7   0 41.7817 4.45424  15
  -7   7   0 37.5712 4.84116  12
  -7   7   0 39.7652 3.75411  15
  -7   7   0 46.2476 4.40515  14
  -7   7   0 43.4193 3.78727  16
  -7   7   0 39.9847 3.46861   7
  -7   7   0 48.3230 4.98011  17
   6  -7   0 39.1093 2.94176  15
   6  -7   0 37.6495 4.45271  17
   6  -7   0 39.8653 3.18950  10
  -6   7   0 43.4272 4.50110  17
  -6   7   0 36.7356 3.10938   7
  -6   7   0 43.9049 4.26280  15
  -6   7   0 33.3402 3.31118   7
  -6   7   0 40.9891 3.06852  18
  -6   7   0 42.5470 3.65572  16
  -6   7   0 40.6079 3.15982  18
  -6   7   0 47.5178 3.17390  10
  -6   7   0 36.3760 4.29746  14
  -6   7   0 38.4405 4.76953  11
  -6   7   0 42.6662 4.21327   8
  -6   7   0 42.5243 3.87555  15
   5  -7   0 58.3537 4.69808  15
   5  -7   0 62.2304 5.10546  17
   5  -7   0 57.4192 3.93330  10
   5  -7   0 56.6498 4.93798  15
  -5   7   0 62.7784 3.86798  18
  -5   7   0 56.7215 5.06809  17
  -5   7   0 56.5764 3.78848   7
  -5   7   0 59.6723 3.92548  10
  -5   7   0 59.8522 4.93265   8
  -5   7   0 55.0012 4.87780  15
  -5   7   0 55.5167 4.39962   7
  -5   7   0 62.6753 4.64671  16
  -5   7   0 59.1975 5.63456  11
  -5   7   0 60.9381 5.23578  14
  -5   7   0 54.0637 3.95249  18
   4  -7   0 223.763 11.8726  18
   4  -7   0 208.927 11.9240  10
   4  -7   0 218.966 13.2495  15
   4  -7   0 221.573 13.3091  11
   4  -7   0 226.054 13.5014  15
   4  -7   0 226.173 11.8308  18
  -4   7   0 228.313 11.9674  18
  -4   7   0 208.150 12.7787  16
  -4   7   0 220.454 12.7410   7
  -4   7   0 212.362 13.0883  15
  -4   7   0 197.830 12.3479  13
  -4   7   0 225.848 13.3878  14
  -4   7   0 244.396 12.1193  10
  -4   7   0 208.345 13.0666  15
  -4   7   0 230.810 13.3592  17
  -4   7   0 222.313 13.9467  11
  -4   7   0 226.380 13.0038   8
   3  -7   0 261.151 16.5592  18
   3  -7   0 261.135 15.0793  10
   3  -7   0 294.174 17.0768  15
   3  -7   0 288.860 15.4541  18
   3  -7   0 293.721 16.8686  11
  -3   7   0 282.318 15.0723   9
  -3   7   0 274.011 15.3109   9
  -3   7   0 312.433 15.3179  10
  -3   7   0 264.717 15.4179  13
  -3   7   0 266.333 16.9463  15
  -3   7   0 288.947 16.6563  14
  -3   7   0 294.204 15.6302  17
  -3   7   0 285.821 15.5981  18
  -3   7   0 285.006 16.6759  15
  -3   7   0 295.766 15.2455   7
  -3   7   0 293.320 17.1056   7
  -3   7   0 308.942 16.3901  16
  -3   7   0 264.188 17.1160  11
  -3   7   0 292.915 15.3523  18
   2  -7   0 64.8470 5.60512  15
   2  -7   0 61.0692 4.36007  18
   2  -7   0 58.9738 5.52663  11
   2  -7   0 57.3478 4.39641  18
   2  -7   0 59.4445 6.24186  15
  -2   7   0 56.4524 6.35344  15
  -2   7   0 64.5677 4.13701   7
  -2   7   0 46.0473 5.49625  15
  -2   7   0 66.6063 3.90987  12
  -2   7   0 49.3725 3.19099   9
  -2   7   0 55.8983 5.33026   7
  -2   7   0 58.5667 4.52192  18
  -2   7   0 57.7796 4.03273  17
  -2   7   0 58.7692 5.89037  11
  -2   7   0 59.5154 5.18276  16
  -2   7   0 56.6638 4.18939  18
  -2   7   0 56.4706 3.39468   9
  -2   7   0 54.0863 5.35769  14
  -2   7   0 58.3191 3.92142  13
  -2   7   0 61.1547 3.83163  10
   1  -7   0 399.584 22.2469  11
   1  -7   0 390.490 20.5397   7
   1  -7   0 359.056 19.9964  10
   1  -7   0 371.234 22.2316  15
   1  -7   0 374.443 20.6552  18
   1  -7   0 387.747 20.9892  18
   1  -7   0 383.416 23.1117  15
  -1   7   0 377.213 21.0232  18
  -1   7   0 397.199 20.2110  12
  -1   7   0 388.788 21.7649  14
  -1   7   0 374.036 20.5142   7
  -1   7   0 398.898 20.8804  18
  -1   7   0 395.312 20.0290  13
  -1   7   0 359.862 21.7925   7
  -1   7   0 352.684 22.2112  11
  -1   7   0 351.265 22.4648  15
  -1   7   0 413.438 20.1951  10
  -1   7   0 400.681 23.4452  15
   0  -7   0 16.7569 2.78441  18
   0  -7   0 17.1495 1.79774  10
   0  -7   0 18.9485 2.23001   7
   0  -7   0 14.7384 1.83905  13
   0  -7   0 18.3219 4.17034  15
   0  -7   0 13.8350 3.20689  11
   0  -7   0 18.8839 3.28298   7
   0  -7   0 20.4511 4.87254  15
   0   7   0 16.9564 1.78006  13
   0   7   0 21.0926 3.04592  18
   0   7   0 15.4489 2.67843  18
   0   7   0 17.6293 4.45702  15
   0   7   0 24.6129 5.48541  15
   0   7   0 18.1119 2.05881  12
   0   7   0 17.4843 4.01462  11
   0   7   0 13.2022 2.98753  14
   0   7   0 19.6342 3.96922   7
   0   7   0 18.1023 2.61812   7
  -1  -7   0 0.53535 0.96285  13
  -1  -7   0 0.81995 0.57361   9
  -1  -7   0 -0.1438 3.09072  15
  -1  -7   0 0.42639 1.03460  12
  -1  -7   0 0.87719 1.61727  18
  -1  -7   0 2.08318 1.46578   7
  -1  -7   0 2.74394 1.46833  18
  -1  -7   0 -0.5582 2.05893  11
  -1  -7   0 2.01546 2.40842   7
  -1  -7   0 1.07984 0.88663  10
   1   7   0 2.59313 1.81368  18
   1   7   0 -0.2479 1.05443  12
   1   7   0 -0.9423 1.60518  18
   1   7   0 -3.0717 2.20520   7
   1   7   0 1.27539 1.67023  17
   1   7   0 1.52384 1.63310   7
   1   7   0 0.60453 0.92956  13
   1   7   0 2.80279 2.14734  14
   1   7   0 3.01887 3.45295  15
   1   7   0 7.08224 3.91003  15
   1   7   0 0.44931 2.58087  11
  -2  -7   0 146.926 9.02411  10
  -2  -7   0 168.065 11.4030   7
  -2  -7   0 155.922 13.7663  15
  -2  -7   0 167.453 10.8419  18
  -2  -7   0 154.729 12.0086  15
  -2  -7   0 173.431 10.0024   7
  -2  -7   0 163.165 10.4644  18
  -2  -7   0 167.655 9.05486  13
  -2  -7   0 167.422 9.23561   9
  -2  -7   0 156.043 11.3538  11
  -2  -7   0 173.934 9.33088  12
   2   7   0 173.286 9.33846  13
   2   7   0 157.922 10.4304  17
   2   7   0 171.381 10.9049  14
   2   7   0 169.115 9.53912  12
   2   7   0 161.832 10.8238  18
   2   7   0 154.538 11.8947   7
   2   7   0 145.837 13.5333  15
   2   7   0 179.502 10.5435   7
   2   7   0 167.288 10.7874  18
   2   7   0 158.988 13.3089  15
   2   7   0 161.317 11.7388  11
  -3  -7   0 78.6182 8.35035  15
  -3  -7   0 71.2156 6.25350  18
  -3  -7   0 71.5830 6.06813  18
  -3  -7   0 61.6143 4.86142   9
  -3  -7   0 63.8794 4.32247  13
  -3  -7   0 71.3309 4.71560  12
  -3  -7   0 71.1202 6.78431  11
  -3  -7   0 68.3550 5.58804   7
  -3  -7   0 80.2892 7.22266   7
  -3  -7   0 69.4239 9.68721  15
   3   7   0 70.7748 4.91878   8
   3   7   0 58.9513 4.66477  13
   3   7   0 71.9285 6.14821  14
   3   7   0 70.9884 4.88844  12
   3   7   0 63.8695 6.24583  18
   3   7   0 65.5633 6.97686  11
   3   7   0 82.8014 10.5551  15
   3   7   0 74.5162 6.27425  17
   3   7   0 63.3232 7.63797   7
   3   7   0 71.5437 9.77248  15
   3   7   0 75.4144 5.98202   7
   3   7   0 68.1777 6.26183  18
  -4  -7   0 52.2215 4.98653   7
  -4  -7   0 50.2693 3.96669  12
  -4  -7   0 43.3973 8.21819  15
  -4  -7   0 47.3089 5.45258  18
  -4  -7   0 58.5154 4.62097   9
  -4  -7   0 59.3845 6.14958  11
  -4  -7   0 50.1312 3.72674  13
  -4  -7   0 45.6439 5.25328  18
  -4  -7   0 41.4650 7.54390  15
  -4  -7   0 54.4591 6.83257   7
   4   7   0 51.0727 5.57420  18
   4   7   0 40.5104 8.30557  15
   4   7   0 43.7156 5.41762  17
   4   7   0 49.5295 6.43122  11
   4   7   0 47.8057 4.13225  13
   4   7   0 60.8501 5.47228   7
   4   7   0 51.1594 5.63687  18
   4   7   0 53.6795 7.24557   7
   4   7   0 62.8647 10.0877  15
   4   7   0 54.1591 5.39381  14
  -5  -7   0 2.90391 2.69104  11
  -5  -7   0 9.63802 2.56863   9
  -5  -7   0 7.55835 3.52990   7
  -5  -7   0 6.49380 2.57646  18
  -5  -7   0 9.50388 5.51573  15
  -5  -7   0 8.61051 5.43933  15
  -5  -7   0 13.1221 3.15462   7
  -5  -7   0 6.69992 2.51506  18
  -5  -7   0 9.67149 2.04464  12
  -5  -7   0 9.50790 1.86063  13
   5   7   0 6.08927 1.93200  12
   5   7   0 15.6939 4.06444  11
   5   7   0 5.64681 1.71503   8
   5   7   0 9.19389 3.13244  18
   5   7   0 7.17941 2.64129   7
   5   7   0 8.56260 2.72942  18
   5   7   0 9.68835 3.03129  14
   5   7   0 12.6009 5.66761  15
   5   7   0 2.77859 3.52834   7
   5   7   0 4.37706 4.30304  15
   5   7   0 11.5534 3.48673  17
   5   7   0 6.56585 1.98240  13
  -6  -7   0 1.56122 2.54277  18
  -6  -7   0 -0.9689 3.76209  15
  -6  -7   0 0.92310 2.11207   7
  -6  -7   0 0.12116 1.48777  12
  -6  -7   0 1.07978 2.42490  11
  -6  -7   0 0.35338 2.82870   7
  -6  -7   0 -2.5147 1.65093  18
  -6  -7   0 -0.7194 4.15079  15
  -6  -7   0 -1.6939 1.71685   9
  -6  -7   0 1.41839 1.52817  13
   6   7   0 -2.1367 2.32201  11
   6   7   0 0.24163 2.24938  18
   6   7   0 -0.4641 1.44135  13
   6   7   0 -1.5895 4.09642  15
   6   7   0 -0.4414 1.26365   8
   6   7   0 4.58440 1.80861  12
   6   7   0 0.97666 3.36471   7
   6   7   0 5.39118 3.25115  17
   6   7   0 0.26230 2.04956  14
   6   7   0 -2.9461 3.72867  15
   6   7   0 2.96618 2.52826  18
   6   7   0 -0.4965 1.61133   7
  -7  -7   0 876.157 54.3341  15
  -7  -7   0 958.453 46.5050  13
  -7  -7   0 883.634 48.8451  11
  -7  -7   0 832.115 46.2707  12
  -7  -7   0 924.522 53.0357  15
  -7  -7   0 892.961 47.7269   9
  -7  -7   0 827.519 47.5279   7
  -7  -7   0 930.665 48.5046  18
  -7  -7   0 858.047 48.7598  18
   7   7   0 874.879 46.1760   8
   7   7   0 841.554 48.3742  18
   7   7   0 906.365 53.2937  15
   7   7   0 821.770 49.7822   7
   7   7   0 800.225 48.6044  17
   7   7   0 850.588 53.4706  15
   7   7   0 978.187 47.4114  14
   7   7   0 884.712 48.7584  11
   7   7   0 928.781 48.4775  18
  -8  -7   0 25.3551 3.71086  13
  -8  -7   0 29.2515 8.24538  15
  -8  -7   0 32.2264 5.78296  18
  -8  -7   0 24.2769 3.65051  12
  -8  -7   0 24.6095 4.70776   7
  -8  -7   0 32.6743 5.11936   9
   8   7   0 30.1416 8.62582  15
   8   7   0 31.4146 4.38974  13
   8   7   0 23.1709 5.54579  17
   8   7   0 29.2661 4.27342  14
   8   7   0 27.5886 6.25122   7
   8   7   0 21.7384 4.36667  18
   8   7   0 29.0059 5.72932  11
   8   7   0 31.2561 5.52971  18
  -9  -7   0 28.8054 5.68460  18
  -9  -7   0 32.0138 4.38181  13
  -9  -7   0 28.9017 8.56136  15
  -9  -7   0 17.1602 3.33154  12
  -9  -7   0 19.3428 4.63552   7
  -9  -7   0 29.0356 6.60827  18
   9   7   0 25.2646 8.33393  15
   9   7   0 27.9400 4.26836  14
   9   7   0 31.1900 5.75814  18
   9   7   0 24.8226 5.09916  11
   9   7   0 23.9875 6.00478  17
   9   7   0 25.8107 6.75215   7
 -10  -7   0 89.1135 8.93766  18
 -10  -7   0 87.2649 8.73428   7
 -10  -7   0 81.4990 7.35566  13
 -10  -7   0 67.1792 12.3850  15
 -10  -7   0 102.262 9.61603  18
 -10  -7   0 90.1504 7.11645  12
  10   7   0 78.4481 8.92863  18
  10   7   0 74.4675 14.2275  15
  10   7   0 103.361 11.1862   7
  10   7   0 93.8470 7.45193  14
  10   7   0 82.0053 10.7153  17
  10   7   0 80.0146 8.51585  11
 -11  -7   0 76.8568 7.45691  13
 -11  -7   0 108.026 9.46012   7
 -11  -7   0 79.2541 14.1378  15
 -11  -7   0 62.5335 8.64914  18
 -11  -7   0 66.2324 8.89206  18
 -11  -7   0 82.0009 7.06464  12
  11   7   0 87.4857 7.25785  14
  11   7   0 101.816 9.66230  18
  11   7   0 86.7171 15.3569  15
  11   7   0 89.6576 11.4619  17
  11   7   0 87.8898 11.8852   7
  11   7   0 84.6965 8.69562  11
 -12  -7   0 5.32943 4.02406   7
 -12  -7   0 -1.9791 2.20649  12
 -12  -7   0 -3.4040 2.48385  13
 -12  -7   0 -3.2457 2.77999  18
 -12  -7   0 -2.8845 3.27645  18
 -12  -7   0 0.34855 6.08906  15
  12   7   0 -4.1199 6.35092  15
  12   7   0 0.88264 4.32575  17
  12   7   0 -2.8382 3.82043   7
  12   7   0 2.77119 3.24008  11
  12   7   0 5.35457 4.07438  18
  12   7   0 4.77704 2.78710  14
 -13  -7   0 153.419 17.9577  15
 -13  -7   0 146.576 13.3041  18
 -13  -7   0 139.765 12.5095   7
 -13  -7   0 148.785 10.9450  12
 -13  -7   0 143.748 12.8725  18
 -13  -7   0 162.425 11.6157  13
  13   7   0 149.081 19.8383  15
  13   7   0 133.825 8.64754  14
  13   7   0 118.301 14.1316  17
  13   7   0 156.212 9.98703  14
  13   7   0 153.850 11.9277  11
  13   7   0 116.707 13.5913   7
  13   7   0 149.927 12.8978  18
 -14  -7   0 31.8145 10.2301  15
 -14  -7   0 40.0778 5.78313  12
 -14  -7   0 29.8689 7.26433  18
 -14  -7   0 40.8680 6.27084  13
 -14  -7   0 35.8246 7.07775   7
  14   7   0 42.2318 9.37967  17
  14   7   0 36.1427 8.46695   7
  14   7   0 43.7672 13.3822  15
  14   7   0 46.4210 6.72685  11
  14   7   0 47.1723 7.81079  18
  14   7   0 46.6294 4.98191  14
 -15  -7   0 64.0411 9.58660   7
 -15  -7   0 43.4359 8.11558  18
 -15  -7   0 52.0779 6.78921  12
 -15  -7   0 44.0379 6.91849  13
 -15  -7   0 68.1984 13.7589  15
  15   7   0 60.0014 11.4444   7
  15   7   0 51.7862 8.11284  18
  15   7   0 52.9874 10.1605  17
  15   7   0 48.5976 5.00017  14
  15   7   0 61.9935 7.65855  11
  15   7   0 48.5560 13.4290  15
 -16  -7   0 45.5913 8.86719  18
 -16  -7   0 24.5432 6.61276   7
 -16  -7   0 25.4956 5.95007  13
 -16  -7   0 12.6762 8.46491  15
 -16  -7   0 15.8004 4.73830  12
  16   7   0 10.5803 7.05412  17
  16   7   0 41.6771 7.17627  18
  16   7   0 19.6968 4.50066  16
  16   7   0 37.1997 8.31210   7
  16   7   0 14.1780 10.2120  15
  16   7   0 26.6642 5.29226  11
  16   7   0 23.1097 2.98090  14
 -17  -7   0 4.25233 5.03528   7
 -17  -7   0 6.80032 4.74864  13
 -17  -7   0 3.14450 6.40740  15
 -17  -7   0 10.0358 5.71251  18
 -17  -7   0 4.37694 4.08838  12
  17   7   0 18.7777 11.7782  15
  17   7   0 8.99806 3.85544  16
  17   7   0 2.09306 4.45479  18
  17   7   0 14.2621 8.19757  17
  17   7   0 2.59851 6.19379   7
  17   7   0 0.79730 3.49621  11
  17  -8   0 11.5515 6.24826  17
 -17   8   0 9.79570 5.71298  13
 -17   8   0 10.9450 5.55234  12
 -17   8   0 10.2652 4.27880   7
 -17   8   0 7.70974 2.59245  18
  16  -8   0 12.2654 5.80128  17
 -16   8   0 6.39938 2.60060  18
 -16   8   0 6.00752 3.90154   7
 -16   8   0 10.2321 3.45410   8
 -16   8   0 17.5767 5.37922  12
 -16   8   0 4.44919 2.20445  18
 -16   8   0 10.6490 5.50576  13
  15  -8   0 7.74034 5.25503  17
 -15   8   0 8.49789 2.56100  18
 -15   8   0 14.9130 5.17431  12
 -15   8   0 15.8574 4.31752   7
 -15   8   0 7.00281 2.93823   8
 -15   8   0 9.12029 2.71168  18
 -15   8   0 6.58341 4.71927  13
 -15   8   0 11.5515 1.73081  14
 -15   8   0 9.82599 2.79611  15
  14  -8   0 47.8315 8.15311  17
 -14   8   0 36.7867 3.70519  15
 -14   8   0 46.8494 5.33412   8
 -14   8   0 39.9539 8.48811  13
 -14   8   0 51.6361 3.88331  14
 -14   8   0 44.9065 4.58888  18
 -14   8   0 43.5766 4.55282  18
 -14   8   0 44.9488 7.67850  12
 -14   8   0 53.9875 6.09447   7
  13  -8   0 59.3009 8.33521  17
  13  -8   0 36.0272 5.45228  16
 -13   8   0 31.0657 6.05659  12
 -13   8   0 48.3767 5.41744   7
 -13   8   0 35.7780 7.10229  13
 -13   8   0 44.0403 3.83638  14
 -13   8   0 42.6833 3.07477  11
 -13   8   0 42.4603 4.35179  18
 -13   8   0 42.9293 5.10200   8
 -13   8   0 48.5932 3.58563  11
 -13   8   0 43.5160 3.81391  15
 -13   8   0 43.8623 5.50555   7
  12  -8   0 24.1070 4.29063  16
  12  -8   0 28.1328 5.51852  17
 -12   8   0 19.4597 5.28525  13
 -12   8   0 23.3005 3.03713  18
 -12   8   0 27.0416 3.27984  18
 -12   8   0 18.1456 3.53930   8
 -12   8   0 24.9534 3.33715  11
 -12   8   0 19.7134 2.45516  15
 -12   8   0 16.3969 2.38093  11
 -12   8   0 21.9259 4.94242  12
 -12   8   0 20.2193 3.66152   7
 -12   8   0 20.4289 3.55642   7
 -12   8   0 17.6560 2.83556  14
  11  -8   0 2.57149 3.51035  17
 -11   8   0 1.94945 1.28600  15
 -11   8   0 2.19578 1.78436   7
 -11   8   0 -0.0631 3.14460  13
 -11   8   0 -4.3876 1.75210   7
 -11   8   0 -1.2717 1.51176  15
 -11   8   0 -0.6637 1.92410  11
 -11   8   0 -1.1751 1.63100  14
 -11   8   0 1.05453 1.54250  18
 -11   8   0 1.04891 1.60505  18
 -11   8   0 -2.9166 1.88312   8
 -11   8   0 0.09501 2.94062  12
  10  -8   0 -0.7442 2.90203  17
 -10   8   0 -1.1817 1.89272  11
 -10   8   0 3.46753 3.10635  12
 -10   8   0 8.96305 3.00706  17
 -10   8   0 3.18901 2.36098   8
 -10   8   0 1.96864 1.50040  18
 -10   8   0 2.45504 1.30911  15
 -10   8   0 1.16112 1.82036  14
 -10   8   0 3.46773 1.79897  16
 -10   8   0 2.79883 2.03511   7
 -10   8   0 2.15960 1.78788   7
 -10   8   0 3.54650 1.75925  18
 -10   8   0 1.23848 1.72353  15
   9  -8   0 2.19693 2.75713  17
  -9   8   0 -1.3366 1.36665   7
  -9   8   0 -2.4509 1.82812  14
  -9   8   0 3.03350 1.70645  16
  -9   8   0 3.09552 1.83271   7
  -9   8   0 -3.2445 2.23474  17
  -9   8   0 3.38067 2.21774  11
  -9   8   0 0.32744 1.24216  18
  -9   8   0 1.96887 2.04641   8
  -9   8   0 -0.5491 1.09263  15
  -9   8   0 1.49578 1.80701  15
  -9   8   0 -2.9515 1.83556   9
  -9   8   0 0.31729 1.39024  18
  -9   8   0 0.04824 2.58149  12
   8  -8   0 371.495 20.5387  10
   8  -8   0 393.967 22.4644  17
  -8   8   0 372.309 20.4828  18
  -8   8   0 366.569 20.6533   7
  -8   8   0 365.612 22.5868  17
  -8   8   0 390.593 20.3553  18
  -8   8   0 394.332 22.6059   9
  -8   8   0 385.006 22.2125  12
  -8   8   0 425.720 21.7720  14
  -8   8   0 373.754 21.0269  15
  -8   8   0 373.866 21.4401   8
  -8   8   0 387.947 21.1250  16
  -8   8   0 392.120 22.3130  11
   7  -8   0 74.4317 5.05991  10
   7  -8   0 85.6606 6.71006  17
  -7   8   0 82.9071 6.41991   9
  -7   8   0 74.9387 4.99382   7
  -7   8   0 74.8088 5.92322  15
  -7   8   0 70.9512 5.27149   7
  -7   8   0 64.9839 6.52569   8
  -7   8   0 71.1846 6.62854  11
  -7   8   0 71.1415 4.82721  18
  -7   8   0 82.8328 6.39521  14
  -7   8   0 79.8648 5.66690  16
  -7   8   0 67.5127 5.20058  18
  -7   8   0 71.6466 6.47530  17
   6  -8   0 308.036 17.3811  17
   6  -8   0 295.653 15.8112  15
   6  -8   0 294.275 15.9311  15
   6  -8   0 275.988 15.9996  10
  -6   8   0 290.019 16.0237  18
  -6   8   0 291.272 15.9125  18
  -6   8   0 316.577 18.2959  11
  -6   8   0 310.040 17.3266   9
  -6   8   0 287.561 16.7267  15
  -6   8   0 281.206 15.8811   7
  -6   8   0 301.635 16.5793   7
  -6   8   0 299.844 17.1346   8
  -6   8   0 315.753 17.1387  15
  -6   8   0 309.840 17.5662  17
  -6   8   0 299.842 17.4547  14
  -6   8   0 304.814 16.9264  16
   5  -8   0 -1.6843 1.70547  15
   5  -8   0 2.37626 2.11740  15
  -5   8   0 0.28705 1.62347  17
  -5   8   0 0.11358 1.76310   8
  -5   8   0 0.98356 2.43157  11
  -5   8   0 3.98349 2.26340  14
  -5   8   0 0.79241 1.58067   9
  -5   8   0 0.61704 2.00606  15
  -5   8   0 0.80107 1.03267   7
  -5   8   0 1.78810 1.33369  13
  -5   8   0 1.67926 1.06309  18
  -5   8   0 2.58467 1.91886  15
   4  -8   0 58.5551 5.97823  15
   4  -8   0 62.1858 4.00983  18
   4  -8   0 64.5903 5.89142  15
   4  -8   0 56.3145 5.47889  11
   4  -8   0 57.8541 4.05482  10
  -4   8   0 60.2461 5.74773  15
  -4   8   0 56.3242 4.14210   9
  -4   8   0 61.1916 4.11533  10
  -4   8   0 63.6267 6.03994  15
  -4   8   0 70.0518 5.59594   8
  -4   8   0 60.5901 6.41396  11
  -4   8   0 65.3722 4.21325  18
  -4   8   0 63.3857 5.36636   7
  -4   8   0 56.7179 5.37518  16
  -4   8   0 63.0086 4.18105   7
  -4   8   0 55.0117 4.40408  13
  -4   8   0 61.8747 4.52493  18
  -4   8   0 63.4412 5.87025  14
   3  -8   0 24.1986 3.34859  18
   3  -8   0 33.0748 4.76670  15
   3  -8   0 26.5805 2.75502  18
   3  -8   0 30.3072 4.51701  11
   3  -8   0 24.0937 2.40484  10
  -3   8   0 30.9830 2.53093  10
  -3   8   0 27.9152 3.23888  18
  -3   8   0 24.5437 2.66570  13
  -3   8   0 30.6556 4.81347  11
  -3   8   0 27.6949 2.74291  18
  -3   8   0 28.0279 2.14607   9
  -3   8   0 23.4253 4.52934  15
  -3   8   0 29.8647 4.02086  16
  -3   8   0 27.2048 4.03388   7
  -3   8   0 28.0643 2.46279   9
  -3   8   0 28.5075 2.91845  17
  -3   8   0 26.7871 2.72454   7
  -3   8   0 34.7663 4.80401  15
  -3   8   0 29.8506 4.34626  14
   2  -8   0 104.588 6.31486  10
   2  -8   0 110.132 9.17392  15
   2  -8   0 111.173 7.00616  18
   2  -8   0 99.1035 8.18654  11
   2  -8   0 105.405 8.51202  15
   2  -8   0 106.436 7.56478  18
  -2   8   0 111.576 6.78162   7
  -2   8   0 99.2793 8.68548  11
  -2   8   0 99.2379 7.16194  18
  -2   8   0 107.584 8.15860  14
  -2   8   0 114.612 6.46530  13
  -2   8   0 113.059 8.79850  15
  -2   8   0 114.252 8.59101  16
  -2   8   0 106.571 8.19921   7
  -2   8   0 112.589 6.95109  18
  -2   8   0 102.351 6.51495  17
  -2   8   0 103.907 9.35924  15
  -2   8   0 116.069 6.49387  10
   1  -8   0 182.877 10.3998  10
   1  -8   0 195.147 10.9557   7
   1  -8   0 189.130 11.2110  18
   1  -8   0 208.272 14.1636  15
   1  -8   0 177.343 12.8833  15
   1  -8   0 195.580 11.5753  18
   1  -8   0 196.356 12.7621  11
   1  -8   0 183.999 10.4069   7
  -1   8   0 197.436 12.4418  14
  -1   8   0 177.840 11.2454  18
  -1   8   0 175.818 11.5284  18
  -1   8   0 198.281 13.2412  11
  -1   8   0 208.981 10.4152  13
  -1   8   0 190.466 10.7710  17
  -1   8   0 203.971 12.8415   7
  -1   8   0 179.818 13.9355  15
  -1   8   0 165.614 10.9256   7
  -1   8   0 209.606 10.9790  10
  -1   8   0 181.543 10.5672  12
  -1   8   0 197.954 13.5653  15
   0  -8   0 40.1169 4.39601   7
   0  -8   0 38.2339 5.80126  15
   0  -8   0 35.2641 2.71470  10
   0  -8   0 30.7688 2.78821  13
   0  -8   0 35.0464 3.90549  18
   0  -8   0 31.7070 4.75976  11
   0  -8   0 34.1387 6.03519  15
   0  -8   0 29.2594 3.02872   7
   0   8   0 36.8200 6.17309  15
   0   8   0 35.5179 3.87157  18
   0   8   0 36.4717 2.64788  13
   0   8   0 35.0199 5.68175  11
   0   8   0 30.2613 3.44451   7
   0   8   0 36.3624 4.42956  18
   0   8   0 38.5102 5.49732   7
   0   8   0 28.2009 4.31903  14
   0   8   0 34.3389 2.95084  12
  -1  -8   0 622.485 31.9855  12
  -1  -8   0 628.580 35.9154  11
  -1  -8   0 619.108 33.0678  18
  -1  -8   0 634.676 33.5852  18
  -1  -8   0 627.616 33.7667   7
  -1  -8   0 579.735 31.8391  13
  -1  -8   0 598.577 32.2864   7
  -1  -8   0 571.738 31.8100  10
  -1  -8   0 605.602 35.6341  15
   1   8   0 648.134 32.2799  12
   1   8   0 647.878 33.4641  18
   1   8   0 614.700 34.8995  11
   1   8   0 573.578 34.5756   7
   1   8   0 554.445 33.3694  18
   1   8   0 645.753 31.8992  13
   1   8   0 632.527 36.4352  15
   1   8   0 611.705 32.9035  17
   1   8   0 633.381 37.1928  15
   1   8   0 630.080 33.0685   7
   1   8   0 617.296 33.8439  14
  -2  -8   0 291.363 15.3688  12
  -2  -8   0 270.288 17.3796   7
  -2  -8   0 283.064 15.0712   9
  -2  -8   0 283.435 17.0514  18
  -2  -8   0 301.206 20.7011  15
  -2  -8   0 319.354 18.2844  15
  -2  -8   0 301.903 16.0231   7
  -2  -8   0 268.469 15.1213  10
  -2  -8   0 283.420 15.1157  13
  -2  -8   0 290.872 17.9952  11
   2   8   0 255.509 17.9412  11
   2   8   0 278.472 16.5797  17
   2   8   0 275.663 18.3573   7
   2   8   0 253.208 16.8827  18
   2   8   0 251.261 16.3706   7
   2   8   0 312.476 17.4263  14
   2   8   0 300.844 20.2416  15
   2   8   0 301.013 17.0779  18
   2   8   0 276.688 20.5807  15
   2   8   0 284.464 15.3640  13
  -3  -8   0 398.591 20.3676   7
  -3  -8   0 348.166 19.1321  10
  -3  -8   0 352.598 21.2715  18
  -3  -8   0 365.208 23.0866  15
  -3  -8   0 359.300 21.8565   7
  -3  -8   0 347.820 25.0687  15
  -3  -8   0 346.771 21.9139  11
  -3  -8   0 351.578 19.0815  13
  -3  -8   0 354.853 20.8626  18
  -3  -8   0 374.047 19.4558  12
  -3  -8   0 360.335 20.0201   9
   3   8   0 338.340 21.2338  18
   3   8   0 351.754 19.5315  13
   3   8   0 390.908 21.2921  14
   3   8   0 351.660 22.6131   7
   3   8   0 334.868 24.2015  15
   3   8   0 389.665 21.0248   7
   3   8   0 372.868 19.8135   8
   3   8   0 404.990 21.4716  18
   3   8   0 336.876 20.7991  17
   3   8   0 359.701 25.1007  15
   3   8   0 365.248 19.7289  12
   3   8   0 348.397 22.2255  11
  -4  -8   0 146.456 14.8996  15
  -4  -8   0 166.396 10.0339   9
  -4  -8   0 169.722 12.1265  11
  -4  -8   0 161.221 13.7750  15
  -4  -8   0 168.173 10.6322   7
  -4  -8   0 168.890 11.3029  18
  -4  -8   0 138.715 11.1456  18
  -4  -8   0 160.837 9.56031  12
  -4  -8   0 157.397 9.21827  13
  -4  -8   0 188.188 13.8075   7
   4   8   0 167.912 11.5702  18
   4   8   0 150.358 11.3978  18
   4   8   0 169.765 9.86503   8
   4   8   0 167.478 9.88353  13
   4   8   0 172.449 11.2550   7
   4   8   0 164.951 12.5044  11
   4   8   0 126.201 14.0060  15
   4   8   0 173.075 11.2497  14
   4   8   0 154.355 11.3123  17
   4   8   0 166.788 9.92719  12
   4   8   0 179.048 15.2974  15
   4   8   0 161.177 13.0329   7
  -5  -8   0 20.5501 4.61726   7
  -5  -8   0 10.4254 6.25335  15
  -5  -8   0 11.3369 3.11979   7
  -5  -8   0 18.0532 2.97211   9
  -5  -8   0 22.4381 6.59294  15
  -5  -8   0 7.06477 2.71100  18
  -5  -8   0 12.9251 2.16442  13
  -5  -8   0 13.1758 3.63061  11
  -5  -8   0 8.31637 2.08702  12
  -5  -8   0 11.6525 3.37442  18
   5   8   0 10.6988 2.33887  13
   5   8   0 8.19960 5.88787  15
   5   8   0 9.54797 2.16731  12
   5   8   0 11.9008 3.25801  18
   5   8   0 9.23559 3.25990  18
   5   8   0 15.6963 4.20016  11
   5   8   0 11.5340 3.68480  17
   5   8   0 14.5156 2.46290   8
   5   8   0 15.1010 5.22620   7
   5   8   0 12.7413 3.40610  14
  -6  -8   0 13.2736 3.54203  18
  -6  -8   0 19.8380 2.83521  12
  -6  -8   0 14.5295 3.51771   7
  -6  -8   0 14.5854 6.21245  15
  -6  -8   0 17.4725 3.84542  18
  -6  -8   0 22.3709 2.90436  13
  -6  -8   0 25.0122 3.84728   9
   6   8   0 12.1924 4.06186  17
   6   8   0 20.5620 4.48135  18
   6   8   0 9.82446 6.12788  15
   6   8   0 6.09412 5.83241  15
   6   8   0 17.8839 3.12774  13
   6   8   0 27.3214 4.97176  18
   6   8   0 15.0886 5.23607   7
   6   8   0 19.1185 4.77968  11
   6   8   0 25.0472 4.29659  14
  -7  -8   0 122.820 9.80836  18
  -7  -8   0 106.114 9.56593  18
  -7  -8   0 110.449 7.49820  12
  -7  -8   0 115.840 13.3840  15
  -7  -8   0 121.325 7.62823  13
  -7  -8   0 104.935 8.83545   7
   7   8   0 115.187 11.6366   7
   7   8   0 109.873 8.62786  14
   7   8   0 92.1764 9.73114  17
   7   8   0 117.919 10.2284  11
   7   8   0 105.251 14.2347  15
   7   8   0 123.012 10.0322  18
   7   8   0 99.0809 11.2094  18
   7   8   0 94.4125 7.76984  13
  -8  -8   0 54.2937 10.6642  15
  -8  -8   0 45.6860 5.16158  13
  -8  -8   0 58.1427 6.18896   9
  -8  -8   0 61.8440 7.32124   7
  -8  -8   0 54.9205 5.12177  12
  -8  -8   0 75.5837 8.97743  18
  -8  -8   0 68.2571 7.43041  18
   8   8   0 68.1289 11.5444  15
   8   8   0 69.2818 8.04277  17
   8   8   0 50.1077 7.45935  11
   8   8   0 54.3793 8.89364   7
   8   8   0 68.9894 6.51010  14
   8   8   0 56.5901 7.65353  18
   8   8   0 57.5545 7.78490  18
   8   8   0 51.6181 5.69568  13
  -9  -8   0 39.1058 4.83973  13
  -9  -8   0 40.1691 6.36766  18
  -9  -8   0 41.6949 4.84689  12
  -9  -8   0 47.9271 10.9829  15
  -9  -8   0 41.6131 6.12027   7
   9   8   0 42.9991 8.29950   7
   9   8   0 45.3426 5.86181  14
   9   8   0 48.1818 7.30130  18
   9   8   0 38.5600 7.16352  17
   9   8   0 47.8018 10.8420  15
   9   8   0 42.9806 6.82266  11
 -10  -8   0 57.7635 12.1056  15
 -10  -8   0 77.2786 6.68732  12
 -10  -8   0 80.2746 9.25305   7
 -10  -8   0 81.2857 6.94868  13
 -10  -8   0 79.9353 10.2934  18
  10   8   0 86.5047 8.98155  11
  10   8   0 78.2281 7.29894  14
  10   8   0 84.8915 14.0419  15
  10   8   0 71.3490 10.1036  17
  10   8   0 69.9305 11.0382   7
  10   8   0 102.543 9.49495  18
 -11  -8   0 69.4265 6.96887  13
 -11  -8   0 77.9223 9.37247   7
 -11  -8   0 64.5018 6.53440  12
 -11  -8   0 71.5890 8.95778  18
 -11  -8   0 72.7567 12.9988  15
  11   8   0 81.7550 15.4145  15
  11   8   0 79.0770 7.14990  14
  11   8   0 66.9826 10.8425   7
  11   8   0 70.9365 8.87003  18
  11   8   0 75.5044 10.5791  17
  11   8   0 85.8473 8.80564  11
 -12  -8   0 30.8780 4.81828  12
 -12  -8   0 30.9969 6.58960   7
 -12  -8   0 27.9523 4.97545  13
 -12  -8   0 30.2866 6.38701  18
 -12  -8   0 34.4069 10.0619  15
  12   8   0 40.8553 5.27099  14
  12   8   0 37.2556 6.42165  11
  12   8   0 27.4996 7.50494   7
  12   8   0 27.4840 7.45737  17
  12   8   0 41.1943 11.2663  15
  12   8   0 36.0884 6.16979  18
 -13  -8   0 75.3281 7.61155  12
 -13  -8   0 88.8899 8.31423  13
 -13  -8   0 83.2854 11.3344  18
 -13  -8   0 84.7908 11.0284   7
  13   8   0 85.7967 12.4333  17
  13   8   0 65.2571 15.1327  15
  13   8   0 83.1374 7.37365  14
  13   8   0 82.8769 9.02563  11
  13   8   0 64.4369 11.0722   7
  13   8   0 108.572 10.7007  18
 -14  -8   0 104.469 11.3885   7
 -14  -8   0 121.023 9.75904  12
 -14  -8   0 106.338 16.7121  15
 -14  -8   0 104.706 10.7523  13
 -14  -8   0 118.458 12.3584  18
  14   8   0 90.7684 13.8491  17
  14   8   0 101.834 13.6992  18
  14   8   0 111.483 8.27346  14
  14   8   0 122.004 8.78008  14
  14   8   0 111.530 18.1220  15
  14   8   0 130.174 11.2026  11
 -15  -8   0 67.1006 7.66785  12
 -15  -8   0 71.5280 8.41410  13
 -15  -8   0 72.6987 9.95630   7
 -15  -8   0 71.7792 10.1855  18
 -15  -8   0 83.1566 14.8904  15
  15   8   0 48.7854 10.3511  17
  15   8   0 77.8199 6.48023  14
  15   8   0 68.6636 8.60250  11
  15   8   0 51.0331 10.1646   7
  15   8   0 73.5180 16.0675  15
 -16  -8   0 16.0869 6.45488  18
 -16  -8   0 15.7261 4.67910  12
 -16  -8   0 11.1657 7.37073  15
 -16  -8   0 21.0172 6.38575   7
 -16  -8   0 13.8712 4.95383  13
  16   8   0 13.4169 4.84742  11
  16   8   0 -2.1269 6.07252  17
  16   8   0 9.67186 2.79419  14
  16   8   0 17.0345 7.63452   7
  16   8   0 16.3153 5.82938  18
  16   8   0 3.17844 10.3034  15
 -17  -8   0 -10.393 4.14090   7
 -17  -8   0 4.59293 4.59033  13
 -17  -8   0 23.8665 8.85705  15
 -17  -8   0 -2.1039 4.71916  18
 -17  -8   0 -2.6208 3.63509  12
  17   8   0 -4.2566 5.32655   7
  17   8   0 2.23747 4.94673  18
  17   8   0 -1.3283 2.94818  16
  17   8   0 -1.7261 9.12909  15
  17   8   0 -3.2609 6.58088  17
  17  -9   0 0.49721 5.02628  17
 -17   9   0 4.42311 4.34832  12
 -17   9   0 3.88217 3.74898   7
 -17   9   0 -0.2658 4.02793   9
 -17   9   0 1.23200 1.31781  18
 -17   9   0 0.98948 2.82182   8
 -17   9   0 3.04220 4.73389  13
  16  -9   0 61.7663 10.9269  17
 -16   9   0 84.2281 5.39316  18
 -16   9   0 77.5934 9.55547  12
 -16   9   0 71.4704 10.4443  13
 -16   9   0 85.0995 8.87958   7
  15  -9   0 19.1220 6.32577  17
 -15   9   0 22.9570 5.69019  12
 -15   9   0 20.0166 4.63393   7
 -15   9   0 22.3280 2.60200  14
 -15   9   0 17.4519 2.46927  18
 -15   9   0 14.5976 5.85649  13
 -15   9   0 23.7067 4.15298   8
  14  -9   0 24.7562 6.43536  17
 -14   9   0 30.4009 5.94769  12
 -14   9   0 26.3685 4.26399   8
 -14   9   0 26.1997 2.98907  18
 -14   9   0 24.4195 2.79113  18
 -14   9   0 22.9338 2.92430  14
 -14   9   0 28.5830 4.60552   7
 -14   9   0 28.4635 6.64762  13
  13  -9   0 70.4460 8.97228  17
 -13   9   0 55.9944 8.46915  13
 -13   9   0 75.0452 8.58660  12
 -13   9   0 71.8510 6.35214   8
 -13   9   0 57.7958 4.50149  18
 -13   9   0 74.8559 6.32517   7
 -13   9   0 60.7797 5.24144  14
 -13   9   0 62.8248 4.64792  18
  12  -9   0 -2.1015 3.62049  17
 -12   9   0 7.18570 2.93052   8
 -12   9   0 11.5019 4.62910  13
 -12   9   0 11.2593 4.44057  12
 -12   9   0 3.82171 2.55664   7
 -12   9   0 7.45203 2.03546  11
 -12   9   0 8.28912 1.80091  18
 -12   9   0 10.2647 1.93682  18
 -12   9   0 6.93266 2.48047  11
 -12   9   0 10.0970 2.63625  14
  11  -9   0 92.1438 9.03082  17
 -11   9   0 89.3687 7.24112   8
 -11   9   0 83.8704 5.74295  18
 -11   9   0 94.8355 7.28179  11
 -11   9   0 99.3144 6.51564   7
 -11   9   0 82.2108 8.85990  13
 -11   9   0 96.9850 8.65529  12
 -11   9   0 92.8664 6.86865  14
 -11   9   0 75.3450 6.48283   7
  10  -9   0 292.334 18.3116  17
 -10   9   0 262.025 18.1149  17
 -10   9   0 291.968 16.0639   7
 -10   9   0 287.589 15.3881  18
 -10   9   0 289.704 18.0109  12
 -10   9   0 273.488 16.4950  14
 -10   9   0 276.593 16.6145   8
 -10   9   0 289.744 17.2963  11
 -10   9   0 276.210 15.1091  18
 -10   9   0 277.636 15.8622   7
   9  -9   0 85.9631 7.99601  17
   9  -9   0 86.4547 6.07812  10
  -9   9   0 93.6329 5.80421  18
  -9   9   0 84.7131 7.02512  14
  -9   9   0 91.7350 6.11135   7
  -9   9   0 81.6586 7.59716  12
  -9   9   0 85.9635 7.66772   9
  -9   9   0 86.4924 6.24991   7
  -9   9   0 90.1387 5.46544  18
  -9   9   0 87.1779 7.70101  11
  -9   9   0 84.2189 6.87590   8
   8  -9   0 100.379 6.71383  10
   8  -9   0 116.086 8.79439  17
  -8   9   0 98.6991 8.42459  17
  -8   9   0 105.155 6.66748   7
  -8   9   0 119.804 7.03989  15
  -8   9   0 104.308 7.84988   8
  -8   9   0 106.699 8.44717  12
  -8   9   0 106.482 6.45610  18
  -8   9   0 123.694 9.07596  11
  -8   9   0 98.3932 7.05858   7
  -8   9   0 120.678 7.76314  16
  -8   9   0 99.1845 6.56296  15
  -8   9   0 101.253 6.55180  18
  -8   9   0 102.763 8.09604  14
  -8   9   0 103.449 8.22273   9
   7  -9   0 324.698 17.7635  17
   7  -9   0 288.686 16.0005  10
  -7   9   0 303.360 15.8997  18
  -7   9   0 279.429 16.7679  15
  -7   9   0 271.487 16.4536   7
  -7   9   0 280.154 15.8078   7
  -7   9   0 279.651 18.1635  11
  -7   9   0 281.156 17.2661   9
  -7   9   0 316.653 17.4151   8
  -7   9   0 269.934 16.6041  15
  -7   9   0 329.239 17.0160  16
  -7   9   0 289.890 17.6242  17
  -7   9   0 312.683 17.6894  14
   6  -9   0 164.379 9.18719  15
   6  -9   0 158.119 9.24451  15
   6  -9   0 152.168 9.08871  10
  -6   9   0 154.360 10.0734   9
  -6   9   0 147.298 10.6637  14
  -6   9   0 156.138 8.99502  18
  -6   9   0 163.538 10.3761   8
  -6   9   0 144.573 9.82153   7
  -6   9   0 163.727 10.3470  15
  -6   9   0 159.207 9.21668  18
  -6   9   0 149.032 9.78751  13
  -6   9   0 156.586 9.67002   9
  -6   9   0 160.123 9.00455   7
  -6   9   0 162.747 10.0326  16
  -6   9   0 153.394 10.4691  15
  -6   9   0 155.768 10.3951  17
  -6   9   0 185.484 12.0452  11
   5  -9   0 197.287 12.1574  15
   5  -9   0 203.979 12.1617  15
   5  -9   0 181.799 10.6124  10
   5  -9   0 196.224 10.0489  18
   5  -9   0 186.965 9.97199  18
  -5   9   0 215.465 11.9707  16
  -5   9   0 198.421 13.4040  11
  -5   9   0 183.313 11.4901  17
  -5   9   0 184.224 10.7978   9
  -5   9   0 182.300 10.9588  18
  -5   9   0 193.075 12.6073   8
  -5   9   0 184.394 12.6080  15
  -5   9   0 166.932 11.0736  13
  -5   9   0 195.317 12.5565  14
  -5   9   0 206.631 12.2195  15
  -5   9   0 178.224 11.7596   7
  -5   9   0 183.739 11.3254  18
  -5   9   0 185.019 10.6254   7
  -5   9   0 199.759 11.3441   9
   4  -9   0 318.577 17.2668  18
   4  -9   0 294.047 17.0844  10
   4  -9   0 317.062 19.3105  15
   4  -9   0 315.564 17.1490  18
   4  -9   0 325.247 19.3543  15
  -4   9   0 308.182 17.7332  18
  -4   9   0 299.087 18.5508   7
  -4   9   0 317.529 19.0769  15
  -4   9   0 337.648 19.1951  14
  -4   9   0 335.677 17.3665   9
  -4   9   0 309.774 19.4162   8
  -4   9   0 359.422 17.9363  18
  -4   9   0 301.887 17.2372   7
  -4   9   0 342.150 18.5520  16
  -4   9   0 323.026 17.5671  13
  -4   9   0 335.396 20.0663  11
  -4   9   0 308.478 19.6538  15
   3  -9   0 5.44642 1.58641  18
   3  -9   0 10.6679 4.11910  11
   3  -9   0 4.09097 1.62537  18
   3  -9   0 0.87005 2.63794  15
  -3   9   0 1.89754 1.24119  12
  -3   9   0 3.18905 2.82397  15
  -3   9   0 6.33394 2.32749  16
  -3   9   0 2.49494 2.68408   7
  -3   9   0 1.57957 2.27955  14
  -3   9   0 3.05314 0.86957   9
  -3   9   0 1.19149 1.33416  18
  -3   9   0 2.94098 1.47786  17
  -3   9   0 2.86014 1.31205  13
  -3   9   0 7.65092 3.55090  15
  -3   9   0 1.66564 1.65507  18
  -3   9   0 4.66263 1.53788   7
  -3   9   0 5.80393 3.33073  11
  -3   9   0 3.42790 0.73450   9
   2  -9   0 29.3289 3.38435  18
   2  -9   0 28.2482 3.41696  18
   2  -9   0 32.1554 4.68203  11
   2  -9   0 29.3328 4.96655  15
   2  -9   0 25.9589 2.51856  10
  -2   9   0 26.9502 2.72822  17
  -2   9   0 30.5624 2.69674  10
  -2   9   0 38.8721 5.68256  15
  -2   9   0 36.6275 4.93504  14
  -2   9   0 23.6261 5.40935  15
  -2   9   0 23.9123 2.66365  12
  -2   9   0 25.7780 4.58150   7
  -2   9   0 25.4394 2.55270  13
  -2   9   0 26.7847 3.31990  18
  -2   9   0 30.1635 5.44092  11
  -2   9   0 27.7187 3.75325  18
  -2   9   0 28.4407 3.10016   7
  -2   9   0 31.9038 4.13580  16
   1  -9   0 9.24005 2.22995  18
   1  -9   0 3.22814 1.82093  18
   1  -9   0 4.51632 2.58239  11
   1  -9   0 2.17700 3.22654  15
   1  -9   0 3.48393 1.66889   7
   1  -9   0 5.76075 3.20610  15
   1  -9   0 4.28147 1.30180  10
   1  -9   0 4.87985 1.28950   7
  -1   9   0 4.51131 2.71113  14
  -1   9   0 4.65480 1.51725  17
  -1   9   0 2.82304 3.12099  11
  -1   9   0 4.74696 1.30310  12
  -1   9   0 8.11313 2.06564   7
  -1   9   0 9.35014 3.78285  15
  -1   9   0 3.13122 2.00995  18
  -1   9   0 5.04408 1.27359  13
  -1   9   0 7.86138 1.52852  10
  -1   9   0 2.30918 2.85891   7
  -1   9   0 5.35139 1.92314  18
  -1   9   0 3.52057 3.53064  15
  -1   9   0 2.55820 2.03618  16
   0  -9   0 18.8673 2.34730  13
   0  -9   0 18.3489 4.60560  15
   0  -9   0 22.4716 3.59845  18
   0  -9   0 19.5273 2.45134   7
   0  -9   0 17.5895 5.13432  15
   0  -9   0 20.3095 2.20786  10
   0  -9   0 24.9824 3.61675   7
   0  -9   0 15.7098 3.91778  11
   0   9   0 18.4631 3.12009  18
   0   9   0 20.5937 2.91069  17
   0   9   0 21.4539 2.11360  13
   0   9   0 16.0557 4.38635  11
   0   9   0 17.4178 3.79018  14
   0   9   0 15.6541 5.20383  15
   0   9   0 15.4575 3.17560  18
   0   9   0 14.6001 4.19658   7
   0   9   0 19.6114 2.98991   7
   0   9   0 20.0318 2.45215  12
   0   9   0 24.2257 5.67183  15
  -1  -9   0 180.285 10.0083  13
  -1  -9   0 191.538 11.7949  18
  -1  -9   0 174.311 10.4067   7
  -1  -9   0 186.778 11.2661  18
  -1  -9   0 182.160 11.9309   7
  -1  -9   0 183.381 15.1074  15
  -1  -9   0 172.480 9.88825  10
  -1  -9   0 161.434 13.6291  15
  -1  -9   0 184.175 12.7692  11
   1   9   0 174.097 13.1586  11
   1   9   0 175.401 14.5071  15
   1   9   0 194.020 12.3609  14
   1   9   0 181.977 11.5842  18
   1   9   0 175.982 15.2472  15
   1   9   0 181.091 13.3443   7
   1   9   0 154.088 10.1730  12
   1   9   0 186.791 9.97884  13
   1   9   0 154.743 10.8064  17
   1   9   0 187.226 11.9744  18
  -2  -9   0 113.691 6.23705   9
  -2  -9   0 119.395 9.60234  11
  -2  -9   0 95.7436 8.01241  18
  -2  -9   0 104.329 8.50581  18
  -2  -9   0 123.181 6.74196  10
  -2  -9   0 115.907 7.56023   7
  -2  -9   0 108.928 11.8094  15
  -2  -9   0 116.329 11.0502  15
  -2  -9   0 127.583 9.33092   7
  -2  -9   0 112.320 6.97025  12
  -2  -9   0 118.337 6.73536  13
  -2  -9   0 109.787 6.11789   9
   2   9   0 99.6152 9.65029  11
   2   9   0 111.413 8.14448   7
   2   9   0 109.357 8.74549  18
   2   9   0 112.102 8.87310  14
   2   9   0 115.667 8.58379  18
   2   9   0 122.095 10.5037   7
   2   9   0 114.377 7.20977  12
   2   9   0 105.489 11.5048  15
   2   9   0 103.502 8.02330  17
   2   9   0 111.227 12.1405  15
   2   9   0 104.342 6.81470  13
  -3  -9   0 627.155 33.2112   7
  -3  -9   0 586.311 29.9190  13
  -3  -9   0 643.822 34.0206  15
  -3  -9   0 574.755 30.2280  12
  -3  -9   0 601.896 32.5357  18
  -3  -9   0 538.473 29.9088  10
  -3  -9   0 586.016 31.0349   7
   3   9   0 563.188 38.8231  11
   3   9   0 574.764 31.8623   7
   3   9   0 573.050 32.2411  14
   3   9   0 537.745 30.3018  13
   3   9   0 528.858 31.6368  17
   3   9   0 516.883 33.5983   7
   3   9   0 600.279 30.6738  12
   3   9   0 589.720 36.8109  15
   3   9   0 538.968 32.2954  18
   3   9   0 591.348 32.2450  18
  -4  -9   0 1.82229 1.26035  10
  -4  -9   0 3.21792 2.27203   7
  -4  -9   0 -2.1098 3.01245  15
  -4  -9   0 0.55150 1.29802  13
  -4  -9   0 2.40501 2.50826  18
  -4  -9   0 1.97161 3.03409   7
  -4  -9   0 -0.3816 1.55026   9
  -4  -9   0 2.31979 2.13422  18
   4   9   0 0.62340 2.47191  17
   4   9   0 0.89550 1.41864  13
   4   9   0 1.70433 2.25979  18
   4   9   0 3.71962 3.22324  11
   4   9   0 1.97552 4.25063  15
   4   9   0 6.09943 5.09717  15
   4   9   0 0.57797 2.18742  18
   4   9   0 -0.2013 2.61874  14
  -5  -9   0 200.048 11.8580   9
  -5  -9   0 209.580 13.4022  18
  -5  -9   0 182.915 11.1977  12
  -5  -9   0 184.053 12.3821   7
  -5  -9   0 228.677 16.8271  15
  -5  -9   0 197.582 16.0542   7
  -5  -9   0 196.755 10.9337  13
   5   9   0 189.271 17.4062  15
   5   9   0 180.919 13.4369  18
   5   9   0 175.978 13.2954  17
   5   9   0 197.474 15.5491   7
   5   9   0 177.998 14.0905  11
   5   9   0 171.487 11.4882  13
   5   9   0 197.585 13.4992  18
   5   9   0 207.427 17.7638  15
  -6  -9   0 30.1993 5.34084  18
  -6  -9   0 23.7702 4.36604   7
  -6  -9   0 25.5009 3.06258  13
  -6  -9   0 31.0482 4.24722   9
  -6  -9   0 34.6894 7.58473  15
  -6  -9   0 30.4888 3.62864  12
   6   9   0 30.0996 5.56976  17
   6   9   0 30.2632 8.33995  15
   6   9   0 25.8243 6.30982   7
   6   9   0 30.4177 8.89361  15
   6   9   0 36.2870 5.99190  18
   6   9   0 20.2387 4.87244  14
   6   9   0 26.8001 5.59626  11
   6   9   0 20.6833 3.79754  13
   6   9   0 21.4690 4.71283  18
  -7  -9   0 4.71836 2.09686  13
  -7  -9   0 2.76525 3.18115  18
  -7  -9   0 -0.9336 1.68663  12
  -7  -9   0 2.86293 2.81829   7
  -7  -9   0 -2.9793 4.02092  15
   7   9   0 2.99832 4.17525  17
   7   9   0 3.08776 2.93934  18
   7   9   0 -1.5698 1.83488  13
   7   9   0 0.77864 3.41477  11
   7   9   0 5.30464 2.87288  14
   7   9   0 -0.2936 4.06623   7
   7   9   0 -3.3113 4.23790  15
   7   9   0 -0.6033 4.11906  18
  -8  -9   0 18.0933 3.13049  12
  -8  -9   0 13.9518 3.97257   7
  -8  -9   0 23.7365 8.32582  15
  -8  -9   0 15.4189 3.81037   9
  -8  -9   0 18.4798 4.88649  18
   8   9   0 18.2916 5.51846  18
   8   9   0 9.02258 5.09388   7
   8   9   0 15.2402 4.90542  17
   8   9   0 13.2004 3.95731  14
   8   9   0 4.82285 5.86996  15
   8   9   0 16.6924 4.97473  11
   8   9   0 18.7110 4.21101  18
  -9  -9   0 65.3321 11.6775  15
  -9  -9   0 56.1009 5.43308  12
  -9  -9   0 44.4488 8.12418  18
  -9  -9   0 55.9204 7.44799   7
  -9  -9   0 58.7433 5.60114  13
   9   9   0 48.8362 11.2994  15
   9   9   0 53.4254 6.79143  14
   9   9   0 63.9235 8.45662  18
   9   9   0 63.8224 8.92289  11
   9   9   0 70.8061 10.8338   7
   9   9   0 56.8067 8.90228  17
 -10  -9   0 78.8415 12.8221  15
 -10  -9   0 78.2264 8.45934   7
 -10  -9   0 68.7512 6.44830  12
 -10  -9   0 80.9805 6.76201  13
 -10  -9   0 71.6248 9.12499  18
  10   9   0 71.6545 10.2504  17
  10   9   0 94.5658 15.6762  15
  10   9   0 68.9632 10.7926   7
  10   9   0 82.8222 7.58965  14
  10   9   0 67.6827 8.70244  18
  10   9   0 65.5745 9.30624  11
 -11  -9   0 5.42185 2.88774  12
 -11  -9   0 8.05446 3.27016  13
 -11  -9   0 8.98881 4.94623  18
 -11  -9   0 4.01632 3.87423   7
 -11  -9   0 7.55541 6.82827  15
  11   9   0 5.04156 7.66880  15
  11   9   0 7.20789 4.45231  18
  11   9   0 9.73228 4.60503  11
  11   9   0 8.21226 5.52571   7
  11   9   0 4.19063 3.06556  14
  11   9   0 11.9552 5.73675  17
 -12  -9   0 210.316 21.7537  15
 -12  -9   0 262.465 18.6115  18
 -12  -9   0 250.514 18.8652  12
 -12  -9   0 237.265 15.4097  13
  12   9   0 227.355 19.0546  17
  12   9   0 248.489 24.3861  15
  12   9   0 268.238 18.2602  18
  12   9   0 248.983 15.5459  14
  12   9   0 221.460 17.2622  11
  12   9   0 206.188 19.5613   7
 -13  -9   0 4.02197 4.20292  18
 -13  -9   0 4.17765 3.53823  13
 -13  -9   0 5.15071 3.25048  12
 -13  -9   0 12.7911 5.21591   7
 -13  -9   0 1.49773 6.75678  15
  13   9   0 0.24987 5.81937   7
  13   9   0 1.95036 3.00889  14
  13   9   0 8.15874 7.98383  15
  13   9   0 3.64286 4.10563  11
  13   9   0 6.62079 4.44822  18
 -14  -9   0 16.3913 5.84098   7
 -14  -9   0 31.1843 8.02139  18
 -14  -9   0 24.7811 9.60713  15
 -14  -9   0 23.3201 4.60905  12
 -14  -9   0 33.9422 6.58634  13
  14   9   0 18.9347 7.50052   7
  14   9   0 23.1324 5.89287  11
  14   9   0 11.7313 6.87631  17
  14   9   0 28.9026 6.46929  18
  14   9   0 13.7349 9.77532  15
  14   9   0 26.0378 4.59211  14
 -15  -9   0 0.54751 3.08083  12
 -15  -9   0 2.99565 3.62193  13
 -15  -9   0 5.03139 6.78241  15
 -15  -9   0 0.44763 4.21175  18
 -15  -9   0 -3.3181 3.93734   7
  15   9   0 -4.9410 2.48738  14
  15   9   0 0.70376 4.43197  18
  15   9   0 0.83706 6.02785   7
  15   9   0 2.38580 3.84272  11
  15   9   0 0.11598 5.95498  17
  15   9   0 -10.094 9.49347  15
 -16  -9   0 39.5438 8.09120   7
 -16  -9   0 25.3128 5.60471  13
 -16  -9   0 15.5685 8.54635  15
 -16  -9   0 39.4469 8.49639  18
 -16  -9   0 24.2571 5.45324  12
  16   9   0 19.6781 5.65046  18
  16   9   0 31.3629 6.00867  14
  16   9   0 18.1207 8.10979   7
  16   9   0 17.8060 7.30315  17
  16   9   0 25.1896 6.05459  11
  16   9   0 6.56461 9.99747  15
 -17  -9   0 0.49517 5.50824  18
 -17  -9   0 -2.6393 4.01923  12
  17   9   0 9.87320 10.7593  15
  17   9   0 0.03216 5.12330  18
  17   9   0 6.46063 7.29843  17
  17   9   0 -3.5465 3.63033  11
  16 -10   0 20.0047 7.19809  17
 -16  10   0 6.06292 4.35011   9
 -16  10   0 8.09938 4.25302   7
 -16  10   0 11.0132 5.58466  13
 -16  10   0 15.5465 3.82069   8
 -16  10   0 17.8391 5.73539  12
  15 -10   0 17.3615 5.92222  17
 -15  10   0 9.10308 4.41638   9
 -15  10   0 -0.0854 4.30731  13
 -15  10   0 4.06790 4.44175  12
 -15  10   0 7.22874 2.13489  14
 -15  10   0 11.6909 3.98033   7
  14 -10   0 0.81798 4.37464  17
 -14  10   0 5.35109 3.02202   8
 -14  10   0 7.22203 3.05046   7
 -14  10   0 -4.4831 3.29344  12
 -14  10   0 -0.4605 3.92133  13
  13 -10   0 6.31152 4.64833  17
 -13  10   0 11.4026 2.47001  11
 -13  10   0 13.3706 3.56380   8
 -13  10   0 6.85728 2.63714   7
 -13  10   0 5.53635 2.54828  14
 -13  10   0 7.61323 4.40794  13
 -13  10   0 6.65967 2.89543   7
 -13  10   0 8.18096 2.03210  11
  12 -10   0 70.7634 8.68193  17
 -12  10   0 70.0279 6.61903   8
 -12  10   0 73.4036 5.79704   7
 -12  10   0 71.9177 6.42957  11
 -12  10   0 65.3221 6.08937  14
 -12  10   0 70.7115 8.89060  13
 -12  10   0 90.1032 8.63164  12
 -12  10   0 70.8886 5.91149   7
  11 -10   0 -1.0044 3.07137  17
 -11  10   0 -0.5837 1.84044   7
 -11  10   0 2.06660 3.14546  13
 -11  10   0 2.60812 1.77947   7
 -11  10   0 3.21224 2.47079  11
 -11  10   0 -0.1747 2.20514   8
 -11  10   0 1.39757 3.24991  12
 -11  10   0 -4.9430 2.02592  14
  10 -10   0 29.8258 4.98398  17
 -10  10   0 16.0811 2.65252   7
 -10  10   0 21.2530 2.38078  18
 -10  10   0 19.1047 4.60212  12
 -10  10   0 19.5121 3.15244   7
 -10  10   0 14.8421 3.79140  17
 -10  10   0 17.1921 4.19991  11
 -10  10   0 19.7532 3.70843   8
 -10  10   0 25.1956 3.92945  14
   9 -10   0 16.1706 4.09222  17
   9 -10   0 11.0559 2.38082  10
  -9  10   0 10.6437 3.18066  17
  -9  10   0 17.1310 4.21516  12
  -9  10   0 14.3461 2.10426  18
  -9  10   0 16.9363 2.42074   7
  -9  10   0 12.2175 3.39805  14
  -9  10   0 21.9985 4.31789  11
  -9  10   0 18.7194 3.13554   7
  -9  10   0 13.7110 3.31254   8
  -9  10   0 16.4151 3.71819   9
   8 -10   0 131.942 9.09987  17
   8 -10   0 103.529 7.23201  10
  -8  10   0 99.5311 8.74144  12
  -8  10   0 118.315 7.07801  15
  -8  10   0 115.818 8.95117  17
  -8  10   0 115.546 7.02797  18
  -8  10   0 122.974 7.98661   7
  -8  10   0 113.727 6.95919  15
  -8  10   0 115.210 7.13713   7
  -8  10   0 125.120 9.74127  11
  -8  10   0 107.344 8.45929   8
  -8  10   0 117.279 6.99631  18
  -8  10   0 111.698 8.53103   9
  -8  10   0 115.652 8.32311   9
  -8  10   0 109.334 8.71807  14
   7 -10   0 1.95935 1.56606  10
  -7  10   0 5.37851 2.58168   8
  -7  10   0 4.19669 2.16179   7
  -7  10   0 0.95732 2.11059  15
  -7  10   0 1.68050 1.36275  18
  -7  10   0 2.76394 2.24038  17
  -7  10   0 5.87676 2.91391  14
  -7  10   0 7.11997 2.36035   9
  -7  10   0 1.45909 1.68169  13
  -7  10   0 2.83949 1.59103  18
  -7  10   0 6.73997 3.31902  11
  -7  10   0 4.04139 1.96476   9
  -7  10   0 2.77180 1.43928   7
  -7  10   0 1.20745 2.19652  15
   6 -10   0 63.2783 5.20989  15
   6 -10   0 62.6299 4.71187  10
   6 -10   0 68.7446 5.10759  15
  -6  10   0 72.9843 7.55473  11
  -6  10   0 56.8166 6.33303  15
  -6  10   0 76.2977 6.37622  15
  -6  10   0 60.3925 5.17664  13
  -6  10   0 73.5174 6.43030   8
  -6  10   0 59.5856 5.68832  17
  -6  10   0 69.1095 5.54327   9
  -6  10   0 71.0286 5.06453  18
  -6  10   0 57.7564 5.68930   7
  -6  10   0 63.0561 4.92378   9
  -6  10   0 67.7240 6.72015  14
  -6  10   0 66.0832 4.70367   7
  -6  10   0 66.7125 4.64465  18
   5 -10   0 6.73892 1.13748  18
   5 -10   0 6.12598 3.11597  15
   5 -10   0 6.37215 1.14700  18
   5 -10   0 4.80788 1.56285  10
  -5  10   0 4.19910 1.44002   9
  -5  10   0 5.63276 3.09571  14
  -5  10   0 3.64508 1.82609   9
  -5  10   0 3.64484 2.41831   8
  -5  10   0 5.05821 2.76724  15
  -5  10   0 10.0652 1.90880   7
  -5  10   0 4.81724 2.20991  17
  -5  10   0 -3.6861 2.63197  11
  -5  10   0 6.54784 2.61905   7
  -5  10   0 6.57963 1.69397  18
  -5  10   0 4.63608 1.87082  18
  -5  10   0 6.05515 3.30191  15
  -5  10   0 3.93525 1.57150  13
   4 -10   0 65.0770 6.32708  11
   4 -10   0 50.5122 4.21432  10
   4 -10   0 66.5252 4.37434  18
   4 -10   0 75.5255 7.26524  15
   4 -10   0 64.2019 6.91127  15
  -4  10   0 62.4764 6.41767  14
  -4  10   0 54.2175 3.61544   9
  -4  10   0 57.0135 7.62015  11
  -4  10   0 56.8716 5.00828  18
  -4  10   0 61.0701 6.23087   7
  -4  10   0 63.2388 4.57659  13
  -4  10   0 63.6693 7.95393  15
  -4  10   0 54.7395 4.42210  18
  -4  10   0 60.3842 4.48921   7
  -4  10   0 58.7071 3.94388   9
  -4  10   0 60.0221 5.17363  17
  -4  10   0 55.1104 6.87136  15
   3 -10   0 207.976 14.4116  15
   3 -10   0 188.882 11.2822  18
   3 -10   0 178.879 12.9865  11
   3 -10   0 177.263 10.6973  10
  -3  10   0 187.290 10.8417  13
  -3  10   0 212.368 13.3715   7
  -3  10   0 195.977 12.5727  18
  -3  10   0 192.551 10.8936  17
  -3  10   0 195.727 11.2835   7
  -3  10   0 174.976 14.2127  15
  -3  10   0 178.475 12.8494  14
  -3  10   0 206.045 11.3683  18
  -3  10   0 179.250 13.3361  15
  -3  10   0 197.773 11.0427  12
  -3  10   0 199.622 14.1089  11
   2 -10   0 28.8240 5.90577  15
   2 -10   0 35.9518 4.04756  18
   2 -10   0 31.5374 4.98577  11
   2 -10   0 26.4785 2.79633  10
   2 -10   0 37.0062 5.78118  15
  -2  10   0 32.4636 3.65715  18
  -2  10   0 25.7330 2.85262  17
  -2  10   0 26.7271 2.72296  13
  -2  10   0 28.1908 5.14199  15
  -2  10   0 44.1102 7.33068  15
  -2  10   0 35.6046 6.17730  11
  -2  10   0 38.7299 5.32740  14
  -2  10   0 30.7605 3.04850  12
  -2  10   0 27.1029 4.03130  18
  -2  10   0 32.7989 5.36946   7
  -2  10   0 31.2922 3.69724   7
   1 -10   0 353.016 28.9567  15
   1 -10   0 403.168 21.0348   7
   1 -10   0 398.481 25.5065  15
   1 -10   0 390.775 20.8059  10
   1 -10   0 392.585 20.5434   7
   1 -10   0 405.790 21.8613  18
   1 -10   0 384.003 24.8951  11
  -1  10   0 392.049 23.8287   7
  -1  10   0 376.745 21.7809   7
  -1  10   0 390.113 26.0090  15
  -1  10   0 378.611 25.8814  11
  -1  10   0 391.281 24.5675  15
  -1  10   0 368.238 21.8342  18
  -1  10   0 406.804 20.7036  13
  -1  10   0 408.135 21.0766  17
  -1  10   0 406.522 21.1959  12
  -1  10   0 368.274 22.3275  18
  -1  10   0 397.949 23.3429  14
   0 -10   0 14.5926 3.14692   7
   0 -10   0 17.8376 2.52068  10
   0 -10   0 11.3672 4.29031  15
   0 -10   0 18.6737 2.40545   7
   0  10   0 18.2481 2.92338  17
   0  10   0 17.6366 2.02361  13
   0  10   0 14.8126 2.86825   7
   0  10   0 12.5226 2.97182  18
   0  10   0 15.2854 3.82454  14
   0  10   0 15.7408 4.38676   7
   0  10   0 12.2444 2.17083  12
   0  10   0 11.2058 5.41976  15
   0  10   0 8.86615 4.30459  11
   0  10   0 12.5069 2.75468  18
  -1 -10   0 95.1527 10.2589  15
  -1 -10   0 100.340 6.66341   7
  -1 -10   0 97.4695 7.20021  18
  -1 -10   0 93.6382 7.77656   7
  -1 -10   0 97.1850 6.14545  13
   1  10   0 88.9031 9.47723   7
   1  10   0 92.4101 7.37132   7
   1  10   0 102.710 8.22943  18
   1  10   0 101.773 9.67866  11
   1  10   0 89.0944 10.7280  15
   1  10   0 105.793 8.61148  14
   1  10   0 92.1991 6.01488  13
   1  10   0 114.310 12.1662  15
   1  10   0 109.240 7.06940  12
   1  10   0 87.0235 7.05123  17
   1  10   0 90.8971 7.56625  18
  -2 -10   0 5.38498 2.28141   7
  -2 -10   0 7.41020 4.74986  15
  -2 -10   0 5.76146 2.10534  12
  -2 -10   0 5.32248 2.98207   7
  -2 -10   0 11.2051 3.02620  18
  -2 -10   0 10.9139 1.95047  13
   2  10   0 8.50622 2.80476  17
   2  10   0 11.5789 1.93976  13
   2  10   0 13.2424 3.44096   7
   2  10   0 7.89921 4.92652  15
   2  10   0 7.73539 5.09067  15
   2  10   0 4.22761 2.73565  18
   2  10   0 9.00276 4.22883   7
   2  10   0 4.33970 3.71572  11
   2  10   0 10.2788 2.93586  18
   2  10   0 6.29297 2.90966  14
  -3 -10   0 221.232 13.2895   7
  -3 -10   0 215.582 14.2991  18
  -3 -10   0 220.686 12.0934   9
  -3 -10   0 218.974 15.1089   7
  -3 -10   0 236.666 12.2650  13
  -3 -10   0 224.767 12.5231  12
   3  10   0 222.249 16.1283  11
   3  10   0 223.097 18.6446  15
   3  10   0 227.472 15.0210  18
   3  10   0 198.572 17.6575   7
   3  10   0 200.482 18.5792  15
   3  10   0 204.510 12.5501  13
   3  10   0 211.477 14.5863  14
   3  10   0 219.843 14.5207  18
   3  10   0 222.596 14.1987  17
  -4 -10   0 278.750 17.9262   7
  -4 -10   0 270.672 14.8211   9
  -4 -10   0 285.934 14.4375  13
  -4 -10   0 269.730 14.7669  12
  -4 -10   0 247.784 14.3520  10
   4  10   0 255.356 16.6489  17
   4  10   0 259.445 16.9264  18
   4  10   0 267.158 17.0020  14
   4  10   0 238.434 20.6199  15
   4  10   0 245.339 17.0213  18
   4  10   0 242.854 14.8994  13
   4  10   0 259.177 19.0596   7
   4  10   0 264.327 18.3348  11
  -5 -10   0 380.753 20.7389   9
  -5 -10   0 396.698 22.5484  18
  -5 -10   0 370.578 20.2541  12
  -5 -10   0 386.757 24.9934  15
  -5 -10   0 414.996 19.9420  13
  -5 -10   0 350.809 19.7553  10
  -5 -10   0 342.524 21.2451   7
   5  10   0 347.502 22.7233  18
   5  10   0 331.931 24.4193   7
   5  10   0 389.211 22.4311  14
   5  10   0 367.705 22.5005  17
   5  10   0 368.345 23.8536  11
   5  10   0 337.921 20.5357  13
   5  10   0 369.247 22.5788  18
   5  10   0 364.484 27.1408  15
   5  10   0 353.869 27.5822  15
  -6 -10   0 -0.2661 2.62341  18
  -6 -10   0 5.53400 2.17428  12
  -6 -10   0 -4.4596 4.20937  15
  -6 -10   0 5.59668 2.00588  13
  -6 -10   0 3.67234 2.23455   9
  -6 -10   0 -0.6461 2.47458   7
   6  10   0 2.02892 3.69589  11
   6  10   0 4.13408 3.05108  14
   6  10   0 5.64243 3.52590  17
   6  10   0 0.06127 4.08654   7
   6  10   0 5.22393 2.01801  13
   6  10   0 2.21721 3.26436  18
   6  10   0 5.31214 3.14259  18
   6  10   0 7.75258 6.14347  15
  -7 -10   0 128.382 9.00028  12
  -7 -10   0 152.395 14.9752  15
  -7 -10   0 143.921 11.6156  18
  -7 -10   0 155.392 8.98548  13
  -7 -10   0 142.903 10.6309   7
   7  10   0 134.181 10.7730  14
   7  10   0 131.145 11.3344  18
   7  10   0 126.890 11.6464  17
   7  10   0 143.634 14.1716   7
   7  10   0 133.664 11.5315  18
   7  10   0 154.457 16.9692  15
   7  10   0 132.954 12.3485  11
  -8 -10   0 61.7807 11.1046  15
  -8 -10   0 61.4962 6.73602   9
  -8 -10   0 71.5138 7.62976   7
  -8 -10   0 83.3323 6.04943  13
  -8 -10   0 73.7243 8.53567  18
  -8 -10   0 69.4410 6.01956  12
   8  10   0 54.9611 9.76247   7
   8  10   0 71.4251 9.29842  17
   8  10   0 64.6264 7.80051  14
   8  10   0 72.0446 9.01971  18
   8  10   0 72.6176 9.42534  11
   8  10   0 60.6677 12.3075  15
   8  10   0 82.4965 8.56427  18
  -9 -10   0 0.37785 2.21190  13
  -9 -10   0 0.02970 3.09128   7
  -9 -10   0 0.78209 3.38597  18
  -9 -10   0 -7.3065 3.65962  15
  -9 -10   0 0.10967 2.19682  12
   9  10   0 -9.7899 4.61869  15
   9  10   0 -0.2631 2.91546  14
   9  10   0 7.41147 4.72409  17
   9  10   0 4.97288 4.12593  11
   9  10   0 -0.5856 4.18996   7
   9  10   0 -1.7597 2.72710  18
 -10 -10   0 9.25948 4.71312  18
 -10 -10   0 7.45939 6.40313  15
 -10 -10   0 9.53709 4.27865   7
 -10 -10   0 8.77844 3.05816  12
 -10 -10   0 7.95637 3.03866  13
  10  10   0 7.83981 7.07638  15
  10  10   0 2.98035 4.85467  17
  10  10   0 7.58811 4.33082  11
  10  10   0 12.0374 4.68580  18
  10  10   0 6.97748 5.86484   7
  10  10   0 16.5128 4.36172  14
 -11 -10   0 116.414 11.7916  18
 -11 -10   0 119.512 8.82721  13
 -11 -10   0 116.206 11.1092   7
 -11 -10   0 118.500 17.3614  15
 -11 -10   0 117.857 8.89269  12
  11  10   0 74.9966 14.6411  15
  11  10   0 108.829 11.4980  18
  11  10   0 102.906 12.0413  17
  11  10   0 101.361 13.7135   7
  11  10   0 111.396 9.74957  14
  11  10   0 117.908 11.4186  11
 -12 -10   0 74.7996 9.26845   7
 -12 -10   0 80.9062 7.13998  12
 -12 -10   0 64.5976 9.46139  18
 -12 -10   0 71.6056 7.12008  13
  12  10   0 64.8054 9.52717  11
  12  10   0 92.5904 16.6959  15
  12  10   0 67.2244 7.76295  14
  12  10   0 76.4092 11.4077  17
  12  10   0 67.0025 9.39677  18
  12  10   0 53.2557 10.6600   7
 -13 -10   0 79.0708 10.2070   7
 -13 -10   0 80.6040 10.6054  18
 -13 -10   0 72.5347 7.46859  12
 -13 -10   0 89.0871 8.04112  13
 -13 -10   0 72.8497 13.1737  15
  13  10   0 69.6518 15.0354  15
  13  10   0 49.3020 10.0642  17
  13  10   0 72.5653 9.89144  11
  13  10   0 78.7741 12.0335   7
  13  10   0 89.0578 8.26088  14
  13  10   0 94.6859 11.2898  18
 -14 -10   0 -1.4201 2.88802  12
 -14 -10   0 4.56953 3.50906  13
 -14 -10   0 0.99685 6.59803  18
 -14 -10   0 -3.7276 4.75414  15
 -14 -10   0 -1.3404 3.84999   7
  14  10   0 9.24542 4.87727  11
  14  10   0 -12.918 8.47098  15
  14  10   0 -0.9223 5.50399   7
  14  10   0 1.41248 3.95359  18
  14  10   0 2.43054 5.46344  17
  14  10   0 3.96540 3.33629  14
 -15 -10   0 44.9705 11.6686  15
 -15 -10   0 56.6180 7.02411  12
 -15 -10   0 52.9846 8.85058   7
 -15 -10   0 61.5641 9.94913  18
 -15 -10   0 61.9075 7.61199  13
  15  10   0 51.2767 15.1095  15
  15  10   0 67.7311 9.30093  11
  15  10   0 55.0957 10.6593  17
  15  10   0 65.6026 6.88520  14
  15  10   0 45.0176 8.16059  18
  15  10   0 55.2630 11.3304   7
 -16 -10   0 4.89508 5.14962   7
 -16 -10   0 -2.4256 3.26884  12
 -16 -10   0 -2.3843 3.65142  13
 -16 -10   0 -0.2413 4.68118  18
  16  10   0 6.58003 4.60125  11
  16  10   0 8.05845 7.09987  17
  16  10   0 -13.078 8.38345  15
  16  10   0 -7.1562 5.92511   7
  16  10   0 1.28550 3.12066  14
  16  10   0 6.43519 5.25281  18
  15 -11   0 2.71916 4.41881  17
 -15  11   0 4.13429 3.27811   7
 -15  11   0 -0.5129 3.50464   9
 -15  11   0 4.82456 4.18110  12
 -15  11   0 0.23720 2.00902  14
 -15  11   0 2.24818 2.87238   8
 -15  11   0 1.29068 4.49189  13
  14 -11   0 3.24772 4.25379  17
 -14  11   0 8.54620 4.61381  12
 -14  11   0 14.3801 3.69766   7
 -14  11   0 12.9662 4.36156   9
 -14  11   0 15.6380 3.14099  14
 -14  11   0 13.8614 5.29083  13
 -14  11   0 10.5533 4.28564   8
  13 -11   0 11.6146 4.75721  17
 -13  11   0 2.25514 2.86837   8
 -13  11   0 3.16953 2.28241  11
 -13  11   0 0.99360 2.93691   9
 -13  11   0 2.70017 2.41991  14
 -13  11   0 6.91057 4.22039  12
 -13  11   0 4.60259 5.06259  13
  12 -11   0 -3.7251 3.16172  17
 -12  11   0 -0.4989 3.11742  12
 -12  11   0 -2.0194 2.42528   9
 -12  11   0 1.91883 1.88312   7
 -12  11   0 -3.0404 1.90600  14
 -12  11   0 -0.1863 2.51499   8
 -12  11   0 -1.7755 2.42432  11
 -12  11   0 -3.3942 3.10224  13
 -12  11   0 1.92688 2.08315   7
 -11  11   0 11.7167 2.25997   7
 -11  11   0 8.30571 3.13259   8
 -11  11   0 18.4298 3.66229  14
 -11  11   0 7.05139 3.20168  11
 -11  11   0 2.96347 3.51508  13
 -11  11   0 8.31215 3.49542   9
 -11  11   0 18.0281 3.12280   7
 -11  11   0 9.69840 4.04420  12
  10 -11   0 147.715 10.6301  17
 -10  11   0 133.027 10.4422  17
 -10  11   0 108.706 10.1207   9
 -10  11   0 129.026 10.3235  11
 -10  11   0 117.077 9.41927  14
 -10  11   0 135.932 10.6715  12
 -10  11   0 124.876 8.67301   7
 -10  11   0 132.161 7.89052   7
 -10  11   0 118.215 9.37171   8
   9 -11   0 94.9111 6.84634  10
  -9  11   0 99.7607 8.33406  17
  -9  11   0 101.339 9.17959  11
  -9  11   0 104.489 7.65226   7
  -9  11   0 100.886 8.44341  14
  -9  11   0 89.8827 7.91911   8
  -9  11   0 95.9386 6.41632   7
  -9  11   0 95.2341 6.62715  18
  -9  11   0 101.052 8.84926  12
  -9  11   0 105.926 8.22089   9
  -9  11   0 105.153 6.21199  18
  -9  11   0 105.498 7.89273   9
   8 -11   0 44.1068 4.13378  10
  -8  11   0 48.0271 5.35270  17
  -8  11   0 46.0988 6.03507  14
  -8  11   0 43.6854 4.96102   7
  -8  11   0 48.0552 5.67405   8
  -8  11   0 43.1877 3.48731  15
  -8  11   0 45.0287 4.77412   9
  -8  11   0 47.6211 3.58832  15
  -8  11   0 40.4627 5.85185  12
  -8  11   0 49.1361 3.93053  18
  -8  11   0 51.1298 5.79687   9
  -8  11   0 44.3240 3.85212   7
  -8  11   0 55.1311 7.40402  11
  -8  11   0 55.0118 3.92131  18
   7 -11   0 16.8009 2.51496  10
  -7  11   0 25.9823 4.05506   7
  -7  11   0 15.6902 3.37527  15
  -7  11   0 13.5827 4.69095  11
  -7  11   0 14.6202 2.34912   7
  -7  11   0 17.8179 3.60886  17
  -7  11   0 16.1626 4.10248  14
  -7  11   0 16.1138 3.68768   8
  -7  11   0 21.3946 2.90573  18
  -7  11   0 16.1968 3.13050   9
  -7  11   0 14.6160 2.70930   9
  -7  11   0 21.6660 2.58229  18
  -7  11   0 18.8047 3.63230  15
   6 -11   0 109.290 6.96494  10
   6 -11   0 124.903 7.81716  15
   6 -11   0 103.808 7.75518  15
  -6  11   0 120.421 10.5817  11
  -6  11   0 93.8227 6.79742   7
  -6  11   0 115.604 7.50373  18
  -6  11   0 101.561 6.76285   9
  -6  11   0 102.418 8.40666  15
  -6  11   0 104.035 7.73591  17
  -6  11   0 121.431 6.98278  18
  -6  11   0 97.6078 7.24123  13
  -6  11   0 98.2226 8.79978  14
  -6  11   0 114.764 7.40315   9
  -6  11   0 114.302 8.61087   8
  -6  11   0 108.849 9.07580  15
  -6  11   0 110.738 8.50682   7
   5 -11   0 182.242 12.3542  15
   5 -11   0 176.208 12.1011  15
   5 -11   0 185.704 10.1554  10
  -5  11   0 168.074 10.4160  13
  -5  11   0 176.227 10.2721  18
  -5  11   0 170.584 12.0835  15
  -5  11   0 187.527 12.1798   7
  -5  11   0 188.686 12.5846  14
  -5  11   0 175.004 11.3674  17
  -5  11   0 160.192 9.82082   9
  -5  11   0 168.481 10.2242   7
  -5  11   0 182.298 11.8501   8
  -5  11   0 163.935 10.7665  18
  -5  11   0 157.487 12.8713  15
   4 -11   0 152.470 12.3022  15
   4 -11   0 151.578 9.24244  18
   4 -11   0 167.558 9.28020  10
   4 -11   0 183.180 12.4628  15
  -4  11   0 148.260 9.47310   7
  -4  11   0 169.866 9.56988  18
  -4  11   0 155.774 9.27321  17
  -4  11   0 150.381 12.4935  11
  -4  11   0 157.745 11.6005   7
  -4  11   0 143.525 10.0744  18
  -4  11   0 144.070 9.20773  13
  -4  11   0 158.127 11.7717  14
  -4  11   0 153.077 12.8118  15
   3 -11   0 43.3729 3.81733  10
   3 -11   0 39.9849 6.08597  15
   3 -11   0 49.0107 4.42868  18
   3 -11   0 46.2090 9.28879  15
  -3  11   0 44.5605 3.73039  13
  -3  11   0 52.9039 4.47644   7
  -3  11   0 47.4264 4.41479  18
  -3  11   0 54.0100 8.26085  15
  -3  11   0 47.0344 6.81026  15
  -3  11   0 61.6655 7.25108  14
  -3  11   0 59.5897 7.21547   7
  -3  11   0 42.8447 7.13097  11
  -3  11   0 49.2369 3.75613  17
   2 -11   0 19.6078 4.98799  15
   2 -11   0 17.8762 2.44652  10
  -2  11   0 25.9901 4.06238  18
  -2  11   0 34.4614 6.09482  15
  -2  11   0 21.8202 2.44109  13
  -2  11   0 24.4028 2.58013  17
  -2  11   0 19.6765 4.88210   7
  -2  11   0 19.4638 3.34630   7
  -2  11   0 19.8007 5.97662  15
  -2  11   0 26.1927 3.60413  18
  -2  11   0 24.8956 4.80913  14
  -2  11   0 24.6594 5.41963  11
   1 -11   0 128.937 7.03504   7
   1 -11   0 128.662 10.8037  15
   1 -11   0 108.635 7.59044   7
   1 -11   0 109.650 6.98834  10
   1 -11   0 108.367 8.06973  18
  -1  11   0 108.066 7.99225   7
  -1  11   0 122.674 9.79083  14
  -1  11   0 112.071 8.22851  18
  -1  11   0 100.369 11.6099  15
  -1  11   0 119.394 6.86876  13
  -1  11   0 105.266 8.65273  18
  -1  11   0 124.057 10.9223  11
  -1  11   0 113.956 10.9204  15
  -1  11   0 112.349 7.10198  17
  -1  11   0 120.220 10.6338   7
   0 -11   0 269.967 16.1176  18
   0 -11   0 279.308 15.9768   7
   0 -11   0 279.598 14.8928   7
   0 -11   0 242.197 14.6912  10
   0 -11   0 279.539 18.9983  15
   0  11   0 261.870 17.3812  14
   0  11   0 272.783 19.6770  15
   0  11   0 280.316 18.7006   7
   0  11   0 271.318 16.9772  18
   0  11   0 275.632 21.1851  15
   0  11   0 306.020 16.5484   7
   0  11   0 283.163 16.5002  18
   0  11   0 261.369 14.6821  13
   0  11   0 263.732 18.7418  11
   0  11   0 248.241 15.4049  17
  -1 -11   0 196.742 11.2520  13
  -1 -11   0 188.249 12.8713   7
  -1 -11   0 207.907 11.6979   7
  -1 -11   0 186.846 11.1063  10
  -1 -11   0 205.462 15.8225  15
   1  11   0 183.294 12.8338  18
   1  11   0 195.109 16.4616  15
   1  11   0 203.044 15.3404   7
   1  11   0 194.298 12.1697  17
   1  11   0 186.176 14.9503  11
   1  11   0 175.172 16.9417  15
   1  11   0 197.268 11.1533  13
   1  11   0 222.900 14.1655  14
   1  11   0 211.016 13.7040  18
  -2 -11   0 77.3988 5.17102  13
  -2 -11   0 82.8324 6.04207   7
  -2 -11   0 73.9146 6.81337  18
  -2 -11   0 74.1125 7.34316   7
  -2 -11   0 67.6812 4.93406  10
  -2 -11   0 80.0072 10.8823  15
   2  11   0 81.1022 11.3559  15
   2  11   0 78.9340 8.73222  14
   2  11   0 66.2413 6.82992  18
   2  11   0 64.5148 11.3027  15
   2  11   0 78.5729 9.91707   7
   2  11   0 73.0065 7.46209  18
   2  11   0 63.9117 5.05020  13
   2  11   0 75.2358 6.56818  17
   2  11   0 69.8880 9.10135  11
  -3 -11   0 22.9806 4.95866  18
  -3 -11   0 23.1245 2.77739  10
  -3 -11   0 25.3666 2.06574   9
  -3 -11   0 25.9269 7.40565  15
  -3 -11   0 25.5965 3.19868  12
  -3 -11   0 24.2101 3.81870   7
  -3 -11   0 25.2988 2.89603  13
  -3 -11   0 22.4813 2.14703   9
  -3 -11   0 27.0048 5.08694   7
   3  11   0 33.1491 5.23959  18
   3  11   0 22.1740 4.15173  17
   3  11   0 33.0892 7.96282  15
   3  11   0 32.1056 6.37475  11
   3  11   0 20.2275 7.01351  15
   3  11   0 26.7720 5.11555  14
   3  11   0 24.9532 3.08335  13
   3  11   0 24.3015 4.72480  18
   3  11   0 15.4102 5.59648   7
  -4 -11   0 202.968 10.7223  13
  -4 -11   0 185.254 12.9663  18
  -4 -11   0 175.374 11.9259   7
  -4 -11   0 200.584 17.2782  15
  -4 -11   0 187.467 10.6571  10
  -4 -11   0 187.036 11.0616  12
  -4 -11   0 200.421 10.5036   9
  -4 -11   0 177.926 10.6548   9
   4  11   0 166.845 15.4246   7
   4  11   0 172.061 12.7909  17
   4  11   0 164.713 14.4557  11
   4  11   0 201.802 13.5360  18
   4  11   0 172.866 17.3822  15
   4  11   0 188.251 13.4830  14
   4  11   0 170.957 13.4559  18
   4  11   0 174.325 11.1326  13
   4  11   0 166.763 16.9700  15
  -5 -11   0 16.0934 3.89686   7
  -5 -11   0 24.6433 3.34156   9
  -5 -11   0 26.1497 2.99836  13
  -5 -11   0 26.7512 2.96769  10
  -5 -11   0 22.2351 3.18501  12
   5  11   0 23.0041 4.97364  14
   5  11   0 24.8372 6.15232  11
   5  11   0 25.3194 8.73431  15
   5  11   0 22.2899 8.23221  15
   5  11   0 10.9482 5.56757   7
   5  11   0 22.4857 4.94577  18
   5  11   0 19.4559 3.53808  13
   5  11   0 27.5215 5.18368  18
   5  11   0 20.3734 4.57880  17
  -6 -11   0 10.3485 5.27016  15
  -6 -11   0 5.22647 2.31824  12
  -6 -11   0 6.98017 3.08370   7
  -6 -11   0 6.51132 1.84003  10
  -6 -11   0 7.32667 2.23561  13
  -6 -11   0 8.13957 2.61019   9
   6  11   0 6.56806 3.71876  14
   6  11   0 6.17915 2.19574  13
   6  11   0 2.94630 3.14969  18
   6  11   0 4.03032 3.64266  17
   6  11   0 9.18712 3.82973  18
   6  11   0 6.91947 5.28504   7
   6  11   0 4.79429 4.13882  11
   6  11   0 8.84147 6.69845  15
  -7 -11   0 115.925 8.09170  12
  -7 -11   0 124.439 12.9973  15
  -7 -11   0 105.302 9.49741   7
  -7 -11   0 131.026 10.9025  18
  -7 -11   0 126.640 7.80334  13
   7  11   0 102.183 8.50885  13
   7  11   0 117.283 10.8037  18
   7  11   0 135.149 13.7250   7
   7  11   0 105.513 10.2703  18
   7  11   0 88.4908 11.6078  11
   7  11   0 117.422 10.8184  17
   7  11   0 119.928 10.2117  14
   7  11   0 145.107 18.8142  15
  -8 -11   0 -1.7930 2.91453  18
  -8 -11   0 3.79636 2.36749  13
  -8 -11   0 1.32566 2.94314   7
  -8 -11   0 5.01863 2.84428   9
  -8 -11   0 -5.6569 3.55249  15
  -8 -11   0 0.57882 2.10210  12
   8  11   0 3.98190 5.02022   7
   8  11   0 -0.8501 3.13822  14
   8  11   0 -1.7313 3.75635  17
   8  11   0 0.64298 3.86181  11
   8  11   0 -0.9046 2.97546  18
   8  11   0 1.61753 5.81755  15
  -9 -11   0 -0.6522 2.97607   7
  -9 -11   0 0.78197 2.27011  13
  -9 -11   0 -0.7452 3.37573  18
  -9 -11   0 -0.7227 2.05049  12
  -9 -11   0 -2.0759 4.46481  15
   9  11   0 -2.3251 3.19722  18
   9  11   0 -0.0532 3.30636  14
   9  11   0 1.70964 7.87343  15
   9  11   0 5.01242 4.50885  17
   9  11   0 4.42787 4.11992  11
   9  11   0 -1.1815 4.46043   7
 -10 -11   0 43.6462 9.92129  15
 -10 -11   0 50.5959 5.21302  13
 -10 -11   0 39.4789 6.56964   7
 -10 -11   0 30.1781 4.69381  12
 -10 -11   0 31.2712 6.52472  18
  10  11   0 42.9651 11.6754  15
  10  11   0 28.3439 6.92711  11
  10  11   0 36.4528 8.09794  17
  10  11   0 22.3464 7.78215   7
  10  11   0 39.9223 7.34701  18
  10  11   0 51.5415 6.85544  14
 -11 -11   0 9.99169 6.05659  15
 -11 -11   0 12.8704 4.90194   7
 -11 -11   0 11.1077 3.39725  13
 -11 -11   0 7.96489 3.24350  12
 -11 -11   0 8.17276 4.74201  18
  11  11   0 14.1217 5.58001  11
  11  11   0 8.34638 5.18710  18
  11  11   0 13.4131 4.47714  14
  11  11   0 4.10775 8.02704  15
  11  11   0 7.69573 5.73286  17
  11  11   0 18.9626 7.70265   7
 -12 -11   0 0.73796 2.83163  13
 -12 -11   0 -0.6382 4.09422  18
 -12 -11   0 5.04339 4.17061   7
 -12 -11   0 3.32653 2.85535  12
 -12 -11   0 2.89306 5.46643  15
  12  11   0 3.45730 3.67503  14
  12  11   0 4.63256 6.25156   7
  12  11   0 -1.7369 3.76465  18
  12  11   0 3.91420 9.05883  15
  12  11   0 5.52702 6.00879  17
 -13 -11   0 5.40226 6.66604  15
 -13 -11   0 5.50488 3.45279  12
 -13 -11   0 5.83167 4.67321  18
 -13 -11   0 10.9212 4.01506  13
 -13 -11   0 9.03248 5.25090   7
  13  11   0 8.50011 3.97966  14
  13  11   0 4.73403 5.56272  17
  13  11   0 -0.2584 8.23099  15
  13  11   0 11.9793 5.16999  18
  13  11   0 6.71640 4.98759  11
  13  11   0 0.91042 5.90010   7
 -14 -11   0 53.2009 8.96989   7
 -14 -11   0 53.0655 6.57320  12
 -14 -11   0 49.7757 6.48288  13
 -14 -11   0 47.2134 9.01308  18
 -14 -11   0 63.7219 12.1200  15
  14  11   0 53.0942 14.6382  15
  14  11   0 73.2807 12.6670   7
  14  11   0 35.9180 9.62491  17
  14  11   0 71.2555 9.81541  11
  14  11   0 44.0258 8.23033  18
  14  11   0 60.5793 7.15877  14
 -15 -11   0 -4.1324 3.92879  18
 -15 -11   0 0.11177 4.75260   7
 -15 -11   0 4.17181 3.55806  12
 -15 -11   0 1.42764 3.62430  13
  15  11   0 7.91986 7.06638   7
  15  11   0 1.09284 4.59391  11
  15  11   0 7.12774 9.86063  15
  15  11   0 3.72772 6.58524  17
  15  11   0 1.10169 3.39478  14
  15  11   0 11.9841 5.69942  18
  15 -12   0 5.33526 4.75352  17
 -15  12   0 4.19276 4.70915  13
 -15  12   0 4.58155 2.57156  14
 -15  12   0 2.87283 3.25712   8
 -15  12   0 1.98277 3.92037  12
 -15  12   0 15.2753 4.60323   9
  14 -12   0 38.9091 7.10947  17
 -14  12   0 26.0657 6.69994  13
 -14  12   0 48.3096 7.60197  12
 -14  12   0 44.4971 6.33757   9
 -14  12   0 43.3568 5.84191   7
 -14  12   0 44.0094 4.96227  14
 -14  12   0 41.9912 5.81091   8
  13 -12   0 -2.8038 3.50137  17
 -13  12   0 1.35108 3.91943  12
 -13  12   0 0.62815 2.32208   7
 -13  12   0 -0.1561 2.75038   8
 -13  12   0 -1.4637 3.46502  13
 -13  12   0 5.41200 2.90528  14
 -13  12   0 -2.6978 2.63305   9
 -13  12   0 8.07728 3.00775  11
 -12  12   0 24.7395 3.82262   7
 -12  12   0 24.1919 4.01226  14
 -12  12   0 22.3078 5.34191  12
 -12  12   0 25.5451 5.19565   8
 -12  12   0 26.3335 4.61227  11
 -12  12   0 24.0362 5.59667  13
 -12  12   0 22.9752 4.53468   9
 -11  12   0 8.26060 3.51939  17
 -11  12   0 7.90293 1.92487   7
 -11  12   0 6.27149 3.12478   8
 -11  12   0 6.03380 3.12827  14
 -11  12   0 8.07180 2.71017   7
 -11  12   0 9.91114 4.09397  13
 -11  12   0 10.7717 4.30248  12
 -11  12   0 7.75145 3.73871  11
 -11  12   0 9.14362 3.09524   9
  10 -12   0 2.55911 2.19982  10
 -10  12   0 -0.5026 2.70832  14
 -10  12   0 3.55943 3.29757  11
 -10  12   0 7.34615 2.95148  17
 -10  12   0 11.1439 4.01060   9
 -10  12   0 -1.4864 2.61355  12
 -10  12   0 1.82342 2.58655   9
 -10  12   0 5.92501 3.18020   8
 -10  12   0 4.38129 1.63804   7
   9 -12   0 2.13579 1.98031  10
  -9  12   0 2.64365 1.60999   7
  -9  12   0 -0.5896 2.48793   8
  -9  12   0 0.02271 2.14874   9
  -9  12   0 2.37898 2.81530  12
  -9  12   0 -0.7146 2.47467  17
  -9  12   0 0.81789 2.81780  14
  -9  12   0 -1.4916 3.33743  11
  -9  12   0 3.08600 1.31842  18
  -9  12   0 2.52080 1.31886  18
  -9  12   0 -0.3390 2.31971   7
   8 -12   0 1.94258 1.89630  10
  -8  12   0 -6.2888 2.78983  11
  -8  12   0 -2.6439 1.94346   7
  -8  12   0 -3.5207 1.61037   9
  -8  12   0 -4.6819 2.13415  17
  -8  12   0 -2.5830 2.39191   8
  -8  12   0 -0.0373 1.31942  18
  -8  12   0 -3.3822 1.24436   7
  -8  12   0 -0.4378 1.47806  18
  -8  12   0 -3.4265 2.34500  14
  -8  12   0 -1.6592 1.83812   9
   7 -12   0 50.5503 4.72529  10
  -7  12   0 53.6188 6.12067   7
  -7  12   0 66.6897 4.83057   9
  -7  12   0 60.0504 6.52968  15
  -7  12   0 62.3783 6.50251   8
  -7  12   0 52.2050 6.48563  15
  -7  12   0 58.2923 7.39927  14
  -7  12   0 58.0559 5.16486  18
  -7  12   0 71.2058 5.46304   9
  -7  12   0 60.4403 8.33926  11
  -7  12   0 64.1757 4.74557   7
  -7  12   0 57.0267 5.68362  17
  -7  12   0 71.0031 4.83608  18
   6 -12   0 26.6534 3.27801  10
   6 -12   0 27.7727 4.05480  15
   6 -12   0 38.4607 4.47462  15
  -6  12   0 32.8345 4.91225   8
  -6  12   0 29.4345 2.78302   9
  -6  12   0 24.9827 4.59899   7
  -6  12   0 29.3181 3.37397   7
  -6  12   0 40.4711 6.93245  11
  -6  12   0 38.2992 6.09255  14
  -6  12   0 31.1768 3.75759  13
  -6  12   0 31.5764 3.96099  18
  -6  12   0 33.6651 5.17326  15
  -6  12   0 22.7838 5.10985  15
  -6  12   0 28.5324 3.26505  18
  -6  12   0 26.5986 3.77192  17
   5 -12   0 176.393 13.0776  15
   5 -12   0 142.199 14.7247  15
   5 -12   0 172.480 10.5679  10
   5 -12   0 185.153 9.97379  18
  -5  12   0 202.237 12.7244   8
  -5  12   0 182.350 11.4665   7
  -5  12   0 198.948 10.9588  18
  -5  12   0 183.754 12.9234   7
  -5  12   0 169.589 10.8017  13
  -5  12   0 190.070 10.9451  17
  -5  12   0 176.994 13.9891  15
  -5  12   0 182.302 13.2846  14
  -5  12   0 164.427 12.6775  15
  -5  12   0 207.093 14.8715  11
  -5  12   0 182.483 11.5985  18
   4 -12   0 110.579 7.15094  10
   4 -12   0 109.568 12.5322  15
   4 -12   0 116.794 7.25997  18
  -4  12   0 108.097 7.51459  18
  -4  12   0 119.879 10.4057  15
  -4  12   0 128.102 10.3169  14
  -4  12   0 108.943 11.2757  15
  -4  12   0 132.529 10.3459   7
  -4  12   0 115.329 8.28353  13
  -4  12   0 97.7125 10.7532  11
  -4  12   0 109.450 8.35712  18
  -4  12   0 115.743 7.80738   7
  -4  12   0 107.590 6.82715  17
   3 -12   0 -1.5104 1.37216  10
   3 -12   0 6.67442 3.06653  15
   3 -12   0 0.41742 1.62960  18
  -3  12   0 -0.3466 1.27146  13
  -3  12   0 4.93467 3.35926  14
  -3  12   0 1.04724 1.67368   7
  -3  12   0 0.52879 4.09792  15
  -3  12   0 -1.7108 3.05077   7
  -3  12   0 4.10090 3.94931  11
  -3  12   0 1.43398 1.84915  18
  -3  12   0 0.44081 2.14519  18
  -3  12   0 0.36658 3.19542  15
  -3  12   0 0.34356 1.14741  17
   2 -12   0 122.493 10.7885  15
   2 -12   0 111.755 8.20524  18
   2 -12   0 115.586 7.23091  10
  -2  12   0 123.555 8.35474   7
  -2  12   0 117.899 11.1971  15
  -2  12   0 111.938 10.1580  14
  -2  12   0 118.799 11.2478  11
  -2  12   0 126.032 12.7091  15
  -2  12   0 105.596 8.77521  18
  -2  12   0 115.525 7.02612  13
  -2  12   0 113.250 7.00340  17
  -2  12   0 130.270 11.1399   7
  -2  12   0 110.380 6.80274  17
  -2  12   0 121.441 8.29990  18
   1 -12   0 657.911 35.5200   7
   1 -12   0 705.068 39.8107  15
   1 -12   0 676.836 36.7372  18
   1 -12   0 729.429 35.3100   7
   1 -12   0 630.010 35.4098  10
  -1  12   0 613.042 41.2902  15
  -1  12   0 622.618 35.2404  13
  -1  12   0 711.807 38.6622  14
  -1  12   0 641.251 37.4976  18
  -1  12   0 633.616 35.3314  17
  -1  12   0 747.576 39.8967   7
  -1  12   0 716.767 40.3107  11
  -1  12   0 749.176 37.0594  18
  -1  12   0 701.733 40.3405  15
   0 -12   0 254.063 14.9290   7
   0 -12   0 242.031 14.0439  10
   0 -12   0 247.653 15.4539  18
   0 -12   0 292.105 18.9583  15
   0 -12   0 261.419 14.0725   7
   0  12   0 247.386 16.3691  18
   0  12   0 275.252 15.9451  18
   0  12   0 277.202 17.3636  14
   0  12   0 247.520 20.3812  15
   0  12   0 238.308 13.9214  13
   0  12   0 240.368 19.1506  15
   0  12   0 241.372 14.5559  17
   0  12   0 251.319 18.3800  11
  -1 -12   0 12.3680 2.25843  13
  -1 -12   0 15.6793 3.48126   7
  -1 -12   0 8.23880 4.82335  15
  -1 -12   0 8.74153 1.98210  10
  -1 -12   0 10.5287 2.52626   7
   1  12   0 8.83838 4.09462  14
   1  12   0 20.2967 5.86381   7
   1  12   0 13.3732 3.55097  18
   1  12   0 8.12050 4.72242  11
   1  12   0 7.29650 3.16109  18
   1  12   0 11.0344 2.83117  17
   1  12   0 14.2597 5.97941  15
   1  12   0 10.9338 1.95725  13
   1  12   0 22.0878 7.31907  15
  -2 -12   0 89.3570 7.98537  18
  -2 -12   0 88.3615 11.7627  15
  -2 -12   0 98.6046 10.9192   7
  -2 -12   0 102.624 7.26784   7
  -2 -12   0 94.9190 6.23173  10
  -2 -12   0 94.4587 6.36902  13
   2  12   0 102.337 8.58373  18
   2  12   0 95.9490 7.64965  17
   2  12   0 82.4520 12.9221  15
   2  12   0 101.948 14.2521  15
   2  12   0 96.7708 8.92932  18
   2  12   0 95.3392 11.7007   7
   2  12   0 112.812 11.1607  11
   2  12   0 90.6096 6.37270  13
   2  12   0 93.0149 9.31155  14
  -3 -12   0 60.0965 4.79733  10
  -3 -12   0 79.4702 11.3694  15
  -3 -12   0 66.6860 4.89956  13
  -3 -12   0 65.2873 5.10397  12
  -3 -12   0 71.2118 8.04594   7
  -3 -12   0 57.2183 6.22790   7
   3  12   0 69.1919 10.2054   7
   3  12   0 62.8238 7.08330  18
   3  12   0 70.3280 9.58249  11
   3  12   0 64.5391 11.3931  15
   3  12   0 52.9698 12.1121  15
   3  12   0 61.9610 6.58863  17
   3  12   0 61.6566 5.03258  13
   3  12   0 65.4340 7.93660  14
   3  12   0 53.0664 7.23063  18
  -4 -12   0 17.2844 2.63591  10
  -4 -12   0 10.3181 6.57714  15
  -4 -12   0 22.3794 4.73600  18
  -4 -12   0 23.1277 3.17979  12
  -4 -12   0 22.7566 3.89463   7
  -4 -12   0 20.8080 2.56853   9
  -4 -12   0 21.6153 2.80529  13
   4  12   0 16.9211 6.81980  15
   4  12   0 18.1121 3.04952  13
   4  12   0 21.8862 4.96764  14
   4  12   0 17.2814 5.51282  11
   4  12   0 24.9305 8.01432  15
   4  12   0 17.8355 4.39600  17
   4  12   0 16.6493 6.38464   7
   4  12   0 21.5909 4.87646  18
   4  12   0 21.9266 5.21778  18
  -5 -12   0 167.879 18.5075  15
  -5 -12   0 172.113 10.3069   9
  -5 -12   0 164.092 9.98872  10
  -5 -12   0 163.482 11.6135   7
  -5 -12   0 183.445 13.0600  18
  -5 -12   0 165.581 10.4895  12
  -5 -12   0 182.536 10.1352  13
  -5 -12   0 181.172 10.0245   9
   5  12   0 140.147 10.5632  13
   5  12   0 158.291 14.4006  11
   5  12   0 153.145 17.2463  15
   5  12   0 162.192 12.9581  14
   5  12   0 168.490 12.8880  17
   5  12   0 168.868 13.3547  18
   5  12   0 198.133 16.5887   7
   5  12   0 168.363 12.9596  18
  -6 -12   0 61.5533 5.12392   9
  -6 -12   0 53.3329 4.82151   9
  -6 -12   0 43.5064 6.03539   7
  -6 -12   0 49.2810 4.35942  10
  -6 -12   0 63.4078 4.84115  13
  -6 -12   0 46.2796 6.71208  18
  -6 -12   0 46.1898 4.85815  12
   6  12   0 43.4159 4.98008  13
   6  12   0 47.3235 7.05674  18
   6  12   0 53.3895 8.80244  11
   6  12   0 43.2776 10.9555  15
   6  12   0 43.2743 6.85037  14
   6  12   0 39.4433 8.68051   7
   6  12   0 54.3260 7.80986  18
  -7 -12   0 16.0816 2.61995  10
  -7 -12   0 23.5067 3.45144  12
  -7 -12   0 16.8958 3.50227  13
  -7 -12   0 15.1362 4.23525   7
  -7 -12   0 26.8618 5.36939   9
   7  12   0 14.0633 4.68484  14
   7  12   0 29.8266 9.66351  15
   7  12   0 25.3841 5.83438  17
   7  12   0 21.0463 6.36844  11
   7  12   0 14.8977 4.62789  18
   7  12   0 21.1379 5.23778  18
   7  12   0 25.6346 7.58953   7
  -8 -12   0 166.123 9.68921  13
  -8 -12   0 139.757 11.5433   7
  -8 -12   0 139.743 10.6626   9
  -8 -12   0 142.120 10.0502  12
  -8 -12   0 132.344 9.10173  10
   8  12   0 166.537 16.2656   7
   8  12   0 141.009 12.9697  17
   8  12   0 135.793 18.8346  15
   8  12   0 155.175 14.1075  11
   8  12   0 161.248 13.2805  18
   8  12   0 167.031 12.2579  14
  -9 -12   0 179.230 14.3192   7
  -9 -12   0 225.253 12.6061  13
  -9 -12   0 180.168 12.7601  12
   9  12   0 217.971 16.2189  18
   9  12   0 224.799 15.3291  14
   9  12   0 189.349 16.5670  11
   9  12   0 189.695 21.8759  15
   9  12   0 185.931 16.2091  17
   9  12   0 284.083 28.9842   7
 -10 -12   0 16.9527 3.80358  12
 -10 -12   0 12.2034 4.77701   7
 -10 -12   0 18.1246 3.57573  13
  10  12   0 16.0520 10.1121  11
  10  12   0 8.26085 5.57097  17
  10  12   0 26.4524 6.13664  18
  10  12   0 8.56954 5.87866   7
  10  12   0 25.2923 5.47151  14
 -11 -12   0 9.23994 4.85618   7
 -11 -12   0 2.77892 4.24933  18
 -11 -12   0 11.2938 3.40805  12
 -11 -12   0 6.98976 3.10974  13
  11  12   0 10.2951 4.13682  14
  11  12   0 6.59012 5.01280  11
  11  12   0 18.1790 5.34713  18
  11  12   0 2.87888 6.01454   7
  11  12   0 4.22416 5.31915  17
  11  12   0 10.5798 9.82359  15
 -12 -12   0 5.33749 3.08845  13
 -12 -12   0 1.05201 4.28617   7
 -12 -12   0 1.04878 2.92796  12
  12  12   0 -1.0969 3.50970  14
  12  12   0 -1.3366 4.34744  11
  12  12   0 0.83271 4.49513  18
  12  12   0 8.45557 9.19030  15
  12  12   0 -4.0710 6.23401   7
  12  12   0 4.55886 5.45277  17
 -13 -12   0 14.3883 4.05963  12
 -13 -12   0 9.13603 4.72542  13
 -13 -12   0 22.4631 6.32900   7
  13  12   0 6.27849 10.0498  15
  13  12   0 7.31233 4.37662  14
  13  12   0 19.3316 7.16922  17
  13  12   0 5.82079 5.05830  18
  13  12   0 -3.1621 5.99099   7
  13  12   0 16.7681 6.16048  11
 -14 -12   0 50.1471 8.50109   7
 -14 -12   0 34.8256 5.60481  13
 -14 -12   0 48.8525 6.35129  12
  14  12   0 32.1777 13.9341  15
  14  12   0 44.8955 6.70575  14
  14  12   0 34.9178 10.0140   7
  14  12   0 41.2043 10.3706  17
  14  12   0 43.1205 8.42426  11
  14  12   0 44.8828 8.39522  18
 -15 -12   0 0.80911 3.46367  13
 -15 -12   0 9.79975 9.45998  15
 -15 -12   0 13.9171 9.50650   7
  15  12   0 12.0743 10.6279  15
  15  12   0 -5.5371 6.39408   7
  15  12   0 6.94472 6.11490  18
  15  12   0 -0.0624 4.04332  14
  15  12   0 7.55896 6.74818  17
  15  12   0 14.6529 6.12511  11
 -14  13   0 18.5114 4.00908  14
 -14  13   0 23.5387 4.74493   8
 -14  13   0 18.2798 5.81299  13
 -14  13   0 18.6679 4.56274   9
 -14  13   0 32.2614 6.48265  12
 -13  13   0 8.85798 3.46470   9
 -13  13   0 3.90955 4.28149  12
 -13  13   0 25.5391 5.98285  13
 -13  13   0 12.9236 3.65044  14
 -13  13   0 8.98009 3.76673   8
 -13  13   0 8.00578 3.44369  11
 -13  13   0 17.5066 3.87153   7
 -12  13   0 79.4256 7.58063  14
 -12  13   0 75.8156 7.80528   8
 -12  13   0 78.0596 8.19850  11
 -12  13   0 84.4931 7.74632   9
 -12  13   0 77.2346 9.29683  12
 -12  13   0 89.1959 7.13980   7
 -11  13   0 3.90537 2.75259   9
 -11  13   0 2.45575 2.99834   8
 -11  13   0 5.87410 3.28570  14
 -11  13   0 2.17547 3.37887  13
 -11  13   0 -2.8760 2.69926  11
 -11  13   0 1.92523 3.72005  12
  10 -13   0 31.6195 4.12407  10
 -10  13   0 28.1873 5.24430  14
 -10  13   0 48.5052 5.75428   7
 -10  13   0 50.3272 5.32265   9
 -10  13   0 46.3176 6.93587  11
 -10  13   0 40.2826 4.41762   7
 -10  13   0 39.5101 6.28165   8
 -10  13   0 49.1979 5.26248   9
 -10  13   0 42.6078 6.71291  12
 -10  13   0 43.0135 5.80144  17
   9 -13   0 29.2739 3.60628  10
  -9  13   0 29.2811 3.81821   9
  -9  13   0 28.9903 4.65136   7
  -9  13   0 21.9889 4.68990  14
  -9  13   0 19.2227 4.77276  12
  -9  13   0 19.8858 2.33509  18
  -9  13   0 19.8837 3.33663   9
  -9  13   0 23.2023 3.47593   7
  -9  13   0 21.5496 2.47002  18
  -9  13   0 19.3975 5.34600  11
  -9  13   0 17.5648 4.24845   8
  -9  13   0 29.2475 4.28514  17
   8 -13   0 36.8743 5.12544  10
  -8  13   0 47.7178 4.63462   9
  -8  13   0 39.7039 4.06052   9
  -8  13   0 35.0329 5.87619  14
  -8  13   0 36.8831 5.56992   8
  -8  13   0 43.1800 5.71446   7
  -8  13   0 44.7827 5.25966  17
  -8  13   0 39.5785 3.73234  18
  -8  13   0 53.7551 7.94756  11
  -8  13   0 40.2146 4.66412   7
  -8  13   0 47.0995 4.96101  18
   7 -13   0 103.305 6.60091  10
  -7  13   0 91.8402 6.86648  17
  -7  13   0 82.3193 6.72221  18
  -7  13   0 101.533 9.04955  14
  -7  13   0 86.4176 9.80869  11
  -7  13   0 91.7204 6.22054   9
  -7  13   0 92.0993 6.27825  18
  -7  13   0 81.5078 7.62555  15
  -7  13   0 94.0108 8.26884   7
  -7  13   0 82.8035 8.01351   8
  -7  13   0 93.6333 6.48053   7
  -7  13   0 93.1800 5.80072   9
  -7  13   0 85.7497 8.18986  15
   6 -13   0 100.536 6.85283  10
   6 -13   0 110.675 8.17743  15
   6 -13   0 91.6202 7.77593  15
  -6  13   0 108.517 10.7981  11
  -6  13   0 111.593 8.89964  15
  -6  13   0 104.038 8.65959   8
  -6  13   0 94.5880 6.99167   7
  -6  13   0 106.565 9.78329  15
  -6  13   0 102.135 6.86220  17
  -6  13   0 104.256 9.00751   7
  -6  13   0 94.7801 6.72265  18
  -6  13   0 97.9947 9.35843  14
  -6  13   0 92.9847 7.49761  18
   5 -13   0 -0.7078 3.26550  15
   5 -13   0 -0.6379 1.57542  10
  -5  13   0 -0.9417 1.50090  18
  -5  13   0 -1.8446 3.48663  15
  -5  13   0 -2.6611 2.57392  14
  -5  13   0 -1.4785 1.73709   7
  -5  13   0 1.38805 3.15856   7
  -5  13   0 -1.6866 1.98612  18
  -5  13   0 -0.2222 1.43439  13
  -5  13   0 0.10357 2.92013  15
  -5  13   0 2.16922 3.02557   8
  -5  13   0 1.46981 4.13210  11
  -5  13   0 0.92478 1.22072  17
   4 -13   0 2.32104 1.76259  10
   4 -13   0 1.46201 4.58955  15
   4 -13   0 -1.3040 1.26863  18
  -4  13   0 2.93716 3.23382   8
  -4  13   0 5.26462 4.32647  15
  -4  13   0 -1.7149 3.00399   7
  -4  13   0 1.26174 1.42695  13
  -4  13   0 1.54002 3.31608  15
  -4  13   0 0.21507 1.73162  18
  -4  13   0 -1.0708 3.52831  11
  -4  13   0 0.30689 1.85967   7
  -4  13   0 3.42452 2.40518  18
  -4  13   0 -0.8353 2.95105  14
   3 -13   0 86.0726 6.28853  18
   3 -13   0 101.633 9.73519  15
   3 -13   0 73.6858 5.61831  10
  -3  13   0 90.8286 9.51865  15
  -3  13   0 77.8244 8.97504  14
  -3  13   0 70.9735 10.6905  15
  -3  13   0 88.7725 9.23861   7
  -3  13   0 70.8749 10.0493  11
  -3  13   0 65.4651 5.22085  13
  -3  13   0 83.5395 6.41485  18
  -3  13   0 75.6258 7.13051  18
   2 -13   0 2.54424 1.73669  10
   2 -13   0 6.81715 4.30516  15
   2 -13   0 5.05809 2.43054  18
  -2  13   0 2.17219 0.93199  17
  -2  13   0 4.10535 2.24472  18
  -2  13   0 9.16860 4.68735   7
  -2  13   0 8.10129 4.72502  15
  -2  13   0 -1.0395 3.66682  11
  -2  13   0 4.80101 1.06581  17
  -2  13   0 3.41982 1.43425  13
  -2  13   0 6.76326 3.00409  18
  -2  13   0 2.34648 3.54898  14
   1 -13   0 48.5951 5.43138  18
   1 -13   0 54.2478 4.34224  10
   1 -13   0 68.6992 9.14857  15
  -1  13   0 51.0375 3.99486  13
  -1  13   0 57.4497 4.31583  17
  -1  13   0 55.4420 5.67639  18
  -1  13   0 55.4701 9.01769  15
  -1  13   0 49.7928 3.87770  17
  -1  13   0 49.4488 8.31687   7
  -1  13   0 56.3516 10.4416  15
  -1  13   0 51.3811 6.81783  18
  -1  13   0 54.2198 8.91470  11
  -1  13   0 63.4004 8.38709  14
   0 -13   0 3.20648 2.45991  18
   0 -13   0 3.33518 1.62739   7
   0 -13   0 -5.5262 3.56276  15
   0 -13   0 -0.0843 1.95527   7
   0 -13   0 2.50488 1.70453  10
   0  13   0 -1.5107 2.13417  18
   0  13   0 3.73396 4.95521  15
   0  13   0 0.72479 3.87916  11
   0  13   0 4.78660 1.49329  13
   0  13   0 5.63665 5.49828  15
   0  13   0 3.05877 4.35099   7
   0  13   0 3.46551 1.90096  17
   0  13   0 -6.4441 2.82363  14
   0  13   0 5.15651 2.74668  18
  -1 -13   0 31.1310 3.42411  10
  -1 -13   0 42.5844 8.32107  15
  -1 -13   0 34.9711 4.69824   7
  -1 -13   0 36.6226 3.88490   7
   1  13   0 44.6233 7.98800   7
   1  13   0 31.9060 5.27825  18
   1  13   0 33.5100 3.34841  13
   1  13   0 31.6621 7.99181  15
   1  13   0 39.4903 8.46132  15
   1  13   0 39.5211 4.40898  17
   1  13   0 32.6402 5.96859  14
   1  13   0 27.2155 5.61220  18
   1  13   0 32.9301 7.15888  11
  -2 -13   0 240.819 15.6144  18
  -2 -13   0 259.276 19.7074  15
  -2 -13   0 257.715 14.4141   7
  -2 -13   0 232.645 13.6034  10
  -2 -13   0 245.855 13.7381  13
   2  13   0 211.170 16.2744  18
   2  13   0 267.159 19.4587   7
   2  13   0 233.147 21.0307  15
   2  13   0 234.325 16.7783  14
   2  13   0 238.920 16.0526  18
   2  13   0 241.567 20.5628  15
   2  13   0 233.451 14.8746  17
   2  13   0 268.387 18.9766  11
   2  13   0 231.147 13.7728  13
  -3 -13   0 86.7104 8.81195  18
  -3 -13   0 87.6441 6.21551  13
  -3 -13   0 91.6107 12.6510  15
  -3 -13   0 88.6937 6.06850  10
  -3 -13   0 102.676 7.38993   7
  -3 -13   0 94.2900 9.37393   7
   3  13   0 84.0044 13.8755  15
   3  13   0 94.7627 9.39185  18
   3  13   0 83.3946 11.5428   7
   3  13   0 81.6448 11.2198  11
   3  13   0 78.4513 6.31265  13
   3  13   0 86.8641 8.74670  18
   3  13   0 91.4271 8.09423  17
   3  13   0 100.800 9.65381  14
   3  13   0 85.3121 12.8996  15
  -4 -13   0 36.4347 3.78030  10
  -4 -13   0 37.2569 2.30175   9
  -4 -13   0 36.0866 2.33485   9
  -4 -13   0 40.0841 3.93420  13
  -4 -13   0 28.8858 3.86145  12
  -4 -13   0 38.6362 4.99508   7
  -4 -13   0 47.6973 6.79070  18
  -4 -13   0 55.8724 10.3951  15
   4  13   0 26.6471 5.48473  18
   4  13   0 28.3692 6.00412  14
   4  13   0 41.9715 6.39825  18
   4  13   0 35.1275 7.84386   7
   4  13   0 32.9229 7.07912  11
   4  13   0 24.5353 5.14737  17
   4  13   0 35.0145 9.36469  15
  -5 -13   0 137.255 9.19933  12
  -5 -13   0 155.194 8.80953  13
  -5 -13   0 141.470 8.40206   9
  -5 -13   0 137.948 15.7903  15
  -5 -13   0 136.849 8.67104  10
  -5 -13   0 157.567 11.8906  18
  -5 -13   0 145.096 10.4038   7
  -5 -13   0 134.441 8.09519   9
   5  13   0 161.050 14.1464  11
   5  13   0 152.439 17.1625  15
   5  13   0 146.425 11.9092  14
   5  13   0 112.563 9.17639  13
   5  13   0 122.316 10.9665  17
   5  13   0 163.702 15.1481   7
   5  13   0 124.042 11.6984  18
   5  13   0 128.803 11.5172  18
  -6 -13   0 14.4995 2.55369  10
  -6 -13   0 6.98154 3.56399   7
  -6 -13   0 17.0958 8.32356  15
  -6 -13   0 12.7133 2.99390  12
  -6 -13   0 19.0180 2.81823   9
  -6 -13   0 9.01221 2.62338   9
  -6 -13   0 19.8554 2.97775  13
  -6 -13   0 23.5128 5.39843  18
   6  13   0 10.5717 4.52203  18
   6  13   0 12.1077 4.74573  17
   6  13   0 3.87545 6.84224  15
   6  13   0 3.85968 3.71530  18
   6  13   0 16.0787 5.98105  11
   6  13   0 6.84115 3.97519  14
   6  13   0 18.2275 3.33634  13
   6  13   0 3.29550 5.10028   7
  -7 -13   0 17.3160 4.56067   7
  -7 -13   0 26.7727 4.03097   9
  -7 -13   0 21.7266 3.79061  12
  -7 -13   0 33.2727 6.65305  18
  -7 -13   0 24.2275 3.18516  10
  -7 -13   0 31.9665 3.99028   9
  -7 -13   0 24.6108 3.45766  13
  -7 -13   0 15.7272 8.43648  15
   7  13   0 19.5613 9.21280  15
   7  13   0 22.7676 5.83295  17
   7  13   0 25.6451 5.50578  14
   7  13   0 25.5214 5.74245  18
   7  13   0 32.2929 6.32724  18
   7  13   0 19.3666 7.27576   7
   7  13   0 15.2408 6.31872  11
  -8 -13   0 132.241 18.9920  15
  -8 -13   0 116.085 8.88136   9
  -8 -13   0 118.551 8.00771  13
  -8 -13   0 105.196 7.50394  10
  -8 -13   0 118.320 8.66744   9
  -8 -13   0 126.634 11.7798  18
  -8 -13   0 97.2240 9.70269   7
  -8 -13   0 117.320 9.06009  12
   8  13   0 113.899 11.6206  18
   8  13   0 93.7941 10.9451  17
   8  13   0 118.843 19.9408   7
   8  13   0 124.004 11.0894  14
  -9 -13   0 4.81596 2.64822  13
  -9 -13   0 0.45687 6.48692  15
  -9 -13   0 0.28219 4.31705   7
  -9 -13   0 3.53659 1.97206  10
  -9 -13   0 4.70055 3.18679   9
  -9 -13   0 5.63322 2.79188  12
   9  13   0 -2.6175 4.01133  11
   9  13   0 0.20719 3.85086  18
   9  13   0 -1.1950 5.00461   7
   9  13   0 -0.7219 7.31702  15
   9  13   0 2.02402 3.86722  14
   9  13   0 -0.5440 4.46286  17
 -10 -13   0 19.0770 9.17764  15
 -10 -13   0 16.3027 3.05398  10
 -10 -13   0 25.7215 4.02686  13
 -10 -13   0 27.5835 4.42012  12
 -10 -13   0 17.2195 5.01116   7
  10  13   0 12.6950 8.92162  15
  10  13   0 24.3713 6.34250  18
  10  13   0 15.4439 6.24550  11
  10  13   0 27.4412 8.12439   7
  10  13   0 27.9422 7.16345  17
  10  13   0 23.0144 5.74522  14
 -11 -13   0 -1.7296 2.37725  13
 -11 -13   0 -0.4932 3.71322   7
 -11 -13   0 -1.1681 2.52105  12
 -11 -13   0 0.48859 7.04882  15
  11  13   0 -8.2099 4.15779  17
  11  13   0 2.17907 4.50667  18
  11  13   0 -0.6210 3.75300  14
  11  13   0 -1.8041 6.04839   7
  11  13   0 1.82865 8.55844  15
  11  13   0 0.95249 4.85912  11
 -12 -13   0 51.0337 8.42411   7
 -12 -13   0 54.0143 6.09374  13
 -12 -13   0 51.7048 6.27064  12
 -12 -13   0 38.6264 12.5783  15
  12  13   0 29.1230 7.83992  11
  12  13   0 70.0713 8.52271  14
  12  13   0 56.4011 9.33131  18
  12  13   0 44.4766 9.33100  17
  12  13   0 72.1909 16.0349  15
  12  13   0 49.6657 11.3551   7
 -13 -13   0 -1.5741 2.78323  13
 -13 -13   0 -3.4656 2.93084  12
 -13 -13   0 0.86088 4.29365   7
 -13 -13   0 6.45753 9.13085  15
  13  13   0 -1.9925 7.02674   7
  13  13   0 -0.6714 5.08614  11
  13  13   0 -1.9484 6.24287  14
  13  13   0 -4.3786 5.03581  17
  13  13   0 2.86216 9.39452  15
 -14 -13   0 10.1051 6.64665   7
 -14 -13   0 4.35584 5.04856   9
 -14 -13   0 9.66526 6.11657  12
 -14 -13   0 10.0802 10.4831  15
 -14 -13   0 7.35378 3.74842  13
 -14 -13   0 1.03026 5.34528  18
  14  13   0 -2.2422 6.50082   7
  14  13   0 1.95529 5.42657  18
  14  13   0 12.3887 10.3953  15
  14  13   0 8.73005 5.67771  11
  14  13   0 4.17876 4.47472  14
  14  13   0 6.16927 5.74680  17
 -13  14   0 -0.4111 3.53613  13
 -13  14   0 -1.6426 2.79315   8
 -13  14   0 -4.3088 2.66704   9
 -13  14   0 -2.6232 2.73852  14
 -13  14   0 2.38039 3.99682  12
 -12  14   0 -4.7457 2.74246  11
 -12  14   0 3.41884 2.90495   9
 -12  14   0 0.93057 3.85047  12
 -12  14   0 1.16642 2.73551   8
 -12  14   0 -7.7843 2.87166   7
 -12  14   0 0.94633 2.93961  14
 -12  14   0 0.57670 3.48480  13
 -11  14   0 13.3732 4.25051  14
 -11  14   0 10.8973 4.44242  12
 -11  14   0 25.6962 4.24419   7
 -11  14   0 10.4881 4.07812   8
 -11  14   0 14.2027 4.34639   9
 -11  14   0 11.4549 4.77545  13
 -11  14   0 23.7835 5.54976  11
  10 -14   0 5.59434 2.52156  10
 -10  14   0 3.16239 3.32779   8
 -10  14   0 4.83207 3.31924  14
 -10  14   0 0.27606 3.31230  13
 -10  14   0 6.94940 3.98381  11
 -10  14   0 2.40137 3.12791   7
 -10  14   0 -1.4243 2.24013   9
 -10  14   0 -0.6502 2.86618  12
   9 -14   0 57.8614 5.17472  10
  -9  14   0 46.5986 7.62818  11
  -9  14   0 48.1255 6.70376  14
  -9  14   0 41.5131 8.47729  12
  -9  14   0 41.8201 3.63284  18
  -9  14   0 48.7182 3.62333  18
  -9  14   0 50.4448 4.58655   9
  -9  14   0 43.7741 6.23358   8
  -9  14   0 62.4636 6.71031   7
  -9  14   0 58.9913 6.16278  17
   8 -14   0 1.79914 2.05186  10
  -8  14   0 2.15985 1.75407   9
  -8  14   0 -1.2075 1.72615   7
  -8  14   0 -0.8722 2.78445   7
  -8  14   0 -3.6265 2.65200  14
  -8  14   0 -0.4130 1.38686  18
  -8  14   0 0.61449 1.87970  18
  -8  14   0 -0.8907 1.43635   9
  -8  14   0 -3.0675 3.47815  11
   7 -14   0 21.6905 3.30644  10
  -7  14   0 25.3932 3.20932  18
  -7  14   0 30.6705 5.70578  14
  -7  14   0 19.7917 4.76910  15
  -7  14   0 25.3583 6.39295  11
  -7  14   0 16.2695 4.41016   8
  -7  14   0 21.6266 5.01608   7
  -7  14   0 23.5518 3.66244  18
  -7  14   0 26.2707 4.86954   7
  -7  14   0 24.1528 4.35456  15
   6 -14   0 43.4241 5.24844  15
  -6  14   0 34.5922 6.63189  15
  -6  14   0 34.1887 3.91378  18
  -6  14   0 37.6614 4.82056  18
  -6  14   0 34.9584 5.58573   8
  -6  14   0 35.8074 7.36727  11
  -6  14   0 31.5638 6.06219  14
  -6  14   0 37.6163 6.36847   7
   5 -14   0 95.0199 10.0896  15
   5 -14   0 103.707 7.05777  10
  -5  14   0 114.785 7.42091  13
  -5  14   0 107.406 9.96804  15
  -5  14   0 118.702 10.1363  14
  -5  14   0 102.119 11.1861  11
  -5  14   0 101.316 7.39415  18
  -5  14   0 84.1219 11.4015  15
  -5  14   0 108.230 10.4453   7
  -5  14   0 101.224 8.31343  18
  -5  14   0 104.071 9.24947   8
   4 -14   0 -0.9322 1.47904  18
   4 -14   0 6.00371 4.31113  15
   4 -14   0 -0.7409 1.60420  10
  -4  14   0 -2.1694 1.33488  13
  -4  14   0 1.99338 3.25700  14
  -4  14   0 5.37215 3.96083   7
  -4  14   0 -0.7418 2.18104  18
  -4  14   0 0.37232 1.76923  18
  -4  14   0 2.50862 3.23095   8
  -4  14   0 9.87367 5.52744  15
  -4  14   0 0.01464 3.80756  11
  -4  14   0 2.39630 3.75005  15
   3 -14   0 78.1025 10.0902  15
   3 -14   0 68.5396 5.41274  10
   3 -14   0 75.5329 6.04663  18
  -3  14   0 63.5330 5.22539  13
  -3  14   0 86.9612 10.7099   7
  -3  14   0 86.1241 7.69688  18
  -3  14   0 70.2189 6.21525  18
  -3  14   0 90.8026 9.66677  15
  -3  14   0 60.4223 9.43484  11
  -3  14   0 77.3656 9.28735  14
  -3  14   0 83.8580 11.9463  15
   2 -14   0 112.105 11.6509  15
   2 -14   0 98.8961 7.11492  10
   2 -14   0 119.634 8.51097  18
  -2  14   0 97.3106 9.15432  18
  -2  14   0 116.647 8.43388  18
  -2  14   0 109.571 14.7659  15
  -2  14   0 98.2200 11.2709   7
  -2  14   0 105.033 6.82187  13
  -2  14   0 131.920 10.8909  14
  -2  14   0 119.065 12.0166  15
  -2  14   0 99.7317 12.3570  11
   1 -14   0 16.2985 2.67518  10
   1 -14   0 21.4826 6.29052  15
  -1  14   0 25.3713 4.24032  18
  -1  14   0 22.6475 1.87436  17
  -1  14   0 14.8734 6.99780  15
  -1  14   0 18.3846 1.86779  17
  -1  14   0 28.4933 6.07174  14
  -1  14   0 22.9162 6.65254  15
  -1  14   0 19.0158 6.38477  11
  -1  14   0 19.7693 2.47028  13
  -1  14   0 19.4379 4.49350  18
  -1  14   0 33.8849 7.23639   7
   0 -14   0 3.43782 1.48457   7
   0 -14   0 3.31494 2.37595  18
   0 -14   0 1.56017 4.65675  15
   0 -14   0 3.12251 1.76875  10
   0  14   0 -4.7705 4.36264  15
   0  14   0 -1.3186 4.22813  15
   0  14   0 -0.8502 4.06177   7
   0  14   0 -0.2393 4.29446  11
   0  14   0 3.33798 1.53629  13
   0  14   0 3.33150 2.86168  18
   0  14   0 -0.0468 3.60344  14
   0  14   0 2.08160 2.32363  17
   0  14   0 0.58957 2.35025  18
  -1 -14   0 -4.4021 2.19967   7
  -1 -14   0 0.25315 1.73690   7
  -1 -14   0 0.42718 1.61469  10
  -1 -14   0 0.59263 4.41217  15
   1  14   0 -0.4955 3.23129  14
   1  14   0 -0.5898 4.66627  15
   1  14   0 0.40317 2.72832  18
   1  14   0 0.91823 2.50720  18
   1  14   0 -2.4739 1.89657  17
   1  14   0 -0.6992 3.58942  11
   1  14   0 0.86764 1.46790  13
   1  14   0 7.39254 5.61148  15
   1  14   0 0.22565 4.22993   7
  -2 -14   0 67.6971 11.0732  15
  -2 -14   0 46.8127 7.07755   7
  -2 -14   0 44.5016 4.93905   7
  -2 -14   0 43.9793 4.26846  13
  -2 -14   0 50.0499 6.53170  18
  -2 -14   0 43.6778 4.12958  10
   2  14   0 53.1952 10.2772  15
   2  14   0 48.4686 5.41827  17
   2  14   0 53.2308 7.42268  18
   2  14   0 59.5202 7.46859  18
   2  14   0 43.1761 8.45304  11
   2  14   0 58.9754 9.94459   7
   2  14   0 46.6851 4.23879  13
   2  14   0 56.3269 12.7217  15
   2  14   0 52.4568 7.84357  14
  -3 -14   0 28.4783 3.33114  10
  -3 -14   0 25.9883 8.06083  15
  -3 -14   0 27.4045 3.33982  13
  -3 -14   0 34.6423 4.41699   7
  -3 -14   0 24.7662 4.82349  18
   3  14   0 32.8802 9.74060  15
   3  14   0 29.0788 9.13752  15
   3  14   0 29.5293 6.04349  18
   3  14   0 23.6647 4.14423  13
   3  14   0 26.3842 6.12909  14
   3  14   0 20.5193 4.31999  17
   3  14   0 29.0171 7.47735  11
   3  14   0 19.7734 6.96999   7
   3  14   0 29.6506 5.23187  18
  -4 -14   0 134.617 11.4770  18
  -4 -14   0 154.292 9.24737  13
  -4 -14   0 158.633 10.6064   7
  -4 -14   0 144.478 16.9969  15
  -4 -14   0 145.294 9.07611  10
   4  14   0 155.060 14.7495  11
   4  14   0 119.144 10.9169  17
   4  14   0 155.212 15.4883   7
   4  14   0 148.739 17.3714  15
   4  14   0 163.463 13.1502  18
   4  14   0 140.424 12.0730  18
   4  14   0 153.983 12.8691  14
  -5 -14   0 79.4159 7.31674   7
  -5 -14   0 56.8601 5.11328  10
  -5 -14   0 54.5066 3.96981   9
  -5 -14   0 73.2406 8.25717  18
  -5 -14   0 68.4832 4.71577   9
  -5 -14   0 66.0406 5.29462  13
  -5 -14   0 63.5391 11.7191  15
  -5 -14   0 66.1190 5.85168  12
   5  14   0 60.6931 7.73008  17
   5  14   0 64.5507 13.4130  15
   5  14   0 57.4164 8.17645  18
   5  14   0 55.2466 5.45173  13
   5  14   0 70.5431 11.2780   7
   5  14   0 54.4483 7.70685  18
   5  14   0 79.0152 11.5099  11
   5  14   0 64.1407 8.66560  14
  -6 -14   0 128.344 9.84723   7
  -6 -14   0 90.4130 8.00131  12
  -6 -14   0 111.104 6.98033   9
  -6 -14   0 107.508 7.50133  10
  -6 -14   0 110.438 7.33658   9
  -6 -14   0 156.976 19.3669  15
  -6 -14   0 115.430 10.8040  18
   6  14   0 130.014 20.9729  15
   6  14   0 112.560 10.5575  17
   6  14   0 106.340 10.8778  14
   6  14   0 98.2880 10.5338  18
   6  14   0 137.317 16.3277   7
   6  14   0 126.013 16.5226  11
   6  14   0 117.014 11.1912  18
  -7 -14   0 172.782 12.3151  12
  -7 -14   0 184.659 11.0032  13
  -7 -14   0 179.054 13.0229   7
  -7 -14   0 158.358 11.0864   9
  -7 -14   0 191.568 10.8581   9
  -7 -14   0 193.844 14.7440  18
  -7 -14   0 152.413 10.5772  10
  -7 -14   0 164.770 19.1860  15
   7  14   0 172.791 15.3063  18
   7  14   0 203.271 17.1203  11
   7  14   0 206.635 21.9101  15
   7  14   0 170.800 14.4699  18
   7  14   0 161.606 17.1876   7
   7  14   0 182.307 14.4753  17
   7  14   0 176.378 14.2617  14
  -8 -14   0 -0.3813 1.83984  10
  -8 -14   0 0.21219 2.41796  12
  -8 -14   0 -2.6086 6.18735  15
  -8 -14   0 5.13038 2.49538   9
  -8 -14   0 0.87995 2.30586  13
  -8 -14   0 8.76994 4.62267  18
  -8 -14   0 -0.5783 5.67267   7
  -8 -14   0 -4.9671 2.97279   9
   8  14   0 2.22620 4.20822  14
   8  14   0 11.9450 6.16252   7
   8  14   0 2.61751 4.26420  18
   8  14   0 5.32133 7.69613  15
   8  14   0 5.29711 5.33812  11
   8  14   0 -2.8006 3.90475  17
  -9 -14   0 7.20261 2.40523  10
  -9 -14   0 8.71076 3.26692   9
  -9 -14   0 8.38186 4.08984   7
  -9 -14   0 8.50547 8.10727  15
  -9 -14   0 6.03725 4.79516  18
  -9 -14   0 3.67488 2.87385  12
  -9 -14   0 4.86016 2.75424  13
   9  14   0 5.76845 5.20295  11
   9  14   0 3.96751 4.73736  17
   9  14   0 11.3506 6.87373  18
   9  14   0 3.67259 7.53993  15
   9  14   0 7.52983 6.63754   7
 -10 -14   0 48.6735 5.89962   9
 -10 -14   0 40.8734 5.40796  12
 -10 -14   0 78.1768 16.4232  15
 -10 -14   0 42.4232 6.98973   7
 -10 -14   0 50.0367 5.42088  13
 -10 -14   0 55.4315 9.50463  18
  10  14   0 28.0379 7.77168  17
  10  14   0 42.1840 7.53995  14
  10  14   0 49.5019 8.60440  18
  10  14   0 47.8663 9.83351  11
  10  14   0 42.3020 10.8341   7
  10  14   0 21.9761 10.3036  15
 -11 -14   0 -4.2485 8.50409  15
 -11 -14   0 4.60820 4.89021   7
 -11 -14   0 8.73473 2.58716  10
 -11 -14   0 4.81723 3.34139  12
 -11 -14   0 3.91941 3.06735  13
 -11 -14   0 4.90179 3.78091   9
 -11 -14   0 4.70440 4.98411  18
  11  14   0 5.73191 4.50060  14
  11  14   0 3.15564 5.70967  11
  11  14   0 5.46401 4.71204  18
  11  14   0 9.11422 9.77771  15
  11  14   0 10.2169 7.35986   7
 -12 -14   0 3.46916 3.34439  13
 -12 -14   0 10.3756 4.24395   9
 -12 -14   0 -2.4186 4.64011  18
 -12 -14   0 5.50696 4.55224   7
 -12 -14   0 -0.4253 8.79481  15
 -12 -14   0 2.61592 3.28783  12
 -12 -14   0 5.84468 2.36586  10
  12  14   0 1.23661 5.02743  11
  12  14   0 -0.0581 5.42654  17
  12  14   0 12.4520 10.6152  15
  12  14   0 3.99320 5.34519  18
  12  14   0 -0.6545 6.27342   7
  12  14   0 -3.0158 3.53641  14
 -13 -14   0 16.6521 6.73330  18
 -13 -14   0 12.9418 10.4197  15
 -13 -14   0 5.36991 3.12215  13
 -13 -14   0 14.2353 5.55057   7
 -13 -14   0 5.58108 2.74975  10
 -13 -14   0 10.3174 4.13358  12
  13  14   0 15.2995 10.1505   7
  13  14   0 16.5939 6.76665  11
  13  14   0 2.30963 5.58453  18
  13  14   0 10.2209 7.07589  17
  13  14   0 19.8240 11.6567  15
  13  14   0 10.1815 5.05185  14
 -12  15   0 8.95638 4.11884   8
 -12  15   0 2.92656 3.55477  14
 -12  15   0 4.77588 4.53479  12
 -12  15   0 8.66557 4.71158  13
 -12  15   0 11.6318 4.93110  11
 -11  15   0 1.64507 3.58776  11
 -11  15   0 1.06914 3.35544  14
 -11  15   0 -1.2551 3.58316  13
 -11  15   0 0.21580 2.36674   9
 -11  15   0 2.49229 3.58467   8
 -11  15   0 5.47775 3.85766   7
  10 -15   0 26.5534 3.90711  10
 -10  15   0 23.5311 5.30732  14
 -10  15   0 30.1749 3.43921   9
 -10  15   0 33.7853 6.15453  12
 -10  15   0 21.0182 4.75818   8
 -10  15   0 31.4471 5.75753  13
 -10  15   0 30.4111 6.67678  11
 -10  15   0 37.4694 5.49577   7
   9 -15   0 5.69528 2.58323  10
  -9  15   0 8.27765 3.91011  14
  -9  15   0 10.7603 1.97099   9
  -9  15   0 10.0494 5.23317  11
  -9  15   0 8.01697 3.78400  12
  -9  15   0 7.02277 1.54323  18
  -9  15   0 3.96849 3.35836   7
  -9  15   0 4.84954 3.65207   8
   8 -15   0 32.8968 4.08269  10
  -8  15   0 31.4246 3.49811  18
  -8  15   0 35.0226 5.64641   7
  -8  15   0 29.0607 5.36190   8
  -8  15   0 20.3573 6.04546  11
  -8  15   0 33.0263 6.18666  14
  -8  15   0 28.1864 3.78709  18
   7 -15   0 44.5479 4.45871  10
  -7  15   0 39.1148 7.65725  11
  -7  15   0 28.1980 7.39052  14
  -7  15   0 37.3681 6.57933  18
  -7  15   0 45.2862 6.90354   7
  -7  15   0 35.3547 5.72471  15
  -7  15   0 27.8141 4.95190  15
  -7  15   0 38.2266 4.12787  18
  -7  15   0 38.4405 6.05633   8
   6 -15   0 3.18631 3.45663  15
   6 -15   0 1.65804 2.08670  10
  -6  15   0 4.73582 2.09320  18
  -6  15   0 5.71415 3.57522  15
  -6  15   0 3.90576 4.72401  11
  -6  15   0 2.43100 2.76942  18
  -6  15   0 3.18399 3.61007   8
   5 -15   0 12.4427 2.76885  10
  -5  15   0 9.40679 3.09491  18
  -5  15   0 23.0657 6.50374  15
  -5  15   0 23.4441 5.12455   8
  -5  15   0 16.6608 6.08808  11
  -5  15   0 18.2554 4.89329  15
  -5  15   0 13.9315 8.75518  14
  -5  15   0 16.6492 3.76930  18
  -5  15   0 12.9432 4.77194   7
   4 -15   0 19.0337 6.14596  15
   4 -15   0 12.2627 3.14458  18
   4 -15   0 12.9714 2.60003  10
  -4  15   0 19.0553 2.59379  13
  -4  15   0 5.46985 5.56504  11
  -4  15   0 8.44193 5.14850  14
  -4  15   0 30.0843 6.65529   7
  -4  15   0 9.90176 5.77636  15
  -4  15   0 13.4557 4.84194  15
  -4  15   0 24.2278 4.50075  18
  -4  15   0 19.1000 6.33331   8
   3 -15   0 14.8336 4.15305  10
   3 -15   0 22.0894 3.51022  18
   3 -15   0 20.3843 5.97569  15
  -3  15   0 22.8791 6.26786  14
  -3  15   0 16.6897 4.25310  18
  -3  15   0 18.3071 2.47657  13
  -3  15   0 21.5855 6.86277  11
  -3  15   0 31.3001 7.66399  15
  -3  15   0 19.0178 6.06162   7
  -3  15   0 11.8502 5.14164  15
   2 -15   0 29.2311 4.48962  18
   2 -15   0 23.0342 3.22561  10
   2 -15   0 52.6769 13.0724  15
  -2  15   0 27.7587 5.50547  18
  -2  15   0 45.7166 8.23522  11
  -2  15   0 22.5201 6.52071  15
  -2  15   0 30.0162 5.36719  18
  -2  15   0 19.2194 6.42549   7
  -2  15   0 18.8629 7.99114  15
  -2  15   0 33.2030 6.54313  14
   1 -15   0 16.6487 3.68330  18
   1 -15   0 14.0777 2.59549  10
   1 -15   0 -0.8348 4.66483  15
  -1  15   0 12.7435 5.75062   7
  -1  15   0 11.6283 5.07293  14
  -1  15   0 27.6352 6.86481  15
  -1  15   0 7.48699 6.12502  11
  -1  15   0 15.1603 4.31717  18
  -1  15   0 16.1009 7.31880  15
  -1  15   0 11.7281 2.36986  13
  -1  15   0 17.5211 4.67410  18
   0 -15   0 10.0535 5.96053  15
   0 -15   0 0.55387 2.39200  18
   0 -15   0 4.02571 1.98005  10
   0  15   0 3.72030 5.45298  15
   0  15   0 2.70860 2.87443  18
   0  15   0 5.27161 5.29235   7
   0  15   0 1.77412 3.96309  14
   0  15   0 3.19310 1.70175  13
   0  15   0 1.19638 1.45080  17
   0  15   0 -5.4675 4.62741  15
   0  15   0 8.83307 3.90789  18
   0  15   0 5.48131 1.40941  17
   0  15   0 0.94341 4.23445  11
  -1 -15   0 17.1842 3.38949   7
  -1 -15   0 17.7498 2.70099   7
  -1 -15   0 8.72994 5.23338  15
  -1 -15   0 17.7397 2.72624  10
  -1 -15   0 19.9670 4.19822  18
   1  15   0 13.5356 2.35904  13
   1  15   0 15.8167 4.90455  18
   1  15   0 27.0200 7.30789  11
   1  15   0 15.8431 7.16627  14
   1  15   0 15.7539 2.66682  17
   1  15   0 6.39507 6.19838  15
   1  15   0 20.5943 7.15116  15
   1  15   0 20.8349 6.82358   7
   1  15   0 17.4496 4.74320  18
   1  15   0 17.0771 2.91514  17
  -2 -15   0 4.07409 2.38129   7
  -2 -15   0 2.09449 1.88773  10
  -2 -15   0 6.04254 2.67840  18
  -2 -15   0 10.3213 6.75144  15
   2  15   0 0.15188 2.30252  17
   2  15   0 -12.974 3.88225  15
   2  15   0 -1.7732 4.88752   7
   2  15   0 -1.5880 4.85614  18
   2  15   0 -5.1534 5.35698  15
   2  15   0 12.1001 5.66772  11
   2  15   0 -1.1160 3.49817  18
   2  15   0 -0.7464 2.60215  13
  -3 -15   0 -2.9642 1.58409  10
  -3 -15   0 1.07575 1.72836  13
  -3 -15   0 0.28512 2.80602  18
  -3 -15   0 -1.1380 5.35132  15
  -3 -15   0 0.29784 2.34905   7
   3  15   0 1.66252 3.87539  18
   3  15   0 0.93825 2.72435  17
   3  15   0 9.25680 7.56771  14
   3  15   0 -1.9436 4.74005   7
   3  15   0 1.90219 6.00076  11
   3  15   0 -3.5945 1.61795  13
  -4 -15   0 -0.9565 5.59929  15
  -4 -15   0 1.57178 2.83821   7
  -4 -15   0 1.80848 1.95810  13
  -4 -15   0 0.48093 1.79306  10
  -4 -15   0 -2.6845 2.95905  18
   4  15   0 1.54215 4.25904  14
   4  15   0 0.97344 2.12607  13
   4  15   0 3.58084 4.45295  18
   4  15   0 1.41349 5.06447  11
   4  15   0 3.07840 5.64782   7
   4  15   0 4.40992 7.01180  15
   4  15   0 2.15247 3.26756  17
   4  15   0 -0.1682 3.48734  18
  -5 -15   0 30.1562 4.95170   7
  -5 -15   0 29.2732 9.30762  15
  -5 -15   0 34.6835 3.80415  13
  -5 -15   0 25.5137 3.42957  10
  -5 -15   0 37.2371 6.01388  18
   5  15   0 38.1811 7.20506  14
   5  15   0 25.5672 6.07608  18
   5  15   0 26.0490 5.49470  18
   5  15   0 26.4583 4.02618  13
   5  15   0 24.7143 9.49606  15
   5  15   0 35.6551 7.16120  17
   5  15   0 27.5287 7.90816  11
  -6 -15   0 101.716 7.87157  12
  -6 -15   0 102.720 16.2311  15
  -6 -15   0 94.7516 7.07463  10
  -6 -15   0 111.585 10.5413  18
  -6 -15   0 99.9153 9.08120   7
  -6 -15   0 109.872 7.33207  13
   6  15   0 82.2776 10.9017  18
   6  15   0 114.634 11.2014  18
   6  15   0 95.1395 14.2372   7
   6  15   0 104.435 13.7653  11
   6  15   0 79.8863 15.0396  15
   6  15   0 89.7508 10.0777  17
   6  15   0 92.0274 11.0977  14
  -7 -15   0 2.67222 3.37651   7
  -7 -15   0 0.48759 3.82195  18
  -7 -15   0 1.99557 2.16671  10
  -7 -15   0 2.54053 7.20589  15
  -7 -15   0 2.66705 2.84203  12
  -7 -15   0 4.61537 1.92126   9
  -7 -15   0 1.83452 2.27016  13
  -7 -15   0 6.47782 2.69256   9
   7  15   0 7.13265 4.56461  18
   7  15   0 -0.3477 5.76522   7
   7  15   0 7.79679 6.99161  15
   7  15   0 3.53242 5.15773  11
   7  15   0 0.72656 3.97163  17
   7  15   0 7.97055 5.16306  14
  -8 -15   0 38.9849 4.82575  10
  -8 -15   0 48.9579 4.74631   9
  -8 -15   0 36.0822 4.98043  12
  -8 -15   0 43.8930 4.69773  13
  -8 -15   0 34.0119 6.18150   7
  -8 -15   0 49.9491 12.3536  15
  -8 -15   0 43.2224 7.81664  18
   8  15   0 26.5210 8.23500  11
   8  15   0 44.3275 7.86411  14
   8  15   0 41.2463 9.97478   7
   8  15   0 58.4984 14.0708  15
   8  15   0 39.4337 7.74713  17
   8  15   0 51.8889 8.81566  18
  -9 -15   0 2.01074 3.84673  18
  -9 -15   0 -5.2444 2.14650  13
  -9 -15   0 2.06079 2.84562  12
  -9 -15   0 0.21609 2.01591  10
  -9 -15   0 1.58916 3.53426   7
   9  15   0 1.51193 4.78789  18
   9  15   0 9.49078 6.84203   7
   9  15   0 -0.5435 8.14138  15
   9  15   0 -3.4567 4.30153  17
   9  15   0 3.56849 5.55174  11
   9  15   0 7.18650 4.90029  14
 -10 -15   0 18.1406 6.22532  18
 -10 -15   0 17.7847 3.92761   9
 -10 -15   0 17.0395 3.16984  10
 -10 -15   0 13.7702 5.32180   7
 -10 -15   0 13.9361 3.45386  13
 -10 -15   0 8.48897 8.79960  15
 -10 -15   0 12.1652 3.84643  12
  10  15   0 16.0959 6.63146  18
  10  15   0 14.1722 10.1357  15
  10  15   0 22.1990 8.16864  11
  10  15   0 14.7318 6.23176  17
  10  15   0 13.9372 5.68152  14
  10  15   0 22.4324 8.43831   7
 -11 -15   0 10.9791 4.97665   7
 -11 -15   0 20.7721 7.17200  18
 -11 -15   0 3.95225 2.42686  10
 -11 -15   0 6.54164 3.35314  12
 -11 -15   0 6.08756 3.53168   9
 -11 -15   0 17.3382 11.0185  15
 -11 -15   0 2.17201 2.93690  13
  11  15   0 11.1201 6.29727  18
  11  15   0 5.16403 5.97467  11
  11  15   0 16.4509 7.98071   7
  11  15   0 12.8490 5.20086  14
  11  15   0 -0.8072 5.54511  17
  11  15   0 12.6656 10.2537  15
 -12 -15   0 4.06270 3.96426   9
 -12 -15   0 8.29104 5.32162   7
 -12 -15   0 4.46781 8.86331  15
 -12 -15   0 11.7809 6.14716  12
 -12 -15   0 8.30900 3.46892  13
 -12 -15   0 3.48690 2.40954  10
 -12 -15   0 9.36507 5.74444  18
  12  15   0 -0.2262 4.91753  17
  12  15   0 -2.6497 4.60005  18
  12  15   0 1.56435 6.52532  11
  12  15   0 14.6909 5.44379  14
  12  15   0 -6.2175 7.87602  15
  10 -16   0 11.2974 3.12172  10
 -10  16   0 14.7432 4.71088  14
 -10  16   0 10.0106 4.28960  12
 -10  16   0 10.8799 5.60646  11
 -10  16   0 12.4312 4.39306   8
 -10  16   0 10.8924 5.36341   7
 -10  16   0 7.44818 4.21276  13
   9 -16   0 18.0326 3.31123  10
  -9  16   0 17.7094 4.76091   8
  -9  16   0 19.7983 6.46893  11
  -9  16   0 17.2018 4.98635  12
  -9  16   0 16.4439 4.83544  13
  -9  16   0 18.1906 5.29256  14
   8 -16   0 2.10572 2.39642  10
  -8  16   0 11.1127 4.24189   8
  -8  16   0 5.24974 1.86145  18
  -8  16   0 -2.0170 3.59085   7
  -8  16   0 1.12601 3.30307  14
  -8  16   0 2.78388 4.68647  11
  -8  16   0 5.90208 2.45646  18
   7 -16   0 5.53979 2.59774  10
  -7  16   0 -1.3186 3.37187   8
  -7  16   0 10.2669 5.57018  11
  -7  16   0 3.81283 3.73958  15
  -7  16   0 12.9111 2.69597  18
  -7  16   0 10.2143 4.57855   7
  -7  16   0 3.53349 3.04003  15
  -7  16   0 5.10760 2.82907  18
  -7  16   0 14.4839 5.20915  14
   6 -16   0 15.3794 3.19363  10
  -6  16   0 23.7521 6.16701  14
  -6  16   0 24.8535 4.59581  18
  -6  16   0 24.4185 5.13046  15
  -6  16   0 27.6518 5.64611   8
  -6  16   0 21.5844 3.45686  18
  -6  16   0 30.4938 6.36066   7
  -6  16   0 26.9908 6.63699  11
   5 -16   0 10.0427 8.40082  15
   5 -16   0 8.91753 2.70370  10
  -5  16   0 8.35005 4.34203  15
  -5  16   0 20.0880 5.76651  14
  -5  16   0 7.10159 5.12467  15
  -5  16   0 14.1153 4.00978  18
  -5  16   0 8.51633 4.35596   8
  -5  16   0 20.0979 5.73530   7
  -5  16   0 9.71073 5.19629  11
  -5  16   0 11.1572 2.90774  18
   4 -16   0 24.2588 7.11345  15
   4 -16   0 11.6447 2.71897  10
  -4  16   0 7.89434 3.59901  18
  -4  16   0 10.3961 5.49002  15
  -4  16   0 7.69577 5.20312  11
  -4  16   0 17.1546 5.33958  14
  -4  16   0 13.2610 3.21178  18
  -4  16   0 14.1007 5.79262   7
  -4  16   0 15.9881 4.87005   8
  -4  16   0 20.7919 7.44302  15
   3 -16   0 -1.9450 4.20426  15
   3 -16   0 -1.5223 1.71153  10
   3 -16   0 -1.7623 2.54672  18
  -3  16   0 -5.5491 3.75620  11
  -3  16   0 -5.9684 3.84612   7
  -3  16   0 -2.0333 2.77097  18
  -3  16   0 -1.8602 3.87938  15
  -3  16   0 -1.8594 1.87799  18
  -3  16   0 -1.0325 3.75236  14
  -3  16   0 1.48678 1.40405  13
  -3  16   0 2.36626 5.93501  15
   2 -16   0 9.12377 2.94147  18
   2 -16   0 4.79689 2.24478  10
  -2  16   0 7.04171 4.99043   7
  -2  16   0 2.43927 2.52454  18
  -2  16   0 -0.0012 6.77556  15
  -2  16   0 1.33329 4.15293  14
  -2  16   0 1.77108 4.83849  15
  -2  16   0 5.99889 3.66529  18
  -2  16   0 3.83830 1.60462  13
   1 -16   0 -0.7143 5.25350  15
   1 -16   0 2.31286 3.27719  18
   1 -16   0 2.96560 2.19845  10
  -1  16   0 -0.0226 2.92528  18
  -1  16   0 2.10842 2.87196  18
  -1  16   0 7.54577 5.87947  11
  -1  16   0 9.88970 7.14247  15
  -1  16   0 9.09105 6.69343  15
  -1  16   0 0.06739 4.82250   7
  -1  16   0 5.81137 4.53450  14
   0 -16   0 3.19985 1.98860  10
   0 -16   0 4.18333 2.87719  18
   0 -16   0 10.0061 5.82272  15
   0  16   0 0.73265 6.87145  15
   0  16   0 2.54209 3.52897  18
   0  16   0 13.4256 7.02857  15
   0  16   0 8.36225 5.77021   7
   0  16   0 1.97901 4.16330  14
   0  16   0 4.68279 3.04520  18
   0  16   0 3.07013 5.30120  11
  -1 -16   0 18.1123 2.97376  10
  -1 -16   0 13.0428 2.25878   7
  -1 -16   0 15.7387 6.82183  15
  -1 -16   0 9.85745 2.94666   7
  -1 -16   0 21.8435 4.55531  18
   1  16   0 16.2135 5.46390  14
   1  16   0 19.3798 5.43742  18
   1  16   0 18.3900 4.50296  18
   1  16   0 16.3668 7.60099  15
   1  16   0 25.2850 7.78003  11
   1  16   0 13.0411 5.76232   7
   1  16   0 15.7258 8.76229  15
  -2 -16   0 -0.2786 4.36143  15
  -2 -16   0 2.80261 1.97739  18
  -2 -16   0 0.61339 2.10034   7
  -2 -16   0 -3.0158 5.53551   7
  -2 -16   0 3.64598 2.11494  10
   2  16   0 8.39533 3.66170  18
   2  16   0 -2.0593 2.90737  13
   2  16   0 2.98121 4.25486  18
   2  16   0 -0.8740 4.30466   7
   2  16   0 -7.8605 5.54111  15
   2  16   0 2.01315 2.27851  17
   2  16   0 5.02462 4.79998  11
   2  16   0 1.17697 6.34031  15
   2  16   0 -1.6434 3.82318  14
  -3 -16   0 -0.4977 1.75662  10
  -3 -16   0 7.97435 3.46742  18
  -3 -16   0 -4.2462 6.19539  15
  -3 -16   0 -1.8268 2.23841   7
   3  16   0 -0.4236 4.15787  14
   3  16   0 -4.2653 2.67004  17
   3  16   0 6.52942 5.93138   7
   3  16   0 6.66515 5.40512  11
   3  16   0 1.99656 6.54037  15
   3  16   0 3.64644 4.38612  18
   3  16   0 0.19404 3.16157  18
   3  16   0 -1.1360 1.82439  13
  -4 -16   0 3.90765 3.79189  18
  -4 -16   0 -1.2418 1.78937  13
  -4 -16   0 -2.1083 6.01400  15
  -4 -16   0 0.07595 1.87816  10
  -4 -16   0 0.14667 2.78754   7
   4  16   0 -0.1740 5.36866   7
   4  16   0 -0.1487 5.84136  15
   4  16   0 -0.2262 3.11034  18
   4  16   0 -0.5707 3.26815  17
   4  16   0 2.19478 2.31358  13
   4  16   0 1.70284 4.50361  14
   4  16   0 11.3400 6.54525  11
  -5 -16   0 11.4625 2.71439  10
  -5 -16   0 10.6952 8.05586  15
  -5 -16   0 16.1056 4.23692   7
  -5 -16   0 18.6858 4.26857  13
  -5 -16   0 9.32870 4.26225  18
   5  16   0 6.02069 6.03215  11
   5  16   0 5.84221 6.70932   7
   5  16   0 19.6053 5.94521  14
   5  16   0 12.8485 4.76712  18
   5  16   0 14.0684 8.07254  15
  -6 -16   0 75.1607 9.69696  18
  -6 -16   0 59.3273 7.11127   7
  -6 -16   0 51.1613 5.15637  10
  -6 -16   0 52.4674 5.18974  13
  -6 -16   0 59.5109 12.5644  15
   6  16   0 68.0839 14.9593  15
   6  16   0 55.5260 8.15876  17
   6  16   0 57.1749 8.54633  18
   6  16   0 55.8573 8.87819  14
   6  16   0 62.7472 10.9527  11
   6  16   0 79.4377 13.5034   7
  -7 -16   0 9.05074 4.89319  18
  -7 -16   0 8.58614 8.03848  15
  -7 -16   0 2.52691 3.60066   7
  -7 -16   0 6.30902 2.58249  13
  -7 -16   0 2.21667 2.27889  10
  -7 -16   0 9.95999 3.33299  12
   7  16   0 10.8514 5.34174  14
   7  16   0 13.6183 6.82749  11
   7  16   0 3.06954 4.20420  18
   7  16   0 0.48194 7.88410  15
   7  16   0 8.50312 5.20034  17
   7  16   0 6.92574 7.10920   7
  -8 -16   0 1.32510 4.08025  18
  -8 -16   0 18.0903 8.87603  15
  -8 -16   0 -0.8812 2.74724  12
  -8 -16   0 2.27697 2.24595  10
  -8 -16   0 0.85178 2.25760  13
  -8 -16   0 -0.4046 1.91060   9
  -8 -16   0 -0.7992 3.68748   7
   8  16   0 2.63946 5.97040  11
   8  16   0 6.65699 9.18388  15
   8  16   0 -4.0285 5.58708   7
   8  16   0 -3.7480 3.90678  17
   8  16   0 0.59050 4.50799  14
   8  16   0 -6.1643 3.49948  18
  -9 -16   0 31.2301 5.21437  12
  -9 -16   0 41.9922 6.79073   7
  -9 -16   0 37.5548 4.33435   9
  -9 -16   0 27.8002 6.53822  18
  -9 -16   0 41.3197 4.87210  13
  -9 -16   0 30.8900 4.12996  10
  -9 -16   0 37.3008 12.1930  15
   9  16   0 37.0488 8.01164  17
   9  16   0 49.1444 8.59779  14
   9  16   0 27.0152 9.34707   7
   9  16   0 51.2603 10.6196  11
   9  16   0 50.2278 8.61874  18
   9  16   0 28.0787 12.3021  15
 -10 -16   0 -0.2312 2.73055   9
 -10 -16   0 -5.4276 7.88159  15
 -10 -16   0 -3.1030 2.49293  13
 -10 -16   0 -3.7561 3.08474  12
 -10 -16   0 -0.1020 2.02484  10
 -10 -16   0 0.78755 4.11914   7
 -10 -16   0 -6.3218 4.63354  18
  10  16   0 3.34549 5.70614  11
  10  16   0 -3.5133 4.16327  14
  10  16   0 2.86638 6.77261   7
  10  16   0 -19.626 8.51294  15
  10  16   0 2.51925 5.09013  18
  -9  17   0 3.76288 4.80141   7
  -9  17   0 14.1505 4.39336  13
  -9  17   0 10.2808 4.54603  12
  -9  17   0 5.46315 4.28042  14
  -9  17   0 0.44780 3.89592   8
   8 -17   0 23.2373 3.84530  10
  -8  17   0 23.3841 5.82990  14
  -8  17   0 19.9980 5.52192   8
  -8  17   0 24.9901 3.27362  18
  -8  17   0 19.5913 3.19999  18
  -8  17   0 34.7737 6.21844   7
  -8  17   0 13.4286 6.44356  11
   7 -17   0 3.92324 2.67811  10
  -7  17   0 2.77551 5.19868  15
  -7  17   0 5.64176 3.26259  18
  -7  17   0 2.70758 4.29461  14
  -7  17   0 6.16216 4.65784   7
  -7  17   0 4.01775 5.10393  11
  -7  17   0 3.58236 3.92470   8
  -7  17   0 5.51692 2.34317  18
  -7  17   0 4.49134 3.31582  15
   6 -17   0 2.69197 2.25581  10
  -6  17   0 -1.0843 3.52876  14
  -6  17   0 3.63864 2.29260  18
  -6  17   0 -1.7244 4.76214  11
  -6  17   0 3.01391 3.51180  18
  -6  17   0 3.03258 3.88297   8
  -6  17   0 10.2334 4.88744   7
  -6  17   0 4.61723 4.04710  15
   5 -17   0 64.0666 5.78836  10
  -5  17   0 68.7745 10.8876  11
  -5  17   0 68.7851 6.25681  18
  -5  17   0 71.7488 7.84843  18
  -5  17   0 67.8505 8.82032   8
  -5  17   0 104.731 10.7688   7
  -5  17   0 66.4048 9.65224  14
  -5  17   0 58.3996 8.62534  15
   4 -17   0 18.7202 3.16460  10
  -4  17   0 24.0989 7.33656  11
  -4  17   0 11.3433 5.11768  14
  -4  17   0 12.4741 3.23189  18
  -4  17   0 7.79971 5.10202   7
  -4  17   0 13.7613 5.00054   8
  -4  17   0 11.3195 4.32094  18
   3 -17   0 30.5167 3.93726  10
   3 -17   0 13.1186 7.60355  15
  -3  17   0 38.5635 5.15094  18
  -3  17   0 38.2848 8.72550  11
  -3  17   0 24.9930 5.93791   8
  -3  17   0 40.3737 8.18713  15
  -3  17   0 40.1103 7.55593  14
  -3  17   0 46.5076 6.82707  18
  -3  17   0 41.4850 8.06928   7
   2 -17   0 2.36100 2.27467  10
   2 -17   0 1.18872 8.62436  15
  -2  17   0 0.65411 2.60725  18
  -2  17   0 -1.0081 3.57911  14
  -2  17   0 3.35282 5.13204  11
  -2  17   0 7.66518 5.90059   7
  -2  17   0 -3.4945 4.34858  15
  -2  17   0 -3.8151 3.00795  18
   1 -17   0 11.4506 6.37440  15
   1 -17   0 3.80741 2.37640  10
  -1  17   0 4.87129 3.04638  18
  -1  17   0 7.13232 4.39229  18
  -1  17   0 11.7553 5.33735  14
  -1  17   0 -2.6557 4.60780   7
  -1  17   0 3.72209 5.27614  11
  -1  17   0 9.58941 6.03131  15
   0 -17   0 0.07173 2.05970  10
   0 -17   0 -6.1636 5.18806  15
   0  17   0 -1.9737 4.93373   7
   0  17   0 -4.0327 4.51163  11
   0  17   0 -1.3497 5.26562  15
   0  17   0 2.80204 2.94901  18
   0  17   0 -3.9941 4.00252  14
   0  17   0 6.61993 4.07725  18
  -1 -17   0 -0.3167 1.92457  10
  -1 -17   0 5.81719 6.15354  15
   1  17   0 1.95262 2.99541  18
   1  17   0 -6.9275 4.44215  15
   1  17   0 -10.423 3.44300  11
   1  17   0 -10.806 3.34309  14
   1  17   0 -1.2763 4.79002  18
   1  17   0 3.30760 7.52259   7
  -2 -17   0 37.1824 4.28835   7
  -2 -17   0 39.7374 4.46886  10
  -2 -17   0 51.4802 10.6873  15
   2  17   0 48.8763 10.8210   7
   2  17   0 49.9642 4.39363  17
   2  17   0 55.2895 8.85917  14
   2  17   0 61.7246 10.6310  11
   2  17   0 32.3511 6.18433  18
   2  17   0 39.1926 10.3897  15
  -3 -17   0 -2.7992 1.95062  10
  -3 -17   0 -1.3784 2.11853   7
  -3 -17   0 2.01558 5.97328  15
  -3 -17   0 5.34582 3.91653  18
   3  17   0 0.40920 3.43301  18
   3  17   0 -2.5612 4.50574  14
   3  17   0 1.37562 6.75988  15
   3  17   0 -7.6701 5.19730   7
   3  17   0 2.50856 2.60869  17
   3  17   0 0.69904 5.18954  11
  -4 -17   0 6.78580 4.82185  18
  -4 -17   0 3.07232 2.19850  10
  -4 -17   0 9.90021 3.46817   7
  -4 -17   0 -0.7313 6.69422  15
   4  17   0 1.40084 3.77077  18
   4  17   0 0.78931 5.99034   7
   4  17   0 9.47653 3.89172  17
   4  17   0 -5.7321 5.87418  15
   4  17   0 -1.1651 5.29203  11
   4  17   0 8.86935 5.55653  14
  -5 -17   0 24.5983 6.16168  18
  -5 -17   0 16.2850 4.19812   7
  -5 -17   0 6.55539 2.56974  10
  -5 -17   0 12.3818 8.93505  15
   5  17   0 10.1515 6.91290  11
   5  17   0 8.89998 5.66958  14
   5  17   0 7.67110 7.08824   7
   5  17   0 6.05288 4.88774  18
   5  17   0 4.91708 7.91114  15
  -6 -17   0 9.56658 2.80617  13
  -6 -17   0 4.46847 4.22716   7
  -6 -17   0 -0.9807 8.06462  15
  -6 -17   0 4.29285 4.66794  18
  -6 -17   0 10.7312 2.67878  10
   6  17   0 -3.0943 6.72998   7
   6  17   0 15.4785 5.83801  18
   6  17   0 11.7085 9.07962  15
   6  17   0 21.6434 5.55751  17
   6  17   0 3.96837 5.25484  14
   6  17   0 15.0176 7.37963  11
  -7 -17   0 5.37339 8.39200  15
  -7 -17   0 6.37111 2.52431  13
  -7 -17   0 6.31475 3.82611   7
  -7 -17   0 10.1320 2.66481  10
  -7 -17   0 14.3377 5.10643  18
   7  17   0 5.94665 4.69880  17
   7  17   0 21.5691 6.61017  18
   7  17   0 14.2264 7.32428   7
   7  17   0 9.21940 5.90978  14
   7  17   0 23.3665 9.63013  15
   7  17   0 13.3431 6.96155  11
  -8 -17   0 18.9871 10.5233  15
  -8 -17   0 28.1516 12.1964  18
  -8 -17   0 12.4314 4.70683   7
  -8 -17   0 11.5083 3.14140  13
  -8 -17   0 15.0504 4.06827  12
   8  17   0 21.7211 8.33017  11
   8  17   0 6.07327 8.54053  15
   8  17   0 14.7218 5.91255  18
   8  17   0 13.7243 8.38300   7
   8  17   0 18.2233 5.52396  17
   8  17   0 16.8857 6.23138  14
  -9 -17   0 2.17647 3.12068  12
  -9 -17   0 4.54412 2.49008  10
  -9 -17   0 4.90005 4.12765   7
  -9 -17   0 4.12176 5.78262  18
  -9 -17   0 13.3434 9.37832  15
  -9 -17   0 9.79881 3.13537  13
   9  17   0 -1.6259 4.78574  18
   9  17   0 -1.8786 4.81637  17
   9  17   0 2.41471 5.00133  14
  -7  18   0 7.98194 4.93144  14
  -7  18   0 6.72802 4.57596   8
  -7  18   0 10.2912 3.38225  18
  -7  18   0 10.1857 5.11296   7
  -7  18   0 4.04192 3.22182  15
  -7  18   0 4.95322 2.35125  18
  -7  18   0 4.46644 5.00888  11
   6 -18   0 5.72991 2.94009  10
  -6  18   0 -2.2092 4.77825   7
  -6  18   0 6.36604 2.62248  18
  -6  18   0 17.5451 6.66213  11
  -6  18   0 6.85948 3.96393  18
  -6  18   0 8.42431 5.26949  14
  -6  18   0 11.5138 4.86448   8
   5 -18   0 3.91173 2.59055  10
  -5  18   0 3.03412 3.56077  18
  -5  18   0 3.81144 4.80768   7
  -5  18   0 5.74390 2.80251  18
  -5  18   0 10.3370 5.79817  11
  -5  18   0 3.52698 4.00260  15
  -5  18   0 1.37020 3.92870   8
  -5  18   0 -1.3958 4.55498  14
   4 -18   0 21.5659 3.54235  10
  -4  18   0 17.6934 3.92243  18
  -4  18   0 14.5621 5.18196  18
  -4  18   0 31.2807 6.50705   8
  -4  18   0 8.48823 5.58849   7
  -4  18   0 21.6206 6.23001  15
  -4  18   0 21.3987 7.54933  11
  -4  18   0 12.0685 5.66544  14
   3 -18   0 2.35253 2.31008  10
  -3  18   0 -3.5842 5.36717   7
  -3  18   0 5.06697 4.49103   8
  -3  18   0 4.59878 2.85684  18
  -3  18   0 8.17690 5.40574  11
  -3  18   0 1.39056 4.48886  14
  -3  18   0 -0.1642 4.42778  15
   2 -18   0 -1.8773 2.00158  10
  -2  18   0 3.05439 5.21023  11
  -2  18   0 9.80934 6.29013   7
  -2  18   0 8.31313 3.35977  18
  -2  18   0 3.21211 4.91199  14
  -2  18   0 -3.8257 4.34230  15
   1 -18   0 8.25415 2.70721  10
  -1  18   0 7.77641 4.90543  14
  -1  18   0 5.23788 3.23606  18
  -1  18   0 5.28812 5.77533  11
  -1  18   0 8.97871 6.08297  15
   0 -18   0 -4.1503 6.30419  15
   0 -18   0 6.37965 2.59218  10
   0  18   0 -0.4179 4.26990  14
   0  18   0 3.44498 3.30298  18
   0  18   0 6.17333 6.84037  15
   0  18   0 16.5455 7.05158   7
   0  18   0 -1.3661 4.86660  11
  -1 -18   0 6.03513 2.58367  10
  -1 -18   0 18.4170 7.61902  15
   1  18   0 2.73025 3.63181  18
   1  18   0 10.3812 6.52625   7
   1  18   0 2.66459 4.50308  14
   1  18   0 10.0472 6.28110  11
   1  18   0 2.68208 6.48157  15
  -2 -18   0 -0.9355 2.05558   7
  -2 -18   0 14.6793 8.58125  15
  -2 -18   0 0.28182 2.04072  10
   2  18   0 -2.8554 5.94304  15
   2  18   0 6.46505 6.00818   7
   2  18   0 0.77914 4.79210  14
   2  18   0 4.20469 6.24854  11
   2  18   0 1.43053 3.15171  18
  -3 -18   0 1.58901 2.34134  10
  -3 -18   0 1.57087 7.11883  15
   3  18   0 8.41037 6.65116  15
   3  18   0 8.87184 6.65500  11
   3  18   0 30.1622 7.02197  14
   3  18   0 6.42933 4.34059  18
   3  18   0 18.1216 7.83008   7
  -4 -18   0 12.2383 8.40949  15
  -4 -18   0 6.82767 2.98338   7
  -4 -18   0 10.7921 2.86166  10
   4  18   0 3.91325 4.54100  18
   4  18   0 3.41451 7.17514  15
   4  18   0 18.5374 8.17229   7
   4  18   0 11.7162 5.82536  14
   4  18   0 6.83384 6.81674  11
   4  18   0 7.98183 5.26909  17
  -5 -18   0 14.3524 3.80855   7
  -5 -18   0 15.1190 3.01155  10
  -5 -18   0 25.1765 10.1689  15
   5  18   0 15.4058 5.75792  17
   5  18   0 14.0335 7.01988  11
   5  18   0 12.4727 5.13534  18
   5  18   0 -5.4744 7.84840  15
   5  18   0 -4.6369 6.26858   7
   5  18   0 3.06750 4.70066  14
  -6 -18   0 3.70674 4.13727   7
  -6 -18   0 -0.4458 2.38236  13
  -6 -18   0 3.80191 2.34679  10
  -6 -18   0 -4.0427 8.42034  15
   6  18   0 -5.3843 4.29610  14
   6  18   0 -2.0718 5.51762  11
   6  18   0 1.32148 4.37579  18
   6  18   0 9.63613 8.07477  15
   6  18   0 -0.9125 7.90485   7
   6  18   0 4.27179 4.23622  17
  -7 -18   0 30.1864 5.15573  13
  -7 -18   0 10.6461 14.5210  15
  -7 -18   0 30.2072 4.23321  10
  -7 -18   0 30.3944 5.66234   7
   7  18   0 42.0712 10.9062   7
   7  18   0 26.9353 6.92437  14
   7  18   0 36.6504 10.2697  11
   7  18   0 41.5958 8.33036  18
   7  18   0 21.4096 14.2364  15
   7  18   0 41.8516 7.12242  17
   3 -19   0 40.7503 4.88355  10
  -3  19   0 50.7384 10.5440  11
  -3  19   0 40.9355 9.57402   8
  -3  19   0 55.9108 9.64825   7
  -3  19   0 39.1332 8.66646  15
  -3  19   0 58.2488 6.52969  18
  -3  19   0 49.9637 9.40557  14
   2 -19   0 8.00455 3.02081  10
  -2  19   0 7.89347 5.86595  14
  -2  19   0 12.0736 7.27406  11
  -2  19   0 13.5953 3.77092  18
  -2  19   0 10.6021 5.40311   8
  -2  19   0 7.66210 6.03838  15
  -2  19   0 20.4295 7.19432   7
   1 -19   0 19.6156 3.49106  10
  -1  19   0 29.7893 9.24905  11
  -1  19   0 14.6866 6.48671  14
  -1  19   0 12.3106 7.17789   7
  -1  19   0 17.3368 4.43201  18
  -1  19   0 13.8787 7.57612  15
   0 -19   0 11.3611 3.09174  10
   0  19   0 2.80892 6.75346   7
   0  19   0 7.35239 3.93887  18
   0  19   0 17.4858 8.27396  15
   0  19   0 13.3711 6.00419  14
   0  19   0 1.29709 6.29894  11
  -1 -19   0 -0.4807 2.35235  10
   1  19   0 1.68354 4.42172  14
   1  19   0 9.23925 7.64826  15
   1  19   0 0.14346 3.44208  18
   1  19   0 -2.8487 5.34980  11
   1  19   0 -4.7831 5.41623   7
  -2 -19   0 9.47724 2.86845  10
   2  19   0 14.0120 7.78846   7
   2  19   0 7.20684 6.80787  11
   2  19   0 5.43613 4.53306  18
   2  19   0 4.42210 7.58041  15
   2  19   0 2.65783 5.61653  14
  -3 -19   0 0.28021 7.94965  15
  -3 -19   0 2.76404 2.61905  10
   3  19   0 5.53147 7.21966   7
   3  19   0 17.0706 8.69421  15
   3  19   0 9.16112 6.92064  18
   3  19   0 10.2654 8.63348  11
   5  18  -1 27.2693 12.6748  15
   5  18  -1 38.6199 16.1724  11
   5  18  -1 13.2112 8.54381   7
   5  18  -1 25.3140 6.76587  14
  -5 -18   1 23.3215 4.75279   7
  -5 -18   1 24.1084 3.77952  13
  -5 -18   1 29.6785 10.4437  15
  -5 -18   1 27.1480 3.80606  10
   4  18  -1 37.2128 11.5769  15
   4  18  -1 38.5226 10.2024   7
   4  18  -1 18.5809 6.84080  14
   4  18  -1 53.6736 7.84058  18
   4  18  -1 31.8356 9.04290  11
  -4 -18   1 38.5485 11.5366  15
  -4 -18   1 29.1175 4.75418   7
  -4 -18   1 33.7524 4.19396  10
   3  18  -1 2.91031 6.23823  11
   3  18  -1 14.0192 7.63482   7
   3  18  -1 6.83511 5.82555  14
   3  18  -1 11.6549 4.83379  18
   3  18  -1 0.01351 7.28262  15
  -3 -18   1 -1.0836 7.53060  15
  -3 -18   1 8.89682 2.95677   7
  -3 -18   1 5.54990 2.52957  10
   2  18  -1 6.56716 4.22813  18
   2  18  -1 19.8235 7.18033  11
   2  18  -1 8.38817 7.18121  15
   2  18  -1 16.9599 7.66285   7
   2  18  -1 6.65842 5.43640  14
  -2 -18   1 12.5450 3.69015   7
  -2 -18   1 15.4368 8.87655  15
  -2 -18   1 12.8442 2.98498  10
   1  18  -1 60.0443 10.7254  11
   1  18  -1 53.2715 9.02875  14
   1  18  -1 50.7864 10.9222   7
   1  18  -1 57.0186 7.64895  18
   1  18  -1 49.5221 11.8042  15
  -1 -18   1 54.6532 5.36090  10
  -1 -18   1 30.8830 10.7434  15
   0  18  -1 18.2480 8.15015  15
   0  18  -1 5.40265 5.37439  14
   0  18  -1 10.3660 7.37615   7
   0  18  -1 20.1152 7.75267  11
   0  18  -1 12.9343 4.31663  18
   0 -18   1 15.3062 8.41209  15
   0 -18   1 13.0995 2.99320  10
  -1  18  -1 6.59782 5.27342  14
  -1  18  -1 8.88880 6.59294  15
  -1  18  -1 6.97148 6.44405  11
  -1  18  -1 0.87718 5.24232   7
  -1  18  -1 5.23974 3.53288  18
   1 -18   1 4.77776 2.46189  10
  -2  18  -1 35.9420 9.60160  15
  -2  18  -1 38.8513 9.15291   7
  -2  18  -1 40.7655 7.42842   8
  -2  18  -1 35.6820 7.79781  14
  -2  18  -1 32.2366 5.35645  18
  -2  18  -1 32.0829 9.01101  11
   2 -18   1 31.2206 4.24648  10
  -3  18  -1 40.0401 8.07338  14
  -3  18  -1 46.7306 8.05806   8
  -3  18  -1 49.3711 6.13220  18
  -3  18  -1 41.0555 9.71021  11
   3 -18   1 48.9164 5.02214  10
  -4  18  -1 65.9125 10.2061  15
  -4  18  -1 44.0073 8.64674   7
  -4  18  -1 61.0334 6.68130  18
  -4  18  -1 51.7554 8.12307   8
  -4  18  -1 75.3844 10.4217  14
   4 -18   1 56.3380 5.58537  10
  -5  18  -1 13.7920 3.83387  18
  -5  18  -1 8.09333 6.66867  11
  -5  18  -1 19.8483 5.61602  15
  -5  18  -1 20.5932 5.79926   8
  -5  18  -1 19.8737 6.30971   7
  -5  18  -1 17.4932 6.02238  14
   5 -18   1 14.5695 3.41575  10
  -6  18  -1 5.21298 5.68383   7
  -6  18  -1 16.1372 6.05538  14
  -6  18  -1 8.23882 3.11890  18
  -6  18  -1 9.39575 5.18103  15
  -6  18  -1 4.03147 5.76164  11
  -6  18  -1 6.82718 4.98585   8
   8  17  -1 -0.1466 4.84578  14
   8  17  -1 8.13315 5.85365  18
   8  17  -1 3.15529 8.28796   7
   8  17  -1 3.78294 4.99820  17
  -8 -17   1 2.38863 4.01690   7
  -8 -17   1 6.10610 2.97311  13
  -8 -17   1 -1.1690 1.93510  10
  -8 -17   1 0.16252 9.62973  15
   7  17  -1 1.01902 6.31874   7
   7  17  -1 -1.4256 4.19439  14
   7  17  -1 4.20469 4.51592  17
   7  17  -1 -13.792 6.55494  15
   7  17  -1 1.79331 4.26832  18
   7  17  -1 15.0659 7.41433  11
  -7 -17   1 1.22310 2.47125  13
  -7 -17   1 -2.6794 3.35955   7
  -7 -17   1 -0.9667 2.06169  10
   6  17  -1 67.4509 9.46600  18
   6  17  -1 32.3372 11.2705  15
   6  17  -1 55.6789 9.11920  14
   6  17  -1 55.1554 11.3566   7
   6  17  -1 43.9077 10.0919  11
   6  17  -1 53.7260 7.52815  17
  -6 -17   1 55.5599 13.0763  15
  -6 -17   1 50.5811 6.87006   7
  -6 -17   1 46.9341 5.04440  10
  -6 -17   1 59.5533 5.65023  13
   5  17  -1 23.6234 9.03662   7
   5  17  -1 21.4251 6.42391  18
   5  17  -1 30.2190 8.34180  11
   5  17  -1 31.3439 10.8028  15
   5  17  -1 27.0929 5.05246  17
   5  17  -1 27.3473 7.33198  14
  -5 -17   1 27.5550 5.00240   7
  -5 -17   1 18.6763 10.1714  15
  -5 -17   1 22.9206 3.57476  10
  -5 -17   1 24.1343 3.84493  13
   4  17  -1 114.228 11.6259  14
   4  17  -1 116.856 15.6048   7
   4  17  -1 106.387 16.7736  15
   4  17  -1 100.993 10.7703  18
   4  17  -1 104.592 14.9228  11
   4  17  -1 113.333 8.30964  17
  -4 -17   1 113.049 16.9812  15
  -4 -17   1 88.0355 7.29260  13
  -4 -17   1 100.158 8.38957   7
  -4 -17   1 84.7544 7.04964  10
   3  17  -1 31.3169 10.2330  15
   3  17  -1 21.6663 8.96512   7
   3  17  -1 27.5240 7.07480  14
   3  17  -1 21.1330 3.47696  17
   3  17  -1 26.1460 5.48690  18
   3  17  -1 10.0076 6.34089  11
  -3 -17   1 26.0204 3.99436   7
  -3 -17   1 28.8067 3.75826  10
  -3 -17   1 13.7559 8.63583  15
   2  17  -1 39.6841 9.29943  11
   2  17  -1 60.3962 9.46358  14
   2  17  -1 44.2873 6.92116  18
   2  17  -1 35.8570 9.42324   7
   2  17  -1 50.4568 11.5517  15
  -2 -17   1 56.5684 11.6249  15
  -2 -17   1 46.4076 4.61252  10
   1  17  -1 6.05243 5.33902  11
   1  17  -1 3.79518 3.45145  18
   1  17  -1 -2.5069 5.95036  15
   1  17  -1 -0.4470 4.14855  14
   1  17  -1 3.33722 5.53957   7
  -1 -17   1 -5.0577 5.76809  15
  -1 -17   1 -2.4486 1.61580   7
  -1 -17   1 2.08306 2.22789  10
   0  17  -1 1.19529 5.15003  11
   0  17  -1 2.35869 4.56655  14
   0  17  -1 1.99116 3.07737  18
   0  17  -1 -4.2074 5.50790  15
   0  17  -1 0.82600 8.76140   7
   0 -17   1 0.54097 2.02445  10
   0 -17   1 -14.657 5.21470  15
  -1  17  -1 4.65243 5.58030  11
  -1  17  -1 11.1216 6.31245   7
  -1  17  -1 1.14669 2.69663  18
  -1  17  -1 -6.8907 4.64201  15
  -1  17  -1 3.13154 4.53992  14
   1 -17   1 3.77355 2.32242  10
   1 -17   1 -7.9519 5.92760  15
  -2  17  -1 12.3575 4.61967  18
  -2  17  -1 28.2459 8.28483  15
  -2  17  -1 17.5283 6.40520   7
  -2  17  -1 9.46648 6.12106  11
  -2  17  -1 14.3847 3.74183  18
  -2  17  -1 18.5230 5.39372  14
   2 -17   1 -6.6480 6.73945  15
   2 -17   1 9.36207 2.69048  10
  -3  17  -1 27.4004 4.66435  18
  -3  17  -1 24.6439 7.46342  15
  -3  17  -1 39.5072 7.34909  14
  -3  17  -1 30.6642 7.61923  11
  -3  17  -1 28.4726 7.42785   7
  -3  17  -1 26.3619 5.51674  18
  -3  17  -1 32.2088 6.34985   8
   3 -17   1 23.6421 3.65560  10
  -4  17  -1 8.82592 4.48684   8
  -4  17  -1 8.17284 5.13879   7
  -4  17  -1 9.97209 6.18635  11
  -4  17  -1 5.50420 4.64265  14
  -4  17  -1 10.4496 3.45362  18
  -4  17  -1 9.25628 5.17235  15
  -4  17  -1 4.25115 3.73286  18
   4 -17   1 6.56290 2.52299  10
  -5  17  -1 182.007 16.9768  11
  -5  17  -1 187.456 14.1795   8
  -5  17  -1 206.863 15.1408  14
  -5  17  -1 181.097 15.6592   7
  -5  17  -1 183.272 13.7021  18
  -5  17  -1 173.700 11.7989  18
  -5  17  -1 162.572 14.9860  15
   5 -17   1 160.192 11.1043  10
  -6  17  -1 3.90210 4.77915   7
  -6  17  -1 1.15691 4.09992  14
  -6  17  -1 2.05253 3.85200   8
  -6  17  -1 0.19038 3.20845  18
  -6  17  -1 3.48416 5.66070  11
  -6  17  -1 3.01449 2.44618  18
  -6  17  -1 2.33204 4.94201  15
   6 -17   1 0.19748 2.31144  10
  -7  17  -1 107.419 11.3503  14
  -7  17  -1 111.335 11.5802   7
  -7  17  -1 114.737 8.56958  18
  -7  17  -1 118.024 11.1921   8
  -7  17  -1 129.044 13.6809  11
  -7  17  -1 137.404 10.1754  18
   7 -17   1 98.2858 8.31898  10
  -8  17  -1 1.67535 4.13443  14
  -8  17  -1 2.14615 2.97136  15
  -8  17  -1 4.08513 4.23150   8
  -8  17  -1 -3.3597 2.47564  18
  -8  17  -1 6.41934 4.60980   7
  -8  17  -1 13.0522 6.36066  11
  -8  17  -1 0.17785 2.17201  18
   8 -17   1 2.98453 2.65238  10
  10  16  -1 4.72364 4.94528  18
  10  16  -1 -0.5063 4.08380  14
 -10 -16   1 7.75719 6.40348  18
   9  16  -1 -7.9597 4.13256  17
   9  16  -1 5.35779 5.01522  18
   9  16  -1 17.4876 8.04106   7
   9  16  -1 9.12043 6.63128  11
   9  16  -1 -9.5779 8.06298  15
   9  16  -1 2.87580 4.49486  14
  -9 -16   1 0.74749 3.93341   7
  -9 -16   1 0.87810 2.24883  10
  -9 -16   1 -5.4136 6.82446  15
  -9 -16   1 -8.0681 4.66138  18
  -9 -16   1 1.52862 2.67453  13
  -9 -16   1 -1.0116 2.94727  12
   8  16  -1 3.06160 6.67297   7
   8  16  -1 2.29401 4.89365  17
   8  16  -1 4.97903 6.37097  11
   8  16  -1 27.5365 10.8597  15
   8  16  -1 4.44214 4.72506  14
   8  16  -1 17.5713 6.01036  18
  -8 -16   1 12.9596 2.74828  10
  -8 -16   1 3.27647 4.99523  18
  -8 -16   1 16.8327 9.13366  15
  -8 -16   1 8.83015 3.63706  12
  -8 -16   1 10.6310 3.37312  13
  -8 -16   1 11.9090 4.46332   7
   7  16  -1 4.67391 7.91484  15
   7  16  -1 2.53959 5.40604  11
   7  16  -1 -3.4932 3.98787  17
   7  16  -1 2.94478 4.47508  14
   7  16  -1 1.02824 4.19125  18
   7  16  -1 15.5376 7.56033   7
  -7 -16   1 0.10676 8.20169  15
  -7 -16   1 -0.9460 3.10204   7
  -7 -16   1 -0.7707 2.43036  13
  -7 -16   1 0.97158 2.12189  10
  -7 -16   1 2.31517 4.07829  18
   6  16  -1 -1.4912 3.71494  17
   6  16  -1 6.87840 4.55647  18
   6  16  -1 3.20456 4.61836  14
   6  16  -1 -0.4526 4.93473  11
   6  16  -1 9.05001 8.16869  15
   6  16  -1 6.56347 6.35886   7
  -6 -16   1 12.2621 8.97011  15
  -6 -16   1 -4.3861 1.85569  13
  -6 -16   1 0.79433 1.84004  10
  -6 -16   1 -0.0096 3.84923  18
  -6 -16   1 1.99331 3.82566   7
   5  16  -1 11.8526 7.39194   7
   5  16  -1 16.0262 5.94714  14
   5  16  -1 12.9577 4.38324  17
   5  16  -1 13.5515 6.64100  11
   5  16  -1 14.9463 5.14552  18
   5  16  -1 25.4630 9.76278  15
  -5 -16   1 19.0938 3.05626  10
  -5 -16   1 13.0011 4.10223   7
  -5 -16   1 19.0595 3.35116  13
  -5 -16   1 14.6914 8.51593  15
   4  16  -1 11.5735 6.95233  11
   4  16  -1 16.3497 8.39975  15
   4  16  -1 20.5886 5.21920  18
   4  16  -1 7.16282 4.67992  14
   4  16  -1 8.69461 7.12969   7
   4  16  -1 15.3883 4.03760  17
  -4 -16   1 10.0150 2.52760  10
  -4 -16   1 9.01792 3.43219   7
  -4 -16   1 28.9150 9.37865  15
  -4 -16   1 17.6773 5.36589  18
  -4 -16   1 15.3846 3.01915  13
   3  16  -1 58.3235 7.77152  18
   3  16  -1 48.7492 8.69586  14
   3  16  -1 73.4377 13.5731  15
   3  16  -1 67.2890 5.87298  17
   3  16  -1 81.2656 12.3867  11
   3  16  -1 68.2551 11.9707   7
  -3 -16   1 92.4390 14.1480  15
  -3 -16   1 61.2349 8.15754  18
  -3 -16   1 50.2811 4.98730  10
  -3 -16   1 62.1954 6.25993   7
  -3 -16   1 59.6783 6.58834  13
   2  16  -1 23.9861 6.30017  18
   2  16  -1 15.7282 2.86443  17
   2  16  -1 29.4822 8.29071  11
   2  16  -1 21.1611 8.44421  15
   2  16  -1 24.1469 5.61569  18
   2  16  -1 25.8923 6.65457  14
  -2 -16   1 29.8555 5.06702  18
  -2 -16   1 21.3800 3.32109  10
  -2 -16   1 29.7899 3.97750   7
  -2 -16   1 23.8590 8.50905  15
   1  16  -1 6.51459 4.46126  18
   1  16  -1 2.98692 5.87912  15
   1  16  -1 21.8159 7.45225   7
   1  16  -1 15.4723 3.33574  13
   1  16  -1 25.6715 7.56104  11
   1  16  -1 4.56100 6.97235  15
   1  16  -1 13.9668 4.18405  18
   1  16  -1 25.5199 5.98657  14
  -1 -16   1 14.8393 2.77096  10
  -1 -16   1 15.7465 2.66237   7
  -1 -16   1 15.2319 7.10465  15
  -1 -16   1 18.4906 3.76503   7
  -1 -16   1 16.4156 4.59856  18
   0  16  -1 7.09858 6.25082  15
   0  16  -1 8.13381 6.25733   7
   0  16  -1 4.58686 2.20271  13
   0  16  -1 -4.3851 6.19465  15
   0  16  -1 6.90861 4.80571  14
   0  16  -1 7.46638 3.38193  18
   0  16  -1 12.2219 4.78820  18
   0  16  -1 5.45762 5.23584  11
   0 -16   1 5.22225 3.46242  18
   0 -16   1 12.4456 6.59047  15
   0 -16   1 6.90111 2.45267  10
  -1  16  -1 -6.7081 2.34743  13
  -1  16  -1 2.87141 5.26987   7
  -1  16  -1 2.31490 4.03151  14
  -1  16  -1 0.30271 5.54383  15
  -1  16  -1 -0.1053 4.22381  11
  -1  16  -1 1.06526 2.66950  18
  -1  16  -1 1.78450 4.52199  15
  -1  16  -1 2.29283 3.19349  18
   1 -16   1 -5.5344 4.73661  15
   1 -16   1 2.92745 2.13643  10
   1 -16   1 10.6216 3.53274  18
  -2  16  -1 2.73098 4.20310  14
  -2  16  -1 6.07252 5.75260  11
  -2  16  -1 13.8408 7.31132  15
  -2  16  -1 2.24202 3.11976  18
  -2  16  -1 5.16604 5.58732  15
  -2  16  -1 8.52432 5.65014   7
  -2  16  -1 1.69630 2.71687  18
   2 -16   1 2.61603 5.71610  15
   2 -16   1 2.75704 2.14102  10
   2 -16   1 4.09648 2.95839  18
  -3  16  -1 23.5439 6.68907   7
  -3  16  -1 34.6076 9.17200  11
  -3  16  -1 34.6536 5.00479  18
  -3  16  -1 36.5794 6.00263  18
  -3  16  -1 40.8605 6.59933   8
  -3  16  -1 32.2424 6.60570  14
  -3  16  -1 42.4578 10.2369  15
   3 -16   1 38.4394 4.17243  10
   3 -16   1 50.8323 10.1676  15
  -4  16  -1 0.19339 6.41902  15
  -4  16  -1 6.67945 5.09924  15
  -4  16  -1 -0.7300 4.14329   7
  -4  16  -1 3.25298 3.33068  18
  -4  16  -1 0.78466 2.55454  18
  -4  16  -1 1.29292 3.89622   8
  -4  16  -1 2.18300 4.16989  14
   4 -16   1 0.70408 1.96474  10
  -5  16  -1 21.8387 5.63997   7
  -5  16  -1 18.6150 6.84767  11
  -5  16  -1 16.5952 5.17636   8
  -5  16  -1 26.1324 5.25940  18
  -5  16  -1 31.6541 4.49187  18
  -5  16  -1 17.4232 5.48372  15
  -5  16  -1 18.7495 7.52468  15
  -5  16  -1 14.3812 5.46897  14
   5 -16   1 22.5297 3.57411  10
  -6  16  -1 65.9100 9.51356   7
  -6  16  -1 54.8800 5.76778  18
  -6  16  -1 67.2604 10.9420  15
  -6  16  -1 69.7498 8.95617  15
  -6  16  -1 58.6748 8.58565  14
  -6  16  -1 63.7996 7.16726  18
  -6  16  -1 65.6143 7.94234   8
  -6  16  -1 68.0193 10.4784  11
   6 -16   1 61.9543 5.52949  10
  -7  16  -1 16.4416 5.52595   7
  -7  16  -1 24.9479 5.69923  14
  -7  16  -1 14.0820 4.89490   8
  -7  16  -1 17.7103 4.86880  18
  -7  16  -1 19.5139 5.12048  15
  -7  16  -1 23.0842 3.76180  18
  -7  16  -1 18.1310 6.24277  11
  -7  16  -1 14.0879 5.81069  15
   7 -16   1 16.4932 3.32739  10
  -8  16  -1 6.82571 5.66296  11
  -8  16  -1 1.30247 2.61122  18
  -8  16  -1 4.45557 3.91168  14
  -8  16  -1 1.90392 3.63061  15
  -8  16  -1 1.63229 3.78992   8
  -8  16  -1 0.88390 3.28939  15
  -8  16  -1 -7.3744 3.48783   7
  -8  16  -1 3.09305 2.15853  18
   8 -16   1 2.69669 2.39776  10
  -9  16  -1 33.3054 6.54270  12
  -9  16  -1 37.4264 6.59932   7
  -9  16  -1 30.3944 5.78905   8
  -9  16  -1 44.4762 8.30350  11
  -9  16  -1 31.6373 3.75325  18
  -9  16  -1 43.1110 4.43098  18
   9 -16   1 30.2922 4.24970  10
 -10  16  -1 29.3371 6.16571  14
 -10  16  -1 36.3414 6.38907   7
 -10  16  -1 25.4416 6.10983  12
 -10  16  -1 39.4388 7.16149  11
 -10  16  -1 26.7615 5.61677   8
  10 -16   1 32.8812 5.43311  10
  11  15  -1 18.5908 10.1610   7
  11  15  -1 13.1617 11.0163  15
  11  15  -1 7.83077 5.59092  18
  11  15  -1 11.9860 6.61871  11
  11  15  -1 17.3629 6.76190  17
  11  15  -1 16.9079 5.63720  14
 -11 -15   1 12.8770 5.91804  18
 -11 -15   1 13.9062 2.97395  10
 -11 -15   1 16.8183 4.33658  12
 -11 -15   1 14.4852 9.95933  15
 -11 -15   1 12.2892 5.49070   7
 -11 -15   1 17.7853 4.69096  13
 -11 -15   1 8.74200 3.80995   9
  10  15  -1 -4.4619 4.32687  17
  10  15  -1 7.54913 7.22757   7
  10  15  -1 -5.7353 7.18859  15
  10  15  -1 10.4511 5.59707  11
  10  15  -1 -1.5413 3.66959  14
  10  15  -1 3.84165 4.71253  18
 -10 -15   1 6.42663 4.48231  18
 -10 -15   1 2.20666 2.88270  13
 -10 -15   1 -0.9389 3.12725  12
 -10 -15   1 1.37468 2.89544   9
 -10 -15   1 -0.6414 4.29488   7
 -10 -15   1 5.50106 2.32606  10
 -10 -15   1 -0.9975 7.43291  15
   9  15  -1 2.68693 7.41515  15
   9  15  -1 3.57869 5.70206  11
   9  15  -1 -1.9583 6.67860   7
   9  15  -1 3.83305 5.17598  18
   9  15  -1 -0.1501 3.65142  14
   9  15  -1 -1.5708 4.48187  17
  -9 -15   1 2.50335 3.07525  12
  -9 -15   1 1.49952 1.99251  10
  -9 -15   1 -7.4653 6.43534  15
  -9 -15   1 5.12924 2.98952  13
  -9 -15   1 4.87885 4.75588  18
  -9 -15   1 6.59140 4.81089   7
   8  15  -1 60.5025 12.0163   7
   8  15  -1 52.5125 13.7533  15
   8  15  -1 64.2323 8.84671  14
   8  15  -1 39.8485 7.52951  17
   8  15  -1 62.0333 9.41869  18
   8  15  -1 60.4993 10.8901  11
  -8 -15   1 68.1883 8.10697   7
  -8 -15   1 52.5279 5.74756  13
  -8 -15   1 52.4916 13.5390  15
  -8 -15   1 62.7413 9.60161  18
  -8 -15   1 46.9655 5.80764  12
  -8 -15   1 45.1338 4.86769  10
  -8 -15   1 53.3841 5.05608   9
   7  15  -1 4.16711 6.35205   7
   7  15  -1 5.31327 8.47310  15
   7  15  -1 5.73443 4.60914  17
   7  15  -1 5.71186 4.29736  14
   7  15  -1 6.93855 5.49692  11
   7  15  -1 5.70629 4.45735  18
  -7 -15   1 2.93631 7.65115  15
  -7 -15   1 11.9113 3.45060  12
  -7 -15   1 16.2710 4.77206   7
  -7 -15   1 15.1457 3.19098  13
  -7 -15   1 10.1128 5.10906  18
   6  15  -1 54.4693 8.59760  18
   6  15  -1 49.7948 10.7436   7
   6  15  -1 56.1504 10.2853  11
   6  15  -1 49.4749 8.15570  14
   6  15  -1 37.7509 6.88024  17
   6  15  -1 38.1071 11.5061  15
  -6 -15   1 52.7265 6.76020   7
  -6 -15   1 43.2544 11.0607  15
  -6 -15   1 56.4083 5.28097  13
  -6 -15   1 58.9110 8.54526  18
  -6 -15   1 47.8824 5.52770  12
  -6 -15   1 50.7506 4.73765  10
   5  15  -1 -1.9842 3.62347  18
   5  15  -1 1.00116 3.75344  18
   5  15  -1 3.38503 4.93996  11
   5  15  -1 6.08585 7.40327  15
   5  15  -1 -3.9679 2.92995  17
   5  15  -1 -2.7500 4.96864   7
   5  15  -1 0.25367 3.88772  14
  -5 -15   1 1.22331 1.81738  10
  -5 -15   1 5.16887 3.38763   7
  -5 -15   1 2.23739 2.18126  13
  -5 -15   1 6.28050 6.90533  15
  -5 -15   1 2.59619 3.53051  18
   4  15  -1 20.6504 8.85301  15
   4  15  -1 21.6338 6.06587  14
   4  15  -1 13.6588 4.05735  17
   4  15  -1 15.0879 4.85411  18
   4  15  -1 13.4489 4.63856  18
   4  15  -1 21.2389 7.38543  11
  -4 -15   1 21.5868 4.88078  18
  -4 -15   1 14.8651 2.69849  10
  -4 -15   1 18.3377 4.14381   7
  -4 -15   1 17.4172 3.28897  13
  -4 -15   1 14.9908 7.91579  15
   3  15  -1 0.56890 2.51620  17
   3  15  -1 -0.0260 2.72846  18
   3  15  -1 1.73652 5.84427   7
   3  15  -1 -2.6451 3.67464  14
   3  15  -1 1.34921 4.73370  11
   3  15  -1 3.24350 5.83077  15
   3  15  -1 4.05706 4.13658  18
  -3 -15   1 -0.8627 2.45115   7
  -3 -15   1 5.26640 2.08991  10
  -3 -15   1 6.66189 6.21354  15
  -3 -15   1 0.73599 2.07480  13
   2  15  -1 13.3333 2.83359  17
   2  15  -1 13.2413 5.15904  18
   2  15  -1 17.1134 2.94210  13
   2  15  -1 17.4503 6.41518  11
   2  15  -1 5.40990 6.73399  15
   2  15  -1 17.8070 7.24821  15
   2  15  -1 31.3497 6.46396  14
   2  15  -1 18.2613 7.05455   7
   2  15  -1 21.7004 5.28415  18
  -2 -15   1 18.9322 4.19710  18
  -2 -15   1 14.9482 6.95238  15
  -2 -15   1 16.0396 2.70368  10
  -2 -15   1 21.8907 3.66062   7
  -2 -15   1 19.3939 4.99106   7
   1  15  -1 -4.2601 4.54198  15
   1  15  -1 0.73401 1.57420  13
   1  15  -1 0.93301 4.82505   7
   1  15  -1 1.13245 3.87327  14
   1  15  -1 1.51906 3.25278  18
   1  15  -1 0.01076 2.73118  18
  -1 -15   1 -0.0574 1.75910  10
  -1 -15   1 0.23721 4.78536  15
  -1 -15   1 1.01006 2.98015   7
  -1 -15   1 3.33427 2.09349   7
   0  15  -1 29.6415 7.79611   7
   0  15  -1 42.3153 9.38111  15
   0  15  -1 52.7195 6.31725  18
   0  15  -1 38.5293 6.43303  18
   0  15  -1 34.5660 3.96824  13
   0  15  -1 41.4519 9.26082  15
   0  15  -1 34.9529 8.06657  11
   0  15  -1 55.0612 8.24873  14
   0 -15   1 33.4379 5.52323  18
   0 -15   1 39.0068 8.58332  15
   0 -15   1 46.2679 3.70406   7
   0 -15   1 45.0083 4.31580  10
  -1  15  -1 5.95576 5.14583   7
  -1  15  -1 9.32487 3.47618  18
  -1  15  -1 7.86076 4.73538  14
  -1  15  -1 2.76738 3.00746  18
  -1  15  -1 1.16430 5.00940  15
  -1  15  -1 2.62552 4.41513  11
  -1  15  -1 -10.581 4.27056  15
  -1  15  -1 3.82718 1.59909  13
   1 -15   1 4.44129 5.25545  15
   1 -15   1 3.04174 1.96543  10
  -2  15  -1 10.0610 4.12707  18
  -2  15  -1 5.41532 5.08001  11
  -2  15  -1 11.4071 3.26871  18
  -2  15  -1 3.37344 4.84389   7
  -2  15  -1 16.5667 4.91876  14
  -2  15  -1 14.5474 6.18759  15
  -2  15  -1 10.4779 2.02839  13
  -2  15  -1 10.6253 7.49424  15
   2 -15   1 3.98700 5.27432  15
   2 -15   1 8.53872 3.77304  10
   2 -15   1 4.34273 3.07978  18
  -3  15  -1 42.0968 8.06602   7
  -3  15  -1 30.1829 7.37686  11
  -3  15  -1 28.8532 6.02109  14
  -3  15  -1 31.6779 7.33922  15
  -3  15  -1 24.9888 5.30419   8
  -3  15  -1 16.2005 7.69406  15
  -3  15  -1 32.4138 6.26738  18
  -3  15  -1 31.6571 4.45338  18
   3 -15   1 29.1102 7.32613  15
   3 -15   1 24.4908 3.39336  10
   3 -15   1 28.6967 4.33033  18
  -4  15  -1 7.84715 6.13668  15
  -4  15  -1 8.57726 4.88571  15
  -4  15  -1 8.85660 4.07671   8
  -4  15  -1 1.62698 4.36460   7
  -4  15  -1 8.18093 2.78673  18
  -4  15  -1 7.39877 3.34255  18
  -4  15  -1 4.96201 4.81361  11
  -4  15  -1 17.9294 5.08588  14
   4 -15   1 3.85281 2.15651  10
   4 -15   1 1.25613 2.24456  18
   4 -15   1 -10.475 5.38945  15
  -5  15  -1 109.192 10.6912   7
  -5  15  -1 89.1650 10.2289  15
  -5  15  -1 117.650 12.8353  15
  -5  15  -1 114.710 10.8019  14
  -5  15  -1 106.074 11.6966  11
  -5  15  -1 115.447 9.91010   8
  -5  15  -1 108.439 9.25036  18
  -5  15  -1 96.1655 7.75454  18
   5 -15   1 98.7438 7.25835  10
   5 -15   1 85.2481 11.4065  15
  -6  15  -1 15.9504 4.97077   7
  -6  15  -1 13.1921 5.41147  15
  -6  15  -1 13.2348 5.60973  11
  -6  15  -1 1.88032 3.90762  15
  -6  15  -1 3.49591 2.31366  18
  -6  15  -1 2.87556 3.79507  14
  -6  15  -1 9.27625 4.22325   8
  -6  15  -1 7.69286 3.32059  18
   6 -15   1 9.28062 2.47113  10
   6 -15   1 23.6357 6.28593  15
  -7  15  -1 45.7415 4.77429  18
  -7  15  -1 58.8199 9.83907  15
  -7  15  -1 39.2579 6.26470   8
  -7  15  -1 42.2009 8.32641  11
  -7  15  -1 45.8962 7.25738   7
  -7  15  -1 46.2263 5.61888  18
  -7  15  -1 36.0405 6.24994  15
  -7  15  -1 43.3945 7.02841  14
   7 -15   1 40.1491 4.60453  10
  -8  15  -1 -2.1912 2.93060   8
  -8  15  -1 1.54647 2.63038  18
  -8  15  -1 1.33287 3.03636  15
  -8  15  -1 -1.5134 3.27334   7
  -8  15  -1 4.13752 3.78506  14
  -8  15  -1 2.49844 2.15618  18
  -8  15  -1 1.19532 3.58147  15
  -8  15  -1 12.2558 4.96543  11
   8 -15   1 1.24053 2.12952  10
  -9  15  -1 2.73016 4.03682  11
  -9  15  -1 8.61940 2.49864  18
  -9  15  -1 1.54883 1.81014  18
  -9  15  -1 2.35703 3.48866  14
  -9  15  -1 5.52031 3.69466   8
  -9  15  -1 -4.0132 3.38937   7
  -9  15  -1 4.81241 4.21964  12
   9 -15   1 5.30938 2.56117  10
 -10  15  -1 27.2056 6.12606  12
 -10  15  -1 32.0624 9.68984   7
 -10  15  -1 28.8163 5.92530  14
 -10  15  -1 28.4336 5.71035   8
 -10  15  -1 25.0623 6.48192  11
 -10  15  -1 35.9677 3.05349  18
 -10  15  -1 30.2997 3.00209  18
  10 -15   1 25.4949 3.97784  10
 -11  15  -1 6.14294 4.00254   8
 -11  15  -1 -3.5302 3.60166  11
 -11  15  -1 4.62429 3.51813  14
 -11  15  -1 2.81636 3.83051  12
 -11  15  -1 -4.4027 3.39402  13
  12  14  -1 8.17234 7.71121   7
  12  14  -1 4.58444 5.37891  17
  12  14  -1 1.54781 5.25939  11
  12  14  -1 6.78449 4.27585  14
  12  14  -1 11.1742 5.74694  18
  12  14  -1 2.76002 9.83321  15
 -12 -14   1 9.16278 5.01578   7
 -12 -14   1 4.32834 3.98291   9
 -12 -14   1 3.14974 5.27638  18
 -12 -14   1 5.74478 3.54208  13
 -12 -14   1 0.28302 7.72350  15
 -12 -14   1 3.53931 3.33291  12
 -12 -14   1 7.58888 2.54588  10
  11  14  -1 6.48894 5.35992  18
  11  14  -1 -6.0376 4.35384  11
  11  14  -1 8.48467 5.44202  17
  11  14  -1 -3.5727 8.06890  15
  11  14  -1 3.61251 4.30421  14
  11  14  -1 -1.0337 6.52261   7
 -11 -14   1 3.44598 3.35269  12
 -11 -14   1 9.64995 10.1041  15
 -11 -14   1 7.03243 3.14045  13
 -11 -14   1 1.99723 4.41871   7
 -11 -14   1 0.92464 4.49574  18
 -11 -14   1 3.50228 2.22999  10
 -11 -14   1 8.08620 3.70520   9
  10  14  -1 7.86460 4.92499  18
  10  14  -1 5.36364 4.91826  17
  10  14  -1 6.63110 8.88210  15
  10  14  -1 -0.5047 4.14537  14
  10  14  -1 2.64869 5.64963  11
  10  14  -1 7.38248 6.67977   7
 -10 -14   1 3.42068 4.09143   7
 -10 -14   1 2.76683 3.10834  12
 -10 -14   1 1.66259 4.48024  18
 -10 -14   1 4.43607 8.81160  15
 -10 -14   1 -2.6661 2.81917   9
 -10 -14   1 -1.1625 2.21488  10
 -10 -14   1 -1.8411 2.62342  13
   9  14  -1 4.59038 8.19602  15
   9  14  -1 12.8899 5.82361  17
   9  14  -1 4.63034 4.26680  14
   9  14  -1 10.4711 4.81683  18
   9  14  -1 11.0675 5.88012  11
   9  14  -1 8.70291 6.75408   7
  -9 -14   1 1.34445 4.38173  18
  -9 -14   1 8.67898 3.15566   9
  -9 -14   1 4.76154 2.28550  10
  -9 -14   1 3.18699 2.90980  12
  -9 -14   1 8.95121 3.14174  13
  -9 -14   1 3.49747 3.94867   7
   8  14  -1 -0.7233 6.78854  15
   8  14  -1 4.86589 6.15374   7
   8  14  -1 -2.4777 3.76937  17
   8  14  -1 -1.1049 4.78238  11
   8  14  -1 -1.0120 3.60217  14
   8  14  -1 1.90396 6.24467  18
  -8 -14   1 0.08793 1.75413  10
  -8 -14   1 -1.3937 2.35807  13
  -8 -14   1 1.26118 4.54993  18
  -8 -14   1 5.58682 4.00116   7
  -8 -14   1 4.35636 2.47301   9
  -8 -14   1 8.01307 8.31703  15
  -8 -14   1 0.34550 2.53313  12
   7  14  -1 106.979 17.0042  15
   7  14  -1 99.2489 13.6654  11
   7  14  -1 86.5728 13.3991   7
   7  14  -1 101.534 12.4396  18
   7  14  -1 93.3104 9.90521  17
  -7 -14   1 96.0096 10.4010  18
  -7 -14   1 94.3227 7.27304   9
  -7 -14   1 82.3096 6.61604  10
  -7 -14   1 121.148 16.6183  15
  -7 -14   1 91.6194 6.64211   9
  -7 -14   1 110.406 7.43979  13
  -7 -14   1 98.9126 7.66994  12
  -7 -14   1 86.7929 8.93638   7
   6  14  -1 6.00230 4.77842  14
   6  14  -1 10.7672 5.92747  11
   6  14  -1 5.82727 7.12001  15
   6  14  -1 5.76093 3.58497  18
   6  14  -1 -2.4508 5.51879   7
   6  14  -1 3.68808 3.99705  17
   6  14  -1 3.26991 3.82811  18
  -6 -14   1 4.99176 2.84063  12
  -6 -14   1 16.2287 4.70786  18
  -6 -14   1 0.03094 6.19534  15
  -6 -14   1 7.78255 3.68955   7
  -6 -14   1 9.65685 2.78517  13
  -6 -14   1 8.24158 2.27263   9
  -6 -14   1 3.91330 1.70357   9
  -6 -14   1 6.27846 2.20638  10
   5  14  -1 111.420 12.0502  18
   5  14  -1 132.866 16.6269   7
   5  14  -1 134.846 11.2597  17
   5  14  -1 149.531 12.3378  18
   5  14  -1 146.842 14.4318  11
   5  14  -1 129.113 19.0425  15
   5  14  -1 128.123 11.8587  14
  -5 -14   1 133.936 8.69366  10
  -5 -14   1 168.543 12.4423  18
  -5 -14   1 141.235 16.8398  15
  -5 -14   1 119.313 9.15971  12
  -5 -14   1 150.502 9.24489  13
  -5 -14   1 148.075 10.7143   7
   4  14  -1 8.65083 4.28875  18
   4  14  -1 14.5648 4.79373  14
   4  14  -1 15.4772 7.86912  15
   4  14  -1 8.96983 6.03170  11
   4  14  -1 16.1493 6.68682   7
   4  14  -1 20.7305 5.09094  18
   4  14  -1 15.9598 4.14543  17
  -4 -14   1 10.2054 6.87903  15
  -4 -14   1 19.7438 5.16590  18
  -4 -14   1 11.1562 3.64785   7
  -4 -14   1 13.4141 2.52231  10
  -4 -14   1 17.8245 3.31391  13
   3  14  -1 21.7034 3.25765  13
   3  14  -1 13.1355 4.81963  14
   3  14  -1 16.2186 4.82335  18
   3  14  -1 16.1243 4.61021  18
   3  14  -1 27.1630 9.21850  15
   3  14  -1 19.1070 6.80649   7
   3  14  -1 23.5112 4.13690  17
   3  14  -1 22.4239 6.77530  11
  -3 -14   1 9.34546 7.04123  15
  -3 -14   1 20.0646 2.87605  10
  -3 -14   1 19.8378 3.87055   7
  -3 -14   1 23.9741 3.28436  13
  -3 -14   1 28.4710 5.12858  18
   2  14  -1 3.40067 3.44121  18
   2  14  -1 -4.3512 4.65157  15
   2  14  -1 -7.8045 4.60171  15
   2  14  -1 1.74645 3.73587  14
   2  14  -1 -4.7728 3.49806  11
   2  14  -1 3.99991 4.97902   7
   2  14  -1 -2.3786 1.43082  13
   2  14  -1 1.03876 2.81169  18
   2  14  -1 -1.1794 1.92675  17
  -2 -14   1 3.54372 1.84996  10
  -2 -14   1 2.87646 3.49897   7
  -2 -14   1 2.00107 2.29889   7
  -2 -14   1 -2.0887 2.38232  18
  -2 -14   1 3.55205 2.13298  13
  -2 -14   1 0.33197 4.79138  15
   1  14  -1 1.29384 6.24999  15
   1  14  -1 24.1721 4.34578  18
   1  14  -1 13.9561 6.01651  11
   1  14  -1 23.0593 3.11128  13
   1  14  -1 15.5467 6.57344  15
   1  14  -1 16.7443 5.20057  14
   1  14  -1 25.0558 7.22718   7
   1  14  -1 26.3686 5.70291  18
  -1 -14   1 22.8172 3.26559   7
  -1 -14   1 18.3034 2.78449  10
  -1 -14   1 23.3755 7.40963  15
  -1 -14   1 24.0894 4.29088   7
   0  14  -1 39.1071 7.89676   7
   0  14  -1 38.8068 6.36237  18
   0  14  -1 48.2685 9.60856  15
   0  14  -1 33.1464 7.46749  11
   0  14  -1 37.7826 6.61946  14
   0  14  -1 37.8724 5.51459  18
   0  14  -1 32.1366 3.62183  13
   0  14  -1 19.6233 8.09134  15
   0 -14   1 46.2753 8.93550  15
   0 -14   1 38.5481 3.74407  10
   0 -14   1 46.0845 6.02365  18
   0 -14   1 43.7881 3.86709   7
   0 -14   1 43.2405 4.77010   7
  -1  14  -1 3.48873 3.03288  18
  -1  14  -1 15.1547 6.73169  15
  -1  14  -1 10.0604 4.98010   7
  -1  14  -1 15.1058 4.94815  14
  -1  14  -1 7.07356 1.88095  13
  -1  14  -1 13.2375 5.73554  11
  -1  14  -1 8.57774 5.73157  15
  -1  14  -1 6.05435 2.92746  18
   1 -14   1 3.26558 4.82326  15
   1 -14   1 9.73239 3.17325  18
   1 -14   1 7.55077 2.13219  10
  -2  14  -1 19.9060 6.13563  11
  -2  14  -1 9.90056 5.31394  15
  -2  14  -1 17.5113 5.53294   7
  -2  14  -1 14.9760 3.39146  18
  -2  14  -1 18.1644 5.22681  14
  -2  14  -1 7.76478 1.97425  13
  -2  14  -1 11.6834 3.82605  18
  -2  14  -1 8.90681 6.57728  15
   2 -14   1 13.8002 5.38639  15
   2 -14   1 15.0542 3.74609  18
   2 -14   1 10.8116 2.38737  10
  -3  14  -1 25.5307 6.45738   7
  -3  14  -1 22.6024 2.83696  13
  -3  14  -1 19.4399 6.13861  11
  -3  14  -1 23.8624 5.36993  18
  -3  14  -1 24.8609 5.61530  14
  -3  14  -1 24.4438 6.61277  15
  -3  14  -1 19.8700 3.64646  18
   3 -14   1 23.5086 6.58874  15
   3 -14   1 18.8531 2.86037  10
   3 -14   1 19.2856 3.54358  18
  -4  14  -1 13.3981 3.65846  18
  -4  14  -1 7.39770 2.60234  18
  -4  14  -1 14.9631 5.94481  15
  -4  14  -1 0.57230 3.73584  14
  -4  14  -1 15.8932 5.09635  15
  -4  14  -1 8.26088 3.91478   8
  -4  14  -1 5.46387 4.62144  11
  -4  14  -1 14.5663 5.68324   7
   4 -14   1 7.23451 2.23664  10
   4 -14   1 7.67101 2.26505  18
  -5  14  -1 27.3982 3.90640  18
  -5  14  -1 24.2279 5.54836  15
  -5  14  -1 33.3434 5.67052   8
  -5  14  -1 30.3910 5.76952  14
  -5  14  -1 27.5229 4.55508  18
  -5  14  -1 13.7650 6.14196  15
  -5  14  -1 29.9856 5.92005   7
  -5  14  -1 15.6737 5.52027  11
   5 -14   1 36.9887 6.65935  15
   5 -14   1 20.9182 3.96853  10
  -6  14  -1 35.1547 6.14972  15
  -6  14  -1 35.0803 4.31298  18
  -6  14  -1 24.5266 6.57118  15
  -6  14  -1 41.6018 7.57120  11
  -6  14  -1 39.0776 5.06925  18
  -6  14  -1 34.3792 6.33909  14
   6 -14   1 42.6416 4.30892  10
  -7  14  -1 14.6983 4.61486  15
  -7  14  -1 16.2166 3.38765  18
  -7  14  -1 3.34490 3.94758  14
  -7  14  -1 14.4054 4.37235   8
  -7  14  -1 19.1137 5.04750   7
  -7  14  -1 19.0882 5.52647  11
   7 -14   1 8.28513 3.25282  15
   7 -14   1 7.89055 2.58591  10
  -8  14  -1 32.4965 2.38095   9
  -8  14  -1 31.1724 5.81199  14
  -8  14  -1 36.2670 6.01276   7
  -8  14  -1 42.5441 5.89198   8
  -8  14  -1 21.8149 4.72132  15
  -8  14  -1 36.4033 5.99663  15
  -8  14  -1 30.2550 3.92740  18
  -8  14  -1 26.3640 6.35264  11
   8 -14   1 34.8642 3.97733  10
  -9  14  -1 29.5872 6.26152  11
  -9  14  -1 27.6117 5.80170  14
  -9  14  -1 24.3123 3.71753  18
  -9  14  -1 35.7382 5.79219   7
  -9  14  -1 29.6496 5.91086  12
  -9  14  -1 24.7653 5.21208   8
  -9  14  -1 34.8190 3.71678  18
  -9  14  -1 25.5881 2.98718   9
   9 -14   1 37.8456 4.21380  10
 -10  14  -1 15.5255 3.12892   9
 -10  14  -1 12.2963 4.72574  11
 -10  14  -1 13.6380 4.98174  12
 -10  14  -1 9.61945 4.43524   7
 -10  14  -1 16.6304 2.32557  18
 -10  14  -1 17.8504 4.49409   8
 -10  14  -1 14.8182 2.39755  18
  10 -14   1 15.7268 3.15075  10
 -11  14  -1 26.8268 4.94222   7
 -11  14  -1 24.2458 3.86446   9
 -11  14  -1 16.4692 4.81625   8
 -11  14  -1 26.4543 5.40448  11
 -11  14  -1 19.8132 5.35336  12
 -11  14  -1 25.7826 5.61716  14
 -12  14  -1 2.24530 2.76163   9
 -12  14  -1 -1.5752 2.87736  14
 -12  14  -1 -0.8851 2.99095   8
 -12  14  -1 1.15613 3.73059  13
 -12  14  -1 -4.3977 3.29617  11
 -12  14  -1 -3.3902 3.00470   7
 -12  14  -1 -2.9584 4.16318  12
 -13  14  -1 8.07929 3.57135   9
 -13  14  -1 -4.7093 2.81964  14
 -13  14  -1 -3.2511 3.14467  13
 -13  14  -1 5.89453 4.71905  12
 -13  14  -1 -1.8124 2.90482   8
  13  13  -1 6.82475 5.07427  18
  13  13  -1 15.6985 11.2278  15
  13  13  -1 9.99771 7.63046   7
  13  13  -1 -2.2327 3.76849  14
  13  13  -1 0.31914 4.33285  11
  13  13  -1 9.62706 6.04724  17
 -13 -13   1 -0.2682 3.06919  12
 -13 -13   1 13.1786 6.47883  18
 -13 -13   1 6.15636 5.07632   7
 -13 -13   1 9.98156 3.72002  13
 -13 -13   1 12.4005 8.65571  15
 -13 -13   1 5.19933 2.35096  10
  12  13  -1 -2.5445 8.63180  15
  12  13  -1 17.5476 8.49402   7
  12  13  -1 8.44917 5.73924  11
  12  13  -1 -9.2658 5.05538  17
 -12 -13   1 3.07624 4.78151   7
 -12 -13   1 5.97346 2.35286  10
 -12 -13   1 1.03906 8.00953  15
 -12 -13   1 7.30157 3.61781  13
 -12 -13   1 13.7019 3.96610  12
 -12 -13   1 13.5533 6.51370  18
 -12 -13   1 10.2256 4.47225   9
  11  13  -1 2.51324 4.11738  14
  11  13  -1 7.97989 5.28086  11
  11  13  -1 15.1175 9.81422  15
  11  13  -1 7.36020 7.29735   7
  11  13  -1 8.20521 5.49140  18
  11  13  -1 10.3193 6.44140  17
 -11 -13   1 21.3027 7.16884  18
 -11 -13   1 12.6423 2.73576  10
 -11 -13   1 12.3454 5.15490   7
 -11 -13   1 9.89404 3.65984  12
 -11 -13   1 9.88995 3.43757  13
 -11 -13   1 11.3749 9.22164  15
 -11 -13   1 7.82220 4.06564   9
  10  13  -1 -4.3785 4.34456  17
  10  13  -1 -4.7054 5.16206   7
  10  13  -1 5.36066 4.70693  18
  10  13  -1 3.95279 4.73290  11
  10  13  -1 -1.7689 3.60720  14
  10  13  -1 4.17598 7.53738  15
 -10 -13   1 -1.4510 1.64864  10
 -10 -13   1 1.59479 3.70157   7
 -10 -13   1 -2.5387 2.85787   9
 -10 -13   1 0.07471 2.66588  12
 -10 -13   1 -1.0447 7.12274  15
 -10 -13   1 -1.1710 2.45222  13
 -10 -13   1 -2.6283 3.74549  18
   9  13  -1 -0.5179 3.67890  14
   9  13  -1 -0.9910 5.72019   7
   9  13  -1 -3.8875 6.47351  15
   9  13  -1 -1.1459 4.00738  18
   9  13  -1 -2.2773 4.04953  11
   9  13  -1 -4.2399 3.55505  17
  -9 -13   1 0.48555 3.68944  18
  -9 -13   1 2.43126 3.61432   7
  -9 -13   1 -0.8406 2.47745  13
  -9 -13   1 0.54621 2.50767   9
  -9 -13   1 -2.3720 6.21282  15
  -9 -13   1 -5.9518 2.19239  12
  -9 -13   1 0.11090 1.74481  10
   8  13  -1 110.326 10.3901  14
   8  13  -1 112.099 10.9068  17
   8  13  -1 106.898 13.4380  11
   8  13  -1 88.9827 15.5422  15
   8  13  -1 85.0369 13.5790   7
   8  13  -1 121.061 11.3573  18
  -8 -13   1 104.489 7.92948   9
  -8 -13   1 83.5954 8.35848   9
  -8 -13   1 83.8209 6.69502  10
  -8 -13   1 110.622 16.7774  15
  -8 -13   1 116.581 8.28747  12
  -8 -13   1 94.6612 9.44320   7
  -8 -13   1 101.224 7.62037  13
   7  13  -1 3.72118 4.32549  17
   7  13  -1 -1.0600 3.61376  18
   7  13  -1 2.81292 3.85677  14
  -7 -13   1 1.93928 2.76975  12
  -7 -13   1 5.19500 2.58407  13
  -7 -13   1 4.59135 2.32829   9
  -7 -13   1 3.16129 3.56059   7
  -7 -13   1 -5.4515 5.65822  15
  -7 -13   1 3.44759 1.89645  10
  -7 -13   1 2.56337 3.54807  18
   6  13  -1 42.0593 6.53441  18
   6  13  -1 41.9610 6.98254  14
   6  13  -1 40.1946 7.18212  18
   6  13  -1 40.3603 9.21187   7
   6  13  -1 52.8970 9.33629  11
   6  13  -1 47.6130 7.16374  17
   6  13  -1 45.6960 10.8078  15
  -6 -13   1 43.1353 4.07745   9
  -6 -13   1 32.4118 6.15326  18
  -6 -13   1 34.9620 4.50647  12
  -6 -13   1 39.0812 3.97204  10
  -6 -13   1 42.4994 5.96789   7
  -6 -13   1 48.5534 4.70046  13
  -6 -13   1 40.4102 4.54334   9
  -6 -13   1 42.5754 10.8530  15
   5  13  -1 38.0738 8.87559   7
   5  13  -1 29.5476 5.64806  17
   5  13  -1 30.4146 5.93760  14
   5  13  -1 29.4919 9.90671  15
   5  13  -1 24.7955 5.60294  18
   5  13  -1 25.5461 7.12807  11
   5  13  -1 34.5582 6.63380  18
  -5 -13   1 26.5603 3.84635  12
  -5 -13   1 36.7794 6.70732  18
  -5 -13   1 28.0877 2.94722   9
  -5 -13   1 26.5911 3.30406  10
  -5 -13   1 33.2993 9.44145  15
  -5 -13   1 30.0246 3.29078   9
  -5 -13   1 38.0082 5.28401   7
   4  13  -1 19.9149 8.43615  15
   4  13  -1 23.4075 6.38205  11
   4  13  -1 21.0504 3.34688  13
   4  13  -1 19.2579 5.41346  14
   4  13  -1 28.1238 7.80391   7
   4  13  -1 23.6637 4.84911  18
   4  13  -1 21.0121 4.50269  17
   4  13  -1 26.8218 5.54455  18
  -4 -13   1 23.9058 8.01006  15
  -4 -13   1 29.6332 3.65378  13
  -4 -13   1 24.7785 3.07711  10
  -4 -13   1 21.7535 4.24414   7
  -4 -13   1 28.3559 5.46205  18
   3  13  -1 131.712 9.47837  17
   3  13  -1 123.944 13.1867   7
   3  13  -1 119.586 8.32447  13
   3  13  -1 133.977 14.9913  15
   3  13  -1 123.619 13.1569  11
   3  13  -1 112.206 11.0154  18
   3  13  -1 123.804 10.4203  18
   3  13  -1 157.680 16.3330  15
   3  13  -1 128.359 11.3788  14
  -3 -13   1 97.8361 9.82664  18
  -3 -13   1 135.795 14.5893  15
  -3 -13   1 126.359 7.89513  10
  -3 -13   1 120.721 9.09567   7
  -3 -13   1 129.557 8.26495  13
   2  13  -1 21.8679 3.78650  17
   2  13  -1 26.6761 5.68731  14
   2  13  -1 30.5155 3.62154  13
   2  13  -1 11.5994 4.58603  18
   2  13  -1 21.3344 6.67502   7
   2  13  -1 32.3753 6.91633  11
   2  13  -1 25.7262 4.97594  18
   2  13  -1 21.5934 7.57822  15
   2  13  -1 28.1289 8.41912  15
  -2 -13   1 25.0274 3.02134  10
  -2 -13   1 20.9919 5.01526   7
  -2 -13   1 27.6836 4.97649  18
  -2 -13   1 26.9596 4.41094   7
  -2 -13   1 34.5267 3.74001  13
  -2 -13   1 17.3409 7.24832  15
   1  13  -1 1.13344 4.25289   7
   1  13  -1 0.37195 2.96818  14
   1  13  -1 0.15525 2.30124  18
   1  13  -1 -7.3375 2.77270  11
   1  13  -1 0.53025 4.21000  15
   1  13  -1 1.94463 1.71050  17
   1  13  -1 -1.0689 1.72997  13
   1  13  -1 -8.7498 3.81984  15
  -1 -13   1 0.57725 2.01993   7
  -1 -13   1 0.39920 1.53256  10
  -1 -13   1 -0.3004 1.60611  13
  -1 -13   1 -2.5548 3.74977  15
  -1 -13   1 1.25986 1.78704  18
  -1 -13   1 4.04709 3.04235   7
   0  13  -1 0.31197 0.91365  17
   0  13  -1 -3.7280 3.27335  11
   0  13  -1 0.32472 4.20514  15
   0  13  -1 0.83781 4.15849   7
   0  13  -1 1.67536 2.23186  18
   0  13  -1 2.57109 4.54551  15
   0  13  -1 2.43669 2.78507  18
   0  13  -1 -3.3282 2.91648  14
   0  13  -1 0.22440 0.88575  17
   0 -13   1 -1.1206 2.15891  18
   0 -13   1 -1.1299 2.21249   7
   0 -13   1 0.37313 1.49339  10
   0 -13   1 -1.6038 1.51799   7
   0 -13   1 2.04884 4.21620  15
  -1  13  -1 0.67181 3.80458   7
  -1  13  -1 0.06932 2.00904  18
  -1  13  -1 0.36476 4.17781  15
  -1  13  -1 -2.5400 4.84228  15
  -1  13  -1 6.72236 4.43010  11
  -1  13  -1 2.23889 1.52178  13
  -1  13  -1 0.27684 2.53427  18
  -1  13  -1 1.80548 3.53451  14
   1 -13   1 0.56097 1.33617   7
   1 -13   1 2.66822 1.44800   7
   1 -13   1 3.53076 1.81190  10
   1 -13   1 -0.0988 2.04192  18
   1 -13   1 2.49906 4.32206  15
  -2  13  -1 15.6764 3.19962  18
  -2  13  -1 13.0954 3.47153  18
  -2  13  -1 24.3731 6.05571   7
  -2  13  -1 18.3375 4.82728  14
  -2  13  -1 10.6815 6.51533  15
  -2  13  -1 14.7408 2.23769  13
  -2  13  -1 8.81263 4.89470  15
  -2  13  -1 14.8357 5.43687  11
   2 -13   1 16.6036 2.56817  10
   2 -13   1 16.5842 3.64238  18
   2 -13   1 13.6966 5.53651  15
  -3  13  -1 152.936 12.1309  18
  -3  13  -1 197.889 15.2651  15
  -3  13  -1 161.904 16.0651  15
  -3  13  -1 176.712 14.8544  11
  -3  13  -1 187.267 19.3200   7
  -3  13  -1 173.964 10.4566  13
  -3  13  -1 202.219 11.7452  18
  -3  13  -1 202.093 13.8921  14
   3 -13   1 182.204 11.6317  18
   3 -13   1 173.416 10.5017  10
   3 -13   1 174.919 15.2934  15
  -4  13  -1 42.1559 5.97297   8
  -4  13  -1 34.1633 3.56978  13
  -4  13  -1 33.0821 4.94112  18
  -4  13  -1 33.5398 4.26731  18
  -4  13  -1 33.3150 7.75829  15
  -4  13  -1 39.2886 7.07927   7
  -4  13  -1 29.3284 6.59588  11
  -4  13  -1 35.5082 6.26554  14
  -4  13  -1 32.5577 6.64286  15
   4 -13   1 39.2070 4.02520  18
   4 -13   1 37.7595 3.74329  10
  -5  13  -1 3.45291 4.29404  15
  -5  13  -1 2.65904 2.96622   8
  -5  13  -1 4.82530 2.63954  18
  -5  13  -1 0.52689 2.99963  14
  -5  13  -1 4.07339 3.63404  15
  -5  13  -1 3.71599 2.15818  18
  -5  13  -1 1.98939 3.87621  11
  -5  13  -1 3.37023 3.42090   7
   5 -13   1 2.46156 3.92363  15
   5 -13   1 2.82127 1.88810  10
   5 -13   1 3.68230 1.63041  18
  -6  13  -1 5.96243 4.46626  11
  -6  13  -1 13.2321 4.91876  15
  -6  13  -1 7.50102 3.95205  14
  -6  13  -1 13.2798 4.50984  15
  -6  13  -1 12.9854 4.01643   8
  -6  13  -1 14.8733 2.73590  18
  -6  13  -1 7.94557 3.58934   7
  -6  13  -1 16.8270 3.44994  18
   6 -13   1 9.72873 2.42959  10
   6 -13   1 16.2923 5.79673  15
  -7  13  -1 12.5463 5.01779  11
  -7  13  -1 17.5717 4.40715   8
  -7  13  -1 11.0369 2.64724  18
  -7  13  -1 13.6770 4.58696  15
  -7  13  -1 17.9402 4.66269  15
  -7  13  -1 7.97754 3.94530  14
  -7  13  -1 14.2603 3.16428  18
  -7  13  -1 13.0271 4.06972   7
  -7  13  -1 13.6434 3.51114   7
  -7  13  -1 14.0894 1.81214   9
   7 -13   1 9.22319 3.54482  15
   7 -13   1 16.3133 3.05248  10
  -8  13  -1 -4.7266 2.78671  15
  -8  13  -1 -0.1496 2.92092  15
  -8  13  -1 -2.6947 1.43493   7
  -8  13  -1 -5.8689 2.42471   7
  -8  13  -1 2.33137 3.12230  14
  -8  13  -1 1.38829 1.86919   9
  -8  13  -1 -2.5414 3.21598  11
  -8  13  -1 -0.9947 2.69970   8
  -8  13  -1 2.19727 1.88044  18
  -8  13  -1 2.12412 1.70891   9
  -8  13  -1 1.58093 2.03559  18
   8 -13   1 -0.0586 1.89793  10
  -9  13  -1 0.48030 2.82640  14
  -9  13  -1 2.84447 2.08172  15
  -9  13  -1 -1.4793 3.08318  12
  -9  13  -1 -1.9999 1.73835  18
  -9  13  -1 -1.5284 1.88117   9
  -9  13  -1 -1.9580 2.83296   7
  -9  13  -1 0.93251 1.62404  18
  -9  13  -1 3.20154 1.90046   7
  -9  13  -1 5.56160 3.91317  11
  -9  13  -1 -0.2929 1.90279   9
   9 -13   1 2.46773 2.18074  10
 -10  13  -1 22.1220 5.28956  11
 -10  13  -1 19.4104 2.67345  18
 -10  13  -1 17.1693 2.50696  18
 -10  13  -1 18.2944 5.02314  12
 -10  13  -1 22.1005 4.89065  14
 -10  13  -1 20.0238 4.61545   7
 -10  13  -1 17.4226 3.41262   9
 -10  13  -1 18.5386 4.54880   8
  10 -13   1 21.8014 3.39439  10
 -11  13  -1 3.80725 3.37168   7
 -11  13  -1 5.40213 2.98556   9
 -11  13  -1 3.38481 3.26941   8
 -11  13  -1 6.05542 3.94311  11
 -11  13  -1 6.07302 3.49973  14
 -11  13  -1 5.28856 4.09472  12
 -12  13  -1 83.3221 10.4455  13
 -12  13  -1 107.684 8.89792  14
 -12  13  -1 85.1832 10.4890  12
 -12  13  -1 102.928 8.94922  11
 -12  13  -1 112.516 8.53049   7
 -12  13  -1 81.9004 8.64947   8
 -12  13  -1 99.7687 8.58464   9
 -13  13  -1 4.55462 4.74852  12
 -13  13  -1 6.15611 4.80885  13
 -13  13  -1 8.37231 3.56602   8
 -13  13  -1 4.04182 3.37764   9
 -13  13  -1 12.5784 3.82454  14
 -14  13  -1 26.4540 4.66080  14
 -14  13  -1 23.1330 6.32839  12
 -14  13  -1 19.4643 4.63732   9
 -14  13  -1 9.19129 5.30616  13
 -14  13  -1 25.2647 4.90934   8
  14  12  -1 5.64592 6.10035  17
  14  12  -1 4.37466 10.2968  15
  14  12  -1 4.72009 7.09164   7
  14  12  -1 10.4318 5.68402  18
  14  12  -1 3.62657 3.65573  14
  14  12  -1 -1.1749 4.77941  11
 -14 -12   1 13.8369 6.42519  18
 -14 -12   1 2.47077 3.32201  12
 -14 -12   1 3.44522 9.68225  15
 -14 -12   1 -4.3352 4.30642   7
 -14 -12   1 1.20858 3.41592  13
 -14 -12   1 -1.6545 4.15852   9
  13  12  -1 -4.8159 9.08131  15
  13  12  -1 10.2999 5.88159  18
  13  12  -1 21.6014 5.08027  14
  13  12  -1 1.93436 6.93652   7
  13  12  -1 22.6065 6.72545  11
  13  12  -1 11.8134 6.60874  17
 -13 -12   1 13.1144 5.65497   7
 -13 -12   1 12.2925 3.98058  13
 -13 -12   1 12.0658 5.88913   9
 -13 -12   1 6.66670 3.49047  12
 -13 -12   1 18.0661 10.6654  15
  12  12  -1 0.43822 4.70239  17
  12  12  -1 7.51482 6.72215   7
  12  12  -1 -1.1271 4.47067  11
  12  12  -1 -1.9222 3.28794  14
  12  12  -1 2.47215 8.55886  15
  12  12  -1 2.69455 4.74349  18
 -12 -12   1 6.21780 3.34143  12
 -12 -12   1 -1.4142 2.76685  13
 -12 -12   1 2.57696 4.76460  18
 -12 -12   1 -2.5054 3.42533   9
 -12 -12   1 -0.9619 3.90653   7
 -12 -12   1 4.64584 8.99466  15
  11  12  -1 26.6183 8.51835   7
  11  12  -1 39.3769 7.73113  18
  11  12  -1 31.5273 7.87805  11
  11  12  -1 56.7020 14.9044  15
  11  12  -1 40.5415 8.55286  17
  11  12  -1 32.6172 6.06416  14
 -11 -12   1 34.7804 4.77767  13
 -11 -12   1 32.5291 6.67513   7
 -11 -12   1 38.7098 12.5011  15
 -11 -12   1 31.2877 4.83947  12
 -11 -12   1 39.4438 8.30389  18
 -11 -12   1 32.9390 5.92895   9
  10  12  -1 7.60249 5.02148  11
  10  12  -1 4.63858 4.56592  18
  10  12  -1 5.98381 5.83352   7
  10  12  -1 3.13299 3.77962  14
  10  12  -1 2.72028 4.68294  17
  10  12  -1 0.95288 6.82899  15
 -10 -12   1 4.98885 3.85318   7
 -10 -12   1 3.53116 2.83217  12
 -10 -12   1 6.97208 3.63047   9
 -10 -12   1 1.46874 2.44925  13
 -10 -12   1 -2.7161 6.10078  15
 -10 -12   1 3.25158 4.36076  18
 -10 -12   1 2.77489 1.95716  10
   9  12  -1 138.992 12.7608  18
   9  12  -1 151.012 32.6848  15
   9  12  -1 126.854 11.2997  14
   9  12  -1 136.950 16.8242   7
   9  12  -1 113.894 12.3700  17
  -9 -12   1 135.197 10.1741   9
  -9 -12   1 148.876 15.9607   7
  -9 -12   1 133.332 12.7610  18
  -9 -12   1 140.294 9.80992  12
  -9 -12   1 160.864 9.58801  13
  -9 -12   1 119.214 17.9687  15
  -9 -12   1 117.910 8.36382  10
   8  12  -1 12.3078 8.14852  15
   8  12  -1 24.8348 5.47951  14
   8  12  -1 19.2237 6.08860  11
   8  12  -1 12.6826 5.59056  17
   8  12  -1 19.1150 5.17723  18
   8  12  -1 22.3823 7.37045   7
  -8 -12   1 17.6585 4.81980   7
  -8 -12   1 20.3283 4.33100   9
  -8 -12   1 27.0215 4.28473   9
  -8 -12   1 20.9332 9.06938  15
  -8 -12   1 22.6971 6.15885  18
  -8 -12   1 21.6467 3.78262  12
  -8 -12   1 18.9503 2.84411  10
  -8 -12   1 22.6836 3.50421  13
   7  12  -1 106.627 10.4639  17
   7  12  -1 115.476 14.3266   7
   7  12  -1 125.668 12.3122  11
   7  12  -1 80.0396 14.6495  15
   7  12  -1 108.800 10.5159  18
   7  12  -1 109.045 10.1748  14
   7  12  -1 113.511 10.6517  18
  -7 -12   1 95.4885 6.99879  10
  -7 -12   1 94.7615 7.74211  12
  -7 -12   1 129.601 7.86020  13
  -7 -12   1 122.648 8.04750   9
  -7 -12   1 107.235 10.6778  18
  -7 -12   1 124.002 17.3149  15
  -7 -12   1 94.5873 9.20154   7
   6  12  -1 2.56862 5.87434  15
   6  12  -1 -1.3664 2.92901  14
   6  12  -1 3.12310 4.14758  11
   6  12  -1 -2.3470 3.95469   7
   6  12  -1 0.39399 3.32061  18
   6  12  -1 1.18069 3.11974  18
  -6 -12   1 -1.7024 2.58470   7
  -6 -12   1 -2.8455 4.89442  15
  -6 -12   1 3.06579 2.24262  12
  -6 -12   1 3.57755 2.14585   9
  -6 -12   1 -1.4710 1.76079   9
  -6 -12   1 0.11921 1.53297  10
  -6 -12   1 -2.5824 2.78639  18
  -6 -12   1 0.04130 2.05720  13
   5  12  -1 318.038 21.2653  17
   5  12  -1 350.557 24.9576   7
   5  12  -1 321.181 22.2570  18
   5  12  -1 324.206 21.5998  14
   5  12  -1 371.944 27.6190  15
   5  12  -1 328.286 19.8526  13
   5  12  -1 349.988 23.9768  11
   5  12  -1 344.668 22.0457  18
  -5 -12   1 388.307 19.2273  13
  -5 -12   1 368.302 22.0842  18
  -5 -12   1 342.880 19.1306   9
  -5 -12   1 324.444 19.3219  12
  -5 -12   1 350.213 20.5824   7
  -5 -12   1 352.335 26.7588  15
  -5 -12   1 357.669 18.6642   9
  -5 -12   1 337.585 18.8236  10
   4  12  -1 61.5123 11.4456  15
   4  12  -1 89.8997 11.3179  11
   4  12  -1 71.2901 7.78935  18
   4  12  -1 50.7084 7.13709  18
   4  12  -1 64.7156 5.64301  13
   4  12  -1 64.1673 10.1366   7
   4  12  -1 60.8114 7.12816  17
   4  12  -1 87.4550 9.44356  14
  -4 -12   1 63.1149 5.46857  12
  -4 -12   1 71.6514 6.68423   7
  -4 -12   1 75.0172 7.67723  18
  -4 -12   1 66.1717 5.05553  10
  -4 -12   1 82.9573 12.4264  15
  -4 -12   1 71.7682 5.39539  13
   3  12  -1 0.72541 1.59081  13
   3  12  -1 1.14173 4.79797  15
   3  12  -1 -2.8299 3.00806  14
   3  12  -1 -0.1758 2.39524  17
   3  12  -1 -6.7676 4.09590  15
   3  12  -1 -1.9332 2.19632  18
   3  12  -1 -0.1324 3.67278  11
   3  12  -1 4.10077 4.28108   7
   3  12  -1 2.14802 3.15310  18
  -3 -12   1 1.94418 1.56074  10
  -3 -12   1 -0.6424 2.16765   7
  -3 -12   1 -0.9542 2.42903  18
  -3 -12   1 3.63629 5.34287  15
  -3 -12   1 1.35655 1.72515  13
   2  12  -1 26.2113 4.82029  18
   2  12  -1 13.7251 6.16934  15
   2  12  -1 10.6036 4.92233  11
   2  12  -1 20.2429 4.89196  14
   2  12  -1 7.36324 5.16786   7
   2  12  -1 24.1065 3.74684  17
   2  12  -1 20.9215 3.00696  13
   2  12  -1 15.7415 6.28604  15
   2  12  -1 12.7635 3.97921  18
  -2 -12   1 26.6938 4.07576   7
  -2 -12   1 19.5102 6.84740  15
  -2 -12   1 23.5855 4.77621   7
  -2 -12   1 29.7158 5.00002  18
  -2 -12   1 15.6142 2.75123  13
  -2 -12   1 19.3205 2.61242  10
   1  12  -1 63.5224 5.16085  17
   1  12  -1 64.7494 9.13856  11
   1  12  -1 79.2712 8.73665  14
   1  12  -1 51.5941 10.3061  15
   1  12  -1 48.8350 6.71475  18
   1  12  -1 58.5752 9.40585   7
   1  12  -1 73.7451 6.85844  18
   1  12  -1 62.8490 4.83483  13
   1  12  -1 63.4735 10.2519  15
  -1 -12   1 64.2099 5.53132   7
  -1 -12   1 69.3479 6.35178  18
  -1 -12   1 54.3205 4.97625  13
  -1 -12   1 70.0544 6.86138   7
  -1 -12   1 77.1783 10.8719  15
  -1 -12   1 62.4866 4.75101  10
   0  12  -1 118.579 12.4947  15
   0  12  -1 130.996 11.8040  11
   0  12  -1 138.529 12.2163   7
   0  12  -1 111.936 9.62186  18
   0  12  -1 107.868 6.90182  17
   0  12  -1 124.429 9.04110  18
   0  12  -1 132.141 10.5813  14
   0  12  -1 124.530 13.7262  15
   0  12  -1 105.525 6.79335  17
   0  12  -1 105.881 7.17155  13
   0 -12   1 113.872 8.77689   7
   0 -12   1 129.830 7.67184   7
   0 -12   1 125.687 12.1914  15
   0 -12   1 114.361 7.22898  10
  -1  12  -1 6.44310 1.71343  13
  -1  12  -1 5.32981 5.70797  15
  -1  12  -1 7.68671 4.67498  11
  -1  12  -1 9.23987 2.81362  18
  -1  12  -1 7.52056 3.07480  18
  -1  12  -1 6.09069 5.44596   7
  -1  12  -1 13.8680 4.30837  14
  -1  12  -1 10.7372 5.03344  15
   1 -12   1 8.43925 1.97582  10
   1 -12   1 11.6972 2.95025  18
   1 -12   1 9.29984 1.89243   7
   1 -12   1 3.74560 4.27569  15
  -2  12  -1 131.842 10.8646  14
  -2  12  -1 116.302 9.58107  18
  -2  12  -1 128.460 11.7299   7
  -2  12  -1 126.546 11.9163  11
  -2  12  -1 130.571 8.36512  13
  -2  12  -1 114.605 12.7771  15
  -2  12  -1 137.980 9.13576  18
  -2  12  -1 139.948 12.4516  15
   2 -12   1 125.414 7.89725  10
   2 -12   1 135.559 9.41815  18
   2 -12   1 130.259 12.3609  15
  -3  12  -1 42.1942 7.21127  11
  -3  12  -1 33.8935 4.41309  18
  -3  12  -1 36.6240 6.11694  14
  -3  12  -1 29.8923 6.31862  15
  -3  12  -1 35.0720 3.46562  13
  -3  12  -1 40.9990 5.43720  18
  -3  12  -1 42.2073 6.79756   7
  -3  12  -1 46.1293 8.41617  15
   3 -12   1 40.9277 7.39762  15
   3 -12   1 38.6177 3.55911  10
   3 -12   1 38.1130 4.41763  18
  -4  12  -1 145.015 10.7370  18
  -4  12  -1 198.474 13.7309  15
  -4  12  -1 157.231 10.0474  18
  -4  12  -1 145.418 9.47428  13
  -4  12  -1 168.395 10.3381   7
  -4  12  -1 147.234 11.3183   8
  -4  12  -1 177.478 12.6026  14
  -4  12  -1 152.123 13.8694  15
  -4  12  -1 187.682 13.8980  11
  -4  12  -1 156.768 12.4014   7
   4 -12   1 156.604 9.45371  10
   4 -12   1 149.104 9.89641  18
  -5  12  -1 109.359 8.54943  18
  -5  12  -1 119.674 9.39544   8
  -5  12  -1 105.012 7.91161   7
  -5  12  -1 119.737 9.97722  14
  -5  12  -1 124.912 11.3324  11
  -5  12  -1 135.671 7.99206  13
  -5  12  -1 108.539 10.2617  15
  -5  12  -1 126.843 11.6130  15
  -5  12  -1 109.871 7.91137  18
  -5  12  -1 132.342 10.3460   7
   5 -12   1 120.096 7.60873  10
   5 -12   1 123.231 11.1676  15
   5 -12   1 119.162 7.53546  18
  -6  12  -1 40.6037 3.05526   9
  -6  12  -1 40.1479 3.10349   9
  -6  12  -1 56.2636 7.03336  15
  -6  12  -1 43.4221 4.69588  18
  -6  12  -1 49.0377 7.28585  15
  -6  12  -1 34.8943 3.92003   7
  -6  12  -1 41.5898 6.15250   7
  -6  12  -1 39.1036 4.06193  18
  -6  12  -1 53.3744 6.38937   8
  -6  12  -1 47.5929 7.53203  11
  -6  12  -1 38.0139 6.14008  14
   6 -12   1 43.1544 6.18024  15
   6 -12   1 42.0605 3.99036  10
  -7  12  -1 13.1041 4.16559  14
  -7  12  -1 20.7512 4.45346   7
  -7  12  -1 22.8842 2.66760   9
  -7  12  -1 26.6910 5.17478  15
  -7  12  -1 21.6153 5.32554  11
  -7  12  -1 20.6182 3.43304  18
  -7  12  -1 16.6794 4.03739   8
  -7  12  -1 21.3418 2.94925   9
  -7  12  -1 14.5164 2.74973  18
  -7  12  -1 17.1701 4.46415  15
  -7  12  -1 22.5809 3.04105   7
   7 -12   1 17.6984 2.84416  10
   7 -12   1 26.0038 4.19949  15
   7 -12   1 27.9024 3.95498  15
  -8  12  -1 -1.3422 2.58698  14
  -8  12  -1 -1.6576 1.41877   7
  -8  12  -1 -1.6107 2.02229  17
  -8  12  -1 0.62285 2.61857   7
  -8  12  -1 0.05469 1.76755  18
  -8  12  -1 2.99377 2.72878  15
  -8  12  -1 -1.8150 3.06894  11
  -8  12  -1 0.73677 1.74408   9
  -8  12  -1 -0.5040 1.56132  18
  -8  12  -1 -3.3857 2.76712  15
  -8  12  -1 0.94725 1.73809   9
  -8  12  -1 -1.3956 2.47350   8
   8 -12   1 0.10123 1.73818  10
  -9  12  -1 17.2083 4.71964  12
  -9  12  -1 22.2336 4.35044   8
  -9  12  -1 15.7510 4.10376  14
  -9  12  -1 29.2689 4.71103   7
  -9  12  -1 24.0530 3.65256   9
  -9  12  -1 24.6229 3.60074  15
  -9  12  -1 29.1257 3.87064   9
  -9  12  -1 24.6997 3.11947  18
  -9  12  -1 23.7545 3.97781  17
  -9  12  -1 15.8905 2.87898   7
  -9  12  -1 20.3989 5.61111  11
 -10  12  -1 21.5831 4.11175  17
 -10  12  -1 22.4121 3.96309   9
 -10  12  -1 12.9065 4.48302  11
 -10  12  -1 18.8509 2.80526   7
 -10  12  -1 20.3665 3.96663   7
 -10  12  -1 24.6107 3.83648   9
 -10  12  -1 21.5986 2.68446  18
 -10  12  -1 20.6245 5.10228  12
 -10  12  -1 21.0574 2.80209  18
 -10  12  -1 15.9376 4.07403   8
 -10  12  -1 25.8054 4.73478  14
 -11  12  -1 1.85559 1.70206   7
 -11  12  -1 4.06885 3.01219  11
 -11  12  -1 5.50890 1.35691  18
 -11  12  -1 4.33395 2.86874  14
 -11  12  -1 -1.2662 3.87989  17
 -11  12  -1 0.93184 3.66666  12
 -11  12  -1 0.38542 2.64709   9
 -11  12  -1 0.42805 2.72615   7
 -11  12  -1 0.84668 1.29591  18
 -12  12  -1 17.5959 3.92485   8
 -12  12  -1 11.7250 3.52326   7
 -12  12  -1 7.04258 4.75249  13
 -12  12  -1 17.9538 4.03336  14
 -12  12  -1 18.0934 3.88063  11
 -12  12  -1 11.4946 4.58933  12
 -12  12  -1 4.39942 3.45073   9
 -13  12  -1 16.8795 3.28782  11
 -13  12  -1 21.3591 3.90690   7
 -13  12  -1 19.2465 5.53372  12
 -13  12  -1 16.4332 3.91301  14
 -13  12  -1 21.0847 4.67290   9
 -13  12  -1 17.2277 4.39207   8
 -13  12  -1 20.7951 5.98889  13
 -14  12  -1 8.26446 5.05813  13
 -14  12  -1 15.8660 4.21384   8
 -14  12  -1 10.9532 5.13461  12
 -14  12  -1 21.2092 3.88804  14
 -14  12  -1 22.1412 4.84571   9
  14 -12   1 17.3283 5.15040  17
  15  11  -1 4.40213 5.48923  18
  15  11  -1 -0.9296 6.81182   7
  15  11  -1 -2.0080 2.89254  14
  15  11  -1 -1.3113 5.99698  17
  15  11  -1 0.80522 4.64012  11
  15  11  -1 2.36316 10.0984  15
 -15 -11   1 -4.6626 8.19424  15
 -15 -11   1 5.64338 4.93084   9
 -15 -11   1 2.75307 5.21870  18
 -15 -11   1 5.61508 5.19542   7
 -15 -11   1 1.02163 3.23909  12
 -15 -11   1 -1.1767 3.48653  13
  14  11  -1 4.02349 4.99103  11
  14  11  -1 5.31427 6.36583  17
  14  11  -1 -0.9408 9.08616  15
  14  11  -1 -1.4568 3.12390  14
  14  11  -1 -4.5012 6.36946   7
  14  11  -1 1.74107 5.29464  18
 -14 -11   1 0.33432 4.26672   7
 -14 -11   1 4.67095 7.95385  15
 -14 -11   1 4.86950 3.56755  12
 -14 -11   1 -0.8597 3.17890  13
  13  11  -1 -10.180 4.73585   7
  13  11  -1 0.26783 3.17617  14
  13  11  -1 -1.3694 4.50376  17
  13  11  -1 3.49994 4.21989  11
  13  11  -1 -2.4488 4.47265  18
  13  11  -1 13.0923 9.58754  15
 -13 -11   1 -0.4875 2.87185  12
 -13 -11   1 -3.4016 3.05855  13
 -13 -11   1 -10.268 6.69391  15
 -13 -11   1 4.04028 4.42479   7
  12  11  -1 15.5773 9.77413  15
  12  11  -1 31.5085 5.51885  14
  12  11  -1 24.4423 6.54648  18
  12  11  -1 38.2354 9.64422   7
  12  11  -1 34.9514 7.80739  11
 -12 -11   1 19.9867 5.94628   7
 -12 -11   1 28.8578 4.77972  13
 -12 -11   1 27.2827 4.59894  12
 -12 -11   1 19.1072 9.99166  15
  11  11  -1 21.4457 5.97670  18
  11  11  -1 11.8407 5.84429  17
  11  11  -1 4.14704 6.24480   7
  11  11  -1 13.2095 4.34599  14
 -11 -11   1 10.2409 3.47637  12
 -11 -11   1 21.7540 4.02083  13
 -11 -11   1 8.55816 4.63482   7
  10  11  -1 33.7660 11.6003  15
  10  11  -1 34.7187 7.13979  18
  10  11  -1 53.5899 10.9900   7
  10  11  -1 23.9213 6.81913  17
  10  11  -1 22.1950 6.41100  11
  10  11  -1 30.6259 5.76224  14
 -10 -11   1 43.8969 4.90079  13
 -10 -11   1 26.7483 4.53048  12
   9  11  -1 10.8268 5.08756  17
   9  11  -1 4.81559 3.87566  14
   9  11  -1 -1.4844 5.02725   7
   9  11  -1 8.44746 4.39334  18
   9  11  -1 7.74430 4.37879  11
   9  11  -1 14.3454 8.48269  15
  -9 -11   1 5.04797 3.76404   7
  -9 -11   1 8.48730 2.82421  13
  -9 -11   1 11.3556 7.48933  15
  -9 -11   1 6.57566 2.75605  12
   8  11  -1 -1.1777 4.68669   7
   8  11  -1 8.50221 4.83882  17
   8  11  -1 2.40521 3.66734  11
   8  11  -1 6.35512 4.14945  18
   8  11  -1 8.32346 7.82598  15
   8  11  -1 6.08998 3.69426  14
  -8 -11   1 12.5789 7.37173  15
  -8 -11   1 8.81327 3.90087   7
  -8 -11   1 9.48533 3.22697   9
  -8 -11   1 7.30678 2.61001  13
  -8 -11   1 8.39784 2.12978  10
  -8 -11   1 8.17927 3.22343   9
  -8 -11   1 4.51772 2.65425  12
   7  11  -1 32.5192 10.1525  15
   7  11  -1 40.6808 7.46605  11
   7  11  -1 26.2526 6.06469  17
   7  11  -1 25.1898 5.77859  18
   7  11  -1 35.6458 5.74434  14
   7  11  -1 18.7841 6.62946   7
   7  11  -1 26.5635 5.22599  18
  -7 -11   1 26.0025 5.04143   7
  -7 -11   1 25.2297 3.06668  10
  -7 -11   1 25.2616 3.92696   9
  -7 -11   1 26.7550 6.05232  18
  -7 -11   1 34.1698 5.26121   9
  -7 -11   1 33.8352 3.95722  13
  -7 -11   1 31.9639 4.05104  12
  -7 -11   1 42.0197 9.98849  15
   6  11  -1 136.676 12.5228  11
   6  11  -1 120.042 10.9894  17
   6  11  -1 116.386 10.4516  14
   6  11  -1 122.659 10.9359  18
   6  11  -1 123.970 9.97557  13
   6  11  -1 157.290 16.7400  15
   6  11  -1 138.048 13.7680   7
  -6 -11   1 135.779 15.4688  15
  -6 -11   1 133.642 9.08783   9
  -6 -11   1 138.883 8.72095   9
  -6 -11   1 124.356 8.00640  10
  -6 -11   1 144.687 9.14210  13
  -6 -11   1 134.208 11.2818  18
  -6 -11   1 122.312 9.92628   7
  -6 -11   1 123.820 8.61218  12
   5  11  -1 44.5895 6.26896  18
   5  11  -1 69.7992 12.2944  15
   5  11  -1 53.2318 8.62408  11
   5  11  -1 50.3787 6.81739  17
   5  11  -1 58.7340 7.69864  18
   5  11  -1 46.4279 6.74554  14
   5  11  -1 49.1582 4.91585  13
   5  11  -1 50.0681 9.13110   7
  -5 -11   1 53.1620 4.78625  12
  -5 -11   1 53.7479 6.16799   7
  -5 -11   1 63.0710 11.2914  15
  -5 -11   1 52.2910 4.39827   9
  -5 -11   1 40.5724 6.25805  18
  -5 -11   1 49.4871 4.11569  10
  -5 -11   1 54.5900 4.91094   9
  -5 -11   1 53.5368 4.62346  13
   4  11  -1 -1.0964 1.51893  13
   4  11  -1 -1.4616 4.03033  15
   4  11  -1 4.60706 4.05005  11
   4  11  -1 0.18087 2.32463  18
   4  11  -1 0.90283 2.67010  18
   4  11  -1 -2.0042 3.88302   7
   4  11  -1 -1.0808 2.81207  14
   4  11  -1 -2.0357 4.34681  15
   4  11  -1 1.26744 2.78401  17
  -4 -11   1 1.88514 1.42349  10
  -4 -11   1 0.06018 1.75989  13
  -4 -11   1 2.05994 2.85616  18
  -4 -11   1 1.04951 1.30837   9
  -4 -11   1 0.27427 4.79720  15
  -4 -11   1 0.98836 2.31918   7
  -4 -11   1 1.90710 1.62452   9
  -4 -11   1 1.31450 1.89142  12
   3  11  -1 196.013 13.0661  18
   3  11  -1 165.029 15.0044   7
   3  11  -1 180.104 11.9836  17
   3  11  -1 156.847 12.8713  18
   3  11  -1 148.013 16.4634  15
   3  11  -1 178.869 16.9235  15
   3  11  -1 211.891 15.2421  11
   3  11  -1 172.474 12.9393  14
   3  11  -1 168.114 10.7761  13
  -3 -11   1 186.645 10.6306  13
  -3 -11   1 190.191 13.7667   7
  -3 -11   1 199.998 16.7208  15
  -3 -11   1 174.944 12.4674  18
  -3 -11   1 182.467 9.66706   9
  -3 -11   1 176.410 10.7423  12
  -3 -11   1 174.396 10.2851  10
  -3 -11   1 178.004 9.50498   9
  -3 -11   1 183.462 11.5601   7
   2  11  -1 54.7737 8.29249  11
   2  11  -1 73.6532 10.2191   7
   2  11  -1 68.4936 9.20318  18
   2  11  -1 71.9132 7.59175  14
   2  11  -1 80.9524 12.0795  15
   2  11  -1 55.7789 4.85382  13
   2  11  -1 72.1754 5.97947  17
   2  11  -1 69.2133 6.88660  18
   2  11  -1 57.9140 10.2033  15
  -2 -11   1 70.1446 7.38771   7
  -2 -11   1 67.1301 4.67899  10
  -2 -11   1 65.8829 10.3254  15
  -2 -11   1 64.5478 6.66034  18
  -2 -11   1 61.6313 5.00306  13
  -2 -11   1 77.2675 6.06719   7
   1  11  -1 184.839 14.8330   7
   1  11  -1 167.494 10.8614  17
   1  11  -1 180.941 10.5425  13
   1  11  -1 177.624 15.8732  15
   1  11  -1 158.138 12.4807  18
   1  11  -1 193.812 13.3318  14
   1  11  -1 182.983 14.3818  11
   1  11  -1 193.149 12.3686  18
   1  11  -1 160.618 16.0273  15
  -1 -11   1 206.923 11.2605   7
  -1 -11   1 179.411 15.0399  15
  -1 -11   1 186.562 12.6849   7
  -1 -11   1 170.006 11.9659  18
  -1 -11   1 188.782 10.7594  13
  -1 -11   1 171.822 10.2637  10
   0  11  -1 27.5161 4.67742  18
   0  11  -1 25.4922 7.09346  15
   0  11  -1 24.3986 2.85175  17
   0  11  -1 30.9381 4.23522  18
   0  11  -1 24.4199 2.75385  13
   0  11  -1 32.5170 6.49844   7
   0  11  -1 34.7082 7.47833  15
   0  11  -1 24.8754 5.78811  11
   0  11  -1 22.0970 4.73671  14
   0 -11   1 36.7130 7.13073  15
   0 -11   1 34.5306 3.49539   7
   0 -11   1 24.9649 3.21886  13
   0 -11   1 31.5524 4.43982   7
   0 -11   1 28.7133 2.95228  10
  -1  11  -1 190.086 14.7117  15
  -1  11  -1 176.715 15.5093  15
  -1  11  -1 163.613 11.5829   7
  -1  11  -1 171.559 11.1862  18
  -1  11  -1 164.364 13.6897  11
  -1  11  -1 174.929 11.9483  18
  -1  11  -1 168.696 13.7185   7
  -1  11  -1 176.653 12.8153  14
  -1  11  -1 168.642 9.83516  13
   1 -11   1 168.569 9.89845  10
   1 -11   1 169.511 10.8279   7
   1 -11   1 168.465 11.2404  18
   1 -11   1 178.436 9.88912   7
   1 -11   1 171.028 14.0034  15
  -2  11  -1 23.7991 10.7424  15
  -2  11  -1 23.4670 3.61112   7
  -2  11  -1 23.2860 4.83089  14
  -2  11  -1 26.7050 5.66903   7
  -2  11  -1 18.0190 2.41207  13
  -2  11  -1 20.7557 3.32088  18
  -2  11  -1 24.0702 5.69583  15
  -2  11  -1 24.3824 5.55250  11
  -2  11  -1 25.0679 4.07527  18
   2 -11   1 30.4934 4.15157  18
   2 -11   1 18.1012 2.46685  10
  -3  11  -1 179.513 14.0315  11
  -3  11  -1 194.197 13.4310   7
  -3  11  -1 169.684 10.1952  13
  -3  11  -1 190.206 12.9491  14
  -3  11  -1 186.017 13.8475  15
  -3  11  -1 172.096 11.6356  18
  -3  11  -1 154.219 14.2469  15
  -3  11  -1 197.283 11.1252  18
  -3  11  -1 158.772 10.8044   7
   3 -11   1 168.867 10.1181  10
   3 -11   1 179.246 11.1610  18
   3 -11   1 182.628 14.2955  15
  -4  11  -1 18.8949 4.25353   8
  -4  11  -1 23.1525 5.23166  11
  -4  11  -1 25.1335 3.26162  18
  -4  11  -1 25.3917 6.07815  15
  -4  11  -1 21.4083 4.75930   7
  -4  11  -1 26.1739 3.33339   7
  -4  11  -1 23.4766 2.97643  13
  -4  11  -1 20.4658 3.64915  18
  -4  11  -1 22.0332 4.66270  14
  -4  11  -1 23.0160 5.45004  15
   4 -11   1 26.6586 3.34057  18
   4 -11   1 15.7816 2.51079  10
  -5  11  -1 2.54404 2.83555   7
  -5  11  -1 4.77001 2.91885  14
  -5  11  -1 -2.6478 1.49376  18
  -5  11  -1 1.79918 0.83647   9
  -5  11  -1 -0.4929 1.49322  18
  -5  11  -1 -1.8527 3.05761  11
  -5  11  -1 -5.7656 2.73255  15
  -5  11  -1 -1.4432 0.81066   9
  -5  11  -1 1.67721 1.65056   7
  -5  11  -1 -0.8044 2.29008   8
  -5  11  -1 4.05012 3.15868  15
  -5  11  -1 0.42857 1.44008  13
   5 -11   1 0.42872 1.53661  10
   5 -11   1 -2.5210 2.90341  15
   5 -11   1 -0.7668 1.12289  18
  -6  11  -1 16.7281 3.92428   7
  -6  11  -1 22.8069 2.54109   9
  -6  11  -1 21.8679 2.78386   9
  -6  11  -1 22.9741 3.42813  18
  -6  11  -1 19.7113 4.55614  15
  -6  11  -1 24.6976 4.70985  14
  -6  11  -1 20.1272 2.83540   7
  -6  11  -1 19.2892 2.65211  17
  -6  11  -1 28.6718 4.62804   8
  -6  11  -1 23.1509 3.04615  18
  -6  11  -1 16.0061 4.56112  15
   6 -11   1 31.5049 5.45685  15
   6 -11   1 16.2617 1.93071  18
   6 -11   1 18.9206 4.46806  15
   6 -11   1 18.0415 2.64626  10
  -7  11  -1 9.41126 3.30549   8
  -7  11  -1 22.3735 3.94157   7
  -7  11  -1 12.9205 4.46014  11
  -7  11  -1 13.7167 2.70630  18
  -7  11  -1 10.0210 3.92035  15
  -7  11  -1 12.1114 2.70393   9
  -7  11  -1 16.4343 3.05280  17
  -7  11  -1 14.9214 2.49343   7
  -7  11  -1 26.3764 4.62988  14
  -7  11  -1 15.5435 2.50987  18
  -7  11  -1 12.9819 3.98372  15
  -7  11  -1 12.3754 2.43311   9
   7 -11   1 4.52303 2.79751  15
   7 -11   1 15.0272 3.54508  15
   7 -11   1 13.1213 2.33886  10
  -8  11  -1 120.708 9.84362  15
  -8  11  -1 149.164 9.64241  17
  -8  11  -1 132.645 10.2298  14
  -8  11  -1 137.615 8.97390   9
  -8  11  -1 129.695 8.37858   7
  -8  11  -1 137.717 9.22975   9
  -8  11  -1 133.508 11.0372  11
  -8  11  -1 138.149 9.73714   7
  -8  11  -1 140.302 8.49104  18
  -8  11  -1 130.326 9.86713   8
  -8  11  -1 128.195 8.52334  18
   8 -11   1 126.060 8.32082  10
  -9  11  -1 -2.5184 2.06346  15
  -9  11  -1 -0.7708 2.21306  17
  -9  11  -1 1.61950 3.13569  12
  -9  11  -1 -4.1838 2.95298   9
  -9  11  -1 -3.4030 1.89029   9
  -9  11  -1 2.57116 2.75038  14
  -9  11  -1 -1.1087 2.37253  15
  -9  11  -1 0.93597 1.58063  18
  -9  11  -1 0.75846 1.63019  18
  -9  11  -1 1.91376 3.07962  11
  -9  11  -1 4.78861 2.70024   7
  -9  11  -1 -3.7548 2.24513   8
  -9  11  -1 -2.1948 1.30863   7
   9 -11   1 -1.9907 1.54246  10
 -10  11  -1 132.266 8.34746  18
 -10  11  -1 132.474 9.35768   7
 -10  11  -1 126.731 8.44837  18
 -10  11  -1 145.935 10.1539   9
 -10  11  -1 123.801 9.76038   8
 -10  11  -1 136.372 10.4065  11
 -10  11  -1 146.773 10.0684  14
 -10  11  -1 126.141 9.32930   7
 -10  11  -1 139.262 10.2202   9
 -10  11  -1 134.290 10.1690  17
 -10  11  -1 127.742 11.0791  12
 -11  11  -1 16.4159 3.94810   8
 -11  11  -1 29.9457 4.27181   7
 -11  11  -1 24.6645 3.15788   7
 -11  11  -1 27.5584 3.02667  18
 -11  11  -1 23.4751 4.83114  17
 -11  11  -1 29.8197 4.57222  14
 -11  11  -1 26.9311 4.57699  11
 -11  11  -1 21.7218 5.40392  12
  11 -11   1 24.9086 4.94037  17
 -12  11  -1 82.1476 7.34408  14
 -12  11  -1 79.1520 9.88185  12
 -12  11  -1 92.7481 7.39429  11
 -12  11  -1 83.1820 5.28629  18
 -12  11  -1 95.8541 6.52211   7
 -12  11  -1 75.8578 9.67305  13
 -12  11  -1 89.3844 7.33542   7
 -12  11  -1 77.5337 7.48061   8
  12 -11   1 85.9866 9.51307  17
 -13  11  -1 -1.1762 2.65571   8
 -13  11  -1 2.92216 2.34441  14
 -13  11  -1 3.34755 1.85917  11
 -13  11  -1 2.40814 3.80801  12
 -13  11  -1 -1.6089 3.53128  13
 -13  11  -1 -2.6275 2.28071   7
  13 -11   1 -4.1904 3.18539  17
 -14  11  -1 27.5249 6.68754  13
 -14  11  -1 34.9221 6.50664  12
 -14  11  -1 35.7007 5.46908   8
 -14  11  -1 37.4199 6.10286   9
 -14  11  -1 41.9822 5.52985   7
 -14  11  -1 39.5701 4.73892  14
  14 -11   1 37.2909 6.99840  17
 -15  11  -1 31.0812 6.33631   9
 -15  11  -1 31.9963 4.01204  14
 -15  11  -1 32.7020 5.89928   7
 -15  11  -1 25.1928 6.67494  13
 -15  11  -1 31.8493 5.15272   8
 -15  11  -1 34.7949 6.75634  12
  15 -11   1 34.8379 6.91079  17
  16  10  -1 -1.4573 4.93642  18
  16  10  -1 0.42541 4.14802  14
  16  10  -1 -9.0741 8.71935  15
  16  10  -1 5.48168 4.66634  11
 -16 -10   1 1.62781 4.45414  12
 -16 -10   1 0.46015 5.90172   7
  15  10  -1 10.5115 3.70919  14
  15  10  -1 8.33052 6.66909  17
  15  10  -1 17.2433 6.00085  11
  15  10  -1 6.58904 10.4301  15
  15  10  -1 17.6401 6.28318  18
  15  10  -1 10.8507 7.57235   7
 -15 -10   1 6.66234 5.92546   7
 -15 -10   1 11.9066 4.35860  12
 -15 -10   1 17.3546 4.85156  13
 -15 -10   1 16.6059 9.78969  15
  14  10  -1 -2.3483 5.40233  17
  14  10  -1 -0.7865 8.58613  15
  14  10  -1 1.84599 6.56755   7
  14  10  -1 -0.6875 3.73882  18
  14  10  -1 0.77199 4.13974  11
  14  10  -1 0.23239 2.80986  14
 -14 -10   1 -0.1059 3.29942  13
 -14 -10   1 1.31574 3.02321  12
 -14 -10   1 -3.0539 3.85375   7
  13  10  -1 5.89430 3.54120  14
  13  10  -1 18.2511 10.5061  15
  13  10  -1 10.1905 6.92058   7
  13  10  -1 4.30330 4.39669  18
  13  10  -1 9.49449 6.01750  17
  13  10  -1 11.7191 4.97650  11
 -13 -10   1 5.15285 3.22298  12
 -13 -10   1 1.91418 4.42799   7
  12  10  -1 -2.0764 3.58432  18
  12  10  -1 0.12883 7.11574  15
  12  10  -1 -1.6861 4.41001  17
  12  10  -1 -1.6691 3.06031  14
  12  10  -1 11.8310 5.73525   7
  12  10  -1 -1.1402 4.16215  11
 -12 -10   1 1.12468 3.06311  13
 -12 -10   1 -1.6574 2.60668  12
 -12 -10   1 -0.2572 3.58669  18
 -12 -10   1 -1.6742 3.26609   7
  11  10  -1 92.9013 11.0587  18
  11  10  -1 110.208 8.84932  14
  11  10  -1 67.9764 10.8082  17
  11  10  -1 90.4798 11.0190  11
  11  10  -1 94.3466 15.9840  15
 -11 -10   1 88.8708 11.2425  18
 -11 -10   1 86.8697 7.76063  13
 -11 -10   1 79.0639 10.2811   7
 -11 -10   1 84.0009 7.55804  12
  10  10  -1 18.1009 8.62729  15
  10  10  -1 9.46912 4.75775  11
  10  10  -1 3.20918 3.46813  14
  10  10  -1 10.0390 6.44121   7
  10  10  -1 15.0920 4.87765  18
  10  10  -1 7.05588 4.89691  17
 -10 -10   1 8.96656 4.04477   7
 -10 -10   1 7.58057 3.03961  12
 -10 -10   1 7.90407 4.72352  18
 -10 -10   1 9.29211 3.07710  13
   9  10  -1 44.1444 11.0444  15
   9  10  -1 22.6390 7.17831   7
   9  10  -1 28.8622 6.48655  11
   9  10  -1 36.8589 7.29337  17
   9  10  -1 31.4951 5.58975  14
   9  10  -1 29.9975 6.07874  18
  -9 -10   1 31.6637 6.05004  18
  -9 -10   1 35.4817 4.34840  13
  -9 -10   1 31.9116 5.79861   7
  -9 -10   1 33.9082 4.52428  12
   8  10  -1 5.13832 3.27732  14
   8  10  -1 -1.1552 3.42116  17
   8  10  -1 0.48574 3.54415  11
   8  10  -1 4.85139 3.44833  18
   8  10  -1 -2.7657 5.24839  15
   8  10  -1 5.47722 4.52205   7
  -8 -10   1 1.84607 2.12336  12
  -8 -10   1 1.15801 2.16413  13
  -8 -10   1 -3.0647 2.20987   9
  -8 -10   1 -0.7781 2.88098   7
   7  10  -1 142.642 13.7257   7
   7  10  -1 120.132 10.7172  18
   7  10  -1 109.282 11.5969  11
   7  10  -1 119.537 9.98758  14
   7  10  -1 110.354 10.6219  18
   7  10  -1 109.308 10.9621  17
   7  10  -1 130.498 17.7206  15
  -7 -10   1 133.381 8.62270  12
  -7 -10   1 124.113 9.29637   9
  -7 -10   1 133.370 8.30637  13
  -7 -10   1 115.967 9.74458   7
   6  10  -1 4.23413 3.16291  14
   6  10  -1 0.22660 2.84339  18
   6  10  -1 1.80930 3.00499  18
   6  10  -1 1.73621 5.96056  15
   6  10  -1 1.87153 3.80170  11
   6  10  -1 -0.4309 3.77852   7
   6  10  -1 -0.8557 3.05230  17
   6  10  -1 0.47030 1.80742  13
  -6 -10   1 -4.7202 1.76298   9
  -6 -10   1 2.51916 2.11917  12
  -6 -10   1 -0.0145 2.56700   7
  -6 -10   1 1.34849 2.14075   9
  -6 -10   1 -1.2317 1.79378  13
  -6 -10   1 1.65375 1.46022  10
   5  10  -1 57.7224 5.17092  13
   5  10  -1 66.9479 12.1069  15
   5  10  -1 59.4503 7.15916  14
   5  10  -1 50.7046 7.41846  18
   5  10  -1 65.1001 7.19152  18
   5  10  -1 57.8386 8.75617  11
   5  10  -1 51.6529 8.88592   7
   5  10  -1 70.8138 13.4116  15
   5  10  -1 43.6769 6.57904  17
  -5 -10   1 89.3295 13.0471  15
  -5 -10   1 59.5811 5.01487  12
  -5 -10   1 55.9863 4.31813  10
  -5 -10   1 64.1889 6.43865   7
  -5 -10   1 67.1856 5.41598   9
  -5 -10   1 65.4289 4.92597  13
  -5 -10   1 55.7747 4.95287   9
  -5 -10   1 71.9237 7.43408  18
   4  10  -1 275.053 17.1709  13
   4  10  -1 316.883 19.2058  14
   4  10  -1 313.504 21.5617   7
   4  10  -1 276.188 18.4543  17
   4  10  -1 286.877 23.0476  15
   4  10  -1 319.678 19.1980  18
   4  10  -1 311.533 20.7369  11
[truncated: 6,642,222 more chars]
