# Supplementary material for: Isolation of a Square Pyramidal Bis(amidophenolate)‐Supported As(III)‐Cation: Coordination‐Induced Electromerism at As
Source: Angew Chem Int Ed Engl. 2025 Apr 4;64(23):e202501439. doi: 10.1002/anie.202501439 (PMC12124349; doi:10.1002/anie.202501439)
Supplement: Supplementary file 2 — Supporting Information [file ANIE-64-e202501439-s001.zip › 7.cif]

data_mo_2371_sk_0m
_audit_contact_author_name        'Golz, C.'
_audit_contact_author_phone       '+49(551) 39-21750'
_audit_contact_author_email       cgolz@gwdg.de
_audit_contact_author_address
;Georg-August-Universitaet Goettingen
Institut fuer Organische und Biomolekulare Chemie 
Tammannstrasse 2
Goettingen
D-37077
Germany
;

loop_
_audit_author_name
_audit_author_email
_audit_author_address
'Karnbrock, S.B.' skarnbr@uni-goettingen.de
;
Georg-August-Universitaet Goettingen
Institut fuer Organische und Biomolekulare Chemie 
Tammannstrasse 2
Goettingen
D-37077
Germany
;
'Golz, C.'      'cgolz@gwdg.de '
;
Georg-August-Universitaet Goettingen
Institut fuer Organische und Biomolekulare Chemie 
Tammannstrasse 2
Goettingen
D-37077
Germany
;
'Alcarazo, P.'  'malcara@gwdg.de '
;
Georg-August-Universitaet Goettingen
Institut fuer Organische und Biomolekulare Chemie 
Tammannstrasse 2
Goettingen
D-37077
Germany
;

_audit_creation_method
;FinalCif V139 by Daniel Kratzert, Freiburg 2024, 
https://dkratzert.de/finalcif.html
;
_audit_creation_date              2024-07-08
_publ_contact_author_id_orcid     ''
_diffrn_source_power              0.07
_publ_section_references
;
Dolomanov, O.V., Bourhis, L.J., Gildea, R.J, Howard, J.A.K. & Puschmann, H.
 (2009), J. Appl. Cryst. 42, 339-341.

Sheldrick, G.M. (2008). Acta Cryst. A64, 112-122.

Sheldrick, G.M. (2015). Acta Cryst. A71, 3-8.
;
_exptl_crystal_colour_primary     colourless
_olex2_refinement_description
;
1. Fixed Uiso
 At 1.2 times of:
  All C(H) groups
 At 1.5 times of:
  All C(H,H,H) groups
2. Restrained distances
 C31-C32A \\sim C31-C32B
 with sigma of 0.02
 C31-C33A \\sim C31-C33B
 with sigma of 0.02
 C31-C34A \\sim C31-C34B
 with sigma of 0.02
 C11-C12A \\sim C11-C12B
 with sigma of 0.02
 C11-C13A \\sim C11-C13B
 with sigma of 0.02
 C11-C14A \\sim C11-C14B
 with sigma of 0.02
 S1A-O3A \\sim S1B-O3B
 with sigma of 0.02
 S1A-O4A \\sim S1B-O4B
 with sigma of 0.02
 S1A-O5A \\sim S1B-O5B
 with sigma of 0.02
 S1A-C42A \\sim S1B-C42B
 with sigma of 0.02
 F1A-C42A \\sim F1B-C42B
 with sigma of 0.02
 F2A-C42A \\sim F2B-C42B
 with sigma of 0.02
 F3A-C42A \\sim F3B-C42B
 with sigma of 0.02
 S1A-F1A \\sim S1B-F1B
 with sigma of 0.04
 S1A-F2A \\sim S1B-F2B
 with sigma of 0.04
 S1A-F3A \\sim S1B-F3B
 with sigma of 0.04
 F1A-F2A \\sim F1B-F2B
 with sigma of 0.04
 F1A-F3A \\sim F1B-F3B
 with sigma of 0.04
 F2A-F3A \\sim F2B-F3B
 with sigma of 0.04
 O3A-O4A \\sim O3B-O4B
 with sigma of 0.04
 O3A-O5A \\sim O3B-O5B
 with sigma of 0.04
 O3A-C42A \\sim O3B-C42B
 with sigma of 0.04
 O4A-O5A \\sim O4B-O5B
 with sigma of 0.04
 O4A-C42A \\sim O4B-C42B
 with sigma of 0.04
 O5A-C42A \\sim O5B-C42B
 with sigma of 0.04
 S1B-O3B \\sim S1C-O3C
 with sigma of 0.02
 S1B-O4B \\sim S1C-O4C
 with sigma of 0.02
 S1B-O5B \\sim S1C-O5C
 with sigma of 0.02
 S1B-C42B \\sim S1C-C42C
 with sigma of 0.02
 F1B-C42B \\sim F1C-C42C
 with sigma of 0.02
 F2B-C42B \\sim F2C-C42C
 with sigma of 0.02
 F3B-C42B \\sim F3C-C42C
 with sigma of 0.02
 S1B-F1B \\sim S1C-F1C
 with sigma of 0.04
 S1B-F2B \\sim S1C-F2C
 with sigma of 0.04
 S1B-F3B \\sim S1C-F3C
 with sigma of 0.04
 F1B-F2B \\sim F1C-F2C
 with sigma of 0.04
 F1B-F3B \\sim F1C-F3C
 with sigma of 0.04
 F2B-F3B \\sim F2C-F3C
 with sigma of 0.04
 O3B-O4B \\sim O3C-O4C
 with sigma of 0.04
 O3B-O5B \\sim O3C-O5C
 with sigma of 0.04
 O3B-C42B \\sim O3C-C42C
 with sigma of 0.04
 O4B-O5B \\sim O4C-O5C
 with sigma of 0.04
 O4B-C42B \\sim O4C-C42C
 with sigma of 0.04
 O5B-C42B \\sim O5C-C42C
 with sigma of 0.04
3. Rigid body (RIGU) restrains
 C31, C32A, C33A, C34A
 with sigma for 1-2 distances of 0.001 and sigma for 1-3 distances of 0.002
 C31, C32B, C33B, C34B
 with sigma for 1-2 distances of 0.001 and sigma for 1-3 distances of 0.002
 C11, C12A, C13A, C14A
 with sigma for 1-2 distances of 0.001 and sigma for 1-3 distances of 0.002
 C11, C12B, C13B, C14B
 with sigma for 1-2 distances of 0.001 and sigma for 1-3 distances of 0.002
 S1A, F1A, F2A, F3A, O3A, O4A, O5A, C42A
 with sigma for 1-2 distances of 0.001 and sigma for 1-3 distances of 0.002
 S1B, F1B, F2B, F3B, O3B, O4B, O5B, C42B
 with sigma for 1-2 distances of 0.001 and sigma for 1-3 distances of 0.002
 S1C, F1C, F2C, F3C, O3C, O4C, O5C, C42C
 with sigma for 1-2 distances of 0.001 and sigma for 1-3 distances of 0.002
4. Others
 1*[Sof(S1A)+Sof(F1A)+Sof(F2A)+Sof(F3A)+Sof(O3A)+Sof(O4A)+Sof(O5A)+Sof(C42A)]+
 1*[Sof(S1B)+Sof(F1B)+Sof(F2B)+Sof(F3B)+Sof(O3B)+Sof(O4B)+Sof(O5B)+Sof(C42B)]+1*
 [Sof(S1C)+Sof(F1C)+Sof(F2C)+Sof(F3C)+Sof(O3C)+Sof(O4C)+Sof(O5C)+Sof(C42C)]=1
 with esd of 0.00001
 Sof(C32B)=Sof(H32D)=Sof(H32E)=Sof(H32F)=Sof(C33B)=Sof(H33D)=Sof(H33E)=
 Sof(H33F)=Sof(C34B)=Sof(H34D)=Sof(H34E)=Sof(H34F)=1-FVAR(1)
 Sof(C32A)=Sof(H32A)=Sof(H32B)=Sof(H32C)=Sof(C33A)=Sof(H33A)=Sof(H33B)=
 Sof(H33C)=Sof(C34A)=Sof(H34A)=Sof(H34B)=Sof(H34C)=FVAR(1)
 Sof(C12B)=Sof(H12D)=Sof(H12E)=Sof(H12F)=Sof(C13B)=Sof(H13D)=Sof(H13E)=
 Sof(H13F)=Sof(C14B)=Sof(H14D)=Sof(H14E)=Sof(H14F)=1-FVAR(2)
 Sof(C12A)=Sof(H12A)=Sof(H12B)=Sof(H12C)=Sof(C13A)=Sof(H13A)=Sof(H13B)=
 Sof(H13C)=Sof(C14A)=Sof(H14A)=Sof(H14B)=Sof(H14C)=FVAR(2)
 Sof(S1A)=Sof(F1A)=Sof(F2A)=Sof(F3A)=Sof(O3A)=Sof(O4A)=Sof(O5A)=Sof(C42A)=
 FVAR(3)
 Sof(S1B)=Sof(F1B)=Sof(F2B)=Sof(F3B)=Sof(O3B)=Sof(O4B)=Sof(O5B)=Sof(C42B)=
 FVAR(4)
 Sof(S1C)=Sof(F1C)=Sof(F2C)=Sof(F3C)=Sof(O3C)=Sof(O4C)=Sof(O5C)=Sof(C42C)=
 FVAR(5)
5.a Aromatic/amide H refined with riding coordinates:
 C3(H3), C5(H5), C17(H17), C18(H18), C19(H19), C20(H20), C22(H22), C24(H24),
 C43(H43), C44(H44), C45(H45), C46(H46), C47(H47), C48(H48), C49(H49), C50(H50),
  C51(H51), C52(H52), C53(H53), C54(H54), C55(H55), C56(H56), C57(H57),
 C58(H58), C59(H59), C60(H60), C61(H61), C62(H62), C63(H63), C64(H64), C65(H65),
  C66(H66)
5.b Idealised Me refined as rotating group:
 C8(H8A,H8B,H8C), C9(H9A,H9B,H9C), C10(H10A,H10B,H10C), C12A(H12A,H12B,H12C),
 C12B(H12D,H12E,H12F), C13A(H13A,H13B,H13C), C13B(H13D,H13E,H13F), C14A(H14A,
 H14B,H14C), C14B(H14D,H14E,H14F), C28(H28A,H28B,H28C), C29(H29A,H29B,H29C),
 C30(H30A,H30B,H30C), C32A(H32A,H32B,H32C), C32B(H32D,H32E,H32F), C33A(H33A,
 H33B,H33C), C33B(H33D,H33E,H33F), C34A(H34A,H34B,H34C), C34B(H34D,H34E,H34F),
 C36(H36A,H36B,H36C), C37(H37A,H37B,H37C), C40(H40A,H40B,H40C), C41(H41A,H41B,
 H41C)
;
_olex2_submission_special_instructions 'No special instructions were received'
_shelx_SHELXL_version_number      '2018/3'
_chemical_name_systematic         ?
_chemical_name_common             ?
_chemical_formula_sum             'C66 H80 As F3 N4 O5 S'
_chemical_formula_moiety          'C41 H56 As N4 O2, 1(C F3 O3 S), 4(C6 H6)'
_chemical_formula_weight          1173.32
_chemical_melting_point           ?
_space_group_crystal_system       'orthorhombic'
_space_group_IT_number            61
_space_group_name_H-M_alt         'P b c a'
_space_group_name_Hall            '-P 2ac 2ab'
_shelx_space_group_comment
;
The symmetry employed for this shelxl refinement is uniquely defined
by the following loop, which should always be used as a source of
symmetry information in preference to the above space-group names.
They are only intended as comments.
;

loop_
_space_group_symop_operation_xyz
'x, y, z'
'-x+1/2, -y, z+1/2'
'-x, y+1/2, -z+1/2'
'x+1/2, -y+1/2, -z'
'-x, -y, -z'
'x-1/2, y, -z-1/2'
'x, -y-1/2, z-1/2'
'-x-1/2, y-1/2, z'

_cell_length_a                    20.1992(10)
_cell_length_b                    16.8225(8)
_cell_length_c                    36.311(2)
_cell_angle_alpha                 90
_cell_angle_beta                  90
_cell_angle_gamma                 90
_cell_volume                      12338.5(11)
_cell_formula_units_Z             8
_cell_measurement_temperature     100.00
_cell_measurement_reflns_used     9939
_cell_measurement_theta_min       2.305
_cell_measurement_theta_max       29.555
_exptl_crystal_description        plate
_exptl_crystal_colour             colourless
_exptl_crystal_recrystallization_method 'Crystallized from benzene.'
_exptl_crystal_density_meas       ?
_exptl_crystal_density_method     ?
_exptl_crystal_density_diffrn     1.263
_exptl_crystal_F_000              4960
_exptl_crystal_size_max           0.759
_exptl_crystal_size_mid           0.184
_exptl_crystal_size_min           0.06
_exptl_absorpt_coefficient_mu     0.646
_exptl_absorpt_correction_type    numerical
_exptl_absorpt_correction_T_min   0.7653
_exptl_absorpt_correction_T_max   0.9841
_exptl_absorpt_process_details
;
SADABS-2016/2 (Bruker,2016/2) was used for absorption correction.
wR2(int) was 0.1589 before and 0.0512 after correction.
The Ratio of minimum to maximum transmission is 0.7777.
The \l/2 correction factor is Not present.
;
_exptl_absorpt_special_details    ?
_shelx_estimated_absorpt_T_min    0.640
_shelx_estimated_absorpt_T_max    0.962
_exptl_transmission_factor_min    ?
_exptl_transmission_factor_max    ?
_exptl_special_details            ?
_diffrn_ambient_temperature       100.00
_diffrn_ambient_environment       N~2~
_diffrn_radiation_type            MoK\a
_diffrn_radiation_wavelength      0.71073
_diffrn_radiation_monochromator   'mirror optics'
_diffrn_measurement_ambient_temperature_device_make 'Oxford Cryostream 800'
_diffrn_radiation_probe           x-ray
_diffrn_source                    'microfocus sealed X-ray tube'
_diffrn_source_type               'Incoatec I\ms'
_diffrn_source_voltage            50.0
_diffrn_source_current            1.4
_diffrn_detector                  CPAD
_diffrn_detector_type             'Bruker PHOTON III'
_diffrn_detector_area_resol_mean  7.41
_diffrn_measurement_device        'four-circle diffractometer'
_diffrn_measurement_device_type   'Bruker D8 VENTURE dual wavelength Mo/Ag'
_diffrn_measurement_method        '\w and \f scans'
_diffrn_measurement_specimen_support 'MiTeGen micromount'
_diffrn_reflns_number             296158
_diffrn_reflns_av_unetI/netI      0.0280
_diffrn_reflns_av_R_equivalents   0.0741
_diffrn_reflns_theta_min          2.016
_diffrn_reflns_theta_max          29.577
_diffrn_reflns_theta_full         25.242
_diffrn_reflns_limit_h_min        -28
_diffrn_reflns_limit_h_max        27
_diffrn_reflns_limit_k_min        -23
_diffrn_reflns_limit_k_max        23
_diffrn_reflns_limit_l_min        -50
_diffrn_reflns_limit_l_max        50
_diffrn_standards_number          0
_diffrn_measured_fraction_theta_max 0.999
_diffrn_measured_fraction_theta_full 0.999
_diffrn_reflns_Laue_measured_fraction_max 0.999
_diffrn_reflns_Laue_measured_fraction_full 0.999
_diffrn_reflns_point_group_measured_fraction_max 0.999
_diffrn_reflns_point_group_measured_fraction_full 0.999
_reflns_number_total              17301
_reflns_number_gt                 13606
_reflns_threshold_expression      'I > 2\s(I)'
_reflns_Friedel_coverage          0.000
_reflns_Friedel_fraction_max      .
_reflns_Friedel_fraction_full     .
_reflns_special_details
;
 Reflections were merged by SHELXL according to the crystal
 class for the calculation of statistics and refinement.
 
 _reflns_Friedel_fraction is defined as the number of unique
 Friedel pairs measured divided by the number that would be
 possible theoretically, ignoring centric projections and
 systematic absences.
;
_computing_data_collection        'Bruker BIS 8.5.1.2 Release/2023-09-07 and APEX5 2023.9-2'
_computing_cell_refinement        'SAINT V8.40B (?, 2016)'
_computing_data_reduction         'SAINT V8.40B (?, 2016)'
_computing_structure_solution     'SHELXT 2018/2 (Sheldrick, 2018)'
_computing_structure_refinement   'XL  (Sheldrick, 2008)'
_computing_molecular_graphics     'Olex2 1.5 (Dolomanov et al., 2009)'
_computing_publication_material   'Olex2 1.5 (Dolomanov et al., 2009)'
_refine_special_details
'3 reflections removed from hkl file because SAINT/SADABS produced erronous (******) esd values. This seems to be a bug when sensitive detector mode is used.'
_refine_ls_structure_factor_coef  Fsqd
_refine_ls_matrix_type            full
_refine_ls_weighting_scheme       calc
_refine_ls_weighting_details      'w=1/[\s^2^(Fo^2^)+(0.0297P)^2^+13.1197P] where P=(Fo^2^+2Fc^2^)/3'
_atom_sites_solution_primary      dual
_atom_sites_solution_secondary    ?
_atom_sites_solution_hydrogens    geom
_refine_ls_hydrogen_treatment     constr
_refine_ls_number_reflns          17301
_refine_ls_number_parameters      947
_refine_ls_number_restraints      295
_refine_ls_R_factor_all           0.0594
_refine_ls_R_factor_gt            0.0422
_refine_ls_wR_factor_ref          0.0955
_refine_ls_wR_factor_gt           0.0874
_refine_ls_goodness_of_fit_ref    1.037
_refine_ls_restrained_S_all       1.056
_refine_ls_shift/su_max           0.002
_refine_ls_shift/su_mean          0.000
_refine_diff_density_max          0.545
_refine_diff_density_min          -0.542
_refine_diff_density_rms          0.062
_refine_ls_extinction_method      'SHELXL-2018/3 (Sheldrick 2018)'
_refine_ls_extinction_coef        0.00062(4)
_refine_ls_extinction_expression  'Fc^*^=kFc[1+0.001xFc^2^\l^3^/sin(2\q)]^-1/4^'

loop_
_atom_type_symbol
_atom_type_description
_atom_type_scat_dispersion_real
_atom_type_scat_dispersion_imag
_atom_type_scat_source
'C'  'C'  0.0033 0.0016 'International Tables Vol C Tables 4.2.6.8 and 6.1.1.4'
'H'  'H'  0.0000 0.0000 'International Tables Vol C Tables 4.2.6.8 and 6.1.1.4'
'N'  'N'  0.0061 0.0033 'International Tables Vol C Tables 4.2.6.8 and 6.1.1.4'
'O'  'O'  0.0106 0.0060 'International Tables Vol C Tables 4.2.6.8 and 6.1.1.4'
'F'  'F'  0.0171 0.0103 'International Tables Vol C Tables 4.2.6.8 and 6.1.1.4'
'S'  'S'  0.1246 0.1234 'International Tables Vol C Tables 4.2.6.8 and 6.1.1.4'
'As' 'As' 0.0499 2.0058 'International Tables Vol C Tables 4.2.6.8 and 6.1.1.4'

_geom_special_details
;
 All esds (except the esd in the dihedral angle between two l.s. planes)
 are estimated using the full covariance matrix.  The cell esds are taken
 into account individually in the estimation of esds in distances, angles
 and torsion angles; correlations between esds in cell parameters are only
 used when they are defined by crystal symmetry.  An approximate (isotropic)
 treatment of cell esds is used for estimating esds involving l.s. planes.
;

loop_
_exptl_crystal_face_index_h
_exptl_crystal_face_index_k
_exptl_crystal_face_index_l
_exptl_crystal_face_perp_dist
-2.00 0.00  -1.00 0.0860
0.00  2.00  1.00  0.3610
0.00  -2.00 -1.00 0.2620
0.00  0.00  1.00  0.0150
0.00  0.00  -1.00 0.0300
0.00  1.00  -2.00 0.2660
1.00  0.00  -2.00 0.0660
2.00  0.00  1.00  0.0800

loop_
_atom_site_label
_atom_site_type_symbol
_atom_site_fract_x
_atom_site_fract_y
_atom_site_fract_z
_atom_site_U_iso_or_equiv
_atom_site_adp_type
_atom_site_occupancy
_atom_site_site_symmetry_order
_atom_site_calc_flag
_atom_site_refinement_flags_posn
_atom_site_refinement_flags_adp
_atom_site_refinement_flags_occupancy
_atom_site_disorder_assembly
_atom_site_disorder_group
As1  As 0.57779(2)  0.25437(2)   0.36170(2)  0.01111(4) Uani 1        1 d    . . . . .
O1   O  0.57848(5)  0.16256(6)   0.38740(3)  0.0144(2)  Uani 1        1 d    . . . . .
O2   O  0.48933(5)  0.24123(6)   0.35546(3)  0.0161(2)  Uani 1        1 d    . . . . .
N1   N  0.65707(7)  0.27937(8)   0.38490(4)  0.0137(2)  Uani 1        1 d    . . . . .
N2   N  0.56207(7)  0.36231(8)   0.35846(4)  0.0141(3)  Uani 1        1 d    . . . . .
N3   N  0.65636(7)  0.17323(8)   0.30462(4)  0.0145(3)  Uani 1        1 d    . . . . .
N4   N  0.58521(7)  0.25538(8)   0.28109(4)  0.0157(3)  Uani 1        1 d    . . . . .
C1   C  0.62967(8)  0.15889(9)   0.41276(4)  0.0135(3)  Uani 1        1 d    . . . . .
C2   C  0.67398(8)  0.22291(9)   0.41183(4)  0.0137(3)  Uani 1        1 d    . . . . .
C3   C  0.72711(8)  0.22536(10)  0.43612(4)  0.0180(3)  Uani 1        1 d    . . . . .
H3   H  0.757820    0.268076     0.435078    0.022      Uiso 1        1 calc R U . . .
C4   C  0.73523(8)  0.16487(10)  0.46204(5)  0.0193(3)  Uani 1        1 d    . . . . .
C5   C  0.68934(9)  0.10287(10)  0.46261(4)  0.0187(3)  Uani 1        1 d    . . . . .
H5   H  0.694878    0.062109     0.480450    0.022      Uiso 1        1 calc R U . . .
C6   C  0.63550(8)  0.09728(9)   0.43833(4)  0.0152(3)  Uani 1        1 d    . . . . .
C7   C  0.58550(8)  0.02872(10)  0.44037(5)  0.0182(3)  Uani 1        1 d    . . . . .
C8   C  0.57687(10) -0.01150(10) 0.40265(5)  0.0230(4)  Uani 1        1 d    . . . . .
H8A  H  0.560459    0.027489     0.384793    0.034      Uiso 1        1 calc R U . . .
H8B  H  0.545035    -0.055213    0.404813    0.034      Uiso 1        1 calc R U . . .
H8C  H  0.619595    -0.032397    0.394307    0.034      Uiso 1        1 calc R U . . .
C9   C  0.51835(9)  0.06165(11)  0.45332(5)  0.0255(4)  Uani 1        1 d    . . . . .
H9A  H  0.523565    0.086578     0.477536    0.038      Uiso 1        1 calc R U . . .
H9B  H  0.486270    0.018104     0.455049    0.038      Uiso 1        1 calc R U . . .
H9C  H  0.502433    0.101241     0.435606    0.038      Uiso 1        1 calc R U . . .
C10  C  0.60746(10) -0.03581(11) 0.46787(5)  0.0264(4)  Uani 1        1 d    . . . . .
H10A H  0.651148    -0.056002    0.460780    0.040      Uiso 1        1 calc R U . . .
H10B H  0.575381    -0.079512    0.467658    0.040      Uiso 1        1 calc R U . . .
H10C H  0.609818    -0.012977    0.492663    0.040      Uiso 1        1 calc R U . . .
C11  C  0.79543(10) 0.16759(12)  0.48775(5)  0.0289(4)  Uani 1        1 d    D . . . .
C12A C  0.79334(13) 0.10219(19)  0.51704(7)  0.0396(7)  Uani 0.878(4) 1 d    D . P A 1
H12A H  0.831813    0.107342     0.533302    0.059      Uiso 0.878(4) 1 calc R U P A 1
H12B H  0.794213    0.050045     0.505012    0.059      Uiso 0.878(4) 1 calc R U P A 1
H12C H  0.752648    0.107315     0.531542    0.059      Uiso 0.878(4) 1 calc R U P A 1
C12B C  0.8429(10)  0.0990(13)   0.4756(7)   0.052(5)   Uani 0.122(4) 1 d    D . P A 2
H12D H  0.884869    0.103629     0.488978    0.078      Uiso 0.122(4) 1 calc R U P A 2
H12E H  0.851121    0.102759     0.449105    0.078      Uiso 0.122(4) 1 calc R U P A 2
H12F H  0.822346    0.047626     0.481258    0.078      Uiso 0.122(4) 1 calc R U P A 2
C13A C  0.79629(19) 0.24706(18)  0.50830(9)  0.0567(10) Uani 0.878(4) 1 d    D . P A 1
H13A H  0.755460    0.252645     0.522651    0.085      Uiso 0.878(4) 1 calc R U P A 1
H13B H  0.799441    0.290693     0.490509    0.085      Uiso 0.878(4) 1 calc R U P A 1
H13C H  0.834516    0.248692     0.524905    0.085      Uiso 0.878(4) 1 calc R U P A 1
C13B C  0.7747(9)   0.1556(16)   0.5271(4)   0.043(4)   Uani 0.122(4) 1 d    D . P A 2
H13D H  0.752812    0.103872     0.529599    0.064      Uiso 0.122(4) 1 calc R U P A 2
H13E H  0.743861    0.197852     0.534282    0.064      Uiso 0.122(4) 1 calc R U P A 2
H13F H  0.813764    0.157267     0.543046    0.064      Uiso 0.122(4) 1 calc R U P A 2
C14A C  0.85834(12) 0.1583(2)    0.46481(8)  0.0475(8)  Uani 0.878(4) 1 d    D . P A 1
H14A H  0.897019    0.158770     0.481104    0.071      Uiso 0.878(4) 1 calc R U P A 1
H14B H  0.861593    0.202339     0.447241    0.071      Uiso 0.878(4) 1 calc R U P A 1
H14C H  0.856776    0.107804     0.451375    0.071      Uiso 0.878(4) 1 calc R U P A 1
C14B C  0.8371(10)  0.2434(10)   0.4849(5)   0.041(4)   Uani 0.122(4) 1 d    D . P A 2
H14D H  0.808316    0.289993     0.487397    0.061      Uiso 0.122(4) 1 calc R U P A 2
H14E H  0.859260    0.244939     0.460872    0.061      Uiso 0.122(4) 1 calc R U P A 2
H14F H  0.870390    0.243830     0.504505    0.061      Uiso 0.122(4) 1 calc R U P A 2
C15  C  0.66873(8)  0.36214(9)   0.38534(4)  0.0138(3)  Uani 1        1 d    . . . . .
C16  C  0.61636(8)  0.40768(9)   0.37072(4)  0.0142(3)  Uani 1        1 d    . . . . .
C17  C  0.62232(8)  0.48984(9)   0.36733(5)  0.0184(3)  Uani 1        1 d    . . . . .
H17  H  0.587811    0.520162     0.356436    0.022      Uiso 1        1 calc R U . . .
C18  C  0.67931(9)  0.52688(10)  0.38006(5)  0.0224(4)  Uani 1        1 d    . . . . .
H18  H  0.683182    0.583072     0.378630    0.027      Uiso 1        1 calc R U . . .
C19  C  0.73046(9)  0.48254(10)  0.39479(5)  0.0225(4)  Uani 1        1 d    . . . . .
H19  H  0.769033    0.508682     0.403589    0.027      Uiso 1        1 calc R U . . .
C20  C  0.72620(8)  0.39998(10)  0.39691(5)  0.0187(3)  Uani 1        1 d    . . . . .
H20  H  0.762305    0.369829     0.406192    0.022      Uiso 1        1 calc R U . . .
C21  C  0.49435(8)  0.38020(9)   0.36222(4)  0.0136(3)  Uani 1        1 d    . . . . .
C22  C  0.46568(8)  0.45369(9)   0.36921(4)  0.0153(3)  Uani 1        1 d    . . . . .
H22  H  0.492289    0.500199     0.370244    0.018      Uiso 1        1 calc R U . . .
C23  C  0.39737(8)  0.45860(9)   0.37468(5)  0.0174(3)  Uani 1        1 d    . . . . .
C24  C  0.35961(8)  0.38955(10)  0.37212(5)  0.0180(3)  Uani 1        1 d    . . . . .
H24  H  0.313043    0.393764     0.375212    0.022      Uiso 1        1 calc R U . . .
C25  C  0.38650(8)  0.31412(9)   0.36522(5)  0.0159(3)  Uani 1        1 d    . . . . .
C26  C  0.45500(8)  0.31165(9)   0.36044(4)  0.0142(3)  Uani 1        1 d    . . . . .
C27  C  0.34438(8)  0.23820(10)  0.36366(5)  0.0202(3)  Uani 1        1 d    . . . . .
C28  C  0.36709(10) 0.18032(11)  0.39378(6)  0.0266(4)  Uani 1        1 d    . . . . .
H28A H  0.339115    0.132729     0.393300    0.040      Uiso 1        1 calc R U . . .
H28B H  0.363378    0.206089     0.417899    0.040      Uiso 1        1 calc R U . . .
H28C H  0.413261    0.165167     0.389386    0.040      Uiso 1        1 calc R U . . .
C29  C  0.27073(9)  0.25733(12)  0.37039(7)  0.0309(4)  Uani 1        1 d    . . . . .
H29A H  0.244663    0.208323     0.368782    0.046      Uiso 1        1 calc R U . . .
H29B H  0.255270    0.295119     0.351734    0.046      Uiso 1        1 calc R U . . .
H29C H  0.265429    0.280727     0.394931    0.046      Uiso 1        1 calc R U . . .
C30  C  0.35137(10) 0.19914(12)  0.32574(6)  0.0295(4)  Uani 1        1 d    . . . . .
H30A H  0.397923    0.185792     0.321336    0.044      Uiso 1        1 calc R U . . .
H30B H  0.336036    0.236080     0.306692    0.044      Uiso 1        1 calc R U . . .
H30C H  0.324608    0.150582     0.324942    0.044      Uiso 1        1 calc R U . . .
C31  C  0.36625(9)  0.53955(10)  0.38362(6)  0.0261(4)  Uani 1        1 d    D . . . .
C32A C  0.29390(15) 0.53474(18)  0.39487(10) 0.0271(6)  Uani 0.700(4) 1 d    D . P B 1
H32A H  0.267378    0.516607     0.373887    0.041      Uiso 0.700(4) 1 calc R U P B 1
H32B H  0.278576    0.587388     0.402667    0.041      Uiso 0.700(4) 1 calc R U P B 1
H32C H  0.289088    0.497129     0.415302    0.041      Uiso 0.700(4) 1 calc R U P B 1
C32B C  0.3184(4)   0.5357(4)    0.4109(2)   0.0307(16) Uani 0.300(4) 1 d    D . P B 2
H32D H  0.284652    0.496606     0.404008    0.046      Uiso 0.300(4) 1 calc R U P B 2
H32E H  0.297749    0.587968     0.413897    0.046      Uiso 0.300(4) 1 calc R U P B 2
H32F H  0.339083    0.519658     0.434200    0.046      Uiso 0.300(4) 1 calc R U P B 2
C33A C  0.37818(15) 0.59802(16)  0.35410(9)  0.0313(7)  Uani 0.700(4) 1 d    D . P B 1
H33A H  0.425900    0.602978     0.349796    0.047      Uiso 0.700(4) 1 calc R U P B 1
H33B H  0.360158    0.649730     0.361450    0.047      Uiso 0.700(4) 1 calc R U P B 1
H33C H  0.356417    0.580224     0.331431    0.047      Uiso 0.700(4) 1 calc R U P B 1
C33B C  0.3231(4)   0.5562(4)    0.3431(2)   0.0378(18) Uani 0.300(4) 1 d    D . P B 2
H33D H  0.353690    0.553881     0.322208    0.057      Uiso 0.300(4) 1 calc R U P B 2
H33E H  0.302215    0.608754     0.344029    0.057      Uiso 0.300(4) 1 calc R U P B 2
H33F H  0.288872    0.515347     0.340196    0.057      Uiso 0.300(4) 1 calc R U P B 2
C34A C  0.40200(16) 0.57253(17)  0.42050(9)  0.0334(7)  Uani 0.700(4) 1 d    D . P B 1
H34A H  0.395805    0.534305     0.440571    0.050      Uiso 0.700(4) 1 calc R U P B 1
H34B H  0.382419    0.623679     0.427437    0.050      Uiso 0.700(4) 1 calc R U P B 1
H34C H  0.449421    0.579554     0.415805    0.050      Uiso 0.700(4) 1 calc R U P B 1
C34B C  0.4126(3)   0.6072(4)    0.3828(2)   0.0333(16) Uani 0.300(4) 1 d    D . P B 2
H34D H  0.442832    0.603725     0.403791    0.050      Uiso 0.300(4) 1 calc R U P B 2
H34E H  0.387589    0.657079     0.384118    0.050      Uiso 0.300(4) 1 calc R U P B 2
H34F H  0.438058    0.605851     0.359810    0.050      Uiso 0.300(4) 1 calc R U P B 2
C35  C  0.60630(8)  0.22313(9)   0.31287(4)  0.0134(3)  Uani 1        1 d    . . . . .
C36  C  0.69288(9)  0.12130(10)  0.32995(5)  0.0197(3)  Uani 1        1 d    . . . . .
H36A H  0.699087    0.148588     0.353540    0.030      Uiso 1        1 calc R U . . .
H36B H  0.736180    0.108445     0.319324    0.030      Uiso 1        1 calc R U . . .
H36C H  0.667773    0.072186     0.333890    0.030      Uiso 1        1 calc R U . . .
C37  C  0.71897(9)  0.12456(11)  0.24918(5)  0.0249(4)  Uani 1        1 d    . . . . .
H37A H  0.762199    0.136810     0.260035    0.037      Uiso 1        1 calc R U . . .
H37B H  0.720015    0.136106     0.222730    0.037      Uiso 1        1 calc R U . . .
H37C H  0.708833    0.068179     0.252952    0.037      Uiso 1        1 calc R U . . .
C38  C  0.66711(8)  0.17407(10)  0.26712(4)  0.0176(3)  Uani 1        1 d    . . . . .
C39  C  0.62255(9)  0.22611(9)   0.25238(4)  0.0187(3)  Uani 1        1 d    . . . . .
C40  C  0.61246(11) 0.25184(12)  0.21356(5)  0.0304(4)  Uani 1        1 d    . . . . .
H40A H  0.568489    0.235073     0.205210    0.046      Uiso 1        1 calc R U . . .
H40B H  0.646358    0.227530     0.197875    0.046      Uiso 1        1 calc R U . . .
H40C H  0.615895    0.309856     0.212037    0.046      Uiso 1        1 calc R U . . .
C41  C  0.53087(9)  0.31220(10)  0.27568(5)  0.0212(3)  Uani 1        1 d    . . . . .
H41A H  0.497732    0.304952     0.295103    0.032      Uiso 1        1 calc R U . . .
H41B H  0.510330    0.303034     0.251599    0.032      Uiso 1        1 calc R U . . .
H41C H  0.548291    0.366523     0.276726    0.032      Uiso 1        1 calc R U . . .
S1A  S  0.8988(5)   0.2033(6)    0.3122(3)   0.0264(17) Uani 0.322(3) 1 d    D . P C 1
F1A  F  0.8500(5)   0.2376(5)    0.3753(2)   0.0286(15) Uani 0.322(3) 1 d    D . P C 1
F2A  F  0.7837(3)   0.2722(4)    0.3315(2)   0.0285(12) Uani 0.322(3) 1 d    D . P C 1
F3A  F  0.8676(6)   0.3440(6)    0.3403(4)   0.038(2)   Uani 0.322(3) 1 d    D . P C 1
O3A  O  0.8557(5)   0.1348(6)    0.3087(3)   0.0199(15) Uani 0.322(3) 1 d    D . P C 1
O4A  O  0.9584(4)   0.1818(7)    0.3321(3)   0.054(3)   Uani 0.322(3) 1 d    D . P C 1
O5A  O  0.9091(5)   0.2515(5)    0.2807(2)   0.0394(18) Uani 0.322(3) 1 d    D . P C 1
C42A C  0.8480(5)   0.2697(6)    0.3405(2)   0.0179(14) Uani 0.322(3) 1 d    D . P C 1
S1B  S  0.9047(4)   0.2106(5)    0.3173(2)   0.0315(17) Uani 0.265(3) 1 d    D . P D 2
F1B  F  0.8203(5)   0.2369(5)    0.3702(3)   0.067(3)   Uani 0.265(3) 1 d    D . P D 2
F2B  F  0.8400(4)   0.3395(5)    0.3366(3)   0.053(3)   Uani 0.265(3) 1 d    D . P D 2
F3B  F  0.9079(5)   0.3019(6)    0.3762(3)   0.096(3)   Uani 0.265(3) 1 d    D . P D 2
O3B  O  0.8478(5)   0.1802(9)    0.2998(4)   0.120(5)   Uani 0.265(3) 1 d    D . P D 2
O4B  O  0.9386(5)   0.1527(5)    0.3391(3)   0.058(3)   Uani 0.265(3) 1 d    D . P D 2
O5B  O  0.9499(6)   0.2618(5)    0.2993(4)   0.075(3)   Uani 0.265(3) 1 d    D . P D 2
C42B C  0.8685(5)   0.2769(6)    0.3520(3)   0.0279(16) Uani 0.265(3) 1 d    D . P D 2
S1C  S  0.8974(4)   0.2109(5)    0.30713(19) 0.0255(10) Uani 0.413(3) 1 d    D . P E 3
F1C  F  0.7980(4)   0.2790(6)    0.3374(3)   0.083(3)   Uani 0.413(3) 1 d    D . P E 3
F2C  F  0.8874(6)   0.3403(6)    0.3474(4)   0.078(4)   Uani 0.413(3) 1 d    D . P E 3
F3C  F  0.8686(5)   0.2447(6)    0.3773(2)   0.071(3)   Uani 0.413(3) 1 d    D . P E 3
O3C  O  0.8806(4)   0.2503(4)    0.27310(17) 0.0440(17) Uani 0.413(3) 1 d    D . P E 3
O4C  O  0.8645(6)   0.1382(7)    0.3096(4)   0.061(3)   Uani 0.413(3) 1 d    D . P E 3
O5C  O  0.9638(3)   0.2148(7)    0.3176(3)   0.077(3)   Uani 0.413(3) 1 d    D . P E 3
C42C C  0.8617(5)   0.2687(6)    0.3445(3)   0.0299(17) Uani 0.413(3) 1 d    D . P E 3
C43  C  1.05633(16) 0.31708(19)  0.38416(9)  0.0637(9)  Uani 1        1 d    . . . . .
H43  H  1.032259    0.275770     0.372377    0.076      Uiso 1        1 calc R U . . .
C44  C  1.07378(16) 0.31106(17)  0.42195(9)  0.0587(8)  Uani 1        1 d    . . . . .
H44  H  1.061299    0.265744     0.435929    0.070      Uiso 1        1 calc R U . . .
C45  C  1.10903(14) 0.37184(16)  0.43800(8)  0.0491(6)  Uani 1        1 d    . . . . .
H45  H  1.121300    0.368441     0.463210    0.059      Uiso 1        1 calc R U . . .
C46  C  1.12670(13) 0.43799(18)  0.41751(8)  0.0513(6)  Uani 1        1 d    . . . . .
H46  H  1.151351    0.479501     0.428761    0.062      Uiso 1        1 calc R U . . .
C47  C  1.10895(15) 0.44424(19)  0.38107(8)  0.0573(7)  Uani 1        1 d    . . . . .
H47  H  1.120280    0.490233     0.367261    0.069      Uiso 1        1 calc R U . . .
C48  C  1.07491(16) 0.3836(2)    0.36508(8)  0.0616(8)  Uani 1        1 d    . . . . .
H48  H  1.063619    0.387545     0.339751    0.074      Uiso 1        1 calc R U . . .
C49  C  0.95116(11) 0.48791(12)  0.30028(5)  0.0298(4)  Uani 1        1 d    . . . . .
H49  H  0.941602    0.464708     0.323535    0.036      Uiso 1        1 calc R U . . .
C50  C  0.92719(10) 0.45328(11)  0.26841(6)  0.0278(4)  Uani 1        1 d    . . . . .
H50  H  0.901200    0.406303     0.269774    0.033      Uiso 1        1 calc R U . . .
C51  C  0.94109(10) 0.48712(12)  0.23450(6)  0.0289(4)  Uani 1        1 d    . . . . .
H51  H  0.924395    0.463633     0.212591    0.035      Uiso 1        1 calc R U . . .
C52  C  0.97950(10) 0.55545(12)  0.23261(6)  0.0302(4)  Uani 1        1 d    . . . . .
H52  H  0.989278    0.578564     0.209365    0.036      Uiso 1        1 calc R U . . .
C53  C  1.00352(10) 0.58990(12)  0.26447(6)  0.0293(4)  Uani 1        1 d    . . . . .
H53  H  1.029916    0.636546     0.263066    0.035      Uiso 1        1 calc R U . . .
C54  C  0.98926(10) 0.55671(12)  0.29832(6)  0.0287(4)  Uani 1        1 d    . . . . .
H54  H  1.005418    0.580758     0.320222    0.034      Uiso 1        1 calc R U . . .
C55  C  0.70905(12) 0.41192(16)  0.28155(7)  0.0459(6)  Uani 1        1 d    . . . . .
H55  H  0.709190    0.400676     0.307191    0.055      Uiso 1        1 calc R U . . .
C56  C  0.66294(11) 0.46325(15)  0.26712(8)  0.0434(6)  Uani 1        1 d    . . . . .
H56  H  0.631426    0.487974     0.282802    0.052      Uiso 1        1 calc R U . . .
C57  C  0.66244(12) 0.47880(15)  0.22992(8)  0.0450(6)  Uani 1        1 d    . . . . .
H57  H  0.629931    0.513334     0.219852    0.054      Uiso 1        1 calc R U . . .
C58  C  0.70893(13) 0.44443(18)  0.20730(7)  0.0521(7)  Uani 1        1 d    . . . . .
H58  H  0.708636    0.455600     0.181657    0.063      Uiso 1        1 calc R U . . .
C59  C  0.75587(13) 0.39394(17)  0.22167(7)  0.0486(6)  Uani 1        1 d    . . . . .
H59  H  0.788501    0.371208     0.206044    0.058      Uiso 1        1 calc R U . . .
C60  C  0.75554(12) 0.37646(16)  0.25853(8)  0.0468(6)  Uani 1        1 d    . . . . .
H60  H  0.786984    0.340198     0.268352    0.056      Uiso 1        1 calc R U . . .
C61  C  0.51395(13) 0.29055(14)  0.46077(7)  0.0408(5)  Uani 1        1 d    . . . . .
H61  H  0.489398    0.244548     0.454167    0.049      Uiso 1        1 calc R U . . .
C62  C  0.49028(12) 0.36352(14)  0.45253(6)  0.0380(5)  Uani 1        1 d    . . . . .
H62  H  0.448631    0.369044     0.440655    0.046      Uiso 1        1 calc R U . . .
C63  C  0.52692(19) 0.42991(17)  0.46146(9)  0.0630(8)  Uani 1        1 d    . . . . .
H63  H  0.510468    0.481393     0.455824    0.076      Uiso 1        1 calc R U . . .
C64  C  0.5868(2)   0.4216(3)    0.47839(12) 0.0853(12) Uani 1        1 d    . . . . .
H64  H  0.612514    0.467427     0.483829    0.102      Uiso 1        1 calc R U . . .
C65  C  0.60984(17) 0.3487(3)    0.48751(10) 0.0787(11) Uani 1        1 d    . . . . .
H65  H  0.650982    0.343488     0.499949    0.094      Uiso 1        1 calc R U . . .
C66  C  0.57392(15) 0.28277(18)  0.47881(7)  0.0555(8)  Uani 1        1 d    . . . . .
H66  H  0.590042    0.231503     0.485133    0.067      Uiso 1        1 calc R U . . .

loop_
_atom_site_aniso_label
_atom_site_aniso_U_11
_atom_site_aniso_U_22
_atom_site_aniso_U_33
_atom_site_aniso_U_23
_atom_site_aniso_U_13
_atom_site_aniso_U_12
As1  0.01082(7) 0.01003(7) 0.01249(7) -0.00038(5) -0.00057(5) 0.00081(6)
O1   0.0144(5)  0.0127(5)  0.0162(5)  0.0025(4)   -0.0026(4)  -0.0015(4)
O2   0.0130(5)  0.0118(5)  0.0234(6)  -0.0021(4)  -0.0022(4)  0.0009(4)
N1   0.0134(6)  0.0130(6)  0.0146(6)  0.0010(5)   -0.0028(5)  0.0000(5)
N2   0.0118(6)  0.0107(6)  0.0199(7)  -0.0002(5)  0.0004(5)   0.0001(5)
N3   0.0156(6)  0.0137(6)  0.0143(6)  -0.0016(5)  0.0009(5)   0.0005(5)
N4   0.0191(7)  0.0136(6)  0.0142(6)  -0.0005(5)  -0.0039(5)  -0.0002(5)
C1   0.0134(7)  0.0161(7)  0.0111(7)  -0.0002(5)  0.0001(5)   0.0019(6)
C2   0.0153(7)  0.0139(6)  0.0117(7)  0.0005(5)   0.0004(5)   0.0015(6)
C3   0.0183(8)  0.0199(7)  0.0157(7)  0.0023(6)   -0.0022(6)  -0.0015(6)
C4   0.0190(8)  0.0237(8)  0.0153(7)  0.0017(6)   -0.0049(6)  0.0017(7)
C5   0.0220(8)  0.0202(8)  0.0140(7)  0.0044(6)   0.0003(6)   0.0034(7)
C6   0.0165(7)  0.0156(7)  0.0134(7)  0.0008(5)   0.0030(6)   0.0028(6)
C7   0.0202(8)  0.0161(7)  0.0184(8)  0.0036(6)   0.0030(6)   0.0003(6)
C8   0.0268(9)  0.0170(7)  0.0251(9)  -0.0002(6)  0.0008(7)   -0.0037(7)
C9   0.0211(9)  0.0254(9)  0.0298(10) 0.0052(7)   0.0068(7)   -0.0005(7)
C10  0.0302(10) 0.0210(8)  0.0280(9)  0.0095(7)   0.0007(8)   -0.0012(7)
C11  0.0277(9)  0.0356(9)  0.0233(9)  0.0094(7)   -0.0127(7)  -0.0041(8)
C12A 0.0303(13) 0.0559(17) 0.0325(13) 0.0214(12)  -0.0125(10) -0.0036(12)
C12B 0.035(8)   0.062(7)   0.060(11)  -0.016(8)   -0.030(7)   0.013(6)
C13A 0.078(2)   0.0476(14) 0.0443(17) -0.0037(12) -0.0414(17) -0.0030(15)
C13B 0.033(8)   0.071(13)  0.025(3)   0.017(5)    -0.014(4)   -0.005(8)
C14A 0.0224(11) 0.084(2)   0.0359(14) 0.0226(14)  -0.0105(9)  -0.0055(13)
C14B 0.042(8)   0.047(4)   0.034(9)   0.020(6)    -0.031(7)   -0.017(5)
C15  0.0145(7)  0.0128(7)  0.0142(7)  0.0000(5)   0.0011(6)   -0.0016(6)
C16  0.0134(7)  0.0137(7)  0.0154(7)  -0.0002(5)  0.0005(6)   -0.0014(6)
C17  0.0148(7)  0.0144(7)  0.0259(9)  0.0017(6)   0.0020(6)   -0.0010(6)
C18  0.0213(8)  0.0143(7)  0.0315(10) 0.0005(7)   0.0010(7)   -0.0026(7)
C19  0.0186(8)  0.0193(8)  0.0295(9)  -0.0006(7)  -0.0032(7)  -0.0063(7)
C20  0.0157(8)  0.0194(8)  0.0210(8)  0.0013(6)   -0.0025(6)  -0.0014(6)
C21  0.0118(7)  0.0146(7)  0.0145(7)  0.0007(5)   -0.0002(6)  0.0010(6)
C22  0.0149(7)  0.0118(7)  0.0193(8)  0.0008(5)   -0.0006(6)  -0.0005(6)
C23  0.0149(7)  0.0145(7)  0.0228(8)  0.0026(6)   0.0006(6)   0.0034(6)
C24  0.0113(7)  0.0182(7)  0.0244(8)  0.0027(6)   0.0005(6)   0.0017(6)
C25  0.0120(7)  0.0160(7)  0.0196(8)  0.0014(6)   -0.0012(6)  -0.0008(6)
C26  0.0144(7)  0.0113(6)  0.0170(7)  -0.0001(5)  -0.0006(6)  0.0020(6)
C27  0.0140(7)  0.0154(7)  0.0313(9)  0.0023(7)   -0.0036(7)  -0.0025(6)
C28  0.0228(9)  0.0201(8)  0.0370(11) 0.0090(7)   -0.0011(8)  -0.0035(7)
C29  0.0131(8)  0.0237(9)  0.0560(13) 0.0049(9)   -0.0003(8)  -0.0038(7)
C30  0.0256(10) 0.0256(9)  0.0374(11) -0.0062(8)  -0.0104(8)  -0.0048(8)
C31  0.0215(8)  0.0142(7)  0.0425(10) 0.0035(7)   0.0079(7)   0.0059(6)
C32A 0.0211(12) 0.0207(13) 0.0396(18) 0.0065(13)  0.0090(12)  0.0080(11)
C32B 0.033(3)   0.019(3)   0.040(3)   0.000(3)    0.012(3)    0.008(3)
C33A 0.0330(16) 0.0213(12) 0.0394(16) 0.0108(11)  0.0150(12)  0.0117(11)
C33B 0.054(4)   0.019(3)   0.040(3)   -0.008(3)   -0.007(3)   0.020(3)
C34A 0.0339(15) 0.0248(13) 0.0417(15) -0.0105(11) 0.0001(12)  0.0094(12)
C34B 0.031(3)   0.017(2)   0.052(4)   -0.005(3)   0.008(3)    0.0002(19)
C35  0.0147(7)  0.0128(6)  0.0127(7)  -0.0015(5)  -0.0002(6)  0.0002(6)
C36  0.0200(8)  0.0207(8)  0.0184(8)  0.0010(6)   0.0002(6)   0.0083(7)
C37  0.0259(9)  0.0284(9)  0.0204(8)  -0.0071(7)  0.0070(7)   0.0016(7)
C38  0.0201(8)  0.0182(7)  0.0146(7)  -0.0029(6)  0.0016(6)   -0.0030(6)
C39  0.0258(9)  0.0165(7)  0.0136(7)  -0.0017(6)  -0.0008(6)  -0.0032(6)
C40  0.0461(12) 0.0312(9)  0.0140(8)  0.0006(7)   -0.0024(8)  0.0004(9)
C41  0.0233(9)  0.0197(8)  0.0207(8)  0.0021(6)   -0.0067(7)  0.0040(7)
S1A  0.022(3)   0.0173(16) 0.040(4)   -0.013(2)   0.021(3)    -0.0084(15)
F1A  0.036(4)   0.029(3)   0.021(2)   -0.0019(18) 0.004(2)    0.006(3)
F2A  0.015(2)   0.029(2)   0.041(3)   -0.004(2)   0.0026(19)  0.0014(16)
F3A  0.048(6)   0.019(2)   0.045(4)   -0.018(2)   0.028(4)    -0.021(3)
O3A  0.025(3)   0.015(3)   0.020(4)   -0.003(2)   0.000(2)    -0.006(2)
O4A  0.025(3)   0.080(8)   0.058(7)   -0.036(4)   -0.014(4)   0.017(4)
O5A  0.064(6)   0.020(2)   0.035(4)   0.003(3)    0.036(3)    -0.010(4)
C42A 0.014(3)   0.017(2)   0.022(3)   -0.0023(19) 0.004(2)    -0.0068(19)
S1B  0.039(3)   0.024(3)   0.032(2)   0.001(2)    0.016(2)    0.000(2)
F1B  0.077(5)   0.031(3)   0.093(7)   -0.010(4)   0.065(5)    0.002(4)
F2B  0.048(5)   0.053(4)   0.057(4)   0.013(4)    0.024(4)    0.029(4)
F3B  0.103(6)   0.078(5)   0.108(6)   -0.061(5)   -0.055(5)   0.022(4)
O3B  0.059(6)   0.127(10)  0.174(12)  -0.114(9)   -0.044(5)   -0.002(5)
O4B  0.076(6)   0.026(4)   0.072(5)   0.017(4)    0.031(4)    0.018(4)
O5B  0.066(5)   0.045(4)   0.115(9)   0.037(5)    0.072(6)    0.021(4)
C42B 0.035(4)   0.023(3)   0.025(3)   -0.012(2)   0.010(2)    0.006(2)
S1C  0.0249(16) 0.0245(17) 0.0271(15) -0.0044(12) 0.0062(12)  0.0008(12)
F1C  0.039(4)   0.123(6)   0.088(5)   -0.063(4)   -0.013(3)   0.031(3)
F2C  0.109(8)   0.041(3)   0.083(7)   -0.041(3)   0.050(6)    -0.040(4)
F3C  0.100(8)   0.090(5)   0.024(2)   -0.003(3)   -0.001(3)   0.013(5)
O3C  0.074(5)   0.031(2)   0.027(2)   -0.0032(18) 0.003(2)    0.010(3)
O4C  0.082(7)   0.031(3)   0.071(7)   -0.012(3)   0.040(5)    -0.020(4)
O5C  0.022(2)   0.127(9)   0.084(7)   -0.054(5)   -0.010(3)   0.006(3)
C42C 0.033(4)   0.027(3)   0.030(3)   -0.006(2)   0.000(2)    -0.007(2)
C43  0.0611(18) 0.0546(17) 0.075(2)   -0.0431(16) -0.0135(16) 0.0171(15)
C44  0.070(2)   0.0382(13) 0.0677(19) -0.0122(13) -0.0141(16) 0.0107(13)
C45  0.0507(15) 0.0536(15) 0.0429(14) -0.0129(12) -0.0080(12) 0.0056(13)
C46  0.0419(14) 0.0606(17) 0.0515(16) -0.0097(13) 0.0082(12)  0.0001(13)
C47  0.0611(18) 0.0612(17) 0.0496(16) -0.0061(13) 0.0201(14)  0.0123(15)
C48  0.071(2)   0.071(2)   0.0427(15) -0.0162(14) 0.0058(14)  0.0330(17)
C49  0.0364(11) 0.0291(10) 0.0241(9)  0.0013(7)   0.0076(8)   -0.0012(9)
C50  0.0294(10) 0.0211(8)  0.0329(10) -0.0008(7)  0.0039(8)   0.0011(8)
C51  0.0296(10) 0.0290(9)  0.0282(10) -0.0016(8)  -0.0013(8)  0.0053(8)
C52  0.0285(10) 0.0320(10) 0.0301(10) 0.0105(8)   0.0012(8)   0.0059(8)
C53  0.0243(9)  0.0223(9)  0.0414(11) 0.0056(8)   0.0010(8)   0.0018(7)
C54  0.0292(10) 0.0273(9)  0.0296(10) -0.0043(8)  0.0012(8)   0.0016(8)
C55  0.0369(13) 0.0590(16) 0.0417(13) 0.0006(11)  0.0011(10)  -0.0145(12)
C56  0.0275(11) 0.0418(13) 0.0610(16) -0.0186(11) 0.0101(10)  -0.0082(10)
C57  0.0300(12) 0.0430(13) 0.0620(17) -0.0053(12) -0.0116(11) 0.0031(10)
C58  0.0438(14) 0.0743(19) 0.0383(13) -0.0144(13) -0.0150(11) 0.0025(14)
C59  0.0369(13) 0.0609(16) 0.0478(14) -0.0272(12) -0.0053(11) 0.0063(12)
C60  0.0296(12) 0.0476(14) 0.0632(17) -0.0008(12) -0.0095(11) 0.0024(10)
C61  0.0472(14) 0.0336(11) 0.0415(13) -0.0085(9)  0.0047(11)  0.0034(10)
C62  0.0404(12) 0.0483(13) 0.0254(10) 0.0026(9)   0.0093(9)   0.0067(10)
C63  0.094(3)   0.0380(14) 0.0575(18) 0.0024(12)  0.0073(17)  0.0039(15)
C64  0.079(3)   0.084(3)   0.093(3)   -0.032(2)   -0.009(2)   -0.030(2)
C65  0.0506(18) 0.110(3)   0.076(2)   -0.042(2)   -0.0195(16) 0.018(2)
C66  0.0696(19) 0.0575(16) 0.0393(13) -0.0148(12) -0.0018(13) 0.0327(15)

loop_
_geom_bond_atom_site_label_1
_geom_bond_atom_site_label_2
_geom_bond_distance
_geom_bond_site_symmetry_2
_geom_bond_publ_flag
As1  O1   1.8047(11) . ?
As1  O2   1.8147(11) . ?
As1  N1   1.8576(13) . ?
As1  N2   1.8471(13) . ?
As1  C35  1.9369(15) . ?
O1   C1   1.3858(18) . ?
O2   C26  1.3845(18) . ?
N1   C2   1.405(2)   . ?
N1   C15  1.412(2)   . ?
N2   C16  1.408(2)   . ?
N2   C21  1.407(2)   . ?
N3   C35  1.348(2)   . ?
N3   C36  1.467(2)   . ?
N3   C38  1.379(2)   . ?
N4   C35  1.344(2)   . ?
N4   C39  1.378(2)   . ?
N4   C41  1.469(2)   . ?
C1   C2   1.401(2)   . ?
C1   C6   1.397(2)   . ?
C2   C3   1.390(2)   . ?
C3   H3   0.9500     . ?
C3   C4   1.396(2)   . ?
C4   C5   1.395(2)   . ?
C4   C11  1.534(2)   . ?
C5   H5   0.9500     . ?
C5   C6   1.403(2)   . ?
C6   C7   1.535(2)   . ?
C7   C8   1.538(2)   . ?
C7   C9   1.539(2)   . ?
C7   C10  1.540(2)   . ?
C8   H8A  0.9800     . ?
C8   H8B  0.9800     . ?
C8   H8C  0.9800     . ?
C9   H9A  0.9800     . ?
C9   H9B  0.9800     . ?
C9   H9C  0.9800     . ?
C10  H10A 0.9800     . ?
C10  H10B 0.9800     . ?
C10  H10C 0.9800     . ?
C11  C12A 1.531(3)   . ?
C11  C12B 1.563(15)  . ?
C11  C13A 1.531(4)   . ?
C11  C13B 1.502(14)  . ?
C11  C14A 1.527(3)   . ?
C11  C14B 1.532(14)  . ?
C12A H12A 0.9800     . ?
C12A H12B 0.9800     . ?
C12A H12C 0.9800     . ?
C12B H12D 0.9800     . ?
C12B H12E 0.9800     . ?
C12B H12F 0.9800     . ?
C13A H13A 0.9800     . ?
C13A H13B 0.9800     . ?
C13A H13C 0.9800     . ?
C13B H13D 0.9800     . ?
C13B H13E 0.9800     . ?
C13B H13F 0.9800     . ?
C14A H14A 0.9800     . ?
C14A H14B 0.9800     . ?
C14A H14C 0.9800     . ?
C14B H14D 0.9800     . ?
C14B H14E 0.9800     . ?
C14B H14F 0.9800     . ?
C15  C16  1.410(2)   . ?
C15  C20  1.389(2)   . ?
C16  C17  1.393(2)   . ?
C17  H17  0.9500     . ?
C17  C18  1.388(2)   . ?
C18  H18  0.9500     . ?
C18  C19  1.382(3)   . ?
C19  H19  0.9500     . ?
C19  C20  1.394(2)   . ?
C20  H20  0.9500     . ?
C21  C22  1.389(2)   . ?
C21  C26  1.402(2)   . ?
C22  H22  0.9500     . ?
C22  C23  1.397(2)   . ?
C23  C24  1.393(2)   . ?
C23  C31  1.535(2)   . ?
C24  H24  0.9500     . ?
C24  C25  1.403(2)   . ?
C25  C26  1.395(2)   . ?
C25  C27  1.536(2)   . ?
C27  C28  1.534(2)   . ?
C27  C29  1.542(2)   . ?
C27  C30  1.532(3)   . ?
C28  H28A 0.9800     . ?
C28  H28B 0.9800     . ?
C28  H28C 0.9800     . ?
C29  H29A 0.9800     . ?
C29  H29B 0.9800     . ?
C29  H29C 0.9800     . ?
C30  H30A 0.9800     . ?
C30  H30B 0.9800     . ?
C30  H30C 0.9800     . ?
C31  C32A 1.520(3)   . ?
C31  C32B 1.386(7)   . ?
C31  C33A 1.475(3)   . ?
C31  C33B 1.733(7)   . ?
C31  C34A 1.620(4)   . ?
C31  C34B 1.474(6)   . ?
C32A H32A 0.9800     . ?
C32A H32B 0.9800     . ?
C32A H32C 0.9800     . ?
C32B H32D 0.9800     . ?
C32B H32E 0.9800     . ?
C32B H32F 0.9800     . ?
C33A H33A 0.9800     . ?
C33A H33B 0.9800     . ?
C33A H33C 0.9800     . ?
C33B H33D 0.9800     . ?
C33B H33E 0.9800     . ?
C33B H33F 0.9800     . ?
C34A H34A 0.9800     . ?
C34A H34B 0.9800     . ?
C34A H34C 0.9800     . ?
C34B H34D 0.9800     . ?
C34B H34E 0.9800     . ?
C34B H34F 0.9800     . ?
C36  H36A 0.9800     . ?
C36  H36B 0.9800     . ?
C36  H36C 0.9800     . ?
C37  H37A 0.9800     . ?
C37  H37B 0.9800     . ?
C37  H37C 0.9800     . ?
C37  C38  1.488(2)   . ?
C38  C39  1.365(2)   . ?
C39  C40  1.488(2)   . ?
C40  H40A 0.9800     . ?
C40  H40B 0.9800     . ?
C40  H40C 0.9800     . ?
C41  H41A 0.9800     . ?
C41  H41B 0.9800     . ?
C41  H41C 0.9800     . ?
S1A  O3A  1.450(11)  . ?
S1A  O4A  1.451(11)  . ?
S1A  O5A  1.416(11)  . ?
S1A  C42A 1.833(9)   . ?
F1A  C42A 1.375(9)   . ?
F2A  C42A 1.340(8)   . ?
F3A  C42A 1.311(10)  . ?
S1B  O3B  1.410(10)  . ?
S1B  O4B  1.429(10)  . ?
S1B  O5B  1.416(10)  . ?
S1B  C42B 1.833(10)  . ?
F1B  C42B 1.355(11)  . ?
F2B  C42B 1.325(11)  . ?
F3B  C42B 1.258(11)  . ?
S1C  O3C  1.442(7)   . ?
S1C  O4C  1.395(10)  . ?
S1C  O5C  1.395(9)   . ?
S1C  C42C 1.817(9)   . ?
F1C  C42C 1.324(8)   . ?
F2C  C42C 1.316(9)   . ?
F3C  C42C 1.267(10)  . ?
C43  H43  0.9500     . ?
C43  C44  1.420(4)   . ?
C43  C48  1.368(5)   . ?
C44  H44  0.9500     . ?
C44  C45  1.375(4)   . ?
C45  H45  0.9500     . ?
C45  C46  1.386(4)   . ?
C46  H46  0.9500     . ?
C46  C47  1.375(4)   . ?
C47  H47  0.9500     . ?
C47  C48  1.361(5)   . ?
C48  H48  0.9500     . ?
C49  H49  0.9500     . ?
C49  C50  1.383(3)   . ?
C49  C54  1.392(3)   . ?
C50  H50  0.9500     . ?
C50  C51  1.385(3)   . ?
C51  H51  0.9500     . ?
C51  C52  1.388(3)   . ?
C52  H52  0.9500     . ?
C52  C53  1.382(3)   . ?
C53  H53  0.9500     . ?
C53  C54  1.381(3)   . ?
C54  H54  0.9500     . ?
C55  H55  0.9500     . ?
C55  C56  1.374(4)   . ?
C55  C60  1.392(4)   . ?
C56  H56  0.9500     . ?
C56  C57  1.376(4)   . ?
C57  H57  0.9500     . ?
C57  C58  1.375(4)   . ?
C58  H58  0.9500     . ?
C58  C59  1.376(4)   . ?
C59  H59  0.9500     . ?
C59  C60  1.371(4)   . ?
C60  H60  0.9500     . ?
C61  H61  0.9500     . ?
C61  C62  1.351(3)   . ?
C61  C66  1.383(4)   . ?
C62  H62  0.9500     . ?
C62  C63  1.378(4)   . ?
C63  H63  0.9500     . ?
C63  C64  1.364(5)   . ?
C64  H64  0.9500     . ?
C64  C65  1.353(6)   . ?
C65  H65  0.9500     . ?
C65  C66  1.362(5)   . ?
C66  H66  0.9500     . ?

loop_
_geom_angle_atom_site_label_1
_geom_angle_atom_site_label_2
_geom_angle_atom_site_label_3
_geom_angle
_geom_angle_site_symmetry_1
_geom_angle_site_symmetry_3
_geom_angle_publ_flag
O1   As1  O2   88.16(5)   . . ?
O1   As1  N1   87.28(5)   . . ?
O1   As1  N2   151.10(6)  . . ?
O1   As1  C35  103.82(6)  . . ?
O2   As1  N1   158.90(6)  . . ?
O2   As1  N2   86.71(5)   . . ?
O2   As1  C35  98.36(6)   . . ?
N1   As1  C35  102.73(6)  . . ?
N2   As1  N1   87.39(6)   . . ?
N2   As1  C35  105.05(6)  . . ?
C1   O1   As1  112.80(9)  . . ?
C26  O2   As1  111.88(9)  . . ?
C2   N1   As1  111.85(10) . . ?
C2   N1   C15  128.15(13) . . ?
C15  N1   As1  111.85(10) . . ?
C16  N2   As1  112.27(10) . . ?
C21  N2   As1  111.79(10) . . ?
C21  N2   C16  127.62(13) . . ?
C35  N3   C36  127.49(13) . . ?
C35  N3   C38  109.34(13) . . ?
C38  N3   C36  123.08(14) . . ?
C35  N4   C39  109.38(13) . . ?
C35  N4   C41  127.89(14) . . ?
C39  N4   C41  122.72(14) . . ?
O1   C1   C2   115.25(13) . . ?
O1   C1   C6   122.53(14) . . ?
C6   C1   C2   122.18(15) . . ?
C1   C2   N1   112.39(14) . . ?
C3   C2   N1   127.53(15) . . ?
C3   C2   C1   120.07(14) . . ?
C2   C3   H3   120.1      . . ?
C2   C3   C4   119.80(15) . . ?
C4   C3   H3   120.1      . . ?
C3   C4   C11  118.80(16) . . ?
C5   C4   C3   118.47(15) . . ?
C5   C4   C11  122.69(15) . . ?
C4   C5   H5   118.1      . . ?
C4   C5   C6   123.76(15) . . ?
C6   C5   H5   118.1      . . ?
C1   C6   C5   115.68(15) . . ?
C1   C6   C7   122.29(15) . . ?
C5   C6   C7   122.02(14) . . ?
C6   C7   C8   111.25(13) . . ?
C6   C7   C9   108.92(14) . . ?
C6   C7   C10  111.80(14) . . ?
C8   C7   C9   109.30(15) . . ?
C8   C7   C10  107.46(14) . . ?
C9   C7   C10  108.03(14) . . ?
C7   C8   H8A  109.5      . . ?
C7   C8   H8B  109.5      . . ?
C7   C8   H8C  109.5      . . ?
H8A  C8   H8B  109.5      . . ?
H8A  C8   H8C  109.5      . . ?
H8B  C8   H8C  109.5      . . ?
C7   C9   H9A  109.5      . . ?
C7   C9   H9B  109.5      . . ?
C7   C9   H9C  109.5      . . ?
H9A  C9   H9B  109.5      . . ?
H9A  C9   H9C  109.5      . . ?
H9B  C9   H9C  109.5      . . ?
C7   C10  H10A 109.5      . . ?
C7   C10  H10B 109.5      . . ?
C7   C10  H10C 109.5      . . ?
H10A C10  H10B 109.5      . . ?
H10A C10  H10C 109.5      . . ?
H10B C10  H10C 109.5      . . ?
C4   C11  C12B 107.0(7)   . . ?
C12A C11  C4   112.31(17) . . ?
C12A C11  C13A 106.8(2)   . . ?
C13A C11  C4   109.38(18) . . ?
C13B C11  C4   110.7(7)   . . ?
C13B C11  C12B 109.8(14)  . . ?
C13B C11  C14B 109.3(12)  . . ?
C14A C11  C4   108.95(17) . . ?
C14A C11  C12A 109.2(2)   . . ?
C14A C11  C13A 110.2(2)   . . ?
C14B C11  C4   114.8(6)   . . ?
C14B C11  C12B 105.0(13)  . . ?
C11  C12A H12A 109.5      . . ?
C11  C12A H12B 109.5      . . ?
C11  C12A H12C 109.5      . . ?
H12A C12A H12B 109.5      . . ?
H12A C12A H12C 109.5      . . ?
H12B C12A H12C 109.5      . . ?
C11  C12B H12D 109.5      . . ?
C11  C12B H12E 109.5      . . ?
C11  C12B H12F 109.5      . . ?
H12D C12B H12E 109.5      . . ?
H12D C12B H12F 109.5      . . ?
H12E C12B H12F 109.5      . . ?
C11  C13A H13A 109.5      . . ?
C11  C13A H13B 109.5      . . ?
C11  C13A H13C 109.5      . . ?
H13A C13A H13B 109.5      . . ?
H13A C13A H13C 109.5      . . ?
H13B C13A H13C 109.5      . . ?
C11  C13B H13D 109.5      . . ?
C11  C13B H13E 109.5      . . ?
C11  C13B H13F 109.5      . . ?
H13D C13B H13E 109.5      . . ?
H13D C13B H13F 109.5      . . ?
H13E C13B H13F 109.5      . . ?
C11  C14A H14A 109.5      . . ?
C11  C14A H14B 109.5      . . ?
C11  C14A H14C 109.5      . . ?
H14A C14A H14B 109.5      . . ?
H14A C14A H14C 109.5      . . ?
H14B C14A H14C 109.5      . . ?
C11  C14B H14D 109.5      . . ?
C11  C14B H14E 109.5      . . ?
C11  C14B H14F 109.5      . . ?
H14D C14B H14E 109.5      . . ?
H14D C14B H14F 109.5      . . ?
H14E C14B H14F 109.5      . . ?
C16  C15  N1   113.97(14) . . ?
C20  C15  N1   126.49(15) . . ?
C20  C15  C16  119.48(14) . . ?
N2   C16  C15  114.13(13) . . ?
C17  C16  N2   125.26(15) . . ?
C17  C16  C15  120.50(15) . . ?
C16  C17  H17  120.4      . . ?
C18  C17  C16  119.19(16) . . ?
C18  C17  H17  120.4      . . ?
C17  C18  H18  119.8      . . ?
C19  C18  C17  120.44(16) . . ?
C19  C18  H18  119.8      . . ?
C18  C19  H19  119.6      . . ?
C18  C19  C20  120.87(16) . . ?
C20  C19  H19  119.6      . . ?
C15  C20  C19  119.44(16) . . ?
C15  C20  H20  120.3      . . ?
C19  C20  H20  120.3      . . ?
C22  C21  N2   127.84(14) . . ?
C22  C21  C26  120.28(14) . . ?
C26  C21  N2   111.77(13) . . ?
C21  C22  H22  120.3      . . ?
C21  C22  C23  119.39(15) . . ?
C23  C22  H22  120.3      . . ?
C22  C23  C31  119.17(15) . . ?
C24  C23  C22  118.82(15) . . ?
C24  C23  C31  122.01(15) . . ?
C23  C24  H24  118.2      . . ?
C23  C24  C25  123.67(15) . . ?
C25  C24  H24  118.2      . . ?
C24  C25  C27  122.98(14) . . ?
C26  C25  C24  115.66(14) . . ?
C26  C25  C27  121.35(14) . . ?
O2   C26  C21  115.20(13) . . ?
O2   C26  C25  122.58(14) . . ?
C25  C26  C21  122.15(14) . . ?
C25  C27  C29  110.81(14) . . ?
C28  C27  C25  109.63(14) . . ?
C28  C27  C29  107.93(15) . . ?
C30  C27  C25  109.80(15) . . ?
C30  C27  C28  109.93(15) . . ?
C30  C27  C29  108.71(15) . . ?
C27  C28  H28A 109.5      . . ?
C27  C28  H28B 109.5      . . ?
C27  C28  H28C 109.5      . . ?
H28A C28  H28B 109.5      . . ?
H28A C28  H28C 109.5      . . ?
H28B C28  H28C 109.5      . . ?
C27  C29  H29A 109.5      . . ?
C27  C29  H29B 109.5      . . ?
C27  C29  H29C 109.5      . . ?
H29A C29  H29B 109.5      . . ?
H29A C29  H29C 109.5      . . ?
H29B C29  H29C 109.5      . . ?
C27  C30  H30A 109.5      . . ?
C27  C30  H30B 109.5      . . ?
C27  C30  H30C 109.5      . . ?
H30A C30  H30B 109.5      . . ?
H30A C30  H30C 109.5      . . ?
H30B C30  H30C 109.5      . . ?
C23  C31  C33B 99.8(2)    . . ?
C23  C31  C34A 107.22(17) . . ?
C32A C31  C23  113.80(18) . . ?
C32A C31  C34A 103.0(2)   . . ?
C32B C31  C23  113.3(3)   . . ?
C32B C31  C33B 105.3(5)   . . ?
C32B C31  C34B 119.6(5)   . . ?
C33A C31  C23  111.80(18) . . ?
C33A C31  C32A 112.8(2)   . . ?
C33A C31  C34A 107.4(2)   . . ?
C34B C31  C23  114.9(3)   . . ?
C34B C31  C33B 100.2(4)   . . ?
C31  C32A H32A 109.5      . . ?
C31  C32A H32B 109.5      . . ?
C31  C32A H32C 109.5      . . ?
H32A C32A H32B 109.5      . . ?
H32A C32A H32C 109.5      . . ?
H32B C32A H32C 109.5      . . ?
C31  C32B H32D 109.5      . . ?
C31  C32B H32E 109.5      . . ?
C31  C32B H32F 109.5      . . ?
H32D C32B H32E 109.5      . . ?
H32D C32B H32F 109.5      . . ?
H32E C32B H32F 109.5      . . ?
C31  C33A H33A 109.5      . . ?
C31  C33A H33B 109.5      . . ?
C31  C33A H33C 109.5      . . ?
H33A C33A H33B 109.5      . . ?
H33A C33A H33C 109.5      . . ?
H33B C33A H33C 109.5      . . ?
C31  C33B H33D 109.5      . . ?
C31  C33B H33E 109.5      . . ?
C31  C33B H33F 109.5      . . ?
H33D C33B H33E 109.5      . . ?
H33D C33B H33F 109.5      . . ?
H33E C33B H33F 109.5      . . ?
C31  C34A H34A 109.5      . . ?
C31  C34A H34B 109.5      . . ?
C31  C34A H34C 109.5      . . ?
H34A C34A H34B 109.5      . . ?
H34A C34A H34C 109.5      . . ?
H34B C34A H34C 109.5      . . ?
C31  C34B H34D 109.5      . . ?
C31  C34B H34E 109.5      . . ?
C31  C34B H34F 109.5      . . ?
H34D C34B H34E 109.5      . . ?
H34D C34B H34F 109.5      . . ?
H34E C34B H34F 109.5      . . ?
N3   C35  As1  126.54(12) . . ?
N4   C35  As1  125.59(12) . . ?
N4   C35  N3   107.35(13) . . ?
N3   C36  H36A 109.5      . . ?
N3   C36  H36B 109.5      . . ?
N3   C36  H36C 109.5      . . ?
H36A C36  H36B 109.5      . . ?
H36A C36  H36C 109.5      . . ?
H36B C36  H36C 109.5      . . ?
H37A C37  H37B 109.5      . . ?
H37A C37  H37C 109.5      . . ?
H37B C37  H37C 109.5      . . ?
C38  C37  H37A 109.5      . . ?
C38  C37  H37B 109.5      . . ?
C38  C37  H37C 109.5      . . ?
N3   C38  C37  122.51(15) . . ?
C39  C38  N3   106.86(14) . . ?
C39  C38  C37  130.63(16) . . ?
N4   C39  C40  122.53(16) . . ?
C38  C39  N4   107.06(14) . . ?
C38  C39  C40  130.41(17) . . ?
C39  C40  H40A 109.5      . . ?
C39  C40  H40B 109.5      . . ?
C39  C40  H40C 109.5      . . ?
H40A C40  H40B 109.5      . . ?
H40A C40  H40C 109.5      . . ?
H40B C40  H40C 109.5      . . ?
N4   C41  H41A 109.5      . . ?
N4   C41  H41B 109.5      . . ?
N4   C41  H41C 109.5      . . ?
H41A C41  H41B 109.5      . . ?
H41A C41  H41C 109.5      . . ?
H41B C41  H41C 109.5      . . ?
O3A  S1A  O4A  110.0(8)   . . ?
O3A  S1A  C42A 101.4(8)   . . ?
O4A  S1A  C42A 109.6(8)   . . ?
O5A  S1A  O3A  118.2(9)   . . ?
O5A  S1A  O4A  115.1(8)   . . ?
O5A  S1A  C42A 100.8(7)   . . ?
F1A  C42A S1A  105.1(7)   . . ?
F2A  C42A S1A  115.1(7)   . . ?
F2A  C42A F1A  105.3(8)   . . ?
F3A  C42A S1A  114.1(8)   . . ?
F3A  C42A F1A  111.8(9)   . . ?
F3A  C42A F2A  105.2(8)   . . ?
O3B  S1B  O4B  113.1(10)  . . ?
O3B  S1B  O5B  122.6(12)  . . ?
O3B  S1B  C42B 101.9(7)   . . ?
O4B  S1B  C42B 103.1(7)   . . ?
O5B  S1B  O4B  111.1(8)   . . ?
O5B  S1B  C42B 101.8(7)   . . ?
F1B  C42B S1B  108.6(7)   . . ?
F2B  C42B S1B  111.6(8)   . . ?
F2B  C42B F1B  106.6(9)   . . ?
F3B  C42B S1B  115.6(8)   . . ?
F3B  C42B F1B  106.3(11)  . . ?
F3B  C42B F2B  107.7(10)  . . ?
O3C  S1C  C42C 107.5(6)   . . ?
O4C  S1C  O3C  110.2(8)   . . ?
O4C  S1C  O5C  118.7(8)   . . ?
O4C  S1C  C42C 103.4(8)   . . ?
O5C  S1C  O3C  116.0(7)   . . ?
O5C  S1C  C42C 98.7(6)    . . ?
F1C  C42C S1C  108.1(7)   . . ?
F2C  C42C S1C  113.1(9)   . . ?
F2C  C42C F1C  106.2(9)   . . ?
F3C  C42C S1C  119.3(9)   . . ?
F3C  C42C F1C  109.3(9)   . . ?
F3C  C42C F2C  100.0(10)  . . ?
C44  C43  H43  120.7      . . ?
C48  C43  H43  120.7      . . ?
C48  C43  C44  118.6(3)   . . ?
C43  C44  H44  120.5      . . ?
C45  C44  C43  119.0(3)   . . ?
C45  C44  H44  120.5      . . ?
C44  C45  H45  119.9      . . ?
C44  C45  C46  120.2(3)   . . ?
C46  C45  H45  119.9      . . ?
C45  C46  H46  119.6      . . ?
C47  C46  C45  120.7(3)   . . ?
C47  C46  H46  119.6      . . ?
C46  C47  H47  120.5      . . ?
C48  C47  C46  119.0(3)   . . ?
C48  C47  H47  120.5      . . ?
C43  C48  H48  118.8      . . ?
C47  C48  C43  122.4(3)   . . ?
C47  C48  H48  118.8      . . ?
C50  C49  H49  120.0      . . ?
C50  C49  C54  120.07(19) . . ?
C54  C49  H49  120.0      . . ?
C49  C50  H50  120.0      . . ?
C49  C50  C51  119.98(18) . . ?
C51  C50  H50  120.0      . . ?
C50  C51  H51  120.1      . . ?
C50  C51  C52  119.83(19) . . ?
C52  C51  H51  120.1      . . ?
C51  C52  H52  119.9      . . ?
C53  C52  C51  120.14(19) . . ?
C53  C52  H52  119.9      . . ?
C52  C53  H53  119.9      . . ?
C54  C53  C52  120.16(19) . . ?
C54  C53  H53  119.9      . . ?
C49  C54  H54  120.1      . . ?
C53  C54  C49  119.82(19) . . ?
C53  C54  H54  120.1      . . ?
C56  C55  H55  120.1      . . ?
C56  C55  C60  119.9(2)   . . ?
C60  C55  H55  120.1      . . ?
C55  C56  H56  120.0      . . ?
C55  C56  C57  119.9(2)   . . ?
C57  C56  H56  120.0      . . ?
C56  C57  H57  119.9      . . ?
C58  C57  C56  120.1(2)   . . ?
C58  C57  H57  119.9      . . ?
C57  C58  H58  119.9      . . ?
C57  C58  C59  120.3(3)   . . ?
C59  C58  H58  119.9      . . ?
C58  C59  H59  120.0      . . ?
C60  C59  C58  120.0(2)   . . ?
C60  C59  H59  120.0      . . ?
C55  C60  H60  120.1      . . ?
C59  C60  C55  119.9(2)   . . ?
C59  C60  H60  120.1      . . ?
C62  C61  H61  120.0      . . ?
C62  C61  C66  120.1(2)   . . ?
C66  C61  H61  120.0      . . ?
C61  C62  H62  120.2      . . ?
C61  C62  C63  119.6(3)   . . ?
C63  C62  H62  120.2      . . ?
C62  C63  H63  120.0      . . ?
C64  C63  C62  120.0(3)   . . ?
C64  C63  H63  120.0      . . ?
C63  C64  H64  119.7      . . ?
C65  C64  C63  120.5(3)   . . ?
C65  C64  H64  119.7      . . ?
C64  C65  H65  120.1      . . ?
C64  C65  C66  119.9(3)   . . ?
C66  C65  H65  120.1      . . ?
C61  C66  H66  120.0      . . ?
C65  C66  C61  119.9(3)   . . ?
C65  C66  H66  120.0      . . ?

loop_
_geom_torsion_atom_site_label_1
_geom_torsion_atom_site_label_2
_geom_torsion_atom_site_label_3
_geom_torsion_atom_site_label_4
_geom_torsion
_geom_torsion_site_symmetry_1
_geom_torsion_site_symmetry_2
_geom_torsion_site_symmetry_3
_geom_torsion_site_symmetry_4
_geom_torsion_publ_flag
As1 O1  C1   C2   -4.89(17)   . . . . ?
As1 O1  C1   C6   172.92(12)  . . . . ?
As1 O2  C26  C21  11.46(17)   . . . . ?
As1 O2  C26  C25  -165.43(13) . . . . ?
As1 N1  C2   C1   4.33(16)    . . . . ?
As1 N1  C2   C3   -175.27(14) . . . . ?
As1 N1  C15  C16  4.29(17)    . . . . ?
As1 N1  C15  C20  -172.63(14) . . . . ?
As1 N2  C16  C15  -4.56(17)   . . . . ?
As1 N2  C16  C17  171.59(14)  . . . . ?
As1 N2  C21  C22  164.81(14)  . . . . ?
As1 N2  C21  C26  -11.28(17)  . . . . ?
O1  As1 O2   C26  137.21(11)  . . . . ?
O1  As1 N1   C2   -5.75(11)   . . . . ?
O1  As1 N1   C15  -157.13(11) . . . . ?
O1  As1 N2   C16  85.22(15)   . . . . ?
O1  As1 N2   C21  -65.70(16)  . . . . ?
O1  C1  C2   N1   0.26(19)    . . . . ?
O1  C1  C2   C3   179.89(14)  . . . . ?
O1  C1  C6   C5   -178.81(14) . . . . ?
O1  C1  C6   C7   0.0(2)      . . . . ?
O2  As1 O1   C1   -153.50(10) . . . . ?
O2  As1 N1   C2   71.97(19)   . . . . ?
O2  As1 N1   C15  -79.41(19)  . . . . ?
O2  As1 N2   C16  165.38(11)  . . . . ?
O2  As1 N2   C21  14.46(11)   . . . . ?
N1  As1 O1   C1   5.90(10)    . . . . ?
N1  As1 O2   C26  59.65(19)   . . . . ?
N1  As1 N2   C16  5.64(11)    . . . . ?
N1  As1 N2   C21  -145.28(11) . . . . ?
N1  C2  C3   C4   177.95(16)  . . . . ?
N1  C15 C16  N2   0.2(2)      . . . . ?
N1  C15 C16  C17  -176.20(15) . . . . ?
N1  C15 C20  C19  178.48(16)  . . . . ?
N2  As1 O1   C1   -73.71(15)  . . . . ?
N2  As1 O2   C26  -14.35(11)  . . . . ?
N2  As1 N1   C2   145.84(11)  . . . . ?
N2  As1 N1   C15  -5.54(11)   . . . . ?
N2  C16 C17  C18  -178.80(16) . . . . ?
N2  C21 C22  C23  -175.36(16) . . . . ?
N2  C21 C26  O2   0.0(2)      . . . . ?
N2  C21 C26  C25  176.92(15)  . . . . ?
N3  C38 C39  N4   -0.51(18)   . . . . ?
N3  C38 C39  C40  178.49(18)  . . . . ?
C1  C2  C3   C4   -1.6(2)     . . . . ?
C1  C6  C7   C8   53.5(2)     . . . . ?
C1  C6  C7   C9   -67.1(2)    . . . . ?
C1  C6  C7   C10  173.62(15)  . . . . ?
C2  N1  C15  C16  -141.28(16) . . . . ?
C2  N1  C15  C20  41.8(3)     . . . . ?
C2  C1  C6   C5   -1.2(2)     . . . . ?
C2  C1  C6   C7   177.61(15)  . . . . ?
C2  C3  C4   C5   0.4(3)      . . . . ?
C2  C3  C4   C11  178.15(16)  . . . . ?
C3  C4  C5   C6   0.6(3)      . . . . ?
C3  C4  C11  C12A 174.1(2)    . . . . ?
C3  C4  C11  C12B -109.5(12)  . . . . ?
C3  C4  C11  C13A 55.7(3)     . . . . ?
C3  C4  C11  C13B 130.8(11)   . . . . ?
C3  C4  C11  C14A -64.9(3)    . . . . ?
C3  C4  C11  C14B 6.6(11)     . . . . ?
C4  C5  C6   C1   -0.2(2)     . . . . ?
C4  C5  C6   C7   -178.92(16) . . . . ?
C5  C4  C11  C12A -8.2(3)     . . . . ?
C5  C4  C11  C12B 68.2(12)    . . . . ?
C5  C4  C11  C13A -126.6(2)   . . . . ?
C5  C4  C11  C13B -51.5(11)   . . . . ?
C5  C4  C11  C14A 112.8(2)    . . . . ?
C5  C4  C11  C14B -175.7(11)  . . . . ?
C5  C6  C7   C8   -127.85(17) . . . . ?
C5  C6  C7   C9   111.61(18)  . . . . ?
C5  C6  C7   C10  -7.7(2)     . . . . ?
C6  C1  C2   N1   -177.56(14) . . . . ?
C6  C1  C2   C3   2.1(2)      . . . . ?
C11 C4  C5   C6   -177.15(17) . . . . ?
C15 N1  C2   C1   149.90(15)  . . . . ?
C15 N1  C2   C3   -29.7(3)    . . . . ?
C15 C16 C17  C18  -2.9(3)     . . . . ?
C16 N2  C21  C22  19.4(3)     . . . . ?
C16 N2  C21  C26  -156.68(15) . . . . ?
C16 C15 C20  C19  1.7(2)      . . . . ?
C16 C17 C18  C19  2.2(3)      . . . . ?
C17 C18 C19  C20  0.5(3)      . . . . ?
C18 C19 C20  C15  -2.5(3)     . . . . ?
C20 C15 C16  N2   177.31(14)  . . . . ?
C20 C15 C16  C17  1.0(2)      . . . . ?
C21 N2  C16  C15  140.71(16)  . . . . ?
C21 N2  C16  C17  -43.1(3)    . . . . ?
C21 C22 C23  C24  -1.5(2)     . . . . ?
C21 C22 C23  C31  178.05(16)  . . . . ?
C22 C21 C26  O2   -176.41(14) . . . . ?
C22 C21 C26  C25  0.5(2)      . . . . ?
C22 C23 C24  C25  1.7(3)      . . . . ?
C22 C23 C31  C32A -170.8(2)   . . . . ?
C22 C23 C31  C32B -137.9(5)   . . . . ?
C22 C23 C31  C33A 59.9(3)     . . . . ?
C22 C23 C31  C33B 110.6(3)    . . . . ?
C22 C23 C31  C34A -57.6(2)    . . . . ?
C22 C23 C31  C34B 4.5(4)      . . . . ?
C23 C24 C25  C26  -0.8(3)     . . . . ?
C23 C24 C25  C27  178.05(16)  . . . . ?
C24 C23 C31  C32A 8.7(3)      . . . . ?
C24 C23 C31  C32B 41.6(5)     . . . . ?
C24 C23 C31  C33A -120.6(2)   . . . . ?
C24 C23 C31  C33B -69.8(4)    . . . . ?
C24 C23 C31  C34A 121.9(2)    . . . . ?
C24 C23 C31  C34B -176.0(4)   . . . . ?
C24 C25 C26  O2   176.35(15)  . . . . ?
C24 C25 C26  C21  -0.3(2)     . . . . ?
C24 C25 C27  C28  -118.71(18) . . . . ?
C24 C25 C27  C29  0.3(2)      . . . . ?
C24 C25 C27  C30  120.42(18)  . . . . ?
C26 C21 C22  C23  0.4(2)      . . . . ?
C26 C25 C27  C28  60.1(2)     . . . . ?
C26 C25 C27  C29  179.10(16)  . . . . ?
C26 C25 C27  C30  -60.8(2)    . . . . ?
C27 C25 C26  O2   -2.5(2)     . . . . ?
C27 C25 C26  C21  -179.19(15) . . . . ?
C31 C23 C24  C25  -177.81(17) . . . . ?
C35 As1 O1   C1   108.34(11)  . . . . ?
C35 As1 O2   C26  -119.09(11) . . . . ?
C35 As1 N1   C2   -109.31(11) . . . . ?
C35 As1 N1   C15  99.31(11)   . . . . ?
C35 As1 N2   C16  -96.84(11)  . . . . ?
C35 As1 N2   C21  112.24(11)  . . . . ?
C35 N3  C38  C37  -179.51(15) . . . . ?
C35 N3  C38  C39  0.27(18)    . . . . ?
C35 N4  C39  C38  0.58(18)    . . . . ?
C35 N4  C39  C40  -178.52(16) . . . . ?
C36 N3  C35  As1  11.3(2)     . . . . ?
C36 N3  C35  N4   -176.57(15) . . . . ?
C36 N3  C38  C37  -2.7(2)     . . . . ?
C36 N3  C38  C39  177.10(15)  . . . . ?
C37 C38 C39  N4   179.24(17)  . . . . ?
C37 C38 C39  C40  -1.8(3)     . . . . ?
C38 N3  C35  As1  -172.05(12) . . . . ?
C38 N3  C35  N4   0.09(18)    . . . . ?
C39 N4  C35  As1  171.82(12)  . . . . ?
C39 N4  C35  N3   -0.42(18)   . . . . ?
C41 N4  C35  As1  -9.0(2)     . . . . ?
C41 N4  C35  N3   178.80(15)  . . . . ?
C41 N4  C39  C38  -178.68(15) . . . . ?
C41 N4  C39  C40  2.2(2)      . . . . ?
O3A S1A C42A F1A  73.6(9)     . . . . ?
O3A S1A C42A F2A  -41.8(10)   . . . . ?
O3A S1A C42A F3A  -163.5(9)   . . . . ?
O4A S1A C42A F1A  -42.7(10)   . . . . ?
O4A S1A C42A F2A  -158.0(8)   . . . . ?
O4A S1A C42A F3A  80.2(11)    . . . . ?
O5A S1A C42A F1A  -164.4(9)   . . . . ?
O5A S1A C42A F2A  80.2(9)     . . . . ?
O5A S1A C42A F3A  -41.6(11)   . . . . ?
O3B S1B C42B F1B  48.7(13)    . . . . ?
O3B S1B C42B F2B  -68.6(13)   . . . . ?
O3B S1B C42B F3B  168.0(13)   . . . . ?
O4B S1B C42B F1B  -68.8(11)   . . . . ?
O4B S1B C42B F2B  174.0(10)   . . . . ?
O4B S1B C42B F3B  50.5(12)    . . . . ?
O5B S1B C42B F1B  176.0(11)   . . . . ?
O5B S1B C42B F2B  58.8(12)    . . . . ?
O5B S1B C42B F3B  -64.7(13)   . . . . ?
O3C S1C C42C F1C  52.8(10)    . . . . ?
O3C S1C C42C F2C  -64.5(10)   . . . . ?
O3C S1C C42C F3C  178.4(9)    . . . . ?
O4C S1C C42C F1C  -63.9(11)   . . . . ?
O4C S1C C42C F2C  178.9(10)   . . . . ?
O4C S1C C42C F3C  61.8(12)    . . . . ?
O5C S1C C42C F1C  173.7(9)    . . . . ?
O5C S1C C42C F2C  56.4(10)    . . . . ?
O5C S1C C42C F3C  -60.7(11)   . . . . ?
C43 C44 C45  C46  0.4(4)      . . . . ?
C44 C43 C48  C47  -0.5(4)     . . . . ?
C44 C45 C46  C47  0.5(4)      . . . . ?
C45 C46 C47  C48  -1.4(4)     . . . . ?
C46 C47 C48  C43  1.5(4)      . . . . ?
C48 C43 C44  C45  -0.4(4)     . . . . ?
C49 C50 C51  C52  0.5(3)      . . . . ?
C50 C49 C54  C53  -0.5(3)     . . . . ?
C50 C51 C52  C53  -0.3(3)     . . . . ?
C51 C52 C53  C54  -0.2(3)     . . . . ?
C52 C53 C54  C49  0.7(3)      . . . . ?
C54 C49 C50  C51  0.0(3)      . . . . ?
C55 C56 C57  C58  -1.4(4)     . . . . ?
C56 C55 C60  C59  1.1(4)      . . . . ?
C56 C57 C58  C59  0.4(4)      . . . . ?
C57 C58 C59  C60  1.4(4)      . . . . ?
C58 C59 C60  C55  -2.1(4)     . . . . ?
C60 C55 C56  C57  0.6(4)      . . . . ?
C61 C62 C63  C64  0.2(4)      . . . . ?
C62 C61 C66  C65  -1.5(4)     . . . . ?
C62 C63 C64  C65  -1.9(6)     . . . . ?
C63 C64 C65  C66  1.9(6)      . . . . ?
C64 C65 C66  C61  -0.1(5)     . . . . ?
C66 C61 C62  C63  1.5(4)      . . . . ?

_shelx_res_file
;
TITL mo_2371_sk_0m_a.res in Pbca
    mo_2371_sk_0m.res
    created by SHELXL-2018/3 at 10:14:18 on 08-Jul-2024
REM Old TITL mo_2371_SK_0m in Pbca
REM SHELXT solution in Pbca: R1 0.161, Rweak 0.005, Alpha 0.031
REM <I/s> 0.497 for 1047 systematic absences, Orientation as input
REM Formula found by SHELXT: C64 N4 O6 F4 S As
CELL 0.71073 20.1992 16.8225 36.3109 90 90 90
ZERR 8 0.001 0.0008 0.002 0 0 0
LATT 1
SYMM 0.5-X,-Y,0.5+Z
SYMM -X,0.5+Y,0.5-Z
SYMM 0.5+X,0.5-Y,-Z
SFAC C H N O F S As
UNIT 528 640 32 40 24 8 8
SADI C31 C32A C31 C32B
SADI C31 C33A C31 C33B
SADI C31 C34A C31 C34B
RIGU 0.001 0.002 C31 C32A C33A C34A
RIGU 0.001 0.002 C31 C32B C33B C34B
SADI C11 C12A C11 C12B
SADI C11 C13A C11 C13B
SADI C11 C14A C11 C14B
RIGU 0.001 0.002 C11 C12A C13A C14A
RIGU 0.001 0.002 C11 C12B C13B C14B
SADI S1A O3A S1B O3B
SADI S1A O4A S1B O4B
SADI S1A O5A S1B O5B
SADI S1A C42A S1B C42B
SADI F1A C42A F1B C42B
SADI F2A C42A F2B C42B
SADI F3A C42A F3B C42B
SADI 0.04 S1A F1A S1B F1B
SADI 0.04 S1A F2A S1B F2B
SADI 0.04 S1A F3A S1B F3B
SADI 0.04 F1A F2A F1B F2B
SADI 0.04 F1A F3A F1B F3B
SADI 0.04 F2A F3A F2B F3B
SADI 0.04 O3A O4A O3B O4B
SADI 0.04 O3A O5A O3B O5B
SADI 0.04 O3A C42A O3B C42B
SADI 0.04 O4A O5A O4B O5B
SADI 0.04 O4A C42A O4B C42B
SADI 0.04 O5A C42A O5B C42B
RIGU 0.001 0.002 S1A > C42A
RIGU 0.001 0.002 S1B > C42B
SADI S1B O3B S1C O3C
SADI S1B O4B S1C O4C
SADI S1B O5B S1C O5C
SADI S1B C42B S1C C42C
SADI F1B C42B F1C C42C
SADI F2B C42B F2C C42C
SADI F3B C42B F3C C42C
SADI 0.04 S1B F1B S1C F1C
SADI 0.04 S1B F2B S1C F2C
SADI 0.04 S1B F3B S1C F3C
SADI 0.04 F1B F2B F1C F2C
SADI 0.04 F1B F3B F1C F3C
SADI 0.04 F2B F3B F2C F3C
SADI 0.04 O3B O4B O3C O4C
SADI 0.04 O3B O5B O3C O5C
SADI 0.04 O3B C42B O3C C42C
SADI 0.04 O4B O5B O4C O5C
SADI 0.04 O4B C42B O4C C42C
SADI 0.04 O5B C42B O5C C42C
RIGU 0.001 0.002 S1C > C42C
SUMP 1 0.00001 1 4 1 5 1 6

L.S. 12
PLAN  15
SIZE 0.06 0.184 0.759
TEMP -173.15
CONF
BOND
list 4
MORE -1
BOND $H
fmap 2
acta
OMIT 1 1 2
REM <olex2.extras>
REM <HklSrc "%.\\mo_2371_SK_0m.hkl">
REM </olex2.extras>

WGHT    0.029700   13.119700
EXTI    0.000621
FVAR       0.16401   0.69992   0.87834   0.32179   0.26471   0.41349
AS1   7    0.577794    0.254373    0.361697    11.00000    0.01082    0.01003 =
         0.01249   -0.00038   -0.00057    0.00081
O1    4    0.578480    0.162563    0.387402    11.00000    0.01438    0.01271 =
         0.01618    0.00251   -0.00260   -0.00153
O2    4    0.489330    0.241231    0.355463    11.00000    0.01304    0.01181 =
         0.02343   -0.00206   -0.00221    0.00088
N1    3    0.657067    0.279366    0.384897    11.00000    0.01343    0.01302 =
         0.01464    0.00098   -0.00278    0.00003
N2    3    0.562073    0.362313    0.358465    11.00000    0.01176    0.01068 =
         0.01987   -0.00019    0.00035    0.00012
N3    3    0.656362    0.173233    0.304616    11.00000    0.01562    0.01374 =
         0.01426   -0.00157    0.00086    0.00045
N4    3    0.585214    0.255383    0.281086    11.00000    0.01914    0.01364 =
         0.01418   -0.00046   -0.00390   -0.00023
C1    1    0.629668    0.158889    0.412757    11.00000    0.01342    0.01609 =
         0.01106   -0.00023    0.00010    0.00189
C2    1    0.673977    0.222911    0.411832    11.00000    0.01532    0.01394 =
         0.01175    0.00050    0.00037    0.00154
C3    1    0.727112    0.225362    0.436117    11.00000    0.01831    0.01993 =
         0.01572    0.00225   -0.00217   -0.00146
AFIX  43
H3    2    0.757820    0.268076    0.435078    11.00000   -1.20000
AFIX   0
C4    1    0.735227    0.164868    0.462043    11.00000    0.01897    0.02374 =
         0.01527    0.00172   -0.00487    0.00170
C5    1    0.689342    0.102871    0.462606    11.00000    0.02197    0.02016 =
         0.01402    0.00442    0.00026    0.00337
AFIX  43
H5    2    0.694878    0.062109    0.480450    11.00000   -1.20000
AFIX   0
C6    1    0.635500    0.097281    0.438334    11.00000    0.01647    0.01561 =
         0.01340    0.00076    0.00298    0.00283
C7    1    0.585505    0.028720    0.440370    11.00000    0.02022    0.01607 =
         0.01843    0.00365    0.00302    0.00034
C8    1    0.576865   -0.011496    0.402651    11.00000    0.02678    0.01703 =
         0.02507   -0.00018    0.00077   -0.00367
AFIX 137
H8A   2    0.560459    0.027489    0.384793    11.00000   -1.50000
H8B   2    0.545035   -0.055213    0.404813    11.00000   -1.50000
H8C   2    0.619595   -0.032397    0.394307    11.00000   -1.50000
AFIX   0
C9    1    0.518346    0.061651    0.453315    11.00000    0.02113    0.02544 =
         0.02983    0.00521    0.00683   -0.00045
AFIX 137
H9A   2    0.523565    0.086578    0.477536    11.00000   -1.50000
H9B   2    0.486270    0.018104    0.455049    11.00000   -1.50000
H9C   2    0.502433    0.101241    0.435606    11.00000   -1.50000
AFIX   0
C10   1    0.607459   -0.035810    0.467868    11.00000    0.03015    0.02102 =
         0.02796    0.00954    0.00070   -0.00116
AFIX 137
H10A  2    0.651148   -0.056002    0.460780    11.00000   -1.50000
H10B  2    0.575381   -0.079512    0.467658    11.00000   -1.50000
H10C  2    0.609818   -0.012977    0.492663    11.00000   -1.50000
AFIX   0
C11   1    0.795426    0.167588    0.487747    11.00000    0.02768    0.03559 =
         0.02328    0.00945   -0.01269   -0.00412
PART 1
C12A  1    0.793337    0.102190    0.517035    31.00000    0.03033    0.05586 =
         0.03253    0.02143   -0.01245   -0.00361
AFIX 137
H12A  2    0.831813    0.107342    0.533302    31.00000   -1.50000
H12B  2    0.794213    0.050045    0.505012    31.00000   -1.50000
H12C  2    0.752648    0.107315    0.531542    31.00000   -1.50000
AFIX   0
PART 2
C12B  1    0.842863    0.099007    0.475644   -31.00000    0.03452    0.06161 =
         0.06012   -0.01568   -0.03029    0.01266
AFIX 137
H12D  2    0.884869    0.103629    0.488978   -31.00000   -1.50000
H12E  2    0.851121    0.102759    0.449105   -31.00000   -1.50000
H12F  2    0.822346    0.047626    0.481258   -31.00000   -1.50000
AFIX   0
PART 1
C13A  1    0.796288    0.247056    0.508303    31.00000    0.07805    0.04763 =
         0.04434   -0.00366   -0.04141   -0.00301
AFIX 137
H13A  2    0.755460    0.252645    0.522651    31.00000   -1.50000
H13B  2    0.799441    0.290693    0.490509    31.00000   -1.50000
H13C  2    0.834516    0.248692    0.524905    31.00000   -1.50000
AFIX   0
PART 2
C13B  1    0.774661    0.155603    0.527089   -31.00000    0.03334    0.07057 =
         0.02455    0.01672   -0.01378   -0.00486
AFIX 137
H13D  2    0.752812    0.103872    0.529599   -31.00000   -1.50000
H13E  2    0.743861    0.197852    0.534282   -31.00000   -1.50000
H13F  2    0.813764    0.157267    0.543046   -31.00000   -1.50000
AFIX   0
PART 1
C14A  1    0.858341    0.158292    0.464812    31.00000    0.02238    0.08435 =
         0.03591    0.02262   -0.01049   -0.00549
AFIX 137
H14A  2    0.897019    0.158770    0.481104    31.00000   -1.50000
H14B  2    0.861593    0.202339    0.447241    31.00000   -1.50000
H14C  2    0.856776    0.107804    0.451375    31.00000   -1.50000
AFIX   0
PART 2
C14B  1    0.837102    0.243417    0.484871   -31.00000    0.04170    0.04661 =
         0.03407    0.02050   -0.03056   -0.01686
AFIX 137
H14D  2    0.808316    0.289993    0.487397   -31.00000   -1.50000
H14E  2    0.859260    0.244939    0.460872   -31.00000   -1.50000
H14F  2    0.870390    0.243830    0.504505   -31.00000   -1.50000
AFIX   0
PART 0
C15   1    0.668732    0.362144    0.385341    11.00000    0.01445    0.01282 =
         0.01418   -0.00003    0.00110   -0.00158
C16   1    0.616356    0.407683    0.370717    11.00000    0.01341    0.01368 =
         0.01540   -0.00023    0.00047   -0.00139
C17   1    0.622322    0.489840    0.367327    11.00000    0.01484    0.01442 =
         0.02586    0.00167    0.00199   -0.00097
AFIX  43
H17   2    0.587811    0.520162    0.356436    11.00000   -1.20000
AFIX   0
C18   1    0.679314    0.526876    0.380056    11.00000    0.02128    0.01426 =
         0.03152    0.00052    0.00103   -0.00264
AFIX  43
H18   2    0.683182    0.583072    0.378630    11.00000   -1.20000
AFIX   0
C19   1    0.730462    0.482537    0.394790    11.00000    0.01861    0.01927 =
         0.02953   -0.00063   -0.00317   -0.00632
AFIX  43
H19   2    0.769033    0.508682    0.403589    11.00000   -1.20000
AFIX   0
C20   1    0.726204    0.399976    0.396911    11.00000    0.01566    0.01945 =
         0.02104    0.00132   -0.00246   -0.00141
AFIX  43
H20   2    0.762305    0.369829    0.406192    11.00000   -1.20000
AFIX   0
C21   1    0.494354    0.380197    0.362225    11.00000    0.01177    0.01460 =
         0.01448    0.00070   -0.00022    0.00099
C22   1    0.465680    0.453688    0.369205    11.00000    0.01487    0.01175 =
         0.01926    0.00076   -0.00060   -0.00046
AFIX  43
H22   2    0.492289    0.500199    0.370244    11.00000   -1.20000
AFIX   0
C23   1    0.397371    0.458603    0.374684    11.00000    0.01492    0.01454 =
         0.02283    0.00262    0.00062    0.00338
C24   1    0.359612    0.389548    0.372118    11.00000    0.01127    0.01819 =
         0.02440    0.00273    0.00045    0.00168
AFIX  43
H24   2    0.313043    0.393764    0.375212    11.00000   -1.20000
AFIX   0
C25   1    0.386503    0.314116    0.365219    11.00000    0.01204    0.01599 =
         0.01961    0.00142   -0.00118   -0.00080
C26   1    0.454999    0.311652    0.360441    11.00000    0.01441    0.01129 =
         0.01699   -0.00015   -0.00057    0.00202
C27   1    0.344384    0.238200    0.363662    11.00000    0.01400    0.01535 =
         0.03133    0.00225   -0.00363   -0.00245
C28   1    0.367085    0.180318    0.393783    11.00000    0.02283    0.02011 =
         0.03697    0.00899   -0.00114   -0.00350
AFIX 137
H28A  2    0.339115    0.132729    0.393300    11.00000   -1.50000
H28B  2    0.363378    0.206089    0.417899    11.00000   -1.50000
H28C  2    0.413261    0.165167    0.389386    11.00000   -1.50000
AFIX   0
C29   1    0.270728    0.257335    0.370390    11.00000    0.01305    0.02374 =
         0.05604    0.00488   -0.00026   -0.00384
AFIX 137
H29A  2    0.244663    0.208323    0.368782    11.00000   -1.50000
H29B  2    0.255270    0.295119    0.351734    11.00000   -1.50000
H29C  2    0.265429    0.280727    0.394931    11.00000   -1.50000
AFIX   0
C30   1    0.351367    0.199145    0.325742    11.00000    0.02564    0.02562 =
         0.03736   -0.00623   -0.01041   -0.00477
AFIX 137
H30A  2    0.397923    0.185792    0.321336    11.00000   -1.50000
H30B  2    0.336036    0.236080    0.306692    11.00000   -1.50000
H30C  2    0.324608    0.150582    0.324942    11.00000   -1.50000
AFIX   0
C31   1    0.366250    0.539554    0.383616    11.00000    0.02152    0.01420 =
         0.04254    0.00346    0.00786    0.00586
PART 1
C32A  1    0.293900    0.534742    0.394867    21.00000    0.02112    0.02075 =
         0.03958    0.00650    0.00904    0.00796
AFIX 137
H32A  2    0.267378    0.516607    0.373887    21.00000   -1.50000
H32B  2    0.278576    0.587388    0.402667    21.00000   -1.50000
H32C  2    0.289088    0.497129    0.415302    21.00000   -1.50000
AFIX   0
PART 2
C32B  1    0.318432    0.535661    0.410930   -21.00000    0.03334    0.01921 =
         0.03966    0.00032    0.01196    0.00822
AFIX 137
H32D  2    0.284652    0.496606    0.404008   -21.00000   -1.50000
H32E  2    0.297749    0.587968    0.413897   -21.00000   -1.50000
H32F  2    0.339083    0.519658    0.434200   -21.00000   -1.50000
AFIX   0
PART 1
C33A  1    0.378182    0.598024    0.354098    21.00000    0.03304    0.02130 =
         0.03945    0.01084    0.01498    0.01168
AFIX 137
H33A  2    0.425900    0.602978    0.349796    21.00000   -1.50000
H33B  2    0.360158    0.649730    0.361450    21.00000   -1.50000
H33C  2    0.356417    0.580224    0.331431    21.00000   -1.50000
AFIX   0
PART 2
C33B  1    0.323067    0.556191    0.343114   -21.00000    0.05448    0.01915 =
         0.03991   -0.00803   -0.00698    0.02036
AFIX 137
H33D  2    0.353690    0.553881    0.322208   -21.00000   -1.50000
H33E  2    0.302215    0.608754    0.344029   -21.00000   -1.50000
H33F  2    0.288872    0.515347    0.340196   -21.00000   -1.50000
AFIX   0
PART 1
C34A  1    0.402004    0.572528    0.420498    21.00000    0.03387    0.02479 =
         0.04165   -0.01052    0.00009    0.00939
AFIX 137
H34A  2    0.395805    0.534305    0.440571    21.00000   -1.50000
H34B  2    0.382419    0.623679    0.427437    21.00000   -1.50000
H34C  2    0.449421    0.579554    0.415805    21.00000   -1.50000
AFIX   0
PART 2
C34B  1    0.412561    0.607219    0.382762   -21.00000    0.03143    0.01704 =
         0.05150   -0.00465    0.00816    0.00017
AFIX 137
H34D  2    0.442832    0.603725    0.403791   -21.00000   -1.50000
H34E  2    0.387589    0.657079    0.384118   -21.00000   -1.50000
H34F  2    0.438058    0.605851    0.359810   -21.00000   -1.50000
AFIX   0
PART 0
C35   1    0.606300    0.223128    0.312866    11.00000    0.01473    0.01285 =
         0.01274   -0.00154   -0.00017    0.00018
C36   1    0.692883    0.121300    0.329946    11.00000    0.01996    0.02075 =
         0.01839    0.00102    0.00024    0.00827
AFIX 137
H36A  2    0.699087    0.148588    0.353540    11.00000   -1.50000
H36B  2    0.736180    0.108445    0.319324    11.00000   -1.50000
H36C  2    0.667773    0.072186    0.333890    11.00000   -1.50000
AFIX   0
C37   1    0.718968    0.124563    0.249177    11.00000    0.02591    0.02842 =
         0.02035   -0.00710    0.00697    0.00156
AFIX 137
H37A  2    0.762199    0.136810    0.260035    11.00000   -1.50000
H37B  2    0.720015    0.136106    0.222730    11.00000   -1.50000
H37C  2    0.708833    0.068179    0.252952    11.00000   -1.50000
AFIX   0
C38   1    0.667109    0.174072    0.267124    11.00000    0.02006    0.01817 =
         0.01465   -0.00292    0.00164   -0.00304
C39   1    0.622548    0.226111    0.252376    11.00000    0.02582    0.01650 =
         0.01364   -0.00170   -0.00076   -0.00315
C40   1    0.612461    0.251840    0.213559    11.00000    0.04608    0.03124 =
         0.01397    0.00061   -0.00237    0.00039
AFIX 137
H40A  2    0.568489    0.235073    0.205210    11.00000   -1.50000
H40B  2    0.646358    0.227530    0.197875    11.00000   -1.50000
H40C  2    0.615895    0.309856    0.212037    11.00000   -1.50000
AFIX   0
C41   1    0.530871    0.312199    0.275679    11.00000    0.02327    0.01972 =
         0.02071    0.00211   -0.00671    0.00405
AFIX 137
H41A  2    0.497732    0.304952    0.295103    11.00000   -1.50000
H41B  2    0.510330    0.303034    0.251599    11.00000   -1.50000
H41C  2    0.548291    0.366523    0.276726    11.00000   -1.50000
AFIX   0

PART 1
S1A   6    0.898796    0.203332    0.312180    41.00000    0.02191    0.01730 =
         0.03985   -0.01298    0.02076   -0.00837
F1A   5    0.849971    0.237609    0.375350    41.00000    0.03631    0.02887 =
         0.02060   -0.00194    0.00418    0.00580
F2A   5    0.783729    0.272185    0.331542    41.00000    0.01517    0.02905 =
         0.04128   -0.00395    0.00256    0.00141
F3A   5    0.867631    0.344015    0.340319    41.00000    0.04831    0.01901 =
         0.04524   -0.01846    0.02805   -0.02081
O3A   4    0.855706    0.134816    0.308726    41.00000    0.02471    0.01451 =
         0.02047   -0.00283    0.00029   -0.00571
O4A   4    0.958358    0.181772    0.332145    41.00000    0.02525    0.07958 =
         0.05770   -0.03576   -0.01366    0.01671
O5A   4    0.909082    0.251483    0.280722    41.00000    0.06397    0.01953 =
         0.03461    0.00267    0.03614   -0.00960
C42A  1    0.848020    0.269732    0.340540    41.00000    0.01387    0.01731 =
         0.02242   -0.00229    0.00408   -0.00685

PART 2
S1B   6    0.904688    0.210590    0.317335    51.00000    0.03856    0.02390 =
         0.03212    0.00111    0.01573    0.00027
F1B   5    0.820299    0.236934    0.370154    51.00000    0.07739    0.03147 =
         0.09327   -0.01020    0.06488    0.00178
F2B   5    0.839970    0.339542    0.336605    51.00000    0.04810    0.05290 =
         0.05704    0.01264    0.02407    0.02944
F3B   5    0.907911    0.301940    0.376210    51.00000    0.10339    0.07789 =
         0.10774   -0.06082   -0.05546    0.02231
O3B   4    0.847831    0.180154    0.299785    51.00000    0.05890    0.12721 =
         0.17364   -0.11392   -0.04431   -0.00228
O4B   4    0.938611    0.152718    0.339083    51.00000    0.07550    0.02622 =
         0.07190    0.01655    0.03096    0.01781
O5B   4    0.949945    0.261758    0.299330    51.00000    0.06638    0.04458 =
         0.11463    0.03696    0.07177    0.02059
C42B  1    0.868544    0.276885    0.352004    51.00000    0.03471    0.02341 =
         0.02549   -0.01188    0.00979    0.00648

PART 3
S1C   6    0.897387    0.210934    0.307129    61.00000    0.02487    0.02446 =
         0.02711   -0.00439    0.00619    0.00084
F1C   5    0.798024    0.279022    0.337423    61.00000    0.03923    0.12262 =
         0.08848   -0.06314   -0.01314    0.03147
F2C   5    0.887445    0.340278    0.347353    61.00000    0.10881    0.04090 =
         0.08331   -0.04079    0.04979   -0.04015
F3C   5    0.868626    0.244721    0.377349    61.00000    0.09962    0.09031 =
         0.02436   -0.00282   -0.00113    0.01259
O3C   4    0.880611    0.250277    0.273098    61.00000    0.07397    0.03069 =
         0.02729   -0.00320    0.00252    0.01050
O4C   4    0.864531    0.138178    0.309602    61.00000    0.08209    0.03098 =
         0.07072   -0.01150    0.03968   -0.02005
O5C   4    0.963760    0.214811    0.317619    61.00000    0.02163    0.12652 =
         0.08421   -0.05374   -0.01017    0.00633
C42C  1    0.861743    0.268677    0.344483    61.00000    0.03260    0.02717 =
         0.02992   -0.00591    0.00025   -0.00651

PART 0
C43   1    1.056333    0.317075    0.384164    11.00000    0.06105    0.05465 =
         0.07546   -0.04306   -0.01349    0.01710
AFIX  43
H43   2    1.032259    0.275770    0.372377    11.00000   -1.20000
AFIX   0
C44   1    1.073784    0.311063    0.421950    11.00000    0.07028    0.03823 =
         0.06767   -0.01222   -0.01408    0.01071
AFIX  43
H44   2    1.061299    0.265744    0.435929    11.00000   -1.20000
AFIX   0
C45   1    1.109033    0.371836    0.438002    11.00000    0.05074    0.05357 =
         0.04290   -0.01286   -0.00800    0.00564
AFIX  43
H45   2    1.121300    0.368441    0.463210    11.00000   -1.20000
AFIX   0
C46   1    1.126697    0.437993    0.417508    11.00000    0.04188    0.06059 =
         0.05152   -0.00970    0.00816    0.00009
AFIX  43
H46   2    1.151351    0.479501    0.428761    11.00000   -1.20000
AFIX   0
C47   1    1.108945    0.444241    0.381071    11.00000    0.06113    0.06121 =
         0.04963   -0.00614    0.02007    0.01227
AFIX  43
H47   2    1.120280    0.490233    0.367261    11.00000   -1.20000
AFIX   0
C48   1    1.074906    0.383584    0.365083    11.00000    0.07092    0.07124 =
         0.04267   -0.01625    0.00580    0.03303
AFIX  43
H48   2    1.063619    0.387545    0.339751    11.00000   -1.20000
AFIX   0

C49   1    0.951160    0.487909    0.300282    11.00000    0.03635    0.02905 =
         0.02411    0.00134    0.00761   -0.00116
AFIX  43
H49   2    0.941602    0.464708    0.323535    11.00000   -1.20000
AFIX   0
C50   1    0.927189    0.453277    0.268410    11.00000    0.02936    0.02111 =
         0.03285   -0.00078    0.00394    0.00106
AFIX  43
H50   2    0.901200    0.406303    0.269774    11.00000   -1.20000
AFIX   0
C51   1    0.941094    0.487119    0.234496    11.00000    0.02963    0.02896 =
         0.02816   -0.00158   -0.00127    0.00531
AFIX  43
H51   2    0.924395    0.463633    0.212591    11.00000   -1.20000
AFIX   0
C52   1    0.979497    0.555448    0.232607    11.00000    0.02850    0.03200 =
         0.03014    0.01052    0.00120    0.00588
AFIX  43
H52   2    0.989278    0.578564    0.209365    11.00000   -1.20000
AFIX   0
C53   1    1.003523    0.589902    0.264465    11.00000    0.02426    0.02233 =
         0.04135    0.00559    0.00101    0.00175
AFIX  43
H53   2    1.029916    0.636546    0.263066    11.00000   -1.20000
AFIX   0
C54   1    0.989264    0.556705    0.298324    11.00000    0.02924    0.02734 =
         0.02963   -0.00426    0.00119    0.00162
AFIX  43
H54   2    1.005418    0.580758    0.320222    11.00000   -1.20000
AFIX   0

C55   1    0.709047    0.411925    0.281552    11.00000    0.03688    0.05904 =
         0.04166    0.00060    0.00107   -0.01450
AFIX  43
H55   2    0.709190    0.400676    0.307191    11.00000   -1.20000
AFIX   0
C56   1    0.662935    0.463250    0.267115    11.00000    0.02752    0.04182 =
         0.06096   -0.01857    0.01010   -0.00821
AFIX  43
H56   2    0.631426    0.487974    0.282802    11.00000   -1.20000
AFIX   0
C57   1    0.662442    0.478800    0.229924    11.00000    0.02996    0.04300 =
         0.06203   -0.00530   -0.01160    0.00309
AFIX  43
H57   2    0.629931    0.513334    0.219852    11.00000   -1.20000
AFIX   0
C58   1    0.708933    0.444433    0.207303    11.00000    0.04375    0.07434 =
         0.03828   -0.01436   -0.01497    0.00254
AFIX  43
H58   2    0.708636    0.455600    0.181657    11.00000   -1.20000
AFIX   0
C59   1    0.755873    0.393943    0.221669    11.00000    0.03694    0.06094 =
         0.04781   -0.02720   -0.00528    0.00632
AFIX  43
H59   2    0.788501    0.371208    0.206044    11.00000   -1.20000
AFIX   0
C60   1    0.755541    0.376455    0.258534    11.00000    0.02956    0.04762 =
         0.06323   -0.00082   -0.00955    0.00242
AFIX  43
H60   2    0.786984    0.340198    0.268352    11.00000   -1.20000
AFIX   0

C61   1    0.513954    0.290554    0.460770    11.00000    0.04719    0.03359 =
         0.04148   -0.00848    0.00469    0.00344
AFIX  43
H61   2    0.489398    0.244548    0.454167    11.00000   -1.20000
AFIX   0
C62   1    0.490283    0.363518    0.452532    11.00000    0.04038    0.04827 =
         0.02538    0.00256    0.00929    0.00672
AFIX  43
H62   2    0.448631    0.369044    0.440655    11.00000   -1.20000
AFIX   0
C63   1    0.526916    0.429905    0.461461    11.00000    0.09358    0.03799 =
         0.05746    0.00238    0.00733    0.00386
AFIX  43
H63   2    0.510468    0.481393    0.455824    11.00000   -1.20000
AFIX   0
C64   1    0.586785    0.421635    0.478391    11.00000    0.07908    0.08402 =
         0.09276   -0.03154   -0.00932   -0.02992
AFIX  43
H64   2    0.612514    0.467427    0.483829    11.00000   -1.20000
AFIX   0
C65   1    0.609835    0.348699    0.487509    11.00000    0.05058    0.10981 =
         0.07563   -0.04200   -0.01955    0.01808
AFIX  43
H65   2    0.650982    0.343488    0.499949    11.00000   -1.20000
AFIX   0
C66   1    0.573920    0.282769    0.478813    11.00000    0.06959    0.05750 =
         0.03926   -0.01482   -0.00176    0.03267
AFIX  43
H66   2    0.590042    0.231503    0.485133    11.00000   -1.20000
AFIX   0
HKLF 4


REM  mo_2371_sk_0m_a.res in Pbca
REM wR2 = 0.095540, GooF = S = 1.03745, Restrained GooF = 1.05563 for all data
REM R1 = 0.042221 for 13606 Fo > 4sig(Fo) and 0.059378 for all 17301 data
REM 947 parameters refined using 295 restraints

END

WGHT      0.0297     13.1195

REM Highest difference peak  0.545,  deepest hole -0.542,  1-sigma level  0.062
Q1    1   1.0248  0.2855  0.3991  11.00000  0.05    0.55
Q2    1   0.9561  0.3207  0.3492  11.00000  0.05    0.52
Q3    1   0.5993  0.2453  0.3335  11.00000  0.05    0.46
Q4    1   1.0457  0.2942  0.4398  11.00000  0.05    0.43
Q5    1   0.5717  0.4150  0.5006  11.00000  0.05    0.43
Q6    1   0.3106  0.2514  0.3634  11.00000  0.05    0.42
Q7    1   0.6629  0.1015  0.4509  11.00000  0.05    0.41
Q8    1   0.6297  0.2670  0.3747  11.00000  0.05    0.40
Q9    1   0.7432  0.3591  0.2330  11.00000  0.05    0.39
Q10   1   0.5762  0.2003  0.3794  11.00000  0.05    0.38
Q11   1   0.7039  0.4024  0.2142  11.00000  0.05    0.38
Q12   1   0.3771  0.4985  0.3801  11.00000  0.05    0.37
Q13   1   0.3555  0.5472  0.3659  11.00000  0.05    0.37
Q14   1   1.0444  0.3446  0.3689  11.00000  0.05    0.36
Q15   1   1.0970  0.3942  0.3811  11.00000  0.05    0.35
;
_shelx_res_checksum               94721
_shelx_hkl_file
;
  -2   0   0 1187.06   33.15
   2   0   0 1376.22   33.92
   2   0   0 1391.17   64.29
  -2   0   0 1124.67   53.16
   2   0   0 1440.98   33.92
  -2   0   0 1299.61   63.16
   2   0   0 1374.26   59.86
  -2   0   0 1177.01   33.15
   2   0   0 1412.21   34.65
  -2   0   0 1135.24   51.56
  -2   0   0 1329.62   59.70
  -2   0   0 1159.89   49.55
   3   0   0    1.03    7.58
  -3   0   0   -2.58    6.96
  -3   0   0   -1.55    1.55
  -3   0   0    5.16    7.73
   3   0   0    2.32    7.37
  -3   0   0   -6.19    5.67
   3   0   0    1.13    1.44
  -3   0   0   -1.03    7.17
   3   0   0    2.11    1.60
  -3   0   0    0.57    1.39
  -3   0   0    6.08    8.61
  -3   0   0    7.11    8.76
   3   0   0    0.15    6.60
  -3   0   0    0.15    1.50
   3   0   0    0.93    1.39
  -3   0   0   -2.06    1.44
   3   0   0   -3.09    5.21
   4   0   0 9579.12  285.58
  -4   0   0 9427.43  286.35
  -4   0   0 9524.05  238.71
  -4   0   0 9234.35  281.86
   4   0   0 9628.41  286.71
   4   0   0 9241.62  285.63
  -4   0   0 9610.46  238.97
  -4   0   0 9271.83  291.92
  -4   0   0 9703.32  239.59
  -4   0   0 9657.12  279.60
  -4   0   0 9518.02  292.59
   4   0   0 9878.56  239.18
   5   0   0    7.17   12.27
  -5   0   0  -10.83    8.92
  -5   0   0   -3.09   10.67
  -5   0   0   -3.61    2.11
  -5   0   0    7.79   12.53
   5   0   0   -1.03    2.01
  -5   0   0   -1.03    2.58
  -5   0   0    0.52    2.06
  -5   0   0   -7.73    9.69
   5   0   0   -3.09    8.87
   5   0   0    0.00    2.01
  -5   0   0   -1.55    2.11
   5   0   0    0.46    2.22
  -5   0   0    2.22   10.83
   5   0   0   -2.06    7.22
   5   0   0   -6.19    9.02
  -6   0   0 1655.36   43.93
  -6   0   0 1666.54   43.62
   6   0   0 1667.21   93.58
   6   0   0 1568.58   86.05
   6   0   0 1617.10   42.90
  -6   0   0 1601.17   43.21
  -6   0   0 1603.95   86.93
  -6   0   0 1591.94   91.10
  -6   0   0 1493.05  104.04
   6   0   0 1619.11   43.93
  -6   0   0 1632.67   44.55
  -6   0   0 1615.66   97.19
  -6   0   0 1594.05   92.18
   6   0   0 1615.29   43.36
   6   0   0 1478.62   46.50
   6   0   0 1608.03   81.10
  -7   0   0   -9.80    9.33
  -7   0   0   -1.55    2.68
  -7   0   0   -4.64   10.98
  -7   0   0    5.21    2.84
   7   0   0    2.68    2.47
  -7   0   0    0.00    2.37
   7   0   0  -17.53    6.34
  -7   0   0   -7.73    9.33
   7   0   0    7.73   12.48
   7   0   0    4.12    2.37
   7   0   0    0.15    2.47
   7   0   0   21.55   16.96
  -7   0   0   17.27   12.22
   7   0   0   -8.25    6.65
   7   0   0   -1.03    9.69
   7   0   0   -1.55   10.78
   7   0   0    0.00    2.42
  -7   0   0   -0.52    2.06
   7   0   0  -10.83    9.44
   8   0   0  523.77   47.28
  -8   0   0  589.25   19.64
   8   0   0  619.15   19.59
  -8   0   0  590.85   19.80
   8   0   0  635.81   61.87
  -8   0   0  603.38   57.90
   8   0   0  529.55   74.14
   8   0   0  490.67   69.29
  -8   0   0  606.62   19.28
  -8   0   0  639.36   23.05
  -8   0   0  585.13   20.57
  -8   0   0  575.95   80.02
   8   0   0  627.92   20.21
   8   0   0  593.53   18.66
   8   0   0  612.50   77.49
  -8   0   0  686.69   62.85
   8   0   0  545.17   52.74
   8   0   0  624.82   20.98
   8   0   0  590.75   56.04
  -9   0   0   -1.55    2.22
  -9   0   0  -11.34    5.72
   9   0   0    5.10   14.49
   9   0   0   -6.19    7.42
  -9   0   0   -1.55    3.09
   9   0   0   -1.03   13.10
   9   0   0    3.71    2.68
  -9   0   0    0.57    2.94
   9   0   0    6.70   14.54
  -9   0   0   -1.03    2.63
   9   0   0  -10.31    7.22
   9   0   0   -2.58   12.22
   9   0   0    5.36    3.20
   9   0   0   -7.73    8.66
   9   0   0    0.00    2.78
  -9   0   0   44.49   22.27
  -9   0   0    1.96    2.99
 -10   0   0  645.19   84.30
 -10   0   0  503.30   19.33
 -10   0   0  498.46   19.54
 -10   0   0  522.23   20.26
  10   0   0  464.84   78.21
  10   0   0  504.95   18.05
  10   0   0  560.02   74.45
 -10   0   0  491.81   17.68
 -10   0   0  440.51   70.99
  10   0   0  741.24   95.23
  10   0   0  587.65   76.00
  10   0   0  529.29   76.25
  10   0   0  521.97   19.64
  10   0   0  524.34   51.71
  10   0   0  502.63   16.96
 -10   0   0  516.81   18.61
  10   0   0  634.26   84.97
  11   0   0    2.22    3.20
 -11   0   0    0.36    2.99
 -11   0   0  -12.89    4.64
  11   0   0  -20.62    6.70
  11   0   0   -0.52    2.53
  11   0   0   -0.52    2.99
  11   0   0   -9.28    8.82
  11   0   0   11.86   14.38
  11   0   0    5.41   16.14
 -11   0   0    3.56    3.51
 -11   0   0    2.84    2.53
  11   0   0   -7.73   10.31
 -11   0   0    1.96    3.61
  11   0   0   -4.12    7.84
  11   0   0   -0.52   14.33
 -11   0   0    1.44   14.44
 -12   0   0  754.59   25.78
 -12   0   0  747.48   27.33
  12   0   0  777.64   23.97
  12   0   0  776.35   27.22
  12   0   0  775.78   25.26
 -12   0   0  720.88   26.60
  13   0   0    0.57    3.15
  13   0   0   -3.09    2.42
 -13   0   0    0.21    2.99
 -13   0   0    2.32    4.02
 -13   0   0   -4.64    2.78
  13   0   0   -1.55    3.30
 -14   0   0 1074.30   36.40
  14   0   0 1075.44   36.61
 -14   0   0 1082.14   37.07
 -14   0   0 1103.12   35.32
  14   0   0 1079.15   32.43
 -15   0   0    6.86    4.54
  15   0   0   -1.55    3.40
  15   0   0   -2.06    2.63
 -15   0   0   -7.22    2.99
 -15   0   0    1.75    3.51
  16   0   0   38.26    7.22
  16   0   0   40.47    5.47
 -16   0   0   41.35    7.58
 -16   0   0   31.55    7.32
 -16   0   0   31.24    6.55
 -17   0   0    3.56    4.74
 -17   0   0   -1.03    4.43
  17   0   0    5.41    4.43
  17   0   0    0.26    2.89
 -17   0   0   -1.03    3.71
  18   0   0   43.51    5.72
 -18   0   0   46.09    8.04
  18   0   0   42.79    8.25
 -18   0   0   45.63    8.15
  19   0   0    1.80    3.20
 -19   0   0   -1.55    5.10
 -19   0   0   -5.16    4.23
  19   0   0    1.03    8.04
 -20   0   0  293.98   16.86
  20   0   0  284.96   12.89
 -20   0   0  302.33   17.89
 -21   0   0    0.36    5.00
 -21   0   0    3.09    5.47
  21   0   0    0.31    3.09
  22   0   0   35.68    5.62
 -22   0   0   24.90    7.89
 -23   0   0   -2.58    5.31
  23   0   0    2.68    3.30
 -23   0   0    2.06    5.57
 -24   0   0   80.02   11.24
 -24   0   0   92.55   12.68
  24   0   0   85.64    6.91
 -25   0   0    0.93    6.14
 -25   0   0   -1.55    5.67
 -26   0   0  318.63   23.46
 -26   0   0  253.40   18.15
 -27   0   0   -6.19    5.36
 -27   0   0   -5.16    5.10
 -28   0   0   23.92    7.73
 -28   0   0    7.42    7.79
  -2   1   0 2962.85  109.04
   2   1   0 3103.91   88.27
   2  -1   0 2884.18  112.09
  -2  -1   0 3076.69   76.10
  -2   1   0 3090.77   77.70
  -2  -1   0 3010.96   88.16
   2   1   0 3068.80   75.94
   2  -1   0 2999.61  109.10
   2   1   0 2888.61   86.93
   2  -1   0 3072.67   77.13
   2  -1   0 3136.29   77.13
  -2   1   0 2995.33   77.08
  -2  -1   0 3036.17   85.12
  -2   1   0 3127.84  113.27
   2  -1   0 3107.16   77.34
  -2   1   0 2997.40   77.65
   2  -1   0 3170.58  111.47
   2   1   0 3048.18   76.10
  -2   1   0 2990.13  110.59
   2  -1   0 3027.92   77.65
  -2  -1   0 3047.15   98.22
  -2  -1   0 3126.39   75.94
   2  -1   0 3036.48  105.59
   2   1   0 2968.01   85.07
   2  -1   0 3150.01  108.17
  -2   1   0 3077.00   77.08
  -2   1   0 2905.52  106.78
   2   1   0 2962.65   87.08
  -2  -1   0 3091.59   90.07
  -2   1   0 2947.95  108.43
   2  -1   0 3041.89   77.70
  -2   1   0 3055.04   77.23
   2  -1   0 3004.72  109.77
   2   1   0 2937.64   87.60
   2   1   0 3046.84   89.30
   3  -1   0    5.00   10.47
   3   1   0    2.63    6.55
  -3   1   0    2.89   11.29
  -3  -1   0    0.67    1.34
  -3  -1   0   -7.22    4.69
  -3  -1   0   -1.55    6.34
  -3  -1   0    0.36    0.98
  -3   1   0    1.03    9.64
   3  -1   0    0.36    2.01
   3  -1   0   -2.06    8.51
   3   1   0    0.00    3.15
   3   1   0    2.53    5.67
   3  -1   0    5.98   11.55
  -3  -1   0    8.40    5.47
  -3   1   0    8.40   11.70
   3  -1   0   -7.22    9.38
  -3   1   0    3.35   10.00
   3   1   0    7.89    7.06
   3  -1   0    1.65    1.86
   3   1   0    2.11    6.34
  -3   1   0    1.24    1.75
  -3  -1   0   -1.03    1.34
  -3   1   0    0.93    2.06
  -3   1   0    0.00    1.86
   3   1   0   -0.52    1.13
  -3   1   0    0.77    2.11
   3  -1   0    0.00    1.96
  -3  -1   0   -6.70    4.74
   3  -1   0   -8.76    7.11
   3   1   0    3.56    6.34
   3  -1   0    1.80    2.11
  -3   1   0   -0.52    2.06
   3   1   0    0.00    1.24
   3   1   0    0.77    1.29
   3   1   0    0.05    5.31
   3  -1   0    3.56   15.83
  -3  -1   0    0.52    1.08
   3   1   0    0.62    0.67
  -3   1   0   -1.03    9.80
   4   1   0 3676.25   92.70
  -4  -1   0 3780.30   92.34
   4  -1   0 3782.98  152.09
   4   1   0 3654.39   91.67
  -4   1   0 3690.17  146.58
   4   1   0 3541.64  125.65
   4  -1   0 3712.34   93.63
   4  -1   0 3735.18   94.09
   4  -1   0 3645.89  145.13
  -4   1   0 3676.05  142.30
  -4  -1   0 3616.86  125.75
  -4   1   0 3674.86   94.61
  -4  -1   0 3627.32   93.06
  -4   1   0 3789.11   93.83
  -4  -1   0 3718.27   92.60
  -4   1   0 3682.23   93.99
  -4   1   0 3468.89  148.49
  -4   1   0 3689.30   94.71
   4   1   0 3627.48  110.49
   4   1   0 3667.18  120.08
   4   1   0 3468.32  123.94
   4  -1   0 3702.24   93.58
  -4  -1   0 3635.52  129.77
   4   1   0 3695.95   93.22
   4   1   0 3649.08   92.34
   4  -1   0 3628.41  146.42
   4   1   0 3457.70  120.18
   4   1   0 3675.58  125.59
   4  -1   0 3622.07  146.11
  -4   1   0 3696.15  145.55
  -4  -1   0 3707.14   92.29
  -4   1   0 3632.38   93.53
   4  -1   0 3672.59   94.66
   4  -1   0 3592.78  140.03
  -4  -1   0 3582.06  121.52
   4  -1   0 3596.18  136.37
  -4  -1   0 3476.00  117.71
   4   1   0 3728.63  129.56
   5   1   0   -2.58    1.75
   5   1   0    0.26    6.81
   5  -1   0    0.72    2.63
   5   1   0    5.05    9.74
   5  -1   0   -1.55    2.42
   5  -1   0    5.67   12.01
  -5   1   0   -0.52    2.22
  -5  -1   0   -1.03    9.07
   5  -1   0   -3.09    2.06
   5   1   0    2.37    2.17
  -5   1   0   -1.03    2.32
  -5   1   0    0.62    2.27
   5  -1   0    0.46    2.42
  -5   1   0    0.41    3.09
  -5  -1   0   -2.58    1.91
   5  -1   0    7.17   11.70
  -5  -1   0    1.55    1.75
   5   1   0    2.89    9.13
  -5  -1   0    0.05    1.65
   5   1   0    1.24    8.56
  -5  -1   0    1.39    2.01
   5  -1   0   -1.55   10.16
  -5  -1   0   -0.52    7.06
  -5   1   0   -1.55    2.32
  -5   1   0   -7.22    9.54
   5  -1   0   -9.80   12.79
   5  -1   0    1.80   12.12
  -5  -1   0    3.35   10.05
  -5   1   0   -6.19   12.01
   5  -1   0   -2.06    9.38
  -5  -1   0    5.26    9.69
   5   1   0    0.57    1.39
  -5   1   0    0.21   11.29
   5   1   0    2.53    9.90
   5   1   0   -1.03    1.86
   5   1   0   -7.73    4.95
   5   1   0   16.34   21.40
   6   1   0  547.80   43.98
  -6   1   0  477.58   63.62
  -6   1   0  500.67   17.17
   6  -1   0  540.17   66.51
   6  -1   0  508.15   16.40
   6  -1   0  558.16   74.86
  -6   1   0  491.70   62.90
  -6  -1   0  526.92   16.65
  -6   1   0  471.34   16.55
   6   1   0  593.07   48.52
   6   1   0  500.42   44.34
   6  -1   0  586.88   50.06
   6  -1   0  513.00   17.94
  -6  -1   0  524.75   15.93
   6   1   0  506.71   45.78
   6  -1   0  556.30   53.05
   6   1   0  515.57   14.69
  -6  -1   0  529.44   44.13
  -6   1   0  519.13   17.99
  -6  -1   0  478.14   44.75
   6   1   0  501.34   34.85
   6  -1   0  526.14   17.27
  -6   1   0  498.25   16.60
   6   1   0  510.42   15.98
  -6   1   0  444.68   58.98
  -6  -1   0  510.37   42.53
  -6  -1   0  506.04   15.36
   6  -1   0  446.85   62.33
   6  -1   0  450.87   57.90
  -6   1   0  514.23   17.89
  -6  -1   0  526.87   15.67
   6   1   0  517.48   44.65
  -6  -1   0  518.05   49.24
   6  -1   0  519.80   16.76
   6   1   0  508.10   15.57
  -6   1   0  434.63   61.66
   6   1   0  505.37   41.92
   7   1   0  -12.37    7.06
   7   1   0    2.17    2.27
  -7  -1   0   -3.09    1.91
   7  -1   0    1.50    2.73
  -7   1   0   -6.70    9.07
   7   1   0   -4.64    5.72
  -7   1   0    1.24    2.42
   7  -1   0    0.26    2.89
   7   1   0    3.40   11.70
  -7   1   0   14.54   17.43
   7  -1   0    5.00   12.37
   7   1   0    0.00   10.78
   7   1   0    0.00    1.65
  -7   1   0   -4.12    7.94
  -7  -1   0    0.05    2.53
   7  -1   0   10.93   14.28
   7   1   0    8.61   13.10
  -7  -1   0   -1.03   10.47
   7   1   0    3.71    7.58
  -7   1   0   16.55   17.01
   7  -1   0    0.88    6.81
  -7  -1   0   -2.06    9.44
   7  -1   0    0.36    2.53
   7  -1   0    7.68   17.12
  -7  -1   0    7.89    9.33
  -7   1   0    0.00    2.58
   7  -1   0    3.09   17.58
  -7  -1   0   -0.52    2.27
  -7  -1   0   -1.03    1.86
   7  -1   0   -8.76    8.56
  -7   1   0   -2.58    3.15
   7  -1   0   -1.55    2.47
  -7   1   0    1.34    2.99
  -8   1   0 1554.10  107.29
  -8   1   0 1586.32  114.56
  -8  -1   0 1496.20   88.16
   8  -1   0 1447.63  102.70
  -8  -1   0 1561.00   43.93
   8   1   0 1601.94   44.24
   8   1   0 1556.73   43.46
   8  -1   0 1583.23   96.10
   8   1   0 1584.67   42.23
  -8   1   0 1473.00  103.01
  -8   1   0 1652.31   46.76
   8   1   0 1625.92   97.50
   8   1   0 1665.92   96.36
  -8   1   0 1628.39   46.40
  -8  -1   0 1609.37   96.21
   8  -1   0 1596.12   45.58
  -8   1   0 1606.84   45.06
   8   1   0 1487.43   88.94
   8   1   0 1535.12   98.32
  -8   1   0 1585.96   45.27
   8  -1   0 1689.85  113.74
   8  -1   0 1631.95  104.46
  -8   1   0 1728.41  109.71
   8   1   0 1615.35   89.45
  -8  -1   0 1614.37   45.01
   8   1   0 1627.87   78.73
   8  -1   0 1610.96   44.80
   8   1   0 1688.04   99.14
   8  -1   0 1620.86   46.50
  -8  -1   0 1590.19   44.91
  -8   1   0 1570.54   44.65
   8  -1   0 1504.60  106.21
   8  -1   0 1566.47  102.14
   8  -1   0 1590.60   44.24
  -8  -1   0 1606.68   92.08
  -8  -1   0 1621.53   43.82
  -8  -1   0 1581.32   43.26
   9   1   0   -4.64   12.06
   9   1   0    1.55    2.01
  -9   1   0   -2.58   13.30
   9  -1   0   -6.70   11.76
   9   1   0    0.05    2.37
   9  -1   0    1.29    2.99
   9  -1   0   -7.73   10.93
   9  -1   0   -2.06    2.78
  -9  -1   0    2.63   13.10
  -9   1   0    0.00    2.58
  -9   1   0  -12.37    5.83
   9  -1   0   -7.73   12.01
   9   1   0   16.34   15.57
   9   1   0    5.72   12.84
  -9   1   0   -1.03    3.35
   9   1   0    1.65    2.63
   9  -1   0    8.20   15.16
   9  -1   0   10.26   24.54
   9   1   0    0.21   12.89
  -9  -1   0   -1.55    2.37
   9   1   0    1.75   13.15
  -9   1   0    0.93    2.89
  -9  -1   0   -2.06    2.53
   9   1   0   16.65   15.78
  -9  -1   0   -4.64    2.01
  -9  -1   0   -4.64   12.17
  -9  -1   0    1.44    2.84
   9  -1   0   -7.22    9.33
   9   1   0    5.72   10.26
   9  -1   0    7.99   16.65
  -9   1   0   -7.73    8.35
   9   1   0   -1.03    2.37
   9  -1   0   -3.09    2.68
  -9  -1   0    0.31    2.63
  -9   1   0   -2.06    2.84
  -9   1   0   -3.09    2.78
  -9   1   0  -10.83   11.34
 -10  -1   0 2949.29   77.44
  10  -1   0 2881.80  146.22
 -10   1   0 2926.97   79.04
 -10   1   0 2933.52   79.81
  10  -1   0 3004.46  161.84
  10  -1   0 2918.51  155.81
  10  -1   0 2880.10   78.78
  10   1   0 2759.61  149.00
  10   1   0 2814.01  151.01
  10   1   0 2710.53  137.56
  10  -1   0 3079.68  171.84
 -10  -1   0 2943.31   78.42
 -10  -1   0 2959.04   79.76
 -10  -1   0 2825.86  151.68
  10  -1   0 3004.61   81.15
  10   1   0 2966.72  126.68
  10   1   0 2967.08   77.85
  10   1   0 2933.52  153.18
  10   1   0 2926.35   76.05
 -10  -1   0 2847.42  145.34
 -10   1   0 3006.01   81.46
 -10   1   0 2528.27  154.21
  10  -1   0 2742.39  163.95
 -10   1   0 2953.37   81.10
  10   1   0 2718.99  154.11
 -10  -1   0 2953.42   78.32
  10   1   0 3025.34  147.82
 -10   1   0 2782.25  164.67
 -10  -1   0 2962.18   79.55
  10  -1   0 3389.49  185.40
  10  -1   0 2951.10   78.21
  11  -1   0  -11.34    7.73
  11   1   0   -2.06    2.01
  11   1   0   31.35   23.97
 -11   1   0   -7.73   10.36
  11  -1   0   20.52   22.84
 -11   1   0    1.29    3.51
 -11  -1   0    0.00    2.78
  11  -1   0  -13.92   13.20
 -11   1   0   -4.64    2.22
  11  -1   0   23.36   19.85
 -11  -1   0    5.83    3.45
  11  -1   0   -6.70    2.68
  11   1   0    1.24    2.73
  11   1   0    1.96   13.66
 -11  -1   0    0.52    2.32
  11   1   0   -4.64    9.18
  11   1   0    1.29    2.84
 -11  -1   0   -3.61    2.32
 -11  -1   0   -2.58    9.59
 -11  -1   0    8.97   14.33
  11   1   0  -12.37    9.38
 -11   1   0    0.00    3.20
  11   1   0    6.19   13.35
  11  -1   0    0.10    3.35
 -11   1   0    8.35   16.91
  11  -1   0   -3.09    2.68
  11  -1   0  -10.83    7.17
  11   1   0   20.88   18.35
  11   1   0   -3.09    9.07
  11  -1   0    6.60    7.73
 -12   1   0  132.35   10.26
  12  -1   0  135.96    9.02
  12  -1   0  119.56    8.15
 -12   1   0  135.39   10.11
  12   1   0  124.72    6.65
  12   1   0  126.37    7.99
 -12   1   0  135.49    9.44
 -12  -1   0  135.65    9.23
 -12  -1   0  121.83    8.35
  12  -1   0  121.57    9.90
 -12  -1   0  116.78    7.42
 -12  -1   0  127.40    9.18
 -13   1   0    4.54    3.92
 -13  -1   0   -1.55    2.84
 -13  -1   0    0.72    3.25
 -13  -1   0    0.72    3.35
  13   1   0    2.84    3.30
 -13   1   0    2.58    4.12
  13  -1   0   -4.12    2.89
  13  -1   0    0.15    3.09
 -13   1   0    2.01    3.82
  13   1   0    0.36    2.27
 -14  -1   0  328.52   16.29
 -14   1   0  343.68   17.43
  14  -1   0  352.45   14.54
  14  -1   0  348.27   17.84
 -14  -1   0  349.82   15.42
 -14   1   0  350.49   19.02
  14   1   0  343.73   12.68
 -14  -1   0  332.34   16.24
 -14   1   0  329.76   17.43
 -15   1   0   -2.06    3.97
 -15  -1   0    0.21    3.35
  15   1   0    1.91    2.37
  15  -1   0    1.39    3.92
 -15  -1   0    3.61    4.54
 -15   1   0   -1.55    3.51
 -15   1   0    0.98    4.33
  15  -1   0   -1.03    3.25
  16   1   0  285.53   11.14
 -16   1   0  273.20   15.16
 -16   1   0  297.95   16.81
 -16  -1   0  284.24   15.26
  16  -1   0  262.94   12.99
 -16   1   0  227.83   15.36
 -16  -1   0  270.83   15.52
 -16  -1   0  266.04   14.23
  16  -1   0  245.16   15.93
 -17   1   0   -1.03    3.97
  17  -1   0   -0.52    4.07
 -17  -1   0    1.24    4.28
 -17   1   0   -2.58    4.38
 -17  -1   0   -0.52    3.82
  17   1   0    3.97    4.02
  17  -1   0   -2.06    3.20
 -17  -1   0   -1.55    4.07
  17   1   0   -4.64    2.27
  18  -1   0  877.10   29.13
  18   1   0  894.93   33.20
  18   1   0  897.77   26.66
 -18  -1   0  911.79   33.25
  18  -1   0  839.41   34.29
 -18   1   0  892.25   32.79
 -18   1   0  852.24   33.92
 -18  -1   0  870.91   31.19
 -18   1   0  831.21   34.39
 -19   1   0    1.08    5.36
  19  -1   0   -2.06    4.43
 -19   1   0    6.39    5.67
 -19  -1   0    4.12    4.85
  19   1   0    5.83    4.74
  19   1   0   -1.03    2.63
 -19   1   0    0.67    4.74
  20   1   0   -2.06    2.37
  20  -1   0   -2.58    4.64
  20   1   0    0.00    4.54
 -20  -1   0    4.54    5.36
 -20   1   0   -1.03    5.21
 -20  -1   0    0.82    5.05
 -20   1   0   -2.06    5.05
  20  -1   0    1.19    3.40
  20   1   0    5.62    3.51
  21   1   0   -3.61    4.33
 -21  -1   0    1.29    4.90
  21  -1   0   -1.55    3.45
 -21  -1   0    5.00    5.36
 -21   1   0   13.56    6.65
 -21   1   0    4.12    5.36
  21   1   0   -0.52    2.53
  21  -1   0    0.77    5.26
 -22  -1   0  995.78   35.78
 -22   1   0 1047.03   38.15
  22  -1   0  982.22   32.07
  22   1   0  925.56   28.31
 -22  -1   0  932.31   36.92
 -22   1   0  982.58   38.77
 -23   1   0    6.44    6.65
  23   1   0   -1.55    2.11
 -23   1   0   -0.52    5.67
  23  -1   0    0.00    3.71
 -23  -1   0    1.80    5.77
 -23  -1   0    8.92    5.77
 -24   1   0  258.97   17.89
 -24   1   0  280.63   18.97
  24  -1   0  291.40   14.13
 -24  -1   0  281.61   17.22
 -24  -1   0  260.37   17.68
  25  -1   0   -0.52    3.71
 -25  -1   0    3.20    5.98
 -25  -1   0   -2.06    5.21
 -25   1   0   10.00    6.81
 -26   1   0    4.18    7.32
 -26  -1   0   14.02    6.81
 -26  -1   0   32.38    8.40
 -26   1   0    3.35    6.65
 -27  -1   0   -2.06    5.62
 -27   1   0    2.73    7.22
 -27  -1   0   -2.58    5.98
 -27   1   0    2.11    6.50
 -28  -1   0   77.85   10.83
 -28   1   0   88.83   12.89
 -28   1   0   47.79   10.00
  -1  -2   0   -1.55    0.72
  -1   2   0   -3.09    5.88
  -1  -2   0    0.05    2.94
  -1   2   0   -1.55    3.56
  -1   2   0   -1.03    1.44
   1  -2   0    0.00    1.29
   1   2   0   -2.06    3.71
   1   2   0    7.58    6.39
  -1   2   0   -2.58    3.56
   1  -2   0   -7.22    5.72
  -1   2   0   -2.06    6.14
  -1   2   0   -1.03    0.77
   1  -2   0   -2.58    5.05
   1  -2   0   -1.03    0.82
  -1   2   0    0.67    1.44
  -1  -2   0    3.04    3.97
   1   2   0   -0.52    0.72
  -1   2   0   -0.52    6.24
   1  -2   0   -0.52    1.34
   1   2   0   -0.52    0.77
   1  -2   0   -0.52    1.70
   1   2   0    6.03    4.74
  -1  -2   0   -3.09    3.40
   1   2   0    0.36    4.07
   1  -2   0    0.36    3.76
   1  -2   0   -1.03    7.68
  -1  -2   0    0.00    0.72
  -1  -2   0   -1.03    5.72
  -1  -2   0   -0.52    3.20
  -1  -2   0    0.82    0.82
   1  -2   0   -2.58    6.70
  -1   2   0   -0.52    1.50
   1  -2   0   -1.55    1.29
   1   2   0    3.30    3.61
  -1  -2   0   -2.06    3.35
  -1   2   0    0.00    1.19
  -1   2   0    0.93    5.88
  -1   2   0   -2.06    1.29
   1   2   0    0.00    0.72
  -1  -2   0    2.58    4.07
   1  -2   0   -2.58    4.69
  -1  -2   0   -0.52    0.72
   1  -2   0   -3.09    6.29
   2  -2   0   82.29    5.26
  -2   2   0   90.17    4.64
   2  -2   0   93.53    5.05
   2  -2   0   83.32   22.27
   2  -2   0  127.55   26.09
  -2   2   0  103.79   23.25
   2  -2   0  103.99   22.74
  -2   2   0   81.67    5.21
  -2   2   0   85.95    4.69
  -2   2   0   72.18   19.64
   2   2   0  100.95   19.85
   2  -2   0   83.37    5.47
  -2  -2   0   84.92    2.73
  -2   2   0   88.11    4.59
   2  -2   0   92.44    4.64
  -2   2   0   68.73   19.59
  -2   2   0   86.10    5.16
   2  -2   0   88.42    4.54
  -2  -2   0   85.28   17.32
  -2   2   0   86.10    3.92
   2  -2   0   63.93   16.81
   2   2   0   90.33    2.53
   3   2   0    0.52    4.43
  -3   2   0   -6.70   10.00
   3   2   0    1.44    3.15
   3   2   0    0.67    0.98
   3   2   0    1.60    4.33
   3   2   0    2.01    4.90
   3   2   0    0.00    1.03
  -3  -2   0    0.67    0.62
  -3   2   0   -0.52    2.27
   3  -2   0   -8.76   10.67
   3  -2   0    0.52    2.47
  -3   2   0    0.00    2.63
   3  -2   0   -0.52    9.80
   3   2   0    0.57    0.88
   3   2   0   -1.55    3.82
   3  -2   0   -5.67   11.55
  -3  -2   0   -0.52    7.68
  -3   2   0    2.11   12.43
  -3   2   0   -6.19    9.59
   3   2   0    2.89    7.99
  -3   2   0    0.00    2.63
  -3   2   0    1.34    2.11
   3  -2   0    0.41    2.58
  -3   2   0    0.10    2.42
   3  -2   0    0.00    2.47
   3  -2   0  -13.92    9.23
   3  -2   0    4.79    2.58
   3  -2   0    0.41    2.17
   3  -2   0    8.30   11.86
  -3   2   0   -5.16   10.21
  -3   2   0    0.77    2.68
  -3  -2   0    2.73    2.84
  -3  -2   0    1.50    4.79
   3  -2   0    5.83   13.46
  -4  -2   0 2286.42   56.87
   4   2   0 2241.15   79.04
  -4  -2   0 2219.65   66.66
   4  -2   0 2124.01  108.32
   4  -2   0 2138.71   58.98
   4  -2   0 1967.64  113.07
   4  -2   0 2306.63   59.76
   4   2   0 2312.45   57.07
   4   2   0 2269.25   56.82
  -4   2   0 2183.05  113.32
   4   2   0 2296.58   77.90
   4  -2   0 2297.25   59.34
  -4   2   0 2298.12   60.73
  -4   2   0 2238.42  113.07
   4  -2   0 2174.54  118.22
   4   2   0 2315.14   75.53
  -4  -2   0 2251.62   56.25
  -4   2   0 2330.04  120.34
  -4  -2   0 2308.23   56.56
   4   2   0 2242.34   72.23
   4   2   0 2179.85   78.78
   4  -2   0 2210.94   60.22
  -4   2   0 2316.73   60.48
   4   2   0 2314.83   78.32
   4  -2   0 1978.88  127.04
  -4   2   0 2280.64   59.39
   4   2   0 2297.76   57.23
  -4  -2   0 2219.86   71.97
  -4   2   0 2286.68   59.65
  -4  -2   0 2242.34   57.18
  -4  -2   0 2183.41   79.50
  -4   2   0 1919.54  123.17
   4  -2   0 2118.65  103.53
   4  -2   0 2379.32  115.02
  -4   2   0 2241.31   59.24
  -4  -2   0 2084.88   93.16
   5  -2   0   -0.52   13.20
  -5  -2   0    0.67    1.24
   5  -2   0   -1.55    2.37
   5  -2   0    1.08   12.17
   5   2   0    2.68    8.15
   5  -2   0   -1.55    2.63
   5   2   0    1.19    1.75
   5   2   0    2.78    7.89
  -5   2   0   -0.52    2.47
   5   2   0    1.13    1.65
  -5   2   0   -4.12    2.32
   5   2   0    4.07    8.20
  -5   2   0    5.05   14.18
  -5  -2   0   -7.22    4.79
  -5   2   0    4.54   12.48
  -5  -2   0    0.00    7.37
   5  -2   0   13.56   16.81
  -5  -2   0   19.08   14.44
   5   2   0    1.44    7.32
  -5   2   0    3.56    2.63
   5  -2   0   -0.52    2.47
  -5  -2   0   -0.52    1.44
   5  -2   0   -2.06    2.42
  -5  -2   0   -0.52    5.98
  -5  -2   0   -1.03    1.60
   5  -2   0   -1.55   11.24
   5   2   0   -4.64    5.67
  -5   2   0  -14.44   11.65
  -5   2   0    0.52    2.78
  -5   2   0   -2.58    2.68
   5   2   0    2.53    1.55
   5  -2   0    6.03   13.66
   5   2   0    1.75    6.75
   5  -2   0    6.24   15.57
  -5  -2   0    0.21    1.24
  -5   2   0    2.73   11.34
   6  -2   0 1053.83   81.82
   6   2   0  955.26   53.62
  -6   2   0 1054.04   82.75
  -6   2   0 1016.40   31.45
   6   2   0 1021.97   33.15
   6   2   0  998.93   25.73
   6   2   0 1137.10   63.16
   6   2   0 1041.10   53.67
  -6  -2   0 1028.31   28.46
   6   2   0 1045.22   59.34
   6  -2   0  958.50   31.24
  -6  -2   0 1036.61   27.38
   6  -2   0 1089.46   81.25
   6  -2   0 1174.58   84.45
  -6   2   0 1000.58   77.39
  -6   2   0 1042.34   30.83
   6   2   0 1017.33   58.21
   6  -2   0 1008.05   89.81
  -6  -2   0 1111.89   55.79
   6  -2   0 1084.82   84.04
  -6   2   0  893.13   75.48
   6   2   0 1035.22   28.46
  -6  -2   0 1011.04   27.79
  -6   2   0 1046.00   31.66
  -6   2   0 1002.69   29.90
  -6  -2   0 1007.48   64.55
   6   2   0 1022.69   27.69
   6   2   0  952.47   67.95
   6  -2   0  999.91   30.06
   6  -2   0 1038.32   31.60
  -6  -2   0  997.79   54.19
  -6  -2   0 1074.46   61.51
  -6   2   0 1047.54   87.24
   6  -2   0 1107.81   76.46
   6   2   0 1044.66   28.15
  -6  -2   0 1002.90   27.48
   7  -2   0   19.39   19.64
  -7   2   0   -2.06    2.99
  -7  -2   0    0.31    2.11
   7   2   0   -7.73    7.79
   7   2   0    6.50    9.95
  -7   2   0   -4.12   11.55
   7   2   0    0.21    0.77
   7   2   0    1.08    1.96
  -7  -2   0   -2.58   10.00
   7  -2   0    1.91    3.20
   7  -2   0   15.52   16.50
  -7   2   0    0.21    2.84
   7   2   0   -0.52    0.88
  -7   2   0    5.41   14.23
  -7  -2   0   -4.12    8.51
   7   2   0    0.46    8.92
  -7  -2   0    0.10    1.96
  -7  -2   0    0.10    1.55
  -7   2   0   -0.52    2.94
   7   2   0   -0.52    7.84
   7   2   0    0.88    4.69
   7   2   0    0.00    1.96
  -7   2   0    1.86    3.20
  -7  -2   0   -7.73    6.75
   7  -2   0    7.73   14.95
  -7  -2   0  -11.34    5.67
  -7   2   0   -3.61   10.83
  -7   2   0   -1.03    2.53
   7  -2   0   11.65   16.65
   7  -2   0   -3.61    2.37
  -7   2   0   20.11   18.56
   7  -2   0   -9.28    7.06
   7   2   0   -3.61    8.35
   7  -2   0    9.28   22.48
   7   2   0    1.13    1.96
   7  -2   0   -2.58    2.73
   7  -2   0   -1.03    2.42
  -7  -2   0   -1.55    1.60
   8  -2   0   85.12   29.70
   8  -2   0   51.40    6.03
  -8  -2   0   54.34    5.16
   8  -2   0   64.55    5.98
  -8  -2   0   62.23    4.85
   8  -2   0   87.96   30.06
  -8   2   0   66.10    6.34
  -8   2   0   63.11    6.60
   8   2   0   56.20    2.78
  -8  -2   0   41.30   20.52
  -8   2   0   64.86    7.01
   8   2   0   73.26   23.41
   8   2   0   61.56    4.54
   8   2   0   70.27   23.36
   8   2   0   43.51   16.19
  -8  -2   0   75.74   21.34
   8  -2   0   58.41    6.96
   8  -2   0   65.63    5.93
  -8  -2   0   62.02    4.54
   8   2   0   57.85    2.89
   8  -2   0   48.72   27.22
   8   2   0   54.14    4.95
  -8  -2   0   54.34   18.97
   8  -2   0   49.34   27.79
  -8  -2   0   51.76   19.75
   8   2   0   38.36   18.77
   8   2   0   72.95   17.43
   8   2   0   66.66   23.92
   8   2   0   57.80    4.64
  -8  -2   0   58.78    4.23
  -8   2   0   62.90   31.35
  -8   2   0   42.38    5.77
  -8   2   0   40.06   23.97
   8   2   0   69.34   21.19
  -8   2   0   64.34   27.84
  -8   2   0   60.12    7.17
   8  -2   0   67.33   29.18
  -8   2   0  138.12   40.52
   9   2   0   -3.09    1.91
  -9   2   0   -8.76   14.69
   9   2   0   -6.19    8.87
   9   2   0   15.36   16.19
   9  -2   0   25.98   19.95
   9  -2   0    0.00    3.51
  -9   2   0   -0.52    2.47
  -9   2   0   18.72   22.48
  -9   2   0    1.24    3.25
   9  -2   0   14.54   15.88
  -9   2   0   35.37   24.70
   9   2   0    2.01   12.94
  -9  -2   0   -2.06   10.93
  -9  -2   0    0.36    2.11
   9   2   0   -1.03    2.22
   9   2   0    2.53   10.41
  -9  -2   0   -3.61    2.27
   9   2   0    0.46    1.34
   9  -2   0   -1.03    3.25
   9  -2   0   10.52   18.20
  -9   2   0   -4.64    3.04
  -9  -2   0   -0.52    1.86
   9  -2   0    2.06    3.15
   9  -2   0    3.66   15.36
   9  -2   0    6.44   15.98
  -9   2   0   -0.52    3.30
  -9  -2   0    0.05    2.27
   9   2   0    0.00    2.32
   9  -2   0   50.32   26.14
   9   2   0    1.13    1.24
   9  -2   0   -0.52   15.21
   9   2   0    5.47    7.32
   9   2   0   -3.61    7.84
  -9  -2   0   -2.06   10.83
  -9  -2   0   -1.55    2.27
  -9   2   0  -15.98    6.75
  -9  -2   0   15.26   10.31
   9   2   0   -5.16    7.22
  10  -2   0   20.26   28.41
 -10   2   0   38.10   27.48
 -10  -2   0   26.04    4.12
  10   2   0   16.76   16.50
  10   2   0   30.16   17.53
 -10  -2   0   33.62    3.87
  10  -2   0   52.69   29.65
  10   2   0   32.07   12.37
 -10   2   0   22.69    5.10
  10  -2   0   31.19    5.67
 -10  -2   0   34.54    4.90
 -10   2   0   33.20    6.19
 -10  -2   0   33.82    4.90
  10   2   0   27.17    4.02
  10  -2   0   30.68    5.36
 -10  -2   0   21.19   16.60
  10  -2   0   27.43   26.40
  10   2   0   27.02   20.31
  10   2   0   31.66   18.61
  10   2   0   40.06    2.89
 -10   2   0   29.23    5.98
  10  -2   0   44.60   30.21
 -10  -2   0   76.46   27.22
  10  -2   0    5.16   15.88
  10   2   0   30.21   20.67
  10  -2   0   29.03    5.00
  10   2   0   33.82    4.79
  10  -2   0    3.51   15.00
 -10   2   0   34.23   26.60
 -10  -2   0   28.61    4.28
  10   2   0   15.93   16.91
 -10   2   0   14.64   21.29
  11  -2   0   -1.03   18.25
  11  -2   0  -15.98    8.15
  11  -2   0   -2.58    3.09
  11  -2   0   -3.61    7.63
  11  -2   0   -0.52    3.45
 -11   2   0   -4.64    3.61
  11   2   0   -6.19    9.18
  11  -2   0   26.86   32.43
 -11   2   0   -1.03   16.40
  11   2   0   -2.06    2.42
  11   2   0   15.05   15.78
 -11   2   0    2.42    3.25
 -11  -2   0   -0.52    2.53
  11   2   0   18.56   16.24
  11   2   0   -1.03    2.27
 -11  -2   0    2.53    2.11
 -11  -2   0    1.03    2.53
  11  -2   0    1.96    3.25
  11   2   0    3.82    7.32
 -11  -2   0    5.00   12.89
  11   2   0    0.05    1.44
  11  -2   0    9.49   19.49
 -11  -2   0   -1.55    2.37
 -11   2   0    0.52    3.51
  11   2   0  -11.34    6.70
  11  -2   0    5.98   15.62
 -11  -2   0    0.98   12.17
 -11  -2   0    0.52    2.42
  11   2   0    2.53   12.32
  11  -2   0    6.81   19.54
 -11   2   0   -6.70    8.30
  11   2   0  -10.83    8.51
 -12   2   0 1040.84   34.70
 -12  -2   0 1048.42   33.41
  12  -2   0 1050.33   32.89
  12   2   0 1058.32   28.56
 -12  -2   0 1056.31   31.91
  12   2   0 1024.14   31.40
 -12   2   0 1085.44   36.14
  12   2   0 1027.28   33.00
  12  -2   0 1022.90   35.88
 -12  -2   0 1067.86   31.09
 -12  -2   0 1067.55   33.36
 -12   2   0 1075.33   36.55
  13   2   0    1.13    2.78
  13  -2   0   -1.03    3.40
  13   2   0   -1.03    2.58
  13  -2   0   -3.09    3.30
 -13  -2   0   -3.09    2.53
 -13   2   0    0.98    4.43
 -13   2   0    2.22    3.66
 -13  -2   0    2.42    3.04
 -13   2   0   -1.55    3.61
  13   2   0    0.57    1.75
  13   2   0   -0.52    1.29
 -13  -2   0   -3.09    1.91
 -13  -2   0    1.55    3.30
 -14  -2   0  471.75   17.94
 -14  -2   0  452.88   18.97
 -14   2   0  470.51   22.07
  14   2   0  447.93   18.92
  14  -2   0  469.07   18.61
 -14   2   0  498.10   20.83
 -14  -2   0  472.11   19.44
 -14   2   0  453.09   21.14
  14   2   0  447.83   14.23
  14  -2   0  463.66   21.81
  15   2   0    4.18    2.94
  15   2   0   -2.06    1.34
  15  -2   0   -3.61    3.25
 -15   2   0   -1.03    4.28
 -15   2   0   -2.06    3.35
  15   2   0    0.62    3.04
 -15  -2   0    2.94    3.76
  15  -2   0    1.75    3.87
 -15  -2   0    3.25    3.87
 -15   2   0   -2.58    4.23
 -15  -2   0   -0.52    3.35
  16  -2   0  175.24   13.51
 -16   2   0  162.66   12.68
  16   2   0  174.11   11.55
  16   2   0  162.66    6.96
  16  -2   0  179.68   11.19
 -16  -2   0  178.90   10.98
 -16  -2   0  169.52   11.70
  16   2   0  185.81    7.32
 -16   2   0  151.48   12.89
  17   2   0    1.24    1.70
 -17   2   0   -3.61    3.66
  17   2   0   -1.55    3.76
 -17   2   0   -0.52    4.23
  17  -2   0   -4.64    3.97
 -17  -2   0   -2.58    3.76
  17   2   0    0.00    1.80
 -17   2   0   -5.67    4.38
 -17  -2   0    1.29    4.43
  18   2   0  134.51   11.03
  18   2   0  140.96    6.29
  18   2   0  153.28    6.44
 -18  -2   0  151.84   10.93
 -18   2   0  155.76   13.30
 -18   2   0  153.59   13.77
 -18   2   0  135.75   12.27
 -18  -2   0  170.66   11.86
  18  -2   0  160.70   13.66
  18  -2   0  133.79   10.41
 -19  -2   0    3.30    4.59
  19  -2   0    4.85    4.28
 -19  -2   0   -2.06    4.38
  19   2   0    3.76    1.60
 -19   2   0    3.40    5.57
 -19   2   0   -1.55    5.16
  19   2   0    0.46    4.12
  19  -2   0   -2.58    4.59
 -19   2   0   -1.03    4.49
  19   2   0    0.46    2.06
  20  -2   0   68.31    8.20
 -20   2   0   71.77   11.08
  20   2   0   71.97    3.92
  20  -2   0   76.61   11.39
 -20  -2   0   81.25    9.07
  20   2   0   81.82    9.74
 -20   2   0   69.65   10.93
 -20   2   0   73.42   10.72
  21  -2   0   -4.12    4.79
 -21  -2   0   -2.58    4.23
  21  -2   0   -1.03    4.02
 -21   2   0   -2.06    5.41
  21   2   0   -1.03    1.29
 -21  -2   0    5.62    5.47
 -22  -2   0    9.13    5.72
 -22   2   0    8.71    6.29
  22  -2   0   18.46    5.52
 -22   2   0    6.39    6.60
 -22  -2   0    6.96    6.08
  22  -2   0    1.44    5.93
  23  -2   0    0.00    4.23
 -23  -2   0    8.97    6.03
 -23   2   0    1.50    6.55
 -23   2   0    2.63    6.29
  24  -2   0   44.08    7.11
 -24  -2   0   36.76    8.15
 -24   2   0   24.70    8.87
 -24  -2   0   49.91    8.04
 -25   2   0   -0.52    6.60
  25  -2   0   -3.61    3.82
 -25  -2   0   -1.03    4.79
 -25   2   0    1.34    6.29
 -25  -2   0   -4.64    4.85
 -26  -2   0  272.07   16.09
 -26   2   0  260.78   19.49
 -26  -2   0  253.40   16.86
 -26   2   0  299.29   20.11
  26  -2   0  274.44   14.44
 -27   2   0    3.61   11.24
 -27  -2   0   -3.61    5.00
 -27   2   0    4.12    7.22
   0  -3   0    0.72    2.01
   0   3   0    0.88    2.89
   0  -3   0   -7.73    5.72
   0  -3   0    3.20    1.91
   0   3   0    0.98    0.62
   0   3   0   -4.12    8.09
   0  -3   0    5.36    9.54
   0  -3   0    1.13    3.30
   0   3   0    1.70    1.86
   0  -3   0    2.53    1.70
   0   3   0   -5.16    6.55
   0   3   0    0.31    1.80
   0  -3   0   -2.06    9.18
   0   3   0    3.15    1.91
   0  -3   0    2.47    0.72
   0  -3   0    2.47    1.86
   0  -3   0    4.90    9.07
   0   3   0    4.79    9.59
   0   3   0    1.60    8.71
   0  -3   0   11.70    9.33
   0   3   0   -7.22    6.81
   0  -3   0   -2.58    7.99
   1  -3   0   -2.58   10.26
  -1  -3   0    0.41    6.91
  -1   3   0    2.22    2.22
   1  -3   0    3.40    2.11
  -1  -3   0    2.32    0.93
   1   3   0   -0.52    1.03
  -1   3   0    2.42    5.36
  -1   3   0   -1.03   12.37
   1   3   0    2.84    1.60
  -1   3   0    2.63   11.03
  -1  -3   0    7.27    8.61
   1  -3   0    6.96    9.69
  -1   3   0   -2.06    1.96
  -1  -3   0    0.82    6.86
   1   3   0    1.24    5.88
   1  -3   0   -4.12    9.33
  -1   3   0    0.00    1.08
   1  -3   0    8.09    7.27
  -1  -3   0   -0.52    1.55
  -1  -3   0    0.05    1.55
  -1   3   0    7.79   11.39
  -1   3   0    1.50    2.22
  -1  -3   0   10.67   11.24
   1   3   0    1.60    7.94
  -1  -3   0   -1.55    6.14
  -1   3   0   -0.52    1.86
   1  -3   0    7.06   13.04
   1  -3   0    2.99    2.37
   1   3   0    2.73    5.21
  -1   3   0   -9.80    8.20
  -1  -3   0   -1.55    3.76
   1  -3   0    2.01    1.34
   1   3   0   -5.67    6.39
  -1   3   0  -10.83    5.21
  -1  -3   0    2.37    1.44
  -1  -3   0    0.26    6.50
   1  -3   0   -1.03    2.37
   1  -3   0    8.09   10.83
   1   3   0    1.55    1.50
   1   3   0    0.00    6.96
   1   3   0    0.00    6.86
   1  -3   0    0.62    2.06
  -1   3   0    1.34    2.32
   1  -3   0   -9.28    8.25
  -2  -3   0 1852.77   61.61
  -2  -3   0 1839.00   59.96
   2  -3   0 1740.89   92.24
  -2  -3   0 1794.82   87.03
  -2   3   0 1926.55   74.45
  -2   3   0 1907.78   50.99
  -2  -3   0 1894.12   56.92
  -2  -3   0 1940.67   62.38
  -2   3   0 1910.00   50.17
  -2  -3   0 1907.83   58.16
  -2   3   0 1917.22   50.27
  -2   3   0 1744.96   81.00
   2   3   0 1907.93   64.29
  -2   3   0 1937.27   50.53
  -2  -3   0 1955.57   47.64
  -2  -3   0 1911.18   48.26
   2  -3   0 1929.95  100.90
   2  -3   0 1874.27   50.47
  -2  -3   0 1853.28   69.45
   2  -3   0 1935.21   97.24
   2  -3   0 1939.95   51.25
   2   3   0 1981.71   48.00
  -2  -3   0 1870.92   47.95
   2   3   0 1921.19   87.85
  -2   3   0 1961.55   98.89
  -2   3   0 1963.77  101.36
  -2   3   0 1909.69   48.77
   2  -3   0 1894.22   50.22
  -2   3   0 1847.66   92.96
  -2   3   0 1881.28   51.25
  -2  -3   0 1867.51   60.73
   2  -3   0 1874.63   51.20
  -2  -3   0 1948.05   48.57
   2  -3   0 1893.03   49.03
   2   3   0 1948.00   47.90
   2   3   0 1877.36   63.83
  -2   3   0 1895.10   94.04
   2  -3   0 1893.91   93.32
  -3   3   0   -4.12    2.37
  -3   3   0   -2.58    2.58
   3  -3   0   -3.09    2.53
  -3   3   0    7.27   13.15
  -3   3   0   -1.55    1.80
   3  -3   0   -1.03    2.42
  -3   3   0    0.41    2.78
   3  -3   0   -4.64   10.93
   3  -3   0   -5.67   11.39
   3  -3   0   -0.52    2.68
   3  -3   0    0.98   11.50
   3  -3   0   -0.52    2.58
   3  -3   0   -6.70   14.02
   3   3   0   -0.52    0.57
  -3  -3   0   -0.52    0.72
   3  -3   0   -2.58    2.11
   3  -3   0   -1.55   10.05
  -3   3   0    1.65   14.69
  -3   3   0    5.98   11.86
   3   3   0    6.03   10.72
  -3   3   0    2.58    2.94
  -3   3   0   16.55   15.21
  -3   3   0   -3.09    2.11
   4  -3   0 4538.34  114.82
   4  -3   0 4525.71  177.46
   4  -3   0 4361.24  191.28
  -4  -3   0 4403.78  164.62
  -4   3   0 4454.31  115.90
   4  -3   0 4505.35  116.11
  -4   3   0 4454.98  114.82
  -4   3   0 4405.33  192.31
   4   3   0 4598.62  111.21
  -4   3   0 4618.46  116.52
  -4   3   0 4239.41  185.14
  -4   3   0 4498.18  113.79
   4  -3   0 4315.72  179.52
   4   3   0 4458.69  163.13
   4  -3   0 4537.78  115.33
   4  -3   0 4523.55  114.61
   4  -3   0 4078.19  180.66
  -4   3   0 4572.22  185.56
  -4  -3   0 4445.23  124.20
  -4   3   0 4520.87  114.77
   4  -3   0 4018.18  182.20
   4   3   0 4286.07  122.60
  -4   3   0 4399.71  183.03
   4  -3   0 4465.08  185.30
  -4   3   0 4553.61  115.33
  -5  -3   0    1.13    0.77
  -5   3   0    3.15    2.53
  -5   3   0    0.21    2.58
  -5   3   0   -3.61   11.08
  -5  -3   0   -2.06    3.20
   5   3   0    0.05    1.19
   5  -3   0   -2.58    2.27
   5  -3   0    2.37    3.51
   5  -3   0    6.39   17.58
   5   3   0   -1.03    1.13
  -5   3   0    4.54    2.94
   5   3   0   -1.03    3.76
   5  -3   0   -2.06   10.62
  -5   3   0   11.70   18.05
  -5   3   0   -0.52   11.81
  -5   3   0    9.54   16.81
  -5  -3   0    1.60    5.16
   5   3   0    0.88    5.93
   5  -3   0    4.28   12.73
   5   3   0   -1.03    1.19
  -5  -3   0    0.05    0.98
  -5   3   0   -0.52    2.78
   5  -3   0    3.15   12.17
   5  -3   0    0.31    2.89
   5   3   0    7.06    6.86
  -5   3   0   -2.06    2.27
   5   3   0    4.90    6.34
   5   3   0   -1.03    5.10
   5  -3   0   -1.55    2.94
   5  -3   0   -8.76   13.20
  -5  -3   0    5.31   11.39
   5  -3   0   -7.73    7.89
  -5   3   0   -2.58    2.99
   5   3   0   -2.06    4.79
  -6   3   0   25.11   27.02
  -6   3   0    7.73    3.15
  -6  -3   0   14.23   13.35
  -6  -3   0    1.91    5.41
  -6   3   0   13.25   19.08
   6   3   0    1.39    8.15
   6  -3   0   24.08   19.02
  -6  -3   0    4.64    1.29
   6   3   0    3.82    6.08
  -6  -3   0    8.51    8.51
  -6   3   0   11.39   18.72
   6  -3   0    5.36    3.04
   6  -3   0    7.99    3.40
   6   3   0   -5.16    5.41
   6   3   0    5.98    1.75
   6  -3   0    2.37   14.08
   6  -3   0   14.69   16.55
   6  -3   0    7.42    3.76
   6  -3   0    5.52    2.89
  -6  -3   0    7.17    1.29
   6   3   0   14.28    8.76
   6   3   0   11.91    8.97
  -6  -3   0    4.07    5.62
   6   3   0    4.90    6.55
   6  -3   0   14.75   19.95
   6   3   0    4.59    1.75
   6   3   0    5.93    1.70
  -6   3   0   -3.09   14.08
  -6   3   0    2.89    3.66
  -6  -3   0    5.26    1.55
  -6   3   0   11.86    3.56
  -6   3   0    4.23    2.73
   6  -3   0   -3.61    8.71
  -6   3   0    9.28    3.76
   6  -3   0    8.97   15.93
  -7  -3   0   -3.09    8.09
   7  -3   0    1.65    3.25
   7   3   0    2.73    8.35
   7  -3   0   -7.73   10.11
  -7  -3   0   -2.06    1.44
   7  -3   0    4.28    3.25
   7   3   0   -2.58    1.44
  -7  -3   0   -5.67   13.04
  -7   3   0    0.00    2.63
   7  -3   0  -19.59    7.27
   7  -3   0  -10.31    5.98
  -7  -3   0    2.11    6.96
  -7   3   0  -11.86    7.99
   7   3   0   -2.58    6.60
  -7  -3   0   -1.03    1.19
  -7   3   0   -1.55    3.40
  -7  -3   0    1.34    1.50
   7  -3   0   -1.03    2.94
  -7   3   0    3.30    3.20
   7   3   0   -3.61    6.29
   7  -3   0    5.83   15.98
   7   3   0   -0.52    1.60
   7   3   0    5.31    8.82
  -7   3   0    0.00    2.68
   7   3   0   -0.52    1.60
   7   3   0   -4.64    5.05
   7   3   0   -6.19    7.32
  -7   3   0  -10.31   10.31
   7  -3   0   -1.55    2.22
   7  -3   0   -1.03   12.79
   7  -3   0   -0.52   13.87
  -7   3   0   -3.61    2.73
  -7  -3   0    2.11    6.50
   8   3   0   86.72    4.85
  -8   3   0   95.74    7.01
   8   3   0  105.49   20.42
   8  -3   0   65.12    6.75
   8   3   0   80.22    5.26
  -8  -3   0  104.51    5.77
   8   3   0  100.49   22.38
   8  -3   0   53.41   28.82
   8  -3   0   87.96    7.17
  -8   3   0  118.53   41.09
   8   3   0  104.92   23.10
  -8  -3   0  112.55   20.73
   8  -3   0  135.80   40.27
   8   3   0  164.31   30.52
  -8  -3   0   82.70    4.28
  -8  -3   0   86.67    5.52
  -8   3   0   93.63   46.30
   8  -3   0   55.99   31.40
   8   3   0   95.07    5.21
  -8   3   0  108.73   46.76
  -8   3   0   76.67    7.11
   8  -3   0  137.50   43.10
  -8   3   0  108.58    8.82
  -8   3   0  105.95    8.92
   8  -3   0  134.56   38.10
   8   3   0  126.93   26.14
   8  -3   0  164.06   40.83
  -8   3   0   33.87   24.70
  -8  -3   0  110.75   28.25
   8  -3   0  104.71    8.87
   8   3   0  117.71   28.15
  -8  -3   0   81.98    4.69
   9   3   0    0.72    9.44
  -9  -3   0   -1.03    1.96
   9   3   0    0.15    1.96
  -9   3   0  -12.89    9.74
  -9   3   0   -5.16   12.37
   9   3   0   -1.03    2.01
   9   3   0   -6.70    8.46
  -9   3   0    7.11    4.64
   9   3   0  -10.83    7.01
   9  -3   0  -13.92    8.35
   9  -3   0    8.92   23.10
   9  -3   0   -4.12    3.20
   9  -3   0    1.03   16.09
  -9  -3   0   -8.25    6.03
   9  -3   0   -2.58   16.50
  -9  -3   0    2.32    2.11
   9   3   0    0.05    2.01
  -9  -3   0    9.23   14.02
   9  -3   0   -0.52    2.99
   9  -3   0    0.00    3.40
   9   3   0    7.89    9.80
   9   3   0    6.44   10.67
  -9   3   0   14.59   17.99
  -9   3   0   -1.55   19.64
  -9  -3   0   -2.58    1.44
  -9  -3   0   -3.09    1.96
   9  -3   0    0.10   17.27
  -9  -3   0    8.66   13.04
  -9  -3   0   10.83   11.50
   9  -3   0   -9.28   12.89
  -9   3   0    0.00    3.20
   9   3   0   11.24   10.93
  -9   3   0    0.31    3.51
 -10   3   0 3281.63  194.78
 -10  -3   0 3054.47  136.01
  10  -3   0 3319.06  201.64
 -10   3   0 3379.33   91.82
 -10   3   0 3122.11  201.33
  10  -3   0 3231.57  191.12
 -10  -3   0 3365.00   87.80
 -10   3   0 3190.43   90.12
 -10   3   0 3162.89  187.88
  10   3   0 3345.41  148.43
  10  -3   0 3271.22  181.43
 -10  -3   0 3296.38  158.90
  10   3   0 3294.16  149.05
  10   3   0 3408.00  139.46
  10   3   0 3322.88   86.87
 -10  -3   0 3389.49  151.42
 -10  -3   0 3391.81   87.24
  10   3   0 3383.30  134.41
  10   3   0 3489.92  147.20
 -10   3   0 3241.31  191.69
  10  -3   0 3297.41  186.02
  10  -3   0 3130.16  191.02
  10   3   0 3280.03   85.74
  10  -3   0 3301.38   89.25
  10  -3   0 3381.24  187.51
 -10  -3   0 3245.59   85.59
  10   3   0 3211.46  147.66
 -10   3   0 3300.04   92.18
 -10  -3   0 3342.57   84.97
 -10  -3   0 3257.35   86.87
  10  -3   0 3286.63   88.99
  10  -3   0 3327.78  194.58
  10  -3   0 3265.65   91.57
  11  -3   0    4.85    7.27
  11  -3   0   -3.61    2.99
  11   3   0    0.88    2.32
  11   3   0   -4.12    8.04
  11   3   0  -13.40    5.47
 -11  -3   0   -1.03    2.42
  11  -3   0  -14.95   11.60
 -11  -3   0   -1.03    1.60
  11  -3   0   -8.76   11.65
  11   3   0   -2.06    2.11
  11   3   0   20.52   17.07
  11  -3   0    7.99   18.05
 -11  -3   0  -10.31    7.63
 -11   3   0   -0.52    3.09
  11  -3   0   -9.80    7.89
  11   3   0    6.19   10.52
 -11   3   0  -10.31    6.96
 -11  -3   0    1.91    2.58
  11  -3   0  -10.83   12.68
  11   3   0    3.04    8.92
  11  -3   0   -1.03    3.40
  11   3   0   11.60   13.15
 -11  -3   0   -1.55    1.96
 -11  -3   0    7.53   15.26
 -11   3   0    2.06    3.71
  11  -3   0  -10.83    7.17
 -11  -3   0    0.31    2.32
 -11   3   0  -10.31    5.31
 -11  -3   0    6.44   13.97
 -11   3   0   -4.64   14.23
 -11   3   0    0.00    3.66
 -12   3   0  382.04   17.53
 -12  -3   0  390.29   15.31
 -12   3   0  345.38   17.63
 -12  -3   0  375.39   13.92
  12   3   0  386.99   13.97
  12   3   0  383.28   15.00
 -12   3   0  382.40   18.72
 -12  -3   0  365.95   13.04
  12  -3   0  358.53   16.03
  12  -3   0  374.93   18.56
 -12  -3   0  360.23   14.28
  13  -3   0    5.10    4.12
 -13  -3   0   -3.09    2.32
  13  -3   0   -2.06    3.51
 -13  -3   0    0.00    2.01
 -13   3   0   -3.61    2.84
 -13  -3   0   -0.52    2.53
  13   3   0    3.04    2.89
 -13   3   0    1.70    4.54
 -13   3   0    0.00    3.76
  13   3   0   -0.52    2.47
 -14   3   0  193.70   12.84
 -14  -3   0  186.74   10.72
 -14   3   0  176.79   13.46
  14  -3   0  191.02   11.39
 -14  -3   0  207.88   10.21
 -14  -3   0  176.38    8.71
  14  -3   0  183.44   13.61
 -14   3   0  200.56   14.02
  14   3   0  179.42   10.31
  15  -3   0   -4.12    3.97
  15   3   0    0.82    3.04
 -15   3   0    0.05    4.07
 -15  -3   0   -3.09    2.99
 -15   3   0    1.19    4.54
  15  -3   0   -3.09    3.30
 -15  -3   0    1.13    3.30
  16  -3   0  277.64   14.80
 -16  -3   0  267.48   14.69
 -16   3   0  283.05   17.17
  16   3   0  268.10   13.87
 -16  -3   0  255.72   14.02
  16  -3   0  295.22   18.05
 -16   3   0  258.25   17.22
 -16   3   0  270.83   16.24
 -17   3   0   -3.61    4.85
 -17  -3   0   -3.61    3.56
 -17   3   0    3.15    4.90
  17  -3   0   -2.58    4.38
  17   3   0   -0.52    3.40
  17  -3   0    0.88    4.69
 -17   3   0   -5.16    5.21
 -17  -3   0   -1.03    3.45
  18  -3   0  221.90   13.61
 -18  -3   0  212.37   11.91
  18  -3   0  229.07   16.55
 -18   3   0  218.40   15.31
 -18   3   0  216.64   16.19
 -18  -3   0  228.66   13.51
 -18   3   0  184.99   15.67
  18   3   0  176.95   12.06
  19   3   0    0.05    3.87
 -19  -3   0   -1.55    4.33
 -19  -3   0   -3.61    3.56
 -19   3   0   -8.76    4.07
  19  -3   0   -3.09    5.00
  19  -3   0   -1.55    4.54
 -19   3   0   -6.19    4.90
 -19   3   0    0.77    5.05
 -20   3   0  104.15   13.71
  20   3   0   96.62    9.28
  20  -3   0   90.79   13.20
 -20  -3   0  104.46    9.23
 -20  -3   0   96.10   10.62
 -20   3   0  119.97   13.40
  20  -3   0   93.83   10.05
 -21   3   0    4.69    5.88
  21  -3   0   -8.25    4.95
  21  -3   0    0.00    4.59
 -21   3   0   -1.03    6.03
 -21  -3   0   -3.09    3.92
 -22  -3   0  319.71   16.50
  22  -3   0  288.05   21.04
  22  -3   0  366.63   17.79
 -22   3   0  372.35   22.58
 -22  -3   0  355.59   18.56
 -22   3   0  355.69   21.14
 -23   3   0    6.44    6.81
  23  -3   0   -2.58    4.23
 -23  -3   0    3.61    4.74
 -23   3   0    6.19    7.79
 -23  -3   0    7.84    5.67
 -24   3   0  213.76   17.68
  24  -3   0  209.07   12.99
 -24  -3   0  183.75   14.08
 -24  -3   0  192.62   13.15
 -24   3   0  202.57   16.86
 -25  -3   0   -3.61    4.54
 -25   3   0    9.64    7.79
 -25   3   0   16.65    8.15
 -26   3   0   -8.76    5.83
 -26   3   0   -3.09    6.08
 -26  -3   0   -3.61    4.54
  26  -3   0    4.59    5.00
 -27   3   0   -5.16    6.39
 -27  -3   0   -1.55    4.79
  27  -3   0   -1.55    4.49
 -27   3   0   -1.55    6.34
   0  -4   0 5214.42  179.63
   0   4   0 5226.84  176.58
   0   4   0 5131.46  179.21
   0  -4   0 5314.70  174.21
   0  -4   0 4925.80  180.19
   0  -4   0 5255.97  175.60
   0   4   0 5174.87  174.57
   0   4   0 5156.78  179.16
   0  -4   0 4864.39  175.81
   0   4   0 4739.99  179.73
   0  -4   0 5123.16  174.68
   1  -4   0  -12.37    6.91
   1  -4   0    0.62   12.06
   1  -4   0    0.93    2.37
   1   4   0   -0.52    0.98
  -1  -4   0   -0.52    0.77
   1  -4   0    5.21    9.85
  -1  -4   0   -0.52    1.75
   1  -4   0    0.00   10.98
  -1   4   0   -1.55    2.17
   1  -4   0    5.52   13.51
  -1  -4   0    5.88    8.66
  -1  -4   0    0.00    1.80
  -1  -4   0   -1.55    1.80
  -1   4   0    0.15    2.58
  -1   4   0   -1.03    0.93
  -1  -4   0   12.48   10.47
  -1   4   0    9.59   12.37
  -1  -4   0   -0.52    9.28
   1   4   0    8.87    8.66
  -1  -4   0   -6.70    6.91
   1  -4   0    2.27    2.47
  -1   4   0   -1.03    4.43
  -1   4   0    3.82   13.40
  -1  -4   0   -1.03    9.95
  -1  -4   0    6.29    8.25
   1   4   0    6.50   10.11
   1   4   0  -12.89    4.74
   1  -4   0   -4.12    2.11
  -1   4   0  -10.83    9.69
   1  -4   0    3.45    2.22
  -1   4   0    0.00    2.32
   1   4   0    1.55    1.75
   1   4   0    2.11    1.80
   1   4   0   -6.70    7.58
  -1   4   0   -3.09    2.06
   1  -4   0   -3.09    5.41
   1  -4   0    0.41    1.34
  -1   4   0   -8.25    8.25
   1  -4   0   -3.61   10.88
   1   4   0   16.45   12.58
   1   4   0   -2.06    1.60
  -1   4   0    4.95   11.91
  -1  -4   0    0.00    3.61
   1   4   0   -1.55    5.10
  -2  -4   0 1796.52   70.58
  -2  -4   0 1938.30   74.40
   2   4   0 1939.54   49.50
   2  -4   0 1922.47   51.56
  -2   4   0 1926.50   52.69
  -2   4   0 1957.69   51.76
  -2  -4   0 1926.81   97.44
  -2   4   0 1745.53   99.71
   2   4   0 1822.56   74.76
  -2  -4   0 1945.73   49.50
   2  -4   0 1919.95   49.91
  -2   4   0 1978.47   52.12
   2   4   0 1960.01   49.39
   2  -4   0 1936.81   52.85
  -2   4   0 1920.62   73.11
   2  -4   0 1980.53  102.34
   2  -4   0 1890.10  105.13
  -2   4   0 1970.94  108.84
  -2  -4   0 1891.49   73.42
  -2  -4   0 1896.13   70.58
  -2   4   0 1960.27   49.55
  -2  -4   0 1961.97   49.08
  -2  -4   0 1952.48   49.86
   2   4   0 1861.53   96.98
   2  -4   0 1907.47   52.59
  -2   4   0 1980.48   51.35
  -2   4   0 2030.69  108.17
   2  -4   0 1848.54  106.36
   2  -4   0 1972.48  104.25
  -2  -4   0 1998.78   49.19
  -2   4   0 1971.61  102.75
   2   4   0 1906.44   74.09
  -2   4   0 1882.31   91.51
  -2  -4   0 2005.48   68.78
  -2  -4   0 1877.46   69.24
   2  -4   0 1930.67   51.92
  -3   4   0  -10.31    5.88
  -3   4   0    0.36    2.53
   3   4   0    0.82    0.88
  -3   4   0    7.48   14.69
  -3  -4   0   -3.61    3.61
  -3  -4   0    0.57    7.89
  -3  -4   0    0.57    1.50
   3  -4   0    0.36    2.73
   3  -4   0    0.88   28.25
  -3  -4   0   -2.06    9.13
   3  -4   0    7.68   14.90
  -3  -4   0   -1.03    3.35
   3  -4   0    3.87    3.04
  -3   4   0    0.72    1.75
  -3   4   0    3.71   15.57
   3  -4   0   -2.58    2.63
  -3  -4   0    0.77    4.38
  -3   4   0   -2.06    2.78
   3  -4   0    0.36   13.30
   3  -4   0    0.46    9.80
  -3   4   0    0.00    2.58
  -3   4   0   -4.12    2.68
   3  -4   0    4.02    2.99
  -3   4   0    1.60   10.00
  -3  -4   0   -2.06    2.58
  -3   4   0   -2.58    2.22
  -3  -4   0   -0.52    0.88
   3   4   0   -0.52    5.57
  -3  -4   0    1.60    1.19
   3  -4   0   -6.70    9.23
  -3   4   0    0.00   12.99
   3   4   0  -15.47    4.64
   3   4   0   -0.52    0.77
  -3   4   0    3.20   12.63
  -3  -4   0    2.89    4.59
   3   4   0    2.22    5.88
   4  -4   0 1506.66   43.93
   4  -4   0 1532.13   45.27
  -4  -4   0 1575.91   39.60
  -4   4   0 1418.60  103.06
   4  -4   0 1561.42   44.91
  -4  -4   0 1497.18   89.81
   4  -4   0 1536.10   47.12
  -4   4   0 1588.59   45.32
   4  -4   0 1554.25  106.78
   4   4   0 1617.87   39.29
   4  -4   0 1484.08   98.32
  -4   4   0 1639.22   45.27
  -4   4   0 1541.83   44.03
   4   4   0 1529.09   39.03
  -4   4   0 1572.81   43.57
  -4   4   0 1563.17  101.77
   4  -4   0 1851.43  229.84
   4  -4   0 1497.64  102.39
   4  -4   0 1592.71  103.84
  -4   4   0 1641.43  107.60
  -4   4   0 1567.14   96.67
  -4   4   0 1777.96  107.65
  -4   4   0 1557.29   41.97
   4   4   0 1495.11   88.32
   5   4   0   -2.58    0.82
   5  -4   0   -0.52   14.18
  -5   4   0    0.15    2.84
   5  -4   0   -8.25   11.60
   5  -4   0   -6.19   10.16
  -5  -4   0    0.00    0.62
   5  -4   0    2.47    3.45
  -5   4   0   -3.61    8.09
  -5   4   0   12.73   16.03
  -5   4   0    2.73    2.68
  -5   4   0   -0.52    2.84
  -5   4   0   -3.61    2.99
   5   4   0    0.72    3.40
  -5  -4   0    5.77   11.24
  -5   4   0    7.99   16.81
   5  -4   0   -2.06    2.78
   5  -4   0    1.03   14.75
  -5   4   0  -20.11    7.22
   5  -4   0    0.88   13.82
   5   4   0   15.47   12.94
  -5   4   0    0.62    2.17
   5  -4   0   -1.55    3.04
   6  -4   0 1459.18   99.87
   6  -4   0 1655.97  214.43
   6   4   0 1432.83   50.22
  -6   4   0 1474.13  108.63
  -6   4   0 1442.63   43.21
  -6  -4   0 1467.53   36.09
   6   4   0 1423.97   47.79
   6   4   0 1425.77   42.43
  -6   4   0 1406.49   41.09
   6  -4   0 1458.15  104.20
  -6   4   0 1449.13   42.02
   6   4   0 1382.62   35.83
   6   4   0 1444.54   43.26
   6  -4   0 1478.82   43.21
   6  -4   0 1411.44   41.76
  -6   4   0 1269.14  100.79
   6  -4   0 1435.93  112.50
   6  -4   0 1386.38  106.11
  -6   4   0 1391.07   42.48
   6   4   0 1425.31   47.23
   6  -4   0 1405.46   41.14
  -6   4   0 1429.33   41.40
   6   4   0 1413.24   36.24
  -6   4   0 1389.68  106.36
   6  -4   0 1382.51  106.78
  -6   4   0 1370.04  111.00
  -6  -4   0 1489.03   55.42
  -6  -4   0 1383.91   88.16
   6   4   0 1443.66   62.13
   6   4   0 1420.00   36.66
   7   4   0   13.46    9.23
   7   4   0   -4.64    4.23
   7  -4   0   -5.67   10.88
   7  -4   0   -1.55    3.30
   7   4   0    6.75    6.44
  -7   4   0   16.60   18.92
  -7  -4   0   -0.52    0.77
  -7   4   0    1.13    2.99
  -7  -4   0   -1.55    0.82
  -7   4   0   -7.22   15.78
  -7  -4   0    3.82    5.57
  -7  -4   0    0.00    0.93
   7  -4   0    0.62   15.73
   7  -4   0   14.18   18.46
  -7   4   0   -2.58    2.11
  -7   4   0   28.46   22.58
   7  -4   0   -8.25   12.94
   7  -4   0   -5.16    2.73
  -7   4   0    2.01    3.09
   7   4   0    3.92    5.88
   7  -4   0   -1.03    2.84
  -7  -4   0   10.62   14.23
  -7   4   0    0.57    3.20
  -7  -4   0   -1.55    6.24
   7   4   0   -4.64    4.90
  -7  -4   0    0.46    0.72
  -7   4   0   -1.55    3.35
   7   4   0   -0.52    1.29
  -7   4   0   20.47   22.63
   7  -4   0    9.13   18.25
   7   4   0    7.37    7.68
   7   4   0   -3.09    3.66
  -7  -4   0    0.10    0.98
   7  -4   0  -18.05    5.36
   7   4   0   -1.55    1.19
   8   4   0  754.54   22.63
  -8  -4   0  797.54   20.73
  -8   4   0  774.34   27.43
   8   4   0  812.24   45.16
   8   4   0  773.41   45.83
  -8   4   0  773.52   28.00
   8   4   0  763.51   21.55
  -8  -4   0  784.60   20.93
   8  -4   0  823.99  104.61
  -8   4   0  963.35  122.81
  -8  -4   0  786.51   49.65
   8   4   0  775.84   43.98
  -8   4   0  785.94   26.76
  -8  -4   0  767.02   21.34
   8  -4   0  756.40   93.22
   8  -4   0  740.00  101.52
  -8  -4   0  775.73   44.80
   8  -4   0 1009.55  122.71
  -8   4   0  788.52  112.34
   8  -4   0  767.07  101.57
  -8   4   0  832.65  107.29
   8   4   0  704.12   46.30
  -8   4   0 1035.89  122.66
  -8  -4   0  745.06   68.21
   8  -4   0  779.39   25.83
   8   4   0  817.19   38.15
  -8   4   0  713.86   27.22
   8  -4   0  765.63   27.74
  -8  -4   0  781.77   20.37
   8   4   0  782.07   21.86
  -8  -4   0  779.39   36.71
   8   4   0  873.13   44.29
   8  -4   0  738.15  103.06
   9   4   0   -1.03    7.06
   9   4   0    0.93    1.86
   9  -4   0   -9.80   11.08
  -9   4   0  -15.47    7.48
  -9   4   0   -3.61    3.35
  -9   4   0    1.13    3.76
   9   4   0  -12.37    5.93
   9   4   0   -8.25    5.93
  -9  -4   0   -1.55    1.19
   9  -4   0   -6.70   13.61
   9   4   0   10.05   11.03
   9   4   0   -3.61    7.53
   9  -4   0    2.68   17.43
  -9  -4   0   -1.03    1.60
  -9  -4   0   -7.73    6.81
   9  -4   0  -11.34   12.53
  -9  -4   0    8.30   16.09
  -9   4   0   14.59   22.99
  -9   4   0   13.61   22.22
   9  -4   0   -7.73   15.98
   9   4   0   -0.52    1.75
   9   4   0    0.00    1.70
  -9   4   0  -11.34   13.56
  -9  -4   0   -4.64    6.19
   9  -4   0   -4.12    2.99
  -9   4   0    0.41    3.45
   9  -4   0   40.73   28.87
  -9  -4   0    1.50    9.13
   9  -4   0   -4.12    2.94
   9   4   0    3.66    8.92
 -10   4   0  101.98    9.07
  10   4   0   96.10    5.62
 -10  -4   0  104.76   24.64
  10  -4   0   89.30   35.47
 -10  -4   0  106.16    5.31
  10  -4   0  104.51   41.66
 -10  -4   0  107.70    6.44
 -10  -4   0   83.99   18.35
  10  -4   0   96.77    7.94
  10   4   0   76.41   24.39
  10  -4   0   72.49   35.47
  10   4   0   94.25   23.61
 -10   4   0  125.23   47.54
 -10   4   0   34.96   30.57
 -10  -4   0   82.13   30.78
  10   4   0  138.02   28.56
  10   4   0  100.59    5.77
  10  -4   0  271.91   69.04
 -10   4   0  111.11    9.54
 -10   4   0  201.69   65.99
  10   4   0  142.35   27.02
  10  -4   0   97.91   10.31
  10   4   0  102.03    5.47
 -10  -4   0   99.35    5.52
 -10  -4   0  145.24   30.21
 -10   4   0  108.53    9.90
 -10   4   0  123.63   43.77
  10  -4   0  106.78   42.43
 -10  -4   0  102.29    4.64
  10   4   0  124.72   22.12
  10  -4   0   25.98   24.54
  10   4   0  122.66   25.93
 -11  -4   0   -1.03    1.86
  11   4   0   -0.52    1.86
 -11  -4   0   -4.64    2.01
 -11   4   0   -3.09    3.04
 -11  -4   0    0.72    1.39
 -11   4   0   -2.58    3.51
 -11   4   0    0.67    3.30
 -11  -4   0    0.82    2.32
  11   4   0   -1.55    1.86
  11  -4   0    2.01    3.71
  11  -4   0    2.27    3.87
 -12  -4   0  874.26   24.85
 -12   4   0  871.53   31.19
  12   4   0  873.23   25.93
 -12  -4   0  882.77   25.57
 -12  -4   0  838.69   26.55
 -12  -4   0  860.70   27.17
  12  -4   0  867.45   33.10
  12  -4   0  896.27   30.06
 -12   4   0  909.78   32.69
  12   4   0  875.03   26.86
 -13   4   0   -4.64    3.76
  13  -4   0    3.04    4.12
 -13   4   0   -0.52    4.33
  13   4   0    5.57    2.89
 -13  -4   0    3.04    3.15
 -13   4   0   -3.61    3.35
 -13  -4   0   -2.06    1.55
  13   4   0    0.88    2.42
 -13  -4   0   -3.09    2.17
 -14  -4   0  122.91    8.20
 -14  -4   0  129.51    7.27
 -14  -4   0  104.97    5.98
 -14   4   0  121.93   10.93
 -14   4   0   99.04   11.55
  14   4   0   95.69    7.27
 -15  -4   0   -2.06    2.84
 -15   4   0    2.17    5.36
  15  -4   0    0.57    4.23
 -15  -4   0    0.67    2.99
 -15   4   0   -4.64    4.12
  15  -4   0   -1.55    4.85
  15   4   0    0.72    2.89
 -15   4   0   -7.22    3.35
 -15  -4   0   -2.58    1.80
 -16  -4   0  280.99   12.22
 -16   4   0  271.24   17.89
  16  -4   0  287.79   15.57
 -16  -4   0  258.77   13.51
 -16   4   0  314.60   17.74
  16  -4   0  264.49   18.25
  16   4   0  277.22   13.30
 -16   4   0  279.49   18.15
  17  -4   0    5.62    5.77
  17  -4   0   -2.58    4.69
  17   4   0    1.39    3.35
 -17   4   0    4.49    5.52
 -17  -4   0   -0.52    5.36
 -17   4   0    5.47    5.83
 -17  -4   0   -4.64    3.35
 -17   4   0   -3.09    5.57
 -18   4   0   62.64   10.41
  18   4   0   53.93    7.22
  18  -4   0   61.87    8.87
 -18  -4   0   52.54    6.34
 -18  -4   0   65.58    8.09
 -18   4   0   59.96   10.21
 -18   4   0   43.57    9.33
  18  -4   0   44.08    9.54
  19  -4   0    5.00    6.08
 -19  -4   0    3.20    4.18
 -19   4   0   -3.09    4.90
 -19   4   0   -3.09    5.41
 -19  -4   0    1.55    3.76
  19  -4   0    3.97    5.47
 -19   4   0   11.24    6.75
 -20   4   0  349.04   21.96
  20  -4   0  384.93   18.77
 -20   4   0  383.38   30.88
 -20  -4   0  333.68   14.95
  20  -4   0  362.96   22.69
 -20  -4   0  365.95   17.22
  20   4   0  292.18   16.96
 -21  -4   0    3.09    4.43
  21  -4   0   -1.03    5.72
 -21  -4   0   -0.52    3.87
 -21   4   0    2.94    6.24
 -21   4   0    3.09    5.77
  21  -4   0    8.40    5.88
 -22  -4   0   20.88    5.62
 -22   4   0   27.53    9.13
  22  -4   0   19.02    6.86
  22  -4   0   45.42   10.16
 -22   4   0   36.50    9.54
 -22  -4   0   32.02    5.83
 -23   4   0    7.11    6.91
  23  -4   0    3.56    5.36
 -23  -4   0    1.55    4.64
 -23   4   0    9.54    6.96
 -23  -4   0    9.02    4.74
 -24  -4   0   50.17    8.04
  24  -4   0   53.26    8.51
 -24   4   0   51.76   10.47
 -24   4   0   67.54   12.79
 -24  -4   0   38.46    6.60
 -25  -4   0    7.32    4.59
 -25   4   0   -8.25    5.67
 -25   4   0   -1.03    6.60
 -26  -4   0  236.18   13.25
  26  -4   0  223.86   14.85
 -26   4   0  228.97   19.13
  27  -4   0   -3.09    4.85
 -27   4   0    0.36    7.53
 -27   4   0   -3.61    6.44
 -27  -4   0    4.38    4.49
   0   5   0   -1.03   11.81
   0   5   0    0.41    2.22
   0   5   0   -0.52   10.41
   0  -5   0    0.15    4.59
   0  -5   0    1.65   10.47
   0   5   0    0.77    2.32
   0   5   0    1.34    2.11
   0   5   0   -3.09    7.06
   0   5   0    0.10    1.96
   0   5   0    4.18   12.84
   0   5   0    0.67    0.72
   0  -5   0    4.12    2.42
   0   5   0    1.65    8.82
   0  -5   0    2.47    2.11
   0  -5   0    2.78    2.17
   0  -5   0   -4.12    9.18
   0  -5   0    0.82    9.90
   0  -5   0    1.70    1.03
   0  -5   0    1.65   11.08
   0  -5   0   -2.58   10.57
   0  -5   0    0.00    2.32
   0  -5   0   -3.61    8.56
   0   5   0    2.94    3.87
   1  -5   0  -10.31   10.72
   1  -5   0   -2.06    1.29
   1  -5   0    6.70   10.41
   1   5   0   10.47   11.55
  -1   5   0   -2.58    2.47
  -1  -5   0    0.26    0.77
   1  -5   0   -3.61    2.11
   1   5   0   -2.58   10.05
  -1  -5   0    5.41   10.47
   1   5   0   -1.55    6.86
  -1   5   0   -0.52   11.65
  -1   5   0   -0.52    0.82
   1  -5   0    0.00    5.93
  -1   5   0    0.00    2.22
  -1  -5   0   -3.61    1.60
   1  -5   0    8.30   14.28
   1   5   0   -6.19    7.84
  -1   5   0    0.57    4.23
   1  -5   0   -1.03    2.11
  -1  -5   0   -1.55   10.11
  -1   5   0   -2.06    2.06
  -1   5   0    0.98    2.32
   1  -5   0   -1.55    2.47
  -1   5   0   -3.09   10.72
   1  -5   0    8.30   11.96
  -1   5   0    2.58   12.06
  -1  -5   0   -2.58    1.86
  -1  -5   0    6.08    9.90
  -1  -5   0    0.00    1.96
   1   5   0    0.00    1.86
   1   5   0   -1.55    1.86
  -1   5   0    1.24   11.14
   1  -5   0   -0.52    2.42
  -1   5   0   -1.03   10.67
   1   5   0   -3.09    1.60
   1  -5   0   -1.03    8.40
  -1  -5   0    5.67   10.98
  -1  -5   0    5.62   10.36
  -1  -5   0   12.27   10.93
   1   5   0    0.62    1.08
  -1  -5   0   -1.03    1.60
   1   5   0    2.63    5.77
   1  -5   0    0.00   12.37
   1   5   0    6.44   12.89
  -1  -5   0    1.24    3.45
   2   5   0  991.24   49.39
  -2  -5   0 1000.06   27.48
  -2   5   0  993.05   28.41
   2  -5   0 1009.65   30.42
  -2   5   0  985.11   75.43
   2  -5   0  959.64   77.08
  -2   5   0 1039.55   70.58
  -2  -5   0 1036.36   25.73
   2   5   0 1002.79   26.76
  -2  -5   0 1024.45   26.50
  -2   5   0 1021.56   26.19
  -2  -5   0  982.69   40.32
   2   5   0  992.38   27.02
  -2  -5   0  954.12   54.55
   2  -5   0 1047.49   80.07
   2   5   0 1035.63   74.96
   2  -5   0  991.14   26.86
  -2  -5   0 1045.17   54.70
  -2  -5   0  935.25   53.10
   2   5   0 1008.15   55.89
  -2   5   0  962.01   29.13
  -2  -5   0 1029.29   51.56
   2  -5   0  946.03   74.60
   2  -5   0 1004.24   29.28
   2  -5   0 1034.24   73.83
  -2   5   0 1019.39   80.33
  -2   5   0  984.33   30.26
  -2   5   0 1011.66   80.64
  -2   5   0  961.86   28.82
  -2   5   0  979.85   45.58
   2   5   0 1025.68   56.82
   2  -5   0  937.98   31.81
   2  -5   0  964.95   28.77
  -2  -5   0 1002.79   27.02
  -2   5   0  927.78   72.39
  -2  -5   0  977.89   51.20
  -3   5   0   -6.70    5.67
   3  -5   0   10.31   16.40
  -3   5   0   -2.06    1.44
   3   5   0    0.21    1.13
  -3   5   0    2.06    2.68
  -3  -5   0   11.81    8.09
   3  -5   0    0.21    1.91
  -3  -5   0   -1.03    5.16
  -3  -5   0    0.00    1.24
  -3   5   0   -3.61    2.78
   3  -5   0   -2.58   12.68
   3  -5   0    8.76   15.31
  -3  -5   0   -7.22    8.46
  -3  -5   0    5.36    5.47
   3  -5   0    0.36    2.99
  -3  -5   0   -2.06    1.34
   3   5   0   -8.76    5.77
   3  -5   0    0.93    2.42
   3   5   0   15.21   13.51
   3  -5   0    5.83   15.57
  -3  -5   0    0.00    6.14
  -3   5   0   -3.61   11.34
   3   5   0    0.21    1.13
  -3  -5   0    0.00    1.39
  -3   5   0   13.56   14.80
  -3   5   0    7.94   12.32
   3  -5   0    5.21   14.38
   3   5   0    3.56    1.34
  -3   5   0   24.23   19.33
   3   5   0    0.00    6.70
  -3  -5   0    8.30    7.17
  -3   5   0    2.11   14.02
  -3  -5   0    0.26    5.05
  -4  -5   0  334.97   13.20
   4   5   0  333.94    8.92
   4  -5   0  361.42   64.29
  -4  -5   0  320.89    8.76
  -4   5   0  367.71   61.56
   4  -5   0  301.56   16.03
  -4   5   0  341.62   46.66
  -4  -5   0  324.76   10.88
  -4  -5   0  356.67   18.46
   4  -5   0  394.26   62.44
  -4   5   0  318.83   13.46
  -4   5   0  379.26   67.90
  -4   5   0  322.80   14.02
  -4   5   0  298.83   53.00
  -4   5   0  332.80   14.23
  -4  -5   0  366.73   17.27
  -4   5   0  399.78   38.51
  -4  -5   0  339.56   16.14
  -4  -5   0  330.48    9.80
  -4   5   0  334.04   11.24
   4   5   0  325.28   50.27
   4   5   0  338.58    8.97
  -4  -5   0  352.24   52.95
   4  -5   0  329.09   58.05
  -4   5   0  334.97   65.17
   4   5   0  369.20   21.40
   4  -5   0  323.57   13.20
  -4   5   0  326.26   13.20
  -4  -5   0  306.30   30.06
   4  -5   0  314.55   13.40
   4  -5   0  259.80   53.10
   5  -5   0  -11.34    6.91
   5   5   0  -13.92    5.10
   5   5   0    1.29    0.82
   5  -5   0    2.89    3.04
   5   5   0    0.05    0.52
   5  -5   0  -19.08    9.85
  -5   5   0    1.60    3.35
  -5   5   0   -2.06    2.78
  -5   5   0   -2.06    1.86
  -5   5   0   -2.58    2.22
  -5   5   0   -2.06    2.63
  -5   5   0  -14.95   12.58
   5  -5   0    1.75   13.61
  -5  -5   0    0.77    0.93
   5  -5   0   -1.55    3.15
  -5   5   0    4.85   16.40
   5  -5   0    2.73    3.45
  -5   5   0   18.82   16.14
  -5   5   0   -1.03    3.25
  -5   5   0    1.34   11.70
   5  -5   0   11.14   18.15
   5  -5   0   18.66   18.97
   5  -5   0    7.48   17.27
  -5   5   0  -12.89    7.48
  -5  -5   0    0.52    8.71
   6   5   0  125.44   32.53
  -6   5   0  134.15    9.80
  -6  -5   0  139.10    4.23
  -6   5   0  101.72   35.73
  -6   5   0  167.92   46.81
  -6   5   0  137.76    8.92
  -6   5   0  146.94   40.83
   6  -5   0  135.39   38.36
   6  -5   0  155.45   43.62
   6  -5   0  179.73   50.84
  -6  -5   0  145.08   35.47
  -6   5   0  132.45    9.59
  -6   5   0  149.21   46.14
   6   5   0  137.35    8.71
  -6   5   0  121.06    8.25
   6  -5   0  128.17    8.82
  -6   5   0  117.65    7.01
   6  -5   0  136.68    8.97
   6  -5   0  139.26   10.05
   6  -5   0  165.60   43.05
   6   5   0  131.83    4.38
  -6   5   0  248.40   45.11
   6  -5   0  147.40   48.52
   6  -5   0   87.03   35.01
   7  -5   0   10.31   20.47
   7   5   0    0.46    1.13
   7  -5   0    4.74    3.87
   7  -5   0  -10.83    4.64
   7  -5   0   -9.28   13.40
  -7   5   0    0.88    3.61
  -7   5   0   -4.12    3.09
  -7   5   0   -4.64   12.89
  -7  -5   0   -0.52    0.72
   7  -5   0    2.84    3.82
  -7  -5   0   -1.55    3.97
  -7   5   0    7.37   17.79
   7  -5   0   -2.58   12.99
   7  -5   0   -3.61   13.66
  -7   5   0   12.63   19.80
  -7  -5   0   -7.22    7.01
   7  -5   0   16.65   22.79
  -7   5   0    4.18   15.05
   7   5   0    9.64    5.72
  -7   5   0   -2.06    3.20
   7   5   0    2.17    2.84
  -7   5   0   -1.03    2.37
   8   5   0  221.80   20.26
   8   5   0  223.40   15.42
  -8  -5   0  219.43   17.01
  -8  -5   0  269.18   50.94
   8  -5   0  262.22   62.13
  -8   5   0  211.02   12.89
   8   5   0  224.48   13.15
  -8  -5   0  217.31    6.29
  -8   5   0  184.21   52.38
   8  -5   0  206.02   11.55
  -8  -5   0  206.75    6.19
   8  -5   0  326.72   67.80
  -8  -5   0  244.12   20.37
   8  -5   0  202.31   57.90
  -8   5   0  183.18   49.75
   8  -5   0  209.48   13.10
  -8   5   0  219.17   12.06
  -8   5   0  232.58   13.04
   8   5   0  214.01   10.21
   8   5   0  243.61   16.76
   8  -5   0  191.33   50.68
  -8   5   0  222.42   61.51
  -8  -5   0  217.37    6.50
   8  -5   0  186.90   54.75
   8   5   0  210.05    7.11
   8   5   0  201.38    5.93
   8   5   0  215.51   12.53
   8  -5   0  162.15   53.57
  -8   5   0  263.92   70.12
  -9  -5   0   -0.52    1.24
   9   5   0   -6.19    3.51
  -9   5   0    5.36    4.54
   9  -5   0   11.34   20.98
   9   5   0   -1.03    1.44
   9  -5   0   -1.03   16.19
  -9  -5   0    0.00    0.67
   9  -5   0   -1.03   10.21
  -9  -5   0    8.15   15.31
   9  -5   0   -7.22    9.49
   9  -5   0  -12.37   10.93
  -9  -5   0   -0.52    0.57
   9   5   0   -2.06    3.87
  -9   5   0   16.14   24.59
   9   5   0    6.60    6.55
  -9  -5   0    2.32    0.98
   9  -5   0    0.00    3.66
   9   5   0    7.63    7.06
   9   5   0    4.07    7.17
  -9   5   0   -3.09   10.67
  -9   5   0   -1.03    3.66
  -9   5   0   -6.19   10.72
  -9  -5   0    3.15    7.01
   9  -5   0    3.30    4.12
  -9   5   0    7.94   11.70
   9   5   0   -6.19    4.12
  -9   5   0   -2.06    2.89
  -9  -5   0   -5.16    4.85
   9   5   0   10.57    6.81
  10   5   0   21.19    2.73
 -10   5   0   16.19    5.36
 -10  -5   0   23.97    1.65
  10   5   0   31.45   11.60
  10   5   0   23.56   12.01
 -10   5   0   29.59    6.39
  10   5   0   61.61   13.71
 -10  -5   0   49.60   16.65
 -10  -5   0   25.57    3.35
  10  -5   0   19.80   23.82
  10  -5   0   39.13   26.91
 -10   5   0   79.55   44.29
 -10   5   0   -8.25   11.19
  10   5   0   32.33   11.81
  10   5   0   27.69   12.01
  10  -5   0   76.56   49.34
 -10  -5   0   33.77   22.74
  10  -5   0   56.46   40.58
 -10   5   0   30.73    6.50
 -10  -5   0   27.58    2.06
  10  -5   0   32.69   26.55
  10   5   0   26.24    9.49
  10  -5   0   17.63   20.52
  10   5   0   23.92   13.25
 -10   5   0   40.21   33.62
 -10  -5   0   23.72    2.89
  10  -5   0   25.16    5.62
  10  -5   0   23.41    5.72
 -10  -5   0   24.18   13.46
 -11  -5   0    0.00    1.96
 -11  -5   0    0.00    1.70
 -11   5   0   -0.52    3.51
  11  -5   0    0.77    3.66
 -11  -5   0    0.72    1.03
 -11   5   0    2.11    4.54
 -11  -5   0    0.00    1.34
 -11  -5   0    0.05    1.08
  11   5   0   -1.03    1.80
  11  -5   0   -3.61    3.09
 -11   5   0   -1.03    3.97
 -12   5   0    0.00    3.97
 -12   5   0   -3.61    4.02
 -12  -5   0    3.71    1.39
  12  -5   0   10.05    4.85
 -12   5   0    7.37    5.05
  12  -5   0    5.10    4.49
 -12  -5   0    1.91    1.75
  12   5   0    0.98    2.06
 -12  -5   0    3.71    1.50
 -12  -5   0    8.15    2.89
 -12  -5   0    1.96    2.27
 -13   5   0   -4.12    3.51
 -13  -5   0   -1.03    1.29
 -13  -5   0   -1.03    2.17
 -13  -5   0   -0.52    2.32
  13   5   0   -1.55    2.11
  13  -5   0   -1.55    3.66
 -13  -5   0    0.36    1.39
 -13   5   0    1.44    4.18
 -13  -5   0   -2.06    1.75
 -14   5   0  162.82   12.99
 -14   5   0  148.12   12.58
  14   5   0  120.08    7.27
 -14  -5   0  134.51    6.65
  14  -5   0  136.94   12.99
 -14   5   0  142.66   12.48
  14  -5   0  129.92   10.47
 -15  -5   0    2.22    1.86
  15  -5   0    1.44    4.95
  15   5   0    0.72    2.53
 -15   5   0   -0.52    4.38
 -15  -5   0    0.26    2.47
 -15  -5   0   -1.03    2.78
 -15   5   0   -2.06    5.05
  15  -5   0   -6.70    3.71
 -15   5   0   -2.06    4.85
 -16   5   0  825.28   41.61
  16   5   0  891.94   28.87
 -16  -5   0  945.98   27.17
  16  -5   0  918.19   33.15
 -16   5   0  890.24   34.85
 -16  -5   0  942.06   29.59
 -16   5   0  966.70   37.22
  16  -5   0  890.86   36.97
 -16  -5   0  912.57   26.50
 -17   5   0    2.94    5.77
 -17  -5   0   -3.61    2.68
  17  -5   0   -2.58    4.74
 -17  -5   0    0.88    3.30
 -17   5   0    3.61    6.65
  17   5   0   -0.52    2.94
  17  -5   0    8.46    6.03
 -18   5   0  188.96   15.31
  18   5   0  161.99    9.74
  18  -5   0  164.67   15.26
  18  -5   0  199.01   13.87
 -18   5   0  175.30   15.78
 -18  -5   0  164.21   10.21
 -18  -5   0  168.34   12.58
 -19  -5   0    3.20    3.92
 -19  -5   0    0.41    3.09
 -19   5   0   -9.80    4.79
  19  -5   0    3.87    5.93
  19  -5   0   -0.52    5.21
 -19   5   0    3.56    6.34
 -20  -5   0   56.25    7.01
 -20  -5   0   54.55    6.08
  20  -5   0   70.22   12.53
 -20   5   0   45.53   10.47
  20  -5   0   66.56   10.05
 -20  -5   0   56.76    4.85
 -20   5   0   47.64    9.95
 -21   5   0   -3.09    5.72
 -21  -5   0   -0.52    3.56
  21  -5   0   -6.19    4.85
 -21  -5   0   -1.55    3.35
 -21   5   0   -2.06    5.47
  21  -5   0   -5.16    5.67
 -22   5   0  286.45   20.83
 -22   5   0  280.73   19.85
  22  -5   0  266.24   20.52
  22  -5   0  236.85   15.93
 -22  -5   0  276.86   12.58
 -22  -5   0  269.03   14.38
 -23  -5   0   -3.61    3.20
 -23  -5   0    0.77    3.97
 -23   5   0   -0.52    6.50
 -23   5   0   -5.67    6.03
  24  -5   0   38.72    8.46
 -24  -5   0   29.49    5.26
 -24   5   0   26.81    9.64
 -24   5   0    6.24    8.04
 -25  -5   0   -2.06    3.35
  25  -5   0    1.86    5.98
 -25   5   0   -4.64    6.08
 -25   5   0  -10.31    5.47
 -26   5   0   65.43   12.79
 -26   5   0   59.39   12.06
  26  -5   0   75.74   10.41
  27  -5   0    5.57    6.03
 -27   5   0   -2.06    7.73
 -27   5   0    1.50    6.96
   0  -6   0 3002.60  135.34
   0   6   0 3004.41  145.91
   0  -6   0 3034.83  137.66
   0   6   0 3268.69  147.51
   0  -6   0 3134.44   82.70
   0   6   0 3196.67   81.46
   0   6   0 3171.20   81.77
   0  -6   0 3329.99  149.26
   0  -6   0 3007.29  137.81
   0  -6   0 3098.09   82.18
   0   6   0 3147.79   81.56
   0   6   0 3326.59  144.67
   0  -6   0 3033.90  146.73
   0  -6   0 3134.95   78.42
   0  -6   0 3028.12   95.07
   0  -6   0 3051.99   81.00
   0  -6   0 3118.14   81.36
   0   6   0 3114.43  144.57
   0  -6   0 3196.92  144.41
   0   6   0 3098.09   82.18
   1  -6   0   14.54   15.11
   1  -6   0   45.16   21.91
   1   6   0   -5.67   10.00
  -1   6   0   31.19    4.12
   1  -6   0   35.06   11.24
  -1   6   0   33.62   18.05
   1  -6   0   18.77    3.66
  -1  -6   0    6.50    9.44
   1  -6   0   14.13   12.94
   1  -6   0   14.64   18.05
  -1  -6   0    0.67    9.59
  -1  -6   0   15.83   14.69
  -1   6   0   10.52   15.67
  -1  -6   0   -3.61    7.06
  -1   6   0   85.22   28.77
   1   6   0   -5.67    7.42
   1  -6   0   36.92   19.44
  -1   6   0   36.92   19.28
   1   6   0    3.40    6.19
   1  -6   0   35.32   17.27
  -1  -6   0   -1.03    9.02
  -1   6   0   14.95    3.35
  -1   6   0    6.29    4.90
  -1   6   0   40.06   18.05
   1   6   0   -5.16    6.70
   1   6   0    3.51   14.13
   2   6   0  127.60   23.05
  -2   6   0   85.02   26.09
  -2   6   0  101.62   31.30
  -2  -6   0  122.55    5.47
  -2   6   0  126.26    4.59
  -2  -6   0  123.84    5.26
  -2   6   0  125.34    8.30
   2  -6   0  124.00    7.48
  -2  -6   0  160.55   27.48
  -2  -6   0  125.08   24.18
  -2  -6   0  122.04   26.66
   2  -6   0  103.94   30.57
  -2   6   0  116.26    7.48
   2  -6   0  118.69    7.42
  -2   6   0  116.11   33.00
   2  -6   0  171.53   42.28
  -2  -6   0  134.20   14.69
  -2   6   0  122.40    7.89
   2   6   0  125.03    5.77
  -2  -6   0  128.12   32.43
  -2   6   0  171.79   42.12
  -2   6   0  142.97   19.39
   2   6   0  125.34    5.93
   2  -6   0  112.24    5.36
   2  -6   0  162.10   39.80
  -2   6   0  129.15    7.94
   2   6   0  122.55   34.29
  -2  -6   0  198.96   32.33
   2  -6   0  149.16   26.29
  -2   6   0  141.73   39.54
   2   6   0  154.21   29.85
   2   6   0  175.30   34.08
   2  -6   0  147.76   37.95
   2  -6   0  125.39    8.30
   2  -6   0  162.77   39.24
   2  -6   0  121.83    8.97
  -2  -6   0  122.81    6.03
   2  -6   0   99.71   31.09
  -2  -6   0  125.03    6.50
   2   6   0  124.25    6.44
  -3   6   0    1.60    3.04
  -3   6   0   -6.19    6.60
   3  -6   0   -1.03    2.22
   3   6   0    0.57    1.39
  -3   6   0   -8.25    7.01
  -3   6   0   -5.16   11.19
  -3   6   0   -1.55   15.78
  -3   6   0    3.15    3.56
   3   6   0    7.94    9.33
  -3  -6   0    0.98    1.65
   3   6   0    1.03    8.15
  -3  -6   0    5.77    7.32
  -3  -6   0   -0.52    6.24
   3  -6   0   -5.67   10.36
  -3   6   0   -2.58    2.27
   3   6   0   -6.70   10.52
   3  -6   0    9.13   17.07
   3  -6   0   -5.67   11.55
  -3  -6   0    0.00    1.29
  -3  -6   0    0.00    6.29
   3  -6   0    0.82    2.78
  -3  -6   0    3.40    7.48
   3  -6   0    1.24    2.99
  -3   6   0   14.08   19.13
  -3   6   0   -1.03    2.53
   3  -6   0    0.46    2.73
  -3   6   0   -1.03    2.17
  -3   6   0   -4.12    9.64
   3  -6   0    1.70   12.99
  -3  -6   0    4.54    9.28
   3  -6   0    0.26    1.91
   3   6   0   -0.52    1.29
  -3   6   0   -0.52    1.50
  -3  -6   0    2.37    6.08
  -3  -6   0    0.05    1.13
  -3  -6   0   -1.55    1.60
  -3  -6   0   -3.09   11.29
  -3  -6   0    3.25    6.75
  -4   6   0  167.97   29.44
  -4  -6   0  167.87   19.33
  -4   6   0  130.60   43.72
  -4   6   0  124.51   39.70
   4  -6   0  168.44   47.85
   4   6   0  164.42   22.32
  -4   6   0  133.89    9.44
  -4  -6   0  133.28    5.83
  -4  -6   0  120.75   32.58
   4  -6   0   76.15   35.57
  -4  -6   0  143.12   10.83
   4  -6   0  118.99   37.07
   4  -6   0  125.39    8.35
   4  -6   0  231.80   54.29
  -4   6   0  137.86    6.19
  -4   6   0  136.58    8.04
  -4   6   0  187.15   43.72
   4  -6   0  137.14    9.49
  -4  -6   0  164.88   18.66
  -4   6   0  127.19    9.02
   4   6   0  162.72   22.32
   4  -6   0  130.44    8.40
   4   6   0  139.77    4.64
  -4   6   0  136.32   32.17
   4   6   0  114.61   32.79
   4   6   0  141.32    4.74
  -4  -6   0  134.82   23.77
  -4   6   0  144.41    8.20
  -4   6   0  177.51   47.48
  -4  -6   0  137.66    5.67
   4  -6   0   67.69   27.94
  -4  -6   0  174.63   17.22
   4  -6   0  119.92    9.18
  -4  -6   0  130.39    4.64
  -5   6   0   -7.73   10.47
   5  -6   0   -2.58    2.68
  -5   6   0   23.30   23.61
   5  -6   0    0.26   17.63
  -5  -6   0    0.00    0.62
  -5   6   0   -1.55    3.56
  -5  -6   0   -2.06    3.40
   5  -6   0    8.61   19.33
  -5  -6   0    6.08    3.40
   5  -6   0  -12.37    5.26
   5   6   0   -1.03    4.74
  -5  -6   0    2.89    2.99
  -5  -6   0    0.26    1.91
  -5   6   0    3.15   10.11
   5   6   0   -1.03    0.82
  -5   6   0    0.67    2.01
   5   6   0    0.41    0.72
  -5  -6   0   -2.06   11.55
  -5   6   0   10.05   18.10
  -5   6   0    3.04   13.20
   5   6   0   -8.25    7.89
   5  -6   0  -13.92    7.17
   5  -6   0   13.61   21.09
  -5   6   0   -0.52    3.56
  -5   6   0   -7.73   13.77
  -5   6   0   -2.06    2.73
  -5   6   0   -0.52    2.68
  -5  -6   0   -1.03    1.08
   5  -6   0    4.23   15.88
   5  -6   0   -3.09    3.04
   5  -6   0    1.24    3.56
  -5  -6   0   -1.03    3.09
  -5  -6   0   -6.70    6.08
  -6   6   0  341.67   71.61
   6  -6   0  238.66   13.30
  -6   6   0  230.98   12.12
   6  -6   0  264.49   57.85
   6  -6   0  268.05   56.61
   6  -6   0  184.21   49.03
  -6  -6   0  230.93    7.22
  -6   6   0  273.31   62.85
  -6   6   0  230.20   10.00
   6  -6   0  266.81   60.43
  -6  -6   0  305.27   57.59
   6  -6   0  234.84   12.22
  -6   6   0  222.16   41.86
  -6   6   0  220.41   13.10
  -6   6   0  278.82   46.71
   6  -6   0  207.31   58.36
   6  -6   0  248.40   12.53
   6  -6   0  324.40   66.10
  -6   6   0  236.70   12.94
  -6  -6   0  224.69   10.83
   6   6   0  244.54    6.75
  -6   6   0  222.01   54.70
   6   6   0  240.57   47.28
  -6   6   0  350.49   70.27
   7  -6   0   22.74   19.28
  -7  -6   0    0.00    0.88
  -7   6   0  -12.89   12.63
  -7   6   0    2.42    4.12
  -7   6   0    1.34    3.09
  -7   6   0   -3.09   16.29
   7  -6   0  -17.01   10.05
  -7   6   0    0.52    2.32
   7  -6   0    8.30   17.89
   7  -6   0   -2.58    3.35
   7  -6   0    1.29    3.76
   7   6   0   -0.52    0.93
   7  -6   0    5.77   16.86
  -7   6   0    4.38   16.70
  -7  -6   0    5.26   13.51
  -7   6   0    0.31    3.35
   7  -6   0    7.89   17.84
   7   6   0  -15.98    6.65
  -7   6   0  -19.59    7.99
   7  -6   0   -4.12   11.86
   8   6   0   35.78    6.29
  -8   6   0   20.67    5.77
   8  -6   0   62.44   31.24
   8  -6   0   11.39   17.12
   8   6   0   18.87    1.75
  -8   6   0   43.51   23.92
  -8   6   0   -4.64   13.71
  -8   6   0   -1.03   17.53
  -8   6   0    2.17   21.45
  -8  -6   0   20.57    1.55
   8  -6   0    8.04   21.19
   8  -6   0   27.33   29.03
  -8   6   0   30.42    6.24
  -8   6   0   18.20    5.36
   8  -6   0   50.27   30.93
   8  -6   0   11.55    4.74
   8  -6   0    0.77   19.80
  -8  -6   0    5.05   13.10
   8  -6   0   21.04    5.41
  -9   6   0   -1.03    3.40
  -9   6   0   -8.76   11.08
   9  -6   0   -0.52    3.30
  -9  -6   0    0.98    4.74
  -9   6   0    5.36   13.71
  -9   6   0   -3.09    3.30
  -9   6   0    2.84    4.49
  -9   6   0    2.53   18.61
  -9  -6   0   -0.52    0.67
   9   6   0    0.77    1.19
   9  -6   0   -6.19    2.89
   9  -6   0   -7.22   11.29
  -9  -6   0  -10.83    5.52
   9   6   0    6.44    2.78
   9   6   0   -5.16    4.02
   9  -6   0    2.84   15.31
  -9  -6   0   -1.03    0.72
   9  -6   0    4.95   18.30
  -9   6   0    1.13    5.52
   9  -6   0  -13.92    7.58
  -9   6   0   -2.58   12.01
   9  -6   0   -6.70   15.57
   9  -6   0   -4.12   17.94
  -9  -6   0    0.00    0.93
 -10   6   0 1424.07   44.70
 -10  -6   0 1350.34   36.50
  10  -6   0 1393.96   43.31
 -10  -6   0 1379.63   37.07
 -10   6   0 1364.31   45.22
 -10  -6   0 1420.97   35.32
  10   6   0 1374.88   36.30
  10  -6   0 1341.58   45.78
 -11   6   0    8.20    5.05
 -11  -6   0   -0.52    1.65
  11  -6   0   -4.12    3.51
  11  -6   0   -0.52    4.07
 -11  -6   0   -0.52    1.55
 -11   6   0   -5.16    3.76
 -11  -6   0    0.31    0.98
  11   6   0   -3.61    1.29
 -12  -6   0  569.61   15.42
 -12   6   0  561.46   27.43
  12  -6   0  566.87   25.68
 -12  -6   0  559.91   18.30
 -12  -6   0  545.79   17.48
  12  -6   0  523.41   30.78
 -13  -6   0   -1.03    2.06
 -13  -6   0    2.99    2.37
  13  -6   0   -6.19    3.20
  13  -6   0    2.22    4.95
 -13  -6   0    0.05    1.08
 -13  -6   0    0.62    1.03
 -13   6   0   -3.09    4.64
 -13  -6   0    0.52    0.88
 -13   6   0    0.46    4.74
 -14  -6   0  493.77   13.51
 -14  -6   0  488.30   13.87
 -14  -6   0  507.69   16.96
  14  -6   0  502.89   24.75
 -14  -6   0  462.37   17.63
  14  -6   0  502.22   22.27
 -14  -6   0  489.23   14.38
 -14   6   0  507.74   23.51
 -14   6   0  514.96   24.75
 -15  -6   0   -2.58    2.42
 -15   6   0   -2.58    4.38
 -15  -6   0   -1.03    1.13
 -15   6   0    1.29    5.47
 -15  -6   0   -1.55    1.29
  15  -6   0    6.39    5.67
  15  -6   0   -2.06    5.00
 -15  -6   0    0.15    1.70
  16  -6   0   -6.19    4.49
 -16  -6   0    2.63    1.50
  16  -6   0    5.47    5.72
 -16   6   0   -3.61    5.67
 -16   6   0    8.46    6.29
 -16  -6   0    3.56    1.86
 -16  -6   0    0.98    4.38
 -16  -6   0    2.63    2.06
 -17  -6   0   -0.52    2.73
 -17   6   0    1.55    6.19
 -17  -6   0    3.04    1.50
  17  -6   0    0.93    5.52
 -17  -6   0    0.31    2.17
  17  -6   0   -2.06    5.05
 -17   6   0   -2.58    5.93
 -17  -6   0    2.94    1.70
 -18  -6   0  228.19    8.20
 -18  -6   0  240.82    9.23
 -18  -6   0  226.54    8.87
  18  -6   0  247.68   16.14
 -18   6   0  243.71   17.94
 -18   6   0  250.16   17.68
 -18  -6   0  224.17   11.39
  18  -6   0  273.46   19.44
  19  -6   0    2.22    5.93
 -19   6   0    7.06    6.81
 -19   6   0   -7.73    6.34
  19  -6   0   -4.12    5.77
 -19  -6   0   -1.55    2.27
 -19  -6   0    2.01    1.75
 -19  -6   0    1.24    3.15
  20  -6   0  191.74   17.53
 -20  -6   0  184.21    7.48
 -20   6   0  235.77   17.99
  20  -6   0  200.35   14.90
 -20  -6   0  191.18    8.76
 -20   6   0  215.10   17.32
 -20  -6   0  186.28   10.52
 -21  -6   0    0.72    2.68
  21  -6   0   -3.61    4.85
 -21   6   0    0.26    6.29
 -21  -6   0   -0.52    3.35
  21  -6   0    7.53    7.37
 -21   6   0    5.67    7.27
  22  -6   0    6.70    7.42
 -22   6   0   17.01    8.76
 -22  -6   0    2.06    2.73
  22  -6   0    8.20    6.44
 -22  -6   0    5.10    3.87
 -22   6   0    2.68    6.91
 -23  -6   0    0.41    2.58
 -23   6   0   16.86    8.35
  23  -6   0    4.54    7.73
  23  -6   0    2.27    5.98
 -23   6   0    9.80    8.09
 -24   6   0    4.79    7.79
 -24  -6   0   24.03    3.56
 -24   6   0   19.39    9.54
  24  -6   0   17.53    7.84
 -25   6   0   -9.28    5.98
 -25   6   0   -4.12   10.62
  25  -6   0    2.42    6.19
 -25  -6   0    3.40    3.87
 -26   6   0  143.18   17.99
  26  -6   0  165.19   14.33
 -26   6   0  189.01   20.57
 -27   6   0    4.74    7.53
 -27  -6   0   15.88    9.02
  27  -6   0    1.03    6.03
   0  -7   0    4.33   13.77
   0  -7   0    1.39    1.29
   0  -7   0    9.49   14.64
   0  -7   0  -10.31    6.86
   0  -7   0    4.85    2.63
   0  -7   0    3.30    2.78
   0  -7   0   40.83   19.39
   0   7   0   11.50   13.15
   0   7   0    6.08   15.83
   0   7   0   -1.55   10.88
   0   7   0   -3.09    4.54
   0   7   0    2.37    2.63
   0  -7   0   -4.12    5.10
   0   7   0   -1.03    2.17
   0   7   0   11.34   14.95
   0  -7   0    9.18   11.76
   0   7   0    0.05    2.01
   0  -7   0    0.41    2.27
   0   7   0    7.42    3.04
   0  -7   0    7.37   12.79
   0  -7   0    0.10    2.42
  -1  -7   0   -9.28    5.62
  -1  -7   0   -1.55    3.97
  -1   7   0   -8.76    8.20
  -1   7   0    0.36    0.88
  -1  -7   0   -1.55    2.32
  -1  -7   0    8.30   12.27
   1  -7   0  -17.53    7.22
   1  -7   0   -2.06    2.63
   1  -7   0   -6.70    9.74
  -1   7   0    0.67    2.11
   1   7   0    0.26    2.17
   1  -7   0   -4.64   11.03
   1  -7   0   -2.06    2.22
  -1  -7   0    0.00    0.98
  -1   7   0    2.01    8.82
  -1   7   0    1.91    2.68
  -1   7   0    7.53   13.51
   1   7   0    0.05    2.17
  -1  -7   0   -3.61    8.87
   1  -7   0   -2.06    2.37
  -1  -7   0   -5.16    8.71
   1   7   0   -0.52   13.20
  -1  -7   0    0.62    2.32
  -1  -7   0    6.39   12.84
   1   7   0    2.22    7.84
  -1   7   0   -1.03   15.36
   1  -7   0    5.57   16.03
  -1   7   0  -11.86   10.47
   1   7   0   -0.52    1.96
   1  -7   0    0.00    1.50
   1   7   0   -4.64    8.82
   1   7   0    0.31    2.17
   1  -7   0   -8.76    7.22
  -1   7   0    1.75    2.94
  -1  -7   0    0.93    2.06
   1  -7   0  -13.40    8.25
   1   7   0   -4.12    5.00
   1   7   0   -1.55    1.03
  -1  -7   0   -9.28    7.42
  -1  -7   0    2.99    2.06
  -1   7   0    5.77    4.74
   1   7   0    2.01   11.55
   1  -7   0   -3.61    2.42
   2  -7   0 1456.86  105.23
  -2   7   0 1488.26   55.99
   2  -7   0 1406.07  125.90
  -2  -7   0 1505.94   41.92
   2  -7   0 1458.41   43.88
  -2  -7   0 1508.26   82.08
  -2   7   0 1521.46   38.46
  -2  -7   0 1520.02   40.21
  -2  -7   0 1469.75  104.66
  -2   7   0 1515.53   43.05
   2  -7   0 1496.71   39.85
   2  -7   0 1280.79   97.29
  -2   7   0 1509.14  101.10
   2  -7   0 1614.99   75.58
  -2  -7   0 1549.04   79.97
  -2  -7   0 1542.08   40.27
  -2   7   0 1507.49  111.42
   2   7   0 1517.65  106.26
   2  -7   0 1415.77  108.06
   2   7   0 1502.90   39.44
   2  -7   0 1509.60   43.15
   2  -7   0 1494.19   42.79
   2  -7   0 1404.22  102.70
   2   7   0 1505.37   87.65
  -2  -7   0 1469.44   40.94
  -2  -7   0 1625.92  100.59
  -2  -7   0 1466.55   77.65
   2  -7   0 1475.88   44.55
   2   7   0 1455.47   76.56
  -2   7   0 1521.62   43.67
  -2   7   0 1517.34   43.26
  -2   7   0 1646.28  111.05
   2   7   0 1536.93   40.68
   2  -7   0 1402.47   96.00
  -2   7   0 1503.47  104.04
   2   7   0 1704.70  133.69
   2   7   0 1507.64   40.83
   2   7   0 1477.84   40.99
   2   7   0 1533.94   40.63
  -2   7   0 1452.99  109.92
  -2  -7   0 1496.71   85.79
  -3  -7   0   -1.03    1.91
   3  -7   0    5.72   17.37
   3  -7   0   -4.64    9.85
  -3  -7   0   -2.58    6.24
   3  -7   0   -4.64   11.70
   3   7   0    1.19    1.70
  -3  -7   0   13.71   11.45
   3   7   0    4.59   10.78
  -3   7   0   -1.03    2.84
  -3  -7   0   -2.06    1.65
  -3   7   0    5.36   17.17
  -3   7   0    0.72   14.13
  -3   7   0   -7.22   13.87
   3  -7   0    2.17    2.06
   3   7   0    5.57   10.67
   3  -7   0   -0.52    2.84
  -3   7   0   -4.12    2.84
  -3   7   0  -11.34    4.28
   3  -7   0   -3.61    2.89
  -3  -7   0    3.35    5.77
   3  -7   0    1.29    3.20
  -3  -7   0    0.10    7.27
  -3   7   0    0.88    1.50
   3  -7   0    0.98    2.63
   3  -7   0   -8.76   12.01
  -3  -7   0   -0.52    1.55
  -3  -7   0   -1.03    1.50
  -3  -7   0    0.26    1.24
   3  -7   0   -1.03   10.26
  -3  -7   0    1.65    7.58
  -3  -7   0    5.93    9.33
  -3  -7   0   -7.73    5.88
   3   7   0   -0.52    1.50
   3   7   0    5.47   15.31
  -3   7   0    0.46    3.15
  -3  -7   0    2.89   11.65
  -3   7   0  -11.34   10.88
  -4  -7   0 3205.95  111.36
  -4   7   0 3211.77   82.39
   4  -7   0 3295.14  187.00
  -4   7   0 3212.80   87.65
   4  -7   0 3221.31   86.51
  -4   7   0 3257.19   85.89
  -4   7   0 3274.72   87.18
   4  -7   0 3315.25  184.01
   4   7   0 3096.18  164.06
  -4   7   0 3172.28  176.89
  -4  -7   0 3217.39   97.96
  -4   7   0 3193.73  177.67
  -4  -7   0 3212.13   82.80
  -4  -7   0 3217.70   99.61
  -4   7   0 3061.53  178.80
  -4  -7   0 3160.06  167.20
  -4   7   0 3029.98  182.82
  -4  -7   0 3279.93  111.98
  -4   7   0 3112.52  155.50
   4  -7   0 2974.14  172.87
  -4  -7   0 3258.33   81.77
   4  -7   0 3049.47  168.39
   4   7   0 3198.31  119.51
   4  -7   0 3265.39  181.07
   4   7   0 3333.03  121.01
   4   7   0 3289.21   81.56
   4  -7   0 3221.16   88.37
   4  -7   0 3242.14   89.81
  -4  -7   0 3200.79  113.79
  -4  -7   0 2970.74  118.32
  -4   7   0 3066.95  122.81
   4   7   0 3332.78   81.36
  -4  -7   0 3231.98  115.59
  -4  -7   0 3182.74   81.46
   5  -7   0  -14.44    5.67
   5  -7   0   -1.03    3.20
   5  -7   0  -10.83    7.06
   5  -7   0    0.00    2.89
  -5  -7   0    1.24    4.69
  -5   7   0    5.26   13.51
   5  -7   0   -3.61    3.04
   5   7   0   -1.03    0.93
   5  -7   0    9.23   20.52
  -5   7   0    3.20    4.02
  -5   7   0   -0.52    3.35
  -5  -7   0   -5.67    4.33
  -5  -7   0   -2.58    3.92
  -5   7   0  -23.72    6.70
  -5   7   0   -4.64    9.80
  -5   7   0    7.84   18.72
  -5   7   0   -7.22   11.70
  -5  -7   0   -8.76    5.00
  -5   7   0   -6.19   14.18
   5   7   0   -4.12    6.19
   5   7   0   -1.03    0.98
  -5  -7   0   22.79   20.78
   5  -7   0   -0.52   17.27
  -5  -7   0    0.67    1.91
  -5  -7   0   -2.58    3.87
   5  -7   0    2.89   22.79
   5  -7   0    4.54   14.44
  -5  -7   0    1.60    1.03
  -5  -7   0   -3.61    3.20
   5   7   0  -11.86    8.97
  -5  -7   0    5.10    2.58
  -5  -7   0   -1.03    1.50
  -5   7   0   -0.52    1.91
   6   7   0   17.17    1.19
  -6   7   0   19.13   17.22
  -6   7   0   16.76    4.95
   6   7   0   22.89    6.96
   6  -7   0   25.06   24.59
   6  -7   0   -6.70   17.27
   6   7   0   16.14    1.50
  -6   7   0   -6.19   15.57
   6  -7   0    8.40   19.80
  -6   7   0   14.38    3.09
   6  -7   0   25.62   26.86
  -6   7   0   10.11    4.64
   6   7   0   -2.58   12.73
   6  -7   0   13.20    4.95
  -6  -7   0   19.64    2.17
   6  -7   0   11.34    4.64
  -6  -7   0    8.09   13.77
  -6   7   0   39.96   28.20
  -6   7   0    9.23   13.56
   6  -7   0   19.80    5.47
   6  -7   0    6.60   23.36
  -6  -7   0   17.58    5.57
  -6  -7   0   10.16   14.64
   7  -7   0    0.77    3.40
  -7   7   0   -5.67   10.98
   7  -7   0  -22.69    8.76
  -7   7   0   -3.09    1.80
  -7   7   0   -9.80    6.65
  -7  -7   0   37.17   22.22
  -7   7   0    0.21    3.82
  -7   7   0   -2.06    9.44
   7  -7   0   -6.19   12.27
  -7   7   0    2.73    4.02
   7  -7   0    0.31    3.76
  -7   7   0    0.05   15.00
  -7   7   0    3.92   12.48
  -7  -7   0    1.86    1.08
   7   7   0    1.39    0.93
   7   7   0    3.82   17.84
  -7   7   0   28.00   27.38
  -7  -7   0   -3.09    8.15
   7  -7   0    6.34   16.40
   7  -7   0   -7.73    6.81
   7  -7   0    2.06   17.79
  -7  -7   0    1.55    2.42
   8  -7   0 2291.26  157.87
  -8   7   0 2194.18  175.40
   8  -7   0 2222.13  165.19
   8  -7   0 2080.70  153.74
  -8   7   0 2078.95  160.81
   8  -7   0 2340.09  173.08
  -8  -7   0 2117.00  141.78
  -8  -7   0 2248.27   61.20
   8  -7   0 2179.28  164.67
  -8   7   0 2358.55  174.99
  -8   7   0 2283.53   66.56
  -8   7   0 2237.44   65.63
  -8   7   0 2390.20  134.36
  -8   7   0 2310.29  128.43
  -8  -7   0 2231.66   56.71
   8  -7   0 2187.84   64.45
  -8   7   0 2168.66  164.62
   8  -7   0 2269.15   67.33
   8  -7   0 2426.55  181.95
   8   7   0 2438.56  145.75
   8   7   0 2214.96   56.51
   9   7   0    0.10    0.88
   9  -7   0    2.37    3.76
  -9  -7   0   -0.52    0.72
   9  -7   0   -1.55    4.02
  -9   7   0   -3.09    4.23
  -9   7   0   -5.16    3.45
 -10  -7   0  913.13   24.44
  10  -7   0  954.43   32.58
 -10  -7   0  920.40   23.77
 -10  -7   0  915.56   23.92
 -10   7   0  920.15   33.05
 -10  -7   0  910.50   24.34
 -10   7   0  916.64   33.98
  10  -7   0  907.41   34.39
  10   7   0  929.58   24.03
  11  -7   0   -1.55    4.38
 -11  -7   0    0.62    1.44
  11  -7   0   -1.55    4.12
 -11  -7   0   -1.03    1.24
 -11  -7   0   -0.52    0.77
 -11   7   0    1.60    4.33
 -12  -7   0   22.63    2.99
 -12  -7   0   25.88    1.80
 -12   7   0   31.30    7.42
  12  -7   0   29.75    7.84
  12  -7   0   28.51    6.86
 -12   7   0   18.46    6.50
 -12  -7   0   20.57    2.58
 -13  -7   0    1.03    2.17
 -13   7   0   -0.52    4.95
 -13  -7   0    0.00    0.93
  13  -7   0    5.31    5.67
 -13  -7   0    1.19    1.86
  13  -7   0    0.00    4.79
 -13   7   0    0.52    5.10
 -14  -7   0  105.13    6.29
 -14   7   0  125.23   13.71
 -14   7   0  100.18   12.53
  14  -7   0  101.10   12.37
  14  -7   0   99.56   11.34
 -14  -7   0  100.79    5.62
 -14  -7   0  110.49    4.18
 -15   7   0    8.09    7.11
  15  -7   0   -7.22    4.85
  15  -7   0    2.06    5.16
 -15  -7   0   -1.55    1.91
 -15  -7   0    3.40    1.34
 -15   7   0   -2.58    5.62
 -16  -7   0   33.41    2.78
 -16  -7   0   31.81    4.12
 -16   7   0   32.95    8.76
  16  -7   0   33.77    7.94
  16  -7   0   28.36    8.09
 -16   7   0   25.01    8.04
 -17  -7   0    2.73    1.44
  17  -7   0    3.04    5.83
  17  -7   0  -10.31    4.74
 -17   7   0    7.22    7.06
 -17  -7   0    1.70    2.47
 -17   7   0    1.39    5.52
 -18   7   0   28.00    8.71
  18  -7   0   10.88    6.96
  18  -7   0   15.11    7.89
 -18   7   0   17.17    7.84
  19  -7   0    2.11    6.60
  19  -7   0   -5.16    5.00
 -19  -7   0    2.01    2.73
 -19   7   0    0.10    6.29
 -19   7   0    0.98    5.47
  20  -7   0   90.69   14.02
 -20   7   0   84.81   13.30
  20  -7   0  111.36   15.36
 -20  -7   0  100.69    6.81
 -20   7   0  106.11   16.91
  21  -7   0   -3.09    6.81
 -21   7   0   -6.19    5.77
 -21  -7   0   -0.52    2.68
  21  -7   0    1.75    6.29
 -21   7   0    0.00    6.55
  22  -7   0  282.28   18.46
 -22   7   0  254.64   20.31
  22  -7   0  269.65   22.02
 -22   7   0  319.66   22.17
 -23   7   0   -4.12    5.67
 -23   7   0   -5.16    6.55
  23  -7   0   -7.22    5.41
  23  -7   0    4.18    7.89
 -24   7   0  103.73   14.95
  24  -7   0   81.20   12.12
 -24   7   0  113.43   16.91
  25  -7   0   13.51    7.37
 -25  -7   0    2.17    7.53
 -25   7   0  -10.83    6.03
 -25   7   0    0.57    7.32
 -26  -7   0  110.13   16.03
  26  -7   0  103.68   13.35
 -26   7   0   83.68   14.54
 -26   7   0  136.47   20.57
   0  -8   0 2430.52  137.86
   0  -8   0 2623.76  139.00
   0  -8   0 2656.45  144.82
   0   8   0 2569.73  132.55
   0  -8   0 2501.62  133.53
   0  -8   0 2637.06   71.10
   0   8   0 2619.94   71.25
   0   8   0 2676.35   71.25
   0   8   0 2654.28   84.50
   0   8   0 2498.42  140.18
   0   8   0 2784.31   66.97
   0  -8   0 2624.89   71.97
   0  -8   0 2702.07   70.94
   0  -8   0 2657.58   73.01
   0  -8   0 2756.62  151.73
   0   8   0 2602.88  147.87
   0   8   0 2582.05  144.00
   0  -8   0 2850.77  141.83
   0  -8   0 2647.06   67.44
   0   8   0 2728.27   71.56
  -1  -8   0    2.63    2.99
   1  -8   0   -2.06   13.92
  -1  -8   0   18.72   16.81
  -1   8   0   -1.03    2.47
  -1   8   0   -1.03    4.74
   1   8   0    5.26   14.49
   1   8   0    0.72    2.32
  -1  -8   0    2.99    2.68
   1  -8   0   -1.55    2.68
   1   8   0    6.24    7.11
  -1   8   0   -2.58   10.36
  -1  -8   0   -0.52    1.08
  -1   8   0  -17.01    6.91
  -1  -8   0    3.25   11.91
  -1  -8   0   -3.09   11.29
   1  -8   0    1.44    2.53
   1   8   0  -11.34   11.03
   1  -8   0   -8.25   11.14
   1   8   0    1.65    2.94
   1   8   0    2.89   12.84
   1  -8   0   -2.06    2.78
   1  -8   0   -0.52    1.55
  -1  -8   0    6.44   13.82
  -1   8   0  -11.86   13.92
   1  -8   0  -16.50    5.93
  -1  -8   0   -2.06    2.27
  -1  -8   0   -1.03    2.01
   1   8   0   -1.55    2.22
   1  -8   0   12.06   19.80
  -1  -8   0  -11.34    6.86
   1  -8   0    2.73    7.79
   1   8   0    3.35   10.41
   1  -8   0   -7.22   10.31
   1   8   0   -1.03    1.19
  -1   8   0    1.13    0.98
  -1   8   0    1.75    2.94
  -1  -8   0   25.42   17.63
  -1   8   0   -1.03    2.99
  -1   8   0   23.72   18.56
   1  -8   0   -0.52    2.89
   1  -8   0   -6.19   12.27
  -2  -8   0  226.49    6.39
  -2   8   0  267.43   54.34
  -2   8   0  242.42   56.92
  -2  -8   0  264.85   41.19
   2   8   0  216.90    9.18
   2  -8   0  364.36   68.73
   2  -8   0  197.05   43.67
   2  -8   0  326.00   58.41
  -2  -8   0  216.54   10.16
  -2  -8   0  223.60    9.02
   2   8   0  226.90    9.23
   2   8   0  217.37   41.14
   2   8   0  290.11   41.81
  -2   8   0  229.69    6.70
  -2  -8   0  258.61   51.71
   2  -8   0  217.42   12.01
  -2   8   0  231.91   11.14
  -2   8   0  231.29   11.70
  -2   8   0  280.83   54.91
   2  -8   0  209.22   10.88
   2  -8   0  303.47   61.40
  -2  -8   0  311.36   47.54
   2  -8   0  274.54   37.95
  -2   8   0  221.23   11.14
  -2  -8   0  222.68    9.64
  -2  -8   0  218.96   15.00
   2  -8   0  223.76    8.35
  -2  -8   0  242.58   42.79
  -2  -8   0  286.14   44.49
   2   8   0  218.81   42.59
  -2  -8   0  184.73   38.62
   2  -8   0  209.74   10.78
  -2   8   0  215.77   49.50
   2  -8   0  216.70   51.35
   2  -8   0  252.43   52.54
   2   8   0  227.88    9.38
   2   8   0  313.01   58.00
  -3  -8   0    1.19    5.52
   3  -8   0    4.64   17.58
   3   8   0   -2.58    1.70
  -3  -8   0    0.52    1.24
  -3  -8   0   -0.52    1.96
   3   8   0    0.00    1.80
  -3   8   0    6.14   15.36
   3  -8   0    4.38   16.14
  -3  -8   0    1.03    2.22
   3  -8   0   -4.64    9.18
   3   8   0    6.29   17.84
  -3  -8   0    0.88    1.60
  -3   8   0   -6.70    8.66
  -3  -8   0   -4.12   12.94
   3  -8   0    7.58   20.11
   3   8   0   -3.61   11.24
  -3   8   0    0.00    1.39
   3  -8   0   -5.16   13.25
   3   8   0    4.38   10.93
  -3  -8   0   -3.09    1.60
  -3   8   0    1.44   14.85
   3  -8   0    0.00    2.68
  -3  -8   0    1.29    8.71
  -3   8   0   -3.09    3.20
  -3  -8   0    1.29    9.74
   3  -8   0   -2.06    2.94
   3  -8   0    6.14    3.71
  -3   8   0   -4.12   12.63
  -3  -8   0   -1.55    6.14
  -3  -8   0    2.78    9.23
   3  -8   0   -0.52    2.01
  -3   8   0   -5.16    9.33
  -3  -8   0    4.33    8.40
  -3   8   0    3.51    7.89
  -4  -8   0   47.59    3.15
  -4   8   0   27.43   23.82
  -4   8   0   50.84   24.13
  -4   8   0   50.68   33.10
  -4   8   0   46.45    6.96
   4  -8   0   13.71   17.37
   4   8   0   64.19   20.88
  -4  -8   0   51.20    3.35
   4   8   0   54.24   19.39
   4   8   0   48.93    3.87
   4  -8   0   46.09    6.70
   4  -8   0   23.05   23.72
  -4  -8   0   45.68    3.51
  -4   8   0  120.70   44.29
  -4  -8   0   51.04   16.03
  -4  -8   0   68.21   16.60
  -4  -8   0   72.59   14.08
  -4   8   0   62.02    7.53
  -4  -8   0   46.66    4.28
   4  -8   0   54.65    6.75
   4   8   0   42.53   26.04
  -4  -8   0   76.92   15.52
   4  -8   0   25.73   26.96
  -4   8   0   83.47   19.95
   4  -8   0   41.86    5.93
  -4  -8   0   76.05   20.37
  -4   8   0   29.54   28.10
  -4  -8   0    7.22   16.91
  -4  -8   0   60.17   13.71
   4  -8   0   23.20   26.81
   4   8   0   49.03    3.40
  -4  -8   0   50.32   16.34
   4  -8   0    7.37   17.94
  -4   8   0   40.06    3.51
  -5  -8   0   -1.55    3.87
  -5  -8   0    6.70    7.48
  -5  -8   0   -3.61    4.49
   5  -8   0   -3.61    3.40
  -5   8   0  -11.34   10.72
  -5  -8   0    2.99   15.05
  -5  -8   0   -4.64    5.57
   5  -8   0   -3.09    3.40
  -5   8   0  -15.47   16.55
   5  -8   0  -10.83   12.27
   5   8   0    0.88    7.32
  -5  -8   0    7.42    6.75
  -5  -8   0    0.41    1.19
  -5  -8   0   -6.19    4.02
   5  -8   0    7.48   20.06
  -5   8   0   -3.09   10.47
  -5  -8   0   -1.55    1.60
   5  -8   0  -15.47    8.92
   5  -8   0    2.06    2.99
  -5   8   0    9.38   22.22
   5   8   0    0.00    1.13
  -5  -8   0   -9.28    3.76
   5  -8   0   12.58   18.77
   5   8   0   -1.55    0.98
   5  -8   0   -2.58    4.90
   5  -8   0   -8.25    6.50
  -5   8   0    1.60    3.87
   5   8   0    4.12   14.95
  -5   8   0  -12.89    5.36
  -5   8   0    1.50    3.56
  -5  -8   0    0.10    1.70
  -5   8   0   17.32   23.72
  -6   8   0 1044.09   71.87
   6  -8   0 1053.83   34.75
  -6  -8   0 1180.87   41.81
   6  -8   0 1029.60   99.82
   6   8   0 1119.00   27.53
  -6  -8   0 1099.82   40.99
  -6   8   0 1048.73   30.78
  -6   8   0 1053.94   87.75
  -6  -8   0 1099.15   35.27
   6  -8   0 1491.25  174.37
  -6   8   0 1185.10  113.74
   6   8   0 1048.06   27.69
   6   8   0 1012.64   94.56
   6  -8   0 1213.51  109.61
  -6  -8   0 1065.64   31.45
  -6  -8   0 1048.83   38.67
  -6  -8   0 1120.96   67.85
  -6  -8   0 1063.37   29.28
  -6  -8   0 1225.06  104.15
  -6  -8   0 1065.80   27.12
  -6   8   0 1186.08  143.48
  -6   8   0 1378.34  177.20
   6   8   0  982.89   45.06
   6  -8   0 1042.85   36.40
  -6   8   0 1205.05  146.84
   6  -8   0 1040.89  134.62
   6  -8   0  979.18  127.66
  -6   8   0 1040.74   35.27
   7  -8   0    0.36    3.97
  -7   8   0   32.53   20.00
  -7  -8   0    1.29    1.29
   7  -8   0    2.58    4.18
  -7   8   0   -1.03    3.87
  -7   8   0    6.50    4.28
  -7  -8   0    2.63    2.32
  -7   8   0    0.82    2.06
   7   8   0    0.00    0.88
  -8   8   0  259.44   15.57
   8  -8   0  259.54   15.67
   8  -8   0  257.17   14.28
   8   8   0  250.72    7.17
  -8  -8   0  260.11    7.58
  -8   8   0  247.89   14.44
  -8  -8   0  258.56   10.93
  -9   8   0   -2.58    3.82
  -9  -8   0    0.00    2.53
  -9   8   0    5.88    4.74
   9  -8   0    0.67    3.76
   9  -8   0    0.67    4.07
 -10  -8   0    0.57    0.57
  10  -8   0    0.21    4.38
 -10   8   0    0.57    5.00
 -10  -8   0    0.05    0.72
  10  -8   0   10.05    5.47
 -10   8   0   -4.12    3.35
 -10  -8   0    0.93    3.04
 -11  -8   0    0.41    3.40
 -11  -8   0    1.24    1.29
  11  -8   0    2.63    4.74
  11  -8   0   -2.06    4.54
 -11   8   0   -8.76    4.12
 -11   8   0    4.49    6.14
 -11  -8   0   -0.52    0.93
 -12  -8   0  735.36   26.14
 -12  -8   0  715.46   20.67
  12  -8   0  719.43   31.35
 -12   8   0  735.05   30.68
 -12   8   0  721.60   29.54
  12  -8   0  737.89   28.61
 -13   8   0    4.95    5.62
 -13  -8   0    0.10    1.86
 -13   8   0    4.90    5.83
  13  -8   0   -0.52    4.79
  13  -8   0    1.70    5.10
  14  -8   0  999.49   36.71
 -14  -8   0  987.89   28.92
 -14   8   0 1018.41   38.41
 -14  -8   0  983.72   25.88
  14  -8   0  982.84   39.91
 -14  -8   0 1000.99   25.52
 -14   8   0  991.86   38.98
 -15  -8   0    1.44    2.53
  15  -8   0   -6.19    4.59
 -15  -8   0    0.88    0.93
 -15  -8   0    2.94    1.34
  15  -8   0    1.24    6.03
 -15   8   0   -6.19    4.79
 -15   8   0    6.08    6.55
 -16  -8   0  163.44    6.24
  16  -8   0  170.86   14.38
 -16   8   0  178.13   15.78
  16  -8   0  186.84   16.60
 -16  -8   0  165.76    5.36
 -16   8   0  160.70   15.00
 -17  -8   0    0.72    1.03
  17  -8   0   -3.09    5.10
  17  -8   0    0.26    6.03
 -17  -8   0    1.24    1.60
 -17   8   0    4.59    7.32
 -17   8   0    0.10    6.70
 -18   8   0   71.05   13.92
  18  -8   0   74.40   12.27
 -18   8   0   83.47   12.99
  18  -8   0   75.38   11.86
 -18  -8   0   69.60    4.28
 -18  -8   0   75.43    4.07
  19  -8   0   10.41    7.68
 -19  -8   0    1.44    1.91
 -19   8   0    3.09    6.81
 -19   8   0    2.99    7.32
 -20   8   0  241.91   20.47
  20  -8   0  265.37   21.60
 -20   8   0  242.89   19.75
  20  -8   0  252.53   17.89
  21  -8   0    1.80    7.42
 -21   8   0    5.72    7.58
 -21   8   0   -4.64    6.34
  21  -8   0   -5.67    5.83
 -22   8   0    7.11    8.09
  22  -8   0   -1.03    6.29
  22  -8   0   -4.12    7.11
 -22   8   0   -7.22    6.24
 -22  -8   0   -5.16    5.88
  23  -8   0    1.65    8.92
 -23   8   0    9.74    8.25
 -23  -8   0   -3.09    6.03
 -23   8   0    0.57    7.84
  23  -8   0   12.89    7.63
 -24   8   0   53.93   12.89
  24  -8   0   56.15   10.67
 -24  -8   0   74.19   12.99
 -24   8   0   72.39   20.37
 -25   8   0    1.60    7.68
  25  -8   0   -6.70    6.29
 -25  -8   0    5.21    7.32
 -25   8   0   -4.64    6.70
 -26  -8   0  168.90   19.39
  26  -8   0  218.55   17.68
 -26   8   0  202.41   22.63
 -26   8   0  212.37   22.48
   0   9   0    0.67    2.37
   0   9   0    7.89   12.01
   0   9   0  -15.47    7.22
   0   9   0   -2.06   10.47
   0  -9   0   29.49   22.63
   0   9   0    3.04    2.94
   0  -9   0    0.26    9.69
   0  -9   0   -8.25    6.81
   0  -9   0    8.25   14.59
   0   9   0    2.53   14.13
   0  -9   0    0.93    2.63
   0  -9   0    1.13    2.73
   0   9   0    1.34    5.67
   0  -9   0    1.70    2.78
   0  -9   0    9.28   14.28
   0   9   0    1.86    2.68
   0  -9   0    6.96   12.89
   0  -9   0    0.46    1.44
   0   9   0    0.05    1.03
   0  -9   0   -5.16    5.16
   0  -9   0    1.50    2.37
   1   9   0    4.59   14.18
  -1  -9   0    1.13    2.78
   1   9   0    1.96    2.63
  -1   9   0   31.45   23.87
   1  -9   0   -3.61    2.47
   1   9   0  -13.92    8.15
  -1   9   0    1.44    2.84
  -1   9   0   11.19   21.09
   1  -9   0   -2.58   13.10
  -1  -9   0   -1.03    1.19
   1  -9   0   -4.64    8.56
  -1  -9   0    1.96   11.55
  -1   9   0    1.80    1.03
   1   9   0   -2.58    1.96
  -1  -9   0    0.00    6.55
   1  -9   0    2.73    6.96
   1   9   0   -4.12    8.40
   1  -9   0   -1.03    2.42
  -1  -9   0    3.61    2.58
  -1  -9   0    0.62    2.01
   1   9   0   -4.64   10.57
  -1   9   0   -2.06    2.89
   1  -9   0    0.82    1.55
   1   9   0    5.26    7.22
  -1   9   0    8.87   14.80
   1  -9   0   -6.70   12.63
   1   9   0   -1.03    1.13
  -1  -9   0    5.83    6.24
  -1   9   0    4.43    2.99
   1   9   0    0.57    2.32
   1  -9   0  -14.95    6.03
   1  -9   0  -13.92    5.52
  -1  -9   0   -4.12    8.46
   1  -9   0    0.82   13.51
   1  -9   0    2.78    3.20
  -1   9   0  -10.31    9.02
  -1  -9   0   -4.64    7.53
  -1  -9   0   12.84   15.21
  -1  -9   0   -2.58   12.17
  -1   9   0    5.31    5.83
  -1  -9   0    1.86    2.58
  -2   9   0  477.22   78.63
  -2   9   0  370.49   16.09
  -2  -9   0  404.62   13.97
  -2  -9   0  495.57   77.44
  -2  -9   0  445.92   61.20
  -2  -9   0  452.88   65.58
  -2   9   0  299.76   64.45
  -2   9   0  605.34   95.12
   2   9   0  331.67   64.81
  -2  -9   0  467.57   58.98
  -2  -9   0  369.51   13.92
   2  -9   0  380.65   16.91
   2   9   0  408.49   60.73
  -2   9   0  367.91   69.96
   2  -9   0  549.50   92.96
   2   9   0  482.94   58.93
  -2  -9   0  512.69   70.32
   2  -9   0  400.14   71.82
   2  -9   0  559.19   83.06
   2  -9   0  498.82   76.92
  -2   9   0  403.59   10.72
  -2  -9   0  394.36   10.67
   2  -9   0  471.65   80.43
  -2  -9   0  381.32   21.40
  -2   9   0  383.23   16.24
   2   9   0  377.40   60.99
  -2  -9   0  451.64   59.24
   2  -9   0  407.41   16.09
   2  -9   0  394.05   12.73
   2  -9   0  404.37   16.19
  -2  -9   0  365.80   14.28
   2   9   0  384.52   13.92
   2  -9   0  513.72   92.96
  -3  -9   0    3.25    9.90
   3   9   0    2.06    1.91
  -3  -9   0    7.11    8.61
   3  -9   0   -2.06    3.04
   3  -9   0   20.42   17.01
  -3   9   0    2.32   17.84
  -3  -9   0   39.80   15.21
   3   9   0   11.91   14.08
   3  -9   0  -11.34    9.18
   3  -9   0   14.28   18.41
  -3  -9   0    1.44    2.11
   3   9   0    2.06    2.06
   3  -9   0   -1.03    3.15
  -3   9   0   -6.19    7.73
   3   9   0   25.37   17.12
  -3  -9   0   -2.58    1.86
  -3   9   0    2.06   15.93
  -3  -9   0    0.41    1.08
   3   9   0   -6.19    9.69
  -3  -9   0   -1.55    1.39
  -3   9   0    5.52   14.44
  -3   9   0    2.32    1.29
  -3  -9   0    3.51    9.28
  -3  -9   0   -3.61    4.38
   3  -9   0    2.99    3.40
   3   9   0   -1.03    1.91
  -3  -9   0   -1.55   16.34
   3  -9   0    0.31    1.91
  -3  -9   0    5.05   10.00
  -3   9   0   15.93    7.79
  -3  -9   0    2.68    9.95
  -3   9   0    0.98    2.99
   3  -9   0  -12.89    9.28
   3  -9   0   12.48   20.37
  -3   9   0   -1.03    3.15
  -3  -9   0    2.47    2.01
   4  -9   0  545.27   86.15
   4  -9   0  533.52   93.58
  -4  -9   0  583.42   38.98
  -4   9   0  611.42   23.20
  -4  -9   0  591.98   19.39
   4   9   0  503.72   84.81
  -4  -9   0  635.86   49.44
   4  -9   0  593.94   96.62
  -4  -9   0  552.03   44.39
  -4  -9   0  672.10   34.08
   4  -9   0  571.82   22.27
  -4   9   0  628.95   93.53
   4  -9   0  593.94   92.29
   4   9   0  606.37   17.48
   4  -9   0  588.37   22.12
  -4  -9   0  576.05   38.15
   4  -9   0  692.62  101.26
  -4   9   0  621.37   41.25
  -4  -9   0  657.41  101.67
   4   9   0  573.01   18.35
  -4  -9   0  607.50   16.29
  -4  -9   0  674.11   58.98
  -4   9   0  708.35  109.92
  -4   9   0  560.53   22.07
   4  -9   0  657.77  104.40
   4  -9   0  597.86   23.97
   4   9   0  812.75  108.99
  -4  -9   0  574.61   17.74
  -4   9   0  590.33   17.07
  -4  -9   0  585.28   17.68
  -4   9   0  559.35  104.51
  -4  -9   0  581.83   48.67
  -4  -9   0  688.65   46.76
  -4   9   0  705.41  107.29
  -5  -9   0    0.00    1.39
   5  -9   0   -1.55    2.84
   5  -9   0   -3.09    3.20
   5   9   0    2.53    1.80
  -5   9   0   -1.55    3.40
  -5  -9   0    0.00    1.55
  -5  -9   0    0.67    1.39
   5   9   0   -0.52    1.24
  -5  -9   0    0.88    1.80
  -5   9   0   -0.52    1.60
   5  -9   0   -3.61    3.09
  -5   9   0    1.08    3.56
   5   9   0    0.36    1.29
  -6  -9   0   45.42    2.32
  -6  -9   0   45.73    3.76
  -6   9   0   45.01    4.54
  -6  -9   0   44.08    2.68
   6   9   0   45.53    2.47
  -6   9   0   42.43    7.27
   6   9   0   49.08    2.58
   6  -9   0   40.73    6.65
  -6  -9   0   40.83    3.61
  -6   9   0   43.93    7.17
   6   9   0   44.70    3.40
   6  -9   0   49.60    8.15
  -7  -9   0    2.11    2.11
   7   9   0    0.26    0.93
  -7   9   0   -2.06    2.06
   7  -9   0    2.73    4.54
  -7  -9   0    0.52    1.44
   7   9   0    0.67    0.67
  -7   9   0   -4.12    3.45
  -7   9   0    4.95    4.38
   7  -9   0    2.11    3.87
   7   9   0    0.21    1.24
  -8   9   0 1036.15   36.86
   8  -9   0 1005.68   35.01
   8   9   0 1023.42   26.24
   8  -9   0 1060.54   37.95
  -8  -9   0 1009.39   30.06
   8   9   0 1013.67   26.50
  -8   9   0 1037.34   35.99
   9  -9   0   -0.52    4.28
  -9   9   0   -3.09    3.92
   9  -9   0   -1.55    4.02
  -9  -9   0   -1.03    2.53
  -9   9   0    4.02    4.79
 -10  -9   0 1024.81   31.60
 -10   9   0 1080.95   37.89
  10  -9   0  947.32   35.42
 -10   9   0 1039.24   38.05
  10  -9   0 1014.19   38.77
 -11  -9   0   -0.52    3.09
 -11  -9   0    0.21    0.77
 -11  -9   0    0.98    1.08
  11  -9   0    0.00    4.69
 -11   9   0    3.04    5.21
  11  -9   0    2.99    5.10
 -11   9   0   -2.06    4.90
  12  -9   0   79.35   10.52
 -12  -9   0   94.20    8.20
 -12   9   0   53.77   10.05
 -12   9   0   96.21   12.01
  12  -9   0   83.16   12.22
 -12  -9   0   72.70    3.76
 -13   9   0    0.93    5.41
 -13  -9   0    3.15    4.07
  13  -9   0    1.44    5.41
 -13   9   0    8.66    6.55
 -13  -9   0    0.36    1.70
  13  -9   0   -1.55    5.47
 -14   9   0   32.58    8.56
 -14   9   0   42.79    9.90
 -14  -9   0   39.08    7.01
  14  -9   0   31.76    8.46
  14  -9   0   46.20    9.74
 -15   9   0   -0.52    5.98
 -15  -9   0   -3.09    4.07
 -15  -9   0    1.91    2.22
  15  -9   0    6.29    6.44
 -15   9   0   -8.25    5.57
  15  -9   0   -0.52    5.83
 -16  -9   0  104.30   11.24
  16  -9   0  116.00   16.03
  16  -9   0   98.94   12.43
 -16   9   0  102.91   14.54
 -16   9   0   99.09   13.77
 -17   9   0    5.62    6.96
  17  -9   0   -1.03    5.98
 -17   9   0    0.15    5.72
  17  -9   0   -4.12    7.11
 -17  -9   0    2.58    4.79
 -18   9   0   15.26    9.18
 -18   9   0    5.41    7.48
  18  -9   0    2.27    7.06
 -18  -9   0   15.67    6.65
 -19  -9   0    0.57    5.41
 -19   9   0   10.83    7.37
  19  -9   0    0.57    7.01
  19  -9   0   -8.25    5.88
 -19   9   0    3.04    6.75
 -20   9   0   34.39   10.16
  20  -9   0   45.01   10.05
 -20   9   0   62.54   13.04
  20  -9   0   13.25    9.07
 -21   9   0    3.97    7.22
 -21  -9   0   -5.16    5.31
 -21   9   0  -10.31    6.14
  21  -9   0    4.07    6.70
  21  -9   0    0.77    7.32
 -22   9   0  311.82   22.84
 -22  -9   0  254.23   19.44
  22  -9   0  271.91   23.30
 -22   9   0  302.38   22.17
  22  -9   0  291.30   19.95
 -23   9   0   -8.76    6.70
  23  -9   0   -8.76    6.29
 -23   9   0   -1.55    7.22
  23  -9   0    2.27    7.11
 -23  -9   0   -4.12    5.88
 -24   9   0   80.07   14.49
 -24  -9   0   79.14   13.15
  24  -9   0   99.56   14.08
 -24   9   0   93.63   15.42
 -25   9   0    2.11    8.09
 -25  -9   0    5.88    8.15
 -25   9   0   -3.09    7.11
  25  -9   0   -4.64    6.03
   0  10   0 1865.97   46.97
   0  10   0 1767.03   51.71
   0 -10   0 1835.55   51.82
   0 -10   0 1822.66   52.79
   0  10   0 1899.53   52.33
   0 -10   0 1784.97   47.43
   0 -10   0 1830.65   51.66
  -1  10   0   -0.52    0.93
   1  10   0    2.06    2.42
  -1 -10   0   -3.09    2.27
  -1  10   0    1.29    3.15
   1  10   0    0.98    2.47
  -1  10   0   -1.55    2.58
   1 -10   0   -1.03    1.50
   1 -10   0   -2.58    2.68
   1  10   0    0.00    1.19
  -1 -10   0    0.00    1.91
   1  10   0    5.62    2.89
  -1 -10   0    1.75    1.34
   1 -10   0   -2.06    2.94
  -1 -10   0    1.50    2.73
   1 -10   0   -1.55    2.27
  -1 -10   0    0.00    2.37
   2 -10   0  371.94   16.76
   2  10   0  346.83   13.30
  -2 -10   0  368.17   10.11
   2 -10   0  347.03   15.16
  -2  10   0  363.27   15.98
  -2  10   0  348.79    9.90
  -2 -10   0  374.98   14.23
   2  10   0  350.54   13.40
   2  10   0  351.78   13.66
  -2 -10   0  330.74   14.80
  -2 -10   0  355.08   13.51
  -2 -10   0  353.01   12.84
   2 -10   0  367.76   15.57
   2 -10   0  347.39   11.86
  -3 -10   0    1.13    2.53
  -3 -10   0    0.67    2.01
   3 -10   0    5.72    3.82
  -3 -10   0   -0.52    1.03
   3  10   0    2.17    2.11
   3  10   0   -2.06    1.75
  -3 -10   0    1.13    1.70
  -3  10   0   -2.06    2.99
  -3  10   0   -0.52    1.03
  -3 -10   0   -1.55    2.06
   3 -10   0   -2.58    2.32
  -3  10   0    1.44    3.30
   3 -10   0    0.52    3.40
  -4 -10   0  210.77   10.16
  -4  10   0  228.55    7.48
  -4 -10   0  225.77    6.75
  -4 -10   0  204.73    8.71
   4  10   0  216.90    8.40
  -4  10   0  224.48   12.89
  -4 -10   0  212.47    8.87
   4 -10   0  213.09   12.32
   4 -10   0  221.95   13.61
  -4  10   0  219.53   12.99
   4  10   0  211.59    9.23
   4 -10   0  207.93   12.22
  -5 -10   0   -1.55    1.34
   5  10   0    0.52    1.39
   5  10   0   -1.03    1.34
  -5 -10   0   -0.52    1.65
   5 -10   0   -1.03    3.76
   5  10   0    2.11    1.86
   5 -10   0    0.00    3.82
  -5  10   0   -3.61    3.25
  -5 -10   0    0.62    1.65
  -5  10   0    4.69    4.23
  -5 -10   0    0.15    2.01
  -5  10   0   -1.55    1.44
   6  10   0  223.91    8.40
   6 -10   0  235.36   14.85
  -6 -10   0  214.53    9.13
   6  10   0  229.12    7.17
   6  10   0  208.50    7.17
  -6 -10   0  224.89    7.01
  -6 -10   0  225.20    7.99
  -6  10   0  213.76    8.71
   6 -10   0  194.22   12.89
  -6  10   0  191.64   12.99
  -6 -10   0  218.76    7.94
  -6  10   0  217.98   13.61
  -7  10   0    4.85    4.64
   7 -10   0    6.65    4.90
   7  10   0   -1.03    1.29
   7  10   0   -1.03    0.77
  -7 -10   0    1.13    1.29
   7 -10   0    4.18    4.33
   7  10   0   -1.03    0.98
  -7 -10   0    1.75    1.96
  -7  10   0    1.24    4.23
  -8  10   0  280.37   16.29
  -8 -10   0  269.49   10.62
   8  10   0  272.33    7.63
  -8  10   0  278.56   16.45
  -8 -10   0  257.12    7.89
   8  10   0  255.52    8.04
   8 -10   0  253.61   15.00
   8 -10   0  287.74   17.37
  -9  10   0   -2.58    4.18
  -9  10   0    4.33    5.16
   9 -10   0    3.15    4.49
  -9 -10   0    0.05    2.53
   9 -10   0    2.47    4.74
  10 -10   0   20.37    7.06
 -10 -10   0   21.04    4.33
  10 -10   0   29.28    7.63
 -10  10   0   26.35    7.53
 -10  10   0   14.64    6.34
  11 -10   0   -2.58    5.26
 -11 -10   0    0.00    3.20
 -11  10   0    9.07    6.29
 -11  10   0   -0.52    5.31
  11 -10   0    2.68    5.52
 -11 -10   0    0.00    0.72
 -12 -10   0  517.79   20.16
 -12 -10   0  520.16   14.23
 -12  10   0  534.96   25.98
  12 -10   0  519.34   24.44
 -12  10   0  542.08   25.52
 -13  10   0   -1.03    5.57
  13 -10   0    6.60    6.19
 -13  10   0   -5.67    5.77
  13 -10   0    9.95    6.75
 -13 -10   0   -6.19    2.94
  14 -10   0  474.23   23.97
 -14 -10   0  452.31   19.80
 -14  10   0  485.52   25.11
  14 -10   0  443.19   25.73
 -14  10   0  457.52   25.01
 -15 -10   0   -6.19    3.66
  15 -10   0    3.09    6.60
 -15  10   0   -3.61    5.57
 -15  10   0    2.73    6.50
  15 -10   0   -5.16    5.77
  16 -10   0   -8.25    4.49
 -16 -10   0   -2.58    4.12
  16 -10   0   -7.73    5.83
 -16  10   0    3.45    6.44
 -16  10   0    0.05    6.08
  17 -10   0    6.34    7.37
 -17  10   0    5.52    7.27
  17 -10   0   17.43    9.07
 -17 -10   0    1.13    4.95
 -18  10   0  181.48   17.22
  18 -10   0  217.16   17.07
 -18  10   0  190.40   20.11
 -18 -10   0  190.81   14.38
  18 -10   0  187.10   18.46
 -19  10   0   -3.09    6.55
 -19 -10   0    1.44    5.00
  19 -10   0    4.18    6.39
  19 -10   0    3.25    7.53
 -19  10   0    6.96    7.17
 -20 -10   0  451.54   26.81
 -20  10   0  414.57   25.47
  20 -10   0  434.84   24.70
  20 -10   0  421.59   28.72
 -20  10   0  449.37   27.89
  21 -10   0    2.58    7.42
 -21  10   0   -8.76    6.24
 -21 -10   0   -1.55    5.36
  21 -10   0   -4.12    6.44
 -21  10   0    1.08    6.86
 -22  10   0   79.76   13.82
  22 -10   0   70.69   12.17
 -22  10   0   83.32   15.57
  22 -10   0   79.30   16.14
 -22 -10   0   73.01   11.60
 -23 -10   0   -5.67    5.72
 -23  10   0   -6.19    7.58
  23 -10   0    8.56    9.69
 -23  10   0    7.63   13.04
  23 -10   0    5.88    7.48
 -24 -10   0   71.46   11.81
 -24  10   0   94.92   15.83
  24 -10   0   65.68   12.37
 -24  10   0   79.66   17.22
 -25  10   0   -5.16    7.06
  25 -10   0   -5.16    6.34
 -25  10   0    0.46    9.07
   0 -11   0    1.19    1.55
   0  11   0   -1.03    2.68
   0  11   0    1.50    1.24
   0 -11   0    5.57    2.73
   0 -11   0    0.52    3.04
   0 -11   0    6.44    3.35
   0  11   0    6.81    3.30
   1 -11   0    1.24    1.70
   1 -11   0    1.39    3.35
  -1 -11   0    1.55    2.42
   1 -11   0    0.26    3.09
   1  11   0    1.44    1.34
  -1 -11   0   -1.03    1.29
  -1 -11   0   -1.03    2.53
   1 -11   0    0.77    2.47
  -1  11   0   -0.52    2.68
   1  11   0   -1.03    2.27
  -1  11   0   -3.09    2.89
   1  11   0    0.88    2.78
  -1  11   0    0.00    1.03
  -1 -11   0   -1.55    2.63
  -2 -11   0  757.74   24.28
  -2 -11   0  714.84   26.04
   2  11   0  761.92   23.87
   2  11   0  743.82   24.44
  -2  11   0  769.39   19.69
   2 -11   0  728.71   27.48
   2 -11   0  757.22   26.45
  -2 -11   0  756.45   20.06
   2  11   0  734.75   24.03
   2 -11   0  719.90   26.19
  -2 -11   0  725.57   24.39
  -2 -11   0  743.66   23.36
   2 -11   0  751.91   21.96
  -2  11   0  761.09   26.86
  -2  11   0  783.26   26.81
   3 -11   0   -0.52    3.66
  -3  11   0    0.00    3.40
   3  11   0    0.36    2.06
  -3 -11   0   -0.52    1.08
  -3  11   0    1.19    1.08
  -3 -11   0   -4.64    2.11
   3  11   0    0.36    2.11
  -3  11   0    0.46    3.51
   3 -11   0   -3.09    2.63
   3  11   0   -2.06    1.96
  -3 -11   0   -1.03    2.42
  -3 -11   0    0.05    2.32
   3 -11   0    1.65    3.76
   4 -11   0 2098.29   70.94
  -4 -11   0 2083.75   56.46
  -4 -11   0 2154.33   53.36
  -4 -11   0 2092.56   56.92
   4  11   0 2136.03   55.99
  -4  11   0 2097.56   62.13
   4 -11   0 2055.80   61.97
   4 -11   0 2098.65   61.77
  -4  11   0 2067.51   62.33
   4  11   0 2078.07   58.78
  -4  11   0 2150.10   53.98
  -5 -11   0    0.93    1.44
  -5  11   0   -3.09    3.51
   5  11   0    1.08    2.01
   5  11   0    1.96    1.70
  -5  11   0    0.93    4.43
  -5 -11   0    1.44    1.91
  -5  11   0    2.32    1.60
  -5 -11   0   -1.55    1.65
   5 -11   0    4.79    4.54
   6 -11   0    9.74    5.10
  -6 -11   0    8.25    2.42
  -6 -11   0   13.77    2.06
  -6  11   0   14.95    2.68
  -6  11   0    7.22    5.05
   6 -11   0    4.85    4.90
   6  11   0   12.48    2.06
  -6 -11   0   13.04    2.27
   6  11   0    4.85    2.27
   6  11   0   12.27    1.96
   7 -11   0    6.75    5.21
  -7 -11   0   -2.58    1.80
  -7 -11   0    0.21    0.93
   7  11   0   -0.52    1.55
   7  11   0    1.55    1.13
   7  11   0    0.00    1.19
  -7  11   0    5.05    5.31
  -7 -11   0    1.91    1.75
  -7  11   0    8.82    5.36
   7 -11   0   -3.61    4.23
   8  11   0  458.91   11.70
  -8 -11   0  458.09   14.90
  -8  11   0  439.94   22.43
  -8  11   0  485.57   22.12
   8  11   0  442.62   13.10
   8 -11   0  413.95   20.52
  -8 -11   0  440.51   13.35
   8 -11   0  403.49   22.43
   8  11   0  477.47   12.43
  -9  11   0    2.17    5.93
   9 -11   0   -4.12    4.54
  -9 -11   0   -2.06    2.37
   9 -11   0    2.37    5.00
  -9  11   0   -2.06    4.90
  -9 -11   0    0.15    1.19
 -10  11   0  555.89   27.12
 -10  11   0  638.80   27.22
 -10 -11   0  564.55   15.93
 -10 -11   0  618.59   20.31
  10 -11   0  609.51   26.40
  10 -11   0  589.61   28.61
  11 -11   0    0.00    5.57
  11 -11   0    0.77    5.62
 -11  11   0   -4.64    4.95
 -11 -11   0    3.97    3.40
 -11  11   0    9.02    6.81
 -11 -11   0    0.88    0.88
  12 -11   0   17.43    6.91
 -12  11   0    6.08    6.39
 -12 -11   0    8.09    4.18
  12 -11   0   -4.12    4.79
 -12  11   0    2.06    6.91
 -13  11   0    2.78    5.77
  13 -11   0    1.34    5.98
  13 -11   0    5.10    6.19
 -13  11   0    2.37    6.08
 -13 -11   0    1.65    1.13
 -13 -11   0    1.60    4.18
  14 -11   0  165.91   15.05
 -14  11   0  169.47   15.93
 -14  11   0  172.15   15.67
  14 -11   0  188.08   17.32
 -14 -11   0  161.37   11.08
 -15  11   0    2.73    6.08
  15 -11   0    4.95    6.91
  15 -11   0    1.75    6.24
 -15  11   0    6.03    6.55
 -15 -11   0   -1.55    3.76
 -16 -11   0  185.25   13.25
 -16  11   0  172.20   18.77
  16 -11   0  137.45   17.22
 -16  11   0  203.70   17.89
  16 -11   0  172.41   16.03
 -17  11   0    1.24    6.55
 -17  11   0   -3.61    6.81
 -17 -11   0   -0.52    4.38
  17 -11   0    5.72    7.32
  17 -11   0   -5.67    6.34
 -18  11   0   65.94   12.12
 -18  11   0   40.99   11.03
  18 -11   0   28.77    9.49
  18 -11   0   41.92   11.19
 -18 -11   0   29.03    7.32
 -19 -11   0   10.72    6.44
  19 -11   0    2.32    7.22
 -19  11   0    1.75    7.27
  19 -11   0    8.66    8.15
 -19  11   0   -7.73    6.08
 -20 -11   0   33.72    8.30
 -20  11   0   42.07   11.34
  20 -11   0   53.31   13.46
 -20  11   0   31.55   11.03
  20 -11   0   32.95   10.05
  21 -11   0    9.28    8.09
  21 -11   0   13.97   10.16
 -21 -11   0    1.19    5.83
 -21  11   0   -2.58    7.37
 -21  11   0   -1.55    7.22
  22 -11   0   88.01   17.32
 -22 -11   0   58.98   10.52
  22 -11   0   64.55   12.22
 -22  11   0   86.46   14.95
 -22  11   0   57.69   13.35
  23 -11   0   -1.03    7.06
 -23 -11   0   -3.09    5.83
 -23  11   0    5.67   13.25
 -23  11   0    2.06    8.25
  23 -11   0   -5.67    8.20
 -24  11   0   17.94   10.93
 -24 -11   0   19.64    8.61
  24 -11   0   26.71    9.33
 -24  11   0   32.48   12.06
   0 -12   0  480.67   18.46
   0  12   0  484.64   14.13
   0 -12   0  493.35   19.95
   0  12   0  490.31   19.08
   0 -12   0  462.26   18.92
   0  12   0  480.46   19.02
   0 -12   0  499.18   14.64
   1 -12   0   -1.03    1.60
  -1  12   0    2.37    3.56
   1  12   0   -0.52    2.78
  -1  12   0    3.04    3.35
  -1 -12   0   -1.55    2.06
   1 -12   0   -2.06    3.25
   1 -12   0   -0.52    2.63
  -1 -12   0   -0.52    2.89
   1 -12   0   -1.55    3.20
   1  12   0    0.36    2.63
  -1 -12   0   -1.03    1.39
  -1  12   0    0.26    1.19
   1  12   0   -0.52    1.34
  -1 -12   0    1.39    3.20
  -2  12   0  104.76    4.02
   2  12   0   98.01    7.17
  -2 -12   0  110.54    7.73
  -2 -12   0  119.56    8.35
  -2 -12   0   88.78    6.39
   2 -12   0  127.40   10.41
   2 -12   0  111.16    9.95
  -2  12   0   99.61    8.97
  -2  12   0  120.18    9.54
   2  12   0   95.74    7.11
  -2 -12   0  106.57    4.54
   2 -12   0  108.43    9.13
  -3  12   0   -0.52    3.56
  -3  12   0    3.66    1.39
  -3 -12   0    1.50    1.39
   3  12   0    3.61    2.53
  -3  12   0    2.89    3.87
   3  12   0    0.98    2.42
   3  12   0    0.57    2.42
  -3 -12   0    0.26    2.63
   3 -12   0    1.55    3.92
   3 -12   0   -6.19    3.40
   3 -12   0   -1.03    2.89
  -3 -12   0   -2.06    2.37
   4  12   0  105.02    6.14
   4 -12   0  105.90   12.12
   4  12   0   87.80    6.44
   4 -12   0  106.98    9.95
   4 -12   0  109.71   12.32
  -4  12   0  112.65   10.11
   4  12   0  106.11    6.34
  -4 -12   0   95.23    6.70
  -4 -12   0   95.85    6.55
  -4  12   0   99.71    9.38
  -4 -12   0  106.21    3.97
  -5  12   0   -1.03    4.74
  -5  12   0    3.20    4.07
   5 -12   0   -3.61    3.92
  -5 -12   0    0.98    2.42
  -5 -12   0   -3.09    2.01
   5  12   0   -0.52    1.75
  -5  12   0    1.86    1.55
   5 -12   0    0.36    4.38
  -5 -12   0   -1.55    1.34
   6  12   0  465.10   15.67
  -6  12   0  471.80   21.91
   6  12   0  453.91   14.38
   6  12   0  481.08   14.08
   6 -12   0  480.46   23.15
  -6 -12   0  468.55   15.78
  -6  12   0  462.73   14.54
   6 -12   0  452.47   21.29
  -6 -12   0  483.35   13.51
  -6  12   0  447.83   21.71
  -7  12   0   -1.55    4.54
   7  12   0    0.67    1.34
   7  12   0    1.55    1.80
   7 -12   0   -2.06    4.38
  -7 -12   0   -0.52    1.70
  -7  12   0    0.62    5.47
   7  12   0    1.75    1.34
  -7 -12   0    0.88    1.19
   7 -12   0   -3.09    4.33
  -7 -12   0    1.34    2.01
  -8  12   0  166.48   13.71
  -8 -12   0  176.64    7.22
  -8  12   0  187.26   14.85
   8  12   0  171.79    6.55
   8  12   0  183.60    5.72
   8 -12   0  168.08   13.66
   8  12   0  155.76    5.16
  -8 -12   0  176.89    7.42
   8 -12   0  178.44   15.11
  -9 -12   0    2.99    2.58
   9 -12   0    0.67    5.16
  -9 -12   0    0.21    1.55
  -9  12   0   -0.52    5.93
  -9  12   0    2.73    5.41
   9 -12   0   -0.52    4.69
  10 -12   0    3.87    5.52
 -10  12   0    5.83    6.19
 -10 -12   0    4.38    1.60
  10 -12   0    5.16    6.29
 -10  12   0    7.89    5.57
 -10 -12   0    9.49    3.40
 -11 -12   0    1.80    3.15
 -11  12   0   -3.61    5.10
 -11 -12   0    0.46    1.13
  11 -12   0   -0.52    5.41
  11 -12   0   -4.64    4.95
 -11  12   0   -1.03    6.44
  12 -12   0  197.72   17.58
  12 -12   0  184.78   15.52
 -12 -12   0  191.59    5.98
 -12  12   0  211.64   17.79
 -12  12   0  201.64   15.78
 -12 -12   0  186.69   10.41
  13 -12   0    1.65    6.03
 -13  12   0    4.02    6.44
 -13  12   0    2.58    6.03
 -13 -12   0    0.62    1.08
  13 -12   0   -3.09    6.19
  14 -12   0  652.98   33.31
 -14 -12   0  646.38   24.03
 -14  12   0  690.15   32.02
  14 -12   0  619.00   29.70
 -14  12   0  671.33   32.07
  15 -12   0    2.78    6.03
 -15  12   0   -4.64    5.93
 -15 -12   0   -4.12    3.51
  15 -12   0    3.45    6.60
 -15  12   0   -2.58    6.44
 -16  12   0   49.75   13.10
  16 -12   0   35.06   10.26
  16 -12   0   21.71    8.71
 -16 -12   0   24.44    6.19
 -16  12   0   24.23   10.11
 -17  12   0   -1.03    7.37
  17 -12   0   -1.03    6.60
  17 -12   0    3.40    7.17
 -17  12   0    3.09    6.65
 -17 -12   0    2.89    4.43
 -18  12   0  144.41   18.82
  18 -12   0  149.21   17.63
 -18 -12   0  129.98   11.76
 -18  12   0  170.66   18.82
  18 -12   0  180.97   21.96
 -19  12   0    0.00    7.32
  19 -12   0    5.98    7.84
 -19  12   0   10.62    9.02
  19 -12   0   -0.52    8.25
 -19 -12   0   -4.12    4.74
  20 -12   0  401.94   24.85
  20 -12   0  397.92   28.82
 -20 -12   0  374.05   20.83
 -20  12   0  350.95   25.11
 -20  12   0  447.31   27.89
  21 -12   0    1.80    7.99
 -21  12   0    4.64    8.76
 -21  12   0    2.89    8.15
  21 -12   0   -3.61    7.06
 -21 -12   0    0.67    5.83
 -22  12   0    6.03   12.06
  22 -12   0   23.05   11.50
 -22 -12   0    5.10    6.86
  22 -12   0    4.38    8.82
 -23  12   0    9.54    9.95
 -23  12   0    0.21    8.40
  23 -12   0    5.10    9.07
 -23 -12   0   -1.03    5.93
  23 -12   0    0.00    7.63
 -24  12   0  199.06   23.15
 -24  12   0  246.44   36.09
  24 -12   0  190.30   17.94
 -24 -12   0  138.33   16.09
   0 -13   0    0.41    1.65
   0 -13   0    0.26    2.63
   0  13   0    0.05    1.39
   0  13   0    6.14    3.71
   0  13   0   -4.12    2.78
   0 -13   0   -1.55    3.40
   0 -13   0    0.93    3.45
  -1  13   0    1.03    3.40
  -1  13   0   -4.12    3.45
   1  13   0   -1.03    2.53
  -1  13   0    0.31    1.29
   1 -13   0    1.13    3.71
  -1 -13   0    0.10    2.58
   1 -13   0   -1.03    1.65
  -1 -13   0    1.34    1.60
   1  13   0   -1.03    2.94
   1 -13   0    1.60    3.71
  -1 -13   0   -2.58    2.84
  -1 -13   0   -3.09    2.99
   1 -13   0    0.31    2.89
   2 -13   0  423.85   20.37
   2  13   0  420.14   16.14
   2 -13   0  406.07   18.61
  -2 -13   0  413.03   16.86
   2 -13   0  404.73   19.59
  -2 -13   0  405.09   12.22
  -2 -13   0  423.39   17.07
   2  13   0  395.60   16.24
  -2 -13   0  386.37   15.00
  -2  13   0  420.50   11.86
  -2  13   0  395.29   18.56
  -2  13   0  398.69   18.25
  -3 -13   0   -1.03    2.58
   3  13   0    1.55    2.53
   3 -13   0   -1.03    4.12
  -3  13   0   -1.03    1.24
  -3 -13   0    0.93    2.99
   3 -13   0    0.05    2.99
  -3 -13   0   -2.06    1.39
  -3  13   0   -1.55    3.40
   3  13   0   -0.52    2.42
  -3  13   0   -1.55    3.87
   3 -13   0    0.77    4.12
   4  13   0  486.08   18.20
  -4  13   0  506.29   22.27
   4 -13   0  508.61   25.16
   4  13   0  523.10   17.01
  -4 -13   0  511.24   14.08
   4  13   0  501.96   17.43
   4 -13   0  492.73   23.36
  -4  13   0  473.19   21.91
  -4 -13   0  519.60   17.89
  -4 -13   0  525.16   18.56
   5  13   0    1.80    2.11
  -5  13   0    1.91    1.44
   5 -13   0   -4.12    4.18
  -5 -13   0   -2.06    1.34
  -5  13   0    3.45    4.79
   5 -13   0    2.58    4.79
   5  13   0   -4.12    1.86
  -5 -13   0    3.04    2.47
  -5  13   0   -2.06    4.64
   6  13   0  113.74    5.83
   6 -13   0  119.41   14.13
  -6  13   0  118.01   12.58
  -6 -13   0  123.63    4.95
  -6 -13   0  133.43    5.98
  -6  13   0  116.93    5.41
  -6 -13   0  130.03    7.37
  -6  13   0  101.21   11.39
   6 -13   0  132.30   11.70
  -7 -13   0    2.99    1.91
  -7  13   0    4.59    5.83
   7  13   0   -1.55    1.86
   7  13   0    1.24    1.44
  -7  13   0   -2.06    4.43
   7  13   0    0.00    1.39
   7 -13   0    0.62    5.31
  -7 -13   0    1.34    1.39
   7 -13   0   -3.09    4.64
  -7 -13   0    3.09    2.32
   8 -13   0  587.50   28.72
   8  13   0  615.96   17.99
   8  13   0  623.33   16.81
  -8 -13   0  604.92   19.02
  -8 -13   0  624.21   17.99
   8  13   0  602.71   16.50
  -8  13   0  647.05   28.10
   8 -13   0  624.98   27.33
  -9  13   0   -5.16    4.69
  -9 -13   0    0.15    1.80
  -9 -13   0   -1.55    2.17
   9 -13   0    7.17    6.03
  -9  13   0    0.31    5.41
   9 -13   0   -3.09    5.00
 -10  13   0  416.53   23.46
  10 -13   0  431.33   24.75
 -10 -13   0  394.78   12.63
 -10 -13   0  395.91   14.13
 -10  13   0  435.51   23.10
  10 -13   0  404.57   21.55
 -11  13   0    1.70    6.29
  11 -13   0   -3.09    5.21
  11 -13   0    3.15    6.70
 -11  13   0    1.24    5.83
 -11 -13   0    1.08    2.78
 -11 -13   0    0.00    1.34
 -12 -13   0  110.59    7.58
  12 -13   0  101.10   13.46
 -12  13   0  103.94   14.02
  12 -13   0   98.47   14.18
 -12  13   0  119.61   14.64
 -12 -13   0  100.12    4.07
  13 -13   0    3.56    7.01
 -13 -13   0    0.98    1.08
  13 -13   0   -9.80    5.72
 -13  13   0    5.83    7.17
 -13  13   0    8.82    7.22
  14 -13   0  185.04   18.61
 -14 -13   0  194.47    6.50
 -14  13   0  221.59   18.25
  14 -13   0  211.33   16.86
 -14 -13   0  194.01   11.39
 -14  13   0  182.67   16.70
  15 -13   0    2.99    6.65
  15 -13   0    7.73    7.94
 -15  13   0  -10.83    4.79
 -15  13   0    7.27    8.20
 -16  13   0  149.41   17.84
  16 -13   0  153.74   16.86
  16 -13   0  134.36   17.99
 -16  13   0  146.78   18.51
 -16 -13   0  121.62   10.11
 -17  13   0   -3.61    6.39
  17 -13   0   -1.55    6.86
 -17 -13   0   -1.55    3.97
  17 -13   0    1.91    6.86
 -17  13   0    2.63    7.22
 -18  13   0    0.00    7.73
 -18  13   0   -2.58    6.70
  18 -13   0    2.01    7.37
 -18 -13   0   10.21    5.31
  18 -13   0   19.23    8.40
 -19 -13   0   -3.09    4.59
  19 -13   0   -1.03    7.17
 -19  13   0    7.58    8.25
  19 -13   0    9.54    9.28
 -19  13   0    9.49    8.30
 -20  13   0  153.54   20.57
 -20 -13   0  158.80   13.97
 -20  13   0  180.45   21.09
  20 -13   0  213.76   18.92
  20 -13   0  153.80   20.42
 -21  13   0   15.88   10.67
  21 -13   0   -4.12   11.50
 -21 -13   0   -6.19    4.69
 -22  13   0  209.74   23.10
 -22 -13   0  204.63   16.19
  22 -13   0  199.06   20.98
  22 -13   0  237.37   22.79
 -22  13   0  191.64   22.58
  23 -13   0    1.08    9.69
  23 -13   0   -7.73    6.24
 -23  13   0    3.35    9.90
 -23 -13   0   -3.09    5.52
 -23  13   0    4.28    8.97
   0  14   0 1336.32   35.73
   0 -14   0 1346.32   43.21
   0 -14   0 1324.61   41.35
   0  14   0 1370.50   43.51
   0 -14   0 1328.02   36.04
   0 -14   0 1365.71   42.69
   0  14   0 1341.63   41.76
  -1 -14   0    2.11    1.60
  -1 -14   0   -0.52    3.45
   1 -14   0    0.62    4.12
  -1  14   0   -3.61    3.45
  -1  14   0    0.00    1.39
   1  14   0    0.46    3.45
  -1 -14   0   -1.03    3.35
  -1 -14   0    0.05    2.68
  -1  14   0    0.77    3.61
   1 -14   0    0.00    2.89
   1  14   0   -4.64    2.63
   1 -14   0    5.52    4.54
  -2  14   0    6.91    4.43
   2 -14   0   15.67    5.62
  -2  14   0    7.06    1.70
  -2 -14   0    6.44    4.12
  -2 -14   0    7.79    4.18
  -2 -14   0    5.16    1.86
   2 -14   0    5.47    4.64
   2  14   0    3.66    3.45
   2 -14   0    2.89    3.61
   2  14   0    6.60    3.51
  -3  14   0    0.72    1.29
  -3 -14   0    2.47    1.60
  -3 -14   0    0.77    2.99
   3 -14   0   -1.03    3.25
   3 -14   0   -2.06    3.97
  -3 -14   0   -1.03    3.20
  -3  14   0   -2.58    3.45
   3  14   0    4.74    3.04
  -3  14   0    2.42    4.49
   3  14   0    0.21    2.68
  -4  14   0   82.85   10.05
   4 -14   0  109.10   11.55
   4  14   0  109.56    6.70
  -4 -14   0   90.84    4.33
  -4 -14   0  104.25    7.89
  -4 -14   0  103.32    7.37
   4 -14   0   93.58   11.29
   4  14   0   87.60    6.55
  -4  14   0  104.71   11.60
  -5 -14   0   -4.64    2.37
   5  14   0   -1.55    1.91
   5 -14   0    1.50    5.31
   5  14   0    4.38    2.94
  -5  14   0   -3.61    4.79
  -5  14   0   -7.22    3.71
   5 -14   0    1.60    5.16
  -5 -14   0    0.41    2.42
  -5  14   0    1.29    1.39
  -5 -14   0    1.44    1.50
   6 -14   0  302.75   19.23
   6  14   0  293.72   10.93
  -6  14   0  281.04   17.43
  -6 -14   0  314.24   10.83
   6 -14   0  323.99   18.25
  -6  14   0  288.10   10.05
   6  14   0  322.49   10.62
  -6  14   0  312.54   18.05
   6  14   0  288.57   12.06
  -7 -14   0   -0.52    1.65
  -7  14   0   -2.06    4.49
   7  14   0    3.76    2.42
  -7 -14   0    0.26    1.50
   7 -14   0   -0.52    5.26
   7  14   0    0.93    1.55
  -7  14   0   -6.19    4.49
   7 -14   0   -8.25    4.12
  -7 -14   0   -1.55    2.47
   7  14   0    3.25    1.80
   8  14   0  205.82    6.75
  -8  14   0  206.80   15.67
   8 -14   0  239.64   17.89
   8  14   0  210.97    7.01
  -8 -14   0  215.97    9.44
  -8 -14   0  219.79    7.58
   8 -14   0  218.91   15.83
  -8  14   0  195.35   15.67
   8  14   0  204.68    8.09
   9  14   0    1.08    1.13
  -9 -14   0    2.58    2.22
   9 -14   0   -3.61    4.85
   9  14   0   -0.52    0.82
  -9  14   0    8.71    7.01
   9 -14   0   -3.61    5.57
  -9 -14   0    0.10    2.11
  -9  14   0    7.06    5.83
  10 -14   0    6.65    6.03
 -10 -14   0    5.41    2.58
 -10  14   0    6.03    6.86
 -10 -14   0    4.12    2.11
 -10  14   0    2.99    6.03
  10 -14   0    5.88    6.65
 -11 -14   0   -0.52    2.47
 -11  14   0   -4.12    4.49
  11 -14   0    3.51    6.50
 -11  14   0    9.85    7.22
  11 -14   0    4.07    6.24
 -11 -14   0   -0.52    1.55
 -12 -14   0  166.94    6.19
  12 -14   0  212.31   18.77
 -12 -14   0  172.72    9.07
 -12  14   0  186.12   16.34
 -13  14   0    9.85    7.94
 -13  14   0    1.03    5.83
  13 -14   0   -4.12    6.08
  13 -14   0   -9.28    4.69
 -14  14   0  281.30   20.31
  14 -14   0  258.10   21.65
 -14  14   0  236.13   20.00
 -14 -14   0  218.91   11.76
  14 -14   0  234.64   18.10
 -15  14   0   -1.03    6.14
 -15  14   0    7.79    7.11
 -15 -14   0    2.99    3.66
  15 -14   0   -5.16    6.65
  15 -14   0   -2.58    6.44
 -16 -14   0    7.68    4.43
 -16  14   0    0.15    7.06
 -16  14   0   -4.12    7.22
  16 -14   0    1.75    6.91
  16 -14   0   -6.19    5.98
  17 -14   0   12.43    9.74
 -17  14   0  -10.31    6.44
  17 -14   0    6.24    7.79
 -17  14   0   -6.70    5.77
 -17 -14   0    7.22    4.23
  18 -14   0  258.46   20.52
 -18  14   0  226.90   21.14
  18 -14   0  244.69   30.47
 -18  14   0  264.85   21.65
 -18 -14   0  252.58   15.05
 -19  14   0   -6.19    6.96
 -19  14   0   -2.06    6.81
 -19 -14   0   -1.03    5.05
  19 -14   0    5.57    9.07
  19 -14   0    7.68    8.46
  20 -14   0  114.35   18.82
 -20 -14   0  130.13   12.12
 -20  14   0  157.25   20.11
  21 -14   0   -6.19    7.22
 -21  14   0    2.47    8.92
 -21  14   0    0.26    7.79
  21 -14   0   -8.25    6.75
 -21 -14   0   -3.09    4.43
  22 -14   0   -0.52    9.49
  22 -14   0   -5.16    6.86
 -22  14   0   -1.03    8.20
 -22 -14   0   -3.09    5.05
 -22  14   0    1.96    8.71
   0 -15   0    1.39    3.04
   0  15   0    0.88    3.51
   0 -15   0    3.15    4.23
   0 -15   0    0.46    4.12
   0  15   0    4.28    3.92
   1 -15   0    6.03    5.00
   1 -15   0   -0.52    4.33
   1 -15   0   -2.58    2.73
  -1 -15   0    1.03    3.82
  -1 -15   0    3.51    4.12
  -1  15   0    7.68    5.52
  -1  15   0    5.67    4.12
   1  15   0   -3.09    2.84
  -1  15   0   -2.06    1.29
   1  15   0    0.10    3.35
   2  15   0  101.31    8.09
  -2 -15   0  107.19    9.07
  -2  15   0   89.61   10.05
   2 -15   0  112.09    9.07
   2  15   0   92.18    7.79
   2 -15   0  114.66   11.34
  -2  15   0  115.80   11.81
   2 -15   0  114.05   10.72
  -2 -15   0  131.32    9.80
  -2  15   0   95.33    4.59
  -2 -15   0  101.88    4.64
   3 -15   0   -4.12    4.02
   3  15   0    0.00    2.63
   3  15   0   -1.03    2.63
  -3  15   0    1.80    4.54
  -3  15   0   -0.52    1.34
  -3 -15   0   -1.55    3.40
   3 -15   0   -1.03    3.40
  -3  15   0   -2.58    3.87
  -3 -15   0    0.31    3.04
  -3 -15   0   -0.52    1.44
   3 -15   0   -6.70    3.82
  -4 -15   0  432.10   17.74
   4  15   0  432.88   15.62
   4  15   0  419.27   16.19
  -4 -15   0  420.24   16.40
  -4  15   0  418.75   20.98
   4 -15   0  431.07   21.29
  -4  15   0  431.54   21.09
  -4 -15   0  413.44   12.53
   4 -15   0  432.98   22.48
   5 -15   0    3.09    4.95
  -5 -15   0    0.00    2.47
  -5 -15   0   -3.09    1.34
  -5  15   0   -1.55    5.41
  -5 -15   0   -1.03    2.99
   5 -15   0   -0.52    5.36
  -5  15   0    3.51    5.10
   5  15   0    1.80    2.37
  -5  15   0    0.82    1.50
  -6  15   0   77.65   11.24
  -6  15   0   85.84   11.24
  -6 -15   0   68.62    6.50
  -6 -15   0   75.63    5.16
   6 -15   0   95.54   12.73
   6  15   0   83.16    4.95
   6 -15   0   53.52    9.59
   6  15   0   71.61    5.98
   6  15   0   69.04    4.90
  -6  15   0   68.42    4.12
  -7  15   0    2.89    5.00
   7 -15   0   -1.03    5.62
  -7 -15   0    0.98    1.55
  -7 -15   0    0.98    1.55
   7  15   0    0.15    1.60
   7  15   0    1.34    1.86
   7 -15   0   -0.52    5.26
  -7  15   0    8.04    6.39
  -7 -15   0    2.37    2.89
  -8 -15   0  176.17    8.87
   8  15   0  172.72    6.19
  -8  15   0  169.93   14.33
   8 -15   0  193.19   15.47
  -8 -15   0  168.23    6.34
  -8  15   0  187.41   15.88
   8 -15   0  185.25   16.55
   8  15   0  168.80    7.27
   8  15   0  162.77    5.98
  -9 -15   0   -1.55    1.80
   9  15   0    0.72    1.13
  -9 -15   0    0.31    2.42
   9 -15   0   -2.06    5.88
  -9  15   0    4.74    6.86
   9  15   0   -0.52    0.93
   9 -15   0    4.12    6.39
  -9  15   0    1.80    5.16
 -10  15   0  622.87   29.85
  10 -15   0  619.20   31.60
 -10 -15   0  584.71   18.92
  10 -15   0  608.22   28.98
 -10 -15   0  631.68   18.20
 -10  15   0  571.21   29.70
 -11 -15   0    2.06    1.96
 -11  15   0    0.31    6.08
  11 -15   0    2.06    5.72
 -11 -15   0   -0.52    2.32
 -12  15   0   -1.03    6.14
  12 -15   0   -5.67    5.62
 -12  15   0   11.19    8.56
 -12 -15   0    0.05    2.58
  12 -15   0    0.00    6.44
  13 -15   0    1.80    6.39
 -13  15   0    2.01    7.22
 -13  15   0   -1.55    6.19
  13 -15   0   -0.52    6.44
 -14 -15   0   43.36    5.52
 -14  15   0   38.77   11.29
  14 -15   0   26.04    9.38
 -14  15   0   51.20   12.48
  14 -15   0   47.07   18.41
 -15 -15   0    2.06    3.56
  15 -15   0   -3.09    6.08
 -15  15   0   -3.09    6.81
  15 -15   0   11.45    8.46
 -15  15   0    9.59    8.25
 -16  15   0  360.08   25.31
 -16  15   0  344.66   24.03
  16 -15   0  263.51   23.87
 -16 -15   0  290.78   14.59
  16 -15   0  307.90   21.96
 -17 -15   0    1.19    4.02
 -17  15   0    1.96    8.04
  17 -15   0    0.00    7.42
 -17  15   0    7.79    8.56
  17 -15   0   -3.61    7.11
  18 -15   0   -2.58    7.73
  18 -15   0   11.70    9.38
 -18  15   0   19.49   10.57
 -18  15   0    3.35    8.30
 -18 -15   0    8.56    5.05
  19 -15   0    0.46    7.84
 -19  15   0  -10.83    6.91
 -19  15   0    0.88    9.13
  19 -15   0   -8.76    7.01
 -20  15   0   54.81   21.14
 -20 -15   0   29.39    6.86
 -20  15   0   16.45   10.21
  20 -15   0   16.60   10.98
  20 -15   0   22.89   10.52
  21 -15   0   11.91   10.88
 -21 -15   0    0.26    4.43
  21 -15   0   12.32    8.09
 -21  15   0   -6.19    7.06
 -21  15   0    1.39    8.30
   0 -16   0  196.12   14.90
   0  16   0  187.98   11.96
   0  16   0  173.54   11.81
   0 -16   0  169.68   12.58
   1 -16   0   -2.06    4.07
   1  16   0    2.63    3.56
  -1 -16   0    4.74    4.49
  -1  16   0   -2.58    3.66
  -1  16   0    0.62    3.71
   1  16   0    1.80    3.35
   1 -16   0   12.68    5.57
  -1 -16   0    0.05    3.56
   1 -16   0    2.68    3.56
   2  16   0  529.44   20.06
  -2  16   0  503.05   15.21
   2  16   0  529.13   20.78
  -2 -16   0  527.17   21.29
  -2  16   0  534.34   23.20
   2 -16   0  518.10   23.87
  -2  16   0  571.62   23.51
   2 -16   0  497.37   21.86
   2 -16   0  549.19   24.64
  -2 -16   0  530.27   21.96
   3  16   0    0.26    2.94
  -3  16   0   -2.06    4.43
   3 -16   0   -2.06    4.54
  -3 -16   0    5.77    3.92
  -3 -16   0   -0.52    3.92
   3  16   0    2.89    3.30
  -3 -16   0    0.98    1.29
   3 -16   0   -1.03    4.79
  -3  16   0   -0.52    1.44
  -3  16   0   -2.06    4.12
  -4 -16   0   81.31    8.87
  -4  16   0   71.20   10.26
  -4  16   0   90.12   10.98
   4  16   0   77.34    6.55
   4  16   0   71.61    6.24
  -4 -16   0   91.21    7.32
  -4 -16   0   71.36    3.82
   4 -16   0   84.30   11.81
   4 -16   0  101.36   11.91
  -4  16   0   79.24    4.12
  -5 -16   0   -1.03    1.44
   5 -16   0    4.69    5.57
  -5  16   0   -1.03    1.34
   5  16   0    1.55    2.42
   5 -16   0    2.11    5.21
  -5  16   0   -2.06    4.85
  -5  16   0    3.51    4.90
  -5 -16   0    0.41    3.35
  -5 -16   0    2.06    2.68
   6 -16   0  176.43   14.85
   6  16   0  193.19    7.89
  -6  16   0  152.20   18.97
   6 -16   0  169.68   15.47
  -6 -16   0  171.02    7.99
  -6 -16   0  164.06   10.11
  -6  16   0  173.08   15.00
  -6 -16   0  165.81    6.24
   6  16   0  179.88    8.15
   7  16   0    2.32    2.68
   7  16   0   -2.06    1.65
  -7  16   0   -3.61    4.43
   7 -16   0    7.17    6.65
  -7 -16   0    1.39    1.70
  -7 -16   0    0.72    1.60
  -7 -16   0   -1.03    2.89
  -7  16   0   -3.09    4.38
   7  16   0    0.93    1.75
   7 -16   0   -1.03    5.31
   8 -16   0  160.86   14.80
   8  16   0  158.95    6.14
  -8 -16   0  175.50    9.28
  -8  16   0  201.80   15.73
   8 -16   0  172.77   19.13
   8  16   0  152.09    9.33
  -8  16   0  165.71   17.01
  -8 -16   0  172.41    5.98
  -9  16   0   -0.52    5.21
  -9 -16   0   -1.55    2.27
   9  16   0    0.00    1.03
  -9 -16   0    1.50    1.91
   9 -16   0   -2.06    5.62
  -9  16   0   -2.58    5.10
 -10  16   0    2.22    5.93
  10 -16   0   -3.61    5.83
 -10 -16   0    0.46    2.32
 -10 -16   0   -0.52    1.70
 -10  16   0    7.17    6.60
  10 -16   0    0.15    5.77
 -11  16   0    2.58    6.34
  11 -16   0   -7.73    5.05
 -11 -16   0   -1.55    2.11
 -11  16   0  -13.40    5.62
  11 -16   0    0.05    6.44
 -12  16   0  128.64   16.09
 -12 -16   0  144.05    7.17
 -12  16   0  161.58   17.79
  12 -16   0  173.80   18.35
  12 -16   0  149.52   19.23
 -13 -16   0    0.36    4.23
  13 -16   0    0.26    6.96
 -13  16   0   -6.19    5.47
  13 -16   0   -2.06    6.65
 -14  16   0  159.31   18.56
 -14 -16   0  156.27    8.66
 -14  16   0  192.62   20.62
  14 -16   0  186.38   22.79
  14 -16   0  139.98   17.63
 -15  16   0    8.15    8.09
 -15 -16   0    0.77    3.25
 -15  16   0   -4.64    6.96
  15 -16   0    0.26    6.50
  15 -16   0   -6.19    6.91
  16 -16   0    0.62    7.84
 -16 -16   0    9.38    3.76
  16 -16   0    1.65    7.84
 -16  16   0   16.86    9.80
 -16  16   0    8.40    8.25
 -17  16   0    2.37    7.42
  17 -16   0   -1.55    7.27
 -17 -16   0   -5.16    3.20
 -17  16   0    2.68    7.48
  17 -16   0   15.00   10.16
 -18  16   0  104.09   17.27
  18 -16   0  102.44   16.29
 -18 -16   0   97.60    8.97
 -18  16   0  111.78   17.63
  18 -16   0  112.96   19.69
  19 -16   0    0.21    7.53
 -19  16   0   -1.55    8.30
  19 -16   0   -7.22    7.01
 -20  16   0   46.25   13.46
 -20  16   0   73.21   14.38
 -20 -16   0   54.65    7.48
  20 -16   0   54.24   13.82
  20 -16   0   48.77   12.17
   0 -17   0    6.29    4.85
   0  17   0    0.46    3.87
   0 -17   0    0.36    4.69
   0  17   0    0.10    3.51
  -1  17   0   -4.64    2.99
  -1 -17   0    6.34    8.04
  -1 -17   0    3.15    4.12
   1  17   0   -1.55    3.25
   1 -17   0    2.42    5.00
  -1  17   0    1.44    4.23
  -2 -17   0   31.60    6.24
  -2  17   0   31.04    6.86
   2  17   0   27.84    5.67
   2  17   0   22.48    5.26
   2 -17   0   42.12    8.66
  -2  17   0   41.61    8.04
  -2 -17   0   36.35    6.91
   3 -17   0    0.10    5.36
   3  17   0    1.96    3.09
  -3  17   0    1.80    4.49
  -3  17   0    0.41    1.50
   3  17   0    1.19    2.99
  -3 -17   0    1.60    3.56
  -3  17   0    0.00    4.74
   3 -17   0    8.04    5.72
  -3 -17   0    1.19    3.87
   4 -17   0  438.24   22.48
   4  17   0  414.01   16.70
  -4 -17   0  415.81   18.66
   4  17   0  434.58   16.19
   4 -17   0  434.27   23.72
  -4  17   0  443.45   21.96
  -4 -17   0  451.49   17.12
  -4  17   0  454.27   22.38
  -4  17   0  375.29   14.18
  -5 -17   0    2.37    3.56
  -5 -17   0    0.00    2.63
   5 -17   0    5.52    5.83
   5  17   0    2.89    2.63
  -5 -17   0   -2.06    1.13
   5 -17   0   -1.03    5.16
  -5  17   0    0.41    5.62
  -5  17   0   -5.67    3.92
   6 -17   0   31.55    9.18
  -6 -17   0   40.01    4.49
   6  17   0   35.52    4.90
  -6 -17   0   33.36    5.83
   6  17   0   30.78    3.82
  -6  17   0   39.96    9.07
   6 -17   0   30.47    8.87
  -6 -17   0   33.36    2.84
  -6  17   0   33.67    8.71
   7 -17   0    3.56    6.34
  -7 -17   0    0.98    1.70
  -7 -17   0    0.10    1.60
  -7  17   0    8.51    6.24
   7 -17   0    3.97    6.03
  -7 -17   0    0.00    3.15
   7  17   0    2.84    1.91
  -7  17   0   -5.16    5.72
  -8 -17   0  202.21   10.52
   8 -17   0  211.33   18.30
  -8 -17   0  199.79    6.86
  -8  17   0  190.87   16.24
  -9  17   0   -1.55    5.52
   9 -17   0    3.40    6.34
  -9 -17   0   -0.52    1.50
   9 -17   0    4.69    6.34
  -9  17   0    0.36    5.31
  -9 -17   0    1.65    2.89
  10 -17   0  222.78   19.80
 -10  17   0  229.12   18.51
 -10  17   0  242.84   18.97
  10 -17   0  233.81   18.66
 -10 -17   0  226.75    7.94
  11 -17   0    4.95    7.53
 -11  17   0    5.16    7.27
 -11 -17   0    2.22    2.01
  11 -17   0    3.76    7.11
 -11  17   0   -0.52    6.19
 -12  17   0   -5.16    5.83
 -12  17   0   -1.55    6.65
  12 -17   0    3.20    6.75
  12 -17   0    2.89    7.94
 -12 -17   0    0.77    2.11
  13 -17   0   12.01    8.25
 -13  17   0   -4.64    6.50
 -13  17   0    2.06    7.58
 -13 -17   0    0.52    2.53
  13 -17   0   -5.67    5.67
  14 -17   0   48.46   12.89
  14 -17   0   43.77   11.76
 -14  17   0   43.15   10.93
 -14  17   0   40.21   11.81
 -14 -17   0   51.30    5.10
 -15  17   0   -0.52    7.68
  15 -17   0    3.61    7.94
  15 -17   0   -6.19    6.34
 -15  17   0    2.58    7.84
 -15 -17   0    0.41    2.99
 -16  17   0  129.46   20.88
 -16  17   0  125.90   17.74
  16 -17   0  118.58   17.68
  16 -17   0  106.05   18.41
 -17  17   0   -4.12    7.27
  17 -17   0   -4.12    7.17
 -17  17   0    6.03    6.50
  17 -17   0    3.66    7.73
 -18  17   0    0.31    8.82
 -18  17   0    2.37    8.51
  18 -17   0    4.43    8.87
  18 -17   0    6.91    8.76
  19 -17   0   -1.55    8.76
 -19  17   0    7.42    9.23
 -19  17   0    6.08    9.49
   0 -18   0  114.77   11.14
   0  18   0  123.69   10.57
   0  18   0  120.90   10.36
   0 -18   0  138.43   12.22
  -1  18   0    4.23    4.54
   1  18   0   -3.09    3.09
  -1 -18   0   -3.09    3.71
  -1 -18   0    5.05    4.79
   1  18   0    1.70    3.76
  -1  18   0   -1.03    4.12
   1 -18   0    0.77    4.85
   1 -18   0   -0.52    4.28
  -2 -18   0  184.83   12.89
  -2 -18   0  205.87   12.68
   2  18   0  186.38   11.55
   2  18   0  214.01   11.70
   2 -18   0  206.90   15.36
  -2  18   0  163.44   13.10
   2 -18   0  156.73   13.97
  -2  18   0  197.93   13.87
  -3 -18   0    9.33    5.31
   3 -18   0    0.21    4.54
   3  18   0   -2.06    2.99
  -3 -18   0    0.00    3.51
   3 -18   0    1.13    5.16
  -3  18   0    1.08    4.64
   3  18   0    0.98    3.61
  -3  18   0   -2.06    3.76
   4  18   0   24.80    6.03
  -4 -18   0   50.73    6.60
  -4  18   0   41.14    7.99
   4  18   0   36.55    5.16
  -4 -18   0   42.33    7.42
   4 -18   0   37.59    9.07
   4 -18   0   42.48    9.33
  -4  18   0   35.11    7.99
   5 -18   0   -1.03    4.74
  -5 -18   0   -0.52    2.63
   5 -18   0   -0.52    5.36
  -5  18   0    3.56    6.29
   5  18   0    0.00    2.63
  -5  18   0    9.02    6.29
  -5 -18   0    1.13    4.12
   6  18   0  264.90   10.41
  -6 -18   0  247.27   13.56
   6 -18   0  262.38   19.64
   6 -18   0  267.89   18.97
  -6  18   0  294.03   19.39
  -6  18   0  266.50   17.94
  -7 -18   0   -2.58    3.09
   7 -18   0   -1.03    6.50
  -7  18   0   -3.09    4.54
   7  18   0   -2.58    1.75
  -7 -18   0    0.21    1.75
  -7  18   0    3.20    6.75
   7 -18   0   -1.55    5.47
  -8  18   0  211.75   17.17
   8 -18   0  204.68   17.22
  -8  18   0  179.57   15.93
  -8 -18   0  199.73   11.08
   8 -18   0  212.52   18.56
  -9  18   0    3.04    7.01
  -9  18   0   15.98    7.84
   9 -18   0   -5.67    6.19
   9 -18   0   -5.16    5.77
  10 -18   0   13.92    8.82
 -10  18   0    6.70    7.48
  10 -18   0    6.81    7.37
 -10  18   0   -2.58    6.75
 -11  18   0    6.65    7.27
  11 -18   0   -7.22    6.24
 -11  18   0   -8.25    6.19
  11 -18   0   11.29    8.20
 -12  18   0  132.76   16.91
 -12  18   0  112.86   15.26
  12 -18   0  142.25   17.79
  12 -18   0  122.19   17.89
  13 -18   0  -11.86    6.29
 -13  18   0   11.14    8.87
  13 -18   0    5.77    8.40
 -13  18   0   -3.09    6.50
 -14  18   0   86.20   15.36
 -14  18   0   36.66   10.93
  14 -18   0   79.04   14.75
  14 -18   0   63.00   14.64
 -15  18   0    1.50    7.53
  15 -18   0    2.01   12.63
  15 -18   0    1.08    8.09
  16 -18   0    2.89    8.35
 -16  18   0   -6.19    7.42
 -16  18   0    6.81    8.20
  16 -18   0    2.01    8.46
 -17  18   0    1.55    8.40
  17 -18   0    1.08    7.11
  17 -18   0   -0.52    8.30
 -17  18   0    3.09    7.94
   0 -19   0    7.63    5.16
   0  19   0    0.00    3.87
   0  19   0    5.62    4.85
   0 -19   0   -2.58    4.85
   1  19   0    0.10    3.76
  -1  19   0   -4.12    3.92
   1 -19   0   -5.67    4.54
   1 -19   0    5.10    4.95
  -1  19   0    1.65    4.59
   1  19   0    0.05    3.71
  -1 -19   0    3.45    4.54
  -1 -19   0   -4.64    4.43
  -2  19   0   12.94    6.03
  -2 -19   0   17.07    5.93
  -2  19   0   19.33    6.29
   2 -19   0    7.37    5.57
   2  19   0    7.37    4.28
  -2 -19   0   11.86    4.90
   2 -19   0    5.88    6.19
   3 -19   0   -1.03    5.00
   3  19   0    0.77    3.30
   3 -19   0    3.25    5.57
  -3  19   0   -0.52    5.05
  -3 -19   0    4.38    4.79
  -3  19   0    1.60    4.74
  -3 -19   0   -0.52    3.56
   4 -19   0  222.42   17.27
  -4 -19   0  201.69   15.57
  -4 -19   0  207.31   11.60
  -4  19   0  227.99   16.45
  -4  19   0  209.01   15.67
   4  19   0  234.23   11.24
   4 -19   0  224.38   16.86
  -5 -19   0    0.93    4.12
   5  19   0   -1.03    2.58
  -5  19   0   -2.06    5.00
  -5 -19   0    1.96    2.84
   5 -19   0    5.16    6.19
   6 -19   0    8.82    6.65
  -6 -19   0    7.32    4.59
   6  19   0   10.67    3.04
  -6  19   0    6.75    6.50
  -6 -19   0   10.52    3.04
   6 -19   0   13.92    7.99
  -6  19   0    1.19    6.08
   7 -19   0    1.50    6.70
  -7 -19   0   -1.55    3.76
  -7  19   0    7.99    7.06
   7 -19   0   -3.09    5.52
  -7  19   0    5.41    6.44
  -7 -19   0    4.12    1.80
  -8  19   0  106.26   15.11
   8 -19   0  108.68   15.83
   8 -19   0   80.07   13.40
  -8  19   0   86.15   12.73
  -9  19   0    1.86    6.60
   9 -19   0    0.00    5.98
  -9  19   0    2.58    6.96
   9 -19   0   -1.03    6.44
 -10  19   0  199.32   20.73
  10 -19   0  185.50   21.60
 -10  19   0  234.23   19.18
  10 -19   0  211.64   18.66
 -11  19   0   13.04    8.40
  11 -19   0    4.59    7.01
 -11  19   0    0.62    5.88
  11 -19   0   -8.25    5.72
 -12  19   0  109.40   16.19
  12 -19   0   80.69   14.64
 -12  19   0  131.83   17.12
  12 -19   0  108.99   16.70
  13 -19   0   -1.03    8.35
 -13  19   0   12.73    8.82
 -13  19   0   -1.03    7.53
  13 -19   0    2.84    7.94
  14 -19   0   54.75   13.92
  14 -19   0   19.64   10.05
 -14  19   0   15.26    8.71
 -14  19   0   26.04   10.26
 -15  19   0    4.90    8.30
  15 -19   0   -2.06   14.49
  15 -19   0    1.65    8.61
 -15  19   0   -3.09    6.91
 -16  19   0  251.60   21.50
  16 -19   0  237.68   22.53
 -16  19   0  277.02   22.63
  16 -19   0  270.42   30.37
   0  20   0  181.59   12.99
   0 -20   0  172.00   13.61
   0 -20   0  187.57   14.80
  -1  20   0   -1.55    4.54
   1  20   0    0.36    4.07
  -1 -20   0   -2.58    3.71
  -1  20   0   -3.09    4.28
   1 -20   0   -3.61    4.23
  -1 -20   0    5.72    4.90
   1 -20   0    4.74    5.16
  -2 -20   0  205.30   14.75
  -2 -20   0  208.40   13.04
   2  20   0  204.17   12.27
  -2  20   0  199.84   14.54
  -2  20   0  194.17   14.64
   2 -20   0  247.11   17.22
   2 -20   0  195.97   15.36
  -3  20   0   -1.55    4.59
  -3 -20   0   -2.06    4.12
   3 -20   0    0.21    6.34
   3  20   0    0.88    3.30
  -3  20   0    2.27    5.67
   3 -20   0    4.79    5.57
  -3 -20   0    0.82    3.61
  -4 -20   0   47.38    7.89
  -4  20   0   42.59    8.40
   4 -20   0   26.60    8.56
  -4  20   0   45.06    9.28
   4 -20   0   32.89    8.46
  -4 -20   0   33.62    5.77
   4  20   0   31.81    5.05
  -5 -20   0   -5.16    3.87
   5 -20   0    2.84    6.24
  -5  20   0   -7.73    4.85
   5 -20   0   -2.58    5.16
  -5  20   0    5.62    6.19
  -5 -20   0    2.37    3.04
   5  20   0    1.70    2.78
  -6  20   0  263.51   19.59
  -6 -20   0  291.25   11.14
   6 -20   0  249.23   19.23
   6 -20   0  270.57   20.62
  -6  20   0  297.69   19.59
  -7  20   0    8.25    7.32
   7 -20   0   -0.52    5.83
  -7 -20   0    1.96    1.65
   7 -20   0    0.93    6.19
  -7  20   0   -3.61    6.24
   8 -20   0   22.17    9.54
  -8  20   0   13.82    8.20
   8 -20   0   15.05    8.61
  -8  20   0    6.14    7.11
   9 -20   0   -3.09    6.39
   9 -20   0   -3.09    6.08
  -9  20   0   -4.64    5.52
  -9  20   0    1.29    6.60
 -10  20   0   25.26    9.38
  10 -20   0   24.44    9.54
  10 -20   0   16.91    8.46
 -10  20   0    1.60   12.27
 -11  20   0    2.53    7.27
  11 -20   0   -3.61    7.27
  11 -20   0    4.23    9.44
 -11  20   0   11.55    8.30
  12 -20   0    9.74   12.22
 -12  20   0    5.98    7.89
  13 -20   0   -8.76    6.75
 -13  20   0   -1.03    7.32
 -13  20   0   -3.61    5.93
  13 -20   0    5.41    8.40
 -14  20   0   92.34   15.62
 -14  20   0   70.99   14.69
  14 -20   0   77.18   14.64
  14 -20   0   81.77   16.55
   0 -21   0    0.46    4.59
   0 -21   0   -2.58    5.41
   0  21   0    3.51    4.74
  -1 -21   0    0.00    4.23
   1  21   0    0.00    3.82
  -1 -21   0    7.99    6.34
  -1  21   0   10.98    5.57
   1 -21   0    0.52    6.14
   1 -21   0   -5.16    4.02
   2  21   0   11.86    5.00
  -2 -21   0   -2.06    5.16
  -2 -21   0    5.10    4.54
   2 -21   0    4.02    6.50
   2 -21   0   18.56    6.75
  -3 -21   0    6.60    5.57
   3 -21   0    2.53    6.14
   3 -21   0    1.86    5.31
  -3  21   0   -5.16    4.95
   3  21   0   -2.06    3.25
  -3 -21   0    0.82    3.45
   4 -21   0  169.98   17.94
   4  21   0  155.55   10.47
  -4  21   0  163.02   14.49
  -4 -21   0  168.23   13.10
  -4 -21   0  177.62   10.47
  -4  21   0  150.50   17.37
   4 -21   0  148.12   17.07
  -5 -21   0    0.57    2.84
  -5  21   0   -1.03    5.77
   5 -21   0    5.62    6.39
   5 -21   0    3.71    6.08
  -5  21   0   -1.03    5.72
  -6 -21   0   -1.03    2.27
   6 -21   0   -3.61    5.88
   6 -21   0   10.88   11.96
  -6  21   0    2.63    6.19
  -6  21   0    3.82    6.60
  -7  21   0    2.42    6.24
   7 -21   0    2.42    8.35
   7 -21   0    2.27    7.32
  -7 -21   0    4.64    1.50
  -7  21   0   -2.58    6.03
  -8  21   0   50.68   10.78
   8 -21   0   62.69   13.10
   8 -21   0   54.29   12.01
  -8  21   0   83.99   12.73
  -9  21   0   -5.16    6.65
   9 -21   0    4.23    7.63
   9 -21   0   -3.09    7.22
 -10  21   0    6.96    7.06
 -10  21   0    0.41    7.53
  10 -21   0   -4.64    5.62
 -11  21   0    1.86    6.91
  11 -21   0   -1.55    6.91
  11 -21   0    3.25    7.63
 -11  21   0    5.05    8.35
 -12  21   0   -0.52    7.53
  12 -21   0   14.18    9.38
  12 -21   0    1.55    7.79
 -12  21   0    8.51    7.22
   0 -22   0   29.95    9.02
   0 -22   0   36.81    9.80
   0  22   0   55.94    8.15
  -1 -22   0    6.08    5.98
  -1  22   0   -0.52    5.16
   1  22   0    2.63    4.59
   1 -22   0   -6.70    5.21
   1 -22   0   -0.52    4.64
   2  22   0   36.55    6.19
  -2 -22   0   46.71    8.87
   2 -22   0   34.13    8.51
   2 -22   0   35.11    8.35
  -2  22   0   32.07    7.22
   3 -22   0   -3.09    4.90
  -3 -22   0    3.97    5.98
   3 -22   0   -6.70    5.36
  -3  22   0    4.69    6.03
  -3 -22   0    1.91    4.07
   4 -22   0    1.65    5.88
   4 -22   0    1.65    6.60
  -4  22   0    4.95    6.03
  -4 -22   0    0.05    3.25
  -5 -22   0    2.01    2.94
  -5  22   0    5.05    6.39
   5 -22   0    8.51    6.91
   5 -22   0   -7.73    4.69
  -6 -22   0  191.07    8.35
   6 -22   0  198.14   18.51
   6 -22   0  197.31   18.46
  -6  22   0  211.18   17.32
   7 -22   0    5.57    6.65
  -7  22   0   -0.52    6.29
   7 -22   0   15.47    7.73
   8 -22   0   43.15   11.24
   8 -22   0   71.30   20.26
  -8  22   0   38.26   15.93
  -8  22   0   65.58   12.17
  -9  22   0   13.97    8.46
   9 -22   0    1.44    7.01
   9 -22   0   11.76    8.76
   0 -23   0   -3.09    4.33
   0 -23   0    5.67    6.60
  -1 -23   0    7.32    5.16
  -1 -23   0    7.22    6.70
  -1  23   0    6.03    4.90
   1 -23   0   -4.64    4.33
   1 -23   0    8.09    6.55
   2 -23   0   -0.52    5.62
  -2 -23   0    4.54    4.59
   2 -23   0    9.49    7.37
  -2  23   0    9.85    6.03
   3 -23   0    4.49    5.88
   3 -23   0   15.93    6.14
  -3 -23   0    0.05    3.66
  -3  23   0    0.00    5.67
  -4  23   0  150.50   14.02
  -4 -23   0  161.94   10.00
   4 -23   0  178.96   16.09
  -2   0   1   -2.06    3.25
  -2   0   1    0.77    0.93
   2   0  -1   -5.16    4.12
  -2   0  -1    0.41    0.82
  -2   0  -1   -3.09    2.99
   2   0  -1   -0.52    0.82
  -2   0   1   -0.52    0.82
  -2   0  -1   -1.03    2.84
  -2   0   1    0.05    0.82
  -2   0  -1    0.00    4.12
  -2   0  -1    0.77    0.82
   2   0  -1   -1.03    0.88
   2   0   1    3.66    4.74
   2   0  -1   -3.09    4.07
   2   0   1    0.00    0.72
  -2   0   1    0.00    3.97
  -2   0   1    3.04    4.49
   2   0   1   -0.52    0.88
   2   0   1   -1.55    0.93
  -2   0  -1    0.00    0.88
  -2   0  -1    3.09    4.69
   2   0   1   -3.09    2.89
  -2   0   1    0.21    3.92
  -2   0  -1   -1.03    0.72
  -2   0  -1    1.60    0.98
  -2   0  -1   -0.52    3.20
   2   0   1   -3.09    5.57
  -2   0   1    0.21    0.93
   2   0  -1    0.00    0.88
   2   0  -1    4.79    5.16
   3   0   1    4.74    6.44
  -3   0  -1   -5.16    6.91
   3   0   1    2.68    7.53
   3   0   1    0.82    7.01
  -3   0  -1    1.55    1.50
  -3   0  -1   -1.55    1.60
  -3   0  -1   -1.55    7.17
   3   0   1   -1.03    1.44
   3   0   1    0.88    1.34
   3   0  -1   -1.55    1.55
  -3   0  -1    5.31    8.76
  -3   0  -1    0.72    1.39
  -3   0   1   -4.12    7.42
  -3   0  -1   -2.58    5.83
  -3   0  -1    0.31    1.50
  -3   0   1    0.72    1.65
   3   0   1   -0.52    1.39
  -3   0   1   -4.64    7.48
  -3   0   1   -7.22    5.05
   3   0  -1   -9.80    5.36
   3   0  -1    2.11    1.60
  -3   0  -1    1.39    1.65
  -3   0   1    1.60    1.65
  -3   0   1   -6.70    7.22
   3   0  -1   -2.06    6.50
  -3   0   1    1.39    1.70
   3   0  -1   -0.52    1.50
   3   0   1   -0.52    6.50
   3   0   1    0.77    1.75
  -3   0  -1    9.28    8.61
   3   0  -1   -1.55    7.32
  -3   0   1    0.00    1.29
  -4   0  -1   -1.55    9.69
  -4   0  -1   10.62   12.99
   4   0   1    2.47    1.80
   4   0   1   -1.03    8.97
  -4   0   1   -4.12    9.28
   4   0   1   -2.06    1.91
   4   0   1   -8.25    8.51
  -4   0  -1    0.00    2.06
  -4   0  -1    0.00    1.91
  -4   0  -1    1.91    2.32
   4   0   1    0.62    1.96
  -4   0  -1   -1.03    2.11
   4   0  -1   -9.28    7.84
  -4   0   1    0.00    2.06
   4   0  -1    1.34    2.06
  -4   0   1    0.05    1.91
   4   0  -1    0.67    2.01
   4   0  -1    2.73    2.22
  -4   0   1    1.29    2.27
  -4   0  -1    9.18   10.00
   4   0  -1   -5.16    8.82
  -4   0   1    4.64   10.26
   4   0  -1   -4.12    8.71
  -4   0   1   -2.06    9.85
  -4   0  -1   -4.12    8.46
  -4   0   1   -0.52   10.41
  -4   0   1   -0.52    2.42
  -4   0  -1    0.00    1.96
   5   0  -1   -1.03    2.01
   5   0  -1   -1.03    2.37
  -5   0   1    4.38   11.65
  -5   0  -1   -1.03    2.01
  -5   0   1   10.11   12.99
   5   0   1    0.31    1.91
   5   0   1   -5.67   11.08
   5   0   1   -1.55    2.17
  -5   0  -1   -1.55    2.11
  -5   0   1    6.29   12.84
   5   0  -1   18.05   17.07
   5   0   1   -2.06    7.11
  -5   0   1   14.90   13.71
   5   0   1  -11.86    6.91
   5   0  -1    6.39   10.11
   5   0   1    0.41    1.96
  -5   0  -1    1.96    2.47
  -5   0  -1   11.29   11.29
  -5   0   1    0.21    2.01
  -5   0   1   -1.03    2.17
   5   0   1   -7.22    7.94
   5   0  -1   -0.52    2.06
   5   0  -1    0.93    2.22
   5   0  -1    0.36   11.34
  -5   0  -1    0.62   10.52
  -5   0   1    0.26    2.17
  -5   0  -1    6.75   12.79
  -5   0  -1   -1.03    1.86
  -5   0  -1    8.46   12.58
  -5   0  -1   -2.06    2.11
   5   0  -1   -2.58    9.38
   5   0   1   11.91   13.71
   5   0  -1   -4.12   10.00
   6   0  -1   15.16   12.37
   6   0   1   -8.76    8.35
  -6   0  -1    0.52    2.17
  -6   0   1   -2.58   11.34
  -6   0  -1    1.03    2.06
   6   0  -1   -5.67    8.71
  -6   0  -1   -4.64    2.37
  -6   0   1   -7.73    7.68
  -6   0   1    0.00    2.01
   6   0  -1    2.37    2.22
  -6   0   1    0.10    2.42
  -6   0  -1   13.97   17.32
   6   0   1    1.44    2.01
  -6   0   1   -1.55    2.11
  -6   0  -1    0.77    2.58
   6   0  -1   -1.03    2.32
   6   0   1   -8.25   10.52
   6   0   1   -6.70    9.54
   6   0   1   14.38   14.23
  -6   0  -1   15.26   15.11
   6   0  -1   12.63   12.94
   6   0  -1   -0.52    2.22
   6   0   1    0.67    2.22
  -6   0  -1   13.61   13.82
  -6   0  -1    6.50   11.91
   6   0  -1   -1.55    2.17
   6   0   1    2.17    9.13
   6   0   1    0.88   10.88
   6   0   1    2.06    2.22
  -6   0   1    0.00    9.23
  -6   0  -1   -0.52    2.17
   6   0  -1   -3.09   10.26
   7   0  -1    0.41    2.47
  -7   0  -1   -6.19    9.74
   7   0   1    2.73    2.68
   7   0  -1    5.57   10.26
   7   0  -1   -0.52    2.37
   7   0   1    2.17    2.47
   7   0  -1  -15.47    6.91
  -7   0   1   -0.52    2.89
  -7   0   1   -2.06   10.67
  -7   0  -1   -7.22    6.96
   7   0  -1    2.58    2.47
  -7   0  -1    2.32   11.76
  -7   0   1    1.75    2.68
   7   0  -1    8.92   11.08
  -7   0   1   -6.70    9.28
   7   0   1   -3.09    9.18
  -7   0   1    0.00    2.06
   7   0   1    0.00    9.07
  -7   0   1    1.75   10.47
   7   0  -1    4.28   13.25
   7   0   1    4.33   10.83
   7   0  -1    2.27    2.32
   7   0   1    4.85   14.28
  -7   0   1   -8.76    9.13
  -7   0  -1    0.10    2.78
   7   0   1    1.55    2.17
  -7   0  -1    1.65    2.58
  -7   0  -1   -0.52    2.27
   7   0   1    0.00    2.27
  -7   0  -1   -2.06    1.96
  -7   0  -1    1.60   12.22
   7   0  -1  -10.83    5.83
   7   0  -1   25.73   17.63
   7   0   1    2.63   12.17
  -7   0   1   -0.52    2.32
   7   0   1   10.36   16.14
   8   0  -1    0.52    2.37
   8   0  -1    1.24   14.08
   8   0   1   -1.03    2.22
  -8   0   1   -7.73    9.23
  -8   0   1    1.96    2.37
   8   0  -1    7.94   13.66
   8   0  -1   17.89   16.96
  -8   0  -1    0.93    2.99
  -8   0  -1    4.02    2.68
   8   0  -1   -7.22    8.76
   8   0   1    2.68    2.78
   8   0   1   -3.09   10.67
  -8   0  -1    1.70    2.37
  -8   0  -1   -0.52    2.84
  -8   0  -1    0.88   13.40
  -8   0   1   -2.06    9.90
   8   0  -1   10.05   12.43
   8   0   1   -4.12   11.50
   8   0   1  -15.98    6.81
   8   0  -1   -0.52   11.60
   8   0  -1    3.09    3.04
  -8   0   1    0.77    2.53
  -8   0  -1  -15.98    5.57
   8   0  -1   -1.55    2.32
   8   0   1   -3.61    9.18
  -8   0   1    0.62    2.89
  -8   0  -1    0.72    2.73
   8   0   1   -2.58    8.71
   8   0   1   11.96   19.69
   8   0  -1    1.44    2.84
  -8   0  -1   -8.25    9.80
  -8   0   1   -5.67    9.13
   8   0   1   -0.52    2.27
  -8   0   1   -0.52    2.68
   8   0   1    6.75   14.75
   8   0   1   -0.52    2.11
  -9   0  -1    7.42   16.34
   9   0  -1    2.68    3.09
  -9   0  -1   10.83    3.20
   9   0  -1   16.50   17.27
   9   0   1    7.94   16.40
   9   0  -1    0.88    2.58
   9   0  -1  -13.92    5.57
  -9   0  -1    5.10    3.20
  -9   0  -1    0.15    3.15
  -9   0   1    0.72    3.51
  -9   0   1    1.91   14.49
   9   0  -1    0.93    2.84
  -9   0   1    7.94   15.16
   9   0   1   14.28   17.53
   9   0   1   24.03   14.18
   9   0  -1    8.15   16.29
   9   0   1   -3.61   10.52
  -9   0  -1    3.20    2.68
  -9   0   1    3.25    2.89
   9   0   1    5.26    2.89
  -9   0   1   14.13   17.32
  -9   0  -1   57.44   22.32
  -9   0  -1  -11.86    7.63
   9   0   1   -5.16   11.29
   9   0   1   -3.61    2.58
   9   0  -1    7.94   13.35
  -9   0  -1    8.92    3.66
   9   0   1    1.50   14.38
  -9   0   1    0.93    2.37
   9   0   1    6.55   14.13
  -9   0  -1   -9.80   12.12
   9   0  -1    2.63   13.92
  -9   0   1    3.35    3.20
   9   0   1    1.24    2.84
  -9   0   1   -1.55    2.68
   9   0  -1   -5.16    8.09
  10   0   1   -3.09    2.42
 -10   0   1  -18.05    6.91
  10   0  -1    5.88    3.15
  10   0   1   -2.06   10.05
 -10   0  -1   -3.61    2.06
 -10   0   1   -4.12    2.42
 -10   0  -1   -1.55    2.84
  10   0  -1   -5.16   11.76
  10   0  -1   -1.55    2.89
  10   0  -1   26.86   19.69
  10   0   1    4.95    3.25
  10   0  -1   -4.12    7.32
 -10   0  -1    2.37   19.54
  10   0   1   -7.73    8.04
 -10   0   1    5.67    2.84
 -10   0   1   24.95   20.83
 -10   0   1   -1.55    2.94
  10   0  -1   -2.58   13.35
 -10   0   1    0.52    3.51
  10   0   1   14.28   18.46
  10   0   1   14.95   18.72
  10   0  -1    4.79    2.94
  10   0  -1   -1.03   13.61
  10   0  -1   -0.52   13.61
 -10   0  -1  -13.92   11.60
  10   0   1    2.63    2.94
  10   0   1    7.99   17.53
 -10   0  -1    2.06    2.99
  10   0   1  -13.40    5.57
 -10   0   1   14.49   19.33
 -10   0  -1  -14.44    8.51
  10   0  -1   -9.28    8.66
  10   0   1   -6.70    9.59
 -10   0   1    3.71    4.95
 -10   0  -1    1.96    2.99
 -10   0  -1   -1.55    2.99
  11   0  -1  -19.59    6.70
  11   0  -1    0.00    2.58
  11   0   1    2.42    2.89
  11   0  -1    1.08    3.09
  11   0   1   -4.12    7.53
  11   0   1   -6.19   14.02
  11   0   1   10.16   16.60
 -11   0  -1   22.53   20.88
 -11   0  -1  -13.92    7.99
  11   0   1    4.79    2.73
 -11   0   1    7.68   15.67
  11   0   1    2.06   15.78
 -11   0  -1   14.18    3.40
  11   0   1   13.20   19.08
  11   0   1   -4.64   13.46
 -11   0   1    3.20    3.15
  11   0  -1   28.41   23.36
 -11   0   1   -0.52    3.15
 -11   0  -1    2.78    3.25
  11   0  -1   26.24   23.05
  11   0   1    4.23   11.19
 -11   0  -1   12.27    4.28
 -11   0   1   -7.22    9.85
 -11   0   1    1.39    2.63
  11   0  -1   -0.52    3.09
  11   0  -1   -3.09    7.63
 -11   0  -1    5.83   16.96
  11   0  -1   -3.09   13.56
 -11   0  -1    5.67    3.66
  11   0  -1  -10.31    8.20
 -11   0   1   -1.55    3.20
  11   0  -1   -1.03   13.77
 -12   0   1    8.46    4.12
 -12   0  -1   -3.61    3.20
 -12   0   1    3.87    3.15
 -12   0   1    1.80    3.35
  12   0  -1    1.60    3.20
 -12   0  -1    2.73    3.04
  12   0   1   -0.52    3.15
 -12   0  -1    0.10    3.30
  12   0  -1    6.03    3.61
  12   0   1    0.41    2.47
  12   0  -1    3.35    2.84
  13   0   1   -2.06    2.42
  13   0   1   -1.55    2.89
  13   0  -1    0.10    3.04
 -13   0   1   -4.12    3.15
 -13   0  -1    0.00    3.09
 -13   0  -1   -1.03    3.15
  13   0  -1    4.69    3.56
 -13   0   1    2.78    3.92
  13   0  -1    1.39    2.78
 -13   0  -1    0.88    3.51
 -13   0   1   -0.52    2.94
 -14   0   1    0.82    3.25
  14   0  -1    4.85    3.71
 -14   0  -1   -1.55    3.51
 -14   0   1    8.66    4.59
 -14   0   1    5.98    4.12
 -14   0  -1   -3.09    2.73
 -14   0  -1   -2.58    3.25
  14   0  -1    1.91    2.99
  14   0   1   -1.55    2.84
  14   0   1    2.47    2.89
  14   0  -1   -2.58    3.04
 -15   0  -1   -3.61    3.61
 -15   0   1   -1.55    4.28
  15   0  -1    1.34    3.82
  15   0  -1    0.15    3.61
  15   0   1   -0.52    2.73
 -15   0  -1    2.94    4.07
 -15   0   1    3.25    3.82
  15   0   1    2.11    3.97
 -15   0   1    2.37    3.92
  15   0  -1   -3.61    2.68
 -15   0  -1   -2.06    3.40
  16   0  -1    0.88    3.61
  16   0   1    1.60    3.51
  16   0   1   -0.52    2.73
  16   0  -1    2.37    3.15
 -16   0   1   -1.03    3.35
 -16   0  -1    2.06    4.38
 -16   0  -1   -1.03    3.61
 -16   0  -1    0.41    4.18
 -16   0   1    3.76    4.59
 -16   0   1   -3.09    4.02
 -17   0   1   -1.03    3.87
  17   0   1   -0.52    3.71
  17   0  -1   -1.03    2.89
 -17   0  -1    2.78    4.43
 -17   0   1   -2.58    4.38
  17   0   1   -0.52    2.94
 -17   0  -1   -3.09    4.28
  17   0  -1   -2.58    3.66
 -17   0   1   -5.16    3.82
 -17   0  -1   -1.55    3.66
  18   0  -1   -4.64    3.66
 -18   0   1   -4.64    4.23
  18   0   1    3.45    3.15
  18   0  -1   -3.61    2.89
  18   0   1   -2.06    4.54
 -18   0  -1   -7.73    4.23
 -18   0   1   -2.58    4.74
 -18   0  -1    1.24    4.49
  19   0  -1    0.98    3.09
 -19   0   1   -1.03    4.79
  19   0   1    4.28    3.35
 -19   0   1   -1.03    5.57
 -19   0  -1    6.19    5.41
 -19   0  -1    1.65    5.10
  19   0  -1   -2.58    3.82
 -19   0  -1    9.07    5.72
 -20   0  -1    2.89    5.26
 -20   0   1   -5.16    4.54
  20   0   1    1.60    3.25
  20   0  -1    3.40    3.40
 -20   0   1    0.00    5.00
 -20   0  -1    2.22    5.00
 -20   0  -1    6.81    5.67
 -21   0   1   -1.55    4.95
 -21   0  -1   -3.61    4.85
  21   0   1   -1.55    2.99
 -21   0  -1    2.37    5.88
 -21   0   1   -4.12    4.64
  21   0  -1   -1.03    3.09
 -22   0   1   20.78   10.41
  22   0  -1    0.00    3.20
 -22   0  -1    2.01    5.72
  22   0   1   -1.55    3.04
 -22   0   1    7.17    5.93
 -23   0  -1   -4.12    5.10
  23   0  -1    1.13    3.30
  23   0   1    0.15    3.20
 -23   0   1    2.94    5.98
 -23   0  -1   -2.06    5.05
 -23   0   1   -1.55    5.16
 -24   0  -1    0.36    5.00
  24   0  -1    2.17    3.15
  24   0   1    0.57    3.15
 -24   0  -1   -6.19    5.05
 -24   0   1    0.21    5.88
 -24   0   1    1.55    5.57
 -25   0  -1    0.15    5.77
 -25   0  -1   -3.09    5.41
 -25   0   1    0.05    6.14
 -25   0   1   -8.25    4.95
 -26   0   1   -3.61    5.83
 -26   0   1    5.93    6.65
 -26   0  -1   -7.22    5.16
 -27   0   1    4.18    6.96
 -27   0  -1    1.55    6.75
 -27   0  -1    1.34    6.70
 -27   0   1   -1.03    6.03
 -28   0  -1    8.40    7.58
 -28   0   1    4.28    6.65
 -28   0   1    2.11    5.83
 -28   0  -1   -1.03    6.14
  -2  -1  -1   86.46   10.88
   2  -1   1   87.08   19.28
  -2   1   1   89.56    4.02
   2  -1   1   89.45    4.07
  -2   1   1   66.61   16.19
   2  -1   1   80.38   15.98
  -2   1   1   88.89    3.82
   2  -1   1   83.78    4.28
   2  -1   1  108.22   19.18
  -2   1   1   83.32    4.33
   2   1  -1   83.06    2.84
  -2   1   1   88.94    3.92
  -2  -1  -1   89.09    3.04
   2   1  -1   90.59   10.16
  -2   1   1   98.32   19.23
  -2  -1  -1   88.32    9.85
   2  -1   1   57.23   14.54
   2  -1   1  123.22   21.71
  -2   1   1   85.02    4.02
  -2  -1  -1   90.07   10.26
   2   1  -1   98.47   11.96
  -2   1   1   86.62   18.61
   2  -1   1   85.69    4.38
  -2   1   1  104.51   19.44
   2  -1   1   87.29    3.97
  -2  -1  -1   86.62    2.84
  -2  -1  -1   75.58   12.53
  -2  -1  -1   85.59    2.68
   2   1  -1   84.30   10.31
   2   1  -1   94.09   10.98
   2  -1   1   93.58   18.72
  -2  -1   1   82.60    9.18
   2  -1  -1   64.34   15.31
  -2   1  -1  104.92   20.26
   2  -1  -1   82.90    4.07
  -2  -1   1  100.12   12.43
  -2   1  -1   71.15   16.14
  -2   1  -1   86.41    4.38
  -2  -1   1   88.27    3.04
  -2  -1   1   94.97    7.73
   2   1   1   84.66    9.23
  -2   1  -1   89.66    4.23
   2  -1  -1   85.28    4.43
   2   1   1   80.89   10.16
   2  -1  -1   78.37   16.45
   2  -1  -1   83.57    3.76
   2  -1  -1  122.81   21.34
   2  -1  -1   81.67    3.76
   2  -1  -1  107.14   20.62
  -2  -1   1   93.94   10.52
   2  -1  -1   86.05    3.97
  -2  -1   1   84.71    2.58
  -2  -1   1   85.33   11.03
  -2  -1   1   85.12    2.78
  -2   1  -1   89.50    3.92
  -2   1  -1   89.30    4.07
   2   1   1   75.53    6.91
   2   1   1   85.02    8.20
   2  -1  -1   80.95   19.08
   2   1   1   88.52    2.94
   2   1   1   92.91   14.28
  -2   1  -1   99.40   20.67
  -2  -1   1   87.08    2.78
  -2   1  -1   72.49   14.90
  -2  -1   1   83.94    2.84
   2   1   1   84.40    2.84
   3   1  -1   84.76   14.95
   3   1  -1   83.73   14.59
  -3   1   1   70.69    4.95
   3  -1   1   65.84   20.78
  -3   1   1   70.22    4.64
  -3  -1  -1   59.55    9.23
   3   1  -1   81.98   15.21
   3  -1   1   77.59    4.49
   3   1  -1   74.04    3.25
   3   1  -1   79.91   14.18
  -3  -1  -1   75.53   15.26
   3  -1   1   53.36   16.70
  -3  -1  -1   66.97   12.94
  -3  -1  -1   77.49    3.51
  -3   1   1   66.10    4.18
   3   1  -1   73.21    2.58
  -3  -1  -1   70.79    3.25
  -3  -1  -1   69.40    2.68
   3  -1   1   69.04    4.28
  -3   1   1   74.45    4.23
   3   1  -1   72.44   11.14
  -3   1   1   77.80    4.43
  -3   1   1   64.29   18.56
   3  -1   1   69.09    4.85
   3  -1   1   69.71    4.64
  -3  -1  -1   76.46    3.15
   3  -1   1   53.47   19.54
  -3  -1  -1   76.36    3.71
   3   1  -1   69.55    2.89
  -3   1   1   84.55   20.57
   3  -1   1   69.50   19.95
   3   1  -1   73.26    4.23
   3   1  -1   75.79    3.51
  -3  -1  -1   55.32   12.68
  -3  -1  -1   84.04   13.46
  -3  -1  -1   71.51   13.51
  -3   1   1   59.96   18.25
   3  -1  -1   66.72    4.07
  -3  -1   1   73.01    3.15
  -3   1  -1   42.79   15.26
   3   1   1   80.74   12.99
   3   1   1   70.58    3.09
   3   1   1   66.30   13.71
  -3  -1   1   79.04    3.30
  -3   1  -1   70.27    4.38
  -3   1  -1   99.56   21.34
   3   1   1   81.46    3.56
  -3  -1   1   83.47   14.64
  -3   1  -1   54.29   19.23
   3   1   1   78.78    3.40
   3  -1  -1   55.48   19.23
  -3   1  -1   62.64   18.72
  -3   1  -1   68.83    4.49
  -3  -1   1  127.09   18.51
   3  -1  -1   54.75   17.22
  -3   1  -1   72.64    5.05
   3   1   1   72.08    2.27
   3   1   1   62.49   11.60
   3  -1  -1   78.06    4.64
  -3  -1   1   68.83   12.63
  -3   1  -1   71.97    4.64
   3  -1  -1   70.07    5.00
   3   1   1   61.35   13.15
   3  -1  -1   66.10   18.87
  -3  -1   1   82.70   15.73
   3  -1  -1   55.32   16.96
  -3  -1   1   75.79    3.56
   3   1   1   68.31    6.75
  -3   1  -1   78.83    4.49
   3  -1  -1   74.66    4.28
  -4   1   1  838.84   23.87
  -4  -1  -1  810.17   50.17
   4   1  -1  860.96   40.83
  -4  -1  -1  849.10   23.15
  -4   1   1  742.74   55.58
   4  -1   1  863.74   24.13
  -4   1   1  835.69   24.64
  -4   1   1  738.72   57.64
   4  -1   1  854.00   24.70
  -4  -1  -1  790.43   44.44
   4  -1   1  759.60   59.29
  -4   1   1  881.07   61.35
   4  -1   1  865.44   24.80
  -4  -1  -1  841.52   47.79
   4  -1   1  837.71   23.51
   4   1  -1  828.06   22.07
  -4   1   1  780.84   58.52
  -4  -1  -1  830.69   22.32
   4  -1   1  717.42   50.73
   4   1  -1  863.74   47.02
   4   1  -1  804.66   45.89
   4   1  -1  864.62   51.14
  -4  -1  -1  832.55   22.89
   4   1  -1  708.76   43.88
   4  -1   1  857.19   59.70
  -4  -1  -1  756.91   43.62
  -4  -1  -1  823.63   22.07
   4  -1   1  814.35   55.89
  -4  -1  -1  838.12   22.53
   4  -1   1  974.64   63.52
  -4  -1  -1  837.50   40.78
  -4   1   1  803.94   23.56
  -4   1   1  840.33   24.08
   4   1  -1  732.12   45.68
   4  -1   1  920.87   58.78
   4  -1   1  747.02   59.14
   4   1  -1  837.81   22.53
   4   1  -1  842.29   22.84
  -4  -1  -1  798.26   44.96
  -4  -1   1  833.48   22.48
  -4   1  -1  859.98   23.77
   4  -1  -1  923.65   61.56
  -4  -1   1  833.68   48.72
   4  -1  -1  827.75   58.41
  -4   1  -1  873.18   23.92
  -4   1  -1  865.03   58.36
   4   1   1  778.05   42.28
   4  -1  -1  849.82   23.77
   4  -1  -1  761.35   58.26
   4   1   1  848.89   23.05
  -4   1  -1  856.99   24.54
   4   1   1  833.94   21.55
   4  -1  -1  845.03   24.08
  -4   1  -1  817.60   58.98
   4   1   1  818.89   47.69
  -4   1  -1  736.50   53.26
   4   1   1  803.01   42.95
  -4  -1   1  822.70   23.05
   4   1   1  846.73   35.37
   4   1   1  847.76   22.79
  -4   1  -1  834.97   60.43
   4   1   1  830.13   22.38
  -4  -1   1  848.12   48.46
   4  -1  -1  760.78   60.79
  -4   1  -1  838.84   24.70
  -4   1  -1  851.37   24.03
   4  -1  -1  836.78   23.66
  -4   1  -1  780.79   61.20
  -4  -1   1  816.77   44.24
  -4  -1   1  855.54   22.89
  -4  -1   1  833.63   22.32
  -4  -1   1  795.84   46.61
   4   1   1  900.86   49.29
   4  -1  -1  869.62   24.95
   4  -1  -1  755.06   58.41
   5  -1   1  594.35   57.64
  -5   1   1  607.09   55.11
   5   1  -1  601.62   86.31
   5  -1   1  604.10   18.20
  -5  -1  -1  613.69   17.12
   5   1  -1  593.07   43.98
   5  -1   1  618.28   54.75
  -5   1   1  620.91   18.46
  -5   1   1  673.70   56.66
   5  -1   1  600.18   19.44
   5   1  -1  607.60   16.76
   5  -1   1  588.53   18.20
  -5   1   1  598.38   19.44
   5   1  -1  597.04   39.29
  -5   1   1  616.06   18.66
   5   1  -1  576.62   43.77
  -5  -1  -1  592.34   16.96
   5  -1   1  656.33   80.53
  -5  -1  -1  545.63   43.41
   5  -1   1  562.80   54.29
   5   1  -1  620.29   46.81
  -5  -1  -1  595.54   17.79
   5   1  -1  583.37   17.22
  -5   1   1  616.73   19.02
   5   1  -1  649.83   53.67
  -5  -1  -1  593.27   17.32
   5  -1   1  716.55   55.84
  -5   1   1  551.92   53.62
   5   1  -1  598.43   17.63
  -5   1   1  551.77   71.77
  -5  -1  -1  527.85   45.01
  -5  -1  -1  610.59   18.10
   5  -1   1  620.70   49.29
   5  -1   1  607.19   18.87
   5  -1   1  513.36   47.85
  -5  -1  -1  517.22   37.64
  -5  -1  -1  566.05   41.14
   5  -1  -1  619.51   18.87
   5   1   1  583.11   44.39
  -5   1  -1  627.76   18.66
   5  -1  -1  603.02   19.54
  -5   1  -1  490.52   64.55
  -5   1  -1  588.58   54.50
  -5  -1   1  613.33   17.68
   5  -1  -1  597.86   56.56
  -5   1  -1  653.59   54.65
   5  -1  -1  563.27   18.15
   5  -1  -1  621.99   84.14
   5   1   1  609.92   33.51
   5   1   1  568.68   44.39
  -5   1  -1  628.74   18.46
   5   1   1  549.45   87.13
   5  -1  -1  659.83   54.70
   5   1   1  577.96   16.19
  -5   1  -1  611.88   19.59
   5   1   1  657.51   42.53
   5   1   1  606.06   17.58
  -5   1  -1  594.66   51.09
   5   1   1  552.23   44.75
   5  -1  -1  604.36   54.91
  -5  -1   1  593.99   17.01
  -5  -1   1  575.43   17.22
  -5  -1   1  596.52   44.80
  -5  -1   1  630.39   43.31
  -5   1  -1  603.79   18.66
  -5  -1   1  594.51   17.94
   5   1   1  593.94   18.05
   5  -1  -1  633.54   51.04
   5   1   1  605.80   17.17
  -5   1  -1  619.36   19.44
  -5  -1   1  559.60   43.51
   5  -1  -1  579.56   18.25
   5  -1  -1  622.61   55.68
  -6   1   1  391.68   57.64
  -6  -1  -1  372.97   11.70
   6   1  -1  349.35   12.22
   6   1  -1  365.03   11.96
   6  -1   1  300.68   50.68
  -6  -1  -1  324.40   41.76
  -6  -1  -1  395.45   35.68
   6   1  -1  437.21   40.37
   6   1  -1  389.98   46.14
   6   1  -1  316.77   43.36
  -6  -1  -1  367.60   50.11
   6  -1   1  349.71   13.25
   6   1  -1  381.42   49.55
   6  -1   1  350.59   13.87
   6  -1   1  414.32   58.52
  -6   1   1  448.96   60.94
  -6   1   1  365.44   55.79
   6  -1   1  500.78   61.15
   6   1  -1  360.23   45.68
   6   1  -1  357.19   11.19
   6  -1   1  368.38   12.63
  -6  -1  -1  357.40   12.48
  -6  -1  -1  345.80   11.91
  -6   1   1  372.92   13.25
  -6  -1  -1  403.02   48.31
   6   1  -1  415.19   33.98
   6  -1   1  349.40   48.82
  -6  -1  -1  369.67   11.76
  -6   1   1  356.57   13.51
   6  -1   1  458.40   70.02
  -6  -1  -1  345.38   12.63
  -6   1   1  373.95   12.89
   6  -1   1  304.50   44.08
  -6   1   1  354.61   14.08
   6  -1   1  360.44   12.79
   6  -1   1  390.70   57.07
  -6   1   1  360.13   54.34
   6   1   1  401.99   36.09
   6  -1  -1  367.30   12.89
  -6  -1   1  364.77   12.01
   6  -1  -1  252.32   44.55
  -6   1  -1  315.43   46.97
  -6  -1   1  367.30   11.65
   6   1   1  381.32   47.02
  -6  -1   1  358.17   47.48
   6  -1  -1  362.40   14.13
  -6  -1   1  360.85   12.22
  -6   1  -1  360.95   12.68
   6  -1  -1  357.71   13.30
  -6   1  -1  358.43   13.71
   6  -1  -1  411.53   57.38
   6  -1  -1  376.52   55.84
   6   1   1  342.65   28.00
  -6  -1   1  425.25   37.48
  -6   1  -1  374.36   13.15
  -6  -1   1  356.06   12.63
   6   1   1  367.24   12.27
   6   1   1  327.03   46.30
   6  -1  -1  342.50   12.63
   6  -1  -1  410.91   65.43
  -6   1  -1  364.98   14.18
  -6  -1   1  458.71   58.72
   6   1   1  381.16   48.77
  -6   1  -1  400.81   58.47
   6   1   1  348.01   10.67
  -6   1  -1  351.00   13.30
   6   1   1  337.13   13.51
   6   1   1  351.62   11.65
   6   1   1  331.72   40.01
  -6   1  -1  320.64   50.53
   6  -1  -1  336.36   47.07
   6   1   1  369.00   46.97
  -6  -1   1  363.69   46.76
   6  -1  -1  387.61   55.68
   7  -1   1  -13.40    6.65
   7   1  -1   -4.64    6.08
  -7  -1  -1    4.18   10.21
   7   1  -1    3.51    7.84
   7   1  -1    0.98    2.27
  -7   1   1    3.25    3.20
  -7  -1  -1    1.44    2.01
  -7   1   1   10.31   18.30
   7   1  -1    1.13    1.86
   7  -1   1    1.50    2.58
   7   1  -1   -3.09    9.49
   7  -1   1    4.38    2.63
   7  -1   1   11.19   17.17
   7   1  -1   13.61   16.14
  -7  -1  -1    3.30    2.11
  -7   1   1   -0.52    2.22
  -7  -1  -1    5.98   14.95
   7  -1   1   -3.61   10.41
   7   1  -1   -3.09    8.09
  -7  -1  -1    2.47    2.47
  -7   1   1    6.29   15.21
  -7   1   1    8.35   14.64
  -7   1   1   -1.55    2.84
   7   1  -1    0.67   11.03
  -7   1   1   -1.55    2.73
   7  -1   1    8.82   13.35
   7   1  -1    0.31    2.47
   7  -1   1    2.01    2.63
   7  -1   1  -17.01    6.29
   7  -1   1    3.51    3.04
  -7  -1  -1   -3.09    9.59
   7  -1   1   -7.73    7.53
  -7  -1  -1   -5.67   10.05
  -7   1   1   17.32   17.27
  -7  -1  -1    5.57    2.84
  -7   1   1   -0.52    2.73
  -7  -1  -1   -1.03    2.53
   7  -1   1    4.74   12.63
   7   1   1   -0.52    2.11
  -7   1  -1   -7.73   10.16
   7   1   1   -1.55    2.32
  -7  -1   1    2.37    2.42
  -7  -1   1   -2.06    1.65
  -7   1  -1   -1.03   13.15
   7   1   1   -1.55   10.00
  -7   1  -1    0.05    2.37
   7   1   1    3.15    8.66
  -7  -1   1    2.42    2.27
   7   1   1   -2.58    6.86
  -7   1  -1    3.76    2.89
   7  -1  -1    2.06    2.99
   7  -1  -1    0.82   12.06
  -7   1  -1    0.57   10.72
   7  -1  -1   -1.03   10.88
   7  -1  -1   -0.52   11.96
  -7  -1   1   -1.55   11.14
   7  -1  -1   -6.70    8.40
   7  -1  -1    0.82    2.78
   7  -1  -1    1.39    2.89
  -7   1  -1   18.30   16.29
   7  -1  -1   -2.58   13.04
  -7   1  -1    1.03    2.78
  -7  -1   1   -9.28    7.53
  -7   1  -1    0.15    2.73
   7  -1  -1   -6.19   13.66
  -7  -1   1   18.87   15.21
   7   1   1    0.26   11.65
   7   1   1   18.66   15.98
   7   1   1    1.70    1.60
   7   1   1    7.99   11.45
   7  -1  -1    3.09    2.68
   8   1  -1    3.40    8.46
  -8  -1  -1    1.60    2.53
  -8   1   1    1.60    2.78
  -8  -1  -1    3.61    2.22
  -8  -1  -1    0.41   12.68
   8  -1   1    1.75   13.15
  -8  -1  -1    4.33   11.81
  -8   1   1    4.18    3.35
   8  -1   1   -2.06   11.34
  -8  -1  -1   -8.76    7.89
   8   1  -1    0.00    2.32
   8   1  -1   18.82   13.82
  -8   1   1    2.11    2.42
   8   1  -1    6.86   12.79
   8   1  -1    5.67   12.27
   8  -1   1   -0.52    2.84
   8  -1   1    0.36    2.53
   8   1  -1    9.69   11.39
   8  -1   1   -1.03    9.69
   8   1  -1   12.17   13.51
  -8  -1  -1    0.00    2.73
   8  -1   1    3.25    2.63
   8   1  -1    4.43    2.58
  -8   1   1    9.69    3.71
   8  -1   1   -2.06    7.48
   8  -1   1   -6.19    9.95
  -8  -1  -1    4.18   13.15
   8  -1   1   15.67   18.41
   8  -1   1    4.85    3.15
  -8   1   1    9.33    3.45
   8   1  -1   10.52   14.33
  -8  -1  -1    6.86    2.84
  -8  -1  -1    2.27    2.32
   8   1  -1    3.25    2.17
   8  -1   1   -8.25   10.62
   8   1  -1    3.35    2.53
  -8   1   1  -12.89    8.40
  -8   1   1    4.69   15.26
  -8   1   1   39.24   22.32
   8   1   1    1.29    2.37
   8   1   1    0.05   11.50
   8  -1  -1    2.94    2.78
   8  -1  -1    3.15    2.73
  -8   1  -1  -10.31    8.51
   8  -1  -1   -5.67    9.69
   8  -1  -1   13.51   16.81
   8  -1  -1    0.52    9.33
   8  -1  -1    1.13   10.93
  -8  -1   1    5.88    2.42
   8  -1  -1   17.74   19.49
   8   1   1   12.79   10.78
   8   1   1    4.02    1.91
   8   1   1    2.22   12.53
  -8   1  -1    7.11    2.99
  -8   1  -1    3.97    3.09
  -8  -1   1  -11.34    8.66
  -8  -1   1   -5.16   10.11
  -8   1  -1   -6.70   11.76
  -8  -1   1   11.50   14.18
   8   1   1   -3.61    8.46
  -8   1  -1   -1.03    2.53
  -8   1  -1   -7.73    8.51
   8   1   1   15.31   14.54
  -8  -1   1    2.58    2.73
  -8   1  -1    6.81    3.45
   8  -1  -1    5.47    3.45
   8  -1  -1    7.68   12.94
  -8  -1   1    1.24    2.32
  -8  -1   1    5.93    2.84
   8  -1  -1    1.24    2.99
   8   1   1   -1.55   10.00
  -8   1  -1    4.38    3.45
   8   1   1    3.92    2.42
   8   1   1    0.62   10.67
  -9  -1  -1   64.40    6.60
   9  -1   1   42.07   28.41
   9   1  -1   91.67   30.73
   9  -1   1  109.66   37.17
  -9  -1  -1   65.17    6.03
   9  -1   1   67.95    7.22
   9  -1   1   86.62   31.19
   9  -1   1   71.25    6.24
   9  -1   1   89.50   30.52
   9  -1   1   67.18   34.75
  -9  -1  -1   24.85   18.35
   9   1  -1   68.73   23.41
   9  -1   1   79.40   26.96
   9   1  -1   63.57    6.60
  -9   1   1   60.22    6.50
  -9  -1  -1   52.28   22.58
  -9  -1  -1   69.96    5.77
  -9  -1  -1   71.51   28.00
   9   1  -1   66.20    5.52
  -9  -1  -1   63.83    5.47
   9   1  -1   62.85    4.64
   9   1  -1   63.78   27.17
  -9   1   1   90.17   34.75
  -9   1   1   66.61    6.34
  -9   1   1   51.14    6.65
  -9  -1  -1   53.21    4.79
   9   1  -1   36.14   21.24
  -9   1   1   32.79   24.28
   9  -1   1   59.29    5.72
   9   1  -1   47.38   24.23
  -9  -1  -1   76.56   28.05
  -9   1   1   65.84    6.55
   9   1  -1   52.69   18.77
  -9   1   1   56.35    6.60
   9   1  -1   52.23   21.19
  -9   1   1   61.56   27.79
  -9  -1   1   67.75    5.67
   9   1   1   70.32    4.43
   9   1   1   59.60    5.05
  -9   1  -1   62.80    7.01
   9  -1  -1   30.73   22.27
   9   1   1   48.36   23.10
   9   1   1   16.34   18.56
   9  -1  -1   60.43    6.03
  -9  -1   1   74.96    6.44
   9   1   1   55.58    5.67
   9  -1  -1   62.23   29.03
  -9   1  -1   33.05   26.50
   9   1   1   78.21   26.55
  -9   1  -1   44.70   26.96
   9   1   1   72.34   28.15
   9  -1  -1   69.86    7.48
   9   1   1   40.42   22.38
  -9  -1   1   63.05    5.00
   9  -1  -1   94.40   34.54
  -9  -1   1   63.67    5.67
   9  -1  -1   63.98    5.83
  -9   1  -1   70.02    7.63
   9  -1  -1   34.49   21.96
  -9  -1   1   30.16   20.11
  -9   1  -1   37.69   26.40
  -9  -1   1  117.29   33.05
   9   1   1   71.46   27.94
  -9   1  -1   58.31    6.44
  -9   1  -1   57.74    6.03
   9   1   1   80.27   18.82
   9  -1  -1   38.62   28.87
   9  -1  -1  108.06   30.16
  -9   1  -1   68.21    6.19
  10  -1   1   16.34   18.72
 -10  -1  -1   30.93   20.47
 -10  -1  -1   24.39    3.97
 -10  -1  -1  -11.86    7.79
  10  -1   1    3.66   10.62
 -10  -1  -1   10.36    3.66
  10   1  -1   64.60   25.73
  10   1  -1   32.43   16.91
  10  -1   1   10.88    4.18
  10   1  -1   27.63    3.87
  10  -1   1  -14.95    8.46
 -10  -1  -1   20.00    4.43
 -10  -1  -1   -7.22    8.61
 -10   1   1   25.26    5.36
  10   1  -1   13.51   16.40
 -10  -1  -1   17.48    3.87
 -10  -1  -1    4.28   12.89
 -10  -1  -1   19.95    3.61
 -10   1   1    3.61   14.44
 -10   1   1   29.85   23.36
 -10   1   1   12.43   20.37
  10   1  -1    6.96   13.56
  10  -1   1    1.96   13.61
  10   1  -1   59.29   24.70
  10   1  -1   59.03   25.31
 -10   1   1   25.16    5.00
 -10   1   1   15.73    4.33
  10   1  -1   28.98   19.64
  10  -1   1   16.34    3.82
  10  -1   1   52.38   32.22
 -10   1   1   23.15    5.00
 -10   1  -1   -6.70    8.40
  10   1   1   36.04   15.78
  10   1   1   18.66    3.71
  10   1   1   -1.55   13.82
 -10  -1   1   18.30    4.18
 -10  -1   1   22.22   17.58
  10   1   1   16.55    2.78
  10   1   1   10.36   16.86
  10  -1  -1   55.58   30.16
 -10  -1   1   33.05    4.79
  10  -1  -1   19.59    4.90
 -10   1  -1   15.73    3.97
  10  -1  -1   25.06   24.28
  10  -1  -1   13.82   20.98
 -10  -1   1   27.84   20.67
  10   1   1   19.08   17.07
 -10  -1   1   30.37    4.38
 -10   1  -1   11.45    4.18
  10   1   1   15.67   19.39
 -10   1  -1   10.16   19.23
 -10  -1   1   35.73    5.31
 -10   1  -1   20.11    5.21
  10  -1  -1   29.85   18.92
  10   1   1   44.60   26.35
  10   1   1   38.26   23.46
 -10   1  -1   40.58   26.81
  10  -1  -1   20.42   21.29
 -10   1  -1   16.34    4.69
  11   1  -1   75.27   32.69
 -11   1   1   45.53    6.70
 -11  -1  -1   51.04    5.31
  11   1  -1   40.01    5.31
  11   1  -1   81.56   31.24
 -11  -1  -1   14.49   19.13
  11   1  -1   74.04   31.66
  11  -1   1   59.76   25.83
 -11   1   1   44.39    6.29
 -11   1   1   33.05   24.44
 -11   1   1   45.16    7.06
 -11  -1  -1   54.39    6.70
 -11   1   1   53.31   33.20
  11   1  -1   35.42   18.51
  11   1  -1   52.59   25.78
 -11   1   1  114.20   35.94
  11  -1   1   19.28   21.45
 -11  -1  -1   46.50    5.57
 -11  -1  -1   17.84   18.66
  11  -1   1   53.00    6.96
  11  -1   1   37.89   26.91
  11   1  -1    7.48   16.81
  11   1  -1   45.22    4.54
  11  -1   1   54.14    5.88
  11  -1   1   60.73   26.50
  11  -1   1   13.51   19.75
  11   1  -1   19.18   20.98
  11  -1   1   52.90   31.81
 -11  -1  -1   50.63    6.44
 -11  -1   1   47.64    5.83
  11   1   1    8.46   17.22
  11  -1  -1   34.75    6.14
  11   1   1   16.45   18.35
  11  -1  -1   47.28    5.72
 -11   1  -1   42.74   27.58
  11   1   1   87.34   30.52
 -11  -1   1   49.03    6.19
 -11   1  -1   35.16   30.11
 -11  -1   1   41.40   23.20
  11   1   1   53.31    4.95
 -11  -1   1   52.07    6.81
  11   1   1   47.28   17.48
  11   1   1   35.32   25.47
  11  -1  -1   32.12   25.52
 -11  -1   1   50.53    5.16
 -11   1  -1   49.60    6.86
  11  -1  -1   54.44   33.56
  11  -1  -1   57.80   32.95
 -11  -1   1   46.50   26.91
  11  -1  -1   32.43   22.58
  11  -1  -1   30.26   25.93
  11   1   1   58.57   31.45
 -11   1  -1   39.08    5.93
 -11   1  -1   48.36    7.22
 -11   1  -1  133.53   45.89
  11  -1  -1   77.59   35.99
  11  -1  -1   46.66    6.24
  11   1   1   39.54   22.07
 -12   1   1    1.60    3.25
  12   1  -1    2.58    2.27
 -12  -1  -1    3.87    3.35
 -12   1   1    5.10    4.28
  12   1  -1    4.49    3.15
  12  -1   1   -3.61    2.99
 -12  -1  -1    1.65    2.37
 -12  -1  -1    1.91    3.09
  12  -1   1   -1.03    2.78
 -12  -1  -1    1.24    2.94
 -12   1   1    6.39    4.02
 -12  -1   1    4.18    3.61
 -12   1  -1    0.10    3.40
  12  -1  -1    2.63    3.61
  12  -1  -1   -1.03    2.99
 -12  -1   1    0.93    3.09
  12   1   1   -1.03    1.91
 -12  -1   1   -4.64    2.22
 -12   1  -1    2.73    3.15
  12  -1  -1    0.36    3.56
 -12   1  -1   -2.58    3.40
  13  -1   1   11.19    4.69
 -13   1   1   18.15    5.21
 -13  -1  -1    7.84    4.02
  13   1  -1   10.47    2.99
  13  -1   1   19.59    4.43
 -13  -1  -1   20.11    5.00
 -13   1   1   21.96    5.67
 -13   1   1    5.83    4.90
  13   1  -1   17.89    4.54
 -13  -1  -1   19.39    4.64
 -13  -1   1   21.24    4.85
  13   1   1   15.83    3.04
 -13   1  -1   20.83    5.31
 -13   1  -1   17.48    5.10
 -13  -1   1   15.88    4.95
  13  -1  -1   19.08    5.21
  13  -1  -1   13.61    4.64
  13  -1  -1   12.06    3.92
 -13  -1   1    7.48    3.82
 -13   1  -1   15.88    4.69
 -14   1   1   -4.64    4.90
  14  -1   1   -1.03    2.99
  14   1  -1    0.00    2.37
 -14  -1  -1    1.55    3.92
 -14  -1  -1   -1.55    3.04
 -14  -1  -1    1.60    3.35
  14   1  -1    2.78    3.40
  14  -1   1    0.88    3.51
 -14   1   1    3.04    4.43
 -14   1   1    2.01    3.40
 -14  -1   1    3.45    4.07
 -14  -1   1   -2.06    2.73
 -14   1  -1    0.72    3.51
  14  -1  -1    7.84    3.61
  14  -1  -1    3.04    3.82
  14   1   1   -1.03    2.11
 -14   1  -1    0.93    3.56
 -14  -1   1    5.41    3.87
 -14   1  -1    0.31    4.33
  14  -1  -1    7.68    4.33
 -15   1   1   43.88    7.73
  15   1  -1   26.96    5.41
 -15   1   1   20.88    5.93
  15  -1   1   24.54    4.90
 -15   1   1   29.49    7.11
 -15  -1  -1   19.90    5.41
 -15  -1  -1   28.67    6.19
  15  -1   1   22.32    6.24
  15   1  -1   27.94    4.02
 -15   1  -1   17.17    6.03
 -15  -1   1   16.29    5.10
 -15   1  -1   21.34    6.03
 -15  -1   1   24.90    6.24
  15   1   1   27.43    3.97
  15  -1  -1   50.37    8.04
  15  -1  -1   39.80    5.98
 -15   1  -1   27.48    6.24
  16  -1   1   77.03    7.53
 -16   1   1   59.70    8.87
 -16  -1  -1   84.14    9.54
 -16   1   1   67.23    9.69
 -16   1   1   78.42    9.64
 -16  -1  -1   66.05    9.02
  16  -1   1   56.92    8.97
  16   1  -1   67.44    5.62
 -16  -1  -1   74.81    8.66
  16  -1  -1   62.02    8.92
  16  -1  -1   73.78    7.63
 -16  -1   1   75.02    9.38
 -16   1  -1   64.03    9.38
 -16   1  -1   59.03    9.28
 -16   1  -1   57.49    8.51
  16   1   1   71.82    5.41
 -16  -1   1   74.96    8.66
  16   1   1   68.67    9.85
  17  -1   1   -2.58    3.20
 -17   1   1    0.88    5.31
 -17   1   1    5.10    5.31
 -17   1   1   -3.61    3.25
 -17  -1  -1    1.91    4.59
 -17  -1  -1   -2.58    3.82
  17   1  -1   -2.06    2.32
 -17  -1  -1   -0.52    3.82
  17  -1   1    0.77    4.02
 -17   1  -1   -1.03    4.43
  17  -1  -1    0.36    3.56
  17  -1  -1    3.15    4.74
 -17  -1   1   -2.58    3.97
  17   1   1    2.17    3.56
 -17   1  -1   -4.12    3.56
 -17  -1   1    1.70    4.64
  17   1   1    6.86    2.89
 -18   1   1    9.80    5.83
 -18  -1  -1   23.15    6.03
 -18  -1  -1    9.44    5.10
 -18   1   1   25.52    7.17
  18   1  -1   23.41    6.55
  18   1  -1   21.04    4.07
 -18  -1  -1   16.09    5.93
  18  -1   1   14.33    4.74
  18  -1   1   12.99    6.08
 -18   1   1   20.98    7.37
 -18  -1   1   28.77    7.42
  18   1   1   23.05    5.93
 -18  -1   1   25.62    6.24
 -18   1  -1   20.26    6.75
  18  -1  -1   25.26    5.31
 -18   1  -1   25.37    7.06
 -18   1  -1   26.71    6.50
  18   1   1   26.45    4.07
  18  -1  -1    9.07    5.88
 -19  -1  -1   40.27    7.37
  19   1  -1   39.34    4.33
 -19   1   1   43.41    8.40
  19   1  -1   36.04    4.74
  19   1  -1   39.13    6.91
 -19   1   1   37.79    8.92
  19  -1   1   34.29    8.04
  19  -1   1   38.51    7.94
  19   1   1   34.85    4.49
 -19   1  -1   46.45    8.97
 -19  -1   1   41.56    7.89
 -19   1  -1   41.61    8.25
 -19  -1   1   29.39    7.63
  19  -1  -1   28.67    7.63
 -19   1  -1   46.71    8.40
  19   1   1   38.46    6.75
  20   1  -1   22.69    4.12
 -20  -1  -1   16.91    6.39
 -20  -1  -1   29.39    6.96
 -20   1   1   40.11    8.30
  20   1  -1   23.77    3.66
 -20   1   1   15.98    7.17
  20  -1   1   16.03    6.96
  20  -1   1   22.58    5.26
  20   1  -1   29.59    6.86
 -20   1  -1   38.15    8.09
  20   1   1   15.52    6.29
 -20  -1   1   16.76    6.60
 -20  -1   1   36.04    7.37
 -20   1  -1   16.24    6.91
  20  -1  -1   20.06    7.32
  20  -1  -1   13.10    4.79
 -20   1  -1   44.29    8.30
  20   1   1   28.51    4.07
 -21  -1  -1   -1.03    4.69
  21  -1   1   -2.58    3.30
 -21   1   1    0.88    5.41
  21  -1   1   -3.61    4.59
  21   1  -1    3.15    4.95
 -21  -1  -1   -0.52    5.10
 -21   1   1    6.19    6.19
  21   1  -1    2.22    2.78
 -21   1  -1    1.13    5.57
  21   1   1    3.92    2.68
  21  -1  -1    1.80    3.87
 -21  -1   1    3.66    5.41
  21   1   1    1.03    4.69
 -21  -1   1   -3.61    4.85
  21  -1  -1   -3.61    4.90
 -21   1  -1   -1.03    5.31
 -22  -1  -1   33.82    7.84
  22  -1   1   10.62    4.54
 -22   1   1    8.15    6.29
  22   1  -1   20.57    3.66
 -22  -1  -1   14.59    6.08
 -22   1   1    7.11    6.75
  22  -1  -1   16.40    5.21
 -22   1  -1    1.19    5.83
 -22  -1   1   23.92    7.01
 -22  -1   1   20.42    7.11
  22   1   1    8.56    2.89
 -22   1  -1    9.13    6.75
 -23   1   1    5.21    6.34
  23   1  -1    1.50    2.37
 -23  -1  -1   -2.06    4.95
 -23  -1  -1   -3.61    4.59
  23  -1   1   -0.52    3.66
 -23   1   1   -1.55    5.83
 -23  -1   1    6.75    5.83
  23  -1  -1   -2.06    3.51
 -23  -1   1   -5.67    4.95
 -23   1  -1    6.75    6.50
 -23   1  -1    3.35    5.83
  23   1   1    1.08    2.17
 -24  -1  -1    4.49    5.77
 -24   1   1    1.19    6.08
  24  -1   1   -1.55    3.40
 -24  -1  -1    1.96    5.77
 -24   1   1    5.16    7.11
 -24   1  -1    5.57    6.50
 -24  -1   1    4.43    5.98
 -24  -1   1    4.23    5.77
 -24   1  -1    8.09    6.75
  24  -1  -1    0.00    3.71
  25  -1   1    0.36    3.56
 -25  -1  -1    6.19    5.57
 -25   1   1    3.51    6.70
 -25   1   1    6.44    7.73
 -25  -1  -1    0.82    6.19
 -25  -1   1    4.90    6.60
  25  -1  -1    0.98    3.82
 -25   1  -1    3.40    6.24
 -25  -1   1    6.34    5.98
 -26  -1  -1   -5.16    5.10
 -26  -1  -1    3.04    5.83
 -26   1   1    0.46    6.44
 -26   1   1    2.53    6.44
 -26   1  -1   -3.61    5.67
 -26   1  -1    2.17    6.55
 -26  -1   1    0.46    5.98
 -26  -1   1    2.47    5.57
 -27   1   1   -5.67    5.98
 -27  -1  -1    4.38    5.98
 -27   1   1   10.16    7.89
 -27   1  -1   -6.19    5.93
 -27  -1   1    4.64    6.29
 -27  -1   1    3.30    5.93
 -27   1  -1    7.42    7.06
 -28   1   1   -2.58    5.62
 -28   1   1    1.96    6.50
 -28  -1  -1   -3.09    5.47
 -28   1  -1    0.00    6.08
 -28   1  -1    3.45    6.65
 -28  -1   1    3.30    6.60
   0  -2   1  171.12    5.67
   0   2  -1  171.17    5.47
   0  -2   1  141.78   19.28
   0   2   1  219.02   24.28
   0   2  -1  208.09   23.10
   0  -2  -1  168.18    5.52
   0  -2  -1  155.65    5.88
   0  -2  -1  171.94   20.67
   0   2  -1  171.48    5.93
   0  -2  -1  177.77    4.59
   0  -2   1  164.26   21.71
   0  -2  -1  162.87    5.83
   0  -2  -1  143.07   20.06
   0  -2  -1  186.02   17.53
   0  -2   1  176.58   20.21
   0   2  -1  185.04   22.79
   0   2   1  166.58    5.77
   0  -2   1  169.88    5.52
   0   2   1  175.97    5.62
   0   2  -1  167.05    5.62
   0   2   1  174.06    5.62
   0  -2  -1  144.26   19.54
   0  -2  -1  219.84   24.44
   0  -2  -1  182.05    8.97
   0   2   1  166.63    4.54
   0   2  -1  196.12   23.72
   0  -2   1  207.42   25.26
   0   2  -1  169.21    5.67
   0   2   1  199.27   25.11
   0   2   1  189.27   22.48
   0   2   1  183.80   21.65
   0   2  -1  187.00   21.86
   0  -2   1  165.34   16.09
   0  -2   1  178.44   17.22
   0   2  -1  180.19   22.89
   0   2   1  175.09   22.17
   0   2   1  164.06    8.87
   0  -2   1  161.37    5.83
   0   2   1  171.58    5.98
   0  -2   1  177.72    5.88
   0  -2   1  159.00   19.02
  -1  -2  -1 1075.95   52.85
  -1  -2  -1 1097.92   27.84
  -1   2   1 1055.43   40.27
   1   2  -1 1079.15   42.79
   1  -2   1 1102.14   28.87
  -1   2   1 1102.71   27.84
  -1   2   1 1098.17   29.54
   1  -2   1 1080.64   29.03
  -1   2   1 1121.84   29.08
  -1  -2  -1 1081.06   41.61
   1  -2   1 1049.61   48.52
   1   2  -1 1080.33   40.42
   1   2  -1 1072.91   27.94
  -1  -2  -1 1077.76   40.99
   1   2  -1 1063.22   38.87
   1   2  -1 1118.95   27.79
   1  -2   1 1058.27   55.53
  -1   2   1 1112.82   56.20
   1  -2   1 1003.41   51.97
  -1   2   1  989.18   54.08
  -1   2   1 1067.50   29.34
  -1   2   1 1122.56   56.35
  -1  -2  -1 1096.37   38.72
   1  -2   1 1087.86   57.74
   1  -2   1 1034.76   52.02
   1  -2   1 1082.55   29.39
  -1  -2  -1 1115.60   27.69
   1  -2   1 1032.44   56.61
  -1  -2  -1 1069.71   36.76
  -1  -2  -1 1066.98   38.31
   1  -2   1 1132.25   29.39
   1   2  -1 1009.65   51.45
  -1   2   1 1100.18   57.23
  -1   2   1 1124.73   28.87
   1  -2  -1 1094.62   42.59
   1   2   1 1086.68   40.83
  -1  -2   1 1123.49   28.00
  -1   2  -1 1155.40   58.21
  -1   2  -1 1112.30   29.18
   1  -2  -1 1083.12   28.72
  -1  -2   1 1108.33   27.63
  -1   2  -1 1105.86   28.87
  -1  -2   1 1070.80   27.84
   1  -2  -1 1134.52   56.66
   1  -2  -1  999.85   55.84
   1   2   1 1100.96   27.89
   1  -2  -1  997.22   53.77
   1   2   1 1114.88   27.74
   1   2   1 1092.50   39.54
   1   2   1 1111.99   27.89
   1  -2  -1 1078.79   27.94
   1  -2  -1 1110.75   29.03
   1  -2  -1 1002.69   56.71
  -1   2  -1 1070.85   29.44
  -1  -2   1 1107.87   42.23
   1   2   1 1034.76   42.07
  -1  -2   1 1093.28   41.81
   1   2   1 1058.47   51.82
  -1  -2   1 1099.67   27.84
  -1   2  -1 1086.93   55.01
   1  -2  -1 1136.27   55.84
  -1   2  -1 1018.16   57.13
  -1  -2   1 1112.09   39.18
   1   2   1 1054.50   39.96
  -1  -2   1 1090.29   37.59
   1  -2  -1 1048.37   29.34
  -1  -2   1 1052.49   52.74
  -1   2  -1 1114.72   29.08
  -1  -2   1 1062.34   38.56
   1  -2  -1 1089.67   28.82
  -1   2  -1 1177.68   50.58
  -1   2  -1 1138.18   55.73
  -1   2  -1 1099.93   27.89
   2  -2   1   18.77    3.04
   2   2  -1   16.45    1.24
  -2   2   1   18.15    2.58
  -2   2   1   47.12   27.02
   2   2  -1   19.64    4.33
  -2  -2  -1   24.59   11.19
   2  -2   1   17.32    2.73
  -2   2   1   15.73    2.73
   2   2  -1   19.80    1.24
   2  -2   1   12.94   12.32
   2   2  -1   15.67    5.05
  -2   2   1   19.69    2.68
  -2  -2  -1   20.06    4.69
   2  -2   1   16.96   14.13
   2   2  -1   22.58    4.43
   2  -2   1    9.54   11.39
  -2   2   1   26.91    3.61
  -2   2   1   20.88   14.85
  -2   2   1    7.32    8.76
  -2  -2  -1   17.79    2.06
   2  -2   1   12.94   12.58
  -2  -2  -1   23.97   10.05
   2   2  -1   32.38    5.36
  -2   2   1   44.80   17.74
   2  -2   1   21.34    2.78
  -2   2   1   20.88    2.22
  -2   2   1   18.25   11.70
   2  -2   1   23.05    2.99
  -2   2   1   20.37    2.99
   2  -2  -1   47.23   17.74
  -2   2  -1   19.59    2.84
  -2   2  -1   17.84    2.78
   2   2   1   35.16    6.55
  -2   2  -1    9.02   11.08
  -2  -2   1   19.64    1.24
  -2  -2   1   17.63    1.29
   2  -2  -1   20.31    2.32
   2  -2  -1   16.55   12.79
  -2   2  -1   21.55    2.94
  -2   2  -1   10.26   12.68
   2  -2  -1   10.16    8.97
   2  -2  -1   19.28   13.25
  -2  -2   1   21.19    4.43
  -2   2  -1   15.36    8.51
  -2  -2   1   22.63    5.00
  -2  -2   1   19.54    1.29
   2  -2  -1   19.08    2.84
  -2   2  -1   22.07    2.99
  -2  -2   1   36.40   13.56
  -2  -2   1   21.04    5.05
   2  -2  -1   17.17    2.68
   2  -2  -1   48.26   20.98
   2  -2  -1   17.99    2.63
  -2   2  -1    5.16   10.05
   2  -2  -1   -0.52    9.49
  -2  -2   1   28.82    5.72
   2   2   1   16.09   10.26
   2  -2  -1   25.78    3.25
  -3   2   1    0.00   10.67
  -3  -2  -1    3.09    5.10
   3  -2   1    1.75    2.73
   3   2  -1    3.61    4.69
  -3   2   1   18.30   14.18
   3  -2   1    5.36    2.68
   3  -2   1   11.65   14.69
  -3   2   1   21.81   16.09
   3   2  -1    4.23    5.16
   3   2  -1    3.09    1.08
  -3   2   1    4.18    2.17
   3  -2   1    2.53    2.58
   3   2  -1    6.34    0.98
   3   2  -1    3.40    5.31
  -3  -2  -1    4.54    1.24
   3  -2   1    4.74    2.68
  -3   2   1    6.14    2.68
  -3   2   1    6.34   14.18
   3   2  -1    7.01    5.05
   3  -2   1    2.01   12.01
  -3   2   1    5.36    2.94
  -3  -2  -1   34.70   12.79
   3  -2   1   11.19   13.71
  -3   2   1    1.65    2.73
  -3   2   1    1.34    2.47
  -3  -2  -1    6.65    5.10
  -3   2   1    3.56    2.58
   3  -2   1   -1.03   10.21
   3  -2   1   -3.09    9.64
  -3   2   1    2.17    9.85
  -3   2  -1    3.45    2.73
   3  -2  -1    3.82   12.89
  -3   2  -1   -1.03   11.76
  -3  -2   1    4.23    1.24
  -3   2  -1    5.05    2.53
  -3  -2   1    7.27    6.03
  -3   2  -1   16.19   15.05
   3   2   1    4.38    3.92
   3  -2  -1    3.87    2.37
   3   2   1    5.41    0.88
  -3   2  -1   -6.70    8.25
  -3  -2   1    1.03    8.87
  -3  -2   1    6.44    0.88
   3   2   1    5.21    1.03
   3   2   1    5.83   11.86
  -3   2  -1    1.44    2.58
  -3   2  -1   12.06   13.61
   3  -2  -1    1.80    2.42
  -3   2  -1    3.30    2.53
   3  -2  -1    1.44   10.98
  -3   2  -1   12.53   14.02
   3   2   1   -0.52    4.28
   3  -2  -1    2.78    2.58
   3  -2  -1    5.98    2.63
  -3   2  -1    4.64    2.99
  -3  -2   1    2.37    5.52
   3  -2  -1   -6.19   10.05
   3  -2  -1   15.11   13.97
  -3  -2   1    3.40    0.82
   3  -2  -1   -2.58   10.26
  -4  -2  -1  425.66   11.24
   4  -2   1  430.09   15.36
  -4  -2  -1  408.70   28.92
   4  -2   1  470.93   60.37
   4   2  -1  448.91   12.73
   4  -2   1  434.17   14.23
  -4  -2  -1  435.45   26.91
  -4   2   1  465.67   14.69
  -4   2   1  542.08   71.77
  -4  -2  -1  443.91   27.69
   4   2  -1  436.33   26.35
   4   2  -1  457.06   31.09
   4  -2   1  485.98   63.98
  -4   2   1  443.91   15.52
  -4   2   1  446.28   56.66
  -4  -2  -1  430.04   17.53
  -4  -2  -1  448.14   12.58
   4   2  -1  421.89   12.12
  -4  -2  -1  408.95   24.03
  -4  -2  -1  429.99   11.81
  -4   2   1  459.12   57.64
  -4   2   1  401.48   54.24
   4  -2   1  437.62   14.75
  -4  -2  -1  473.14   38.46
  -4   2   1  465.77   14.75
   4   2  -1  405.04   25.21
   4  -2   1  393.28   55.84
   4  -2   1  442.67   54.60
  -4  -2  -1  443.75   11.76
   4  -2   1  435.76   15.31
  -4   2   1  485.31   60.68
  -4   2   1  457.78   15.67
  -4   2   1  459.17   15.00
   4   2  -1  443.39   27.89
   4  -2   1  597.29   73.62
   4  -2   1  395.55   48.21
   4   2  -1  418.34   27.63
  -4   2   1  430.25   14.08
   4  -2  -1  513.51   63.78
   4  -2  -1  525.89   60.01
  -4   2  -1  437.21   15.52
   4  -2  -1  432.93   14.33
  -4  -2   1  441.69   11.86
   4  -2  -1  439.73   14.54
  -4  -2   1  438.39   12.37
  -4   2  -1  428.24   57.02
  -4   2  -1  453.34   14.80
   4   2   1  408.44   27.17
   4   2   1  440.87   12.27
  -4  -2   1  401.74   24.03
  -4   2  -1  426.33   15.05
   4  -2  -1  374.46   55.58
  -4  -2   1  444.27   26.35
  -4   2  -1  438.19   14.49
   4  -2  -1  449.48   14.80
   4  -2  -1  459.17   15.67
   4  -2  -1  445.92   59.91
  -4  -2   1  438.75   11.91
   4  -2  -1  417.10   53.98
  -4  -2   1  429.22   38.46
  -4   2  -1  480.10   46.35
  -4   2  -1  448.91   14.64
  -4  -2   1  403.75   22.99
   4   2   1  432.77   23.30
  -4  -2   1  375.96   28.15
  -4   2  -1  394.57   52.33
   4   2   1  444.99   35.88
  -4  -2   1  453.04   35.57
  -4  -2   1  431.07   11.55
  -4   2  -1  366.16   50.63
   4   2   1  426.79   23.56
  -4   2  -1  341.52   57.74
   4   2   1  423.08   11.91
   4   2   1  433.55   12.22
   4   2   1  425.86   25.73
  -5   2   1    6.96    3.20
   5  -2   1    5.88   14.28
  -5   2   1    3.82    2.47
  -5   2   1    7.84    3.30
   5   2  -1   17.84   11.19
  -5  -2  -1    3.82    9.02
  -5   2   1    7.22   14.38
  -5   2   1   22.94   19.85
   5   2  -1   12.84    2.17
   5  -2   1    8.15    3.35
   5   2  -1    8.76    1.91
  -5   2   1    7.17    2.89
  -5  -2  -1    4.02    8.35
   5   2  -1    6.34    7.63
  -5  -2  -1   13.71   10.26
  -5  -2  -1    7.94    2.11
   5   2  -1    4.38    1.96
  -5   2   1   21.71   17.12
   5  -2   1   20.21   17.43
   5  -2   1    9.80   16.91
  -5  -2  -1    4.38    9.80
   5   2  -1   14.64   10.11
  -5  -2  -1    5.98    1.70
  -5  -2  -1    7.53    1.60
  -5  -2  -1   16.81    7.68
   5  -2   1    9.54   13.61
  -5   2   1    5.05    2.94
   5  -2   1    7.99    3.20
   5   2  -1    6.75    7.73
  -5   2   1   -1.03   11.14
   5   2  -1    5.72    9.54
  -5  -2  -1    8.51    8.56
   5  -2   1    7.79    3.20
   5  -2   1    8.09    3.20
  -5   2   1   13.20    4.02
   5  -2   1    4.69   12.43
  -5  -2  -1    9.18    2.22
   5  -2   1   11.81   15.67
  -5   2   1   -1.55   13.92
   5   2  -1   10.21    9.38
  -5   2  -1    9.90    3.15
   5   2   1    7.06    1.70
  -5   2  -1    2.99    2.58
  -5  -2   1   14.18   10.72
   5  -2  -1    7.99    2.94
   5   2   1   11.81    9.85
  -5   2  -1   -2.58   12.01
   5   2   1    4.79    7.42
   5  -2  -1   -9.28   10.31
   5   2   1   11.19    7.84
  -5   2  -1   15.93   17.32
  -5  -2   1    8.71    1.60
   5  -2  -1    2.99   15.47
   5  -2  -1   26.24   21.65
  -5  -2   1   -5.16    7.68
   5  -2  -1    3.82    2.78
   5  -2  -1   13.15   15.05
  -5   2  -1    8.92   14.08
   5   2   1    6.24    9.13
   5   2   1   13.04   10.36
   5  -2  -1    5.72    3.09
  -5  -2   1   12.73    1.91
  -5  -2   1    8.20    2.01
   5  -2  -1   10.36    3.25
   5   2   1    7.58    1.86
  -5  -2   1    0.00    6.34
  -5   2  -1   10.16    3.09
  -5   2  -1    6.24   12.68
  -5  -2   1   13.61    9.54
  -5   2  -1    6.08    3.20
   5   2   1    9.28    2.01
  -5   2  -1    7.17    3.40
   5   2   1   -2.58    6.96
   5  -2  -1   13.40   16.55
  -6   2   1 1295.59   38.72
  -6   2   1 1290.33   38.87
  -6   2   1 1299.51   38.36
   6   2  -1 1305.07   61.97
   6   2  -1 1295.28   46.04
   6   2  -1 1281.10   34.60
   6  -2   1 1204.18   84.66
   6  -2   1 1236.97   90.33
  -6  -2  -1 1325.80   35.42
   6  -2   1 1294.97   38.20
  -6  -2  -1 1325.34   35.16
  -6   2   1 1467.79   96.72
   6  -2   1 1249.80   39.08
  -6  -2  -1 1164.58   57.90
  -6   2   1 1339.67   93.01
   6   2  -1 1333.64   46.66
   6   2  -1 1350.50   68.06
   6  -2   1 1305.23   38.51
   6  -2   1 1218.41  103.27
   6   2  -1 1264.65   67.23
   6  -2   1 1352.35   85.69
  -6  -2  -1 1328.84   34.49
  -6   2   1 1359.57   94.61
  -6   2   1 1236.66   93.63
   6  -2   1 1316.93   93.01
   6   2  -1 1326.68   35.01
  -6  -2  -1 1304.56   34.23
  -6  -2  -1 1242.53   74.86
   6  -2   1 1403.39   91.41
   6   2  -1 1320.80   35.47
  -6   2   1 1301.88   36.97
  -6  -2  -1 1277.65   67.69
  -6  -2  -1 1328.94   34.23
   6   2  -1 1261.25   65.01
   6   2  -1 1276.00   32.95
   6   2  -1 1201.65   66.51
   6  -2   1 1393.34   95.54
  -6   2   1 1299.09   37.69
  -6  -2  -1 1247.48   70.63
   6  -2  -1 1104.62  111.98
  -6   2  -1 1289.97   37.95
  -6   2  -1 1276.97   92.75
   6   2   1 1320.75   34.39
   6  -2  -1 1255.94   87.39
   6   2   1 1287.70   70.17
  -6  -2   1 1248.57   68.78
   6  -2  -1 1283.21   84.50
   6   2   1 1298.78   35.11
  -6   2  -1 1242.90   37.48
   6   2   1 1345.29   35.01
   6   2   1 1256.04   66.61
   6  -2  -1 1311.93   38.41
  -6  -2   1 1346.53   62.28
   6   2   1 1337.09   68.67
   6  -2  -1 1249.24   39.24
  -6  -2   1 1327.04   34.96
  -6  -2   1 1306.57   34.60
   6  -2  -1 1349.93   93.53
   6  -2  -1 1427.42   96.93
  -6  -2   1 1229.95   67.69
   6   2   1 1215.00   67.33
  -6   2  -1 1431.96   95.69
  -6   2  -1 1315.08   38.51
  -6  -2   1 1335.85   34.23
  -6   2  -1 1350.65   37.02
   6   2   1 1162.00   59.34
   6  -2  -1 1248.15   38.56
  -6   2  -1 1424.43   94.61
  -6   2  -1 1418.71  100.12
   6  -2  -1 1380.14   94.87
  -7  -2  -1   85.64    4.90
  -7  -2  -1  103.48   22.12
  -7  -2  -1   86.15    4.59
   7   2  -1   77.49   25.78
   7   2  -1   91.51    5.67
   7  -2   1   63.78   24.59
  -7  -2  -1   85.43    5.41
   7   2  -1   97.08    5.31
   7  -2   1   80.38   30.57
   7   2  -1   93.42    3.35
  -7  -2  -1  134.20   30.06
  -7  -2  -1   93.89    5.77
  -7   2   1  119.87   36.40
  -7   2   1  103.68   35.68
   7   2  -1  113.32   24.59
  -7  -2  -1   96.72   21.81
   7  -2   1  108.58   33.46
  -7  -2  -1   93.42   22.63
   7   2  -1   92.70   24.18
   7   2  -1   96.05   23.61
   7  -2   1   90.07    6.50
  -7   2   1   93.16    7.58
  -7   2   1  112.60   33.67
   7  -2   1   94.97    6.96
   7  -2   1   92.85    7.79
  -7  -2  -1   86.20    4.69
   7   2  -1   82.65    4.95
  -7   2   1   89.25    6.44
  -7   2   1   83.83    7.01
   7   2  -1  116.52   16.09
   7  -2   1  133.53   37.28
  -7   2   1  108.32    6.70
  -7   2   1   78.47   32.58
   7  -2   1  119.10   32.22
  -7   2   1   91.77    7.63
   7   2  -1  107.86   24.70
  -7  -2  -1  115.59   25.57
   7   2  -1   85.22    3.56
   7  -2   1   76.92   34.85
   7  -2   1  112.29   35.68
   7   2  -1   70.63   18.66
   7   2   1  132.40   29.49
   7   2   1   91.82   11.70
  -7  -2   1   93.42    5.72
  -7  -2   1   88.89    4.54
  -7   2  -1   86.36    6.29
   7  -2  -1   83.27    6.34
  -7  -2   1  121.06   26.71
  -7   2  -1  102.60   35.06
   7   2   1  117.24   24.13
  -7  -2   1   83.32    4.85
   7   2   1  116.73   32.22
  -7   2  -1   84.76    7.37
   7   2   1   88.06    2.99
  -7  -2   1   90.84    5.36
   7  -2  -1   84.86   35.21
   7   2   1   71.41   20.78
   7   2   1  111.11   22.17
  -7   2  -1   65.99   25.98
   7   2   1  145.08   27.84
   7  -2  -1   80.89    7.48
   7   2   1   83.78    4.79
  -7   2  -1   83.11    6.29
  -7   2  -1  119.82   34.80
   7  -2  -1   88.78   30.16
   7   2   1   90.38    5.31
   7   2   1   96.46    5.57
  -7   2  -1   94.04    7.01
   7  -2  -1  133.28   36.35
  -7   2  -1   84.04    7.58
   7  -2  -1   40.52   26.91
   7  -2  -1   78.26   29.59
   7  -2  -1   87.60    6.39
   7  -2  -1   76.67    6.34
  -7   2  -1   89.66   32.07
  -7  -2   1  112.70   23.41
  -8   2   1   44.80    5.41
   8  -2   1   38.77   23.82
   8   2  -1   38.26    2.73
   8   2  -1   36.30   32.64
   8   2  -1   37.74    2.47
   8   2  -1   55.42   21.50
   8  -2   1   88.06   33.62
   8   2  -1   41.61   11.86
   8  -2   1   31.30   45.37
   8   2  -1   40.68    4.59
   8  -2   1   43.41   25.52
  -8  -2  -1   35.27    3.92
  -8   2   1   40.21    5.77
  -8   2   1   44.39    6.29
   8  -2   1   34.34   20.88
  -8   2   1   60.63   30.57
   8  -2   1   37.28    5.41
  -8  -2  -1   76.67   21.50
   8  -2   1   19.54   18.72
   8  -2   1   44.75    5.57
  -8  -2  -1   44.03    4.64
   8  -2   1   32.43    5.67
  -8  -2  -1   10.67   11.96
   8   2  -1   37.12   18.46
  -8  -2  -1   60.73   21.34
  -8  -2  -1   51.45    3.97
  -8   2   1   39.70    5.31
   8  -2   1   32.79   23.46
  -8  -2  -1   38.36   18.66
  -8   2   1   43.98    6.14
   8   2  -1   43.82    4.12
  -8  -2  -1   72.85   19.49
  -8   2   1   33.31   22.48
  -8  -2  -1   41.04    4.64
  -8  -2  -1   44.70    4.07
   8   2  -1   49.44    4.38
   8   2  -1   38.31   18.92
  -8   2   1   23.36   22.58
   8   2  -1   31.45   16.86
   8   2  -1   32.48   18.51
  -8   2  -1   47.64   22.74
  -8  -2   1   46.50    3.76
  -8  -2   1   14.85   15.11
  -8   2  -1   33.51    5.26
   8  -2  -1   39.29   37.89
   8   2   1   25.98   16.19
   8   2   1   42.53   18.56
   8  -2  -1   47.23    6.91
   8   2   1   45.63    4.49
  -8   2  -1   72.49   30.37
   8   2   1   37.95    4.33
  -8   2  -1   42.79   25.01
  -8   2  -1   33.46    5.00
  -8   2  -1   34.44    5.41
  -8  -2   1   39.29    4.12
  -8   2  -1   42.79    5.36
   8  -2  -1   39.44    5.10
  -8  -2   1   35.78    4.33
  -8   2  -1   41.35    5.98
   8  -2  -1   23.66   22.89
  -8  -2   1   28.82   17.17
   8  -2  -1   10.72   16.86
   8  -2  -1   85.74   32.43
  -8  -2   1   40.27    4.07
   8   2   1   27.89   14.38
   8   2   1   45.63   20.37
   8  -2  -1   46.50    6.44
   8   2   1   37.33    2.27
   8   2   1   38.46   19.49
   8  -2  -1   21.96   22.27
   8  -2  -1   38.05    5.05
   8   2   1   44.70    3.97
   8  -2  -1   53.93   28.72
   9  -2   1    5.31    3.40
   9  -2   1   28.61   24.03
   9   2  -1    8.35   13.66
  -9  -2  -1   -5.16    9.49
  -9   2   1    5.67    3.25
   9   2  -1    4.59    2.58
  -9  -2  -1    7.84    2.58
  -9   2   1    5.77    4.38
   9  -2   1    2.42    3.51
   9  -2   1    7.89   19.08
  -9   2   1   -1.55   16.70
   9  -2   1   -9.28   17.22
   9  -2   1   -0.52   14.08
   9   2  -1    0.15    2.32
   9  -2   1   28.98   20.62
  -9   2   1   25.01   22.84
   9   2  -1   -0.52    1.50
   9   2  -1  -14.95    6.44
  -9  -2  -1    3.04    2.53
  -9   2   1    5.83    3.71
   9  -2   1   18.97   19.44
   9   2  -1    0.98    1.29
  -9  -2  -1   -5.16    8.51
  -9  -2  -1    5.52    2.94
   9  -2   1    5.67   29.39
   9   2  -1    2.53    7.22
   9   2  -1    4.12   12.27
   9   2  -1   11.29   13.25
  -9   2   1    3.04    3.56
   9   2  -1    2.53    2.73
  -9  -2  -1    5.77   11.45
  -9  -2  -1   -7.73    5.67
  -9  -2  -1    3.25    2.84
  -9  -2  -1    4.18    2.17
  -9   2   1   34.13   23.87
   9   2  -1    4.95   13.15
   9   2  -1   15.88   13.40
   9  -2  -1   14.85   20.83
  -9   2  -1    3.20    3.45
  -9  -2   1    1.29    2.53
   9   2   1    2.27    2.37
   9   2   1    8.25   13.51
   9  -2  -1    4.49    3.87
   9   2   1    2.73    2.37
   9   2   1    2.47    2.58
   9  -2  -1    6.91   17.27
   9   2   1    4.79    1.44
   9   2   1   10.88   14.85
  -9   2  -1   25.83   21.24
   9   2   1  -10.31    7.42
   9  -2  -1  -11.86    9.13
  -9   2  -1    1.19    3.61
   9  -2  -1    4.38    3.35
  -9  -2   1   22.32   14.90
   9   2   1    4.85   11.70
  -9   2  -1    7.48   17.79
  -9  -2   1    1.44    2.01
   9  -2  -1    5.62    3.45
  -9  -2   1    2.37    2.37
   9   2   1    2.42   12.89
  -9   2  -1    8.82    3.45
  -9   2  -1    2.06    3.30
  -9  -2   1  -11.86    7.11
   9  -2  -1    2.53   16.40
   9  -2  -1    4.12   15.11
  -9   2  -1   -5.16   13.61
   9   2   1    5.77    6.65
   9  -2  -1   16.24   18.87
   9   2   1   -1.55   10.05
  -9  -2   1   -1.03    2.32
 -10  -2  -1  158.90   34.29
  10   2  -1  103.27    7.37
 -10   2   1  134.10   42.84
 -10   2   1  149.41   43.51
  10  -2   1  141.94   42.95
 -10  -2  -1   99.97   28.31
  10   2  -1  125.54   34.70
 -10  -2  -1  115.08    7.58
  10  -2   1  116.98    9.28
 -10   2   1  103.32    8.51
 -10  -2  -1  113.94    6.70
  10  -2   1  189.63   44.18
  10   2  -1   75.27   27.84
  10  -2   1   37.84   27.27
  10   2  -1  101.98    4.54
 -10   2   1  124.67    9.85
  10  -2   1  127.19   53.52
  10   2  -1  119.10   32.58
 -10   2   1   96.15   40.68
 -10  -2  -1  119.25    6.91
 -10  -2  -1  126.63   31.09
  10  -2   1  113.99   40.94
  10   2  -1  150.29   23.72
  10  -2   1  129.51   45.01
 -10  -2  -1  118.84    7.53
  10   2  -1  107.81    4.95
  10   2  -1  166.69   34.54
  10   2  -1  112.65   30.32
  10  -2   1  133.38   38.31
 -10  -2  -1  108.48   31.40
 -10  -2  -1  108.01    6.08
  10  -2   1   93.27    7.42
  10   2  -1  109.97    7.79
 -10   2   1  118.84    9.28
  10   2  -1  135.91   33.15
 -10   2  -1  150.86   44.34
 -10  -2   1  104.56    7.32
 -10  -2   1  109.82   32.84
 -10   2  -1  101.88    8.40
  10   2   1  140.85   21.19
  10   2   1  110.08   31.91
  10  -2  -1   65.32   31.19
 -10   2  -1  116.83   40.42
  10  -2  -1  161.07   48.00
 -10  -2   1  110.08    6.81
  10  -2  -1  100.85    7.63
 -10  -2   1  100.12    6.86
  10   2   1  123.63   29.08
 -10   2  -1   76.36   34.08
 -10   2  -1  114.51    9.38
  10   2   1   99.76   31.55
  10  -2  -1  164.16   48.31
  10   2   1  115.02    4.59
  10  -2  -1  129.41   44.65
  10  -2  -1  110.64    9.44
  10   2   1  109.40    6.44
  10   2   1   98.84   29.85
  10  -2  -1  106.62   37.69
  10   2   1  105.74   32.84
 -10   2  -1  118.43    9.54
  10  -2  -1  105.13    8.40
 -10  -2   1  127.60   29.90
  10   2   1  108.94    7.27
  10   2   1  149.16   32.95
  10  -2  -1  101.00   36.35
 -10  -2   1  116.11    6.96
 -11   2   1   44.70   30.47
  11   2  -1   63.88    6.60
  11  -2   1   64.45    7.89
  11  -2   1   33.77   24.70
  11  -2   1   50.06   32.17
  11   2  -1   48.52   25.42
  11   2  -1   58.00   25.52
 -11  -2  -1   74.09    6.39
 -11  -2  -1   48.88   23.05
  11  -2   1  103.84   39.80
  11  -2   1   25.01   27.69
 -11  -2  -1   67.90    5.77
 -11   2   1   60.53    8.25
  11   2  -1   76.10   27.74
 -11  -2  -1   45.32   24.23
  11   2  -1   63.36    3.56
  11  -2   1   40.63   28.72
 -11  -2  -1   58.98    4.79
  11   2  -1   89.92   31.66
  11   2  -1  114.92   35.47
 -11   2   1   59.50    7.22
  11  -2   1   66.20    6.96
 -11   2   1   52.18    7.42
  11  -2   1   88.32   35.01
  11   2  -1   46.61   15.26
 -11   2   1   60.12   32.12
  11  -2   1    9.54   18.41
 -11  -2  -1   42.90   21.19
  11   2  -1   14.02   15.67
 -11  -2  -1   58.83    6.44
 -11   2   1   41.14   28.67
  11   2  -1   60.63    3.82
  11   2  -1   53.47    5.62
 -11  -2  -1   55.11    5.16
 -11  -2  -1   46.14   22.32
 -11  -2   1   61.30   22.94
 -11  -2   1   55.37    6.24
  11  -2  -1  108.94   37.07
  11  -2  -1   50.63   31.71
  11   2   1   85.28   18.72
 -11  -2   1   68.83    7.01
 -11  -2   1   59.45    5.67
  11   2   1   58.57    3.45
  11  -2  -1   55.32    6.60
  11  -2  -1   58.21    6.65
  11  -2  -1   52.54    7.37
 -11   2  -1  135.44   52.59
  11   2   1   54.03   24.49
 -11   2  -1   49.70    7.27
  11  -2  -1   11.24   20.42
  11  -2  -1  117.19   41.09
  11   2   1   43.31   22.17
 -11   2  -1    8.71   19.90
  11   2   1   63.62   27.69
  11   2   1   56.46    6.14
  11  -2  -1   57.64   49.24
 -11  -2   1   38.72   24.39
  11   2   1   55.11   28.67
 -11   2  -1   60.27    7.01
 -11  -2   1   57.80    5.41
 -11  -2   1   59.76    4.74
  11   2   1   61.66   26.60
  11  -2  -1   63.78   35.32
 -11   2  -1   15.67   22.22
 -11   2  -1   65.48    7.79
  11   2   1   55.63   24.34
  12   2  -1   33.05    4.69
  12   2  -1   30.63    2.84
  12  -2   1   31.50    5.10
  12   2  -1   29.54    3.04
 -12   2   1   34.34    6.24
 -12  -2  -1   26.91    3.92
 -12   2   1   35.99    6.96
 -12   2   1   29.75    5.98
  12   2  -1   34.54    5.26
 -12  -2  -1   19.18    4.12
 -12  -2  -1   20.00    4.43
 -12  -2  -1   26.81    4.90
 -12   2  -1   16.34    4.90
  12  -2  -1   33.82    5.77
 -12   2  -1   30.26    6.03
  12  -2  -1   39.39    6.08
 -12  -2   1   19.39    4.28
  12  -2  -1   26.91    5.88
  12   2   1   23.66    4.64
  12   2   1   30.11    2.84
 -12  -2   1   42.17    4.64
 -12   2  -1   29.28    6.39
 -12  -2   1   26.14    5.21
 -13  -2  -1   11.76    3.15
 -13   2   1   15.83    4.95
  13   2  -1   19.02    4.07
 -13   2   1    6.91    4.43
  13   2  -1   16.76    2.32
  13  -2   1   10.36    4.59
 -13  -2  -1   24.18    4.79
  13   2  -1   16.50    4.07
  13   2  -1   12.99    2.53
  13  -2   1   13.04    4.49
 -13  -2  -1   17.07    4.12
 -13   2   1    9.64    4.79
 -13  -2  -1   14.64    4.02
 -13  -2   1   13.46    4.43
 -13   2  -1    7.53    4.59
  13  -2  -1   13.71    4.38
 -13   2  -1   22.53    5.98
 -13   2  -1   18.97    5.41
  13   2   1   15.31    2.37
  13  -2  -1   15.52    4.69
  13  -2  -1   10.72    4.85
  13   2   1   11.70    4.02
 -13  -2   1   19.75    4.38
 -14   2   1   24.49    6.08
 -14  -2  -1   16.76    4.43
 -14   2   1   20.98    5.93
  14  -2   1   22.17    6.08
  14   2  -1   30.73    5.62
  14  -2   1   18.56    4.85
 -14  -2  -1   26.66    5.31
 -14   2   1   25.42    6.91
  14   2  -1   20.73    2.78
 -14  -2  -1   24.80    5.16
  14   2  -1   24.08    4.64
  14   2   1   19.80    4.79
 -14  -2   1   17.01    4.43
 -14   2  -1   15.78    5.31
  14   2   1   28.41    3.61
  14  -2  -1   13.25    5.00
 -14   2  -1   11.45    5.57
 -14   2  -1   22.17    5.83
  14  -2  -1   31.76    6.34
 -14  -2   1   31.50    5.83
  14  -2  -1   18.82    5.00
  15   2  -1    2.94    3.45
 -15  -2  -1    1.44    3.82
  15  -2   1    6.08    4.07
 -15   2   1    7.89    5.21
  15  -2   1   -2.06    3.66
 -15  -2  -1   -0.52    3.45
  15   2  -1    0.46    1.65
 -15   2   1    0.00    3.51
  15   2  -1    2.11    1.96
  15   2  -1    0.15    3.25
 -15   2   1    0.00    4.59
 -15  -2  -1   -1.55    3.09
  15   2   1    1.70    1.60
  15  -2  -1    0.36    4.07
  15   2   1   -3.61    2.78
  15  -2  -1    0.36    3.76
 -15  -2   1   -3.61    3.09
 -15   2  -1    2.89    4.74
 -15   2  -1    1.86    4.07
 -15   2  -1    2.58    4.43
 -15  -2   1    1.03    3.51
 -16   2   1   12.99    7.53
  16   2  -1   19.02    5.41
  16   2  -1   34.39    3.45
 -16  -2  -1   23.20    5.67
  16  -2   1   19.39    6.24
  16  -2   1   32.02    5.83
 -16  -2  -1   32.43    6.24
  16   2  -1   32.48    3.45
 -16   2   1   24.39    6.65
 -16  -2  -1   39.18    6.24
 -16   2   1   28.25    7.01
  16  -2  -1   43.51    6.86
  16   2   1   22.27    5.47
 -16  -2   1   31.50    5.83
 -16   2  -1   28.15    7.06
  16   2   1   30.01    3.45
 -16  -2   1   32.33    6.50
 -16   2  -1   23.97    6.70
  16  -2  -1   36.66    8.04
  16   2   1   32.69    3.20
 -17   2   1   91.67   10.88
  17  -2   1   82.13   11.08
 -17  -2  -1   68.11    8.92
  17   2  -1   75.02    4.54
  17   2  -1   70.32    4.69
 -17   2   1   81.25   11.39
 -17   2   1   56.66    8.97
 -17  -2  -1   76.61    8.46
 -17  -2  -1   78.57    9.23
  17   2  -1   81.36    9.80
 -17   2  -1   87.13   11.24
  17  -2  -1   75.38   10.83
 -17   2  -1   93.16   10.72
  17   2   1   85.95    4.85
 -17  -2   1   70.22    9.18
  17   2   1   68.52    4.33
  17   2   1   77.03    9.02
 -17  -2   1  105.95    9.07
 -17   2  -1   84.40   11.24
 -18   2   1   24.28    6.65
  18  -2   1   17.12    6.70
 -18  -2  -1   21.81    6.19
 -18   2   1    5.36    5.93
  18   2  -1   17.01    2.63
 -18   2   1   29.39    7.94
 -18  -2  -1   16.86    5.36
  18   2  -1   25.57    6.34
  18   2  -1   20.62    3.04
  18  -2   1   22.48    5.47
  18  -2  -1   22.38    5.67
 -18   2  -1   22.53    6.91
  18   2   1   21.86    3.76
 -18   2  -1   28.20    6.86
  18   2   1   16.55    2.47
 -18   2  -1   16.60    6.50
  18   2   1   16.76    5.57
 -18  -2   1   20.26    5.93
 -18  -2   1   17.79    6.24
  18  -2  -1   24.49    7.58
 -19  -2  -1   44.96    7.68
  19   2  -1   42.28    3.45
  19  -2   1   52.23    7.32
 -19   2   1   52.59    9.64
  19   2  -1   43.51    3.76
 -19   2   1   28.82    7.32
  19   2  -1   60.12    8.66
  19  -2   1   40.06    8.66
 -19  -2  -1   48.72    7.42
 -19   2   1   37.48    8.25
 -19  -2   1   38.87    7.37
  19   2   1   46.61    3.35
  19  -2  -1   58.98    7.84
 -19  -2   1   38.10    7.63
 -19   2  -1   41.50    9.02
  19  -2  -1   28.92    7.89
  19   2   1   38.82    6.91
 -19   2  -1   52.95    9.44
 -19   2  -1   44.29    8.97
 -20  -2  -1    4.85    5.36
 -20   2   1   -6.19    4.74
 -20  -2  -1    3.76    4.59
  20   2  -1    0.52    4.28
  20  -2   1    8.71    4.54
  20  -2   1    2.37    5.16
 -20   2   1    2.68    5.52
 -20   2  -1    7.58    5.88
  20  -2  -1   -1.55    5.00
  20   2   1    6.24    1.60
  20  -2  -1    0.26    3.82
  20   2   1    2.63    4.59
 -20  -2   1    2.22    5.57
 -20   2  -1    4.07    5.57
 -20   2  -1   -4.12    4.49
 -20  -2   1   -2.58    4.28
  21  -2   1    3.61    5.57
 -21  -2  -1   -1.55    4.43
 -21  -2  -1    0.00    4.49
 -21   2   1   -1.55    5.21
  21  -2   1    2.53    4.23
 -21   2  -1   -4.64    5.31
 -21  -2   1   -0.52    4.59
  21   2   1    0.82    0.67
  21  -2  -1   -3.09    5.21
 -21  -2   1   -2.06    4.54
  21  -2  -1   -1.55    3.82
  22  -2   1   33.20    9.13
 -22   2   1   52.64   10.16
 -22  -2  -1   58.72    9.13
  22  -2   1   61.04    7.79
 -22  -2  -1   55.79    8.40
 -22   2   1   53.21   10.93
  22  -2  -1   42.59    7.17
 -22   2  -1   42.90    9.54
  22  -2  -1   46.92   10.31
 -22  -2   1   36.14    7.37
 -22  -2   1   41.04    8.30
 -22   2  -1   68.93   10.83
 -23   2   1   14.95    7.22
 -23   2   1   17.07    7.99
  23  -2   1    7.06    5.00
 -23  -2  -1    9.38    5.77
 -23   2  -1   10.26    6.96
 -23   2  -1   10.11    7.32
 -23  -2   1   14.38    6.60
  23  -2  -1   21.19    5.72
 -24   2   1   11.45    7.53
 -24  -2  -1    9.64    6.08
 -24  -2  -1   11.45    6.50
  24  -2   1    7.42    4.95
 -24  -2   1    1.08    5.31
 -24   2  -1   14.59    7.73
 -24  -2   1    9.18    5.72
 -24   2  -1    3.66    7.53
  24  -2  -1   11.86    5.57
 -25   2   1   -1.55    6.44
 -25  -2  -1   -3.09    5.21
 -25   2   1    3.82    6.55
 -25  -2  -1   -7.22    4.33
  25  -2   1   -5.67    3.76
 -25   2  -1    1.29    6.19
  25  -2  -1   -4.64    4.07
 -25   2  -1    3.30    6.50
 -25  -2   1   -2.06    5.05
 -25  -2   1   -1.55    5.26
 -26  -2  -1   -4.64    4.95
 -26   2   1   -1.55    6.50
 -26  -2  -1    0.05    5.16
  26  -2   1    8.30    4.69
 -26   2   1    5.31    7.32
  26  -2  -1    0.57    4.28
 -26   2  -1   16.45    8.04
 -26  -2   1    9.95    6.19
 -26  -2   1   -6.19    5.21
 -26   2  -1    1.86    6.55
 -27   2   1   -2.58    6.14
 -27  -2  -1   -1.55    5.00
 -27  -2   1    0.82    7.73
 -27  -2   1   -3.09    4.79
 -27   2  -1    0.00    6.19
   0   3   1    1.75    2.01
   0  -3  -1   -0.52    3.61
   0  -3  -1   13.15    9.95
   0   3   1    2.22    1.86
   0  -3  -1    7.22   10.72
   0   3  -1    0.67    1.75
   0   3  -1    0.93    8.87
   0   3   1    1.03    8.61
   0  -3   1    2.42    1.91
   0   3  -1    2.27    1.80
   0   3   1   -5.67    8.40
   0  -3   1    2.11    8.40
   0  -3   1    1.19    3.25
   0   3  -1    3.56    1.65
   0  -3   1   12.84   11.29
   0   3   1   -2.06    7.79
   0  -3   1    0.98    0.67
   0   3  -1    1.50    1.80
   0  -3  -1   10.26    9.44
   0   3  -1   13.46   10.41
   0  -3  -1    5.16    8.35
   0  -3  -1    4.23    9.38
   0   3   1    1.60    3.61
   0   3   1    1.29    1.80
   0   3   1    2.47    0.77
   0   3   1    2.53    1.91
   0  -3   1    1.50    1.80
   0  -3   1   -2.58    6.86
   0   3   1   -4.64    7.17
   0   3  -1   15.47   10.26
   0  -3  -1    1.60    0.82
   0   3  -1    4.49    9.59
   0  -3   1    1.96    1.75
   0  -3   1    7.58    9.90
   0  -3   1    1.44    2.06
   0   3  -1    2.17    2.17
   0   3  -1   -1.55    8.87
   0  -3  -1    7.58   10.41
   0  -3  -1   -2.06    1.80
   0  -3  -1    0.36    1.60
   0  -3  -1    2.37    1.91
   0   3   1   -2.58    8.92
   0  -3   1   -6.19    6.91
  -1   3   1  306.97   36.71
  -1   3   1  281.81   37.84
  -1  -3  -1  292.33   24.85
  -1  -3  -1  262.22    8.56
   1   3  -1  269.49    8.51
   1  -3   1  258.72   35.42
   1   3  -1  290.84   25.68
   1  -3   1  364.56   41.92
  -1  -3  -1  257.27   23.10
   1  -3   1  266.14    9.54
   1   3  -1  245.41   27.38
   1   3  -1  230.51   22.22
  -1  -3  -1  270.26    7.94
  -1   3   1  266.55    9.85
  -1  -3  -1  258.05   21.04
  -1   3   1  341.83   41.25
  -1  -3  -1  266.09   15.16
  -1   3   1  274.59    7.58
  -1  -3  -1  284.24    7.37
   1  -3   1  263.51   33.25
  -1  -3  -1  239.33   21.55
   1  -3   1  262.17    7.79
   1  -3   1  253.51   35.57
  -1  -3  -1  262.94    8.40
   1  -3   1  260.93    9.18
   1   3  -1  252.17   34.29
   1   3  -1  255.62    8.15
  -1   3   1  324.97   44.24
  -1  -3  -1  245.67   22.84
   1  -3   1  244.54   36.97
  -1   3   1  271.76   17.58
  -1   3   1  266.81    9.23
  -1  -3  -1  222.68   31.14
   1  -3   1  260.98    9.80
  -1   3   1  269.13   35.94
  -1   3   1  268.61    9.44
   1  -3  -1  256.55   36.35
  -1   3  -1  230.98   16.91
  -1  -3   1  252.01   35.63
   1   3   1  272.02    8.15
  -1   3  -1  302.54   39.03
  -1  -3   1  274.08    8.56
  -1  -3   1  267.89    8.25
  -1   3  -1  336.31   45.32
  -1  -3   1  275.47   21.91
   1  -3  -1  269.49    9.23
   1   3   1  303.67   36.71
  -1   3  -1  259.23    9.59
   1  -3  -1  385.86   45.11
   1  -3  -1  283.82   20.78
  -1  -3   1  289.86   23.41
  -1   3  -1  311.92   48.82
   1   3   1  289.60   25.52
   1  -3  -1  278.36   38.26
   1  -3  -1  266.60    9.07
   1   3   1  256.76   27.74
   1  -3  -1  263.05    9.44
   1   3   1  259.85    8.35
  -1  -3   1  268.25    7.22
   1   3   1  252.58   18.10
  -1  -3   1  264.90    7.89
   1   3   1  267.02    8.25
  -1   3  -1  281.19   33.41
  -1  -3   1  243.76   14.18
   1   3   1  275.99    7.68
   1  -3  -1  267.17   10.00
  -1   3  -1  267.27   36.40
   1  -3  -1  271.86    7.94
   1  -3  -1  288.77   40.16
  -1   3  -1  269.49    7.58
  -1   3  -1  257.99    9.38
  -1   3  -1  256.09    9.80
  -1  -3   1  261.65    8.40
   1  -3  -1  264.59   38.41
   1   3   1  281.92   22.74
  -1   3  -1  263.87    9.13
  -1  -3   1  270.93   24.64
  -1  -3   1  282.23   24.49
   2  -3   1   97.50   23.46
  -2   3   1   88.58   17.53
  -2   3   1   60.79    4.49
  -2  -3  -1   47.07    9.54
   2   3  -1   60.73   18.61
   2  -3   1   56.87    5.31
   2  -3   1   59.24    5.05
  -2   3   1   42.69   17.58
  -2   3   1   67.59   22.84
   2  -3   1   54.70   15.11
   2   3  -1   55.99    2.89
  -2   3   1   59.96    3.45
  -2  -3  -1   69.65   11.60
  -2   3   1   51.20    4.90
   2  -3   1   38.51   19.49
   2   3  -1   65.48   12.37
  -2  -3  -1   60.73    2.73
   2  -3   1   79.66   25.06
  -2   3   1   60.48    5.36
  -2  -3  -1   59.70    8.71
  -2   3   1   63.31   23.77
  -2  -3  -1   78.16   14.64
  -2  -3  -1   59.45    2.94
  -2  -3  -1   54.39   18.15
  -2  -3  -1   59.29    3.30
   2   3  -1   68.11   11.81
   2  -3   1   61.92    5.05
   2  -3   1  102.75   28.15
   2  -3   1   58.31    4.49
  -2   3   1   64.14    5.26
   2   3  -1   62.08    2.58
  -2   3   1   50.11    4.49
   2  -3   1   78.78   22.99
  -2   3  -1   96.05   29.49
  -2   3  -1   56.04    5.31
   2   3   1   61.10   12.63
   2  -3  -1   61.30    4.49
  -2  -3   1   54.39   10.72
   2   3   1   70.27   11.55
  -2   3  -1   62.23    5.00
  -2  -3   1   66.15   11.70
  -2  -3   1   63.52   19.23
  -2   3  -1   65.58   20.52
   2  -3  -1   49.75    3.66
  -2  -3   1   56.92    9.28
   2  -3  -1   53.36   20.83
   2  -3  -1   63.62    5.00
   2  -3  -1   65.12   22.69
   2   3   1   57.95    2.58
  -2   3  -1   64.86    3.66
   2   3   1   79.50   10.98
  -2   3  -1   52.02    4.59
   2   3   1   55.63    3.35
   2  -3  -1   59.29    5.57
  -2  -3   1   62.85    9.80
  -2  -3   1   74.86    9.07
   2  -3  -1   23.61   17.37
   2  -3  -1   99.30   29.44
   2  -3  -1   56.20   15.00
   2   3   1   63.52    9.59
   2  -3  -1   52.74   19.64
  -2  -3   1   60.63    2.73
  -2  -3   1   55.94    2.63
  -2   3  -1   39.65   19.90
   2   3   1   59.91    2.58
  -2  -3   1   58.52    2.94
   2  -3  -1   59.96    4.49
  -2   3  -1   30.37   13.40
   2   3   1   43.46   16.03
  -2   3  -1   58.05    5.00
  -2   3  -1   53.00   20.00
   3   3  -1  627.92   23.05
   3   3  -1  606.78   24.70
  -3   3   1  634.57   18.82
  -3   3   1  601.57   19.02
  -3   3   1  593.68   42.64
   3  -3   1  617.04   18.82
   3  -3   1  573.22   54.70
   3  -3   1  603.53   19.02
   3  -3   1  619.31   19.95
   3  -3   1  613.79   53.21
   3   3  -1  571.72   23.97
   3  -3   1  610.96   51.87
  -3  -3  -1  608.69   17.32
   3   3  -1  616.42   15.67
  -3   3   1  601.16   17.53
   3  -3   1  565.95   53.36
   3  -3   1  612.09   19.69
  -3   3   1  552.18   52.49
   3   3  -1  624.62   48.46
   3  -3   1  466.34   58.98
   3   3  -1  593.43   15.67
  -3   3   1  612.71   19.69
  -3  -3  -1  602.29   22.79
  -3   3   1  662.67   56.30
  -3  -3  -1  594.04   49.75
  -3   3   1  578.63   57.59
  -3   3   1  607.97   56.97
  -3   3   1  615.29   18.61
  -3  -3   1  624.41   15.62
   3  -3  -1  640.50   19.13
  -3   3  -1  616.21   17.68
  -3  -3   1  627.76   15.83
   3  -3  -1  588.22   54.24
   3  -3  -1  587.45   17.74
  -3   3  -1  629.52   71.46
   3  -3  -1  604.77   18.77
  -3   3  -1  580.18   19.69
  -3   3  -1  621.42   43.00
  -3  -3   1  499.33   60.17
  -3   3  -1  693.40   62.75
   3  -3  -1  623.17   55.32
   3  -3  -1  525.53   54.19
   3  -3  -1  590.44   18.56
  -3   3  -1  609.67   18.66
  -3   3  -1  626.68   19.59
  -3  -3   1  585.95   23.41
  -3   3  -1  585.43   53.10
   3  -3  -1  562.49   53.00
  -3   3  -1  595.75   18.72
  -3  -3   1  591.72   23.36
   3  -3  -1  609.82   19.80
  -3   3  -1  574.87   54.44
  -3  -3   1  617.45   24.13
   3   3   1  594.77   46.14
   3   3   1  602.76   25.98
  -3  -3   1  605.13   25.88
   3  -3  -1  643.75   57.38
  -3  -3   1  609.20   15.52
  -4  -3  -1 4831.04  175.45
  -4   3   1 4663.68  195.04
   4   3  -1 4860.78  133.43
  -4  -3  -1 4713.23  132.66
  -4   3   1 4783.60  203.24
  -4   3   1 4230.75  187.31
   4  -3   1 4780.05  196.02
   4   3  -1 4642.28  174.37
   4  -3   1 4867.33  123.27
  -4  -3  -1 4746.33  119.66
  -4  -3  -1 4768.19  135.03
   4   3  -1 4827.58  120.08
  -4   3   1 4895.43  194.27
  -4   3   1 4839.70  123.74
   4  -3   1 4932.40  124.05
   4  -3   1 4727.61  196.12
   4  -3   1 4832.79  124.56
   4  -3   1 4477.61  184.16
  -4   3   1 4696.01  193.08
  -4   3   1 4970.76  124.82
  -4   3   1 4934.87  123.33
  -4   3   1 4887.49  123.17
  -4   3   1 5001.33  122.35
   4  -3   1 4667.65  193.75
   4  -3   1 4950.86  124.82
  -4   3   1 4839.08  124.61
  -4   3   1 4560.46  192.15
  -4  -3   1 4815.47  136.94
   4  -3  -1 4799.79  202.05
  -4  -3   1 4706.22  137.09
   4   3   1 4729.93  131.16
  -4   3  -1 4804.85  124.67
   4  -3  -1 4715.19  190.40
  -4   3  -1 4932.50  123.38
   4   3   1 4856.87  119.61
   4  -3  -1 4697.86  193.34
   4  -3  -1 4731.63  123.12
   4  -3  -1 4901.15  123.79
  -4   3  -1 4794.12  202.36
   4  -3  -1 4840.78  124.67
   4  -3  -1 4595.01  190.92
  -4   3  -1 4910.59  123.79
  -4   3  -1 4448.17  186.95
   4  -3  -1 4553.76  195.40
  -4   3  -1 4662.96  198.65
  -4   3  -1 4838.72  198.29
   4  -3  -1 4846.76  123.38
   4   3   1 4570.41  170.14
  -4  -3   1 4809.90  178.29
  -4   3  -1 4862.74  123.48
  -4  -3   1 4880.89  119.72
  -4   3  -1 4938.28  124.20
   4   3   1 4824.90  119.46
   5  -3   1    8.71    3.40
   5   3  -1    6.75    8.04
   5  -3   1    5.10    3.30
  -5   3   1    2.58   13.56
  -5   3   1    7.06    2.78
  -5  -3  -1   21.14   11.03
   5   3  -1    8.46    1.24
  -5  -3  -1    6.75    6.86
   5  -3   1   -0.52   10.67
   5   3  -1   10.21    1.65
  -5   3   1    6.91    3.51
  -5   3   1   10.21    3.45
  -5   3   1    0.00   14.59
  -5  -3  -1    5.62    6.34
  -5   3   1   12.32    3.82
   5  -3   1  -11.34    9.95
   5   3  -1    3.61    6.44
  -5  -3  -1    9.85    0.98
   5  -3   1   -2.06   11.24
   5   3  -1    6.55    7.32
   5   3  -1   12.43    6.14
   5   3  -1    8.87    5.67
   5   3  -1    8.09    6.96
   5  -3   1    7.89    3.71
  -5  -3  -1    9.69    1.65
  -5   3   1    3.82    4.02
  -5  -3  -1    5.26    4.33
  -5   3   1    6.55    2.84
  -5   3   1   -4.64   12.58
  -5   3   1   18.41   19.39
   5  -3   1   -1.55   13.15
   5  -3   1   14.13   17.68
  -5   3   1   20.98   20.37
   5   3  -1   11.45    1.86
  -5  -3  -1   10.00   11.91
   5   3  -1    4.64    4.85
   5   3   1    6.81   10.93
   5  -3  -1    6.50    3.92
   5  -3  -1   13.82   15.83
  -5   3  -1   10.41    3.35
   5   3   1    9.28    1.34
   5   3   1   15.62    5.57
  -5   3  -1    5.00    3.40
  -5   3  -1   -4.64   13.82
   5  -3  -1    9.85   14.80
   5  -3  -1    8.46    3.45
   5  -3  -1   70.84   27.38
   5   3   1    8.56    4.85
  -5   3  -1   10.52    3.56
   5  -3  -1  -21.65    8.82
  -5  -3   1    2.06    7.06
   5   3   1    1.96    6.19
   5  -3  -1    9.07    3.82
  -5   3  -1   14.13   16.86
   5   3   1    9.38    1.44
  -5   3  -1    7.84    3.56
  -5  -3   1   16.03    4.90
  -5  -3   1    8.25    1.55
   5   3   1   14.59    5.83
  -5   3  -1   37.17   17.99
  -5  -3   1    8.71    1.19
  -5  -3   1    6.86   11.96
  -5   3  -1   12.94   18.25
  -5  -3   1   20.88    6.34
   5   3   1    8.71    1.55
  -5   3  -1    8.25    3.71
   5   3   1    8.76    6.65
  -5  -3   1   13.61    9.54
  -6  -3  -1  427.31   52.59
  -6  -3  -1  357.50   10.05
  -6   3   1  376.11   14.08
  -6   3   1  362.29   15.26
   6  -3   1  353.84   14.18
   6   3  -1  352.03   10.78
   6  -3   1  378.53   15.26
   6   3  -1  369.67   11.24
  -6  -3  -1  344.71   23.61
  -6  -3  -1  347.03   10.98
  -6  -3  -1  351.98    9.69
  -6  -3  -1  348.58    9.90
  -6   3   1  297.28   54.60
  -6   3   1  358.74   14.33
   6  -3   1  295.94   49.86
  -6   3   1  359.61   78.68
  -6  -3  -1  370.08   34.08
   6  -3   1  408.08   65.53
   6   3  -1  307.49   27.27
  -6   3   1  336.26   14.90
   6   3  -1  399.57   31.97
   6  -3   1  358.27   60.17
  -6   3   1  331.98   13.35
   6   3  -1  345.69   26.66
   6   3  -1  325.28   23.05
   6  -3   1  305.99   57.23
  -6   3   1  331.00   70.79
   6   3  -1  416.69   29.65
   6  -3   1  349.71   13.61
   6   3  -1  410.24   27.43
  -6   3   1  311.36   60.43
   6  -3   1  424.37   77.13
  -6  -3   1  344.35   10.36
  -6   3  -1  295.84   59.81
   6  -3  -1  303.16   54.29
  -6  -3   1  318.73   22.17
  -6  -3   1  379.36   31.35
   6   3   1  340.69   25.47
   6  -3  -1  323.78   53.36
   6   3   1  340.07   22.89
  -6   3  -1  392.51   14.64
   6  -3  -1  336.21   13.46
  -6  -3   1  351.05    9.90
   6   3   1  377.35   29.80
   6   3   1  336.15   31.19
   6   3   1  352.60   10.78
  -6   3  -1  353.12   14.80
   6   3   1  349.61   10.62
  -6  -3   1  385.34   51.30
  -6   3  -1  284.13   86.77
  -6  -3   1  358.94   10.67
  -6   3  -1  401.94   63.62
   6  -3  -1  361.11   14.13
  -6   3  -1  330.84   14.95
   6   3   1  333.27   22.89
  -6  -3   1  349.87    9.90
  -6   3  -1  328.37   13.25
  -6   3  -1  352.65   60.12
   6  -3  -1  349.77   13.71
   6   3   1  364.10   28.10
   6  -3  -1  339.30   14.95
   6  -3  -1  319.60   56.35
  -6   3  -1  341.10   13.66
   6  -3  -1  376.27   59.91
   6   3   1  349.04   10.36
   6  -3  -1  386.89   67.54
  -6  -3   1  364.98   10.11
   6  -3  -1  471.44   73.83
  -7  -3  -1   17.01    2.63
  -7   3   1   -8.25   28.00
   7  -3   1   12.06    3.87
   7   3  -1   26.35   14.69
  -7  -3  -1   20.21    2.17
  -7   3   1   13.56    4.12
  -7  -3  -1   13.20    2.06
  -7  -3  -1   19.85    2.89
   7   3  -1   16.24   11.55
   7  -3   1    4.74   16.50
   7   3  -1   26.96   10.98
   7   3  -1   -1.03    7.79
   7  -3   1   23.92    4.33
  -7  -3  -1   22.69   15.93
   7  -3   1   28.00   22.63
   7   3  -1   18.15    2.53
   7   3  -1   17.17   11.76
   7  -3   1   35.88   25.47
   7  -3   1    7.79   14.64
  -7   3   1   20.73    3.97
   7  -3   1   15.05    4.38
  -7   3   1   13.92    4.79
  -7  -3  -1   18.35    2.01
  -7   3   1   17.22    4.12
   7   3  -1   18.25    2.89
  -7  -3  -1   21.19   10.41
  -7   3   1   13.66    4.54
   7   3  -1   16.19    2.53
   7  -3   1    3.25   13.46
  -7   3   1   15.26    3.51
  -7  -3  -1    3.82    7.58
  -7   3   1   39.91   26.09
   7   3  -1   12.63    9.74
   7  -3   1   20.26   19.54
   7  -3   1   -5.67    7.89
   7   3   1   16.86    2.58
  -7  -3   1   15.93    8.97
   7  -3  -1   20.00   19.90
   7  -3  -1   15.05    4.12
   7  -3  -1   13.30    3.87
   7  -3  -1    4.95   19.39
  -7  -3   1   22.07    2.22
  -7   3  -1   16.29    4.54
  -7   3  -1   25.31    4.85
  -7  -3   1   31.50   18.66
   7   3   1   23.82   10.93
   7   3   1   18.20    2.58
   7   3   1   15.00    9.59
   7  -3  -1   17.17    4.85
  -7   3  -1   -9.28   14.08
  -7   3  -1   23.25   20.98
   7  -3  -1    8.30   17.07
  -7  -3   1   17.74   12.37
   7   3   1   15.57   11.96
   7  -3  -1   16.03   19.90
   7  -3  -1   -0.52   12.84
   7   3   1   15.62   11.45
  -7  -3   1   12.43   10.16
   7  -3  -1   18.61   19.95
   7  -3  -1   13.51    3.82
  -7   3  -1    8.09   19.49
  -7   3  -1   17.37    4.69
   7   3   1   14.59   10.67
  -7   3  -1   23.25    4.33
  -7  -3   1   16.03    2.32
   7   3   1   21.50   11.65
  -7  -3   1   19.28    2.58
  -7   3  -1   20.21    4.38
   7   3   1   23.77    2.53
  -8   3   1   57.28    7.01
  -8   3   1   53.47    6.81
   8  -3   1   72.59    6.65
   8  -3   1   55.63   28.46
   8   3  -1   43.98   16.55
  -8  -3  -1   64.03    3.97
  -8  -3  -1   71.87   17.68
   8  -3   1   85.33   33.87
  -8   3   1  135.85   43.10
   8  -3   1   77.65   33.82
  -8  -3  -1   33.05   17.48
   8   3  -1   82.13   20.26
   8   3  -1   56.87    4.18
  -8  -3  -1   56.04    3.92
   8   3  -1  129.36   25.83
  -8  -3  -1   58.72    3.56
  -8  -3  -1   72.28    4.85
   8  -3   1   59.65    7.37
  -8   3   1   62.59    6.29
  -8  -3  -1   55.11   21.24
   8  -3   1   51.14   27.22
  -8   3   1   63.67    7.53
   8   3  -1   91.21   22.94
  -8   3   1   59.24    7.27
   8  -3   1   20.57   18.72
   8   3  -1   71.61   22.02
   8   3  -1   73.57   18.35
   8   3  -1   62.59    4.79
   8  -3   1   25.06   23.92
   8   3  -1   56.56    4.28
   8  -3   1   84.55   32.79
  -8  -3  -1   53.67    4.69
  -8   3   1   59.29   28.15
   8   3   1   82.39   21.96
   8  -3  -1   77.28   35.78
  -8   3  -1   52.64   32.22
  -8   3  -1   54.91    6.14
   8   3   1   52.12   18.87
   8  -3  -1  109.82   35.63
   8   3   1   61.82    4.07
  -8   3  -1   29.23   33.05
   8  -3  -1   38.93   26.09
   8  -3  -1   54.50    6.81
   8  -3  -1   60.06    6.55
  -8  -3   1   56.92    4.18
   8  -3  -1   65.12    6.65
  -8   3  -1   47.95    6.70
  -8  -3   1   55.63    3.56
   8   3   1   92.03   19.18
  -8   3  -1   46.45    6.55
   8   3   1   53.16    4.74
  -8   3  -1   60.89    6.91
  -8   3  -1   70.17   32.48
   8  -3  -1   37.53   29.85
   8   3   1   56.61    4.38
   8   3   1   67.64   20.26
   8   3   1   58.11   20.42
  -8   3  -1   42.48   31.04
  -8  -3   1   21.24   16.34
   8  -3  -1   29.39   22.74
   8  -3  -1   53.10   30.26
  -8  -3   1   60.89   15.98
   9  -3   1    6.86   18.15
   9   3  -1  -10.83    4.54
  -9   3   1   -3.09    3.76
   9  -3   1    9.59   18.46
  -9   3   1    4.49    3.87
  -9   3   1   26.14   21.04
   9   3  -1    3.35    2.22
   9   3  -1   12.12   11.91
  -9  -3  -1    1.50    1.70
   9  -3   1    7.99   18.82
   9   3  -1    0.93    2.27
  -9  -3  -1    8.66   10.72
   9  -3   1   12.68   20.37
  -9  -3  -1  -13.92    5.21
  -9  -3  -1    0.52    2.32
  -9  -3  -1    4.59    2.63
   9   3  -1   -1.55    1.96
   9  -3   1    8.71   20.11
   9  -3   1    6.86    3.66
   9   3  -1   11.55   14.02
   9   3  -1   -1.03    8.46
  -9   3   1    6.08    3.82
  -9  -3  -1    1.24    2.06
  -9  -3  -1    3.71    9.38
  -9   3   1   -5.67    9.23
   9   3  -1   12.53   14.08
   9  -3   1   19.33   17.32
  -9   3   1  -17.53   10.00
   9  -3   1    7.53   15.62
   9   3  -1    0.00    9.07
   9  -3   1    0.72    3.45
  -9  -3  -1   -5.67    8.20
  -9  -3  -1    4.23    2.11
   9  -3  -1    0.67    3.71
  -9  -3   1    3.30    9.33
  -9   3  -1   17.79   23.30
   9   3   1   -7.73    7.42
   9   3   1  -10.83    6.29
   9   3   1   24.95   14.54
  -9   3  -1   -7.73   10.57
   9   3   1   11.03   11.96
   9  -3  -1    1.75    3.56
  -9  -3   1   13.40   10.47
  -9   3  -1   -2.58    3.25
   9   3   1   -4.64    9.02
   9  -3  -1    4.69   16.24
  -9   3  -1    2.01    3.56
   9  -3  -1   11.50   17.79
  -9   3  -1    2.89    4.12
  -9  -3   1    3.09    2.22
   9   3   1    3.09    2.17
  -9   3  -1   10.21   20.31
   9  -3  -1    0.00    3.51
  -9  -3   1    1.13    2.22
   9  -3  -1   18.66   26.09
  -9  -3   1   -2.06    1.44
  -9   3  -1  -13.40    9.54
   9   3   1   -1.55    7.48
  -9  -3   1    2.22   11.55
   9  -3  -1    7.79   15.73
   9  -3  -1   12.99   17.58
   9  -3  -1   -3.09   13.77
   9   3   1   -1.03    1.91
   9   3   1    0.10    2.06
  10  -3   1   66.61    7.32
 -10  -3  -1   71.66   24.23
  10  -3   1   34.80   25.01
 -10  -3  -1   58.72    5.36
 -10  -3  -1   55.22    4.64
 -10   3   1   52.64    7.48
  10   3  -1   97.03   26.86
 -10   3   1  112.91   41.66
  10   3  -1   60.58    5.36
 -10  -3  -1   55.99    4.12
 -10  -3  -1   38.15   22.53
 -10   3   1   37.28   29.39
  10  -3   1   55.53   35.21
  10  -3   1   51.87    7.06
  10  -3   1   58.83   35.27
  10   3  -1   81.46   27.22
 -10  -3  -1   62.90    5.62
  10  -3   1   20.78   21.96
  10  -3   1   64.81   35.68
 -10  -3  -1   70.69   25.78
  10   3  -1  109.87   25.26
  10   3  -1   92.44   26.35
  10   3  -1   48.15   23.25
  10  -3   1   47.18   28.41
 -10  -3  -1   58.88   23.25
  10  -3   1   45.11   32.43
 -10   3   1   73.93    8.82
 -10   3   1   64.50    7.63
  10   3  -1   93.11   25.78
 -10  -3  -1   60.32    5.16
 -10   3   1   50.78   34.18
  10  -3  -1   73.11   33.82
  10   3   1  111.52   31.45
 -10   3  -1   49.03   33.05
 -10   3  -1   66.92   34.29
 -10  -3   1   80.33   26.24
  10   3   1   61.30   20.47
 -10   3  -1   59.03    7.89
  10   3   1  103.32   28.46
  10  -3  -1  154.05   49.13
  10  -3  -1   90.17   35.16
  10   3   1   59.55    4.64
  10   3   1   73.31   20.31
 -10  -3   1   79.66    5.36
  10   3   1   34.29   19.13
  10   3   1   60.27    5.16
  10  -3  -1   73.57   35.47
  10  -3  -1   97.86   39.49
  10  -3  -1   76.82   37.22
  10   3   1   88.42   25.78
 -10   3  -1   50.37    6.70
 -10  -3   1   68.21   25.62
 -10  -3   1   61.92   20.37
 -10   3  -1   50.32    7.06
  10  -3  -1   69.34    8.09
  10  -3  -1   66.77    7.01
 -10   3  -1  149.21   47.74
  11  -3   1   43.46   23.15
 -11   3   1  118.07   44.13
  11   3  -1   61.35   24.80
  11   3  -1   81.05   26.86
  11   3  -1   66.20   25.37
 -11   3   1   91.82    9.69
  11  -3   1   97.65   35.47
  11  -3   1  115.85   43.41
 -11  -3  -1   92.75   25.52
 -11  -3  -1   76.82    5.67
  11   3  -1   85.59    6.44
 -11   3   1   81.51    9.54
  11   3  -1   67.95   27.07
 -11  -3  -1   59.29   25.52
 -11  -3  -1   74.45    4.85
 -11  -3  -1  138.95   34.70
  11  -3   1   48.41   33.15
 -11  -3  -1   86.62    6.50
 -11  -3  -1   85.95    5.67
  11  -3   1   80.12    9.07
 -11  -3  -1   85.74    6.29
 -11  -3  -1   89.35   30.32
 -11   3   1   69.65    8.04
  11  -3   1   29.13   26.24
  11   3  -1   75.94   27.22
 -11   3   1   99.09   39.18
  11  -3   1   85.69    7.53
  11  -3   1  146.32   47.38
  11   3  -1   94.66   24.44
 -11   3   1  110.64   44.65
  11  -3   1   39.44   33.25
 -11  -3   1   91.21    5.98
 -11   3  -1   87.49    7.99
  11   3   1   76.05    6.08
 -11   3  -1   90.17    8.92
 -11   3  -1   66.15   35.01
  11  -3  -1   82.03   37.64
 -11  -3   1   77.13    5.72
  11  -3  -1  108.48   41.30
 -11   3  -1   83.63    9.07
  11  -3  -1   94.61    9.23
  11   3   1  130.49   29.54
  11   3   1  139.57   35.68
 -11  -3   1   86.15    5.67
 -11  -3   1  109.82   26.71
  11  -3  -1   10.57   19.02
  11  -3  -1   85.74    8.40
 -11  -3   1   97.44   29.54
  11  -3  -1  144.15   50.58
  11   3   1   57.44   20.06
  11  -3  -1  143.12   50.17
  11  -3  -1   34.18   25.98
 -11   3  -1   86.20   41.04
  11  -3  -1   78.16    7.37
  11   3   1  112.86   30.21
  11   3   1  143.28   35.16
 -11   3  -1   77.75   34.08
 -11  -3   1   74.55   27.79
  11   3   1   46.66   22.69
  12   3  -1   -0.52    2.32
 -12  -3  -1    2.27    2.73
 -12  -3  -1    0.00    2.32
 -12  -3  -1   -3.09    2.22
 -12   3   1   -4.64    3.15
  12  -3   1    6.75    4.38
 -12   3   1    0.36    3.30
  12   3  -1    5.77    2.84
 -12   3   1    7.37    4.95
 -12  -3  -1    0.67    2.01
 -12  -3  -1    1.24    3.04
  12  -3   1    7.01    3.97
 -12  -3   1    1.96    3.15
  12  -3  -1    1.91    3.45
 -12   3  -1    2.99    4.38
 -12  -3   1    4.90    2.22
  12  -3  -1    0.00    3.87
 -12   3  -1   -1.03    3.30
 -12  -3   1    0.82    2.42
  12  -3  -1    7.11    4.23
 -12  -3   1   -3.09    2.27
 -12   3  -1   -1.55    3.51
  12   3   1   -1.55    2.22
 -13   3   1   -1.03    3.35
 -13  -3  -1    1.80    2.73
 -13   3   1    1.03    4.64
 -13   3   1   -0.52    3.92
  13  -3   1    1.70    3.71
  13   3  -1   -2.58    2.37
  13   3  -1    2.89    2.78
 -13  -3  -1   -2.58    2.42
 -13  -3  -1    4.49    3.15
  13  -3   1    2.68    3.56
 -13  -3   1   -0.52    2.73
 -13   3  -1   -1.55    3.15
 -13  -3   1    0.00    1.91
 -13   3  -1    6.19    4.59
  13  -3  -1   -2.06    3.82
  13  -3  -1    3.97    4.07
  13  -3  -1    5.98    4.38
 -13   3  -1    2.32    4.43
 -13  -3   1   -1.55    2.73
  13   3   1    0.77    2.53
  14  -3   1    1.60    4.18
 -14  -3  -1    1.24    2.27
 -14   3   1    3.76    4.33
  14   3  -1    5.00    3.15
 -14  -3  -1    1.08    3.09
 -14   3   1    4.43    4.85
  14   3  -1    0.00    2.89
 -14   3   1    1.34    4.95
 -14  -3  -1    3.92    3.20
 -14  -3  -1   -0.52    2.89
  14  -3   1   -5.16    3.45
 -14   3  -1    3.15    4.28
 -14  -3   1    4.02    3.09
  14   3   1   -0.52    2.68
  14  -3  -1    2.17    4.07
 -14   3  -1   -0.52    4.38
 -14  -3   1    2.27    3.51
 -14   3  -1   -5.16    3.82
  14  -3  -1   -3.61    3.56
 -15  -3  -1   -0.52    3.04
 -15   3   1   -3.61    3.97
  15  -3   1    0.98    4.49
 -15   3   1   -1.55    3.66
  15  -3   1    3.76    4.18
 -15  -3  -1    3.66    3.61
  15   3  -1   -1.03    2.89
  15   3  -1   -4.12    2.58
  15   3   1   -0.52    2.99
  15  -3  -1    1.13    3.87
 -15   3  -1   -5.16    3.92
 -15  -3   1    0.31    3.15
 -15  -3   1   -0.52    3.30
 -15   3  -1   -1.03    3.82
  15  -3  -1    0.52    4.18
  16  -3   1   60.06    8.25
 -16   3   1   53.52    9.64
  16   3  -1   41.66    6.75
  16  -3   1   61.56    9.64
 -16   3   1   52.64    9.64
 -16   3   1   48.62    8.82
 -16  -3  -1   68.52    7.84
 -16  -3  -1   55.01    7.22
  16   3   1   65.27    7.53
  16  -3  -1   58.00    8.15
 -16   3  -1   45.32    9.38
 -16   3  -1   78.37   10.05
 -16   3  -1   47.02    8.56
 -16  -3   1   63.57    8.09
  16  -3  -1   59.19    9.74
  17   3  -1   15.11    5.00
 -17   3   1   15.52    6.81
 -17  -3  -1   30.63    5.77
  17  -3   1   26.66    7.42
 -17   3   1   10.31    5.77
 -17  -3  -1   22.63    5.05
 -17   3   1   28.87    7.79
  17  -3   1   23.20    6.03
  17  -3  -1   43.05    8.66
 -17   3  -1   29.80    7.37
 -17  -3   1   42.33    6.96
  17  -3  -1   23.56    6.24
 -17   3  -1   29.75    8.09
 -17  -3   1   17.99    5.05
 -17   3  -1   33.56    7.48
  17   3   1   25.88    5.47
  18  -3   1   27.22    7.89
 -18   3   1   34.96    8.82
 -18  -3  -1   32.27    6.55
 -18  -3  -1   27.89    5.52
  18   3  -1   42.90    6.96
 -18   3   1   33.15    7.73
 -18   3   1   29.44    7.84
  18  -3   1   35.32    6.81
 -18   3  -1   28.20    7.99
 -18  -3   1   32.95    6.75
 -18   3  -1   39.49    8.51
  18   3   1   23.10    5.52
  18  -3  -1   39.18    7.48
  18  -3  -1   23.46    7.84
 -18  -3   1   38.82    6.44
 -18   3  -1   29.49    8.15
 -19  -3  -1  131.47   10.52
 -19   3   1  130.65   13.97
 -19  -3  -1  144.67   10.16
  19   3  -1  122.45   10.31
  19  -3   1  141.42   11.19
 -19   3   1  120.13   16.09
 -19   3   1  153.07   15.83
  19  -3   1  125.23   14.75
  19  -3  -1  143.69   11.50
  19  -3  -1  158.33   14.69
  19   3   1  134.15   10.31
 -19   3  -1  114.46   13.46
 -19   3  -1  109.30   12.68
 -19  -3   1  130.23   11.14
 -19  -3   1  123.12    9.74
 -19   3  -1  143.79   13.46
  20  -3   1    0.98    4.43
 -20  -3  -1   -7.73    3.35
  20   3  -1    0.00    4.12
  20  -3   1    4.90    6.03
 -20   3   1    4.18    6.86
 -20  -3  -1   -2.06    4.12
 -20   3   1   10.05    6.96
  20   3   1   12.79    5.10
 -20  -3   1    1.19    4.33
 -20  -3   1   -1.03    4.33
  20  -3  -1    1.08    4.85
 -20   3  -1   -2.58    5.26
 -20   3  -1    7.84    6.44
  20  -3  -1    2.06    5.36
  21  -3   1   -6.19    3.87
 -21  -3  -1    0.36    4.38
 -21  -3  -1    1.39    4.18
 -21   3   1    8.35    6.75
 -21   3   1    5.41    6.50
  21  -3   1   -1.55    5.47
 -21  -3   1   -2.06    4.07
  21  -3  -1    0.31    4.59
  21  -3  -1   -6.19    5.00
 -21   3  -1   -4.12    5.26
 -21   3  -1   -1.03    5.98
  22  -3   1   35.16    9.02
 -22   3   1   20.42    8.35
 -22  -3  -1   43.57    7.48
  22  -3   1   35.06    6.96
 -22  -3  -1   39.96    7.01
 -22   3   1   48.72   10.52
 -22  -3   1   35.37    6.96
  22  -3  -1   42.28    9.85
 -22   3  -1   23.77    8.71
 -22  -3   1   26.29    7.17
 -22   3  -1   22.99    8.61
  22  -3  -1   43.67    7.94
 -23  -3  -1    2.42    4.74
 -23  -3  -1    4.69    5.05
 -23   3   1   -4.64    5.36
  23  -3   1    4.38    5.00
  23  -3  -1    4.23    5.21
 -23   3  -1    8.66    7.53
 -23   3  -1   -1.03    6.14
 -23  -3   1    2.47    5.57
 -23  -3   1   -1.55    4.18
 -24   3   1    5.67    7.79
  24  -3   1   14.80    5.88
 -24   3   1    6.70    7.27
 -24  -3  -1    3.35    4.79
 -24  -3  -1    5.93    5.05
  24  -3  -1    9.07    5.67
 -24  -3   1   16.81    6.29
 -24   3  -1    2.53    6.86
 -24  -3   1   10.52    5.67
 -24   3  -1    3.25    7.06
 -25   3   1   -3.09    6.50
  25  -3   1    0.52    4.54
 -25  -3  -1   -1.03    4.54
 -25  -3  -1    0.67    5.31
 -25   3   1    2.68    7.17
 -25  -3   1   11.65    5.98
 -25   3  -1   11.39    7.53
 -25  -3   1    0.00    4.85
  25  -3  -1   10.36    5.62
 -25   3  -1   -4.64    6.03
 -26   3   1   56.04   11.60
 -26  -3  -1   57.64    8.20
  26  -3   1   54.75    7.89
 -26   3   1   61.77   12.06
 -26   3  -1   53.31   11.24
  26  -3  -1   42.12    7.53
 -26  -3   1   29.80    8.66
 -26   3  -1   56.04   11.19
 -26  -3   1   32.53    7.27
 -27   3   1   -2.06    6.39
 -27   3   1   -4.12    6.75
  27  -3   1   -1.03    4.54
 -27  -3  -1   -0.52    4.59
 -27   3  -1   -3.09    6.65
 -27  -3   1    4.95    5.36
  27  -3  -1    8.20    4.85
 -27   3  -1   -3.09    5.98
   0   4   1 1285.02   76.46
   0   4  -1 1399.99   37.59
   0  -4   1 1288.06   74.09
   0  -4   1 1121.48   72.28
   0   4  -1 1339.82   77.34
   0  -4   1 1432.83   38.15
   0   4  -1 1403.24   70.84
   0  -4  -1 1454.54   38.41
   0  -4  -1 1408.65   37.43
   0  -4  -1 1475.73   46.35
   0  -4  -1 1398.08   38.05
   0   4   1 1464.75   73.83
   0  -4   1 1406.90   35.32
   0  -4   1 1389.63   44.03
   0   4   1 1442.73   37.64
   0   4   1 1336.68   75.02
   0  -4   1 1409.68   37.33
   0  -4   1 1413.45   70.32
   0   4  -1 1360.65   73.01
   0   4  -1 1405.92   37.69
   0   4  -1 1422.52   77.08
   0  -4   1 1281.00   70.84
   0   4  -1 1414.01   38.20
   0  -4  -1 1422.47   73.78
   0  -4  -1 1439.64   78.57
   0  -4   1 1383.91   38.00
   0   4   1 1402.78   37.95
   0   4   1 1424.58   72.95
   0   4   1 1355.65   72.75
   0  -4  -1 1375.50   75.33
   0   4  -1 1435.93   36.92
   0   4   1 1432.78   37.48
   0  -4  -1 1280.48   72.75
   0   4   1 1413.14   38.05
   0  -4   1 1363.90   75.07
   0  -4   1 1441.80   37.74
   0  -4  -1 1338.74   69.65
   0  -4  -1 1479.91   35.47
   0  -4  -1 1326.47   71.51
   0   4  -1 1490.58   79.04
  -1  -4  -1  341.36   31.09
   1  -4   1  393.80   52.95
  -1   4   1  383.48   52.49
  -1   4   1  274.49   39.34
   1  -4   1  285.47   39.60
  -1  -4  -1  297.23   27.84
  -1  -4  -1  292.07   10.11
  -1   4   1  287.90   17.94
   1   4  -1  301.15   27.48
  -1  -4  -1  320.22   37.59
  -1  -4  -1  308.62   15.78
  -1   4   1  295.42   11.34
  -1   4   1  309.81   10.98
   1  -4   1  300.79   10.62
   1  -4   1  319.76   42.95
  -1   4   1  260.57   41.92
  -1   4   1  296.46   42.53
   1   4  -1  364.61   41.66
   1  -4   1  288.67   10.78
  -1   4   1  304.91   11.45
  -1  -4  -1  281.71   26.71
  -1   4   1  312.54   10.62
  -1  -4  -1  308.73   10.36
   1   4  -1  354.35   38.67
   1  -4   1  296.20    8.82
   1  -4   1  297.13   11.34
  -1   4   1  377.45   48.46
   1  -4   1  297.54   48.46
   1  -4   1  402.77   51.71
   1   4  -1  379.26   40.89
  -1  -4  -1  291.04    9.44
   1   4  -1  313.93    9.85
   1   4  -1  281.19   42.48
   1   4  -1  291.09    9.69
  -1  -4  -1  332.49   30.63
   1   4  -1  303.78   10.16
  -1  -4  -1  342.19   46.66
  -1   4   1  315.17    8.46
   1   4   1  315.79   29.90
   1   4   1  299.19   43.77
   1  -4  -1  352.55   44.13
  -1   4  -1  302.13   41.30
   1   4   1  370.39   40.94
   1  -4  -1  283.82   42.33
   1  -4  -1  382.81   49.34
  -1  -4   1  332.29   31.14
  -1  -4   1  327.39    8.04
   1   4   1  308.73    9.69
  -1   4  -1  307.80    8.40
   1   4   1  307.59    8.71
   1   4   1  330.38   21.24
   1  -4  -1  351.21   49.24
   1  -4  -1  312.80   11.55
  -1  -4   1  296.46   10.00
  -1  -4   1  336.88   29.28
  -1  -4   1  309.34   37.43
   1   4   1  294.75    9.90
   1  -4  -1  303.98   10.52
  -1  -4   1  319.55   44.60
   1   4   1  281.25   32.33
  -1  -4   1  312.49   30.06
   1  -4  -1  275.27   41.45
  -1   4  -1  298.05   11.34
  -1  -4   1  312.75   13.77
   1  -4  -1  310.48   10.88
  -1   4  -1  301.71   18.15
   1   4   1  294.50    9.85
  -1   4  -1  292.64   10.93
  -1   4  -1  340.38   47.38
  -1   4  -1  309.76   10.52
   1   4   1  354.77   33.20
   1  -4  -1  269.65   22.12
   1  -4  -1  308.83   11.70
   1   4   1  304.40    9.80
   1  -4  -1  343.94   48.00
  -1  -4   1  310.07    9.49
   1  -4  -1  298.78    8.97
  -1  -4   1  301.20   10.11
  -1   4  -1  415.66   58.57
  -1   4  -1  354.15   47.95
   2  -4   1 1062.75   68.98
   2   4  -1 1027.02   26.50
   2  -4   1 1010.94   74.24
  -2   4   1 1005.47   47.48
  -2  -4  -1 1027.33   41.86
  -2  -4  -1 1003.00   27.02
  -2  -4  -1  943.09   46.40
  -2  -4  -1 1016.56   26.71
   2   4  -1 1039.97   26.96
   2   4  -1  957.52   48.67
  -2   4   1  916.54   61.30
   2  -4   1 1014.75   29.80
   2  -4   1  877.82   65.68
   2  -4   1 1089.82  126.26
   2   4  -1  992.17   50.01
   2  -4   1 1005.68   28.72
  -2   4   1  994.08   29.65
  -2  -4  -1 1006.40   43.62
  -2   4   1 1025.01   26.66
   2  -4   1  905.71   69.24
  -2   4   1 1027.44   28.77
  -2   4   1 1024.96   29.75
  -2  -4  -1 1041.20   26.35
  -2  -4  -1  966.34   65.84
  -2   4   1 1049.71   75.12
   2   4  -1  910.61   64.24
  -2   4   1 1009.49   71.51
   2  -4   1  977.63   73.93
  -2  -4  -1  997.89   47.69
   2  -4   1 1035.17   29.13
  -2   4   1 1024.91   72.70
  -2  -4  -1 1055.02   48.98
  -2   4   1 1040.84   72.75
  -2  -4  -1  943.97   43.57
   2  -4   1  985.83   74.14
  -2  -4   1 1011.61   26.66
  -2   4  -1 1058.89   63.93
   2   4   1 1028.62   26.91
   2  -4  -1 1039.55   28.72
   2   4   1 1032.23   67.80
  -2  -4   1 1008.72   27.02
  -2  -4   1 1022.69   26.55
  -2  -4   1  962.37   43.00
   2  -4  -1 1029.29   28.77
  -2   4  -1  963.09   73.06
  -2  -4   1  966.96   41.76
  -2  -4   1  939.43   46.87
   2  -4  -1  932.73   69.40
  -2   4  -1 1159.89   51.09
  -2  -4   1 1017.33   26.09
  -2   4  -1  992.12   29.85
   2   4   1 1009.24   51.56
   2  -4  -1 1016.04   29.03
  -2  -4   1 1007.23   44.55
   2   4   1 1003.00   26.55
   2   4   1  987.17   49.70
   2   4   1  925.82   47.48
  -2   4  -1 1023.21   29.44
  -2   4  -1 1026.97   26.71
  -2   4  -1  984.03   74.96
  -2  -4   1 1042.75   26.35
   2   4   1 1025.27   26.55
   2  -4  -1 1051.41   79.09
  -2  -4   1  931.39   65.74
   2  -4  -1 1035.43   72.03
  -2   4  -1 1055.79   28.77
  -2  -4   1 1030.89   48.93
  -2  -4   1 1005.11   47.90
   2  -4  -1  899.37   69.14
  -2   4  -1  865.60   67.75
   2   4   1 1015.63   44.70
   2  -4  -1 1050.84   70.38
   2  -4  -1  995.37   29.65
  -2   4  -1  974.02   69.91
  -2  -4   1 1070.44   46.92
  -2   4  -1 1004.39   28.98
   2  -4  -1  967.27   74.14
   2  -4  -1  988.82   27.07
   3   4  -1   69.60   12.89
   3  -4   1   46.30    5.21
  -3   4   1   53.31    5.83
  -3   4   1   50.32    4.74
  -3  -4  -1   48.41    9.95
  -3   4   1    3.40   14.18
   3   4  -1   54.39    2.37
   3  -4   1   60.22   26.19
  -3  -4  -1   62.44   16.34
  -3   4   1   54.50    3.76
  -3  -4  -1   53.31   20.78
  -3  -4  -1   53.62    6.86
   3  -4   1   35.47   21.04
  -3  -4  -1   46.61    2.27
  -3  -4  -1   48.41    3.40
  -3   4   1   32.74   21.04
   3  -4   1   48.52    5.10
   3  -4   1   53.62    5.72
  -3  -4  -1   47.48    8.51
  -3   4   1   73.21   26.86
  -3   4   1   43.26    4.59
   3  -4   1   74.55   24.54
  -3  -4  -1   57.33    2.84
  -3   4   1   75.94   18.56
   3  -4   1   87.70   27.27
   3  -4   1   76.82   32.02
  -3  -4  -1   49.39    7.48
  -3   4   1   75.12   27.27
   3   4  -1   66.35   12.01
   3   4  -1   58.21   21.24
  -3   4   1   78.63   25.21
   3   4  -1   53.31    2.73
  -3   4   1   43.51    4.90
  -3   4   1   53.10    5.67
   3  -4   1   58.83    5.72
  -3  -4   1   61.25   11.65
  -3  -4   1   45.63    2.22
  -3   4  -1   78.11   29.28
   3   4   1   49.03    2.27
  -3   4  -1   48.98    5.41
   3  -4  -1   30.42   20.88
  -3   4  -1   29.39   22.02
  -3   4  -1   68.00    6.39
   3  -4  -1   52.43   23.30
   3  -4  -1   56.82    5.00
   3   4   1   54.19    2.17
  -3   4  -1   59.91    5.47
  -3   4  -1   56.97   24.08
   3  -4  -1   54.03    5.41
  -3  -4   1   52.43    2.84
   3  -4  -1   47.74    4.95
  -3  -4   1   69.19   10.16
   3  -4  -1   51.40   27.69
  -3   4  -1   44.96   16.86
  -3   4  -1   45.83    3.76
   3   4   1   68.31   11.03
  -3  -4   1   49.08    2.32
  -3   4  -1   57.64    5.31
  -3  -4   1   51.82   10.47
   3  -4  -1   85.59   28.51
   3  -4  -1   46.04   22.69
  -3   4  -1   68.11   23.56
  -3  -4   1   57.90    7.89
   3  -4  -1   48.00    4.02
  -3  -4   1   48.05   20.26
  -3  -4   1   54.24    8.87
  -3  -4   1   55.32   12.01
  -3  -4   1   59.50    9.07
   3   4   1   62.49   13.25
   3  -4  -1   61.77    6.29
   3   4   1   34.18   18.92
  -3   4  -1   36.35   15.31
  -3   4  -1   49.44    5.47
  -4   4   1 1985.68  119.41
  -4   4   1 2020.59   55.73
  -4  -4  -1 1900.77   50.89
   4  -4   1 2204.96  114.97
  -4   4   1 2182.07  121.62
   4  -4   1 1982.02   56.20
   4  -4   1 1780.33  117.86
   4   4  -1 1839.57   50.06
   4  -4   1 1949.59   55.58
  -4  -4  -1 2002.75   52.38
  -4   4   1 2031.52   54.91
  -4   4   1 1927.84  123.22
  -4   4   1 2006.05   54.14
   4   4  -1 1978.05   62.80
   4  -4   1 1757.85  107.65
   4  -4   1 2046.88  118.43
   4   4  -1 2108.24   50.27
   4  -4   1 1979.39   54.86
   4   4  -1 1972.85  104.25
  -4   4   1 1888.39   93.63
  -4   4   1 1996.97   55.99
   4   4  -1 2041.62   50.11
  -4   4   1 2016.72   52.64
  -4  -4  -1 2021.05   58.67
   4  -4   1 1920.88  226.60
  -4   4   1 1984.65  116.67
   4  -4   1 1960.52   57.95
  -4   4   1 2020.74  116.98
   4   4  -1 1980.99   59.34
  -4   4  -1 1981.25  115.49
  -4  -4   1 2070.24   50.11
   4   4   1 2003.37   64.76
  -4   4  -1 1968.05   55.73
   4  -4  -1 2015.79  114.82
  -4   4  -1 2055.54   54.91
   4  -4  -1 1897.37   55.99
   4  -4  -1 1974.91  141.63
  -4   4  -1 2052.91   52.85
  -4  -4   1 1923.25   66.25
  -4  -4   1 2053.48   50.47
   4   4   1 2109.06   49.80
  -4  -4   1 2039.05   64.45
   4  -4  -1 2009.04   54.81
   4  -4  -1 1983.11  120.08
   4  -4  -1 1845.76  113.63
  -4  -4   1 1897.88  102.50
   4  -4  -1 1961.97  123.02
   4   4   1 2045.44  104.82
  -4   4  -1 1843.33  117.45
  -4   4  -1 1909.28   91.41
  -4   4  -1 2026.62   56.35
   4  -4  -1 2059.98   55.94
  -4   4  -1 1910.82  116.11
  -4   4  -1 2001.15   54.44
   5  -4   1  452.00   74.91
  -5   4   1  553.83   80.58
  -5   4   1  507.94   17.27
  -5  -4  -1  487.73   13.20
   5  -4   1  471.13   69.04
   5  -4   1  571.21   73.52
   5   4  -1  504.03   20.11
  -5   4   1  482.89   17.22
  -5  -4  -1  563.94   66.82
   5   4  -1  502.79   12.89
  -5   4   1  574.97   80.58
   5   4  -1  489.13   13.25
  -5   4   1  494.02   16.09
   5  -4   1  496.65   18.82
  -5   4   1  388.54   62.28
   5   4  -1  515.21   20.52
   5   4  -1  506.45   13.40
   5  -4   1  484.85   18.72
  -5   4   1  486.91   47.23
   5  -4   1  443.81  108.94
   5   4  -1  595.02   53.57
  -5   4   1  478.87   69.91
  -5   4   1  473.56   18.56
   5  -4   1  432.67   71.97
   5   4  -1  491.86   22.63
  -5   4   1  519.18   18.97
   5  -4   1  485.36   17.37
   5  -4   1  585.18   74.66
   5   4   1  552.28   51.35
  -5   4  -1  546.97   85.07
   5  -4  -1  499.80   17.27
  -5   4  -1  474.33   18.66
  -5   4  -1  490.16   17.43
  -5   4  -1  518.56   70.79
  -5   4  -1  510.26   18.51
   5   4   1  491.45   12.94
   5  -4  -1  460.61   66.92
  -5  -4   1  511.40   26.50
  -5   4  -1  589.56   81.51
  -5   4  -1  505.42   16.34
  -5  -4   1  520.99   13.15
   5   4   1  460.00   19.69
  -5   4  -1  511.97   19.69
   5   4   1  488.51   22.02
  -5  -4   1  417.36   54.14
   5  -4  -1  508.61   19.13
   5  -4  -1  473.19   19.33
   5  -4  -1  498.87   75.84
   5  -4  -1  481.34   76.51
   5   4   1  488.40   12.84
   5  -4  -1  640.65   84.50
   5  -4  -1  486.81   17.53
  -5   4  -1  501.71   17.43
  -5   4  -1  621.47   84.30
  -6   4   1  285.37   12.27
  -6   4   1  288.36   12.32
   6   4  -1  275.37   20.11
  -6   4   1  307.02   60.37
   6  -4   1  252.27   13.20
   6   4  -1  284.70    8.56
   6  -4   1  312.75   61.71
   6  -4   1  269.70   13.25
   6  -4   1  293.26   12.94
  -6   4   1  313.83   51.45
  -6   4   1  300.06   56.66
  -6   4   1  268.25   13.30
   6   4  -1  278.87    8.56
  -6   4   1  313.68   62.38
   6  -4   1  255.78   11.86
   6  -4   1  225.98   52.69
   6  -4   1  416.22   85.33
   6   4  -1  280.37   21.34
   6   4  -1  254.49   14.33
  -6   4   1  261.19   12.43
  -6  -4  -1  296.15    7.53
  -6  -4  -1  353.32   53.05
   6  -4   1  375.91   64.34
   6   4  -1  290.17   16.96
   6   4  -1  293.62   17.58
  -6   4   1  273.31   13.56
   6  -4   1  311.15   52.54
  -6   4   1  253.71   54.03
   6  -4   1  260.21   53.05
   6   4  -1  305.12   20.62
  -6   4   1  276.19   11.39
   6   4   1  310.43   16.70
  -6  -4   1  281.25    7.42
   6  -4  -1  322.03   63.83
   6   4   1  286.71    8.04
   6   4   1  354.05   50.22
  -6   4  -1  295.53   13.04
   6   4   1  271.45   20.37
  -6   4  -1  275.52   13.61
   6  -4  -1  347.81   60.68
  -6   4  -1  270.63   58.47
   6  -4  -1  340.38   71.97
   6  -4  -1  273.46   12.17
   6   4   1  289.55    8.35
  -6  -4   1  276.40    7.42
  -6   4  -1  310.89   57.64
   6  -4  -1  269.44   12.63
  -6   4  -1  279.03   12.06
  -6  -4   1  293.00   23.25
  -6  -4   1  304.45   51.09
   6  -4  -1  279.85   13.77
  -6  -4   1  275.11    7.79
  -6  -4   1  277.74    7.63
  -6  -4   1  298.00    7.99
   6   4   1  279.24   16.09
   6  -4  -1  289.03   58.41
  -6   4  -1  286.76   12.48
  -6   4  -1  345.28   64.81
   6  -4  -1  266.60   11.96
  -6  -4   1  289.91   16.14
   7  -4   1  217.06   50.06
  -7   4   1  229.53   59.14
   7  -4   1  276.35   63.47
   7   4  -1  247.79    8.20
  -7  -4  -1  240.52    6.81
  -7  -4  -1  236.29    6.50
   7   4  -1  251.08   22.12
   7  -4   1  232.06   11.39
  -7  -4  -1  238.61    7.99
   7  -4   1  208.19   55.53
   7   4  -1  257.48   24.08
  -7  -4  -1  225.51   13.82
   7   4  -1  226.39   19.49
   7   4  -1  233.50    7.06
   7   4  -1  235.98    7.99
  -7   4   1  231.39   10.67
   7   4  -1  296.76   24.49
   7   4  -1  275.32   19.75
  -7   4   1  243.40   12.94
  -7  -4  -1  223.97   21.04
   7  -4   1  172.46   42.84
   7   4  -1  215.61   19.23
  -7   4   1  232.37   13.04
  -7  -4  -1  221.23   15.67
   7  -4   1  411.27   74.55
   7  -4   1  287.85   58.16
   7  -4   1  233.86   11.91
  -7   4   1  252.01   53.47
  -7   4   1  271.81   56.04
   7  -4   1  235.93   12.94
  -7   4   1  249.49   12.27
  -7  -4  -1  233.66    6.39
  -7  -4  -1  233.92    6.75
   7   4  -1  256.76   16.09
  -7  -4  -1  213.50   41.09
   7   4   1  290.22   25.26
  -7  -4   1  292.38   27.38
  -7  -4   1  246.08    7.11
   7  -4  -1  212.11   11.03
   7   4   1  248.40   23.20
  -7   4  -1  255.57   60.89
  -7  -4   1  238.66    7.37
   7   4   1  295.01   16.40
   7   4   1  233.71   19.75
   7  -4  -1  288.46   60.79
  -7   4  -1  248.09   13.25
   7  -4  -1  269.80   52.49
   7  -4  -1  253.35   12.22
   7  -4  -1  274.80   90.17
  -7   4  -1  288.00   63.26
  -7   4  -1  285.27   65.84
  -7   4  -1  235.77   12.22
   7  -4  -1  249.38   13.20
  -7  -4   1  268.05   47.74
   7  -4  -1  258.35   58.41
  -7  -4   1  229.07    6.70
   7   4   1  237.42   16.96
   7  -4  -1  226.85   55.42
  -7   4  -1  241.96   52.79
  -7  -4   1  235.62    7.48
  -7  -4   1  234.79    7.01
   7  -4  -1  327.60   68.83
   7   4   1  231.49    7.42
   7  -4  -1  237.99   11.50
  -7   4  -1  205.35   12.06
  -7   4  -1  255.42   13.20
   7   4   1  225.87    7.79
   7   4   1  237.78    7.32
  -7  -4   1  289.75   22.53
   8  -4   1    6.44    3.92
  -8  -4  -1    3.09    1.34
   8  -4   1   10.93   16.09
   8   4  -1   -2.58    6.08
  -8   4   1   -3.09    2.63
  -8   4   1   17.43   21.09
   8  -4   1    6.91   20.78
   8   4  -1    6.50    9.59
   8   4  -1    2.01    6.03
  -8  -4  -1    5.21    1.50
   8   4  -1    4.23    8.40
   8   4  -1    6.96    2.11
  -8  -4  -1   -9.28    3.76
   8   4  -1  -10.83    5.72
  -8   4   1    1.13   16.91
  -8  -4  -1    4.49    1.24
  -8   4   1    0.57    3.76
  -8  -4  -1    2.53    1.80
  -8   4   1    9.44   23.25
   8  -4   1   -2.06   15.57
   8  -4   1   25.73   22.89
  -8  -4  -1    4.38    8.20
   8   4  -1    5.00    1.96
  -8  -4  -1   -1.03    5.31
  -8  -4  -1    9.02   15.26
   8  -4   1    1.08   12.99
   8   4  -1   -7.73    5.62
   8  -4   1    4.69   13.87
   8  -4   1   12.06   16.55
   8  -4   1    4.18    3.66
  -8   4   1    3.92    4.74
   8   4  -1   -1.03    6.96
  -8  -4   1    2.84    1.65
  -8  -4   1    1.55    1.24
  -8  -4   1   20.98   17.48
   8  -4  -1   -9.28   16.03
   8   4   1    2.84    5.98
  -8   4  -1    4.18    4.07
  -8  -4   1   13.71    7.22
   8  -4  -1    6.34   17.74
  -8  -4   1    2.53    1.65
   8   4   1    5.31    1.91
   8   4   1    6.39    6.96
   8   4   1   -3.09    7.11
   8   4   1   -2.58    6.24
  -8  -4   1   -4.12    6.91
   8  -4  -1    2.22    3.40
   8  -4  -1    0.98   16.14
  -8   4  -1   23.15   23.66
  -8   4  -1   -5.16   16.03
   8   4   1   -4.12    7.42
  -8   4  -1   -4.64   10.98
   8  -4  -1    5.98    4.12
   8   4   1    4.18    1.70
  -8   4  -1   -1.03    3.04
  -8   4  -1    4.18   15.98
   8  -4  -1   -9.28    7.53
   8   4   1   10.52    7.94
   8  -4  -1   11.86   19.95
  -8  -4   1    3.51    1.19
   8  -4  -1   46.87   25.93
   8   4   1    4.33    1.70
   8  -4  -1    3.92    3.61
  -8   4  -1    6.34    4.23
   9   4  -1   40.47   15.16
  -9   4   1   22.07    5.88
  -9  -4  -1   28.00    3.40
  -9  -4  -1   20.83   13.25
   9  -4   1   56.40   25.01
   9  -4   1   43.10   26.91
  -9   4   1   20.73    5.16
   9  -4   1   -0.52   13.82
  -9  -4  -1   24.54    2.27
  -9   4   1   36.09   22.53
   9  -4   1   34.44   27.63
   9   4  -1   26.35   12.94
   9  -4   1   35.68    5.83
  -9   4   1   43.98   25.78
   9   4  -1   22.43    3.09
  -9  -4  -1   28.67    2.94
  -9   4   1   20.21   25.52
  -9  -4  -1   17.74   16.86
   9  -4   1   13.77   18.41
   9   4  -1   21.29    3.15
  -9  -4  -1   50.01   17.12
  -9  -4  -1   10.41    8.61
   9   4  -1   16.45   13.25
   9  -4   1   -3.61   14.44
  -9   4   1   22.94    5.67
   9   4  -1   14.95   11.86
   9  -4   1   51.97   33.41
   9  -4   1   25.98    5.72
   9   4  -1   23.15   15.31
  -9  -4   1   18.97    2.78
  -9  -4   1   15.11   13.25
  -9  -4   1   23.10    2.32
  -9   4  -1   27.22    5.67
   9   4   1   21.04    2.68
   9  -4  -1   17.53   27.48
   9   4   1   21.45    2.94
  -9  -4   1   26.91   10.52
   9   4   1   25.01   14.59
  -9   4  -1   30.37   27.27
   9  -4  -1   21.14    5.05
   9  -4  -1   20.57    5.57
   9  -4  -1   25.98    5.41
   9  -4  -1   43.72   31.55
   9   4   1   27.58   14.13
   9   4   1   24.54    3.15
  -9  -4   1   24.28    2.27
   9   4   1   12.48   11.14
  -9  -4   1    4.07   15.16
   9   4   1   31.97   11.65
   9  -4  -1   25.78   25.11
   9  -4  -1   23.77   18.25
  -9   4  -1   -4.12   13.56
  -9   4  -1   41.56   23.77
   9   4   1   26.66   10.98
  -9   4  -1   15.47    4.69
   9   4   1   33.77   13.15
  -9   4  -1   -3.09   12.73
  -9  -4   1   20.67    2.78
  -9   4  -1   25.06    5.72
   9  -4  -1    4.49   22.69
   9  -4  -1    0.62   12.37
  10   4  -1   44.44   17.94
  10  -4   1   51.56    6.75
 -10  -4  -1   46.14   17.68
 -10   4   1   58.47   35.11
  10   4  -1   80.17   24.49
  10  -4   1   43.82   32.12
  10  -4   1   30.88   26.86
  10  -4   1   76.25   32.48
  10  -4   1   71.25   31.71
  10   4  -1   77.13   20.16
 -10   4   1   45.89    6.91
 -10   4   1   37.53   31.45
  10   4  -1   42.33   14.85
 -10  -4  -1   52.69    3.30
 -10  -4  -1   56.30    4.64
 -10  -4  -1   46.66    3.92
 -10   4   1   47.33    7.11
  10   4  -1   54.24    4.28
 -10   4   1  108.27   42.23
  10   4  -1   32.84   16.19
  10  -4   1  102.91   39.49
  10   4  -1   43.00    4.49
  10  -4   1   50.89    7.94
  10   4  -1   58.00   22.07
 -10  -4  -1   56.09    3.82
 -10  -4  -1   34.29   22.63
  10  -4   1   57.59   36.86
 -10  -4  -1   45.68   15.21
  10  -4   1   43.26   29.95
 -10  -4  -1   45.27   17.37
 -10   4   1   51.97    7.58
 -10   4  -1   50.89   35.42
 -10  -4   1   50.17    4.18
 -10  -4   1   52.18    4.02
  10  -4  -1   29.95   26.19
  10   4   1   71.30   22.12
 -10   4  -1   54.96    7.58
  10   4   1  102.08   24.59
 -10  -4   1   43.88   24.03
 -10   4  -1   54.44    7.11
  10  -4  -1   40.42   29.75
 -10  -4   1   38.20   18.97
  10   4   1   45.83    3.76
  10   4   1   87.75   21.65
  10   4   1   40.89   14.28
  10  -4  -1   79.55   36.09
  10  -4  -1   57.28   33.46
  10   4   1   51.71    4.18
 -10  -4   1   53.93    3.40
 -10   4  -1   46.20    7.27
  10  -4  -1   50.22    6.75
  10   4   1   83.57   20.37
  10  -4  -1   34.13    6.91
  10  -4  -1   57.44   32.27
  10   4   1   46.04    4.12
  10  -4  -1   57.33   32.89
  10  -4  -1   49.50    6.60
  10   4   1   43.72   19.44
 -10   4  -1   41.40   33.67
 -10  -4   1   54.08   15.11
 -10   4  -1   34.08   31.04
  11   4  -1    1.34    2.06
 -11  -4  -1    7.53    1.86
  11   4  -1    2.94    2.22
 -11  -4  -1    6.65    2.17
  11  -4   1   -3.09    3.40
 -11   4   1   -2.06    3.66
 -11   4   1   -4.12    3.92
 -11  -4  -1    5.57    2.58
 -11   4   1   -2.58    2.99
  11  -4   1   -3.61    2.89
  11   4   1    4.54    2.27
  11  -4  -1   -0.52    3.51
 -11   4  -1    5.67    4.59
 -11  -4   1    0.10    2.01
 -11  -4   1    0.15    2.06
 -11  -4   1   -1.03    1.34
 -11   4  -1    4.18    4.54
  11  -4  -1   -1.03    3.87
 -11   4  -1   -0.52    3.30
  11  -4  -1    4.28    3.97
 -12   4   1    8.71    4.64
  12   4  -1    7.27    3.15
  12   4  -1    2.22    2.37
 -12  -4  -1    4.69    1.86
 -12  -4  -1    0.00    2.37
  12  -4   1    6.29    4.38
 -12  -4  -1    0.67    2.17
 -12  -4  -1    1.96    2.11
  12  -4   1    2.17    3.56
 -12   4   1    4.90    5.31
 -12  -4   1    6.14    2.58
  12  -4  -1    1.75    3.92
  12  -4  -1    7.22    5.52
 -12   4  -1   -3.09    3.71
 -12  -4   1    3.25    2.58
 -12  -4   1   13.35    2.68
  12  -4  -1   10.52    4.28
 -12  -4   1    3.66    3.09
 -12   4  -1    2.27    4.28
  12   4   1   -2.58    1.75
 -13   4   1   18.46    6.03
  13   4  -1   25.31    4.18
  13  -4   1   26.86    6.08
 -13   4   1   21.14    5.98
  13   4  -1   17.53    3.71
 -13  -4  -1   21.24    3.45
  13  -4   1   18.25    6.60
 -13   4   1   12.17    5.26
 -13   4  -1   10.52    5.21
 -13  -4   1   19.13    3.66
 -13   4  -1   35.37   10.16
  13  -4  -1   21.09    5.67
 -13   4  -1   27.38    6.60
  13   4   1   25.83    4.18
 -13  -4   1   17.94    4.23
 -13  -4   1   18.41    2.94
 -14  -4  -1   18.72    3.09
  14  -4   1   23.10    6.81
 -14  -4  -1   21.71    3.82
  14   4  -1   22.84    4.18
 -14   4   1   15.62    5.88
 -14  -4  -1   31.45    4.95
  14   4  -1   19.49    4.23
 -14   4   1    9.28    5.83
 -14  -4   1   18.77    4.54
 -14  -4   1   25.16    4.18
  14   4   1   26.71    4.43
 -14   4  -1   12.12    5.62
 -14   4  -1   26.50    6.39
 -14  -4   1   27.53    3.51
  14  -4  -1   12.17    6.34
 -15   4   1   37.74    7.89
 -15   4   1   45.42    8.09
 -15  -4  -1   42.59    5.72
  15   4  -1   39.70    5.88
 -15  -4  -1   41.76    4.49
  15   4  -1   34.60    5.05
 -15   4   1   35.83    8.35
 -15  -4  -1   45.63    5.05
  15  -4   1   28.77    6.81
  15  -4  -1   36.66    7.99
  15  -4  -1   34.08    6.60
 -15  -4   1   37.69    4.95
 -15  -4   1   41.19    5.26
 -15   4  -1   35.42    7.37
 -15   4  -1   34.49    7.27
  15   4   1   36.50    5.26
 -15  -4   1   35.11    5.83
 -15   4  -1   40.11    7.79
  16  -4   1  153.69   14.95
 -16   4   1  156.22   14.28
 -16   4   1  143.28   12.68
  16  -4   1  160.60   11.91
 -16   4   1  118.07   13.56
  16   4  -1  126.57    9.13
 -16  -4  -1  143.07    9.38
 -16  -4  -1  129.41    8.20
  16  -4  -1  114.20   14.08
 -16   4  -1  113.79   13.66
 -16   4  -1  134.05   12.32
 -16   4  -1  154.57   13.04
  16   4   1  123.48    8.56
 -16  -4   1  138.74    9.85
 -16  -4   1  138.79    8.71
  16  -4  -1  134.26   10.98
 -17   4   1   75.43   11.19
 -17   4   1   90.17   12.43
 -17   4   1   73.01   11.65
  17  -4   1   97.91   10.47
 -17  -4  -1   86.36    8.51
  17  -4   1   92.34   12.27
  17   4  -1  107.24    8.40
  17  -4  -1  101.21   10.67
  17  -4  -1   89.40   12.12
  17   4   1   88.83    7.68
 -17   4  -1   79.40   11.50
 -17   4  -1   85.64   11.70
 -17  -4   1   87.29    9.13
 -17  -4   1   89.97    8.30
 -17   4  -1   91.57   11.50
 -18  -4  -1   28.20    5.26
 -18   4   1   36.04    8.71
 -18   4   1   35.47    8.66
  18  -4   1   25.47    7.63
  18  -4   1   29.59    7.22
 -18   4   1   27.22    7.42
 -18  -4  -1   32.89    6.03
  18   4  -1   46.66    6.50
 -18   4  -1   36.97    8.92
 -18   4  -1   32.89    8.46
 -18  -4   1   37.95    5.83
 -18  -4   1   33.15    6.50
 -18   4  -1   50.53    9.02
  18  -4  -1   36.45    8.71
  18   4   1   24.49    8.25
  18  -4  -1   38.77    7.53
 -19  -4  -1    5.21    3.97
 -19   4   1   -3.61    4.43
 -19   4   1    4.64    6.70
  19  -4   1    6.34    5.26
 -19   4   1    2.17    6.08
  19  -4   1    0.00    5.57
 -19  -4  -1    0.00    3.87
  19  -4  -1    2.53    5.21
 -19   4  -1    1.80    5.93
  19  -4  -1   -6.19    4.49
  19   4   1   -1.03    3.66
 -19   4  -1    9.33    6.08
 -19  -4   1    0.05    3.66
 -19   4  -1   -4.12    4.74
 -19  -4   1   -4.12    3.82
 -20   4   1   20.06    7.89
 -20  -4  -1   28.87    5.41
  20  -4   1   24.85    8.40
 -20  -4  -1   28.87    6.03
  20  -4   1   14.69    6.03
  20   4  -1   29.39    6.39
 -20  -4   1   28.82    5.57
  20   4   1   11.55    5.41
 -20  -4   1   40.11    7.06
 -20   4  -1   17.37    8.09
 -20   4  -1   27.38   12.84
  20  -4  -1   27.12    7.22
  20  -4  -1   11.76    7.11
 -21  -4  -1    3.56    3.92
  21  -4   1    1.50    5.26
  21  -4   1   -3.61    4.90
 -21  -4  -1    0.88    4.02
 -21   4   1    6.19    6.55
 -21   4   1   -2.06    6.34
 -21  -4   1    2.94    4.12
 -21  -4   1    8.35    4.90
 -21   4  -1    0.77    6.65
 -21   4  -1    4.74    6.55
  21  -4  -1   -1.55    5.77
  21  -4  -1    5.57    5.47
  22  -4   1   11.45    6.14
 -22  -4  -1    5.88    4.90
 -22   4   1   -1.55    5.93
 -22  -4  -1    8.66    4.54
  22  -4   1    2.63    6.34
 -22   4   1    3.76    6.50
  22  -4  -1    7.01    7.58
 -22   4  -1    8.20    7.01
 -22   4  -1   15.88    7.53
  22  -4  -1    6.91    5.72
 -22  -4   1    5.93    4.43
 -23   4   1   -3.09    5.62
  23  -4   1    0.36    4.90
 -23   4   1    4.33    6.91
 -23  -4  -1   -1.03    4.02
 -23  -4   1    8.20    4.95
 -23   4  -1    0.00    6.60
 -23   4  -1    0.72    6.96
  23  -4  -1    4.79    5.72
 -23  -4   1    1.34    4.59
 -24  -4  -1   10.00    4.28
 -24   4   1   15.31    7.99
  24  -4   1    9.13    5.67
 -24  -4  -1   -1.55    4.12
 -24   4   1   -3.09    6.75
  24  -4  -1    6.96    5.67
 -24  -4   1    3.76    5.05
 -24  -4   1   13.56    5.36
 -24   4  -1    8.92    7.17
 -24   4  -1    7.37    6.96
 -25   4   1    5.98    7.27
 -25  -4  -1    5.52    4.49
 -25   4   1   -2.58    6.29
 -25   4  -1    2.78    7.22
 -25  -4   1    1.44    5.26
 -25  -4   1    4.12    4.54
  25  -4  -1    6.70    8.71
 -25   4  -1    2.17    7.32
 -26  -4  -1    4.90    4.64
  26  -4   1    5.05    5.16
 -26   4   1    2.89    7.32
 -26   4  -1   -0.52    7.06
 -26  -4   1    6.24    4.59
  26  -4  -1    0.00    5.05
  27  -4   1    0.52    4.79
 -27   4   1   11.70    8.61
 -27   4   1   -1.03    7.63
 -27  -4  -1    0.36    3.97
  27  -4  -1   -2.06    4.74
 -27   4  -1    2.58    7.42
 -27  -4   1    2.89    4.69
 -27   4  -1   -3.09    7.22
   0   5  -1    2.73    2.17
   0   5  -1    1.91    2.27
   0  -5  -1    0.82    2.01
   0  -5  -1   -2.58    1.80
   0   5   1   16.03   14.49
   0   5  -1   -2.06    3.25
   0  -5   1   -2.06    3.92
   0   5  -1   -3.61   10.72
   0   5   1    0.05    0.77
   0   5  -1   -2.06   10.57
   0   5   1    7.63   13.61
   0  -5  -1   -0.52    0.93
   0  -5  -1  -12.37    9.38
   0   5   1   -3.09    8.56
   0  -5  -1   -4.64    3.61
   0  -5  -1    2.78   11.34
   0   5   1   -2.58    3.35
   0   5  -1   -6.70    9.54
   0   5  -1    0.82    0.62
   0   5  -1   -1.55    2.17
   0  -5  -1   -2.58    9.33
   0  -5  -1   -6.19    7.68
   0  -5   1    6.65   10.72
   0  -5  -1   -4.12    9.02
   0  -5   1    4.02   12.84
   0   5  -1    2.73   10.72
   0  -5  -1    0.00    2.27
   0  -5   1    0.77    2.06
   0   5   1    1.55    9.28
   0  -5   1   -1.55   11.19
   0  -5   1   -0.52    2.22
   0   5   1    0.88    2.01
   0  -5   1    2.27    2.17
   0  -5   1    1.03    2.42
   0  -5   1   -2.06    8.82
   0  -5   1   -2.58    9.69
   0   5   1   -1.55    2.22
   0   5   1    2.27    2.01
   0   5  -1   -3.09   10.11
   0  -5  -1   -7.22   10.21
   0  -5   1   -0.52    0.93
   0   5   1    0.00    2.11
   0  -5  -1   -3.09    2.11
   0  -5   1    5.62   10.11
   1  -5   1   90.17   29.95
   1   5  -1  109.10    3.87
  -1   5   1  131.27   13.71
  -1  -5  -1  128.43   25.01
  -1   5   1  165.50   38.51
   1   5  -1  154.16   34.03
  -1   5   1  109.87    6.96
   1   5  -1  106.36    5.77
   1  -5   1  106.57    6.14
   1  -5   1  124.87   18.30
  -1  -5  -1  115.49   24.13
  -1  -5  -1  109.61    6.03
   1   5  -1  143.59   29.65
  -1   5   1  152.61   37.02
  -1   5   1  151.68   32.95
  -1   5   1  139.00   33.05
  -1  -5  -1  103.17    5.72
   1   5  -1   86.26   23.46
  -1  -5  -1  115.28   24.85
   1  -5   1  165.71   39.85
  -1   5   1  112.34    3.61
   1   5  -1  107.86   22.38
   1  -5   1  194.47   42.02
   1   5  -1  112.70    5.52
  -1   5   1  104.09    6.70
   1   5  -1   94.30   25.01
  -1   5   1  109.71   29.65
   1  -5   1   96.10    6.75
   1   5  -1  101.62   14.80
   1  -5   1  115.18    6.44
  -1  -5  -1  109.82   25.21
  -1  -5  -1  107.91    5.88
  -1  -5  -1  119.61   31.19
  -1  -5  -1  100.85   12.58
   1  -5   1   97.50   29.49
   1   5  -1  111.11    5.41
  -1  -5  -1  143.54   27.43
   1  -5   1  190.92   36.04
   1  -5   1  136.42   28.56
  -1   5   1  108.01    6.19
   1  -5   1  106.57    6.91
   1  -5   1  104.09    4.23
  -1   5   1  107.60    6.34
   1   5   1  118.94   23.87
   1   5   1  107.60    5.57
   1   5   1  112.14    5.57
  -1   5  -1  132.97   13.25
   1   5   1  112.40    5.41
  -1   5  -1  112.29    3.56
  -1  -5   1  110.59    5.26
   1  -5  -1  168.90   36.71
  -1  -5   1  105.28    5.36
   1  -5  -1  100.90    6.86
  -1   5  -1  104.56    5.67
  -1   5  -1  100.69    6.65
  -1  -5   1  111.47   28.25
   1   5   1  109.15    5.31
  -1  -5   1  103.79   23.77
   1  -5  -1  107.86   27.58
   1  -5  -1   93.16   26.24
  -1   5  -1  136.58   33.56
  -1  -5   1  110.49   25.88
   1   5   1  135.85   31.76
  -1   5  -1  109.51    6.34
  -1  -5   1  100.85    5.88
   1   5   1  131.52   17.68
   1  -5  -1  107.91    6.34
   1   5   1  112.14    4.07
  -1  -5   1  106.31    5.77
   1   5   1  141.22   27.53
  -1   5  -1  132.45   31.50
   1  -5  -1  117.65    7.22
  -1   5  -1   93.78   26.76
  -1   5  -1  211.69   45.27
  -1   5  -1  137.45   35.16
  -1  -5   1  105.23   24.03
   1  -5  -1  108.17   18.30
   1  -5  -1  138.43   31.50
   1  -5  -1  108.37    4.38
   1   5   1  132.55   28.56
  -1  -5   1  102.50    7.84
  -1  -5   1  163.95   31.19
  -1   5  -1  114.72    6.75
  -1  -5   1  162.10   26.14
   1  -5  -1  103.63    6.03
   1  -5  -1  165.45   35.52
   2   5  -1   76.56   18.46
   2  -5   1   54.03   25.83
  -2   5   1  140.80   36.30
   2  -5   1   88.21    8.15
  -2   5   1   89.35    6.29
   2   5  -1  135.13   24.39
  -2   5   1   83.99    6.81
   2   5  -1   87.24    4.38
  -2  -5  -1  112.29   19.33
  -2  -5  -1  104.92   19.69
   2  -5   1   90.90    6.14
  -2  -5  -1  118.27   22.07
  -2   5   1   95.95   16.65
  -2  -5  -1   88.78   25.98
   2  -5   1   91.67   28.36
  -2  -5  -1   95.28    5.00
  -2   5   1   91.10    3.97
   2   5  -1  142.56   24.75
  -2   5   1   97.60    6.19
   2  -5   1   36.92   21.19
   2  -5   1   67.90   29.65
  -2  -5  -1   95.43    4.79
  -2   5   1   59.96   21.45
   2  -5   1   90.38    6.19
  -2   5   1   96.41   28.87
  -2   5   1   99.97    7.84
   2   5  -1   92.96    4.74
   2  -5   1  108.63   28.10
  -2  -5  -1  117.29   22.99
   2  -5   1   89.35    6.60
  -2  -5  -1   91.93    3.51
  -2   5   1  119.36   32.22
   2  -5   1   87.03   26.50
  -2  -5  -1  124.00   24.85
  -2  -5   1   95.64   21.65
  -2  -5   1  113.89   21.65
   2  -5  -1  139.46   37.48
   2  -5  -1   92.18    6.19
  -2   5  -1   82.65    6.24
  -2  -5   1  132.24   16.09
  -2  -5   1   83.63   18.46
  -2  -5   1   91.51   17.68
  -2   5  -1   94.04   28.61
   2   5   1   99.40    4.54
  -2   5  -1   87.91   30.21
   2  -5  -1  143.38   25.42
  -2   5  -1   94.40    6.29
  -2  -5   1  104.56   26.76
  -2  -5   1   93.73   19.59
   2  -5  -1   89.66   28.51
   2  -5  -1  109.87   32.12
   2  -5  -1   91.36    6.08
   2   5   1   72.54   18.66
   2  -5  -1   88.16   27.17
  -2  -5   1   91.67    3.45
   2   5   1  100.69   29.34
  -2   5  -1   93.27    3.97
  -2  -5   1   89.35    4.64
  -2   5  -1   95.07   17.07
  -2   5  -1   71.25   25.88
   2   5   1   94.81   21.60
  -2   5  -1  113.68   28.15
  -2   5  -1   86.15    5.62
  -2  -5   1   90.90    4.07
  -2   5  -1   54.55   22.69
  -2  -5   1   96.88    4.95
   2   5   1   92.60    4.43
   2   5   1   99.04   19.49
   2  -5  -1  143.28   35.88
   2   5   1   80.89    4.38
   2   5   1   97.24    4.33
  -2  -5   1   85.59    4.33
   2  -5  -1   94.09    4.59
  -2   5  -1   82.96    5.72
  -2   5  -1   84.35    6.60
  -2  -5   1  114.77   22.69
  -3  -5  -1   35.52    7.01
  -3   5   1   18.72   14.95
  -3  -5  -1   22.63    2.32
  -3  -5  -1   19.75    9.59
  -3   5   1   31.60   23.15
  -3  -5  -1   24.34    2.22
  -3  -5  -1   39.70    9.59
  -3   5   1   12.22   11.14
  -3  -5  -1   28.46   10.78
   3   5  -1   23.72   10.83
   3   5  -1   38.93   20.31
  -3  -5  -1   22.99   10.52
   3   5  -1   63.57   14.75
  -3   5   1   24.64   21.96
  -3   5   1    2.73   13.35
  -3  -5  -1   17.43   18.20
   3   5  -1   24.85    2.11
  -3   5   1   14.85   16.40
   3   5  -1   26.81    2.47
   3  -5   1   61.66   26.66
  -3  -5  -1   24.85    2.63
  -3  -5  -1   14.33    7.89
   3  -5   1    3.56   15.42
   3  -5   1    1.60   11.55
   3  -5   1   22.12    4.28
  -3   5   1   28.92    4.64
   3  -5   1   28.15    4.49
   3  -5   1   17.43   18.87
  -3   5   1   26.81    2.78
   3  -5   1   15.52   20.26
   3  -5   1   69.55   25.01
  -3   5  -1   22.89   15.47
  -3  -5   1   15.26   16.29
   3  -5  -1   17.99   17.84
  -3   5  -1   22.79   19.80
  -3  -5   1   31.76    9.13
  -3  -5   1   22.53    2.58
  -3   5  -1   23.77   19.13
   3   5   1   20.00    1.91
  -3  -5   1   24.03    2.27
  -3   5  -1   43.93   26.45
  -3  -5   1   22.63    2.17
  -3   5  -1   20.00    3.92
  -3   5  -1   21.34   13.10
  -3  -5   1   25.37    2.53
   3  -5  -1   12.43    3.61
  -3   5  -1   19.08   19.85
   3  -5  -1   37.59   25.16
  -3   5  -1   28.31    4.18
   3   5   1   22.84    2.17
  -3  -5   1   30.26   10.88
   3  -5  -1   18.56    3.97
   3  -5  -1   26.81    3.30
   3  -5  -1   85.53   30.63
   3  -5  -1   17.22   17.84
  -3  -5   1   25.11    9.33
  -3  -5   1   32.38   11.55
  -3  -5   1   41.09   11.45
  -3  -5   1   29.59    9.85
  -3   5  -1   24.13    5.10
  -3  -5   1   26.40    7.99
   3   5   1   27.53   18.10
  -3   5  -1   25.57    2.84
   3  -5  -1   20.06   20.42
   3   5   1   34.80   11.24
   3   5   1   40.83   14.02
  -3   5  -1   29.34    6.55
   3   5   1   23.92    2.22
   4   5  -1   69.55   13.25
   4   5  -1   59.50    2.63
  -4   5   1   45.63   25.98
  -4  -5  -1   60.63    4.07
   4  -5   1   65.94    6.55
  -4  -5  -1   55.17    2.01
  -4   5   1   52.64    6.14
  -4   5   1   73.26   21.86
  -4   5   1   68.16    9.69
  -4   5   1   61.46    6.70
   4  -5   1   59.45    6.08
   4  -5   1   62.23    7.01
   4  -5   1   92.34   32.38
  -4   5   1   66.30   28.98
  -4   5   1   64.76    6.14
  -4  -5  -1   59.91    7.58
  -4   5   1   96.41   33.77
  -4   5   1   44.65    4.02
  -4  -5  -1   93.73   27.27
   4  -5   1   41.86   24.18
  -4  -5  -1   54.55   16.60
   4  -5   1   30.32   23.30
   4   5  -1   90.69   27.89
  -4   5   1   97.86   33.41
   4   5  -1   58.78    2.42
  -4  -5  -1   56.30    2.94
   4  -5   1  102.81   35.63
  -4  -5  -1   71.87   10.00
   4  -5   1   17.94   22.58
   4   5  -1   55.27    2.47
   4  -5   1   61.10    7.99
   4  -5   1   74.04   26.55
  -4   5   1   61.56    6.44
  -4   5  -1   59.55    6.14
  -4   5  -1   59.24    4.33
   4  -5  -1  116.83   34.13
  -4   5  -1   55.68   24.70
   4   5   1   82.13   24.39
  -4   5  -1   60.89   27.02
   4  -5  -1   48.72    6.75
  -4  -5   1   59.50    9.59
  -4  -5   1   58.47   11.08
   4  -5  -1   59.65    4.85
  -4  -5   1   54.08    7.22
   4  -5  -1   53.36    5.98
   4  -5  -1   54.81   27.74
  -4   5  -1   59.96    6.29
   4  -5  -1   63.78    6.44
  -4  -5   1   57.13    2.42
   4  -5  -1   61.51    6.14
   4  -5  -1   38.10   22.89
   4   5   1   63.83   13.71
  -4  -5   1   57.13    3.20
   4   5   1   69.04    9.80
  -4   5  -1   52.69   27.48
   4   5   1   58.26    2.27
  -4   5  -1   66.46   24.23
  -4  -5   1   77.28    8.76
  -4   5  -1   55.73    6.70
  -4  -5   1   69.04    8.61
  -4  -5   1   81.36   11.86
  -4   5  -1   57.28    5.77
  -4   5  -1   68.83   28.56
   4  -5  -1   73.47   27.22
   4   5   1   59.96    2.17
   4  -5  -1   30.47   25.11
  -4   5  -1   71.82   21.81
  -4  -5   1   32.69   19.33
   5  -5   1   93.22   33.25
  -5   5   1   75.69   29.70
  -5   5   1   50.99    6.55
  -5   5   1   44.08   27.12
   5  -5   1   22.38   20.88
  -5   5   1   62.13   26.96
   5  -5   1   41.61   25.01
   5   5  -1   37.89    2.06
   5   5  -1   71.10   23.92
   5  -5   1  101.83   35.47
  -5  -5  -1   40.52    1.96
  -5   5   1   44.65   26.96
  -5  -5  -1   41.71    6.70
   5  -5   1   56.76   32.33
  -5   5   1   12.01   15.11
  -5   5   1   41.04    5.10
  -5   5   1   38.77    6.03
   5   5  -1   38.20    8.76
   5  -5   1   33.41   25.47
   5  -5   1   36.04    5.05
  -5  -5  -1   51.30   21.45
   5  -5   1   41.09    6.24
   5  -5   1   48.05    6.29
  -5  -5  -1   16.65   14.75
  -5   5   1   49.80    5.88
  -5  -5  -1   38.56    3.97
  -5   5   1   29.90    5.26
  -5   5   1   43.26    4.38
   5   5  -1   38.36    1.80
   5  -5   1   41.09    5.41
   5  -5  -1   41.86   24.08
   5  -5  -1   68.73   32.69
  -5   5  -1   37.38   16.50
   5  -5  -1   76.72   31.40
  -5   5  -1   37.79    5.41
  -5   5  -1   18.51   24.13
   5   5   1   47.90    9.33
   5  -5  -1   36.86    5.36
  -5   5  -1   42.02    5.41
  -5   5  -1   18.05   20.93
  -5  -5   1   36.76   18.66
   5   5   1   23.30   18.10
  -5  -5   1   40.42    2.37
  -5   5  -1   31.71   26.04
   5  -5  -1   48.72   26.50
  -5   5  -1   39.80    5.93
  -5   5  -1   43.36    4.43
   5  -5  -1   44.34    5.77
   5  -5  -1   33.20   24.59
  -5   5  -1   73.52   31.76
   5   5   1   40.89    1.60
  -5   5  -1   46.20    5.57
   5  -5  -1   36.71    5.57
   5  -5  -1   32.95    5.21
  -5  -5   1   51.14    7.79
  -5  -5   1   50.78   10.36
  -5   5  -1   57.59    8.25
  -6   5   1  179.32   49.44
   6   5  -1   97.70   29.13
   6   5  -1  128.33   15.00
   6  -5   1  120.90   46.35
   6  -5   1  105.80    7.84
   6   5  -1  115.28    4.28
   6   5  -1  145.24   11.76
  -6   5   1  112.34    8.61
  -6   5   1  117.14    9.23
   6  -5   1  140.03   40.52
  -6   5   1  126.68    9.44
  -6   5   1  119.61    6.91
  -6   5   1   89.66   34.80
  -6   5   1  126.37   31.55
   6  -5   1  114.05    8.30
   6  -5   1   90.79   37.28
   6   5  -1  119.15    8.35
   6  -5   1  106.88   34.96
   6  -5   1  118.07    9.33
  -6   5   1  106.72    7.84
   6   5  -1  138.74    9.74
  -6   5   1  152.61   41.76
   6  -5   1  127.81   37.43
   6  -5   1  154.72   45.27
  -6  -5  -1  154.21   11.08
  -6  -5   1  124.61   11.65
   6  -5  -1  127.86    8.30
   6  -5  -1   96.67   35.83
  -6  -5   1   99.71   32.48
  -6   5  -1  117.60    7.89
   6   5   1  109.35    3.56
  -6   5  -1  160.55   47.69
   6  -5  -1   65.68   30.52
  -6   5  -1  102.70   36.19
   6  -5  -1  123.69   42.64
  -6   5  -1  126.11    8.97
   6   5   1  139.77   34.29
   6   5   1  132.50   10.41
   6  -5  -1  112.60    8.30
  -6   5  -1  116.67    8.20
  -6   5  -1  114.05   39.18
  -6  -5   1  114.41    4.02
  -6   5  -1  128.33    9.07
   6  -5  -1  116.73    9.49
   6  -5  -1   92.44   33.98
   6  -5  -1  110.80    7.79
  -6   5  -1  118.12    9.18
  -6   5  -1  144.52   47.74
   6  -5  -1  198.39   51.71
   7   5  -1   54.19   10.47
  -7   5   1   72.28    8.35
   7  -5   1   63.26   33.56
   7  -5   1  133.12   44.80
  -7   5   1   10.41   20.26
  -7   5   1   61.30    5.52
  -7   5   1   66.46   31.60
   7  -5   1   55.06    7.48
   7   5  -1   66.82    7.84
   7  -5   1   52.38    6.34
   7   5  -1   51.56    1.96
  -7  -5  -1   52.90   23.61
  -7   5   1   62.33    8.04
   7  -5   1   93.11   33.82
   7  -5   1   43.31   26.40
   7   5  -1   52.33    3.15
  -7   5   1   26.81   26.96
   7   5  -1   50.37    2.32
  -7  -5  -1   55.06    1.96
   7  -5   1  168.70   50.32
  -7   5   1   59.45    7.58
   7  -5   1   48.31   33.05
  -7   5   1   18.66   20.21
   7   5  -1   58.47   10.52
   7   5   1   59.45   10.52
   7   5   1   70.48    9.49
  -7  -5   1   51.35    2.37
  -7  -5   1   65.17   12.84
   7  -5  -1   51.82    7.06
  -7   5  -1   22.74   27.02
  -7  -5   1   50.99    1.80
  -7  -5   1   61.35    7.48
   7  -5  -1   57.54    6.96
   7  -5  -1    2.73   19.64
   7   5   1   50.11    2.32
  -7   5  -1   55.22    5.72
  -7  -5   1   45.01    7.84
  -7   5  -1  102.24   39.44
  -7  -5   1   49.03    2.01
   7  -5  -1   44.44   28.67
  -7  -5   1   55.63   23.46
  -7   5  -1   57.18    7.37
   7   5   1   32.64    9.18
   7  -5  -1   45.89   32.33
  -7   5  -1   54.81   31.24
   7  -5  -1   61.30   27.48
   7  -5  -1   42.28    5.93
  -7   5  -1   47.02    6.81
   7   5   1   31.66   20.57
   7  -5  -1   27.02   26.04
  -7   5  -1   55.84   35.57
   7  -5  -1   63.21   32.79
  -7   5  -1   71.97    8.20
  -8  -5  -1  107.65    3.56
   8  -5   1  125.75   40.06
   8   5  -1  113.37    4.90
   8  -5   1  141.11   41.71
  -8   5   1  100.38    9.38
  -8   5   1  185.97   55.32
  -8   5   1   99.14    8.92
  -8   5   1  152.66   45.32
   8  -5   1  107.81    9.69
   8   5  -1  110.75   14.08
   8  -5   1  176.38   48.57
   8  -5   1  134.05   44.39
  -8  -5  -1   99.71   31.60
  -8   5   1   97.91    9.18
   8   5  -1  157.35   18.61
   8  -5   1  137.45   43.88
   8  -5   1   96.31   40.01
  -8  -5  -1  114.87   10.67
   8   5  -1  154.88   11.55
  -8  -5  -1  107.65    3.51
   8   5  -1  114.82    4.49
   8   5  -1  101.67    3.71
   8  -5   1  226.65   61.87
  -8   5   1   86.67   36.04
   8   5  -1  153.69   20.31
  -8  -5  -1  116.93    4.64
  -8   5   1   95.33   35.06
  -8  -5  -1  117.86    3.56
   8  -5   1   96.52    8.40
  -8  -5   1  106.05    3.87
   8  -5  -1  168.90   49.96
  -8   5  -1  103.73   39.08
  -8   5  -1  157.46   51.09
   8  -5  -1  119.66   42.79
   8  -5  -1  113.01    8.46
   8  -5  -1   98.32    9.64
  -8  -5   1  139.15   19.13
   8   5   1  130.44   11.81
  -8   5  -1  133.38   47.54
   8   5   1  111.21    4.18
  -8   5  -1  101.00    9.44
   8  -5  -1  106.88   41.81
  -8  -5   1  114.46   18.92
  -8  -5   1   47.43   25.52
   8   5   1  141.42   19.64
  -8  -5   1  108.68    4.38
   8  -5  -1  116.37   46.56
  -8  -5   1  115.85    4.02
  -8   5  -1  132.40   10.41
   8  -5  -1  115.54   38.72
   8   5   1  104.82   17.22
  -8   5  -1  124.46    9.33
   8   5   1  115.44   13.15
   8  -5  -1   94.14   35.68
  -8   5  -1   50.84   31.81
   8  -5  -1  112.60    8.66
  -9   5   1    9.44   16.19
  -9   5   1   -1.03    3.04
  -9  -5  -1    2.99    6.03
  -9   5   1   -2.06    9.18
  -9   5   1    4.28    4.18
  -9  -5  -1   -1.03   13.92
   9   5  -1    4.02    6.34
   9   5  -1   -5.16    5.83
   9   5  -1   -2.06    5.31
   9   5  -1   -7.22    3.87
   9  -5   1   -6.70   14.18
   9  -5   1   -0.52   12.58
  -9  -5  -1    0.93    1.44
   9  -5   1   -6.19   12.79
  -9  -5  -1    0.82    1.24
   9  -5   1  -12.89    7.22
   9  -5   1    2.17   15.47
  -9   5   1   -3.09   12.01
   9  -5   1   -0.52    3.40
   9   5  -1    1.55    1.70
  -9   5   1    0.00    3.92
   9   5  -1    0.00    5.62
   9   5  -1   -2.06    3.76
   9  -5   1   -0.52   18.92
  -9  -5  -1   -0.52    0.77
   9  -5   1   -1.03    3.56
   9  -5   1  -15.98    7.27
   9   5  -1    0.00    6.39
  -9  -5  -1    0.00    5.83
  -9   5   1   -2.06   14.85
   9   5  -1   -1.55    1.24
   9   5   1   -2.58    3.20
  -9  -5   1    0.98    0.98
   9   5   1    4.02    6.91
   9  -5  -1   20.42   21.60
  -9  -5   1   -1.03    1.39
  -9  -5   1    0.88    1.13
   9  -5  -1  -10.83    7.48
  -9   5  -1   14.02   22.99
  -9  -5   1    1.75    7.32
  -9   5  -1  -13.40    7.58
  -9   5  -1   -2.06    3.51
  -9   5  -1   -1.03    3.45
   9  -5  -1   -3.61    3.30
   9  -5  -1   -2.06   16.65
   9  -5  -1    1.19   14.75
   9   5   1    0.82    4.12
   9   5   1    0.00    1.39
   9  -5  -1    3.35    3.97
   9  -5  -1    5.93    4.28
   9   5   1    0.00    1.75
  -9  -5   1   -0.52    0.77
   9   5   1   13.56    9.44
   9   5   1    2.22    4.69
  -9   5  -1   -4.12   12.58
  -9  -5   1  -10.31    8.46
   9  -5  -1   -9.28    9.54
  -9   5  -1    1.60   14.69
   9   5   1    1.70    6.24
  -9   5  -1   -0.52    3.30
   9  -5  -1   -6.70    9.07
 -10  -5  -1   13.56    1.55
  10  -5   1   15.73    5.62
  10  -5   1    9.64   21.34
  10  -5   1   12.84   21.91
  10   5  -1   11.60   10.93
  10  -5   1   29.28   30.52
 -10   5   1    4.02    4.28
  10  -5   1   19.23   30.73
  10  -5   1   20.47    5.05
  10   5  -1   11.08    8.92
  10   5  -1   14.95    2.53
 -10   5   1   -7.73   15.52
  10   5  -1   19.90   10.05
 -10   5   1   11.03    4.79
  10  -5   1   -2.58   15.16
  10   5  -1   16.19    7.58
 -10   5   1   12.06    5.00
  10  -5   1   -1.55   16.29
 -10  -5  -1   -1.03    7.11
 -10   5   1    1.19   15.83
 -10  -5  -1   12.84    1.19
 -10   5   1   20.00   20.62
 -10  -5  -1   22.32   12.48
 -10  -5  -1    8.09   16.45
  10  -5   1    5.21   21.86
 -10  -5  -1   11.86    2.42
 -10  -5  -1   22.89    7.42
  10   5  -1   10.00    9.02
  10   5  -1   11.50    2.32
  10   5  -1    0.72    8.20
  10   5  -1   10.57    8.09
 -10  -5  -1   14.85    1.50
 -10  -5  -1   13.04    2.22
  10  -5  -1   15.36    5.52
  10   5   1   10.72    6.96
 -10   5  -1   11.14   23.66
 -10  -5   1   14.18    1.44
 -10   5  -1   17.48    5.26
  10   5   1   22.89   12.27
  10  -5  -1   23.10   21.65
 -10   5  -1    6.44   20.06
  10   5   1    3.92    7.58
 -10  -5   1   13.35    1.70
  10  -5  -1   51.09   33.98
 -10   5  -1   19.85   29.23
  10  -5  -1    2.99   24.85
  10  -5  -1   61.20   42.53
 -10  -5   1    9.59   10.57
 -10  -5   1   16.70    2.01
 -10   5  -1   11.24   20.42
 -10  -5   1   -9.28    8.40
  10  -5  -1   30.37   26.40
 -10  -5   1    7.01    2.17
  10   5   1   16.40   11.76
  10  -5  -1   12.01   23.97
 -10   5  -1   19.23    5.47
  10   5   1   16.70    8.04
  10  -5  -1   11.29    4.74
  10   5   1    9.69    2.17
 -10   5  -1   15.47    5.47
 -11   5   1   20.73    5.72
 -11   5   1   29.23    6.50
 -11  -5  -1   23.51    2.17
  11  -5   1   27.89    6.19
 -11  -5  -1   26.96    3.35
  11  -5   1   32.48    6.60
  11   5  -1   26.14    3.40
 -11  -5  -1   25.68    1.96
 -11  -5  -1   26.86    2.42
  11   5  -1   23.82    3.20
 -11   5   1   22.43    6.08
 -11  -5  -1   17.48    2.78
 -11   5  -1   13.71    5.16
 -11   5  -1   27.48    6.34
 -11  -5   1   22.48    2.27
 -11  -5   1   26.40    2.17
  11  -5  -1   30.88    6.24
  11   5   1   24.49    3.82
  11  -5  -1   31.19    7.42
 -11  -5   1   19.13    3.04
 -11   5  -1   35.57    6.39
 -11  -5   1   28.20    2.84
  12  -5   1   78.63   10.57
 -12   5   1   67.54    9.90
 -12  -5  -1   64.40    3.45
 -12  -5  -1   61.30    3.66
  12  -5   1   69.09    8.25
 -12   5   1   56.30    8.51
 -12  -5  -1   54.55    4.79
  12   5  -1   55.06    7.73
 -12  -5  -1   55.22    4.64
 -12   5   1   57.64    9.54
  12   5  -1   71.30    5.00
 -12  -5   1   53.41    3.51
  12  -5  -1   73.83    8.76
 -12  -5   1   60.01    5.93
 -12  -5   1   57.90    3.25
  12  -5  -1   66.97    9.90
 -12  -5   1   51.09    5.05
 -12   5  -1   64.34    9.44
 -12  -5   1   59.81    4.23
 -12   5  -1   68.57    9.07
 -12   5  -1   66.41    9.18
  12   5   1   59.14    4.49
 -13  -5  -1  149.47    7.63
 -13   5   1  139.88   11.96
 -13  -5  -1  148.49    6.19
  13   5  -1  138.12    7.32
 -13  -5  -1  142.81    5.83
 -13   5   1  117.76   11.55
 -13  -5  -1  122.35    7.22
  13  -5   1  131.57   12.32
  13   5   1  130.23    6.91
 -13  -5   1  117.91    7.37
  13  -5  -1  134.00   12.58
 -13  -5   1  131.32    8.04
 -13   5  -1  147.56   12.43
 -13  -5   1  129.98    5.47
 -13   5  -1  129.72   11.50
 -13  -5   1  149.21    6.70
 -13  -5   1  129.77    5.83
 -14   5   1  177.25   13.30
 -14  -5  -1  164.57    8.71
  14   5  -1  163.08    9.18
 -14  -5  -1  164.06    6.91
 -14   5   1  160.34   13.51
  14  -5   1  177.05   12.22
  14  -5   1  186.33   14.49
 -14   5   1  189.27   14.23
  14   5  -1  175.66    8.51
 -14  -5  -1  170.14    7.27
 -14  -5   1  162.77    6.60
  14  -5  -1  180.30   14.23
 -14   5  -1  186.53   14.28
 -14  -5   1  168.49    9.54
 -14  -5   1  161.07    6.91
 -14   5  -1  188.60   13.51
[truncated: 8,726,792 more chars]
