# Supplementary material for: Isolation of a Square Pyramidal Bis(amidophenolate)‐Supported As(III)‐Cation: Coordination‐Induced Electromerism at As
Source: Angew Chem Int Ed Engl. 2025 Apr 4;64(23):e202501439. doi: 10.1002/anie.202501439 (PMC12124349; doi:10.1002/anie.202501439)
Supplement: Supplementary file 2 — Supporting Information [file ANIE-64-e202501439-s001.zip › 8.cif]

data_mo_2418_cg_0m
_audit_contact_author_name        'Golz, C.'
_audit_contact_author_phone       '+49(551) 39-21750'
_audit_contact_author_email       cgolz@gwdg.de
_audit_contact_author_address
;Georg-August-Universit\"at G\"ottingen
Institut f\"ur Organische und Biomolekulare Chemie
Tammannstra\&se 2
D-37077 G\"ottingen
Germany
;

loop_
_audit_author_name
_audit_author_email
_audit_author_address
'Karnbrock, S.B.' skarnbr@uni-goettingen.de
;
Georg-August-Universitaet Goettingen
Institut fuer Organische und Biomolekulare Chemie 
Tammannstrasse 2
Goettingen
D-37077
Germany
;
'Golz, C.'      'cgolz@gwdg.de '
;
Georg-August-Universitaet Goettingen
Institut fuer Organische und Biomolekulare Chemie 
Tammannstrasse 2
Goettingen
D-37077
Germany
;
'Alcarazo, P.'  'malcara@gwdg.de '
;
Georg-August-Universitaet Goettingen
Institut fuer Organische und Biomolekulare Chemie 
Tammannstrasse 2
Goettingen
D-37077
Germany
;

_audit_creation_method
;FinalCif V139 by Daniel Kratzert, Freiburg 2024, 
https://dkratzert.de/finalcif.html
;
_audit_creation_date              2024-09-04
_publ_contact_author_id_orcid     ?
_diffrn_source_power              0.05
_publ_section_references
;
D. Kratzert, I. Krossing, (2018), J. Appl. Cryst. 51, 928-934.

Dolomanov, O.V., Bourhis, L.J., Gildea, R.J, Howard, J.A.K. & Puschmann, H.
 (2009), J. Appl. Cryst. 42, 339-341.

Kratzert, D., Holstein, J.J. & Krossing, I. (2015). J. Appl. Cryst. 48, 933-938.

Sheldrick, G.M. (2008). Acta Cryst. A64, 112-122.

Sheldrick, G.M. (2015). Acta Cryst. A71, 3-8.
;
_exptl_crystal_colour_primary     yellow
_olex2_refinement_description
;
1. Fixed Uiso
 At 1.2 times of:
  All C(H) groups, All C(H,H) groups
 At 1.5 times of:
  All C(H,H,H) groups
2. Restrained distances
 C51-C52
 1.51 with sigma of 0.02
 C56-C57
 1.51 with sigma of 0.02
 C57-C58
 1.52 with sigma of 0.02
 C58-C59
 1.46 with sigma of 0.02
 C59-C60
 1.59 with sigma of 0.02
 C52-C53
 1.52 with sigma of 0.02
 C53-C54
 1.46 with sigma of 0.02
 C54-C55
 1.59 with sigma of 0.02
 C56-C58 = C57-C59
 2.57 with sigma of 0.04
 C58-C60
 2.51 with sigma of 0.04
 C51-C53 = C52-C54
 2.57 with sigma of 0.04
 C53-C55
 2.51 with sigma of 0.04
 C50-Cl3 \\sim C50-Cl2 \\sim C50-Cl1
 with sigma of 0.02
 Cl3-Cl2 \\sim Cl2-Cl1 \\sim Cl1-Cl3
 with sigma of 0.04
3. Uiso/Uaniso restraints and constraints
Cl1 \\sim Cl2 \\sim Cl3 \\sim C50: within 2A with sigma of 0.04 and sigma for
terminal atoms of 0.08 within 2A
4. Rigid body (RIGU) restrains
 C56, C57, C58, C59, C60
 with sigma for 1-2 distances of 0.0003 and sigma for 1-3 distances of 0.0009
 C51, C52, C53, C54, C55
 with sigma for 1-2 distances of 0.001 and sigma for 1-3 distances of 0.002
 Cl1, Cl2, Cl3, C50
 with sigma for 1-2 distances of 0.001 and sigma for 1-3 distances of 0.002
5. Others
 1*[Sof(C51)+Sof(H51A)+Sof(H51B)+Sof(H51C)+Sof(C52)+Sof(H52A)+Sof(H52B)+
 Sof(C53)+Sof(H53A)+Sof(H53B)+Sof(C54)+Sof(H54A)+Sof(H54B)+Sof(C55)+Sof(H55A)+
 Sof(H55B)+Sof(H55C)]+1*[Sof(C56)+Sof(H56A)+Sof(H56B)+Sof(H56C)+Sof(C57)+
 Sof(H57A)+Sof(H57B)+Sof(C58)+Sof(H58A)+Sof(H58B)+Sof(C59)+Sof(H59A)+Sof(H59B)+
 Sof(C60)+Sof(H60A)+Sof(H60B)+Sof(H60C)]+1*[Sof(C50)+Sof(H50)+Sof(Cl1)+Sof(Cl2)+
 Sof(Cl3)]=1 with esd of 0.001
 Sof(C51)=Sof(H51A)=Sof(H51B)=Sof(H51C)=Sof(C52)=Sof(H52A)=Sof(H52B)=Sof(C53)=
 Sof(H53A)=Sof(H53B)=Sof(C54)=Sof(H54A)=Sof(H54B)=Sof(C55)=Sof(H55A)=Sof(H55B)=
 Sof(H55C)=FVAR(1)
 Sof(C56)=Sof(H56A)=Sof(H56B)=Sof(H56C)=Sof(C57)=Sof(H57A)=Sof(H57B)=Sof(C58)=
 Sof(H58A)=Sof(H58B)=Sof(C59)=Sof(H59A)=Sof(H59B)=Sof(C60)=Sof(H60A)=Sof(H60B)=
 Sof(H60C)=FVAR(2)
 Sof(C50)=Sof(H50)=Sof(Cl1)=Sof(Cl2)=Sof(Cl3)=FVAR(3)
6.a Free rotating group:
 C50(Cl1,Cl2,Cl3)
6.b Ternary CH refined with riding coordinates:
 C38(H38), C41(H41), C44(H44), C47(H47), C50(H50)
6.c Secondary CH2 refined with riding coordinates:
 C52(H52A,H52B), C53(H53A,H53B), C54(H54A,H54B), C57(H57A,H57B), C58(H58A,
 H58B), C59(H59A,H59B)
6.d Me refined with riding coordinates:
 C51(H51A,H51B,H51C), C55(H55A,H55B,H55C), C56(H56A,H56B,H56C), C60(H60A,H60B,
 H60C)
6.e Aromatic/amide H refined with riding coordinates:
 C3(H3), C5(H5), C17(H17), C18(H18), C19(H19), C20(H20), C24(H24), C26(H26)
6.f Idealised Me refined as rotating group:
 C8(H8A,H8B,H8C), C9(H9A,H9B,H9C), C10(H10A,H10B,H10C), C12(H12A,H12B,H12C),
 C13(H13A,H13B,H13C), C14(H14A,H14B,H14C), C28(H28A,H28B,H28C), C29(H29A,H29B,
 H29C), C30(H30A,H30B,H30C), C32(H32A,H32B,H32C), C33(H33A,H33B,H33C), C34(H34A,
 H34B,H34C), C39(H39A,H39B,H39C), C40(H40A,H40B,H40C), C42(H42A,H42B,H42C),
 C43(H43A,H43B,H43C), C45(H45A,H45B,H45C), C46(H46A,H46B,H46C), C48(H48A,H48B,
 H48C), C49(H49A,H49B,H49C)
;
_olex2_submission_special_instructions 'No special instructions were received'
_shelx_SHELXL_version_number      '2018/3'
_chemical_name_systematic         ?
_chemical_name_common             ?
_chemical_formula_sum             'C52.84 H80.81 As B Cl0.87 F4 N4 O2'
_chemical_formula_moiety          'C49 H72 As N4 O2, 0.291(C H Cl3), B F4, 0.71(C5 H12)'
_chemical_formula_weight          996.74
_chemical_melting_point           ?
_space_group_crystal_system       'monoclinic'
_space_group_IT_number            15
_vrf_PLAT733_mo_2418_cg_0m
;PROBLEM: Torsion Calc   -179.6(3), Rep    -180(43) ......       9.90 s.u.-R
RESPONSE:  C37 C35 C36 N3 180(43) . . . . ?
 N3 C36 C37 C35 -180(43) . . . . ?
Shelx seems to have trouble with reporting the internal torsion angles of the 
cyclopropenium carbene, maybe because it is very close to planarity? This seems 
to be a bug in the software, not a problem with the structure.
;
_space_group_name_H-M_alt         'C 1 2/c 1'
_space_group_name_Hall            '-C 2yc'
_shelx_space_group_comment
;
The symmetry employed for this shelxl refinement is uniquely defined
by the following loop, which should always be used as a source of
symmetry information in preference to the above space-group names.
They are only intended as comments.
;

loop_
_space_group_symop_operation_xyz
'x, y, z'
'-x, y, -z+1/2'
'x+1/2, y+1/2, z'
'-x+1/2, y+1/2, -z+1/2'
'-x, -y, -z'
'x, -y, z-1/2'
'-x+1/2, -y+1/2, -z'
'x+1/2, -y+1/2, z-1/2'

_cell_length_a                    39.2197(18)
_cell_length_b                    14.3822(5)
_cell_length_c                    19.6749(10)
_cell_angle_alpha                 90
_cell_angle_beta                  95.803(2)
_cell_angle_gamma                 90
_cell_volume                      11041.1(8)
_cell_formula_units_Z             8
_cell_measurement_temperature     100.00
_cell_measurement_reflns_used     9465
_cell_measurement_theta_min       2.232
_cell_measurement_theta_max       30.497
_exptl_crystal_description        block
_exptl_crystal_colour             yellow
_exptl_crystal_recrystallization_method 'Crystallized from a mixture of chloroform and pentane.'
_exptl_crystal_density_meas       ?
_exptl_crystal_density_method     ?
_exptl_crystal_density_diffrn     1.199
_exptl_crystal_F_000              4245
_exptl_crystal_size_max           0.588
_exptl_crystal_size_mid           0.234
_exptl_crystal_size_min           0.232
_exptl_absorpt_coefficient_mu     0.712
_exptl_absorpt_correction_type    numerical
_exptl_absorpt_correction_T_min   0.6506
_exptl_absorpt_correction_T_max   1.0000
_exptl_absorpt_process_details
;
SADABS-2016/2 (Bruker,2016/2) was used for absorption correction.
wR2(int) was 0.1696 before and 0.0543 after correction.
The Ratio of minimum to maximum transmission is 0.6506.
The \l/2 correction factor is Not present.
;
_exptl_absorpt_special_details    ?
_shelx_estimated_absorpt_T_min    0.680
_shelx_estimated_absorpt_T_max    0.852
_exptl_transmission_factor_min    ?
_exptl_transmission_factor_max    ?
_exptl_special_details            ?
_diffrn_ambient_temperature       100.00
_diffrn_ambient_environment       N~2~
_diffrn_radiation_type            MoK\a
_diffrn_radiation_wavelength      0.71073
_diffrn_radiation_monochromator   'mirror optics'
_diffrn_measurement_ambient_temperature_device_make 'Oxford Cryostream 800'
_diffrn_radiation_probe           x-ray
_diffrn_source                    'microfocus sealed X-ray tube'
_diffrn_source_type               'Incoatec I\ms'
_diffrn_source_voltage            50.0
_diffrn_source_current            1.0
_diffrn_detector                  CPAD
_diffrn_detector_type             'Bruker PHOTON III'
_diffrn_detector_area_resol_mean  7.41
_diffrn_measurement_device        'four-circle diffractometer'
_diffrn_measurement_device_type   'Bruker D8 VENTURE dual wavelength Mo/Cu'
_diffrn_measurement_method        '\w and \f scans'
_diffrn_measurement_specimen_support 'MiTeGen micromount'
_diffrn_reflns_number             159333
_diffrn_reflns_av_unetI/netI      0.0242
_diffrn_reflns_av_R_equivalents   0.0507
_diffrn_reflns_theta_min          1.803
_diffrn_reflns_theta_max          30.562
_diffrn_reflns_theta_full         25.242
_diffrn_reflns_limit_h_min        -55
_diffrn_reflns_limit_h_max        56
_diffrn_reflns_limit_k_min        -20
_diffrn_reflns_limit_k_max        17
_diffrn_reflns_limit_l_min        -28
_diffrn_reflns_limit_l_max        28
_diffrn_standards_number          0
_diffrn_measured_fraction_theta_max 0.998
_diffrn_measured_fraction_theta_full 1.000
_diffrn_reflns_Laue_measured_fraction_max 0.998
_diffrn_reflns_Laue_measured_fraction_full 1.000
_diffrn_reflns_point_group_measured_fraction_max 0.998
_diffrn_reflns_point_group_measured_fraction_full 1.000
_reflns_number_total              16891
_reflns_number_gt                 14670
_reflns_threshold_expression      'I > 2\s(I)'
_reflns_Friedel_coverage          0.000
_reflns_Friedel_fraction_max      .
_reflns_Friedel_fraction_full     .
_reflns_special_details
;
 Reflections were merged by SHELXL according to the crystal
 class for the calculation of statistics and refinement.
 
 _reflns_Friedel_fraction is defined as the number of unique
 Friedel pairs measured divided by the number that would be
 possible theoretically, ignoring centric projections and
 systematic absences.
;
_computing_data_collection        'Bruker BIS V6.2.15/2021-03-16 and APEX4 2022.1-1'
_computing_cell_refinement        'SAINT V8.40B (?, 2016)'
_computing_data_reduction         'SAINT V8.40B (?, 2016)'
_computing_structure_solution     'XT  (Sheldrick, 2015)'
_computing_structure_refinement   'XL  (Sheldrick, 2008)'
_computing_molecular_graphics     'Olex2 1.5 (Dolomanov et al., 2009)'
_computing_publication_material   'Olex2 1.5 (Dolomanov et al., 2009)'
_refine_special_details           ?
_refine_ls_structure_factor_coef  Fsqd
_refine_ls_matrix_type            full
_refine_ls_weighting_scheme       calc
_refine_ls_weighting_details      'w=1/[\s^2^(Fo^2^)+(0.0445P)^2^+13.2194P] where P=(Fo^2^+2Fc^2^)/3'
_atom_sites_solution_primary      dual
_atom_sites_solution_secondary    ?
_atom_sites_solution_hydrogens    geom
_refine_ls_hydrogen_treatment     constr
_refine_ls_number_reflns          16891
_refine_ls_number_parameters      693
_refine_ls_number_restraints      96
_refine_ls_R_factor_all           0.0432
_refine_ls_R_factor_gt            0.0356
_refine_ls_wR_factor_ref          0.0952
_refine_ls_wR_factor_gt           0.0902
_refine_ls_goodness_of_fit_ref    1.028
_refine_ls_restrained_S_all       1.042
_refine_ls_shift/su_max           0.004
_refine_ls_shift/su_mean          0.000
_refine_diff_density_max          0.792
_refine_diff_density_min          -0.635
_refine_diff_density_rms          0.057
_refine_ls_extinction_method      none
_refine_ls_extinction_coef        .

loop_
_atom_type_symbol
_atom_type_description
_atom_type_scat_dispersion_real
_atom_type_scat_dispersion_imag
_atom_type_scat_source
'C'  'C'  0.0033 0.0016 'International Tables Vol C Tables 4.2.6.8 and 6.1.1.4'
'H'  'H'  0.0000 0.0000 'International Tables Vol C Tables 4.2.6.8 and 6.1.1.4'
'As' 'As' 0.0499 2.0058 'International Tables Vol C Tables 4.2.6.8 and 6.1.1.4'
'B'  'B'  0.0013 0.0007 'International Tables Vol C Tables 4.2.6.8 and 6.1.1.4'
'Cl' 'Cl' 0.1484 0.1585 'International Tables Vol C Tables 4.2.6.8 and 6.1.1.4'
'F'  'F'  0.0171 0.0103 'International Tables Vol C Tables 4.2.6.8 and 6.1.1.4'
'N'  'N'  0.0061 0.0033 'International Tables Vol C Tables 4.2.6.8 and 6.1.1.4'
'O'  'O'  0.0106 0.0060 'International Tables Vol C Tables 4.2.6.8 and 6.1.1.4'

_geom_special_details
;
 All esds (except the esd in the dihedral angle between two l.s. planes)
 are estimated using the full covariance matrix.  The cell esds are taken
 into account individually in the estimation of esds in distances, angles
 and torsion angles; correlations between esds in cell parameters are only
 used when they are defined by crystal symmetry.  An approximate (isotropic)
 treatment of cell esds is used for estimating esds involving l.s. planes.
;

loop_
_atom_site_label
_atom_site_type_symbol
_atom_site_fract_x
_atom_site_fract_y
_atom_site_fract_z
_atom_site_U_iso_or_equiv
_atom_site_adp_type
_atom_site_occupancy
_atom_site_site_symmetry_order
_atom_site_calc_flag
_atom_site_refinement_flags_posn
_atom_site_refinement_flags_adp
_atom_site_refinement_flags_occupancy
_atom_site_disorder_assembly
_atom_site_disorder_group
As1  As 0.63071(2)  0.80217(2)  0.57272(2)  0.01337(4)  Uani 1        1 d    .  . . . .
O1   O  0.59901(2)  0.75428(6)  0.50872(5)  0.02122(19) Uani 1        1 d    .  . . . .
O2   O  0.60180(2)  0.89926(6)  0.58199(4)  0.01530(16) Uani 1        1 d    .  . . . .
N1   N  0.64791(3)  0.68177(7)  0.58503(6)  0.0180(2)   Uani 1        1 d    .  . . . .
N2   N  0.64818(3)  0.82597(8)  0.66199(5)  0.01621(19) Uani 1        1 d    .  . . . .
N3   N  0.67914(3)  0.80874(8)  0.39956(6)  0.0191(2)   Uani 1        1 d    .  . . . .
N4   N  0.70628(3)  0.99346(8)  0.52833(5)  0.01695(19) Uani 1        1 d    .  . . . .
C1   C  0.59889(3)  0.65767(9)  0.50877(8)  0.0209(2)   Uani 1        1 d    .  . . . .
C2   C  0.62598(3)  0.61602(9)  0.54991(7)  0.0197(2)   Uani 1        1 d    .  . . . .
C3   C  0.62852(4)  0.52013(10) 0.55464(8)  0.0245(3)   Uani 1        1 d    .  . . . .
H3   H  0.647123    0.492120    0.581861    0.029       Uiso 1        1 calc R  U . . .
C4   C  0.60343(4)  0.46514(10) 0.51897(8)  0.0271(3)   Uani 1        1 d    .  . . . .
C5   C  0.57645(4)  0.50827(10) 0.47965(9)  0.0283(3)   Uani 1        1 d    .  . . . .
H5   H  0.559502    0.470035    0.455730    0.034       Uiso 1        1 calc R  U . . .
C6   C  0.57287(3)  0.60536(10) 0.47334(8)  0.0258(3)   Uani 1        1 d    .  . . . .
C7   C  0.54208(4)  0.65019(11) 0.43110(10) 0.0339(4)   Uani 1        1 d    .  . . . .
C8   C  0.51603(4)  0.57715(13) 0.40151(12) 0.0433(4)   Uani 1        1 d    .  . . . .
H8A  H  0.496698    0.608420    0.375521    0.065       Uiso 1        1 calc R  U . . .
H8B  H  0.507702    0.541401    0.438891    0.065       Uiso 1        1 calc R  U . . .
H8C  H  0.527097    0.535083    0.371279    0.065       Uiso 1        1 calc R  U . . .
C9   C  0.52319(5)  0.71469(16) 0.47686(15) 0.0606(7)   Uani 1        1 d    .  . . . .
H9A  H  0.502713    0.739971    0.450589    0.091       Uiso 1        1 calc R  U . . .
H9B  H  0.538368    0.765820    0.493259    0.091       Uiso 1        1 calc R  U . . .
H9C  H  0.516418    0.679462    0.515968    0.091       Uiso 1        1 calc R  U . . .
C10  C  0.55435(5)  0.70430(14) 0.37140(12) 0.0486(5)   Uani 1        1 d    .  . . . .
H10A H  0.565451    0.661601    0.341668    0.073       Uiso 1        1 calc R  U . . .
H10B H  0.570775    0.752043    0.388933    0.073       Uiso 1        1 calc R  U . . .
H10C H  0.534701    0.734001    0.345279    0.073       Uiso 1        1 calc R  U . . .
C11  C  0.60705(5)  0.35891(11) 0.52507(9)  0.0354(4)   Uani 1        1 d    .  . . . .
C12  C  0.57707(6)  0.30890(12) 0.48549(11) 0.0449(5)   Uani 1        1 d    .  . . . .
H12A H  0.579896    0.241591    0.491440    0.067       Uiso 1        1 calc R  U . . .
H12B H  0.576439    0.324437    0.436877    0.067       Uiso 1        1 calc R  U . . .
H12C H  0.555605    0.328489    0.502679    0.067       Uiso 1        1 calc R  U . . .
C13  C  0.64050(6)  0.32859(12) 0.49657(12) 0.0471(5)   Uani 1        1 d    .  . . . .
H13A H  0.642683    0.260792    0.499461    0.071       Uiso 1        1 calc R  U . . .
H13B H  0.660078    0.357613    0.523383    0.071       Uiso 1        1 calc R  U . . .
H13C H  0.639998    0.348078    0.448755    0.071       Uiso 1        1 calc R  U . . .
C14  C  0.60845(7)  0.33064(14) 0.60083(11) 0.0520(5)   Uani 1        1 d    .  . . . .
H14A H  0.587510    0.351454    0.619526    0.078       Uiso 1        1 calc R  U . . .
H14B H  0.628408    0.359630    0.626422    0.078       Uiso 1        1 calc R  U . . .
H14C H  0.610319    0.262864    0.604729    0.078       Uiso 1        1 calc R  U . . .
C15  C  0.66643(3)  0.67018(9)  0.64963(7)  0.0198(2)   Uani 1        1 d    .  . . . .
C16  C  0.66723(3)  0.75009(9)  0.69143(7)  0.0186(2)   Uani 1        1 d    .  . . . .
C17  C  0.68733(3)  0.75194(10) 0.75393(8)  0.0237(3)   Uani 1        1 d    .  . . . .
H17  H  0.689262    0.807295    0.780388    0.028       Uiso 1        1 calc R  U . . .
C18  C  0.70461(4)  0.67137(11) 0.77720(9)  0.0299(3)   Uani 1        1 d    .  . . . .
H18  H  0.717840    0.671326    0.820401    0.036       Uiso 1        1 calc R  U . . .
C19  C  0.70259(4)  0.59170(11) 0.73777(9)  0.0325(3)   Uani 1        1 d    .  . . . .
H19  H  0.713827    0.536730    0.754861    0.039       Uiso 1        1 calc R  U . . .
C20  C  0.68430(3)  0.59090(10) 0.67334(9)  0.0274(3)   Uani 1        1 d    .  . . . .
H20  H  0.684005    0.536672    0.645718    0.033       Uiso 1        1 calc R  U . . .
C21  C  0.62559(3)  0.88237(8)  0.69554(6)  0.0151(2)   Uani 1        1 d    .  . . . .
C22  C  0.60008(3)  0.92201(8)  0.64977(6)  0.0141(2)   Uani 1        1 d    .  . . . .
C23  C  0.57366(3)  0.97597(8)  0.67195(6)  0.0145(2)   Uani 1        1 d    .  . . . .
C24  C  0.57465(3)  0.98870(9)  0.74256(6)  0.0162(2)   Uani 1        1 d    .  . . . .
H24  H  0.557559    1.026671    0.759429    0.019       Uiso 1        1 calc R  U . . .
C25  C  0.59943(3)  0.94859(9)  0.78973(6)  0.0163(2)   Uani 1        1 d    .  . . . .
C26  C  0.62531(3)  0.89490(9)  0.76562(6)  0.0166(2)   Uani 1        1 d    .  . . . .
H26  H  0.642517    0.867285    0.796653    0.020       Uiso 1        1 calc R  U . . .
C27  C  0.59516(3)  0.95592(10) 0.86599(6)  0.0191(2)   Uani 1        1 d    .  . . . .
C28  C  0.62660(4)  0.91992(11) 0.91052(7)  0.0260(3)   Uani 1        1 d    .  . . . .
H28A H  0.623519    0.930114    0.958765    0.039       Uiso 1        1 calc R  U . . .
H28B H  0.647037    0.953277    0.899055    0.039       Uiso 1        1 calc R  U . . .
H28C H  0.629379    0.853276    0.902274    0.039       Uiso 1        1 calc R  U . . .
C29  C  0.58885(4)  1.05643(11) 0.88681(7)  0.0271(3)   Uani 1        1 d    .  . . . .
H29A H  0.585702    1.058692    0.935562    0.041       Uiso 1        1 calc R  U . . .
H29B H  0.568228    1.080191    0.860151    0.041       Uiso 1        1 calc R  U . . .
H29C H  0.608586    1.094822    0.878056    0.041       Uiso 1        1 calc R  U . . .
C30  C  0.56374(4)  0.89623(12) 0.87852(7)  0.0271(3)   Uani 1        1 d    .  . . . .
H30A H  0.567894    0.831500    0.866157    0.041       Uiso 1        1 calc R  U . . .
H30B H  0.543488    0.919709    0.850483    0.041       Uiso 1        1 calc R  U . . .
H30C H  0.559855    0.899538    0.926892    0.041       Uiso 1        1 calc R  U . . .
C31  C  0.54505(3)  1.01629(9)  0.62209(6)  0.0166(2)   Uani 1        1 d    .  . . . .
C32  C  0.52642(3)  0.93727(11) 0.58101(7)  0.0249(3)   Uani 1        1 d    .  . . . .
H32A H  0.506529    0.962472    0.552816    0.037       Uiso 1        1 calc R  U . . .
H32B H  0.518764    0.890672    0.612488    0.037       Uiso 1        1 calc R  U . . .
H32C H  0.542087    0.908241    0.551525    0.037       Uiso 1        1 calc R  U . . .
C33  C  0.51846(4)  1.06937(11) 0.65893(7)  0.0246(3)   Uani 1        1 d    .  . . . .
H33A H  0.500498    1.093439    0.625257    0.037       Uiso 1        1 calc R  U . . .
H33B H  0.529633    1.121272    0.684642    0.037       Uiso 1        1 calc R  U . . .
H33C H  0.508237    1.027353    0.690431    0.037       Uiso 1        1 calc R  U . . .
C34  C  0.56051(4)  1.08448(10) 0.57382(7)  0.0250(3)   Uani 1        1 d    .  . . . .
H34A H  0.577174    1.051809    0.548566    0.037       Uiso 1        1 calc R  U . . .
H34B H  0.572001    1.135107    0.600468    0.037       Uiso 1        1 calc R  U . . .
H34C H  0.542244    1.110129    0.541555    0.037       Uiso 1        1 calc R  U . . .
C35  C  0.66151(3)  0.85953(8)  0.51679(6)  0.0145(2)   Uani 1        1 d    .  . . . .
C36  C  0.67724(3)  0.85291(9)  0.45711(6)  0.0155(2)   Uani 1        1 d    .  . . . .
C37  C  0.68723(3)  0.92324(8)  0.50658(6)  0.0148(2)   Uani 1        1 d    .  . . . .
C38  C  0.65450(4)  0.73119(11) 0.38224(8)  0.0256(3)   Uani 1        1 d    .  . . . .
H38  H  0.634895    0.739244    0.410488    0.031       Uiso 1        1 calc R  U . . .
C39  C  0.64011(4)  0.73570(15) 0.30700(9)  0.0403(4)   Uani 1        1 d    .  . . . .
H39A H  0.658448    0.722609    0.278045    0.061       Uiso 1        1 calc R  U . . .
H39B H  0.630817    0.797922    0.296609    0.061       Uiso 1        1 calc R  U . . .
H39C H  0.621844    0.689446    0.298213    0.061       Uiso 1        1 calc R  U . . .
C40  C  0.67129(5)  0.63813(12) 0.40124(10) 0.0379(4)   Uani 1        1 d    .  . . . .
H40A H  0.654257    0.588379    0.393582    0.057       Uiso 1        1 calc R  U . . .
H40B H  0.680375    0.638958    0.449503    0.057       Uiso 1        1 calc R  U . . .
H40C H  0.690038    0.627109    0.372877    0.057       Uiso 1        1 calc R  U . . .
C41  C  0.70827(4)  0.82039(11) 0.35689(7)  0.0250(3)   Uani 1        1 d    .  . . . .
H41  H  0.706903    0.767088    0.324096    0.030       Uiso 1        1 calc R  U . . .
C42  C  0.74253(4)  0.81138(12) 0.40017(8)  0.0293(3)   Uani 1        1 d    .  . . . .
H42A H  0.745551    0.864006    0.431856    0.044       Uiso 1        1 calc R  U . . .
H42B H  0.761103    0.811171    0.370392    0.044       Uiso 1        1 calc R  U . . .
H42C H  0.742994    0.753178    0.426148    0.044       Uiso 1        1 calc R  U . . .
C43  C  0.70448(4)  0.90803(13) 0.31401(8)  0.0350(4)   Uani 1        1 d    .  . . . .
H43A H  0.681886    0.908581    0.287701    0.053       Uiso 1        1 calc R  U . . .
H43B H  0.722354    0.909571    0.282639    0.053       Uiso 1        1 calc R  U . . .
H43C H  0.706747    0.962590    0.343961    0.053       Uiso 1        1 calc R  U . . .
C44  C  0.72862(3)  1.04412(10) 0.48331(7)  0.0209(2)   Uani 1        1 d    .  . . . .
H44  H  0.725690    1.014202    0.437210    0.025       Uiso 1        1 calc R  U . . .
C45  C  0.71724(4)  1.14511(10) 0.47496(8)  0.0271(3)   Uani 1        1 d    .  . . . .
H45A H  0.693039    1.147383    0.456893    0.041       Uiso 1        1 calc R  U . . .
H45B H  0.731122    1.176564    0.443187    0.041       Uiso 1        1 calc R  U . . .
H45C H  0.720253    1.176356    0.519428    0.041       Uiso 1        1 calc R  U . . .
C46  C  0.76625(4)  1.03624(13) 0.51064(9)  0.0330(3)   Uani 1        1 d    .  . . . .
H46A H  0.770178    1.069589    0.554165    0.050       Uiso 1        1 calc R  U . . .
H46B H  0.780493    1.063479    0.477647    0.050       Uiso 1        1 calc R  U . . .
H46C H  0.772284    0.970583    0.517702    0.050       Uiso 1        1 calc R  U . . .
C47  C  0.70559(3)  1.02756(9)  0.60016(6)  0.0198(2)   Uani 1        1 d    .  . . . .
H47  H  0.721568    1.081790    0.606048    0.024       Uiso 1        1 calc R  U . . .
C48  C  0.67009(4)  1.06302(10) 0.61178(7)  0.0232(3)   Uani 1        1 d    .  . . . .
H48A H  0.663685    1.113901    0.579887    0.035       Uiso 1        1 calc R  U . . .
H48B H  0.670284    1.085666    0.658798    0.035       Uiso 1        1 calc R  U . . .
H48C H  0.653438    1.012352    0.604141    0.035       Uiso 1        1 calc R  U . . .
C49  C  0.71983(4)  0.95254(11) 0.64979(7)  0.0248(3)   Uani 1        1 d    .  . . . .
H49A H  0.705782    0.896306    0.643052    0.037       Uiso 1        1 calc R  U . . .
H49B H  0.719375    0.974772    0.696776    0.037       Uiso 1        1 calc R  U . . .
H49C H  0.743484    0.938283    0.641480    0.037       Uiso 1        1 calc R  U . . .
C50  C  0.58862(5)  0.59852(14) 0.71218(15) 0.060(3)    Uani 0.291(2) 1 d    DG U P A 1
H50  H  0.607252    0.578733    0.684175    0.072       Uiso 0.291(2) 1 calc R  U P A 1
Cl1  Cl 0.57595(6)  0.70395(12) 0.68729(15) 0.0635(8)   Uani 0.291(2) 1 d    DG U P A 1
Cl2  Cl 0.55277(7)  0.51043(14) 0.69952(17) 0.0953(12)  Uani 0.291(2) 1 d    DG U P A 1
Cl3  Cl 0.60472(14) 0.5879(3)   0.8026(2)   0.127(2)    Uani 0.291(2) 1 d    DG U P A 1
F1   F  0.74878(3)  0.88815(9)  0.83137(6)  0.0529(3)   Uani 1        1 d    .  . . . .
F2   F  0.77531(3)  0.75000(8)  0.85215(8)  0.0611(4)   Uani 1        1 d    .  . . . .
F3   F  0.80490(4)  0.88149(9)  0.86465(8)  0.0677(4)   Uani 1        1 d    .  . . . .
F4   F  0.78381(4)  0.83634(12) 0.75837(7)  0.0734(5)   Uani 1        1 d    .  . . . .
B1   B  0.77850(4)  0.83820(12) 0.82592(9)  0.0265(3)   Uani 1        1 d    .  . . . .
C51  C  0.6043(4)   0.5529(8)   0.7931(5)   0.076(3)    Uani 0.413(5) 1 d    D  . P B 2
H51A H  0.599469    0.522477    0.835634    0.113       Uiso 0.413(5) 1 calc R  U P B 2
H51B H  0.609350    0.505699    0.759641    0.113       Uiso 0.413(5) 1 calc R  U P B 2
H51C H  0.624046    0.594385    0.802149    0.113       Uiso 0.413(5) 1 calc R  U P B 2
C52  C  0.5770(2)   0.6023(9)   0.7683(5)   0.115(4)    Uani 0.413(5) 1 d    D  . P B 2
H52A H  0.571822    0.647807    0.803604    0.138       Uiso 0.413(5) 1 calc R  U P B 2
H52B H  0.557184    0.559469    0.761263    0.138       Uiso 0.413(5) 1 calc R  U P B 2
C53  C  0.57960(19) 0.6564(6)   0.7002(4)   0.0665(19)  Uani 0.413(5) 1 d    D  . P B 2
H53A H  0.598350    0.702284    0.708909    0.080       Uiso 0.413(5) 1 calc R  U P B 2
H53B H  0.587003    0.611301    0.666611    0.080       Uiso 0.413(5) 1 calc R  U P B 2
C54  C  0.5530(2)   0.7008(5)   0.6705(5)   0.077(2)    Uani 0.413(5) 1 d    D  . P B 2
H54A H  0.559331    0.717166    0.624474    0.093       Uiso 0.413(5) 1 calc R  U P B 2
H54B H  0.552217    0.760312    0.695584    0.093       Uiso 0.413(5) 1 calc R  U P B 2
C55  C  0.5160(3)   0.6679(10)  0.6592(6)   0.140(6)    Uani 0.413(5) 1 d    D  . P B 2
H55A H  0.501878    0.716412    0.635475    0.209       Uiso 0.413(5) 1 calc R  U P B 2
H55B H  0.514781    0.611180    0.631449    0.209       Uiso 0.413(5) 1 calc R  U P B 2
H55C H  0.507580    0.654855    0.703433    0.209       Uiso 0.413(5) 1 calc R  U P B 2
C56  C  0.6049(4)   0.5241(12)  0.7697(9)   0.124(7)    Uani 0.296(5) 1 d    D  . P C 3
H56A H  0.626937    0.507514    0.753654    0.186       Uiso 0.296(5) 1 calc R  U P C 3
H56B H  0.608745    0.550814    0.815656    0.186       Uiso 0.296(5) 1 calc R  U P C 3
H56C H  0.590603    0.468353    0.770913    0.186       Uiso 0.296(5) 1 calc R  U P C 3
C57  C  0.5873(3)   0.5930(10)  0.7228(8)   0.120(7)    Uani 0.296(5) 1 d    D  . P C 3
H57A H  0.602879    0.647001    0.721017    0.144       Uiso 0.296(5) 1 calc R  U P C 3
H57B H  0.584847    0.565039    0.676545    0.144       Uiso 0.296(5) 1 calc R  U P C 3
C58  C  0.5541(2)   0.6286(7)   0.7356(6)   0.080(3)    Uani 0.296(5) 1 d    D  . P C 3
H58A H  0.553558    0.630761    0.785762    0.096       Uiso 0.296(5) 1 calc R  U P C 3
H58B H  0.536832    0.582066    0.717880    0.096       Uiso 0.296(5) 1 calc R  U P C 3
C59  C  0.5421(3)   0.7202(9)   0.7084(9)   0.100(5)    Uani 0.296(5) 1 d    D  . P C 3
H59A H  0.543122    0.721548    0.658378    0.120       Uiso 0.296(5) 1 calc R  U P C 3
H59B H  0.557423    0.769578    0.729067    0.120       Uiso 0.296(5) 1 calc R  U P C 3
C60  C  0.5057(4)   0.7387(16)  0.7243(16)  0.230(15)   Uani 0.296(5) 1 d    D  . P C 3
H60A H  0.498276    0.799601    0.705921    0.345       Uiso 0.296(5) 1 calc R  U P C 3
H60B H  0.490531    0.690341    0.703284    0.345       Uiso 0.296(5) 1 calc R  U P C 3
H60C H  0.504813    0.738303    0.773872    0.345       Uiso 0.296(5) 1 calc R  U P C 3

loop_
_atom_site_aniso_label
_atom_site_aniso_U_11
_atom_site_aniso_U_22
_atom_site_aniso_U_33
_atom_site_aniso_U_23
_atom_site_aniso_U_13
_atom_site_aniso_U_12
As1 0.01176(6) 0.01211(6) 0.01677(6) -0.00012(4) 0.00411(4)  0.00029(4)
O1  0.0164(4)  0.0142(4)  0.0320(5)  -0.0037(4)  -0.0029(4)  0.0000(3)
O2  0.0177(4)  0.0170(4)  0.0119(4)  0.0009(3)   0.0045(3)   0.0047(3)
N1  0.0147(4)  0.0130(4)  0.0266(5)  -0.0001(4)  0.0038(4)   0.0006(3)
N2  0.0139(4)  0.0180(5)  0.0170(5)  0.0013(4)   0.0027(4)   0.0039(4)
N3  0.0185(5)  0.0244(5)  0.0148(5)  -0.0049(4)  0.0043(4)   0.0013(4)
N4  0.0175(4)  0.0193(5)  0.0142(5)  -0.0002(4)  0.0029(4)   -0.0047(4)
C1  0.0170(5)  0.0133(5)  0.0327(7)  -0.0035(5)  0.0042(5)   -0.0011(4)
C2  0.0156(5)  0.0156(6)  0.0286(6)  -0.0024(5)  0.0058(5)   -0.0014(4)
C3  0.0246(6)  0.0166(6)  0.0326(7)  -0.0008(5)  0.0051(5)   -0.0011(5)
C4  0.0302(7)  0.0164(6)  0.0352(8)  -0.0024(5)  0.0055(6)   -0.0044(5)
C5  0.0245(6)  0.0189(6)  0.0415(8)  -0.0057(6)  0.0029(6)   -0.0064(5)
C6  0.0168(5)  0.0192(6)  0.0412(8)  -0.0061(6)  0.0022(5)   -0.0029(5)
C7  0.0184(6)  0.0225(7)  0.0583(11) -0.0109(7)  -0.0078(6)  -0.0007(5)
C8  0.0259(7)  0.0321(9)  0.0684(13) -0.0106(8)  -0.0122(8)  -0.0069(6)
C9  0.0210(7)  0.0558(12) 0.1013(19) -0.0409(13) -0.0124(9)  0.0115(8)
C10 0.0346(9)  0.0352(9)  0.0705(14) 0.0103(9)   -0.0222(9)  -0.0059(7)
C11 0.0472(9)  0.0159(6)  0.0415(9)  -0.0004(6)  -0.0032(7)  -0.0067(6)
C12 0.0596(12) 0.0206(8)  0.0518(11) -0.0005(7)  -0.0082(9)  -0.0150(7)
C13 0.0551(11) 0.0204(7)  0.0638(13) -0.0101(8)  -0.0033(10) 0.0086(7)
C14 0.0775(15) 0.0292(9)  0.0467(11) 0.0081(8)   -0.0060(10) -0.0209(9)
C15 0.0128(5)  0.0173(6)  0.0296(7)  0.0038(5)   0.0032(5)   0.0012(4)
C16 0.0128(5)  0.0192(6)  0.0243(6)  0.0045(5)   0.0034(4)   0.0028(4)
C17 0.0165(5)  0.0274(7)  0.0269(7)  0.0045(5)   -0.0003(5)  0.0037(5)
C18 0.0190(6)  0.0323(8)  0.0370(8)  0.0103(6)   -0.0039(6)  0.0047(5)
C19 0.0208(6)  0.0256(7)  0.0493(10) 0.0113(7)   -0.0046(6)  0.0049(5)
C20 0.0189(6)  0.0182(6)  0.0444(9)  0.0038(6)   -0.0004(6)  0.0032(5)
C21 0.0133(5)  0.0162(5)  0.0163(5)  0.0022(4)   0.0041(4)   0.0012(4)
C22 0.0154(5)  0.0160(5)  0.0116(5)  0.0013(4)   0.0043(4)   0.0013(4)
C23 0.0151(5)  0.0157(5)  0.0132(5)  0.0026(4)   0.0039(4)   0.0024(4)
C24 0.0167(5)  0.0193(5)  0.0133(5)  0.0010(4)   0.0045(4)   0.0028(4)
C25 0.0173(5)  0.0192(6)  0.0128(5)  0.0020(4)   0.0030(4)   -0.0001(4)
C26 0.0158(5)  0.0198(6)  0.0142(5)  0.0031(4)   0.0013(4)   0.0012(4)
C27 0.0206(5)  0.0252(6)  0.0114(5)  0.0012(4)   0.0020(4)   0.0014(5)
C28 0.0266(6)  0.0370(8)  0.0139(5)  0.0026(5)   -0.0010(5)  0.0056(6)
C29 0.0335(7)  0.0293(7)  0.0181(6)  -0.0051(5)  0.0004(5)   0.0042(6)
C30 0.0275(7)  0.0384(8)  0.0165(6)  0.0056(5)   0.0065(5)   -0.0035(6)
C31 0.0182(5)  0.0202(6)  0.0118(5)  0.0024(4)   0.0034(4)   0.0060(4)
C32 0.0199(6)  0.0302(7)  0.0238(6)  -0.0037(5)  -0.0020(5)  0.0048(5)
C33 0.0237(6)  0.0326(7)  0.0178(6)  0.0018(5)   0.0042(5)   0.0138(5)
C34 0.0284(7)  0.0268(7)  0.0207(6)  0.0100(5)   0.0068(5)   0.0073(5)
C35 0.0144(5)  0.0155(5)  0.0139(5)  -0.0028(4)  0.0029(4)   -0.0009(4)
C36 0.0133(5)  0.0185(5)  0.0150(5)  -0.0003(4)  0.0025(4)   0.0009(4)
C37 0.0140(5)  0.0179(5)  0.0128(5)  0.0010(4)   0.0028(4)   0.0008(4)
C38 0.0225(6)  0.0285(7)  0.0262(7)  -0.0140(6)  0.0039(5)   -0.0015(5)
C39 0.0322(8)  0.0601(12) 0.0279(8)  -0.0236(8)  -0.0008(6)  0.0005(8)
C40 0.0388(9)  0.0256(8)  0.0509(10) -0.0111(7)  0.0128(8)   0.0014(6)
C41 0.0251(6)  0.0353(7)  0.0163(6)  -0.0023(5)  0.0101(5)   0.0038(5)
C42 0.0207(6)  0.0404(8)  0.0284(7)  0.0021(6)   0.0105(5)   0.0053(6)
C43 0.0362(8)  0.0502(10) 0.0195(7)  0.0086(6)   0.0069(6)   0.0017(7)
C44 0.0180(5)  0.0250(6)  0.0205(6)  0.0029(5)   0.0056(5)   -0.0065(5)
C45 0.0289(7)  0.0241(7)  0.0289(7)  0.0047(5)   0.0054(6)   -0.0079(5)
C46 0.0173(6)  0.0436(9)  0.0382(8)  0.0039(7)   0.0032(6)   -0.0068(6)
C47 0.0231(6)  0.0211(6)  0.0149(5)  -0.0027(4)  0.0011(4)   -0.0059(5)
C48 0.0282(6)  0.0227(6)  0.0195(6)  -0.0042(5)  0.0060(5)   -0.0019(5)
C49 0.0262(6)  0.0294(7)  0.0178(6)  -0.0001(5)  -0.0025(5)  -0.0039(5)
C50 0.049(4)   0.083(7)   0.055(5)   -0.024(5)   0.037(4)    -0.028(4)
Cl1 0.0536(13) 0.0408(11) 0.105(2)   0.0082(11)  0.0499(13)  -0.0045(9)
Cl2 0.0751(16) 0.0667(16) 0.145(3)   -0.0237(16) 0.0152(16)  -0.0461(13)
Cl3 0.117(3)   0.204(7)   0.0563(19) -0.046(3)   -0.0095(18) -0.002(4)
F1  0.0557(7)  0.0611(8)  0.0450(6)  0.0063(6)   0.0198(5)   0.0285(6)
F2  0.0518(7)  0.0276(6)  0.0977(11) 0.0189(6)   -0.0228(7)  -0.0099(5)
F3  0.0669(8)  0.0364(6)  0.0903(11) 0.0087(6)   -0.0385(8)  -0.0223(6)
F4  0.0960(11) 0.0919(11) 0.0363(7)  -0.0124(7)  0.0259(7)   0.0381(9)
B1  0.0293(8)  0.0209(7)  0.0292(8)  -0.0042(6)  0.0022(6)   -0.0012(6)
C51 0.094(5)   0.089(6)   0.038(4)   -0.022(4)   -0.024(4)   0.005(4)
C52 0.076(5)   0.174(10)  0.100(6)   0.071(6)    0.038(4)    0.028(5)
C53 0.069(4)   0.066(5)   0.069(4)   0.004(3)    0.031(3)    -0.006(3)
C54 0.076(4)   0.071(5)   0.085(5)   0.026(4)    0.015(3)    -0.021(3)
C55 0.110(5)   0.189(12)  0.112(8)   0.084(8)    -0.031(6)   -0.086(7)
C56 0.128(9)   0.106(11)  0.149(12)  0.099(10)   0.070(9)    0.061(9)
C57 0.094(6)   0.127(10)  0.153(11)  0.120(9)    0.085(7)    0.054(6)
C58 0.064(4)   0.086(5)   0.095(7)   0.047(5)    0.035(5)    0.016(4)
C59 0.061(5)   0.096(6)   0.146(12)  0.069(7)    0.029(6)    0.016(4)
C60 0.107(7)   0.24(2)    0.36(3)    0.23(2)     0.127(13)   0.097(11)

loop_
_geom_bond_atom_site_label_1
_geom_bond_atom_site_label_2
_geom_bond_distance
_geom_bond_site_symmetry_2
_geom_bond_publ_flag
As1 O1   1.8136(9)  . ?
As1 O2   1.8195(8)  . ?
As1 N1   1.8653(11) . ?
As1 N2   1.8516(11) . ?
As1 C35  1.9023(12) . ?
O1  C1   1.3895(15) . ?
O2  C22  1.3815(14) . ?
N1  C2   1.4111(17) . ?
N1  C15  1.4086(18) . ?
N2  C16  1.4133(16) . ?
N2  C21  1.4130(15) . ?
N3  C36  1.3072(16) . ?
N3  C38  1.4924(18) . ?
N3  C41  1.4937(17) . ?
N4  C37  1.3025(16) . ?
N4  C44  1.4967(16) . ?
N4  C47  1.4989(16) . ?
C1  C2   1.4034(19) . ?
C1  C6   1.3961(18) . ?
C2  C3   1.3852(18) . ?
C3  H3   0.9500     . ?
C3  C4   1.395(2)   . ?
C4  C5   1.392(2)   . ?
C4  C11  1.538(2)   . ?
C5  H5   0.9500     . ?
C5  C6   1.408(2)   . ?
C6  C7   1.537(2)   . ?
C7  C8   1.538(2)   . ?
C7  C9   1.535(3)   . ?
C7  C10  1.527(3)   . ?
C8  H8A  0.9800     . ?
C8  H8B  0.9800     . ?
C8  H8C  0.9800     . ?
C9  H9A  0.9800     . ?
C9  H9B  0.9800     . ?
C9  H9C  0.9800     . ?
C10 H10A 0.9800     . ?
C10 H10B 0.9800     . ?
C10 H10C 0.9800     . ?
C11 C12  1.523(2)   . ?
C11 C13  1.541(3)   . ?
C11 C14  1.541(3)   . ?
C12 H12A 0.9800     . ?
C12 H12B 0.9800     . ?
C12 H12C 0.9800     . ?
C13 H13A 0.9800     . ?
C13 H13B 0.9800     . ?
C13 H13C 0.9800     . ?
C14 H14A 0.9800     . ?
C14 H14B 0.9800     . ?
C14 H14C 0.9800     . ?
C15 C16  1.4117(19) . ?
C15 C20  1.3940(18) . ?
C16 C17  1.3923(19) . ?
C17 H17  0.9500     . ?
C17 C18  1.396(2)   . ?
C18 H18  0.9500     . ?
C18 C19  1.381(2)   . ?
C19 H19  0.9500     . ?
C19 C20  1.392(2)   . ?
C20 H20  0.9500     . ?
C21 C22  1.3981(16) . ?
C21 C26  1.3917(17) . ?
C22 C23  1.3990(15) . ?
C23 C24  1.3980(16) . ?
C23 C31  1.5280(16) . ?
C24 H24  0.9500     . ?
C24 C25  1.3985(17) . ?
C25 C26  1.3962(17) . ?
C25 C27  1.5300(17) . ?
C26 H26  0.9500     . ?
C27 C28  1.5287(18) . ?
C27 C29  1.529(2)   . ?
C27 C30  1.5423(19) . ?
C28 H28A 0.9800     . ?
C28 H28B 0.9800     . ?
C28 H28C 0.9800     . ?
C29 H29A 0.9800     . ?
C29 H29B 0.9800     . ?
C29 H29C 0.9800     . ?
C30 H30A 0.9800     . ?
C30 H30B 0.9800     . ?
C30 H30C 0.9800     . ?
C31 C32  1.5360(19) . ?
C31 C33  1.5326(17) . ?
C31 C34  1.5322(18) . ?
C32 H32A 0.9800     . ?
C32 H32B 0.9800     . ?
C32 H32C 0.9800     . ?
C33 H33A 0.9800     . ?
C33 H33B 0.9800     . ?
C33 H33C 0.9800     . ?
C34 H34A 0.9800     . ?
C34 H34B 0.9800     . ?
C34 H34C 0.9800     . ?
C35 C36  1.3837(16) . ?
C35 C37  1.3924(16) . ?
C36 C37  1.4307(17) . ?
C38 H38  1.0000     . ?
C38 C39  1.531(2)   . ?
C38 C40  1.521(2)   . ?
C39 H39A 0.9800     . ?
C39 H39B 0.9800     . ?
C39 H39C 0.9800     . ?
C40 H40A 0.9800     . ?
C40 H40B 0.9800     . ?
C40 H40C 0.9800     . ?
C41 H41  1.0000     . ?
C41 C42  1.522(2)   . ?
C41 C43  1.516(2)   . ?
C42 H42A 0.9800     . ?
C42 H42B 0.9800     . ?
C42 H42C 0.9800     . ?
C43 H43A 0.9800     . ?
C43 H43B 0.9800     . ?
C43 H43C 0.9800     . ?
C44 H44  1.0000     . ?
C44 C45  1.524(2)   . ?
C44 C46  1.5228(19) . ?
C45 H45A 0.9800     . ?
C45 H45B 0.9800     . ?
C45 H45C 0.9800     . ?
C46 H46A 0.9800     . ?
C46 H46B 0.9800     . ?
C46 H46C 0.9800     . ?
C47 H47  1.0000     . ?
C47 C48  1.5215(19) . ?
C47 C49  1.523(2)   . ?
C48 H48A 0.9800     . ?
C48 H48B 0.9800     . ?
C48 H48C 0.9800     . ?
C49 H49A 0.9800     . ?
C49 H49B 0.9800     . ?
C49 H49C 0.9800     . ?
C50 H50  1.0000     . ?
C50 Cl1  1.6543     . ?
C50 Cl2  1.8903     . ?
C50 Cl3  1.8331     . ?
F1  B1   1.383(2)   . ?
F2  B1   1.380(2)   . ?
F3  B1   1.371(2)   . ?
F4  B1   1.366(2)   . ?
C51 H51A 0.9800     . ?
C51 H51B 0.9800     . ?
C51 H51C 0.9800     . ?
C51 C52  1.335(12)  . ?
C52 H52A 0.9900     . ?
C52 H52B 0.9900     . ?
C52 C53  1.562(10)  . ?
C53 H53A 0.9900     . ?
C53 H53B 0.9900     . ?
C53 C54  1.309(10)  . ?
C54 H54A 0.9900     . ?
C54 H54B 0.9900     . ?
C54 C55  1.522(10)  . ?
C55 H55A 0.9800     . ?
C55 H55B 0.9800     . ?
C55 H55C 0.9800     . ?
C56 H56A 0.9800     . ?
C56 H56B 0.9800     . ?
C56 H56C 0.9800     . ?
C56 C57  1.476(12)  . ?
C57 H57A 0.9900     . ?
C57 H57B 0.9900     . ?
C57 C58  1.447(12)  . ?
C58 H58A 0.9900     . ?
C58 H58B 0.9900     . ?
C58 C59  1.479(11)  . ?
C59 H59A 0.9900     . ?
C59 H59B 0.9900     . ?
C59 C60  1.515(13)  . ?
C60 H60A 0.9800     . ?
C60 H60B 0.9800     . ?
C60 H60C 0.9800     . ?

loop_
_geom_angle_atom_site_label_1
_geom_angle_atom_site_label_2
_geom_angle_atom_site_label_3
_geom_angle
_geom_angle_site_symmetry_1
_geom_angle_site_symmetry_3
_geom_angle_publ_flag
O1   As1 O2   88.31(4)   . . ?
O1   As1 N1   87.20(5)   . . ?
O1   As1 N2   152.97(5)  . . ?
O1   As1 C35  101.18(5)  . . ?
O2   As1 N1   156.97(4)  . . ?
O2   As1 N2   86.42(4)   . . ?
O2   As1 C35  99.43(5)   . . ?
N1   As1 C35  103.61(5)  . . ?
N2   As1 N1   87.37(5)   . . ?
N2   As1 C35  105.84(5)  . . ?
C1   O1  As1  112.43(8)  . . ?
C22  O2  As1  111.74(7)  . . ?
C2   N1  As1  111.35(8)  . . ?
C15  N1  As1  111.95(9)  . . ?
C15  N1  C2   126.56(11) . . ?
C16  N2  As1  112.06(9)  . . ?
C21  N2  As1  111.09(8)  . . ?
C21  N2  C16  125.62(11) . . ?
C36  N3  C38  117.93(11) . . ?
C36  N3  C41  123.11(11) . . ?
C38  N3  C41  118.03(11) . . ?
C37  N4  C44  122.26(11) . . ?
C37  N4  C47  119.93(10) . . ?
C44  N4  C47  117.79(10) . . ?
O1   C1  C2   115.13(11) . . ?
O1   C1  C6   122.75(12) . . ?
C6   C1  C2   122.04(12) . . ?
C1   C2  N1   112.64(11) . . ?
C3   C2  N1   126.75(13) . . ?
C3   C2  C1   120.58(13) . . ?
C2   C3  H3   120.4      . . ?
C2   C3  C4   119.24(14) . . ?
C4   C3  H3   120.4      . . ?
C3   C4  C11  117.96(14) . . ?
C5   C4  C3   119.00(13) . . ?
C5   C4  C11  123.03(14) . . ?
C4   C5  H5   118.2      . . ?
C4   C5  C6   123.68(13) . . ?
C6   C5  H5   118.2      . . ?
C1   C6  C5   115.42(13) . . ?
C1   C6  C7   122.58(12) . . ?
C5   C6  C7   122.00(13) . . ?
C6   C7  C8   111.94(13) . . ?
C9   C7  C6   109.63(16) . . ?
C9   C7  C8   107.05(14) . . ?
C10  C7  C6   109.78(13) . . ?
C10  C7  C8   107.81(16) . . ?
C10  C7  C9   110.59(18) . . ?
C7   C8  H8A  109.5      . . ?
C7   C8  H8B  109.5      . . ?
C7   C8  H8C  109.5      . . ?
H8A  C8  H8B  109.5      . . ?
H8A  C8  H8C  109.5      . . ?
H8B  C8  H8C  109.5      . . ?
C7   C9  H9A  109.5      . . ?
C7   C9  H9B  109.5      . . ?
C7   C9  H9C  109.5      . . ?
H9A  C9  H9B  109.5      . . ?
H9A  C9  H9C  109.5      . . ?
H9B  C9  H9C  109.5      . . ?
C7   C10 H10A 109.5      . . ?
C7   C10 H10B 109.5      . . ?
C7   C10 H10C 109.5      . . ?
H10A C10 H10B 109.5      . . ?
H10A C10 H10C 109.5      . . ?
H10B C10 H10C 109.5      . . ?
C4   C11 C13  109.16(14) . . ?
C4   C11 C14  109.37(15) . . ?
C12  C11 C4   111.64(15) . . ?
C12  C11 C13  108.77(16) . . ?
C12  C11 C14  108.67(15) . . ?
C14  C11 C13  109.21(17) . . ?
C11  C12 H12A 109.5      . . ?
C11  C12 H12B 109.5      . . ?
C11  C12 H12C 109.5      . . ?
H12A C12 H12B 109.5      . . ?
H12A C12 H12C 109.5      . . ?
H12B C12 H12C 109.5      . . ?
C11  C13 H13A 109.5      . . ?
C11  C13 H13B 109.5      . . ?
C11  C13 H13C 109.5      . . ?
H13A C13 H13B 109.5      . . ?
H13A C13 H13C 109.5      . . ?
H13B C13 H13C 109.5      . . ?
C11  C14 H14A 109.5      . . ?
C11  C14 H14B 109.5      . . ?
C11  C14 H14C 109.5      . . ?
H14A C14 H14B 109.5      . . ?
H14A C14 H14C 109.5      . . ?
H14B C14 H14C 109.5      . . ?
N1   C15 C16  114.10(11) . . ?
C20  C15 N1   126.50(13) . . ?
C20  C15 C16  119.35(13) . . ?
C15  C16 N2   114.22(12) . . ?
C17  C16 N2   125.16(12) . . ?
C17  C16 C15  120.49(12) . . ?
C16  C17 H17  120.4      . . ?
C16  C17 C18  119.11(14) . . ?
C18  C17 H17  120.4      . . ?
C17  C18 H18  119.8      . . ?
C19  C18 C17  120.39(15) . . ?
C19  C18 H18  119.8      . . ?
C18  C19 H19  119.6      . . ?
C18  C19 C20  120.89(14) . . ?
C20  C19 H19  119.6      . . ?
C15  C20 H20  120.2      . . ?
C19  C20 C15  119.56(14) . . ?
C19  C20 H20  120.2      . . ?
C22  C21 N2   112.02(10) . . ?
C26  C21 N2   127.24(11) . . ?
C26  C21 C22  120.57(11) . . ?
O2   C22 C21  115.06(10) . . ?
O2   C22 C23  122.85(10) . . ?
C21  C22 C23  121.98(11) . . ?
C22  C23 C31  121.95(10) . . ?
C24  C23 C22  115.83(11) . . ?
C24  C23 C31  122.21(10) . . ?
C23  C24 H24  118.2      . . ?
C23  C24 C25  123.57(11) . . ?
C25  C24 H24  118.2      . . ?
C24  C25 C27  118.99(11) . . ?
C26  C25 C24  118.89(11) . . ?
C26  C25 C27  121.77(11) . . ?
C21  C26 C25  119.14(11) . . ?
C21  C26 H26  120.4      . . ?
C25  C26 H26  120.4      . . ?
C25  C27 C30  106.67(11) . . ?
C28  C27 C25  112.14(10) . . ?
C28  C27 C29  108.04(12) . . ?
C28  C27 C30  109.33(11) . . ?
C29  C27 C25  111.38(11) . . ?
C29  C27 C30  109.25(12) . . ?
C27  C28 H28A 109.5      . . ?
C27  C28 H28B 109.5      . . ?
C27  C28 H28C 109.5      . . ?
H28A C28 H28B 109.5      . . ?
H28A C28 H28C 109.5      . . ?
H28B C28 H28C 109.5      . . ?
C27  C29 H29A 109.5      . . ?
C27  C29 H29B 109.5      . . ?
C27  C29 H29C 109.5      . . ?
H29A C29 H29B 109.5      . . ?
H29A C29 H29C 109.5      . . ?
H29B C29 H29C 109.5      . . ?
C27  C30 H30A 109.5      . . ?
C27  C30 H30B 109.5      . . ?
C27  C30 H30C 109.5      . . ?
H30A C30 H30B 109.5      . . ?
H30A C30 H30C 109.5      . . ?
H30B C30 H30C 109.5      . . ?
C23  C31 C32  109.66(10) . . ?
C23  C31 C33  112.10(10) . . ?
C23  C31 C34  109.27(10) . . ?
C33  C31 C32  107.89(11) . . ?
C34  C31 C32  110.15(11) . . ?
C34  C31 C33  107.76(11) . . ?
C31  C32 H32A 109.5      . . ?
C31  C32 H32B 109.5      . . ?
C31  C32 H32C 109.5      . . ?
H32A C32 H32B 109.5      . . ?
H32A C32 H32C 109.5      . . ?
H32B C32 H32C 109.5      . . ?
C31  C33 H33A 109.5      . . ?
C31  C33 H33B 109.5      . . ?
C31  C33 H33C 109.5      . . ?
H33A C33 H33B 109.5      . . ?
H33A C33 H33C 109.5      . . ?
H33B C33 H33C 109.5      . . ?
C31  C34 H34A 109.5      . . ?
C31  C34 H34B 109.5      . . ?
C31  C34 H34C 109.5      . . ?
H34A C34 H34B 109.5      . . ?
H34A C34 H34C 109.5      . . ?
H34B C34 H34C 109.5      . . ?
C36  C35 As1  145.54(10) . . ?
C36  C35 C37  62.05(8)   . . ?
C37  C35 As1  151.70(9)  . . ?
N3   C36 C35  146.93(12) . . ?
N3   C36 C37  153.79(12) . . ?
C35  C36 C37  59.27(8)   . . ?
N4   C37 C35  149.63(11) . . ?
N4   C37 C36  151.67(11) . . ?
C35  C37 C36  58.68(8)   . . ?
N3   C38 H38  107.7      . . ?
N3   C38 C39  110.85(14) . . ?
N3   C38 C40  110.32(12) . . ?
C39  C38 H38  107.7      . . ?
C40  C38 H38  107.7      . . ?
C40  C38 C39  112.51(14) . . ?
C38  C39 H39A 109.5      . . ?
C38  C39 H39B 109.5      . . ?
C38  C39 H39C 109.5      . . ?
H39A C39 H39B 109.5      . . ?
H39A C39 H39C 109.5      . . ?
H39B C39 H39C 109.5      . . ?
C38  C40 H40A 109.5      . . ?
C38  C40 H40B 109.5      . . ?
C38  C40 H40C 109.5      . . ?
H40A C40 H40B 109.5      . . ?
H40A C40 H40C 109.5      . . ?
H40B C40 H40C 109.5      . . ?
N3   C41 H41  106.4      . . ?
N3   C41 C42  110.98(11) . . ?
N3   C41 C43  111.63(12) . . ?
C42  C41 H41  106.4      . . ?
C43  C41 H41  106.4      . . ?
C43  C41 C42  114.43(14) . . ?
C41  C42 H42A 109.5      . . ?
C41  C42 H42B 109.5      . . ?
C41  C42 H42C 109.5      . . ?
H42A C42 H42B 109.5      . . ?
H42A C42 H42C 109.5      . . ?
H42B C42 H42C 109.5      . . ?
C41  C43 H43A 109.5      . . ?
C41  C43 H43B 109.5      . . ?
C41  C43 H43C 109.5      . . ?
H43A C43 H43B 109.5      . . ?
H43A C43 H43C 109.5      . . ?
H43B C43 H43C 109.5      . . ?
N4   C44 H44  107.9      . . ?
N4   C44 C45  110.20(11) . . ?
N4   C44 C46  111.05(11) . . ?
C45  C44 H44  107.9      . . ?
C46  C44 H44  107.9      . . ?
C46  C44 C45  111.83(12) . . ?
C44  C45 H45A 109.5      . . ?
C44  C45 H45B 109.5      . . ?
C44  C45 H45C 109.5      . . ?
H45A C45 H45B 109.5      . . ?
H45A C45 H45C 109.5      . . ?
H45B C45 H45C 109.5      . . ?
C44  C46 H46A 109.5      . . ?
C44  C46 H46B 109.5      . . ?
C44  C46 H46C 109.5      . . ?
H46A C46 H46B 109.5      . . ?
H46A C46 H46C 109.5      . . ?
H46B C46 H46C 109.5      . . ?
N4   C47 H47  107.1      . . ?
N4   C47 C48  110.82(11) . . ?
N4   C47 C49  109.41(11) . . ?
C48  C47 H47  107.1      . . ?
C48  C47 C49  115.03(11) . . ?
C49  C47 H47  107.1      . . ?
C47  C48 H48A 109.5      . . ?
C47  C48 H48B 109.5      . . ?
C47  C48 H48C 109.5      . . ?
H48A C48 H48B 109.5      . . ?
H48A C48 H48C 109.5      . . ?
H48B C48 H48C 109.5      . . ?
C47  C49 H49A 109.5      . . ?
C47  C49 H49B 109.5      . . ?
C47  C49 H49C 109.5      . . ?
H49A C49 H49B 109.5      . . ?
H49A C49 H49C 109.5      . . ?
H49B C49 H49C 109.5      . . ?
Cl1  C50 H50  108.2      . . ?
Cl1  C50 Cl2  112.2      . . ?
Cl1  C50 Cl3  115.3      . . ?
Cl2  C50 H50  108.2      . . ?
Cl3  C50 H50  108.2      . . ?
Cl3  C50 Cl2  104.5      . . ?
F2   B1  F1   109.85(14) . . ?
F3   B1  F1   108.42(14) . . ?
F3   B1  F2   107.55(14) . . ?
F4   B1  F1   107.35(15) . . ?
F4   B1  F2   111.99(15) . . ?
F4   B1  F3   111.64(16) . . ?
H51A C51 H51B 109.5      . . ?
H51A C51 H51C 109.5      . . ?
H51B C51 H51C 109.5      . . ?
C52  C51 H51A 109.5      . . ?
C52  C51 H51B 109.5      . . ?
C52  C51 H51C 109.5      . . ?
C51  C52 H52A 108.0      . . ?
C51  C52 H52B 108.0      . . ?
C51  C52 C53  117.3(9)   . . ?
H52A C52 H52B 107.2      . . ?
C53  C52 H52A 108.0      . . ?
C53  C52 H52B 108.0      . . ?
C52  C53 H53A 107.2      . . ?
C52  C53 H53B 107.2      . . ?
H53A C53 H53B 106.8      . . ?
C54  C53 C52  120.5(7)   . . ?
C54  C53 H53A 107.2      . . ?
C54  C53 H53B 107.2      . . ?
C53  C54 H54A 105.3      . . ?
C53  C54 H54B 105.3      . . ?
C53  C54 C55  128.1(8)   . . ?
H54A C54 H54B 106.0      . . ?
C55  C54 H54A 105.3      . . ?
C55  C54 H54B 105.3      . . ?
C54  C55 H55A 109.5      . . ?
C54  C55 H55B 109.5      . . ?
C54  C55 H55C 109.5      . . ?
H55A C55 H55B 109.5      . . ?
H55A C55 H55C 109.5      . . ?
H55B C55 H55C 109.5      . . ?
H56A C56 H56B 109.5      . . ?
H56A C56 H56C 109.5      . . ?
H56B C56 H56C 109.5      . . ?
C57  C56 H56A 109.5      . . ?
C57  C56 H56B 109.5      . . ?
C57  C56 H56C 109.5      . . ?
C56  C57 H57A 107.3      . . ?
C56  C57 H57B 107.3      . . ?
H57A C57 H57B 106.9      . . ?
C58  C57 C56  120.0(11)  . . ?
C58  C57 H57A 107.3      . . ?
C58  C57 H57B 107.3      . . ?
C57  C58 H58A 107.1      . . ?
C57  C58 H58B 107.1      . . ?
C57  C58 C59  120.7(8)   . . ?
H58A C58 H58B 106.8      . . ?
C59  C58 H58A 107.1      . . ?
C59  C58 H58B 107.1      . . ?
C58  C59 H59A 109.5      . . ?
C58  C59 H59B 109.5      . . ?
C58  C59 C60  110.7(9)   . . ?
H59A C59 H59B 108.1      . . ?
C60  C59 H59A 109.5      . . ?
C60  C59 H59B 109.5      . . ?
C59  C60 H60A 109.5      . . ?
C59  C60 H60B 109.5      . . ?
C59  C60 H60C 109.5      . . ?
H60A C60 H60B 109.5      . . ?
H60A C60 H60C 109.5      . . ?
H60B C60 H60C 109.5      . . ?

loop_
_geom_torsion_atom_site_label_1
_geom_torsion_atom_site_label_2
_geom_torsion_atom_site_label_3
_geom_torsion_atom_site_label_4
_geom_torsion
_geom_torsion_site_symmetry_1
_geom_torsion_site_symmetry_2
_geom_torsion_site_symmetry_3
_geom_torsion_site_symmetry_4
_geom_torsion_publ_flag
As1 O1  C1  C2  -9.07(14)   . . . . ?
As1 O1  C1  C6  167.85(11)  . . . . ?
As1 O2  C22 C21 13.60(13)   . . . . ?
As1 O2  C22 C23 -162.62(9)  . . . . ?
As1 N1  C2  C1  6.50(14)    . . . . ?
As1 N1  C2  C3  -171.34(12) . . . . ?
As1 N1  C15 C16 1.65(13)    . . . . ?
As1 N1  C15 C20 -175.77(11) . . . . ?
As1 N2  C16 C15 -5.37(13)   . . . . ?
As1 N2  C16 C17 170.50(11)  . . . . ?
As1 N2  C21 C22 -13.06(12)  . . . . ?
As1 N2  C21 C26 162.11(11)  . . . . ?
As1 C35 C36 N3  8.4(3)      . . . . ?
As1 C35 C36 C37 -171.24(18) . . . . ?
As1 C35 C37 N4  -9.0(4)     . . . . ?
As1 C35 C37 C36 169.5(2)    . . . . ?
O1  As1 O2  C22 136.56(8)   . . . . ?
O1  As1 N1  C2  -9.40(9)    . . . . ?
O1  As1 N1  C15 -157.28(9)  . . . . ?
O1  As1 N2  C16 83.68(12)   . . . . ?
O1  As1 N2  C21 -62.40(14)  . . . . ?
O1  C1  C2  N1  1.49(17)    . . . . ?
O1  C1  C2  C3  179.48(12)  . . . . ?
O1  C1  C6  C5  -179.09(13) . . . . ?
O1  C1  C6  C7  0.1(2)      . . . . ?
O2  As1 O1  C1  -147.15(9)  . . . . ?
O2  As1 N1  C2  69.63(16)   . . . . ?
O2  As1 N1  C15 -78.25(14)  . . . . ?
O2  As1 N2  C16 162.88(8)   . . . . ?
O2  As1 N2  C21 16.80(8)    . . . . ?
O2  C22 C23 C24 176.76(11)  . . . . ?
O2  C22 C23 C31 -1.74(18)   . . . . ?
N1  As1 O1  C1  10.25(9)    . . . . ?
N1  As1 O2  C22 57.75(15)   . . . . ?
N1  As1 N2  C16 5.08(8)     . . . . ?
N1  As1 N2  C21 -141.01(9)  . . . . ?
N1  C2  C3  C4  176.51(13)  . . . . ?
N1  C15 C16 N2  2.41(15)    . . . . ?
N1  C15 C16 C17 -173.67(11) . . . . ?
N1  C15 C20 C19 177.37(13)  . . . . ?
N2  As1 O1  C1  -68.40(13)  . . . . ?
N2  As1 O2  C22 -16.91(8)   . . . . ?
N2  As1 N1  C2  144.11(9)   . . . . ?
N2  As1 N1  C15 -3.78(9)    . . . . ?
N2  C16 C17 C18 179.45(12)  . . . . ?
N2  C21 C22 O2  -0.16(15)   . . . . ?
N2  C21 C22 C23 176.10(11)  . . . . ?
N2  C21 C26 C25 -175.56(12) . . . . ?
N3  C36 C37 N4  -1.2(5)     . . . . ?
N3  C36 C37 C35 -180(43)    . . . . ?
C1  C2  C3  C4  -1.2(2)     . . . . ?
C1  C6  C7  C8  -176.03(16) . . . . ?
C1  C6  C7  C9  -57.4(2)    . . . . ?
C1  C6  C7  C10 64.3(2)     . . . . ?
C2  N1  C15 C16 -140.29(12) . . . . ?
C2  N1  C15 C20 42.3(2)     . . . . ?
C2  C1  C6  C5  -2.4(2)     . . . . ?
C2  C1  C6  C7  176.77(14)  . . . . ?
C2  C3  C4  C5  -0.1(2)     . . . . ?
C2  C3  C4  C11 179.77(14)  . . . . ?
C3  C4  C5  C6  0.2(2)      . . . . ?
C3  C4  C11 C12 177.86(16)  . . . . ?
C3  C4  C11 C13 -61.9(2)    . . . . ?
C3  C4  C11 C14 57.6(2)     . . . . ?
C4  C5  C6  C1  1.0(2)      . . . . ?
C4  C5  C6  C7  -178.11(15) . . . . ?
C5  C4  C11 C12 -2.2(2)     . . . . ?
C5  C4  C11 C13 118.05(18)  . . . . ?
C5  C4  C11 C14 -122.53(18) . . . . ?
C5  C6  C7  C8  3.1(2)      . . . . ?
C5  C6  C7  C9  121.69(18)  . . . . ?
C5  C6  C7  C10 -116.64(17) . . . . ?
C6  C1  C2  N1  -175.45(13) . . . . ?
C6  C1  C2  C3  2.5(2)      . . . . ?
C11 C4  C5  C6  -179.71(16) . . . . ?
C15 N1  C2  C1  148.63(12)  . . . . ?
C15 N1  C2  C3  -29.2(2)    . . . . ?
C15 C16 C17 C18 -4.9(2)     . . . . ?
C16 N2  C21 C22 -153.55(12) . . . . ?
C16 N2  C21 C26 21.6(2)     . . . . ?
C16 C15 C20 C19 0.1(2)      . . . . ?
C16 C17 C18 C19 1.9(2)      . . . . ?
C17 C18 C19 C20 2.1(2)      . . . . ?
C18 C19 C20 C15 -3.1(2)     . . . . ?
C20 C15 C16 N2  -179.97(12) . . . . ?
C20 C15 C16 C17 3.95(19)    . . . . ?
C21 N2  C16 C15 134.81(12)  . . . . ?
C21 N2  C16 C17 -49.32(19)  . . . . ?
C21 C22 C23 C24 0.80(17)    . . . . ?
C21 C22 C23 C31 -177.71(11) . . . . ?
C22 C21 C26 C25 -0.77(18)   . . . . ?
C22 C23 C24 C25 -2.06(18)   . . . . ?
C22 C23 C31 C32 57.90(15)   . . . . ?
C22 C23 C31 C33 177.70(12)  . . . . ?
C22 C23 C31 C34 -62.91(15)  . . . . ?
C23 C24 C25 C26 1.91(19)    . . . . ?
C23 C24 C25 C27 -171.48(12) . . . . ?
C24 C23 C31 C32 -120.51(13) . . . . ?
C24 C23 C31 C33 -0.71(17)   . . . . ?
C24 C23 C31 C34 118.68(13)  . . . . ?
C24 C25 C26 C21 -0.41(18)   . . . . ?
C24 C25 C27 C28 -172.52(12) . . . . ?
C24 C25 C27 C29 -51.30(16)  . . . . ?
C24 C25 C27 C30 67.83(15)   . . . . ?
C26 C21 C22 O2  -175.69(11) . . . . ?
C26 C21 C22 C23 0.57(18)    . . . . ?
C26 C25 C27 C28 14.29(18)   . . . . ?
C26 C25 C27 C29 135.51(13)  . . . . ?
C26 C25 C27 C30 -105.37(14) . . . . ?
C27 C25 C26 C21 172.79(11)  . . . . ?
C31 C23 C24 C25 176.44(12)  . . . . ?
C35 As1 O1  C1  113.57(9)   . . . . ?
C35 As1 O2  C22 -122.39(8)  . . . . ?
C35 As1 N1  C2  -110.22(9)  . . . . ?
C35 As1 N1  C15 101.89(9)   . . . . ?
C35 As1 N2  C16 -98.33(9)   . . . . ?
C35 As1 N2  C21 115.59(8)   . . . . ?
C35 C36 C37 N4  178.4(3)    . . . . ?
C36 N3  C38 C39 136.84(13)  . . . . ?
C36 N3  C38 C40 -97.86(15)  . . . . ?
C36 N3  C41 C42 48.88(18)   . . . . ?
C36 N3  C41 C43 -80.07(17)  . . . . ?
C36 C35 C37 N4  -178.5(2)   . . . . ?
C37 N4  C44 C45 117.58(14)  . . . . ?
C37 N4  C44 C46 -117.94(14) . . . . ?
C37 N4  C47 C48 -62.72(15)  . . . . ?
C37 N4  C47 C49 65.15(15)   . . . . ?
C37 C35 C36 N3  180(43)     . . . . ?
C38 N3  C36 C35 2.9(3)      . . . . ?
C38 N3  C36 C37 -177.7(2)   . . . . ?
C38 N3  C41 C42 -119.88(14) . . . . ?
C38 N3  C41 C43 111.17(15)  . . . . ?
C41 N3  C36 C35 -165.85(18) . . . . ?
C41 N3  C36 C37 13.5(3)     . . . . ?
C41 N3  C38 C39 -53.81(16)  . . . . ?
C41 N3  C38 C40 71.49(16)   . . . . ?
C44 N4  C37 C35 -170.19(19) . . . . ?
C44 N4  C37 C36 12.5(3)     . . . . ?
C44 N4  C47 C48 115.75(12)  . . . . ?
C44 N4  C47 C49 -116.37(12) . . . . ?
C47 N4  C37 C35 8.2(3)      . . . . ?
C47 N4  C37 C36 -169.0(2)   . . . . ?
C47 N4  C44 C45 -60.86(15)  . . . . ?
C47 N4  C44 C46 63.62(16)   . . . . ?
C51 C52 C53 C54 175.2(11)   . . . . ?
C52 C53 C54 C55 -43.8(16)   . . . . ?
C56 C57 C58 C59 155.7(17)   . . . . ?
C57 C58 C59 C60 176(2)      . . . . ?

_shelx_res_file
;
TITL mo_2418_cg_0m_a.res in C2/c
    mo_2418_cg_0m.res
    created by SHELXL-2018/3 at 08:52:54 on 04-Sep-2024
REM Old TITL mo_2418_CG_0m in C2/c
REM SHELXT solution in C2/c: R1 0.153, Rweak 0.008, Alpha 0.063
REM <I/s> 0.338 for 369 systematic absences, Orientation as input
REM Formula found by SHELXT: C50 N7 O6 As
CELL 0.71073 39.2197 14.3822 19.6749 90 95.803 90
ZERR 8 0.0018 0.0005 0.001 0 0.002 0
LATT 7
SYMM -X,+Y,0.5-Z
SFAC C H As B Cl F N O
UNIT 422.71 646.44 8 8 6.98 32 32 16
EQIV $1 1-X,+Y,1.5-Z
DFIX 1.51 C51 C52
DFIX 1.51 C56 C57
DANG 2.57 C56 C58 C57 C59
DFIX 1.52 C57 C58
SADI C50 Cl3 C50 Cl2 C50 Cl1
DFIX 1.46 C58 C59
DANG 2.51 C58 C60
DFIX 1.59 C59 C60
RIGU 0.0003 0.0009 C56 > C60
DANG 2.57 C51 C53 C52 C54
SADI 0.04 Cl3 Cl2 Cl2 Cl1 Cl1 Cl3
DFIX 1.52 C52 C53
SIMU Cl1 Cl2 Cl3 C50
DFIX 1.46 C53 C54
DANG 2.51 C53 C55
DFIX 1.59 C54 C55
RIGU 0.001 0.002 C51 > C55
RIGU 0.001 0.002 Cl1 Cl2 Cl3 C50
SUMP 1 0.001 1 2 1 3 1 4

L.S. 4
PLAN  20
SIZE 0.232 0.234 0.588
TEMP -173.15
CONF
FREE C60 C60_$1
BOND
list 4
MORE -1
BOND $H
fmap 2
acta
OMIT 1 1 1
OMIT 4 0 0
REM <olex2.extras>
REM <HklSrc "%.\\mo_2418_CG_0m.hkl">
REM </olex2.extras>

WGHT    0.044500   13.219399
FVAR       0.12066   0.41337   0.29614   0.29085
AS1   3    0.630713    0.802174    0.572716    11.00000    0.01176    0.01211 =
         0.01677   -0.00012    0.00411    0.00029
O1    8    0.599013    0.754282    0.508718    11.00000    0.01638    0.01419 =
         0.03200   -0.00367   -0.00294    0.00005
O2    8    0.601798    0.899256    0.581987    11.00000    0.01765    0.01698 =
         0.01188    0.00091    0.00448    0.00471
N1    7    0.647915    0.681773    0.585027    11.00000    0.01468    0.01297 =
         0.02659   -0.00012    0.00381    0.00062
N2    7    0.648179    0.825972    0.661993    11.00000    0.01392    0.01797 =
         0.01697    0.00133    0.00270    0.00394
N3    7    0.679145    0.808736    0.399557    11.00000    0.01849    0.02441 =
         0.01479   -0.00494    0.00427    0.00135
N4    7    0.706281    0.993460    0.528328    11.00000    0.01754    0.01931 =
         0.01424   -0.00017    0.00286   -0.00472
C1    1    0.598887    0.657672    0.508768    11.00000    0.01696    0.01327 =
         0.03269   -0.00354    0.00421   -0.00113
C2    1    0.625985    0.616020    0.549911    11.00000    0.01561    0.01563 =
         0.02865   -0.00245    0.00575   -0.00144
C3    1    0.628517    0.520126    0.554642    11.00000    0.02464    0.01662 =
         0.03265   -0.00076    0.00507   -0.00113
AFIX  43
H3    2    0.647123    0.492120    0.581861    11.00000   -1.20000
AFIX   0
C4    1    0.603426    0.465143    0.518970    11.00000    0.03016    0.01642 =
         0.03520   -0.00243    0.00547   -0.00444
C5    1    0.576451    0.508268    0.479653    11.00000    0.02448    0.01893 =
         0.04150   -0.00567    0.00287   -0.00641
AFIX  43
H5    2    0.559502    0.470035    0.455730    11.00000   -1.20000
AFIX   0
C6    1    0.572871    0.605358    0.473343    11.00000    0.01678    0.01924 =
         0.04116   -0.00610    0.00218   -0.00293
C7    1    0.542084    0.650194    0.431103    11.00000    0.01840    0.02251 =
         0.05833   -0.01089   -0.00776   -0.00070
C8    1    0.516032    0.577147    0.401514    11.00000    0.02590    0.03208 =
         0.06842   -0.01062   -0.01215   -0.00687
AFIX 137
H8A   2    0.496698    0.608420    0.375521    11.00000   -1.50000
H8B   2    0.507702    0.541401    0.438891    11.00000   -1.50000
H8C   2    0.527097    0.535083    0.371279    11.00000   -1.50000
AFIX   0
C9    1    0.523188    0.714689    0.476865    11.00000    0.02099    0.05577 =
         0.10128   -0.04089   -0.01244    0.01153
AFIX 137
H9A   2    0.502713    0.739971    0.450589    11.00000   -1.50000
H9B   2    0.538368    0.765820    0.493259    11.00000   -1.50000
H9C   2    0.516418    0.679462    0.515968    11.00000   -1.50000
AFIX   0
C10   1    0.554351    0.704304    0.371400    11.00000    0.03462    0.03519 =
         0.07050    0.01031   -0.02215   -0.00589
AFIX 137
H10A  2    0.565451    0.661601    0.341668    11.00000   -1.50000
H10B  2    0.570775    0.752043    0.388933    11.00000   -1.50000
H10C  2    0.534701    0.734001    0.345279    11.00000   -1.50000
AFIX   0
C11   1    0.607049    0.358914    0.525067    11.00000    0.04722    0.01590 =
         0.04147   -0.00040   -0.00322   -0.00672
C12   1    0.577074    0.308898    0.485486    11.00000    0.05959    0.02056 =
         0.05181   -0.00054   -0.00817   -0.01503
AFIX 137
H12A  2    0.579896    0.241591    0.491440    11.00000   -1.50000
H12B  2    0.576439    0.324437    0.436877    11.00000   -1.50000
H12C  2    0.555605    0.328489    0.502679    11.00000   -1.50000
AFIX   0
C13   1    0.640495    0.328590    0.496574    11.00000    0.05509    0.02043 =
         0.06385   -0.01011   -0.00327    0.00857
AFIX 137
H13A  2    0.642683    0.260792    0.499461    11.00000   -1.50000
H13B  2    0.660078    0.357613    0.523383    11.00000   -1.50000
H13C  2    0.639998    0.348078    0.448755    11.00000   -1.50000
AFIX   0
C14   1    0.608449    0.330643    0.600829    11.00000    0.07750    0.02921 =
         0.04670    0.00807   -0.00605   -0.02087
AFIX 137
H14A  2    0.587510    0.351454    0.619526    11.00000   -1.50000
H14B  2    0.628408    0.359630    0.626422    11.00000   -1.50000
H14C  2    0.610319    0.262864    0.604729    11.00000   -1.50000
AFIX   0
C15   1    0.666434    0.670184    0.649627    11.00000    0.01281    0.01727 =
         0.02960    0.00377    0.00320    0.00119
C16   1    0.667232    0.750090    0.691426    11.00000    0.01276    0.01917 =
         0.02431    0.00446    0.00340    0.00277
C17   1    0.687331    0.751944    0.753929    11.00000    0.01650    0.02737 =
         0.02685    0.00447   -0.00026    0.00369
AFIX  43
H17   2    0.689262    0.807295    0.780388    11.00000   -1.20000
AFIX   0
C18   1    0.704612    0.671370    0.777199    11.00000    0.01901    0.03229 =
         0.03705    0.01033   -0.00385    0.00472
AFIX  43
H18   2    0.717840    0.671326    0.820401    11.00000   -1.20000
AFIX   0
C19   1    0.702588    0.591704    0.737771    11.00000    0.02081    0.02559 =
         0.04934    0.01125   -0.00462    0.00492
AFIX  43
H19   2    0.713827    0.536730    0.754861    11.00000   -1.20000
AFIX   0
C20   1    0.684304    0.590897    0.673344    11.00000    0.01891    0.01819 =
         0.04435    0.00375   -0.00045    0.00319
AFIX  43
H20   2    0.684005    0.536672    0.645718    11.00000   -1.20000
AFIX   0
C21   1    0.625589    0.882373    0.695537    11.00000    0.01332    0.01621 =
         0.01634    0.00224    0.00408    0.00119
C22   1    0.600076    0.922007    0.649774    11.00000    0.01541    0.01601 =
         0.01159    0.00134    0.00432    0.00129
C23   1    0.573662    0.975966    0.671950    11.00000    0.01508    0.01573 =
         0.01321    0.00261    0.00391    0.00239
C24   1    0.574649    0.988703    0.742564    11.00000    0.01666    0.01931 =
         0.01331    0.00103    0.00452    0.00276
AFIX  43
H24   2    0.557559    1.026671    0.759429    11.00000   -1.20000
AFIX   0
C25   1    0.599428    0.948591    0.789727    11.00000    0.01725    0.01919 =
         0.01275    0.00197    0.00295   -0.00013
C26   1    0.625314    0.894903    0.765620    11.00000    0.01582    0.01979 =
         0.01422    0.00311    0.00126    0.00121
AFIX  43
H26   2    0.642517    0.867285    0.796653    11.00000   -1.20000
AFIX   0
C27   1    0.595164    0.955923    0.865987    11.00000    0.02059    0.02525 =
         0.01140    0.00119    0.00196    0.00136
C28   1    0.626595    0.919916    0.910516    11.00000    0.02656    0.03695 =
         0.01388    0.00258   -0.00100    0.00560
AFIX 137
H28A  2    0.623519    0.930114    0.958765    11.00000   -1.50000
H28B  2    0.647037    0.953277    0.899055    11.00000   -1.50000
H28C  2    0.629379    0.853276    0.902274    11.00000   -1.50000
AFIX   0
C29   1    0.588853    1.056435    0.886809    11.00000    0.03352    0.02931 =
         0.01811   -0.00507    0.00039    0.00421
AFIX 137
H29A  2    0.585702    1.058692    0.935562    11.00000   -1.50000
H29B  2    0.568228    1.080191    0.860151    11.00000   -1.50000
H29C  2    0.608586    1.094822    0.878056    11.00000   -1.50000
AFIX   0
C30   1    0.563735    0.896226    0.878522    11.00000    0.02748    0.03837 =
         0.01645    0.00564    0.00649   -0.00354
AFIX 137
H30A  2    0.567894    0.831500    0.866157    11.00000   -1.50000
H30B  2    0.543488    0.919709    0.850483    11.00000   -1.50000
H30C  2    0.559855    0.899538    0.926892    11.00000   -1.50000
AFIX   0
C31   1    0.545053    1.016286    0.622091    11.00000    0.01821    0.02023 =
         0.01179    0.00235    0.00341    0.00597
C32   1    0.526422    0.937267    0.581013    11.00000    0.01994    0.03024 =
         0.02378   -0.00368   -0.00198    0.00476
AFIX 137
H32A  2    0.506529    0.962472    0.552816    11.00000   -1.50000
H32B  2    0.518764    0.890672    0.612488    11.00000   -1.50000
H32C  2    0.542087    0.908241    0.551525    11.00000   -1.50000
AFIX   0
C33   1    0.518458    1.069373    0.658926    11.00000    0.02375    0.03263 =
         0.01775    0.00184    0.00417    0.01383
AFIX 137
H33A  2    0.500498    1.093439    0.625257    11.00000   -1.50000
H33B  2    0.529633    1.121272    0.684642    11.00000   -1.50000
H33C  2    0.508237    1.027353    0.690431    11.00000   -1.50000
AFIX   0
C34   1    0.560511    1.084477    0.573821    11.00000    0.02839    0.02677 =
         0.02072    0.00995    0.00683    0.00726
AFIX 137
H34A  2    0.577174    1.051809    0.548566    11.00000   -1.50000
H34B  2    0.572001    1.135107    0.600468    11.00000   -1.50000
H34C  2    0.542244    1.110129    0.541555    11.00000   -1.50000
AFIX   0
C35   1    0.661506    0.859534    0.516787    11.00000    0.01439    0.01546 =
         0.01391   -0.00277    0.00286   -0.00088
C36   1    0.677236    0.852909    0.457113    11.00000    0.01332    0.01852 =
         0.01497   -0.00027    0.00246    0.00092
C37   1    0.687230    0.923242    0.506582    11.00000    0.01404    0.01791 =
         0.01276    0.00095    0.00281    0.00081
C38   1    0.654502    0.731193    0.382242    11.00000    0.02248    0.02851 =
         0.02622   -0.01402    0.00390   -0.00150
AFIX  13
H38   2    0.634895    0.739244    0.410488    11.00000   -1.20000
AFIX   0
C39   1    0.640107    0.735698    0.307005    11.00000    0.03219    0.06012 =
         0.02795   -0.02361   -0.00076    0.00052
AFIX 137
H39A  2    0.658448    0.722609    0.278045    11.00000   -1.50000
H39B  2    0.630817    0.797922    0.296609    11.00000   -1.50000
H39C  2    0.621844    0.689446    0.298213    11.00000   -1.50000
AFIX   0
C40   1    0.671287    0.638130    0.401241    11.00000    0.03876    0.02562 =
         0.05095   -0.01113    0.01278    0.00139
AFIX 137
H40A  2    0.654257    0.588379    0.393582    11.00000   -1.50000
H40B  2    0.680375    0.638958    0.449503    11.00000   -1.50000
H40C  2    0.690038    0.627109    0.372877    11.00000   -1.50000
AFIX   0
C41   1    0.708269    0.820392    0.356893    11.00000    0.02514    0.03529 =
         0.01626   -0.00234    0.01013    0.00382
AFIX  13
H41   2    0.706903    0.767088    0.324096    11.00000   -1.20000
AFIX   0
C42   1    0.742529    0.811385    0.400175    11.00000    0.02072    0.04038 =
         0.02844    0.00212    0.01045    0.00533
AFIX 137
H42A  2    0.745551    0.864006    0.431856    11.00000   -1.50000
H42B  2    0.761103    0.811171    0.370392    11.00000   -1.50000
H42C  2    0.742994    0.753178    0.426148    11.00000   -1.50000
AFIX   0
C43   1    0.704479    0.908026    0.314010    11.00000    0.03625    0.05017 =
         0.01947    0.00856    0.00687    0.00165
AFIX 137
H43A  2    0.681886    0.908581    0.287701    11.00000   -1.50000
H43B  2    0.722354    0.909571    0.282639    11.00000   -1.50000
H43C  2    0.706747    0.962590    0.343961    11.00000   -1.50000
AFIX   0
C44   1    0.728624    1.044117    0.483312    11.00000    0.01802    0.02501 =
         0.02051    0.00287    0.00559   -0.00648
AFIX  13
H44   2    0.725690    1.014202    0.437210    11.00000   -1.20000
AFIX   0
C45   1    0.717245    1.145113    0.474960    11.00000    0.02893    0.02409 =
         0.02893    0.00468    0.00543   -0.00789
AFIX 137
H45A  2    0.693039    1.147383    0.456893    11.00000   -1.50000
H45B  2    0.731122    1.176564    0.443187    11.00000   -1.50000
H45C  2    0.720253    1.176356    0.519428    11.00000   -1.50000
AFIX   0
C46   1    0.766247    1.036240    0.510642    11.00000    0.01729    0.04363 =
         0.03818    0.00391    0.00316   -0.00678
AFIX 137
H46A  2    0.770178    1.069589    0.554165    11.00000   -1.50000
H46B  2    0.780493    1.063479    0.477647    11.00000   -1.50000
H46C  2    0.772284    0.970583    0.517702    11.00000   -1.50000
AFIX   0
C47   1    0.705587    1.027556    0.600163    11.00000    0.02307    0.02112 =
         0.01491   -0.00266    0.00115   -0.00590
AFIX  13
H47   2    0.721568    1.081790    0.606048    11.00000   -1.20000
AFIX   0
C48   1    0.670090    1.063025    0.611781    11.00000    0.02820    0.02268 =
         0.01945   -0.00415    0.00602   -0.00190
AFIX 137
H48A  2    0.663685    1.113901    0.579887    11.00000   -1.50000
H48B  2    0.670284    1.085666    0.658798    11.00000   -1.50000
H48C  2    0.653438    1.012352    0.604141    11.00000   -1.50000
AFIX   0
C49   1    0.719826    0.952545    0.649790    11.00000    0.02620    0.02941 =
         0.01780   -0.00009   -0.00251   -0.00390
AFIX 137
H49A  2    0.705782    0.896306    0.643052    11.00000   -1.50000
H49B  2    0.719375    0.974772    0.696776    11.00000   -1.50000
H49C  2    0.743484    0.938283    0.641480    11.00000   -1.50000
AFIX   6

PART 1
C50   1    0.588619    0.598515    0.712181    41.00000    0.04909    0.08274 =
         0.05538   -0.02444    0.03667   -0.02830
AFIX  13
H50   2    0.607252    0.578733    0.684175    41.00000   -1.20000
AFIX   5
CL1   5    0.575952    0.703947    0.687292    41.00000    0.05357    0.04083 =
         0.10475    0.00818    0.04993   -0.00454
CL2   5    0.552767    0.510431    0.699522    41.00000    0.07507    0.06672 =
         0.14496   -0.02371    0.01516   -0.04615
CL3   5    0.604720    0.587943    0.802611    41.00000    0.11744    0.20353 =
         0.05635   -0.04576   -0.00947   -0.00182
AFIX   0

PART 0
F1    6    0.748781    0.888153    0.831374    11.00000    0.05570    0.06112 =
         0.04503    0.00635    0.01979    0.02848
F2    6    0.775312    0.749997    0.852151    11.00000    0.05178    0.02762 =
         0.09767    0.01895   -0.02276   -0.00993
F3    6    0.804903    0.881494    0.864645    11.00000    0.06690    0.03640 =
         0.09034    0.00871   -0.03848   -0.02233
F4    6    0.783810    0.836337    0.758365    11.00000    0.09599    0.09192 =
         0.03633   -0.01236    0.02587    0.03808
B1    4    0.778505    0.838196    0.825919    11.00000    0.02931    0.02092 =
         0.02919   -0.00418    0.00217   -0.00120

PART 2
C51   1    0.604277    0.552935    0.793078    21.00000    0.09351    0.08868 =
         0.03828   -0.02224   -0.02388    0.00458
AFIX  33
H51A  2    0.599469    0.522477    0.835634    21.00000   -1.50000
H51B  2    0.609350    0.505699    0.759641    21.00000   -1.50000
H51C  2    0.624046    0.594385    0.802149    21.00000   -1.50000
AFIX   0
C52   1    0.576984    0.602309    0.768300    21.00000    0.07623    0.17432 =
         0.10000    0.07065    0.03757    0.02833
AFIX  23
H52A  2    0.571822    0.647807    0.803604    21.00000   -1.20000
H52B  2    0.557184    0.559469    0.761263    21.00000   -1.20000
AFIX   0
C53   1    0.579604    0.656392    0.700192    21.00000    0.06948    0.06599 =
         0.06879    0.00372    0.03090   -0.00600
AFIX  23
H53A  2    0.598350    0.702284    0.708909    21.00000   -1.20000
H53B  2    0.587003    0.611301    0.666611    21.00000   -1.20000
AFIX   0
C54   1    0.553032    0.700840    0.670463    21.00000    0.07637    0.07104 =
         0.08541    0.02628    0.01493   -0.02079
AFIX  23
H54A  2    0.559331    0.717166    0.624474    21.00000   -1.20000
H54B  2    0.552217    0.760312    0.695584    21.00000   -1.20000
AFIX   0
C55   1    0.516025    0.667890    0.659203    21.00000    0.10958    0.18862 =
         0.11172    0.08422   -0.03083   -0.08569
AFIX  33
H55A  2    0.501878    0.716412    0.635475    21.00000   -1.50000
H55B  2    0.514781    0.611180    0.631449    21.00000   -1.50000
H55C  2    0.507580    0.654855    0.703433    21.00000   -1.50000
AFIX   0

PART 3
C56   1    0.604878    0.524136    0.769690    31.00000    0.12810    0.10636 =
         0.14916    0.09883    0.06989    0.06093
AFIX  33
H56A  2    0.626937    0.507514    0.753654    31.00000   -1.50000
H56B  2    0.608745    0.550814    0.815656    31.00000   -1.50000
H56C  2    0.590603    0.468353    0.770913    31.00000   -1.50000
AFIX   0
C57   1    0.587324    0.593028    0.722752    31.00000    0.09426    0.12739 =
         0.15261    0.11962    0.08529    0.05396
AFIX  23
H57A  2    0.602879    0.647001    0.721017    31.00000   -1.20000
H57B  2    0.584847    0.565039    0.676545    31.00000   -1.20000
AFIX   0
C58   1    0.554081    0.628645    0.735584    31.00000    0.06385    0.08628 =
         0.09480    0.04722    0.03482    0.01643
AFIX  23
H58A  2    0.553558    0.630761    0.785762    31.00000   -1.20000
H58B  2    0.536832    0.582066    0.717880    31.00000   -1.20000
AFIX   0
C59   1    0.542124    0.720182    0.708446    31.00000    0.06101    0.09610 =
         0.14635    0.06867    0.02906    0.01623
AFIX  23
H59A  2    0.543122    0.721548    0.658378    31.00000   -1.20000
H59B  2    0.557423    0.769578    0.729067    31.00000   -1.20000
AFIX   0
C60   1    0.505720    0.738747    0.724279    31.00000    0.10746    0.24046 =
         0.36302    0.22684    0.12655    0.09701
AFIX  33
H60A  2    0.498276    0.799601    0.705921    31.00000   -1.50000
H60B  2    0.490531    0.690341    0.703284    31.00000   -1.50000
H60C  2    0.504813    0.738303    0.773872    31.00000   -1.50000
AFIX   0
HKLF 4


REM  mo_2418_cg_0m_a.res in C2/c
REM wR2 = 0.095193, GooF = S = 1.02759, Restrained GooF = 1.04231 for all data
REM R1 = 0.035600 for 14670 Fo > 4sig(Fo) and 0.043164 for all 16891 data
REM 693 parameters refined using 96 restraints

END

WGHT      0.0445     13.2132

REM Highest difference peak  0.792,  deepest hole -0.635,  1-sigma level  0.057
Q1    1   0.5558  0.5286  0.6792  11.00000  0.05    0.79
Q2    1   0.8153  0.8694  0.8275  11.00000  0.05    0.76
Q3    1   0.7664  0.9059  0.8511  11.00000  0.05    0.59
Q4    1   0.5627  0.5251  0.7264  11.00000  0.05    0.57
Q5    1   0.5507  0.5362  0.7167  11.00000  0.05    0.54
Q6    1   0.5622  0.5830  0.6769  11.00000  0.05    0.49
Q7    1   0.7852  0.7434  0.8199  11.00000  0.05    0.48
Q8    1   0.5900  0.5630  0.7993  11.00000  0.05    0.48
Q9    1   0.6057  0.4738  0.4788  11.00000  0.05    0.46
Q10   1   0.5720  0.6820  0.6775  11.00000  0.05    0.44
Q11   1   0.5967  0.6300  0.7421  11.00000  0.05    0.42
Q12   1   0.6112  0.9203  0.7770  11.00000  0.05    0.42
Q13   1   0.6121  0.9022  0.6737  11.00000  0.05    0.42
Q14   1   0.6650  0.7046  0.6749  11.00000  0.05    0.41
Q15   1   0.5872  0.9693  0.7665  11.00000  0.05    0.40
Q16   1   0.5736  0.9795  0.7072  11.00000  0.05    0.39
Q17   1   0.6113  0.3651  0.4720  11.00000  0.05    0.38
Q18   1   0.5654  0.6751  0.6435  11.00000  0.05    0.38
Q19   1   0.5609  0.9974  0.6498  11.00000  0.05    0.38
Q20   1   0.5873  0.9550  0.6585  11.00000  0.05    0.37
;
_shelx_res_checksum               68733
_shelx_hkl_file
;
   4   0   0 2487.75 111.514   4
  -6   0   0 1183.16 52.5417   4
   6   0   0 1115.61 52.7201   4
  -6   0   0 1102.97 52.8002   4
  -6   0   0 1182.49 52.7720   3
   6   0   0 1124.98 50.8225  11
   6   0   0 1108.02 53.7109   1
  -6   0   0 1252.20 50.9745   9
   6   0   0 1145.12 50.9304   9
   6   0   0 1126.62 52.6243   2
   6   0   0 1130.46 52.6289   4
   6   0   0 1118.64 52.6188   3
  -6   0   0 1111.60 52.7900   2
  -8   0   0 4.82795 0.68261   9
   8   0   0 4.76260 1.71235   3
   8   0   0 4.68743 0.44022   8
  -8   0   0 3.42848 1.73205   4
   8   0   0 2.80987 1.49588   2
  -8   0   0 4.01683 1.50762   4
   8   0   0 4.30609 2.15912   2
  -8   0   0 1.20820 1.61996   3
   8   0   0 3.77919 0.39649   7
  -8   0   0 7.00983 2.02600   2
  -8   0   0 2.96479 0.41607  11
   8   0   0 4.08881 0.64612   9
   8   0   0 7.19502 2.45377   1
   8   0   0 3.80153 0.42720   6
   8   0   0 3.99941 0.43164   6
  -8   0   0 4.06170 0.48685   6
   8   0   0 7.10297 1.82860   4
  -8   0   0 3.97422 0.43238   7
   8   0   0 4.53408 0.44911  11
   8   0   0 2.81242 1.50650   4
  10   0   0 622.378 30.4397   4
 -10   0   0 679.440 27.9164   9
 -10   0   0 621.026 30.3049   4
  10   0   0 569.002 27.4543   6
 -10   0   0 658.215 27.5356   6
  10   0   0 644.553 27.4494   7
 -10   0   0 602.995 27.4782   7
 -10   0   0 635.613 27.5947  11
 -10   0   0 647.852 27.5468  11
  10   0   0 614.585 32.9563   2
  10   0   0 559.237 27.4684  11
  10   0   0 578.690 27.8112   9
  10   0   0 626.330 27.4924   6
 -10   0   0 591.973 31.1081   4
  10   0   0 629.250 27.6992  11
 -10   0   0 597.910 31.0052   2
  10   0   0 600.389 32.2108   1
 -10   0   0 622.820 30.9631   3
  10   0   0 574.895 30.2184   3
  10   0   0 616.482 31.0511   4
  10   0   0 607.396 30.6331   2
  12   0   0 683.956 32.0788   6
  12   0   0 726.114 35.8045   3
  12   0   0 756.915 37.9962   1
  12   0   0 769.870 36.0268   4
 -12   0   0 704.649 35.9763   3
 -12   0   0 681.493 32.0904   7
 -12   0   0 747.099 32.2135  11
  12   0   0 754.633 32.0693   7
  12   0   0 696.304 32.5228   9
 -12   0   0 667.756 41.5776   1
  12   0   0 692.205 38.2866   2
  12   0   0 729.699 32.3692  11
  12   0   0 706.995 35.8366   2
 -12   0   0 652.491 36.2215   4
 -12   0   0 722.489 32.1947  11
  12   0   0 756.117 32.1423   6
 -12   0   0 799.603 32.6263   9
  12   0   0 659.159 32.0850  11
 -12   0   0 719.572 35.4625   4
  14   0   0 481.403 20.7449   6
  14   0   0 455.123 25.5332   4
 -14   0   0 452.035 25.1907   3
  14   0   0 475.876 24.7122   3
  14   0   0 487.411 20.5235   7
 -14   0   0 497.140 20.6989  11
 -14   0   0 441.924 24.1845   4
 -14   0   0 399.875 28.2791   1
  14   0   0 435.622 21.0149   9
  14   0   0 445.647 26.6691   1
 -14   0   0 430.641 20.5503   7
  14   0   0 463.659 20.8623  11
  14   0   0 410.642 27.3115   2
  14   0   0 460.752 24.8986   2
 -14   0   0 434.088 25.7459   4
  14   0   0 506.943 24.7390   4
  14   0   0 451.668 20.5478   6
  14   0   0 436.901 20.5473  11
 -16   0   0 31.7337 7.57716   1
  16   0   0 28.8311 6.00788   4
  16   0   0 20.0149 6.47326   2
  16   0   0 26.4770 1.57122   6
  16   0   0 23.7736 4.82105   3
 -16   0   0 23.7069 5.39889   3
  16   0   0 29.4272 1.65329   6
  16   0   0 29.2705 5.27136   2
  16   0   0 25.6619 1.57596  11
  16   0   0 20.7538 5.60482   1
 -16   0   0 23.2742 1.56804   7
  16   0   0 26.0175 2.04164   9
  16   0   0 26.7542 4.56392   4
 -16   0   0 27.9003 4.69315   4
 -16   0   0 16.5515 4.58266   4
  16   0   0 23.9922 1.87536  11
  18   0   0 59.4637 3.49057  11
  18   0   0 63.6288 11.3473   2
  18   0   0 75.3849 10.7890   1
  18   0   0 73.8430 7.93207   2
 -18   0   0 71.1024 3.49661  11
  18   0   0 60.9285 9.28302   4
 -18   0   0 57.1681 8.22419   3
  18   0   0 61.8706 3.91746   9
 -18   0   0 52.5772 9.94629   1
 -18   0   0 62.9649 3.41892   7
 -18   0   0 56.1446 8.53556   4
  18   0   0 68.7685 3.82856  11
  18   0   0 71.0765 8.17572   3
  18   0   0 79.8586 7.78894   4
  18   0   0 61.2608 3.36384   6
  18   0   0 74.7238 3.50054   6
 -20   0   0 234.894 10.3609  11
 -20   0   0 218.341 10.3922   7
 -20   0   0 228.111 19.4837   1
  20   0   0 253.008 16.0321   4
  20   0   0 215.809 17.6099   1
  20   0   0 238.032 16.0855   3
  20   0   0 214.618 10.3167   6
  20   0   0 241.957 18.1889   4
  20   0   0 201.029 19.6610   2
 -20   0   0 221.912 17.4738   4
  20   0   0 220.925 10.8139  11
  20   0   0 214.212 10.3109  11
 -20   0   0 197.657 16.5896   3
  20   0   0 219.569 11.0286   9
  20   0   0 217.808 15.5489   2
  22   0   0 139.610 11.6577   4
  22   0   0 123.435 6.80755   9
  22   0   0 117.619 14.2182   4
 -22   0   0 126.008 6.23893   7
  22   0   0 123.618 6.62265  11
  22   0   0 118.761 6.10623  11
  22   0   0 122.364 14.0371   1
 -22   0   0 118.441 13.7813   4
  22   0   0 127.881 6.16797   6
  22   0   0 149.004 12.3576   2
  22   0   0 136.554 17.8422   2
 -22   0   0 134.003 16.2335   1
  22   0   0 117.362 12.1010   3
 -22   0   0 136.906 13.6454   3
  24   0   0 40.3157 3.05787   9
  24   0   0 37.6862 2.43525   6
 -24   0   0 40.5003 2.54677   7
  24   0   0 42.6836 2.97172  11
  24   0   0 37.9444 2.39799  11
  26   0   0 980.296 43.6217  11
  26   0   0 939.302 44.4505   9
  26   0   0 934.938 44.3533  11
 -26   0   0 992.203 43.7733   7
  26   0   0 1002.93 43.6862   6
 -28   0   0 11.5597 1.51969   7
  28   0   0 14.6337 1.49028  11
  28   0   0 13.7553 1.51870   6
  28   0   0 14.0839 2.04830   9
  30   0   0 430.338 19.4410  11
  30   0   0 403.932 19.4545   6
  30   0   0 443.820 20.4871   9
 -30   0   0 448.317 19.6964   7
  30   0   0 378.639 20.1224  11
 -32   0   0 26.3748 2.40126   7
  32   0   0 23.2273 2.89633   9
  32   0   0 26.8712 2.78346  11
  32   0   0 27.2722 2.60821   6
  34   0   0 650.751 33.5854  11
 -34   0   0 777.644 33.0269   7
  34   0   0 725.303 32.7926   6
  34   0   0 713.690 32.6652  11
  36   0   0 264.739 14.6626  11
  36   0   0 279.973 13.8185   6
 -36   0   0 304.981 14.0527   7
  36   0   0 282.872 14.8457   9
  36   0   0 301.841 13.7847  11
 -38   0   0 350.957 15.7675   7
  38   0   0 306.293 16.3737  11
  38   0   0 317.691 16.4550   9
  38   0   0 312.745 15.5113  10
  38   0   0 325.318 15.4901   6
  38   0   0 313.492 15.2608  11
 -40   0   0 427.792 19.1340   7
  40   0   0 401.830 18.9507  10
  40   0   0 378.527 18.5344  11
  40   0   0 382.739 18.8303   6
  40   0   0 381.351 19.7636   9
 -42   0   0 91.6754 5.80832   7
  42   0   0 90.9235 5.51205   6
  42   0   0 88.7060 5.64204  10
  42   0   0 89.2065 5.29199  11
  42   0   0 89.7105 6.42849   9
  44   0   0 17.6698 2.50266  10
  44   0   0 19.7261 2.49136   6
  44   0   0 25.1151 3.58489   9
  44   0   0 17.3020 2.15864  11
 -44   0   0 22.0996 2.86363   7
  46   0   0 5.71175 2.22871   9
 -46   0   0 7.36210 2.00290   7
  46   0   0 4.27708 1.50932  11
  46   0   0 1.65386 1.60894  10
  46   0   0 6.23176 1.79073   6
  48   0   0 79.5389 5.61854   6
  48   0   0 79.9090 6.42228   9
  48   0   0 84.5971 7.31776  10
  48   0   0 81.2127 5.24265  11
  50   0   0 45.8654 3.83082  11
  50   0   0 39.8366 4.50782   9
  50   0   0 39.7493 4.18534  10
  50   0   0 44.6218 4.21495   6
  52   0   0 2.91601 1.74403  11
  52   0   0 -0.7397 1.77104  10
  52   0   0 -1.0830 1.63329   6
  52   0   0 3.46821 2.21510   9
  54   0   0 218.630 12.5995   6
  54   0   0 216.920 12.8531  10
  54   0   0 236.961 12.0069  11
  54   0   0 234.998 13.3755   9
   3  -1   0 259.776 11.1745   6
   3  -1   0 250.857 11.8408   1
   3  -1   0 247.638 11.1809  11
   3  -1   0 244.804 11.3194   9
   3  -1   0 242.954 13.5082   5
  -3  -1   0 267.295 11.4372   9
   3  -1   0 253.401 11.9329   2
  -3  -1   0 258.785 11.2661  11
  -3  -1   0 243.240 12.9363   4
  -3  -1   0 225.585 12.6875   2
  -3  -1   0 260.411 11.2765   6
   3  -1   0 242.717 11.1660   6
   3   1   0 250.725 11.3606  11
   3   1   0 237.856 12.6256   4
   3   1   0 248.532 13.4425   1
   3   1   0 256.665 11.3077   8
   3   1   0 244.688 12.8189   3
   3   1   0 274.922 11.3046   6
  -5  -1   0 80.1717 6.04074   4
   5  -1   0 92.8732 3.97576   7
   5  -1   0 82.4423 3.88422  11
   5  -1   0 82.6668 3.87026   6
  -5  -1   0 84.7831 5.63993   4
   5  -1   0 83.4391 3.93012  11
  -5  -1   0 81.7973 3.92864   7
   5  -1   0 92.9816 4.85770   4
   5  -1   0 91.0551 4.98681   2
   5  -1   0 84.2751 3.87840   6
  -5  -1   0 76.1696 5.71632   2
  -5  -1   0 91.2094 4.12765   9
  -5  -1   0 80.3347 3.90073   8
   5  -1   0 85.3041 5.12748   4
  -5  -1   0 93.0822 5.68483   3
   5  -1   0 84.5009 5.38186   1
  -5  -1   0 84.8185 3.97961  11
   5  -1   0 87.7406 5.65965   2
   5  -1   0 84.0443 4.08289   9
  -5  -1   0 77.3533 6.76479   1
   5   1   0 86.7375 5.91343   4
   5   1   0 88.9972 3.92193   8
  -5   1   0 88.6599 3.89997  11
  -5   1   0 93.3949 4.10055   9
   5   1   0 84.3129 4.08751  11
   5   1   0 91.0677 3.95097   7
  -5   1   0 78.5658 4.87197   4
   5   1   0 78.3021 6.55146   1
  -5   1   0 81.6514 4.98895   2
  -5   1   0 92.0727 3.88987   6
   5   1   0 86.2833 5.73373   2
   5   1   0 90.5869 3.96123   6
  -5   1   0 87.8000 3.88154  11
   5   1   0 78.2977 3.95034  11
   5   1   0 79.8890 4.07504   9
   5   1   0 80.7746 5.71629   3
   5   1   0 78.9631 5.69190   4
  -7  -1   0 65.0881 3.17001  11
   7  -1   0 64.4233 5.54306   2
   7  -1   0 64.9249 3.02647   7
  -7  -1   0 67.3132 3.09493   6
   7  -1   0 60.4068 3.04620  11
   7  -1   0 60.0749 2.95023   6
  -7  -1   0 58.8162 5.48497   2
   7  -1   0 65.4176 5.17208   2
   7  -1   0 63.6105 4.39285   4
   7  -1   0 64.9232 2.97143   6
  -7  -1   0 60.9214 2.99531   7
   7  -1   0 52.9813 4.98441   1
   7  -1   0 60.1050 2.96549  11
  -7  -1   0 64.0312 5.06742   3
  -7  -1   0 62.2969 6.72967   1
   7  -1   0 57.8789 4.64956   4
   7  -1   0 57.4813 5.16907   3
   7  -1   0 62.2914 3.23338   9
  -7  -1   0 69.1941 5.90971   4
  -7  -1   0 74.6144 5.32867   4
   7   1   0 70.7260 3.00958   8
  -7   1   0 65.4317 2.98180   6
   7   1   0 65.5016 6.35077   1
   7   1   0 59.8444 3.03672  11
  -7   1   0 58.7643 4.59600   4
   7   1   0 69.0282 6.78689   2
   7   1   0 63.1091 3.04089   6
   7   1   0 69.6302 3.03465   7
  -7   1   0 67.8833 3.24653   9
   7   1   0 55.3612 5.69396   3
   7   1   0 65.0016 3.22468  11
  -7   1   0 65.3387 3.05957  11
  -7   1   0 59.4100 3.04014   7
   7   1   0 64.3721 5.35118   2
   7   1   0 64.4519 5.56587   4
  -7   1   0 55.2420 5.20881   1
   7   1   0 58.4110 5.20949   4
   7   1   0 69.0138 3.05796   6
   9  -1   0 52.2833 3.03927   9
  -9  -1   0 53.5061 2.71899   8
  -9  -1   0 61.4984 2.88789   6
  -9  -1   0 52.8850 5.70628   4
  -9  -1   0 59.0991 5.30882   3
  -9  -1   0 58.3443 5.75404   2
   9  -1   0 56.0864 2.72959   6
   9  -1   0 57.8856 2.77433   7
  -9  -1   0 46.7106 6.39109   4
   9  -1   0 53.3391 4.55055   4
   9  -1   0 52.4522 4.67139   2
  -9  -1   0 65.0632 3.17618   9
   9  -1   0 48.7805 5.70163   2
  -9  -1   0 61.6927 2.88505  11
   9  -1   0 61.2049 2.76238   6
  -9  -1   0 57.8095 2.77274   7
   9  -1   0 46.9774 4.95727   4
  -9  -1   0 65.2046 7.15421   1
   9  -1   0 53.7143 2.86327  11
   9  -1   0 53.7160 2.73154  11
   9  -1   0 53.5030 5.57790   1
  -9  -1   0 60.3420 2.97413  11
   9   1   0 57.3223 7.00830   2
   9   1   0 63.1017 2.79536   7
  -9   1   0 43.1789 5.40095   1
  -9   1   0 55.1980 4.54328   4
   9   1   0 57.6694 3.03394  11
   9   1   0 53.0391 5.39509   4
   9   1   0 57.3644 2.81316  11
  -9   1   0 60.4390 2.77247   6
   9   1   0 65.3137 2.86275   6
   9   1   0 53.9013 3.05499   9
   9   1   0 52.5931 5.10588   3
   9   1   0 56.7725 2.82080   6
   9   1   0 59.7679 6.96360   1
  -9   1   0 56.6664 5.05629   4
  -9   1   0 56.4443 2.82205   7
   9   1   0 47.1695 5.21699   4
  -9   1   0 57.7350 2.78627  11
   9   1   0 56.7927 5.45881   2
 -11  -1   0 95.8679 4.80246   7
  11  -1   0 111.912 7.66366   2
  11  -1   0 92.7907 4.94375  11
 -11  -1   0 97.1894 7.77618   3
 -11  -1   0 103.291 4.91758  11
  11  -1   0 101.101 7.97252   3
  11  -1   0 106.877 4.80970   7
  11  -1   0 98.3970 8.47555   1
  11  -1   0 108.395 4.82170   6
 -11  -1   0 109.046 4.95253   6
  11  -1   0 96.9133 4.78388  11
  11  -1   0 92.0730 7.12414   4
  11  -1   0 96.1315 4.77106   6
 -11  -1   0 91.9110 9.78436   1
 -11  -1   0 94.8316 7.83827   4
  11  -1   0 96.3987 8.94108   2
  11  -1   0 97.7951 7.88811   4
  11  -1   0 103.177 5.22705   9
 -11  -1   0 101.087 4.77003   8
 -11  -1   0 94.9290 8.76163   4
 -11  -1   0 115.350 5.31375   9
  11   1   0 97.4809 10.3783   2
 -11   1   0 100.784 7.17227   4
 -11   1   0 97.9552 4.86808   7
  11   1   0 104.772 5.14454  11
  11   1   0 90.3483 8.26824   4
 -11   1   0 108.785 5.20906   9
  11   1   0 112.228 4.84790   7
  11   1   0 109.440 9.92997   1
  11   1   0 95.1125 4.84800   6
 -11   1   0 105.498 4.82890   6
  11   1   0 112.853 4.90955   6
  11   1   0 99.2484 7.87971   4
  11   1   0 114.395 4.83709   8
  11   1   0 95.6893 8.06805   2
  11   1   0 104.841 7.95645   3
  11   1   0 92.9190 4.84958  11
 -11   1   0 95.4770 7.76570   4
 -11   1   0 110.174 4.86779  11
  13  -1   0 2.23015 1.73569   2
  13  -1   0 -1.9276 2.82976   1
  13  -1   0 -2.6039 1.99517   3
  13  -1   0 -0.3910 2.37737   4
  13  -1   0 0.76926 0.29840   6
 -13  -1   0 1.17018 0.48326  11
  13  -1   0 2.21636 2.97896   2
 -13  -1   0 -2.0045 3.13404   4
  13  -1   0 0.11284 0.29640   6
  13  -1   0 0.19950 0.47099   9
  13  -1   0 0.50149 0.38194  11
  13  -1   0 1.78258 1.77023   4
 -13  -1   0 0.33227 0.32942   7
  13  -1   0 0.46380 0.27618  11
 -13  -1   0 -0.9100 2.09451   4
  13  -1   0 0.93314 0.31047   7
 -13  -1   0 5.07672 4.34676   1
 -13  -1   0 1.19762 2.34541   3
 -13   1   0 0.93712 1.96586   4
  13   1   0 0.89544 0.38742   7
 -13   1   0 0.53772 0.35382   7
  13   1   0 -0.4285 2.54899   4
  13   1   0 0.50444 0.32194   6
  13   1   0 0.76511 2.19925   3
 -13   1   0 2.28926 2.38869   4
 -13   1   0 0.88039 0.52684   9
  13   1   0 2.34499 2.19527   4
  13   1   0 0.66783 1.91692   2
 -13   1   0 -4.5869 3.04031   1
  13   1   0 0.85172 0.36999   6
  13   1   0 0.93425 0.48608   9
  13   1   0 2.60255 3.53964   2
  13   1   0 5.81838 3.89717   1
  13   1   0 0.57917 0.32757  11
  13   1   0 0.64851 0.46070  11
  15  -1   0 9.60324 3.90727   4
  15  -1   0 8.57692 0.80547   6
  15  -1   0 7.70376 4.62578   2
  15  -1   0 6.81456 3.22993   3
 -15  -1   0 7.67556 3.52873   3
  15  -1   0 9.64543 2.90925   2
 -15  -1   0 5.33181 3.06476   4
  15  -1   0 9.73573 1.35289   9
 -15  -1   0 8.79479 3.76441   4
  15  -1   0 7.70491 0.75574  11
  15  -1   0 9.55323 1.05493  11
  15  -1   0 8.42691 4.31221   1
 -15  -1   0 2.33092 4.68676   1
  15  -1   0 8.22559 0.75431   6
  15  -1   0 9.61041 0.75768   7
  15  -1   0 5.93364 2.75970   4
 -15  -1   0 10.2645 1.00678  11
 -15  -1   0 7.98272 0.82046   7
  15   1   0 11.2402 1.17962  11
 -15   1   0 2.44287 3.09318   4
  15   1   0 14.5151 4.46271   4
 -15   1   0 8.18617 0.88269   7
  15   1   0 7.89767 0.78180   6
 -15   1   0 -2.3198 3.71218   1
  15   1   0 10.3409 0.91688   6
  15   1   0 2.86268 4.63375   1
  15   1   0 6.71065 3.07397   2
  15   1   0 9.01944 0.85870  11
  15   1   0 1.27364 4.06047   2
  15   1   0 7.54043 1.10759   9
  15   1   0 2.40328 2.94702   3
  15   1   0 6.73413 2.95242   4
 -15   1   0 11.9493 3.29450   4
  17  -1   0 23.1119 1.45303   6
  17  -1   0 30.9603 5.97577   4
  17  -1   0 20.8393 1.90718   9
  17  -1   0 20.8022 4.09921   4
  17  -1   0 21.8303 1.76153  11
  17  -1   0 25.6036 1.68609   6
 -17  -1   0 24.1278 6.07484   4
  17  -1   0 18.4061 5.38789   1
 -17  -1   0 22.7530 1.50624   7
 -17  -1   0 23.7188 1.65261  11
  17  -1   0 27.4112 4.78909   2
  17  -1   0 18.6906 6.27879   2
 -17  -1   0 20.0262 7.00867   1
 -17  -1   0 30.5915 5.58498   4
 -17  -1   0 28.5098 5.65673   3
  17  -1   0 22.7184 5.20090   3
 -17   1   0 26.0142 4.59825   4
  17   1   0 26.6228 5.37901   3
  17   1   0 22.9825 1.90841  11
  17   1   0 14.0296 4.31509   4
  17   1   0 15.6857 4.28845   2
  17   1   0 22.7462 1.91603   9
  17   1   0 16.3136 5.66891   1
  17   1   0 29.7440 6.80392   4
  17   1   0 23.7614 1.53586  11
 -17   1   0 21.6157 1.56749   7
 -17   1   0 22.3267 5.13381   4
  17   1   0 19.9908 12.0793   2
 -19  -1   0 5.93839 0.85586   7
  19  -1   0 8.19781 0.89308  11
 -19  -1   0 17.1616 7.25542   1
  19  -1   0 12.7640 3.85038   4
  19  -1   0 10.4290 5.59014   1
  19  -1   0 8.45223 1.36208   9
  19  -1   0 10.3501 3.99083   3
 -19  -1   0 9.13473 1.08725  11
  19  -1   0 9.44816 3.72784   2
 -19  -1   0 2.84659 5.18693   4
  19  -1   0 8.82067 0.91081   6
  19  -1   0 10.5503 4.98904   4
  19  -1   0 7.58583 5.46007   2
  19  -1   0 10.8087 1.30878  11
 -19  -1   0 4.79367 4.33903   3
  19  -1   0 9.23372 1.01935   6
  19   1   0 4.42872 4.25051   4
  19   1   0 12.5135 6.01153   1
 -19   1   0 -1.5887 4.90490   1
  19   1   0 3.28231 3.88275   3
  19   1   0 7.02185 0.88046  11
 -19   1   0 8.35940 1.02459   7
  19   1   0 6.62134 3.39414   2
  19   1   0 8.71035 6.21959   2
 -19   1   0 1.39016 4.35140   4
  19   1   0 8.79324 0.94911   6
  19   1   0 8.19415 1.29959   9
  19   1   0 11.6114 3.94438   4
 -21  -1   0 52.4469 2.91784   7
  21  -1   0 53.5628 3.24953  11
  21  -1   0 53.3851 9.42161   4
 -21  -1   0 56.6566 3.03459  11
  21  -1   0 57.5995 2.97181   6
 -21  -1   0 46.3756 9.26139   4
  21  -1   0 53.6421 2.85682   6
  21  -1   0 51.4271 3.49339   9
  21  -1   0 60.1298 7.57008   4
  21  -1   0 46.9430 2.78324  11
 -21  -1   0 45.1191 8.37290   3
  21  -1   0 42.8304 8.45618   1
 -21  -1   0 51.5042 10.9290   1
  21  -1   0 54.2473 11.2870   2
  21  -1   0 61.3397 8.31761   3
  21   1   0 51.2257 3.45159   9
  21   1   0 44.1729 8.28174   4
 -21   1   0 51.0387 2.96361   7
  21   1   0 49.0175 2.87109  11
  21   1   0 57.7960 11.8265   2
  21   1   0 44.3363 7.40805   2
  21   1   0 56.9724 8.11479   3
  21   1   0 51.5050 9.68747   4
  21   1   0 50.7374 3.35352  11
 -21   1   0 57.4249 13.8285   4
  21   1   0 49.1936 2.87757   6
  21   1   0 55.7836 10.2003   1
  23  -1   0 172.573 7.91561   6
  23  -1   0 164.202 8.29285  11
 -23  -1   0 163.845 7.84437   7
  23  -1   0 158.933 8.54852   9
  23  -1   0 157.451 7.73434  11
  23  -1   0 158.602 7.77132   6
 -23  -1   0 170.811 7.87411  11
  23   1   0 153.489 7.79180  11
  23   1   0 165.813 7.87077   6
 -23   1   0 157.840 7.91074   7
  23   1   0 165.078 8.53439   9
  23   1   0 158.760 8.39383  11
 -25  -1   0 32.6637 2.25737   7
  25  -1   0 33.6660 2.12666  11
  25  -1   0 33.1549 2.16296   6
  25  -1   0 33.1523 2.85914   9
  25  -1   0 33.9287 2.67968  11
 -25   1   0 34.6220 2.36899   7
  25   1   0 32.1088 2.79141   9
  25   1   0 29.7312 2.17217   6
  25   1   0 34.0356 2.73282  11
  25   1   0 32.1265 2.19480  11
  27  -1   0 168.629 9.07381   9
  27  -1   0 179.683 8.21265   6
  27  -1   0 165.793 8.76409  11
  27  -1   0 167.454 8.09990  11
 -27  -1   0 167.800 8.25968   7
  27   1   0 163.489 8.21679   6
  27   1   0 158.911 8.91978   9
  27   1   0 167.741 8.18445  11
  27   1   0 159.100 8.86862  11
 -27   1   0 175.233 8.39436   7
  29  -1   0 30.7323 2.18107  11
  29  -1   0 30.3670 2.27439   6
  29  -1   0 27.4341 2.67325  11
  29  -1   0 30.6428 2.99927   9
 -29  -1   0 28.3662 2.33226   7
  29   1   0 29.7756 2.23375  11
  29   1   0 34.4005 3.09811   9
  29   1   0 31.1761 2.81273  11
 -29   1   0 31.6268 2.42926   7
  29   1   0 29.3849 2.26221   6
  31  -1   0 104.273 5.30246   6
  31  -1   0 94.2460 5.09304  11
  31  -1   0 100.544 5.90229  11
 -31  -1   0 98.5599 5.34768   7
  31  -1   0 102.691 6.20971   9
  31   1   0 92.0185 6.00358   9
  31   1   0 86.0371 5.39550   6
 -31   1   0 93.6818 5.39620   7
  31   1   0 96.9616 5.19152  11
  33  -1   0 47.8394 4.06314   9
  33  -1   0 53.8912 3.36026   6
  33  -1   0 53.4087 4.02190  11
 -33  -1   0 61.9747 3.65198   7
  33  -1   0 51.5049 3.22839  11
  33   1   0 46.9960 3.26302  11
  33   1   0 49.6571 3.38060   6
 -33   1   0 49.9182 3.51409   7
  35  -1   0 76.3303 4.36622  11
  35  -1   0 80.3089 4.54388   6
  35  -1   0 68.4826 5.07384  11
 -35  -1   0 78.0100 4.69759   7
  35  -1   0 69.7562 5.30438   9
  35   1   0 69.3204 4.35324  11
  35   1   0 73.3483 4.60752  10
  35   1   0 78.5452 5.43303   9
 -35   1   0 85.6009 4.90422   7
  35   1   0 79.0937 4.65124   6
  37  -1   0 7.65169 1.32481  11
  37  -1   0 8.15703 1.56270   6
  37  -1   0 7.70770 2.02508   9
 -37  -1   0 7.53578 1.73389   7
 -37   1   0 6.90586 1.72074   7
  37   1   0 9.47602 1.64466   6
  37   1   0 8.68345 1.71045  10
  37   1   0 7.16739 1.37552  11
  37   1   0 9.87853 2.19252   9
  39  -1   0 27.4126 2.46298  11
  39  -1   0 34.9599 3.63537   9
 -39  -1   0 24.6863 2.75098   7
  39  -1   0 27.5055 2.68551  10
  39  -1   0 28.4731 2.69423   6
 -39   1   0 25.0723 2.83083   7
  39   1   0 26.6095 3.43235   9
  39   1   0 26.8107 2.92955  10
  39   1   0 28.4848 2.70160   6
  39   1   0 25.0134 2.48391  11
  41  -1   0 -0.3559 1.10922  10
 -41  -1   0 2.09375 1.50059   7
  41  -1   0 0.20617 1.20660   6
  41  -1   0 0.55125 1.08150  11
  41  -1   0 0.76281 1.48093   9
  41   1   0 1.93218 1.69429   9
  41   1   0 0.48003 1.09617  11
  41   1   0 1.10662 1.35763   6
  41   1   0 1.15394 1.32095  10
 -43  -1   0 1.21471 1.47869   7
  43  -1   0 1.05750 1.75992   9
  43  -1   0 0.45867 1.23251  10
  43  -1   0 1.01676 1.10278  11
  43  -1   0 -0.1884 1.30165   6
  43   1   0 0.68691 1.28623   6
  43   1   0 1.50992 1.45249  10
  43   1   0 1.59251 1.19807  11
  43   1   0 0.52721 1.74335   9
  45  -1   0 7.00396 1.80795  10
  45  -1   0 7.55386 1.57356  11
 -45  -1   0 10.7284 2.25038   7
  45  -1   0 7.49813 2.35601   9
  45   1   0 9.00440 2.06845  10
  45   1   0 5.56103 1.79478   6
  45   1   0 8.84238 2.48888   9
  47  -1   0 -0.2036 1.39660   6
  47  -1   0 -0.5056 1.47892  10
  47  -1   0 -2.5929 1.61443   9
 -47  -1   0 -2.4000 1.41225   7
  47  -1   0 0.78132 1.25093  11
  47   1   0 0.88293 1.36072  11
  47   1   0 1.57980 1.53024   6
  47   1   0 0.51748 1.86921   9
  49  -1   0 2.17004 1.87590  10
  49  -1   0 1.73387 1.71146   6
 -49  -1   0 -2.0828 1.58129   7
  49  -1   0 5.55122 1.65524  11
  49  -1   0 0.74446 1.95657   9
  49   1   0 3.72452 1.66974  11
  49   1   0 2.67823 1.99798   9
  49   1   0 3.18066 1.78804   6
  49   1   0 0.36627 1.63236  10
  51  -1   0 7.86976 1.88840  11
  51  -1   0 5.13134 2.11948   6
 -51  -1   0 6.89266 2.27510   7
  51  -1   0 3.32998 2.42224   9
  51  -1   0 7.25923 2.17366  10
  51   1   0 4.50354 1.83486  11
  51   1   0 6.45811 2.27338  10
  51   1   0 6.95224 2.36680   9
  51   1   0 4.75775 2.03423   6
  53  -1   0 5.79689 2.68279   9
  53  -1   0 10.1864 2.59944  10
  53  -1   0 8.99792 2.08260  11
  53  -1   0 8.76578 2.60755   6
  53   1   0 8.65532 2.57944  10
  53   1   0 11.1366 2.66864   9
  53   1   0 10.3213 2.57589   6
  53   1   0 9.46684 2.19613  11
  55  -1   0 11.1326 3.03126  10
  55  -1   0 10.4059 3.52220   6
  55  -1   0 15.8216 3.32160   9
  55  -1   0 12.8284 2.43575  11
  55   1   0 15.6251 4.14096  11
  55   1   0 11.9019 3.06429  10
  55   1   0 13.2116 3.20532   6
  55   1   0 10.4315 3.13443   9
   0  -2   0 45.3901 4.14544   5
   0  -2   0 42.7751 2.02778  11
   0  -2   0 45.0616 2.06493  10
   0  -2   0 43.5606 2.05039   6
   0  -2   0 40.2021 2.08303  11
   0  -2   0 41.4785 2.10710  10
   0  -2   0 40.4058 3.55045   1
   0  -2   0 40.7455 2.07350   8
   0  -2   0 47.0033 4.50042   3
   0   2   0 40.1475 3.47591   2
   0   2   0 45.5303 2.08636   8
   0   2   0 40.9610 2.86728   4
   0   2   0 47.9015 2.02932   6
   0   2   0 44.3061 2.95342   2
   0   2   0 46.0175 2.09812  11
   0   2   0 45.2363 2.03894  11
   0   2   0 48.6743 4.28898   5
   0   2   0 42.6207 4.43037   3
   0   2   0 42.3994 3.35550   1
   0   2   0 45.9250 2.19729   7
  -2  -2   0 598.332 26.4724  10
  -2  -2   0 592.719 29.1168   3
  -2  -2   0 572.254 29.3262   1
  -2  -2   0 574.940 26.4638  11
  -2  -2   0 563.029 28.3114   2
   2  -2   0 548.034 26.5781   7
  -2  -2   0 559.016 26.5415  11
   2  -2   0 627.866 29.5933   3
  -2  -2   0 562.976 26.5294   7
   2  -2   0 576.312 29.3457   5
  -2  -2   0 628.761 26.4929   6
  -2  -2   0 595.257 28.6877   4
  -2  -2   0 570.021 26.5040   8
  -2   2   0 626.786 26.6397   7
   2   2   0 580.072 26.4913  10
   2   2   0 602.669 29.4878   3
  -2   2   0 625.564 26.4677   8
   2   2   0 628.017 26.5999  10
   2   2   0 630.514 26.4590   6
  -2   2   0 613.620 29.3906   5
   2   2   0 596.017 26.5224   9
   2   2   0 588.767 26.4587   6
   2   2   0 560.490 27.9042   4
   2   2   0 614.156 26.5758  11
   2   2   0 578.997 29.1933   2
  -2   2   0 567.778 29.4964   3
   2   2   0 568.552 28.2629   4
   2   2   0 641.473 26.5746   7
   2   2   0 619.944 26.4684   8
   2   2   0 622.018 29.1190   1
  -4  -2   0 795.887 39.7106   1
  -4  -2   0 773.463 35.6724   7
  -4  -2   0 891.714 35.7809   9
  -4  -2   0 727.033 35.7447  11
  -4  -2   0 841.256 38.5960   3
   4  -2   0 792.086 35.7505   9
  -4  -2   0 787.699 35.6082   8
  -4  -2   0 813.178 35.6854   6
   4  -2   0 766.679 39.2031   5
   4  -2   0 844.911 39.3527   3
  -4  -2   0 816.624 38.7288   4
  -4  -2   0 800.530 35.6680  11
  -4  -2   0 809.932 37.7435   4
  -4  -2   0 802.730 38.3613   2
   4   2   0 773.789 39.4323   2
   4   2   0 742.599 39.0281   4
   4   2   0 780.286 37.8669   2
   4   2   0 858.118 35.7190   7
   4   2   0 768.513 35.6496   6
   4   2   0 856.056 35.6514   6
   4   2   0 817.372 35.8082  11
   4   2   0 752.269 35.6569  10
   4   2   0 766.012 37.9989   4
   4   2   0 857.177 35.6335   8
   4   2   0 786.735 35.7321   9
   4   2   0 798.869 35.6407  11
   4   2   0 815.053 39.2450   1
  -4   2   0 793.365 39.2923   5
   6  -2   0 2109.03 92.7718   2
  -6  -2   0 2021.31 96.2976   4
   6  -2   0 2126.51 93.6328   2
   6  -2   0 2025.40 96.8909   5
   6  -2   0 2189.14 92.7323   4
   6  -2   0 1982.83 93.0902   1
  -6  -2   0 2086.32 97.3443   1
  -6  -2   0 2058.51 95.5468   2
  -6  -2   0 2077.24 95.1445   3
  -6  -2   0 2186.02 95.2678   4
   6  -2   0 2143.17 93.2581   4
  -6   2   0 2174.67 93.6095   1
  -6   2   0 1983.53 93.3925   4
   6   2   0 2125.64 95.6639   3
   6   2   0 2151.72 95.1003   2
   6   2   0 2165.29 95.3337   4
   6   2   0 2053.37 95.1874   4
   6   2   0 1965.55 96.4486   1
  -6   2   0 2016.18 92.8530   4
   6   2   0 1844.41 103.528   2
  -8  -2   0 721.336 38.2789   1
  -8  -2   0 752.992 32.3494   6
   8  -2   0 718.847 33.5461   2
   8  -2   0 714.219 32.4979   9
   8  -2   0 671.117 32.1052   6
  -8  -2   0 693.761 32.3137  11
  -8  -2   0 701.375 35.4038   3
   8  -2   0 770.840 34.9208   2
  -8  -2   0 701.449 32.2398   7
   8  -2   0 708.476 34.2622   1
   8  -2   0 700.417 32.2119  11
   8  -2   0 723.295 32.1373   6
   8  -2   0 734.544 34.1417   4
  -8  -2   0 707.569 32.1870   8
   8  -2   0 717.870 33.3350   4
  -8  -2   0 719.788 35.3887   4
   8  -2   0 737.786 38.0682   5
  -8  -2   0 770.428 32.5349   9
   8  -2   0 670.381 32.1194  11
  -8  -2   0 703.133 36.4717   2
  -8  -2   0 744.441 37.0530   4
   8   2   0 780.103 32.2991   6
   8   2   0 740.695 37.6432   1
   8   2   0 683.018 35.8404   4
  -8   2   0 762.195 32.1480   6
   8   2   0 733.368 32.5349  11
  -8   2   0 752.848 34.8545   1
  -8   2   0 682.957 33.7502   4
   8   2   0 724.523 35.8585   4
   8   2   0 797.767 32.2447   8
   8   2   0 721.774 38.7703   2
   8   2   0 708.659 35.6585   2
   8   2   0 697.415 32.4643   9
   8   2   0 757.122 36.2820   3
   8   2   0 679.093 32.2686   6
   8   2   0 694.258 32.2688  11
  -8   2   0 767.862 32.4714   9
  10  -2   0 1318.10 61.8086   9
  10  -2   0 1310.84 61.5226  11
 -10  -2   0 1461.90 61.6473   6
  10  -2   0 1295.89 61.3822   6
  10  -2   0 1451.85 63.5786   2
  10  -2   0 1269.12 64.2708   1
 -10  -2   0 1326.27 61.4378   8
 -10  -2   0 1347.68 66.9590   4
 -10  -2   0 1411.24 61.7540  11
  10  -2   0 1385.54 61.4267   6
 -10  -2   0 1398.73 65.4177   4
 -10  -2   0 1373.98 66.5532   2
 -10  -2   0 1485.53 61.9056   9
 -10  -2   0 1446.86 65.6131   3
 -10  -2   0 1304.52 68.5066   1
  10  -2   0 1418.71 63.2717   4
 -10  -2   0 1319.09 61.4970   7
  10  -2   0 1400.81 65.2916   2
  10  -2   0 1403.92 64.3301   4
 -10  -2   0 1447.72 61.6424  11
 -10   2   0 1461.70 61.4412   6
  10   2   0 1293.25 61.5456   6
  10   2   0 1527.19 61.5173   8
  10   2   0 1338.86 61.7944   9
 -10   2   0 1453.54 61.7957   9
  10   2   0 1461.76 61.5709   6
  10   2   0 1325.23 62.0710  11
  10   2   0 1332.74 61.5499  11
  10   2   0 1319.94 67.6429   1
  10   2   0 1357.59 65.6829   2
  10   2   0 1327.32 65.8706   4
 -10   2   0 1448.35 61.4611  11
  10   2   0 1320.54 65.6116   3
 -10   2   0 1339.81 63.8367   4
  10   2   0 1379.87 68.9640   2
  10   2   0 1364.72 65.7841   4
 -10   2   0 1389.54 65.1833   1
  10   2   0 1501.66 61.5723   7
  12  -2   0 78.4712 4.11028  11
  12  -2   0 80.7719 3.93778   6
 -12  -2   0 92.3311 11.0618   1
 -12  -2   0 81.6259 7.38202   3
  12  -2   0 98.5298 6.61892   2
 -12  -2   0 80.2712 3.95976   8
  12  -2   0 89.6300 4.01103   6
  12  -2   0 93.5903 8.23976   3
  12  -2   0 79.1135 4.39305   9
 -12  -2   0 81.8002 4.04356   7
 -12  -2   0 79.4197 8.97223   4
  12  -2   0 74.4916 6.04828   4
  12  -2   0 87.5739 4.07757   7
  12  -2   0 78.6964 3.94380  11
 -12  -2   0 94.6867 4.23676  11
  12  -2   0 86.2189 7.59005   1
 -12  -2   0 83.8385 7.50849   4
  12  -2   0 95.2008 8.49554   2
  12  -2   0 81.4935 7.23570   4
  12   2   0 79.4259 7.75395   2
 -12   2   0 87.7678 8.21051   1
  12   2   0 78.9427 4.08865   6
  12   2   0 77.5431 4.07866  11
  12   2   0 73.8006 8.15738   4
  12   2   0 82.0941 9.47664   1
  12   2   0 86.2501 4.44333   9
  12   2   0 77.6711 7.91679   3
 -12   2   0 89.1792 4.00839   6
  12   2   0 88.3823 4.46576  11
 -12   2   0 79.1689 6.85458   4
  12   2   0 83.6628 7.78977   4
 -12   2   0 94.1563 6.44209   4
 -12   2   0 87.6886 4.39343   9
 -14  -2   0 101.068 8.90361   4
  14  -2   0 103.131 5.07996  11
 -14  -2   0 125.191 14.0151   1
  14  -2   0 111.870 8.07242   2
 -14  -2   0 114.948 5.49294  11
  14  -2   0 105.043 9.43755   3
  14  -2   0 106.696 9.21846   4
 -14  -2   0 121.776 9.65484   3
 -14  -2   0 98.1638 10.4174   4
 -14  -2   0 106.254 5.09762   8
  14  -2   0 102.301 5.63102   9
  14  -2   0 106.658 9.28615   1
  14  -2   0 104.564 5.32188  11
  14  -2   0 109.704 7.83803   4
  14  -2   0 106.047 5.08195   6
 -14  -2   0 104.371 5.17156   7
  14  -2   0 118.295 5.20528   7
  14  -2   0 119.498 10.7723   2
  14  -2   0 117.375 5.16086   6
 -14   2   0 114.492 8.97845   4
 -14   2   0 125.922 8.12560   4
  14   2   0 114.699 11.6963   1
  14   2   0 112.327 5.65453  11
 -14   2   0 131.894 10.5706   1
  14   2   0 99.4203 5.21269   6
  14   2   0 98.1853 5.20350  11
  14   2   0 101.035 9.10424   4
  14   2   0 124.265 10.3281   2
  14   2   0 110.979 12.5546   2
  14   2   0 95.1995 10.1468   4
  14   2   0 107.284 9.79579   3
  16  -2   0 58.4987 6.05161   4
  16  -2   0 62.3100 2.96295   6
 -16  -2   0 52.5500 2.89836   7
  16  -2   0 54.6837 7.36317   1
  16  -2   0 61.1086 7.69806   4
  16  -2   0 57.3226 3.47001   9
  16  -2   0 49.8580 6.94638   3
  16  -2   0 56.3874 6.14729   2
  16  -2   0 53.9923 2.84570  11
  16  -2   0 49.4168 8.45848   2
  16  -2   0 57.2877 3.15521  11
 -16  -2   0 56.0816 2.86167   8
 -16  -2   0 61.5536 3.22719  11
 -16  -2   0 60.7704 17.4182   1
 -16  -2   0 85.8792 10.9617   4
 -16  -2   0 56.0114 7.51523   3
  16  -2   0 56.9982 2.84617   6
  16   2   0 51.7182 2.95915   6
  16   2   0 54.5950 9.53591   1
 -16   2   0 63.7122 8.83295   1
  16   2   0 60.0983 7.46795   2
  16   2   0 57.4829 8.14546   3
  16   2   0 66.1184 9.18677   4
 -16   2   0 55.5349 5.87190   4
  16   2   0 47.6383 6.74495   4
  16   2   0 54.5428 2.97267  11
  16   2   0 59.9766 11.0119   2
  16   2   0 52.8965 3.37715   9
 -16   2   0 54.7354 6.98270   4
  16   2   0 59.8743 3.46153  11
 -18  -2   0 55.8457 8.03322   3
 -18  -2   0 59.9843 3.19573  11
  18  -2   0 50.8962 3.10688  11
  18  -2   0 46.8048 7.52297   1
  18  -2   0 53.3622 6.45398   2
  18  -2   0 65.2500 9.85252   2
 -18  -2   0 35.2927 14.7902   1
  18  -2   0 55.3303 6.84835   4
  18  -2   0 56.4563 2.90759   6
  18  -2   0 55.8302 8.17816   4
  18  -2   0 59.6235 3.57178   9
  18  -2   0 63.9947 8.32329   3
 -18  -2   0 57.0220 9.33451   4
  18  -2   0 55.1182 2.82094  11
  18   2   0 45.9819 7.03394   2
  18   2   0 50.9293 2.94183   6
 -18   2   0 53.1770 9.19189   1
  18   2   0 63.7058 8.73961   3
  18   2   0 52.9178 3.40593   9
  18   2   0 50.2725 7.55935   4
  18   2   0 53.6081 8.72261   4
  18   2   0 51.6499 2.95511  11
  18   2   0 54.2368 9.89161   1
 -18   2   0 49.7045 7.76087   4
  18   2   0 58.3577 11.1809   2
  20  -2   0 88.4257 4.44192  11
 -20  -2   0 95.0940 4.79823  11
 -20  -2   0 80.9237 14.3598   1
  20  -2   0 85.5374 10.7583   1
  20  -2   0 82.4844 8.32477   4
 -20  -2   0 86.2649 4.51662   7
  20  -2   0 99.5664 4.61872   6
  20  -2   0 92.3457 4.47624   6
  20  -2   0 115.444 9.48388   2
  20  -2   0 95.9661 11.9018   4
 -20  -2   0 90.6117 10.5353   3
  20  -2   0 84.0738 5.51244   9
  20  -2   0 90.1389 10.0788   3
  20  -2   0 79.0222 12.7020   2
  20  -2   0 97.4561 4.89454  11
  20   2   0 61.0645 12.4828   2
  20   2   0 83.7012 10.0289   2
  20   2   0 93.3822 11.5903   3
  20   2   0 90.3640 5.11965  11
  20   2   0 87.4763 4.59073   6
 -20   2   0 83.4259 10.5931   4
  20   2   0 67.4640 11.4508   1
  20   2   0 88.7906 5.12239   9
  20   2   0 103.055 10.3400   4
 -20   2   0 91.5886 12.9876   1
  20   2   0 79.6417 11.0306   4
  22  -2   0 233.487 19.0818   1
  22  -2   0 287.001 12.7348   6
  22  -2   0 256.226 17.4007   2
 -22  -2   0 263.254 12.3642   7
  22  -2   0 250.190 12.6826  11
  22  -2   0 265.210 12.2528  11
  22  -2   0 246.336 20.0404   4
  22  -2   0 265.370 13.1377   9
  22  -2   0 275.151 12.3020   6
 -22  -2   0 263.673 24.8889   1
 -22  -2   0 273.884 19.6242   3
  22  -2   0 306.512 24.1357   2
  22  -2   0 299.976 19.6435   4
  22  -2   0 286.317 18.9924   3
 -22  -2   0 282.860 12.5485  11
  22   2   0 286.764 21.9136   4
 -22   2   0 304.039 22.7993   1
  22   2   0 254.582 19.0040   2
  22   2   0 256.991 13.0006   9
  22   2   0 242.357 24.0121   2
  22   2   0 251.606 12.3696  11
  22   2   0 253.420 12.3760   6
  22   2   0 257.810 18.6230   4
  22   2   0 237.689 25.3093   1
  24  -2   0 20.9605 1.64014   6
 -24  -2   0 22.7702 1.78121   7
  24  -2   0 21.4863 1.58525  11
  24  -2   0 26.8788 1.85640   6
  24  -2   0 22.3603 2.30477   9
 -24  -2   0 23.2691 1.82100  11
  24  -2   0 21.3484 1.98365  11
  24   2   0 21.0464 1.79637   6
  24   2   0 23.6268 1.78369  11
  24   2   0 23.7537 2.32779   9
 -26  -2   0 107.692 5.51135   7
  26  -2   0 101.677 5.29275  11
  26  -2   0 100.888 5.36688   6
  26  -2   0 100.423 6.22365   9
  26  -2   0 112.609 5.57544   6
  26  -2   0 101.517 5.85629  11
  26   2   0 115.738 5.57224   6
  26   2   0 107.728 6.16121   9
  26   2   0 107.248 5.47997  11
  28  -2   0 1.99809 0.77138   6
  28  -2   0 0.87506 0.62073  11
  28  -2   0 0.31243 1.00795   9
  28  -2   0 0.10161 0.75289  11
 -28  -2   0 -0.0953 0.80037   7
  28  -2   0 0.33553 0.73405   6
  28   2   0 0.63021 1.13870   9
  28   2   0 1.80652 0.86753   6
  28   2   0 0.90511 0.73466  11
  30  -2   0 20.9174 1.89757   6
  30  -2   0 19.7936 1.77184  11
  30  -2   0 22.4203 2.81591   9
 -30  -2   0 25.9848 2.17016   7
  30  -2   0 18.6108 2.28685  11
  30   2   0 21.3395 2.10029  10
  30   2   0 22.7029 2.00730  11
  30   2   0 25.2893 2.79319   9
  30   2   0 19.8799 1.96111   6
  32  -2   0 57.2001 3.59127  11
 -32  -2   0 70.6164 4.00496   7
  32  -2   0 67.7879 4.80464   9
  32  -2   0 65.6387 4.40001  11
  32  -2   0 63.5122 3.80772   6
  32   2   0 65.3567 5.12118   9
  32   2   0 63.2204 4.04287  10
  32   2   0 58.5360 3.82216   6
  32   2   0 65.1417 3.80910  11
  34  -2   0 70.6589 5.10123   9
  34  -2   0 67.3351 4.14918   6
  34  -2   0 79.6100 4.96281  11
 -34  -2   0 77.6717 4.39774   7
  34  -2   0 63.8121 3.91221  11
  34   2   0 64.2417 4.92960   9
  34   2   0 68.0062 4.23905   6
  34   2   0 65.4080 4.32706  10
  34   2   0 69.0553 4.11849  11
  36  -2   0 27.0826 2.41638   6
  36  -2   0 21.2213 3.03167   9
 -36  -2   0 22.5947 2.51411   7
  36  -2   0 25.0441 2.76089  11
  36  -2   0 22.9822 2.12490  11
  36   2   0 24.8855 2.70068  10
  36   2   0 26.0295 2.49909   6
  36   2   0 18.5846 2.82120   9
  36   2   0 27.4187 2.36527  11
 -38  -2   0 46.7602 3.52342   7
  38  -2   0 36.1841 3.63135  11
  38  -2   0 41.0713 4.02214   9
  38  -2   0 44.7965 3.33752   6
  38  -2   0 49.5195 3.14309  11
  38   2   0 42.6770 3.90662   9
  38   2   0 41.9101 3.31734   6
  38   2   0 40.9933 3.53784  10
  38   2   0 47.6814 3.26344  11
  40  -2   0 5.08769 1.54017   6
  40  -2   0 5.20851 1.29540  11
 -40  -2   0 9.08802 1.89605   7
  40  -2   0 8.13767 2.22061   9
  40  -2   0 5.43554 1.38422  10
  40   2   0 5.60329 1.53593   6
  40   2   0 2.37328 1.81798   9
  40   2   0 5.74428 1.46182  11
  40   2   0 3.62034 1.54897  10
 -42  -2   0 58.2441 4.21173   7
  42  -2   0 48.6874 3.94750  10
  42  -2   0 58.8991 4.07373   6
  42  -2   0 45.5103 4.48038   9
  42  -2   0 59.6850 3.76380  11
  42   2   0 56.7690 4.12283   6
  42   2   0 55.7214 3.87513  11
  42   2   0 56.8767 4.83466   9
  42   2   0 50.7986 4.24444  10
  44  -2   0 -0.5189 1.50926   9
  44  -2   0 0.73890 1.30443   6
 -44  -2   0 1.76105 1.64627   7
  44  -2   0 1.48859 1.37086  10
  44   2   0 0.75710 1.64786   9
  44   2   0 -0.4352 1.16294  11
  44   2   0 1.02767 1.58356  10
  46  -2   0 88.3879 6.84157   9
  46  -2   0 98.7241 5.68286  11
 -46  -2   0 102.240 6.23379   7
  46  -2   0 100.823 6.13169   6
  46  -2   0 95.8063 6.14164  10
  46   2   0 98.4687 6.20671   6
  46   2   0 87.8254 7.58686   9
  46   2   0 91.6564 5.81776  11
  48  -2   0 1.99928 1.71127  10
 -48  -2   0 4.25568 1.99650   7
  48  -2   0 4.26943 1.53091  11
  48  -2   0 2.33215 1.69507   6
  48   2   0 2.97905 1.93687  10
  48   2   0 5.00902 1.92148   6
  48   2   0 5.90328 2.30522   9
  48   2   0 6.09827 1.76648  11
  50  -2   0 23.8307 3.63129   9
  50  -2   0 19.5660 2.96779  10
 -50  -2   0 24.2442 3.23239   7
  50  -2   0 22.5837 3.16854   6
  50  -2   0 25.2893 2.76854  11
  50   2   0 24.8908 3.18556   6
  50   2   0 19.9979 2.65955  11
  50   2   0 24.8125 3.43293  10
  50   2   0 26.5652 3.79533   9
 -52  -2   0 0.65709 1.95061   7
  52  -2   0 1.37389 2.06981   9
  52  -2   0 4.32550 2.09025   6
  52  -2   0 0.17582 1.49344  11
  52  -2   0 1.10872 1.87610  10
  52   2   0 1.98812 1.68597  11
  52   2   0 2.18432 1.92040   6
  52   2   0 1.54994 2.09954  10
  52   2   0 -0.1794 1.94623   9
  54  -2   0 34.6754 4.05961  10
  54  -2   0 33.7402 4.42893   9
  54  -2   0 30.5450 3.82466   6
 -54  -2   0 20.8276 3.37787   7
  54   2   0 30.6334 3.32363  11
  54   2   0 29.2975 4.09432   9
  54   2   0 30.5419 4.04120  10
  -1  -3   0 1226.62 60.1064   1
   1  -3   0 1303.05 61.3570   3
   1  -3   0 1327.58 63.1772   5
   1  -3   0 1263.60 59.0597   1
   1  -3   0 1232.82 57.0190   7
  -1  -3   0 1222.36 56.8726   8
   1  -3   0 1217.01 56.8445  11
  -1  -3   0 1425.53 56.9578   9
   1  -3   0 1337.37 56.8317  10
   1  -3   0 1256.76 56.8506  10
  -1  -3   0 1222.03 56.9888   7
   1  -3   0 1206.79 56.8766   8
  -1  -3   0 1172.38 56.9173  11
  -1  -3   0 1266.25 63.3609   3
  -1  -3   0 1265.16 56.8662  10
  -1   3   0 1323.37 61.0833   5
   1   3   0 1240.22 59.5121   1
  -1   3   0 1235.09 58.8657   2
   1   3   0 1187.18 59.8199   2
   1   3   0 1361.91 57.1988   7
  -1   3   0 1355.56 57.0087  11
   1   3   0 1282.60 56.8941  10
   1   3   0 1313.48 58.9768   4
  -1   3   0 1217.52 58.3958   1
   1   3   0 1226.99 61.3360   3
   1   3   0 1340.36 56.9681  11
   1   3   0 1298.80 60.8149   5
  -1   3   0 1331.69 56.8833   8
   1   3   0 1411.80 56.9939  10
  -1   3   0 1234.69 57.9323   4
  -1   3   0 1263.49 57.9224   2
  -1   3   0 1346.84 57.0835   7
   1   3   0 1374.76 56.8944   8
   1   3   0 1239.68 58.7658   4
  -3  -3   0 223.402 9.99668   8
   3  -3   0 210.925 13.8640   5
   3  -3   0 209.260 10.1745   7
  -3  -3   0 219.402 10.0548   6
  -3  -3   0 214.400 13.1360   4
   3  -3   0 203.652 9.87528  11
  -3  -3   0 209.621 10.1168  11
   3  -3   0 219.390 10.0260   8
  -3  -3   0 230.893 10.0202  10
  -3  -3   0 215.975 10.0164  11
   3  -3   0 218.009 9.84527  11
  -3  -3   0 211.798 10.1058   7
  -3  -3   0 206.461 13.8484   1
  -3  -3   0 227.068 13.9486   3
   3  -3   0 208.640 14.0293   3
   3  -3   0 212.303 10.9641   1
  -3   3   0 223.791 10.4263   4
  -3   3   0 223.637 10.3492   2
  -3   3   0 209.788 10.7531   1
   3   3   0 241.361 10.1839   7
   3   3   0 203.092 13.8548   3
  -3   3   0 198.149 14.2376   3
  -3   3   0 238.612 9.84820   6
   3   3   0 233.478 12.6115   4
   3   3   0 221.137 10.0886   9
  -3   3   0 214.237 11.5047   2
  -3   3   0 236.228 9.83783   6
   3   3   0 220.962 10.0618   6
   3   3   0 223.071 10.0594  10
   3   3   0 242.317 10.0058   6
   3   3   0 239.814 10.0282   8
  -3   3   0 215.435 10.5930   4
   3   3   0 227.860 10.1624  11
   3   3   0 216.665 12.3974   4
   3   3   0 203.700 13.1482   1
   3   3   0 239.817 10.2256  10
   3   3   0 214.881 13.8877   2
   5  -3   0 306.252 17.8646   3
  -5  -3   0 274.961 13.2125  11
  -5  -3   0 291.304 16.8089   3
  -5  -3   0 280.500 13.1233   6
  -5  -3   0 317.617 13.2444   9
  -5  -3   0 293.102 13.1149  11
  -5  -3   0 270.050 16.8393   4
   5  -3   0 276.594 17.6935   5
  -5  -3   0 279.574 17.9486   1
  -5  -3   0 274.745 13.1185   7
  -5  -3   0 279.496 13.0210   8
  -5  -3   0 288.887 16.6486   2
   5   3   0 288.595 13.0420  11
   5   3   0 279.717 13.1690   9
   5   3   0 308.541 13.1912   7
   5   3   0 307.340 13.0751   6
  -5   3   0 245.308 18.7725   3
   5   3   0 277.854 13.0490   6
   5   3   0 279.215 17.9650   2
   5   3   0 304.526 16.0925   2
   5   3   0 278.862 13.1038  10
   5   3   0 316.152 13.0726   8
   5   3   0 284.886 17.3632   1
   5   3   0 294.114 16.2077   4
   5   3   0 268.960 16.9248   3
  -5   3   0 311.498 18.1843   5
   5   3   0 292.264 16.1554   4
   5   3   0 303.368 13.2957  11
  -7  -3   0 2421.52 115.421   1
  -7  -3   0 2414.22 111.961   4
   7  -3   0 2564.49 109.026   2
  -7  -3   0 2487.29 112.968   3
  -7  -3   0 2411.43 113.802   4
  -7  -3   0 2712.44 108.935   9
   7  -3   0 2332.20 108.838   9
  -7  -3   0 2386.87 113.209   2
   7  -3   0 2484.98 115.252   5
   7  -3   0 2650.69 115.228   3
   7  -3   0 2399.37 109.060   1
  -7  -3   0 2341.95 108.843  11
   7  -3   0 2574.08 109.627   2
   7  -3   0 2334.88 108.468   6
   7   3   0 2498.27 108.939  11
  -7   3   0 2457.81 109.045   4
  -7   3   0 2377.39 109.176   4
   7   3   0 2622.13 108.778   7
   7   3   0 2380.34 113.525   3
   7   3   0 2422.44 112.557   4
   7   3   0 2354.22 114.193   1
   7   3   0 2436.68 112.398   2
   7   3   0 2367.67 115.212   2
  -7   3   0 2399.97 114.680   5
  -7   3   0 2448.16 110.237   1
   7   3   0 2381.09 112.552   4
  -9  -3   0 29.6517 6.83293   1
  -9  -3   0 27.6957 1.57047   7
   9  -3   0 25.8338 1.33877   6
  -9  -3   0 21.9089 3.69931   4
   9  -3   0 26.3431 1.77167   9
   9  -3   0 28.8265 3.74785   2
  -9  -3   0 23.5391 4.90458   4
   9  -3   0 24.0681 2.46735   2
   9  -3   0 28.7970 2.62964   4
  -9  -3   0 25.0849 1.74218  11
   9  -3   0 30.6610 6.24876   5
  -9  -3   0 31.8078 1.69965  11
   9  -3   0 24.8798 1.32489  11
   9  -3   0 26.1632 1.42257  11
   9  -3   0 30.9950 3.59976   4
  -9  -3   0 27.4600 1.47647   8
  -9  -3   0 31.4371 1.72085   6
   9  -3   0 27.1042 2.89562   1
   9  -3   0 25.5838 1.37367   6
  -9  -3   0 24.5497 4.60846   3
  -9   3   0 32.1323 5.72254   1
   9   3   0 33.7809 5.09165   4
   9   3   0 31.0604 1.74508   6
   9   3   0 24.4981 4.72722   3
   9   3   0 28.0642 5.65018   2
  -9   3   0 29.3843 1.73621   9
   9   3   0 32.0962 1.56591   8
  -9   3   0 25.8544 2.84551   4
   9   3   0 34.1396 5.37755   2
   9   3   0 26.8902 1.62072  10
   9   3   0 32.1188 6.14284   1
  -9   3   0 32.6847 2.68673   4
   9   3   0 26.0998 1.58524   6
   9   3   0 20.7392 4.34680   4
  11  -3   0 494.971 23.3513  11
  11  -3   0 501.659 23.2264  11
 -11  -3   0 500.872 23.4172   7
 -11  -3   0 521.993 23.3451   8
  11  -3   0 508.892 25.6819   1
 -11  -3   0 531.017 27.7750   4
  11  -3   0 556.610 26.2433   4
  11  -3   0 562.050 27.0845   2
  11  -3   0 492.010 23.2236   6
  11  -3   0 541.082 31.7251   5
  11  -3   0 539.901 23.8148   9
 -11  -3   0 540.636 32.0716   1
 -11  -3   0 542.118 30.1924   4
 -11  -3   0 529.706 27.7084   3
  11  -3   0 524.020 23.2868   6
 -11  -3   0 497.825 23.6655  11
  11  -3   0 493.162 24.8698   2
 -11  -3   0 556.017 23.5938  11
  11  -3   0 532.579 24.9705   4
  11   3   0 565.703 23.8889  11
  11   3   0 503.251 28.5231   4
  11   3   0 496.162 31.2106   2
  11   3   0 550.183 28.4176   4
  11   3   0 505.594 23.7165   9
 -11   3   0 511.528 25.6245   4
  11   3   0 515.650 30.3822   1
  11   3   0 495.295 27.8978   2
  11   3   0 489.615 23.4451   6
 -11   3   0 581.143 23.7371   9
  11   3   0 529.202 23.4715  11
  11   3   0 499.606 28.7637   3
  11   3   0 504.584 23.4918  10
  13  -3   0 122.918 5.95926  11
  13  -3   0 125.373 7.99121   4
 -13  -3   0 124.380 12.3561   4
 -13  -3   0 126.180 5.86600   8
  13  -3   0 115.774 7.88057   2
  13  -3   0 116.197 5.76097  11
  13  -3   0 138.395 6.04375   7
  13  -3   0 114.928 8.94231   1
  13  -3   0 125.642 5.83547   6
 -13  -3   0 161.063 11.2580   3
  13  -3   0 123.545 6.36605   9
  13  -3   0 121.369 13.3243   5
  13  -3   0 114.496 5.75487   6
 -13  -3   0 138.442 14.0881   1
  13  -3   0 122.912 10.4475   2
 -13  -3   0 129.905 6.11740  11
 -13  -3   0 123.752 5.94660   7
  13  -3   0 118.119 9.35009   4
  13   3   0 127.076 13.5919   2
  13   3   0 123.493 5.98337  11
 -13   3   0 127.704 14.6465   1
  13   3   0 128.962 12.6695   1
  13   3   0 121.577 5.99520   6
  13   3   0 130.300 6.35666   9
  13   3   0 110.241 10.9442   3
  13   3   0 138.680 11.2000   2
 -13   3   0 118.631 8.67991   4
  13   3   0 129.223 10.4013   4
  13   3   0 137.946 6.49596  11
  13   3   0 128.944 6.04687  10
 -13   3   0 130.331 6.27713   9
  13   3   0 126.513 11.4043   4
  15  -3   0 243.186 10.2578   6
 -15  -3   0 237.913 15.7434   3
 -15  -3   0 255.253 21.1894   1
  15  -3   0 226.652 10.1791   6
  15  -3   0 211.879 14.6353   4
  15  -3   0 258.465 16.7743   2
 -15  -3   0 228.001 10.6537  11
 -15  -3   0 218.378 10.2124   8
  15  -3   0 231.296 13.1061   2
  15  -3   0 218.360 10.1589  11
  15  -3   0 236.661 19.3383   5
 -15  -3   0 239.824 18.1611   4
  15  -3   0 240.240 13.0658   4
  15  -3   0 223.978 14.3974   1
  15  -3   0 218.289 10.8268   9
 -15  -3   0 205.899 10.2826   7
  15  -3   0 219.372 10.4204  11
  15   3   0 219.441 15.4240   4
  15   3   0 216.853 10.3774  11
  15   3   0 213.678 15.5948   2
  15   3   0 204.074 17.6045   1
  15   3   0 214.690 16.4005   4
 -15   3   0 226.109 14.1291   4
  15   3   0 218.960 11.0355   9
  15   3   0 192.206 15.9761   3
  15   3   0 236.910 20.0330   2
 -17  -3   0 733.785 42.5143   1
 -17  -3   0 609.439 29.1764   7
  17  -3   0 616.364 29.0264  11
 -17  -3   0 662.170 29.5008  11
  17  -3   0 645.108 34.7674   4
  17  -3   0 685.207 35.9501   3
  17  -3   0 623.203 34.1389   1
 -17  -3   0 666.469 38.5094   4
  17  -3   0 753.836 37.5175   2
  17  -3   0 659.457 29.8351   9
 -17  -3   0 650.143 35.3815   3
  17  -3   0 698.701 32.8842   2
  17  -3   0 657.061 40.7778   5
  17  -3   0 637.986 29.0612   6
 -17  -3   0 633.719 29.0900   8
  17  -3   0 685.598 29.1582   6
  17  -3   0 631.167 32.4826   4
  17   3   0 680.328 41.2228   2
  17   3   0 617.864 29.6681   9
 -17   3   0 761.939 47.0003   1
  17   3   0 624.862 36.1574   3
  17   3   0 621.474 29.2556   6
  17   3   0 565.304 35.8579   4
  17   3   0 697.498 36.1355   4
  17   3   0 635.190 35.6025   2
 -17   3   0 645.210 33.9718   4
  17   3   0 588.745 37.7624   1
  19  -3   0 800.560 36.6172   6
 -19  -3   0 831.033 36.6288   8
 -19  -3   0 829.400 43.5537   3
  19  -3   0 856.563 45.5311   2
 -19  -3   0 959.271 51.8962   1
  19  -3   0 793.899 36.5650  11
  19  -3   0 815.311 43.1545   3
  19  -3   0 839.380 40.8302   4
 -19  -3   0 844.399 47.4115   4
  19  -3   0 836.804 36.7079   6
  19  -3   0 798.701 37.3956   9
 -19  -3   0 818.336 36.7334   7
  19  -3   0 845.573 40.7784   2
  19  -3   0 810.884 36.9655  11
 -19  -3   0 868.816 37.0542  11
  19  -3   0 777.646 42.3363   1
  19  -3   0 807.463 43.2383   4
  19   3   0 757.826 43.1284   2
  19   3   0 815.300 37.3363   9
  19   3   0 850.921 50.5327   2
  19   3   0 802.189 44.5491   3
  19   3   0 773.207 46.5313   1
  19   3   0 767.562 36.7613   6
  19   3   0 835.735 43.5215   4
  19   3   0 793.868 45.3640   4
  21  -3   0 21.5143 6.83555   4
 -21  -3   0 16.6033 1.64272  11
  21  -3   0 15.9322 2.03485   9
  21  -3   0 20.8220 7.38174   2
  21  -3   0 10.8844 5.41157   3
  21  -3   0 17.4221 1.34528   6
  21  -3   0 17.1911 5.60817   1
  21  -3   0 15.4552 1.48768  11
  21  -3   0 16.2857 1.19050  11
 -21  -3   0 15.8768 1.33577   7
  21  -3   0 15.1400 1.22017   6
  21  -3   0 17.8414 4.49406   2
  21  -3   0 19.6862 4.64568   4
 -21  -3   0 0.43473 8.35143   1
  21   3   0 15.4909 1.42974   6
  21   3   0 14.2713 5.31587   4
  21   3   0 15.4782 1.89912   9
  21   3   0 14.6697 6.84097   4
  21   3   0 5.03582 7.34631   2
 -21   3   0 17.4743 11.2314   1
  21   3   0 7.57041 5.34036   2
  21   3   0 14.7883 1.40329  11
  21   3   0 15.7145 6.24828   3
  21   3   0 17.8825 7.94643   1
  23  -3   0 207.028 10.4623   9
  23  -3   0 208.073 9.92936  11
  23  -3   0 199.309 9.45899   6
  23  -3   0 193.755 9.38157  11
  23  -3   0 209.014 9.61737   6
 -23  -3   0 201.344 9.58558   7
 -23  -3   0 215.607 9.82318  11
  23   3   0 192.389 10.1912   9
  23   3   0 194.457 9.59913  11
  23   3   0 194.185 9.68918  10
  23   3   0 203.090 9.64309   6
 -25  -3   0 16.3178 1.56492   7
  25  -3   0 18.4213 2.40225   9
  25  -3   0 20.3363 1.57810   6
 -25  -3   0 18.6773 1.74284  11
  25  -3   0 19.9037 1.67317   6
  25  -3   0 20.7408 1.47729  11
  25  -3   0 18.6257 1.82907  11
  25   3   0 17.7573 1.63741  11
  25   3   0 16.4484 1.73638  10
  25   3   0 16.6268 2.11070   9
  25   3   0 14.8812 1.62475   6
  27  -3   0 302.044 15.6755   9
  27  -3   0 324.194 15.0785   6
 -27  -3   0 324.628 14.8650   7
  27  -3   0 303.454 15.2360  11
  27  -3   0 338.326 14.7811   6
  27  -3   0 309.304 14.6271  11
  27   3   0 310.663 14.8367  11
  27   3   0 314.588 15.0316  10
  27   3   0 307.204 15.6158   9
  27   3   0 336.289 14.9557   6
 -29  -3   0 7.16630 1.28474   7
  29  -3   0 5.89801 1.11154   6
  29  -3   0 6.95652 1.72755   9
  29  -3   0 5.99048 1.24545  11
  29  -3   0 5.43072 0.90702  11
  29  -3   0 3.99512 1.05241   6
  29   3   0 5.40437 1.26666   6
  29   3   0 4.88802 1.02995  11
  29   3   0 5.89306 1.22811  10
  29   3   0 7.34721 1.74394   9
  31  -3   0 176.806 8.81980   6
  31  -3   0 170.785 9.38210  11
  31  -3   0 196.378 10.0834   9
 -31  -3   0 182.209 8.95358   7
  31  -3   0 178.433 9.03936   6
  31  -3   0 168.333 8.63885  11
  31   3   0 164.150 10.6546   9
  31   3   0 184.147 9.24417  10
  31   3   0 171.773 8.95209   6
  31   3   0 204.429 9.04683  11
  33  -3   0 49.8410 3.72958  11
 -33  -3   0 50.6023 3.29459   7
  33  -3   0 48.3193 3.32341   6
  33  -3   0 48.9555 3.01732  11
  33  -3   0 52.2828 4.26916   9
  33   3   0 47.1534 3.24812  11
  33   3   0 46.1898 3.95464   9
  33   3   0 45.4916 3.49645  10
  33   3   0 48.4210 3.33557   6
  35  -3   0 173.711 9.56595  11
 -35  -3   0 188.159 9.10196   7
  35  -3   0 181.950 8.70448  11
  35  -3   0 165.391 12.2049   9
  35  -3   0 185.560 8.97162   6
  35   3   0 167.053 9.70688   9
  35   3   0 173.322 9.02200   6
  35   3   0 176.051 8.88677  11
  35   3   0 170.082 9.20165  10
 -37  -3   0 75.0894 4.85012   7
  37  -3   0 83.7273 4.53125  11
  37  -3   0 81.7676 5.41154  11
  37  -3   0 78.8713 4.75335   6
  37  -3   0 73.6799 5.58889   9
  37   3   0 83.7566 5.21912  10
  37   3   0 78.6333 4.88299   6
  37   3   0 82.5467 5.73055   9
  37   3   0 74.3873 4.67748  11
  39  -3   0 67.8422 5.03509  11
  39  -3   0 69.0802 4.20786  11
  39  -3   0 84.5016 4.70628   6
  39  -3   0 69.7571 5.40792   9
 -39  -3   0 74.7443 4.79418   7
  39   3   0 71.7529 4.51599  11
  39   3   0 66.9397 4.87858  10
  39   3   0 71.2548 5.40497   9
  39   3   0 73.0776 4.73364   6
 -41  -3   0 139.423 7.19463   7
  41  -3   0 131.431 7.97713   9
  41  -3   0 121.692 6.85919   6
  41  -3   0 120.473 6.51795  11
  41  -3   0 119.158 6.74057  10
  41   3   0 120.345 7.78343   9
  41   3   0 113.815 6.68617  11
  41   3   0 115.655 7.20035  10
  41   3   0 122.230 6.96617   6
 -43  -3   0 164.206 8.55323   7
  43  -3   0 162.786 8.46418  11
  43  -3   0 155.162 8.33782  10
  43  -3   0 156.879 8.46443   6
  43  -3   0 135.828 9.14407   9
  43   3   0 158.798 8.25489  11
  43   3   0 139.114 8.64654  10
  43   3   0 154.995 9.00496   6
  43   3   0 144.357 9.09037   9
  45  -3   0 66.9451 4.72133  10
  45  -3   0 67.6037 5.49979   9
 -45  -3   0 69.0380 4.91957   7
  45  -3   0 65.1760 4.29195  11
  45  -3   0 67.2448 4.83401   6
  45   3   0 68.1769 4.95819   6
  45   3   0 64.2476 6.29235  10
  45   3   0 71.4846 4.66532  11
 -47  -3   0 48.1577 4.20730   7
  47  -3   0 40.5883 4.67806   9
  47  -3   0 43.1092 3.98551   6
  47  -3   0 43.0565 3.97834  10
  47  -3   0 46.7100 3.58221  11
  47   3   0 47.0066 4.11860   6
  47   3   0 44.7012 4.51483  10
  47   3   0 54.2922 4.04167  11
  47   3   0 44.2817 4.67510   9
 -49  -3   0 60.1874 4.92946   7
  49  -3   0 64.4576 4.94376   6
  49  -3   0 67.2043 4.42754  11
  49  -3   0 58.7555 5.48417   9
  49  -3   0 66.8662 5.02573  10
  49   3   0 54.5999 4.81011   6
  49   3   0 57.5653 5.29720  10
  49   3   0 68.4071 5.79956   9
  49   3   0 68.5320 4.75660  11
  51  -3   0 2.98882 1.57138  11
  51  -3   0 0.13744 1.70344   6
  51  -3   0 -0.2571 2.13298   9
 -51  -3   0 3.87439 2.13043   7
  51  -3   0 3.54957 2.03050  10
  51   3   0 3.71694 2.30807   9
  51   3   0 3.78004 1.79897  11
  51   3   0 1.63690 2.10253  10
  51   3   0 2.21029 1.97738   6
  53  -3   0 -0.1260 1.88629  10
  53  -3   0 2.38271 1.55484  11
 -53  -3   0 -0.8049 1.90101   7
  53  -3   0 -0.4293 1.64859   6
  53  -3   0 0.65670 2.15534   9
  53   3   0 3.85288 2.53170   9
  53   3   0 3.94091 2.42595  10
  53   3   0 3.95829 1.90960  11
  53   3   0 1.27373 2.01842   6
 -55  -3   0 14.7024 3.11868   7
  55  -3   0 15.8511 2.95048  10
  55  -3   0 11.5888 2.27420  11
  55  -3   0 14.9068 3.34201   9
  55  -3   0 13.6177 2.78405   6
  55   3   0 7.69417 5.25717  10
  55   3   0 13.6622 2.94898   6
   0  -4   0 284.634 18.1626   3
   0  -4   0 292.400 13.1190   8
   0  -4   0 272.126 13.1205  11
   0  -4   0 273.904 16.4705   1
   0  -4   0 275.644 13.0337  11
   0  -4   0 291.501 13.0774  10
   0   4   0 303.377 12.9781  11
   0   4   0 267.844 14.9785   4
   0   4   0 298.729 13.3556   7
   0   4   0 269.167 15.5773   1
   0   4   0 309.000 13.1579  11
   0   4   0 309.558 13.1302   8
   0   4   0 278.099 17.6132   5
   0   4   0 258.825 18.0918   3
   0   4   0 296.698 14.8554   2
   0   4   0 297.846 13.0079  10
   0   4   0 309.621 13.0178   6
   0   4   0 287.654 16.4036   2
  -2  -4   0 199.966 10.0219   7
   2  -4   0 202.378 9.80669  11
   2  -4   0 213.488 9.79043  10
   2  -4   0 249.445 15.6807   3
   2  -4   0 212.263 12.3468   1
  -2  -4   0 236.035 14.9072   3
   2  -4   0 214.306 14.6823   5
   2  -4   0 233.367 9.78124  10
   2  -4   0 204.854 9.74686  11
  -2  -4   0 208.797 9.97227  11
  -2  -4   0 212.993 9.86696   8
   2  -4   0 215.941 9.90663   8
  -2  -4   0 206.798 14.3449   1
  -2  -4   0 205.140 9.86199  11
  -2  -4   0 241.069 10.0181   9
  -2   4   0 205.059 14.9983   3
   2   4   0 215.165 9.87839   8
  -2   4   0 214.317 12.2708   2
  -2   4   0 229.238 9.81582  11
   2   4   0 204.877 13.1398   1
  -2   4   0 225.215 14.8391   5
  -2   4   0 201.126 11.3536   1
   2   4   0 195.304 15.0044   3
   2   4   0 221.753 10.0104  11
   2   4   0 241.476 10.0946  10
   2   4   0 221.968 9.83909   6
   2   4   0 206.111 12.4207   4
   2   4   0 226.402 9.83716   6
  -2   4   0 224.181 9.69663  11
  -2   4   0 208.194 10.8850   2
  -2   4   0 213.944 11.2058   4
   2   4   0 210.769 9.92486  10
  -2   4   0 230.099 9.89419   8
   2   4   0 228.976 10.1126   7
   2   4   0 209.665 12.4258   4
   2   4   0 196.795 13.6464   2
  -2   4   0 225.342 10.1728   7
  -4  -4   0 42.1100 6.64225   1
   4  -4   0 44.1784 3.72878   1
   4  -4   0 41.4139 2.04126  11
   4  -4   0 50.6351 7.27096   5
  -4  -4   0 42.4789 2.27746  11
  -4  -4   0 43.6915 2.23489   8
   4  -4   0 40.0900 2.07066  11
  -4  -4   0 43.9301 2.42527  11
   4  -4   0 39.2117 2.25932   8
  -4  -4   0 51.9956 6.94742   3
   4  -4   0 38.8569 6.62568   3
  -4  -4   0 51.3380 2.43937   9
  -4  -4   0 49.9809 2.36458   6
  -4  -4   0 47.7484 2.26858  10
   4  -4   0 38.2833 2.42955   7
  -4   4   0 37.1027 6.34171   3
   4   4   0 45.9806 2.24454   6
  -4   4   0 36.4178 2.90263   4
  -4   4   0 36.6065 6.36262   5
   4   4   0 44.4129 6.58507   2
   4   4   0 48.3245 2.38467   8
  -4   4   0 44.0726 2.04111   6
   4   4   0 44.7993 2.35544  10
   4   4   0 40.2434 5.82961   1
   4   4   0 48.2706 7.49351   3
   4   4   0 48.9543 2.47960  11
   4   4   0 48.9205 2.25839   6
   4   4   0 50.0519 5.12866   4
  -4   4   0 38.5296 3.46348   2
   4   4   0 42.6790 2.34823   9
   4   4   0 33.4432 4.55752   4
   4   4   0 47.3810 2.47512   7
  -4   4   0 41.8599 2.92679   4
  -4   4   0 45.6959 2.02165   6
  -4   4   0 47.3052 2.81855   1
  -6  -4   0 128.904 5.78134   9
   6  -4   0 114.335 10.5353   5
  -6  -4   0 119.452 5.47519   6
  -6  -4   0 104.703 5.51180  11
  -6  -4   0 115.272 5.44596   7
  -6  -4   0 113.931 9.88512   3
  -6  -4   0 114.129 5.29005   8
  -6  -4   0 104.147 10.8073   1
   6  -4   0 109.639 5.36730   8
   6  -4   0 104.762 5.58868   7
   6  -4   0 100.792 10.7155   3
  -6  -4   0 119.310 5.42299  11
   6   4   0 114.132 10.4973   2
  -6   4   0 88.5625 10.2397   3
   6   4   0 103.755 9.82899   1
   6   4   0 111.878 5.33404   6
   6   4   0 107.968 10.4015   3
   6   4   0 106.727 5.40825  10
   6   4   0 100.422 5.42964   9
   6   4   0 134.145 9.09058   2
   6   4   0 126.763 5.71539  10
   6   4   0 120.643 5.34445   8
  -6   4   0 106.666 10.2262   5
   6   4   0 116.658 5.31698  11
   6   4   0 109.887 8.90930   4
   8  -4   0 1.31968 3.41096   5
   8  -4   0 7.46831 0.93769   9
  -8  -4   0 9.78104 0.85354  11
   8  -4   0 10.2553 4.98759   3
  -8  -4   0 9.37420 0.87827   6
  -8  -4   0 8.57536 0.98837  11
   8  -4   0 7.91627 0.45377  11
  -8  -4   0 5.78974 4.67290   1
  -8  -4   0 8.33682 0.80943   7
  -8  -4   0 9.68583 3.82655   4
  -8  -4   0 7.35939 0.70232   8
   8  -4   0 7.55057 0.39196  11
  -8  -4   0 6.46202 3.45221   3
   8   4   0 7.92791 0.72364   8
   8   4   0 6.36103 3.59791   2
   8   4   0 7.51289 3.16449   4
   8   4   0 6.27386 3.26130   4
   8   4   0 4.88072 4.00304   1
   8   4   0 7.46703 0.71925  11
   8   4   0 5.87761 2.88680   2
   8   4   0 7.31026 0.74048   6
  -8   4   0 9.46762 4.21472   5
   8   4   0 8.10047 0.83395  10
   8   4   0 7.60716 0.89665   9
   8   4   0 5.18570 3.36718   3
  10  -4   0 136.191 7.76445   2
 -10  -4   0 118.479 6.07750  11
 -10  -4   0 130.239 6.02952   6
 -10  -4   0 126.447 5.75446   8
  10  -4   0 124.857 5.61859  11
 -10  -4   0 118.130 11.6730   4
  10  -4   0 130.922 6.62334   1
  10  -4   0 114.622 12.4539   3
  10  -4   0 122.231 12.5519   5
  10  -4   0 121.830 5.54088   6
  10  -4   0 126.154 5.56467   6
  10  -4   0 122.741 6.13800   9
 -10  -4   0 119.339 6.09834  11
 -10  -4   0 136.189 10.5739   3
  10  -4   0 120.534 6.61317   2
  10  -4   0 120.210 5.52253  11
 -10  -4   0 120.775 5.86982   7
 -10  -4   0 129.962 13.2811   1
  10   4   0 107.915 10.3229   4
  10   4   0 112.202 5.82046   6
 -10   4   0 126.317 12.2220   5
  10   4   0 135.584 10.8661   2
  10   4   0 120.727 5.92553  10
  10   4   0 124.283 11.5513   3
  10   4   0 118.430 11.8999   1
  10   4   0 120.344 12.5658   2
 -10   4   0 116.911 7.36164   1
  10   4   0 127.565 5.84477  11
  10   4   0 109.413 9.77389   4
  12  -4   0 3.01363 1.88701   4
 -12  -4   0 -1.1622 2.80871   3
  12  -4   0 1.23641 0.64804   9
 -12  -4   0 -4.4230 4.10404   4
  12  -4   0 1.06210 0.27176   6
 -12  -4   0 1.27960 0.44064  11
  12  -4   0 0.56245 1.63401   1
  12  -4   0 1.50084 2.63481   4
  12  -4   0 2.28019 4.89157   5
 -12  -4   0 0.25445 0.41765  11
 -12  -4   0 -6.0837 5.16432   1
 -12  -4   0 1.28462 0.52754   7
  12  -4   0 0.94387 0.31119  11
 -12  -4   0 1.55678 0.42810   8
  12  -4   0 1.16373 0.22197  11
  12  -4   0 0.21047 1.32359   2
  12  -4   0 1.17433 0.30998   6
  12  -4   0 3.89359 2.79182   2
  12   4   0 0.79764 0.43439  11
  12   4   0 1.11041 0.45248   6
  12   4   0 2.40393 4.88773   2
  12   4   0 0.30722 0.54238   9
  12   4   0 -3.6860 3.96141   3
  12   4   0 -6.4991 4.23335   1
 -12   4   0 1.09462 0.55092   9
  12   4   0 4.00295 2.96729   4
  12   4   0 0.83366 0.48897  10
 -12   4   0 3.82736 2.70130   1
  12   4   0 3.85249 3.47725   4
  12   4   0 1.45899 2.83627   2
  14  -4   0 358.399 26.8857   5
  14  -4   0 404.083 20.7259   1
  14  -4   0 383.996 17.8753  11
 -14  -4   0 431.206 18.4046  11
  14  -4   0 413.957 17.9912   6
  14  -4   0 421.869 21.6845   4
 -14  -4   0 377.310 18.3276   7
  14  -4   0 389.370 18.5900   9
  14  -4   0 410.979 20.2068   4
  14  -4   0 404.654 24.6346   2
 -14  -4   0 417.734 24.0267   3
  14  -4   0 398.865 20.0471   2
 -14  -4   0 389.630 18.0297   8
  14  -4   0 387.416 17.9158   6
  14  -4   0 402.282 18.0795  11
 -14  -4   0 463.146 30.0500   1
 -14  -4   0 383.083 26.2674   4
 -14  -4   0 414.080 18.4871  11
  14   4   0 413.077 25.1498   4
  14   4   0 386.963 23.4214   4
  14   4   0 398.134 18.5512   9
  14   4   0 368.281 18.1537   6
  14   4   0 436.995 24.4314   2
  14   4   0 378.985 26.1881   1
  14   4   0 376.880 27.7625   2
 -14   4   0 413.418 22.2596   1
  14   4   0 417.043 18.2003  11
  14   4   0 398.645 25.6918   3
  14   4   0 383.581 18.4901  10
  16  -4   0 182.327 11.6921   1
  16  -4   0 161.253 7.62311   6
  16  -4   0 168.757 7.70789   6
  16  -4   0 155.917 8.31380   9
  16  -4   0 173.340 10.4551   2
  16  -4   0 166.016 12.5425   4
 -16  -4   0 171.817 8.17805  11
 -16  -4   0 167.592 13.7286   3
 -16  -4   0 185.177 18.5598   1
  16  -4   0 155.814 7.56565  11
 -16  -4   0 171.183 15.9372   4
 -16  -4   0 161.190 7.84556   7
  16  -4   0 197.346 18.8664   5
 -16  -4   0 165.001 7.73606   8
  16  -4   0 168.268 10.5632   4
  16  -4   0 166.006 7.83160  11
  16   4   0 166.044 13.7504   2
  16   4   0 147.692 15.4680   1
 -16   4   0 175.876 12.9785   1
  16   4   0 182.286 15.2278   4
  16   4   0 149.876 14.9962   3
  16   4   0 166.191 13.2995   4
  16   4   0 176.245 7.91546  11
  16   4   0 162.636 8.00169  10
  16   4   0 155.988 8.19826   9
  16   4   0 161.712 18.0898   2
  18  -4   0 5.37843 3.80614   1
 -18  -4   0 3.97998 4.07199   3
  18  -4   0 -0.5345 2.70059   4
 -18  -4   0 3.78919 0.89204  11
  18  -4   0 4.88795 1.14713   9
 -18  -4   0 4.30416 0.81901   7
  18  -4   0 2.87392 0.55837   6
  18  -4   0 -1.4606 4.41372   4
  18  -4   0 2.93596 0.46483  11
 -18  -4   0 4.08141 0.62452   8
  18  -4   0 3.38010 0.59267   6
 -18  -4   0 2.62989 7.42312   1
  18  -4   0 1.05241 2.33456   2
  18  -4   0 8.61742 5.46115   2
  18  -4   0 2.98327 0.64323  11
  18   4   0 3.21064 3.82688   2
  18   4   0 3.10978 0.72027   6
  18   4   0 8.29051 8.17775   2
  18   4   0 5.93060 7.20568   1
  18   4   0 4.84653 4.10649   4
  18   4   0 3.46534 0.65305  11
  18   4   0 4.21066 1.03983   9
 -18   4   0 9.35882 5.26566   1
  18   4   0 -3.5765 5.10146   4
  18   4   0 3.77827 0.85979  10
  20  -4   0 19.0197 7.25153   2
  20  -4   0 42.2281 7.53220   4
 -20  -4   0 32.4737 1.91971   8
  20  -4   0 42.6762 8.67480   3
  20  -4   0 31.6005 1.92557   6
  20  -4   0 31.0839 1.84784   6
  20  -4   0 31.7374 2.08026  11
  20  -4   0 29.7691 2.55603   9
  20  -4   0 38.6128 11.3391   5
  20  -4   0 33.8667 5.44334   4
 -20  -4   0 32.3861 2.33620  11
 -20  -4   0 22.6840 11.6644   1
  20  -4   0 28.9578 4.87479   2
  20  -4   0 28.9940 6.17240   1
 -20  -4   0 41.8687 7.90867   3
  20  -4   0 30.1637 1.75181  11
 -20  -4   0 30.7702 2.01369   7
  20   4   0 39.4300 9.64151   1
  20   4   0 28.6742 6.32552   4
  20   4   0 30.9169 2.41349   9
  20   4   0 40.5949 10.8779   2
  20   4   0 25.4022 2.11846  10
  20   4   0 32.9357 8.65570   3
  20   4   0 29.4731 2.07089   6
 -20   4   0 34.1850 7.58896   1
  20   4   0 33.5496 7.47515   2
  20   4   0 56.0949 16.9157   4
  22  -4   0 215.177 10.5264   9
  22  -4   0 200.460 9.62556   6
  22  -4   0 191.384 9.42566  11
  22  -4   0 194.412 9.83073  11
 -22  -4   0 205.367 9.55041   8
 -22  -4   0 203.769 9.68827   7
  22  -4   0 200.018 9.53103   6
 -22  -4   0 206.656 9.97327  11
  22   4   0 218.145 10.3974   9
  22   4   0 202.698 9.76083   6
  22   4   0 206.135 9.92322  10
  22   4   0 209.543 9.75938  11
  24  -4   0 6.59458 1.15597  11
  24  -4   0 7.68828 0.86507  11
  24  -4   0 6.95008 1.55546   9
 -24  -4   0 6.10301 1.13213  11
  24  -4   0 7.49682 1.03830   6
 -24  -4   0 6.89865 1.04190   7
  24  -4   0 9.13754 1.06986   6
  24   4   0 6.90859 1.44590   9
  24   4   0 5.83950 0.96316  11
  24   4   0 6.24430 1.17522  10
  24   4   0 6.00788 1.03005   6
  26  -4   0 15.6659 1.33649  11
 -26  -4   0 12.7556 2.14025  11
  26  -4   0 17.9496 2.42720   9
  26  -4   0 14.3005 1.46014   6
  26  -4   0 16.3775 1.88508  11
 -26  -4   0 16.2040 1.58302   7
  26  -4   0 16.1582 1.55955   6
  26   4   0 15.5639 2.18042   9
  26   4   0 17.8646 1.94589  10
  26   4   0 14.6985 1.69152   6
  26   4   0 17.9930 1.69796  11
  28  -4   0 15.4985 1.88659  11
  28  -4   0 14.9375 1.55765   6
  28  -4   0 16.0565 2.37158   9
  28  -4   0 14.6406 1.60673   6
  28  -4   0 13.4345 1.35911  11
 -28  -4   0 17.0631 1.79224   7
  28   4   0 13.6833 1.69927   6
  28   4   0 17.1744 1.77129  11
  28   4   0 15.6609 1.90080  10
  28   4   0 16.5359 2.30196   9
  30  -4   0 22.2082 1.90759   6
 -30  -4   0 15.8251 1.88340   7
  30  -4   0 18.7973 2.55450  11
  30  -4   0 20.4248 2.73785   9
  30  -4   0 24.4082 2.03648   6
  30  -4   0 19.5884 1.84209  11
  30   4   0 21.4606 2.06254  11
  32  -4   0 46.8637 3.94524   9
  32  -4   0 45.9768 3.03878   6
  32  -4   0 45.1824 2.80451  11
  32   4   0 44.8009 3.41662  10
  32   4   0 42.6360 3.79464   9
  32   4   0 48.0705 3.17710  11
  32   4   0 43.3314 3.18014   6
  34  -4   0 7.76308 1.94798   9
  34  -4   0 7.52082 1.38727   6
  34  -4   0 4.60243 1.59396  11
 -34  -4   0 5.78247 1.47792   7
  34  -4   0 6.59366 1.27840   6
  34  -4   0 7.05260 1.15110  11
  34   4   0 7.31979 1.68639  10
  34   4   0 7.01764 1.53969   6
  34   4   0 9.16310 2.35061  11
  34   4   0 10.2340 2.09312   9
  36  -4   0 -0.4031 0.75486  11
 -36  -4   0 -1.8851 1.01321   7
  36  -4   0 2.04037 1.18236  11
  36  -4   0 0.39391 1.27840   9
  36  -4   0 -0.0887 0.99873   6
  36  -4   0 0.45546 0.94865   6
  36   4   0 1.31024 1.23723   6
  36   4   0 0.32211 1.01679  11
  36   4   0 0.89623 1.51281   9
  36   4   0 0.26046 1.18097  10
  38  -4   0 65.9314 5.34321   9
  38  -4   0 65.2857 4.85228  11
 -38  -4   0 72.1632 4.59656   7
  38  -4   0 72.0415 4.50269   6
  38  -4   0 69.5859 4.10431  11
  38   4   0 68.5244 4.88023  10
  38   4   0 70.7166 4.59176   6
  38   4   0 74.8161 4.49241  11
  38   4   0 68.1635 5.14091   9
  40  -4   0 -0.0381 1.47369   9
  40  -4   0 1.66642 1.03151  11
  40  -4   0 1.04507 1.17882   6
 -40  -4   0 -0.6527 1.40050   7
  40   4   0 3.21576 1.90778   9
  40   4   0 1.08641 1.29020   6
  40   4   0 -0.4634 1.32401  10
  40   4   0 0.18688 1.25526  11
  42  -4   0 1.73379 1.12136  11
  42  -4   0 2.22441 1.27606  10
  42  -4   0 0.19021 1.61130   9
 -42  -4   0 0.92390 1.54051   7
  42  -4   0 2.83835 1.46212   6
  42   4   0 1.11606 1.67621   9
  42   4   0 0.80014 1.34912  11
  42   4   0 1.14196 1.41569   6
  42   4   0 1.28871 1.54175  10
  44  -4   0 12.8959 2.87474   9
  44  -4   0 16.8224 1.99002  11
 -44  -4   0 17.2483 2.56509   7
  44  -4   0 10.3909 2.11736   6
  44  -4   0 12.9785 2.11112  10
  44   4   0 18.3608 2.54548   6
  44   4   0 12.4952 2.02028  11
  44   4   0 11.8447 2.95004  10
  46  -4   0 6.59856 2.37362   9
 -46  -4   0 5.96372 2.21632   7
  46  -4   0 3.77148 1.63645  10
  46  -4   0 3.57927 1.38524  11
  46   4   0 6.80538 2.31403   9
  46   4   0 3.65798 1.85684  11
  46   4   0 8.44042 2.08609   6
  46   4   0 6.99385 2.30652  10
  48  -4   0 12.6409 2.37617  10
 -48  -4   0 15.2464 2.66219   7
  48  -4   0 15.4260 2.06180  11
  48  -4   0 15.2003 2.47171   6
  48   4   0 11.9492 2.78177  10
  48   4   0 15.7523 2.36264  11
  48   4   0 11.1037 2.81160   9
  48   4   0 12.0794 2.56630   6
  50  -4   0 31.0485 3.64527  10
  50  -4   0 23.7301 3.80516   9
 -50  -4   0 23.8284 3.24476   7
  50  -4   0 30.9720 3.02665  11
  50  -4   0 22.4353 3.06983   6
  50   4   0 25.3958 3.80946  10
  50   4   0 27.1906 3.89485   9
  50   4   0 29.4275 3.60120   6
  50   4   0 31.6714 3.43313  11
  52  -4   0 31.3339 3.68996   6
 -52  -4   0 29.8334 3.74175   7
  52  -4   0 27.5560 3.94643   9
  52  -4   0 27.8552 3.48931  10
  52  -4   0 38.1148 3.42850  11
  52   4   0 33.6226 4.46727  10
  52   4   0 34.4726 4.02024   6
  52   4   0 33.0566 4.56573   9
  52   4   0 37.4693 3.89361  11
  54  -4   0 7.40942 2.53032  10
  54  -4   0 9.38254 2.05843  11
 -54  -4   0 7.60740 2.62248   7
  54  -4   0 14.0008 3.22765   9
  54  -4   0 11.0575 2.60668   6
  54   4   0 9.52574 3.61321   9
  54   4   0 8.07673 2.22533  11
  54   4   0 6.08172 2.42184   6
  -1  -5   0 310.708 13.3310  10
   1  -5   0 295.679 19.7898   3
  -1  -5   0 293.711 13.5932   7
  -1  -5   0 300.726 18.4983   1
   1  -5   0 273.437 13.3099  11
  -1  -5   0 276.091 13.4038  11
   1  -5   0 292.255 17.4161   1
   1  -5   0 293.021 13.3768   8
   1  -5   0 282.254 13.5924   7
   1  -5   0 272.491 13.2681  10
   1  -5   0 271.793 13.2445  11
   1  -5   0 313.630 19.9132   5
  -1  -5   0 279.682 13.3093  11
  -1  -5   0 275.903 19.2467   3
  -1  -5   0 294.246 13.3637   8
   1   5   0 308.354 13.3822   8
  -1   5   0 290.053 19.3559   5
  -1   5   0 315.099 13.7397   7
  -1   5   0 309.974 13.2300   6
   1   5   0 289.214 20.1264   3
   1   5   0 286.856 15.6667   2
   1   5   0 309.091 13.3455  10
  -1   5   0 285.110 15.8849   1
   1   5   0 325.756 13.4187  10
   1   5   0 322.449 13.2986   6
  -1   5   0 304.530 13.1640  11
   1   5   0 305.176 19.3561   5
  -1   5   0 295.507 17.2278   2
  -1   5   0 294.505 13.3598   8
   1   5   0 270.421 16.0681   4
   1   5   0 304.422 13.2158  11
  -1   5   0 271.465 15.3266   4
   1   5   0 271.045 16.5865   1
  -1   5   0 299.880 15.1269   2
   1   5   0 312.263 13.2529   6
  -1   5   0 269.879 20.0599   3
   1   5   0 277.025 17.6811   2
  -3  -5   0 561.256 30.5774   3
  -3  -5   0 520.032 23.9203   7
  -3  -5   0 508.991 29.8434   1
  -3  -5   0 561.158 23.7375  10
   3  -5   0 578.278 23.5899  10
   3  -5   0 506.907 23.6021  11
   3  -5   0 535.123 30.5084   5
   3  -5   0 506.942 30.4750   3
   3  -5   0 521.410 23.7754   8
   3  -5   0 497.807 23.5575  11
  -3  -5   0 503.292 23.8507  11
  -3  -5   0 494.619 23.7330  11
   3  -5   0 512.134 23.5894  10
   3  -5   0 489.187 23.9617   7
   3  -5   0 508.299 26.4876   1
  -3  -5   0 508.136 23.7106   8
   3   5   0 536.762 27.2357   4
  -3   5   0 538.917 25.1996   4
  -3   5   0 559.772 24.1429   7
   3   5   0 553.447 28.5091   1
  -3   5   0 505.970 25.2555   4
  -3   5   0 522.261 23.4913  11
  -3   5   0 494.219 26.3430   2
  -3   5   0 555.121 30.3475   5
  -3   5   0 547.457 23.7268   8
  -3   5   0 533.354 25.3643   1
  -3   5   0 538.898 23.5424   6
   3   5   0 480.907 27.0160   4
   3   5   0 561.274 23.6808   6
   3   5   0 533.389 23.8247  10
  -3   5   0 538.077 24.9676   2
   3   5   0 588.404 24.0268  10
  -3   5   0 491.994 30.7630   3
  -3   5   0 552.513 23.5158   6
   3   5   0 558.761 23.7603   8
   3   5   0 527.901 31.3160   3
   3   5   0 496.559 29.2852   2
   5  -5   0 231.131 16.9645   5
   5  -5   0 219.868 9.88443  11
  -5  -5   0 210.753 10.0844   8
   5  -5   0 224.279 11.6524   1
   5  -5   0 208.987 10.3932   7
  -5  -5   0 215.346 16.5279   1
  -5  -5   0 205.239 10.2805  11
   5  -5   0 222.402 16.9682   3
  -5  -5   0 224.158 10.1988  11
   5  -5   0 216.233 10.1688   8
   5  -5   0 228.199 9.88864  11
  -5  -5   0 199.348 15.6506   3
   5   5   0 237.287 10.1721   8
  -5   5   0 224.077 11.5206   2
  -5   5   0 220.715 10.6432   1
  -5   5   0 245.631 9.91230   6
   5   5   0 228.318 14.0667   4
   5   5   0 191.585 14.8727   1
  -5   5   0 234.273 9.85181   6
  -5   5   0 221.970 16.4522   5
  -5   5   0 231.833 17.4002   3
   5   5   0 209.257 16.0692   2
   5   5   0 220.506 17.1463   3
   5   5   0 223.900 10.0918   6
  -5   5   0 213.870 11.0108   4
   5   5   0 213.367 10.2377  10
   5   5   0 246.064 10.5432  10
  -5   5   0 223.990 10.7085   2
  -5   5   0 215.415 10.7265   4
   5   5   0 187.019 13.5026   4
   5   5   0 207.324 10.2243   9
   7  -5   0 60.5421 9.67386   5
  -7  -5   0 59.2645 2.98980  11
   7  -5   0 73.9397 10.3369   3
  -7  -5   0 66.8778 8.71566   3
  -7  -5   0 63.9189 10.1812   1
  -7  -5   0 52.7458 3.07309  11
   7  -5   0 54.1946 3.19427   7
  -7  -5   0 57.6814 2.83638   8
  -7  -5   0 56.4827 3.00992   6
   7  -5   0 54.7552 2.92441   8
   7   5   0 61.4213 6.70461   2
   7   5   0 56.6279 2.94121  11
   7   5   0 53.0709 2.99985  10
   7   5   0 57.6854 2.87006   8
   7   5   0 52.9137 3.00371   9
   7   5   0 57.1037 2.86881   6
   7   5   0 52.0889 7.07376   4
   7   5   0 54.5627 7.93688   1
  -7   5   0 56.1982 8.80476   3
   7   5   0 48.3773 6.46684   4
   7   5   0 52.7380 8.83182   2
   7   5   0 49.2123 8.14134   3
  -9  -5   0 129.348 14.0501   1
   9  -5   0 102.843 5.14250   8
  -9  -5   0 108.933 5.28784   6
   9  -5   0 105.868 5.41023   9
  -9  -5   0 94.3430 10.2571   3
  -9  -5   0 106.318 5.24175  11
  -9  -5   0 102.358 5.35268  11
   9  -5   0 124.105 13.5329   3
   9  -5   0 105.220 5.54553   7
  -9  -5   0 106.792 5.20691   7
  -9  -5   0 103.959 5.01949   8
   9  -5   0 100.885 12.0300   5
   9   5   0 103.204 5.22853  10
   9   5   0 93.9221 10.6008   1
   9   5   0 102.864 5.08994   6
   9   5   0 96.6764 12.0615   2
   9   5   0 115.810 9.66973   2
   9   5   0 100.448 9.37752   4
   9   5   0 109.132 5.08096  11
   9   5   0 112.937 13.3519   3
  -9   5   0 113.339 12.2803   5
   9   5   0 113.182 10.1746   4
  11  -5   0 26.0493 1.23451  11
 -11  -5   0 18.1953 7.43983   1
  11  -5   0 9.68250 5.42603   5
 -11  -5   0 26.9298 1.57960   8
  11  -5   0 37.6899 8.48235   3
 -11  -5   0 26.8068 1.93152  11
 -11  -5   0 22.0003 1.84213  11
  11  -5   0 29.6382 1.34096  11
  11  -5   0 27.3200 1.99863   9
 -11  -5   0 21.5831 5.24165   3
  11   5   0 26.3005 5.52029   4
 -11   5   0 29.0472 7.40638   5
  11   5   0 23.0559 1.62782   6
  11   5   0 28.9557 1.67299  11
  11   5   0 22.9005 7.02081   3
  11   5   0 22.0743 6.08178   4
  11   5   0 15.1897 5.81294   1
  11   5   0 29.7087 7.59350   2
  11   5   0 25.8547 1.80161  10
 -13  -5   0 166.075 17.2445   1
  13  -5   0 165.663 16.0666   5
 -13  -5   0 161.620 13.2096   3
  13  -5   0 158.149 7.08706  11
  13  -5   0 170.946 7.11112   6
  13  -5   0 152.671 7.87598   9
  13  -5   0 160.747 7.08775   6
  13  -5   0 157.872 7.22679  11
 -13  -5   0 165.153 7.69727  11
 -13  -5   0 151.294 7.49381   7
  13  -5   0 148.810 8.53599   2
 -13  -5   0 152.492 7.75894  11
 -13  -5   0 158.910 7.35903   8
  13  -5   0 158.181 16.4107   3
  13  -5   0 163.251 8.52627   1
  13  -5   0 155.438 9.75093   2
 -13   5   0 153.638 9.38336   1
  13   5   0 149.808 7.74073   9
  13   5   0 178.304 13.4104   2
  13   5   0 136.487 14.2062   1
  13   5   0 164.913 7.49676  11
  13   5   0 151.038 7.64239  10
  13   5   0 175.275 14.0986   4
  13   5   0 154.099 12.4012   4
  13   5   0 150.282 14.9485   3
  13   5   0 136.143 16.3209   2
  13   5   0 150.935 7.47521   6
  15  -5   0 758.881 33.7568   6
  15  -5   0 782.319 33.8964  11
 -15  -5   0 764.898 34.7158  11
  15  -5   0 776.765 33.8079   6
  15  -5   0 799.763 46.4617   5
 -15  -5   0 783.456 41.1403   3
  15  -5   0 775.591 35.2892   4
  15  -5   0 759.499 44.4358   3
  15  -5   0 747.025 34.5456   9
  15  -5   0 788.617 37.9056   2
 -15  -5   0 824.380 47.7632   1
 -15  -5   0 750.989 33.9346   8
  15  -5   0 734.817 35.6887   2
  15  -5   0 704.262 33.6779  11
 -15  -5   0 738.539 34.0693   7
  15  -5   0 786.767 35.9608   1
  15   5   0 799.639 47.1762   3
  15   5   0 746.359 40.3916   2
  15   5   0 765.256 34.4649   9
  15   5   0 761.825 46.9030   2
 -15   5   0 739.069 37.2619   1
  15   5   0 748.833 34.2520  10
  15   5   0 783.662 34.0890  11
  15   5   0 750.786 42.0584   4
  15   5   0 699.247 40.2230   4
  15   5   0 713.330 43.0342   1
  15   5   0 728.055 34.0892   6
  17  -5   0 17.3571 4.55247   4
 -17  -5   0 9.41741 1.44277  11
  17  -5   0 9.36016 3.57844   4
 -17  -5   0 11.7105 1.09362   8
  17  -5   0 13.6360 0.96843   6
 -17  -5   0 5.28276 5.13629   3
  17  -5   0 13.0456 0.85434  11
 -17  -5   0 13.1211 8.51613   1
  17  -5   0 22.7409 3.48494   2
 -17  -5   0 10.8996 1.19214   7
  17  -5   0 16.6527 8.94598   5
  17  -5   0 14.4194 5.11533   2
  17  -5   0 21.5664 3.82616   1
  17  -5   0 11.6293 1.07580  11
  17  -5   0 15.1891 1.79412   9
  17  -5   0 12.9682 1.13959   6
  17   5   0 13.4643 7.62329   1
  17   5   0 1.84027 5.47777   3
 -17   5   0 19.9620 5.16760   1
  17   5   0 10.6195 1.23657   6
  17   5   0 17.0142 6.14982   4
  17   5   0 13.0238 5.09854   2
  17   5   0 17.1525 8.73846   2
  17   5   0 13.2007 5.59933   4
  17   5   0 13.8351 1.69491   9
  17   5   0 11.9944 1.41833  10
 -19  -5   0 611.862 27.5365  11
  19  -5   0 602.519 26.8629  11
  19  -5   0 641.970 27.0618   6
  19  -5   0 593.429 26.9693   6
 -19  -5   0 598.478 27.2151   7
  19  -5   0 591.951 27.1694  11
 -19  -5   0 609.477 27.0399   8
  19   5   0 584.004 27.6947   9
  19   5   0 586.870 27.2446   6
  19   5   0 598.462 27.2239  11
  19   5   0 587.076 27.4270  10
  21  -5   0 13.4642 1.19600   6
 -21  -5   0 15.2941 1.75082  11
 -21  -5   0 13.9744 1.46165   7
 -21  -5   0 13.1402 1.16691   8
  21  -5   0 13.7102 1.89230   9
  21  -5   0 14.0652 1.01913  11
  21  -5   0 12.9947 1.12102   6
  21  -5   0 13.9482 1.31297  11
  21   5   0 10.2149 1.27593  11
  21   5   0 15.1035 1.70297  10
  21   5   0 12.5797 1.36526   6
  21   5   0 12.7154 1.70517   9
  23  -5   0 373.739 18.1286  11
  23  -5   0 373.749 17.8340   6
 -23  -5   0 386.638 17.8372   8
 -23  -5   0 388.699 18.0228   7
  23  -5   0 388.217 17.9446   6
 -23  -5   0 417.620 18.3332  11
  23  -5   0 403.284 17.7199  11
  23  -5   0 382.410 18.8133   9
  23   5   0 406.653 18.0965  11
  23   5   0 419.740 18.1919   6
  23   5   0 374.513 18.2976  10
  23   5   0 378.611 18.5944   9
  25  -5   0 63.1441 4.52128   9
  25  -5   0 58.2191 3.56599   6
  25  -5   0 68.8927 3.48430  11
 -25  -5   0 74.3888 3.70797   8
  25  -5   0 67.4293 3.91959  11
 -25  -5   0 69.7050 3.86760   7
  25  -5   0 67.3938 3.70598   6
 -25  -5   0 69.0282 3.99733  11
  25   5   0 71.7679 3.97958   6
  25   5   0 67.8660 4.36669   9
  25   5   0 67.8504 3.87851  11
  25   5   0 63.0863 4.07888  10
  27  -5   0 135.056 6.57814   6
  27  -5   0 133.157 6.66256   6
  27  -5   0 127.658 6.87061  11
 -27  -5   0 136.972 6.75491   7
  27  -5   0 143.554 7.74876   9
  27  -5   0 128.213 6.34283  11
  27   5   0 130.882 7.03279  10
  27   5   0 128.910 6.77275   6
  27   5   0 129.311 6.71218  11
  27   5   0 123.597 7.29892   9
  29  -5   0 75.3919 4.60615  11
 -29  -5   0 80.7847 4.50711   7
  29  -5   0 81.5038 4.32364   6
  29  -5   0 78.7463 5.32841   9
  29  -5   0 75.7472 4.37638   6
  29   5   0 74.6840 4.77313  10
  29   5   0 74.7948 5.08163   9
  29   5   0 81.2345 4.47116  11
  29   5   0 74.4431 4.55267   6
  31  -5   0 24.4420 1.80768  11
 -31  -5   0 24.0683 2.25920   7
  31  -5   0 26.2215 2.15023   6
  31  -5   0 27.0321 2.98098   9
  31  -5   0 23.1182 2.15653   6
  31  -5   0 18.3377 2.15109  11
  31   5   0 24.3410 2.72150   9
  31   5   0 24.2485 2.29582  11
  31   5   0 24.0008 2.55327  10
  31   5   0 18.8052 2.20998   6
  33  -5   0 27.8126 2.66534  11
  33  -5   0 30.9180 2.42957   6
  33  -5   0 27.8011 2.50186   6
  33  -5   0 29.5276 2.14045  11
  33  -5   0 39.5742 3.50301   9
 -33  -5   0 30.4275 2.64476   7
  33   5   0 31.0740 2.58426  11
  33   5   0 26.8606 2.93801  10
  33   5   0 23.7309 3.08393   9
  33   5   0 29.5566 2.67176   6
  35  -5   0 170.416 8.81017   6
  35  -5   0 157.849 8.88110   6
  35  -5   0 176.591 8.51929  11
  35  -5   0 178.645 9.37131  11
 -35  -5   0 177.027 8.95082   7
  35  -5   0 167.909 10.4914   9
  35   5   0 168.531 9.30916  10
  35   5   0 179.716 9.69244   9
  35   5   0 189.510 8.96547  11
  35   5   0 170.888 9.00334   6
  37  -5   0 3.18307 1.25026  11
 -37  -5   0 0.37543 1.13264   7
  37  -5   0 2.12406 1.49625   9
  37  -5   0 1.48474 1.13136   6
  37  -5   0 2.33432 0.95271  11
  37   5   0 1.44867 1.31065   6
  37   5   0 1.85136 1.36468  11
  37   5   0 2.13736 1.55339   9
  37   5   0 1.08258 1.38919  10
  39  -5   0 67.8382 3.86219  11
  39  -5   0 62.4028 4.20646   6
  39  -5   0 65.1129 4.64440  11
 -39  -5   0 60.4946 4.13759   7
  39  -5   0 59.4111 5.10101   9
  39   5   0 58.0804 4.73074   9
  39   5   0 61.5514 4.68131  10
  39   5   0 59.8916 4.31102   6
  39   5   0 66.9674 4.29355  11
  41  -5   0 93.1327 5.32372  11
  41  -5   0 96.0883 5.84042   6
 -41  -5   0 91.5880 5.87418   7
  41  -5   0 100.528 6.93583   9
  41   5   0 91.9044 6.28130  10
  41   5   0 93.2207 6.60788   9
  41   5   0 103.676 6.06263   6
  41   5   0 106.359 5.89087  11
  43  -5   0 11.2726 1.98515   6
 -43  -5   0 15.7376 2.41168   7
  43  -5   0 10.2309 1.84242  10
  43  -5   0 10.2869 1.61932  11
  43  -5   0 12.4412 2.75526   9
  43   5   0 9.62771 2.35852  10
  43   5   0 10.4089 4.04192   9
  43   5   0 13.2395 2.13954  11
  43   5   0 11.8856 2.22951   6
  45  -5   0 134.574 7.54885  11
  45  -5   0 147.927 8.03678  10
  45  -5   0 134.178 8.87283   9
  45  -5   0 141.356 8.11985   6
  45   5   0 139.483 9.03240   9
  45   5   0 148.565 8.41893   6
  45   5   0 137.688 8.81159  10
  45   5   0 166.057 8.14745  11
 -47  -5   0 1.21835 1.83416   7
  47  -5   0 0.14342 1.08253  11
  47  -5   0 0.57725 1.47330  10
  47  -5   0 1.57568 2.07816   9
  47  -5   0 0.17614 1.42493   6
  47   5   0 0.91053 1.72267   6
  47   5   0 2.69525 2.07422  10
  47   5   0 -0.0837 1.51555  11
  47   5   0 0.07942 1.90963   9
  49  -5   0 120.488 7.08270  11
  49  -5   0 126.969 8.59858   9
  49  -5   0 124.565 7.69661   6
  49  -5   0 128.822 7.71271  10
 -49  -5   0 133.469 7.96912   7
  49   5   0 116.605 8.31928   9
  49   5   0 141.311 7.67472  11
  49   5   0 120.836 8.41738  10
  49   5   0 145.240 8.32437   6
  51  -5   0 34.3330 4.62965  10
  51  -5   0 36.9474 3.41060  11
  51  -5   0 34.3637 3.75006   6
  51  -5   0 33.2839 4.43167   9
 -51  -5   0 41.6725 4.25698   7
  51   5   0 31.3937 3.50641  11
  51   5   0 39.0375 4.83984  10
  51   5   0 38.8482 4.63069   9
  51   5   0 39.3261 4.21587   6
  53  -5   0 83.4207 6.12454  10
  53  -5   0 76.1824 5.71874   6
  53  -5   0 75.9497 5.70977  11
 -53  -5   0 85.0365 6.18654   7
  53  -5   0 83.5205 6.63035   9
  53   5   0 90.6308 5.92268  11
  53   5   0 70.4170 7.08416   9
  53   5   0 74.5704 6.36506   6
   0  -6   0 32.3165 1.94697  11
   0  -6   0 35.9076 2.24028   7
   0  -6   0 33.4674 1.98888   8
   0  -6   0 32.9398 6.98988   3
   0  -6   0 35.9724 2.13990  10
   0  -6   0 28.8086 6.02255   1
   0  -6   0 37.9599 1.91888  10
   0   6   0 33.3054 4.19179   2
   0   6   0 40.6365 4.60710   4
   0   6   0 31.6627 7.12793   5
   0   6   0 31.3153 7.49467   3
   0   6   0 37.4264 5.10176   1
   0   6   0 34.9510 4.64389   4
   0   6   0 37.8869 2.00413   8
   0   6   0 33.6692 6.03902   2
   0   6   0 35.7445 1.77059  11
   2  -6   0 112.257 5.15352  10
  -2  -6   0 109.337 11.1526   1
   2  -6   0 100.920 5.12656  11
  -2  -6   0 119.175 12.2046   3
  -2  -6   0 111.797 5.19424  10
  -2  -6   0 103.674 5.31022  11
   2  -6   0 107.457 9.52921   1
   2  -6   0 107.494 5.26826   8
  -2  -6   0 101.064 5.19996   8
   2  -6   0 104.910 5.09861  11
   2  -6   0 131.478 12.8546   3
   2  -6   0 109.608 11.8364   5
   2  -6   0 107.388 5.52101   7
  -2  -6   0 104.260 5.22078  11
   2   6   0 98.6498 8.79069   1
  -2   6   0 104.097 12.6300   3
   2   6   0 112.916 5.22573   6
   2   6   0 115.253 5.34868  10
  -2   6   0 109.175 4.97396  11
   2   6   0 98.4494 10.5530   2
   2   6   0 106.502 8.08533   2
  -2   6   0 110.483 7.47276   1
   2   6   0 113.663 5.28038  10
  -2   6   0 103.021 11.5618   5
   2   6   0 102.857 13.3572   3
  -2   6   0 112.296 7.09436   2
  -2   6   0 110.724 9.31268   2
   2   6   0 112.409 11.3107   5
  -2   6   0 108.553 7.81241   4
   2   6   0 112.810 5.25253   8
   2   6   0 113.455 8.50213   4
  -2   6   0 120.067 5.25284   8
   2   6   0 102.119 8.62238   4
   2   6   0 112.328 5.07970  11
   4  -6   0 82.6482 4.29542   8
   4  -6   0 84.8399 4.54774   7
  -4  -6   0 84.3360 4.44544   7
   4  -6   0 90.5263 4.06418  11
   4  -6   0 91.0744 11.6452   3
  -4  -6   0 83.7371 11.2848   1
  -4  -6   0 86.9370 11.3419   3
  -4  -6   0 77.0532 4.36087  11
   4  -6   0 83.7678 7.75260   1
  -4  -6   0 85.6133 4.22323   8
   4  -6   0 81.9337 4.03412  11
   4  -6   0 90.3636 4.06050  10
   4  -6   0 84.2020 4.07504  10
   4  -6   0 92.8262 11.2982   5
  -4  -6   0 81.6283 4.28307  11
  -4   6   0 89.9853 3.97701   6
  -4   6   0 88.3564 3.94252  11
  -4   6   0 89.8629 4.02689   6
   4   6   0 85.6828 10.2182   2
  -4   6   0 81.7256 5.41289   2
   4   6   0 92.8484 4.19456   6
  -4   6   0 86.0884 5.66050   1
   4   6   0 68.5974 10.5364   3
  -4   6   0 97.2944 11.0913   5
   4   6   0 87.9148 4.39717  10
  -4   6   0 87.6445 4.21458   8
   4   6   0 89.1056 4.26415   8
  -4   6   0 78.1874 6.14600   4
   4   6   0 99.6836 4.89055  10
  -4   6   0 87.7594 7.29986   2
   4   6   0 71.9835 8.43913   1
  -4   6   0 102.149 12.9918   3
   4   6   0 85.4008 7.75376   4
  -4   6   0 85.8130 5.59744   4
   4   6   0 86.1537 8.29677   4
   6  -6   0 1.57339 0.52167   8
  -6  -6   0 1.30725 0.48684  11
   6  -6   0 -2.0050 5.07128   3
  -6  -6   0 3.26655 4.45452   3
  -6  -6   0 1.46941 0.45434   8
   6  -6   0 0.83976 0.64711   7
   6  -6   0 4.32565 4.95592   5
   6  -6   0 -1.9567 2.08450   1
  -6  -6   0 9.09312 5.37667   1
  -6  -6   0 1.93562 0.58304   7
  -6   6   0 0.05715 1.20073   2
   6   6   0 0.55117 3.83130   1
   6   6   0 2.52739 0.72235  10
  -6   6   0 -0.8581 4.51486   5
   6   6   0 0.55737 0.51004  10
  -6   6   0 -2.4525 5.29452   3
   6   6   0 1.37294 5.30307   3
   6   6   0 0.17553 3.14232   4
   6   6   0 0.72866 0.40675   6
   6   6   0 1.45306 4.09155   2
  -6   6   0 5.07796 1.84724   2
  -6   6   0 2.45565 1.05467   1
  -6   6   0 -1.6136 1.80334   4
  -6   6   0 -0.3783 1.16007   4
  -6   6   0 0.96452 0.20895   6
   6   6   0 1.07355 0.53887   9
   6   6   0 4.31810 2.72429   4
   6   6   0 -2.3324 2.06915   2
   8  -6   0 11.1674 5.63818   5
  -8  -6   0 10.5185 1.09130   7
  -8  -6   0 3.19925 6.15375   1
  -8  -6   0 10.3290 1.06146  11
   8  -6   0 6.71590 5.87400   3
  -8  -6   0 11.1570 0.97165   8
   8  -6   0 10.6339 1.34587   7
  -8  -6   0 10.7261 1.24242  11
  -8  -6   0 11.3270 5.58342   3
   8  -6   0 8.74639 0.99887   8
   8   6   0 12.3531 0.99795   6
   8   6   0 13.3679 6.12018   2
   8   6   0 11.4294 1.23362  10
   8   6   0 10.4355 1.33272   9
   8   6   0 12.5753 3.98521   4
   8   6   0 4.19900 4.12089   4
   8   6   0 14.6924 4.12880   2
  -8   6   0 7.03125 5.68572   3
   8   6   0 15.3430 6.59493   3
   8   6   0 10.9187 4.51313   1
  10  -6   0 357.624 26.7129   5
 -10  -6   0 438.556 25.0911   3
  10  -6   0 374.927 17.4035   7
 -10  -6   0 376.546 16.8502   8
  10  -6   0 359.796 16.9976   8
  10  -6   0 368.614 17.3071   9
 -10  -6   0 373.652 17.0601   7
 -10  -6   0 355.260 17.1835  11
 -10  -6   0 430.854 28.6184   1
 -10  -6   0 370.250 17.1058  11
  10  -6   0 363.896 26.5054   3
  10   6   0 389.074 16.9508   6
 -10   6   0 325.322 25.2482   5
  10   6   0 371.897 23.5398   4
  10   6   0 356.500 17.1073  10
  10   6   0 351.892 17.1439   9
  10   6   0 404.688 22.7978   2
  10   6   0 337.725 26.2137   2
  10   6   0 385.607 26.3394   3
  10   6   0 397.464 16.9142  11
  10   6   0 335.067 23.8318   1
  10   6   0 372.902 22.3792   4
 -12  -6   0 206.354 15.9731   3
 -12  -6   0 187.673 8.74968  11
  12  -6   0 202.355 18.7332   5
  12  -6   0 169.045 8.87178   9
  12  -6   0 201.929 19.3226   3
 -12  -6   0 172.610 8.57904   7
 -12  -6   0 175.738 8.38246   8
 -12  -6   0 215.590 20.9914   1
 -12  -6   0 179.081 8.83064  11
  12   6   0 163.363 16.0762   1
 -12   6   0 163.328 16.3650   5
  12   6   0 177.969 8.50134   6
  12   6   0 197.781 18.6064   4
  12   6   0 167.202 18.2807   2
  12   6   0 173.616 8.69972  10
  12   6   0 170.381 19.2475   3
  12   6   0 188.280 8.49822  11
  12   6   0 181.042 14.2113   2
  12   6   0 199.516 14.2951   4
  14  -6   0 695.099 45.6416   5
 -14  -6   0 642.392 36.9267   3
  14  -6   0 655.244 29.7200   9
 -14  -6   0 759.720 44.9255   1
  14  -6   0 686.183 40.9176   3
 -14  -6   0 660.272 29.4783  11
 -14  -6   0 643.200 29.0911   8
  14  -6   0 662.030 28.8466  11
 -14  -6   0 627.136 29.5094  11
 -14  -6   0 656.061 29.2857   7
 -14   6   0 592.605 39.6783   5
  14   6   0 618.299 35.5769   4
  14   6   0 616.636 41.4293   2
  14   6   0 640.809 39.4800   3
  14   6   0 739.815 36.6783   2
  14   6   0 633.156 29.4591  10
  14   6   0 648.332 29.1951  11
  14   6   0 623.848 29.5252   9
  14   6   0 630.032 29.2091   6
  14   6   0 571.907 37.8137   1
  14   6   0 664.155 37.7150   4
  16  -6   0 -4.1191 8.15790   3
 -16  -6   0 4.65624 1.04861  11
  16  -6   0 0.38555 3.00850   2
  16  -6   0 0.90485 7.55310   5
  16  -6   0 5.03241 1.16188   9
  16  -6   0 2.08882 2.40041   2
  16  -6   0 0.88383 2.00785   1
  16  -6   0 5.85341 0.64317  11
 -16  -6   0 -1.1489 5.36777   3
 -16  -6   0 20.3308 10.6557   1
 -16  -6   0 4.11171 0.89792   7
  16  -6   0 4.94284 0.44764  11
 -16  -6   0 4.18700 0.76249   8
  16   6   0 4.13563 0.73300  11
 -16   6   0 3.48805 2.77337   1
  16   6   0 21.7575 6.94174   4
  16   6   0 -4.9580 6.04228   4
  16   6   0 2.75023 0.89946   9
  16   6   0 4.80133 0.95295  10
  16   6   0 5.97277 4.65121   2
  16   6   0 -5.6049 6.26500   3
  16   6   0 3.54973 0.81812   6
  16   6   0 3.74167 6.07728   1
  16   6   0 6.38424 7.70177   2
 -18  -6   0 3.12064 0.74195   8
  18  -6   0 2.83710 1.16312   9
  18  -6   0 1.81382 0.52663  11
 -18  -6   0 2.74555 0.87115  11
  18  -6   0 3.39895 0.47426   6
 -18  -6   0 3.26428 0.88559   7
  18  -6   0 3.01111 0.40777  11
  18  -6   0 3.86212 0.49936   6
  18   6   0 3.84629 0.79767  11
  18   6   0 5.68123 1.08204  10
  18   6   0 3.09470 0.80384   6
  18   6   0 2.44791 0.91740   9
  20  -6   0 13.3103 1.19652  11
  20  -6   0 12.5897 1.90155   9
  20  -6   0 12.6308 0.95311  11
 -20  -6   0 14.8131 1.55949   7
  20  -6   0 13.3270 1.05186   6
 -20  -6   0 17.1778 1.86534  11
 -20  -6   0 13.8978 1.21022   8
  20  -6   0 15.6520 1.14313   6
  20   6   0 12.4350 1.54797  10
  20   6   0 12.5219 1.40504  11
  20   6   0 14.6573 1.81122   9
  20   6   0 12.9994 1.45858   6
 -22  -6   0 3.68507 1.01547   7
  22  -6   0 6.25333 0.79353   6
  22  -6   0 4.61419 0.61378  11
 -22  -6   0 2.52592 0.95055  11
 -22  -6   0 3.59356 0.84382   8
  22  -6   0 3.39033 1.22851   9
  22  -6   0 2.98993 0.74223  11
  22  -6   0 4.24419 0.73820   6
  22   6   0 3.93114 1.27071   9
  22   6   0 3.06339 0.78394  11
  22   6   0 3.33737 0.90480   6
  22   6   0 4.89315 1.21441  10
 -24  -6   0 327.172 14.7075   8
 -24  -6   0 319.430 14.9110   7
  24  -6   0 305.167 15.2361   6
  24  -6   0 302.503 14.6439   6
  24  -6   0 305.853 14.8825  11
  24  -6   0 319.600 14.4929  11
 -24  -6   0 339.321 15.2238  11
  24  -6   0 309.079 15.6975   9
  24   6   0 319.276 14.9324  11
  24   6   0 317.624 15.3175  10
  24   6   0 330.559 15.0398   6
  24   6   0 330.933 15.6381   9
  26  -6   0 0.98569 1.11510   9
 -26  -6   0 1.21408 0.86494   8
 -26  -6   0 0.25745 0.89509  11
  26  -6   0 0.36033 0.50595  11
  26  -6   0 0.16217 0.61085   6
  26  -6   0 -0.0550 0.60337   6
 -26  -6   0 0.76057 0.86959   7
  26  -6   0 0.40647 0.62844  11
  26   6   0 1.75600 0.98049   6
  26   6   0 0.75616 0.84283  11
  26   6   0 -0.1880 0.90661  10
  26   6   0 -0.2481 0.91934   9
  28  -6   0 85.8040 4.61461   6
  28  -6   0 87.8735 4.57106   6
  28  -6   0 83.4599 4.43715  11
  28  -6   0 85.8063 5.68372   9
  28  -6   0 87.3602 4.82836  11
  28   6   0 87.8410 4.82159  11
  28   6   0 85.1303 4.89383   6
  28   6   0 83.5120 5.37094   9
  28   6   0 78.1659 5.06571  10
  30  -6   0 3.92750 0.79680  11
  30  -6   0 3.81978 0.99447   6
  30  -6   0 3.07181 0.92236   6
  30  -6   0 4.74900 1.67187   9
  30  -6   0 3.39557 1.11573  11
 -30  -6   0 3.32486 1.18807   7
  30   6   0 6.15107 1.80291   9
  30   6   0 4.63498 1.18652  11
  30   6   0 3.47204 1.16334   6
  30   6   0 2.75537 1.27213  10
  32  -6   0 117.201 6.03786  11
 -32  -6   0 114.693 6.50667   7
  32  -6   0 137.482 7.73677   9
  32  -6   0 123.318 6.45960   6
  32  -6   0 131.816 6.46360   6
  32  -6   0 121.423 6.74051  11
  32   6   0 126.216 7.38238   9
  32   6   0 118.531 6.98664  10
  32   6   0 111.165 6.55741   6
  32   6   0 125.517 6.51272  11
  34  -6   0 -1.2986 1.26259   9
  34  -6   0 1.35486 1.03299  11
 -34  -6   0 0.89177 1.21515   7
  34  -6   0 1.28395 0.77214  11
  34  -6   0 1.19928 0.98996   6
  34  -6   0 3.11202 1.01603   6
  34   6   0 1.64274 1.56411   9
  34   6   0 -0.4402 1.03345  11
  34   6   0 0.97194 1.39046  10
  34   6   0 0.68797 1.17019   6
 -36  -6   0 7.56746 1.63056   7
  36  -6   0 4.51106 1.21604   6
  36  -6   0 3.64361 1.79978   9
  36  -6   0 5.09268 1.25156   6
  36  -6   0 3.66393 0.98186  11
  36  -6   0 6.35626 1.54021  11
  36   6   0 2.05990 1.49197   9
  36   6   0 4.39421 1.68672  10
  36   6   0 4.68822 1.38336  11
  36   6   0 6.05568 1.56056   6
  38  -6   0 30.0908 3.05227  11
  38  -6   0 39.2661 3.99142   9
  38  -6   0 31.1724 2.42645  11
  38  -6   0 31.6212 2.80396   6
 -38  -6   0 32.3768 3.04895   7
  38   6   0 36.1317 3.83002   9
  38   6   0 38.3536 3.11095  11
  38   6   0 34.6270 3.58939  10
  38   6   0 35.2070 3.12398   6
  40  -6   0 2.37373 1.43620  11
  40  -6   0 0.46386 0.91812  11
  40  -6   0 0.76698 1.74314   9
  40  -6   0 1.78964 1.16697   6
 -40  -6   0 2.00864 1.52498   7
  40   6   0 4.13840 1.46130  11
  40   6   0 1.39791 1.40413   6
  40   6   0 2.17227 1.76085  10
  40   6   0 1.26583 1.79117   9
  42  -6   0 13.4234 2.82160   9
  42  -6   0 13.7569 1.97470  11
 -42  -6   0 14.3653 2.31272   7
  42  -6   0 13.1447 2.03907   6
  42   6   0 12.3196 2.37618   6
  42   6   0 10.2958 2.38532  10
  42   6   0 13.6240 2.14497  11
  42   6   0 9.40849 2.55629   9
  44  -6   0 1.01789 1.25751   6
 -44  -6   0 -1.5801 1.58882   7
  44  -6   0 1.70282 1.39632  10
  44  -6   0 -1.3516 0.92234  11
  44  -6   0 1.47567 1.74270   9
  44   6   0 0.10344 1.59835   6
  44   6   0 0.56543 1.85520  10
  44   6   0 0.37606 1.65812   9
  44   6   0 0.30217 1.41835  11
  46  -6   0 21.9667 2.39028  11
  46  -6   0 23.8831 2.71816  10
  46  -6   0 16.6568 3.26340   9
 -46  -6   0 21.1188 2.91840   7
  46  -6   0 24.3675 2.81652   6
  46   6   0 17.2659 3.22534   9
  46   6   0 17.5457 3.13133  10
  46   6   0 22.1078 2.96200   6
 -48  -6   0 22.6069 3.10262   7
  48  -6   0 23.0190 2.85845  10
  48  -6   0 15.4948 2.54908   6
  48  -6   0 20.4922 2.33347  11
  48   6   0 20.7647 3.08923   6
  48   6   0 24.3999 3.58280   9
  48   6   0 21.4166 2.73129  11
  50  -6   0 17.6898 2.67799   6
  50  -6   0 22.7417 2.90228  10
  50  -6   0 13.1011 3.05541   9
 -50  -6   0 13.4417 2.88919   7
  50  -6   0 17.7823 2.32858  11
  50   6   0 19.5545 3.44361   9
  50   6   0 14.7767 3.15049  10
  50   6   0 16.7626 3.08725   6
  50   6   0 17.3494 2.60792  11
  52  -6   0 2.86757 2.36488   9
 -52  -6   0 1.29537 2.26212   7
  52  -6   0 1.17079 1.71801   6
  52  -6   0 2.90045 3.40021  10
  52   6   0 4.77277 2.10052  11
  52   6   0 3.22986 2.92103   9
   1  -7   0 676.039 28.6795  10
   1  -7   0 659.620 35.2261   1
   1  -7   0 618.237 29.0633   7
   1  -7   0 645.670 28.8825  10
  -1  -7   0 631.863 28.7570   8
   1  -7   0 635.435 37.9325   3
   1  -7   0 621.656 28.6794  11
  -1  -7   0 601.659 37.0352   3
  -1  -7   0 584.552 29.2738   7
   1  -7   0 608.450 28.6827  11
  -1  -7   0 661.661 36.6373   1
  -1  -7   0 639.771 28.7962  11
   1  -7   0 619.290 28.7768   8
   1   7   0 609.713 35.2992   2
   1   7   0 635.564 32.9541   4
  -1   7   0 651.536 28.5057  11
  -1   7   0 628.980 34.2958   2
  -1   7   0 623.526 39.0611   3
   1   7   0 686.112 28.6225   6
   1   7   0 653.607 39.7318   3
   1   7   0 684.619 32.4274   4
   1   7   0 649.908 33.3417   1
  -1   7   0 654.047 32.3708   4
  -1   7   0 664.738 28.7706   8
   1   7   0 661.871 28.5587  11
   1   7   0 630.741 37.2590   5
  -1   7   0 599.589 31.7941   1
   1   7   0 647.529 31.9212   2
   1   7   0 654.993 28.7755   8
  -1   7   0 620.094 37.3305   5
  -1   7   0 643.863 31.3098   2
  -3  -7   0 496.328 30.4036   3
   3  -7   0 492.496 21.7262  11
   3  -7   0 493.603 30.8925   5
   3  -7   0 484.903 22.2331   7
   3  -7   0 444.501 21.7206  11
  -3  -7   0 442.013 22.1118   7
   3  -7   0 512.483 21.7593  10
  -3  -7   0 459.531 21.8974  11
  -3  -7   0 462.480 21.8277   8
  -3  -7   0 472.167 21.9866  11
   3  -7   0 478.900 22.0126  10
   3  -7   0 486.346 26.8227   1
  -3  -7   0 487.865 30.7888   1
   3  -7   0 469.430 21.8970   8
   3  -7   0 444.610 30.4529   3
   3   7   0 504.930 21.9525  10
   3   7   0 514.551 25.9303   4
   3   7   0 462.527 25.4165   2
  -3   7   0 451.895 30.3533   5
  -3   7   0 484.241 21.8106   6
   3   7   0 485.111 26.8452   4
  -3   7   0 525.865 21.9604   8
  -3   7   0 489.777 24.8350   4
   3   7   0 428.285 26.7107   1
  -3   7   0 532.061 32.8162   3
   3   7   0 473.648 29.9013   2
  -3   7   0 504.702 23.8303   2
  -3   7   0 483.822 26.3230   2
  -3   7   0 504.592 21.5731  11
   3   7   0 459.844 29.7356   5
   3   7   0 505.699 21.7630   6
   3   7   0 521.929 22.0607  10
  -3   7   0 446.407 24.0569   1
   3   7   0 488.074 32.0794   3
   3   7   0 507.619 21.7106  11
  -5  -7   0 398.897 19.1404  11
  -5  -7   0 440.191 28.7554   1
   5  -7   0 404.569 19.0279   8
   5  -7   0 413.480 28.3822   3
  -5  -7   0 412.060 19.2066   7
  -5  -7   0 405.993 19.0621  11
   5  -7   0 422.192 18.7923  10
   5  -7   0 469.775 22.8869   1
  -5  -7   0 452.543 27.6877   3
   5  -7   0 421.831 18.7416  10
   5  -7   0 438.854 28.3195   5
   5  -7   0 409.468 19.3370   7
   5  -7   0 420.359 18.7449  11
  -5  -7   0 413.382 18.9269   8
   5   7   0 422.779 18.8816   6
  -5   7   0 422.214 22.1363   2
   5   7   0 398.939 24.7343   1
   5   7   0 409.546 24.5888   4
   5   7   0 391.963 27.3442   2
   5   7   0 434.659 19.3393  10
  -5   7   0 418.708 18.6452   6
  -5   7   0 422.153 20.2037   4
   5   7   0 390.814 28.8612   3
  -5   7   0 419.679 28.0063   5
   5   7   0 437.370 25.2932   4
  -5   7   0 443.950 21.3935   4
  -5   7   0 408.841 28.8557   3
  -5   7   0 386.418 20.1921   1
  -5   7   0 406.713 20.2577   2
   5   7   0 424.024 19.1525  10
   7  -7   0 86.7613 4.42911   8
  -7  -7   0 87.6224 4.47495  11
   7  -7   0 93.0407 12.9225   3
  -7  -7   0 90.6266 13.2812   1
  -7  -7   0 84.3766 4.26193   8
   7  -7   0 80.8996 4.67919   7
  -7  -7   0 92.6513 12.3344   3
  -7  -7   0 84.9001 4.55693  11
   7  -7   0 89.0642 13.8548   5
  -7  -7   0 81.0998 4.48422   7
  -7   7   0 91.6424 6.48017   4
  -7   7   0 78.6559 12.2262   5
   7   7   0 82.0125 10.1496   1
   7   7   0 77.0350 9.96939   4
  -7   7   0 91.3251 3.94095   6
  -7   7   0 80.9828 5.08031   4
  -7   7   0 100.493 14.0772   3
  -7   7   0 87.2748 3.95957   6
   7   7   0 94.7817 8.80546   2
   7   7   0 88.6487 4.75583  10
   7   7   0 72.9915 13.3208   2
   7   7   0 84.3060 4.24882   6
   7   7   0 103.524 15.3126   3
   7   7   0 97.2773 9.11807   4
   7   7   0 82.0643 4.52171  10
  -9  -7   0 339.227 15.2616   8
   9  -7   0 334.844 15.7850   7
   9  -7   0 356.332 26.2008   5
  -9  -7   0 371.275 26.9546   1
  -9  -7   0 326.209 15.5161   7
  -9  -7   0 351.985 24.2170   3
  -9  -7   0 336.447 15.5314  11
   9  -7   0 379.012 26.9025   3
  -9  -7   0 330.375 15.6041  11
   9  -7   0 334.995 15.4449   8
   9   7   0 291.553 28.8287   3
   9   7   0 322.245 15.5249   9
  -9   7   0 370.546 26.1752   3
   9   7   0 340.056 15.3037   6
   9   7   0 313.416 28.2239   2
  -9   7   0 312.397 24.9695   5
   9   7   0 336.063 15.5990  10
   9   7   0 308.974 22.1032   1
   9   7   0 310.105 22.2484   4
   9   7   0 362.274 21.1714   2
   9   7   0 327.450 20.7715   4
 -11  -7   0 17.3237 8.80730   1
 -11  -7   0 12.7490 7.22387   3
 -11  -7   0 24.9332 1.67646   8
 -11  -7   0 29.3984 2.03480   7
  11  -7   0 33.5037 2.39544   7
  11  -7   0 27.8365 1.93165   8
  11  -7   0 18.7962 8.47604   3
  11  -7   0 25.4172 2.16025   9
  11  -7   0 26.5734 8.78806   5
 -11  -7   0 23.3054 1.91168  11
 -11  -7   0 24.6154 2.02614  11
  11   7   0 40.8913 8.99980   3
  11   7   0 28.8176 6.30161   4
  11   7   0 27.8615 2.06400   9
  11   7   0 23.7504 8.54057   2
  11   7   0 27.4342 1.78617   6
  11   7   0 27.1686 2.07604  10
 -11   7   0 26.9649 8.64423   5
  11   7   0 29.0697 7.05851   4
  11   7   0 17.0562 6.19601   1
  11   7   0 26.2988 1.72861  11
  11   7   0 20.0506 5.25050   2
 -13  -7   0 314.291 14.5573   8
  13  -7   0 316.076 15.2548   7
  13  -7   0 314.210 15.1617   9
 -13  -7   0 334.230 15.0054  11
  13  -7   0 313.356 14.8260   8
 -13  -7   0 323.521 15.0179  11
 -13  -7   0 303.992 14.7765   7
  13   7   0 326.937 14.6625  11
  13   7   0 314.388 15.0092   9
  13   7   0 323.652 14.7008   6
  13   7   0 317.416 14.9861  10
  15  -7   0 15.0631 1.88664   7
 -15  -7   0 11.6951 1.43418  11
  15  -7   0 13.2779 1.45527   8
 -15  -7   0 13.8004 1.52057  11
 -15  -7   0 11.9079 1.34532   7
 -15  -7   0 14.5421 1.21740   8
  15   7   0 15.5848 1.71979  10
  15   7   0 12.6893 1.40905   6
  15   7   0 12.1837 1.26678  11
  15   7   0 13.1384 1.62061   9
  17  -7   0 74.5104 3.41210  11
  17  -7   0 72.9136 3.52301  11
 -17  -7   0 72.0571 4.06041   7
  17  -7   0 76.7413 4.57678   9
 -17  -7   0 71.7889 4.29696  11
 -17  -7   0 78.3494 3.84682   8
  17   7   0 75.0362 3.97312  11
  17   7   0 75.4656 4.33447  10
  17   7   0 67.6922 4.27566   9
  17   7   0 71.9973 4.00491   6
  19  -7   0 165.586 9.18217   9
 -19  -7   0 191.125 9.02564  11
 -19  -7   0 184.452 8.46319   8
  19  -7   0 166.904 8.25732  11
  19  -7   0 171.813 8.08141  11
 -19  -7   0 184.227 8.70434   7
  19   7   0 192.414 9.17638   9
  19   7   0 175.805 8.62986  11
  19   7   0 177.590 8.68478   6
  19   7   0 178.958 8.99547  10
  21  -7   0 27.7252 1.56368  11
 -21  -7   0 32.5475 2.30810   7
 -21  -7   0 27.4290 1.95011   8
 -21  -7   0 26.2260 2.33011  11
  21  -7   0 28.1324 2.66341   9
  21  -7   0 27.7181 1.81483  11
  21   7   0 30.1280 2.23754   6
  21   7   0 28.9840 2.13779  11
  21   7   0 27.6965 2.54561  10
  21   7   0 30.2015 2.65855   9
  23  -7   0 275.487 12.3128  11
  23  -7   0 259.062 13.5778   9
  23  -7   0 258.025 12.6067  11
 -23  -7   0 272.237 12.8529   7
 -23  -7   0 293.012 13.1498  11
  23  -7   0 275.177 12.3609   6
 -23  -7   0 262.734 12.5433   8
  23   7   0 271.151 12.9013   6
  23   7   0 275.595 12.8484  11
  23   7   0 276.601 13.2966  10
  23   7   0 259.259 13.2971   9
  25  -7   0 123.925 6.50524   6
  25  -7   0 132.693 6.42999  11
 -25  -7   0 131.896 7.00665   7
 -25  -7   0 148.995 7.22876  11
 -25  -7   0 144.346 6.75731   8
  25  -7   0 131.627 6.56913   6
  25  -7   0 141.589 7.86828   9
  25  -7   0 133.345 6.80436  11
  25   7   0 139.358 6.98446  11
  25   7   0 127.976 7.71527  10
  25   7   0 152.798 7.17408   6
  27  -7   0 221.725 11.1260  11
  27  -7   0 244.245 11.3649   6
  27  -7   0 242.032 11.6003  11
 -27  -7   0 236.164 11.3986   8
  27  -7   0 266.160 12.7822   9
  27  -7   0 235.652 11.3093   6
 -27  -7   0 247.239 11.7001   7
  27   7   0 260.510 11.7422  11
  27   7   0 245.583 11.8176   6
  27   7   0 236.943 12.3083   9
  27   7   0 234.592 12.1250  10
  29  -7   0 22.1372 1.81072   6
  29  -7   0 20.6152 1.76819   6
  29  -7   0 22.6569 2.06537  11
  29  -7   0 27.6409 3.05028   9
  29  -7   0 22.9525 1.63229  11
 -29  -7   0 22.0572 2.32903   7
 -29  -7   0 21.4071 1.97006   8
  29   7   0 22.2483 2.18882  11
  29   7   0 19.0461 2.64623   9
  29   7   0 20.3379 2.27682   6
  29   7   0 21.6180 2.58410  10
  31  -7   0 388.974 19.4805   9
  31  -7   0 367.758 18.4167  11
  31  -7   0 407.373 17.9395  11
  31  -7   0 384.346 18.2404   6
 -31  -7   0 402.954 18.4656   7
  31  -7   0 415.549 18.2396   6
  31   7   0 392.065 18.5490   6
  31   7   0 363.632 18.9165  10
  31   7   0 402.817 18.4382  11
  31   7   0 386.293 19.1421   9
  33  -7   0 19.7451 2.21702  11
  33  -7   0 20.4469 3.12056   9
  33  -7   0 21.2720 2.98552   6
 -33  -7   0 17.2348 2.18089   7
  33  -7   0 24.2295 2.06748   6
  33  -7   0 19.4087 1.68272  11
  33   7   0 16.6471 2.14996   6
  33   7   0 16.8108 1.96113  11
  33   7   0 19.2628 2.80946   9
  33   7   0 19.8619 2.67735  10
 -35  -7   0 63.6890 4.34046   7
  35  -7   0 64.2403 5.79099   9
  35  -7   0 75.2330 3.96479  11
  35  -7   0 73.6357 4.28400   6
  35  -7   0 71.1268 4.57171  11
  35   7   0 66.5999 4.56301   6
  35   7   0 70.5707 5.21633   9
  35   7   0 69.1674 5.08140  10
  35   7   0 76.7394 4.94664  11
  37  -7   0 25.4853 3.44224   9
 -37  -7   0 20.0957 2.52382   7
  37  -7   0 26.2791 2.67035  11
  37  -7   0 22.3241 1.96729  11
  37  -7   0 22.0734 2.27110   6
  37   7   0 25.4413 2.82200   6
  37   7   0 24.1629 3.18834   9
  37   7   0 23.1937 2.65365  11
  37   7   0 19.8077 2.82388  10
  39  -7   0 22.9464 2.06191  11
  39  -7   0 20.2622 2.28741   6
 -39  -7   0 22.9951 2.68188   7
  39  -7   0 23.6026 2.59259  11
  39  -7   0 19.5318 3.16498   9
  39   7   0 19.9003 2.58745   6
  39   7   0 24.9930 3.31547  10
  39   7   0 22.4062 2.50633  11
  39   7   0 17.4058 2.91672   9
  41  -7   0 4.74595 1.38096   6
 -41  -7   0 3.42766 1.73483   7
  41  -7   0 2.59156 1.81684   9
  41   7   0 2.72439 1.69138   9
  41   7   0 4.80507 2.05480  10
  41   7   0 3.45328 1.54331  11
 -43  -7   0 85.4707 5.46874   7
  43  -7   0 92.8374 7.02121  10
  43  -7   0 76.2146 6.07828   9
  43  -7   0 85.2039 4.77162  11
  43  -7   0 76.3063 5.02023   6
  43   7   0 74.5521 6.15315  10
  43   7   0 75.3782 5.57767   6
  43   7   0 70.5465 5.74771   9
  43   7   0 84.5692 5.33323  11
  45  -7   0 1.80480 1.17895  11
 -45  -7   0 5.93206 2.15039   7
  45  -7   0 3.70832 1.43532   6
  45  -7   0 4.14184 1.56977  10
  45  -7   0 3.17173 2.10242   9
  45   7   0 2.19385 1.62483  11
  45   7   0 3.93599 2.27341  10
  45   7   0 2.26101 1.92969   9
  45   7   0 6.72487 2.17462   6
  47  -7   0 85.0134 6.57768   9
  47  -7   0 69.4774 5.01819   6
  47  -7   0 83.1697 5.34788  10
  47  -7   0 76.6956 4.77613  11
 -47  -7   0 82.7294 5.66232   7
  47   7   0 68.3219 5.69971   6
  47   7   0 75.0378 5.31841  11
  47   7   0 66.4190 5.92931   9
  47   7   0 87.1220 6.67946  10
  49  -7   0 9.00371 1.70197  11
  49  -7   0 8.68461 2.03503  10
  49  -7   0 5.83313 1.82388   6
  49  -7   0 12.9133 2.91409   9
 -49  -7   0 8.46577 2.46676   7
  49   7   0 5.65697 2.33509   6
  49   7   0 6.00500 2.81353  10
  49   7   0 8.44062 2.10455  11
  49   7   0 8.06614 2.73122   9
  51  -7   0 14.1868 2.41603  10
  51  -7   0 7.78308 2.00363   6
  51  -7   0 11.0063 2.13556  11
  51  -7   0 11.5156 2.92317   9
 -51  -7   0 10.1035 2.63216   7
  51   7   0 13.5772 2.57515  11
  51   7   0 13.3544 4.89625   9
   0  -8   0 200.598 9.52661  11
   0  -8   0 196.304 9.54787  11
   0  -8   0 214.428 9.64272   8
   0  -8   0 220.825 17.6205   1
   0  -8   0 180.133 18.1150   3
   0  -8   0 185.695 9.83911   7
   0   8   0 172.907 12.2056   2
   0   8   0 204.666 9.31732  11
   0   8   0 213.721 9.37692   6
   0   8   0 210.344 14.0042   1
   0   8   0 237.124 21.9813   3
   0   8   0 217.673 12.8372   4
   0   8   0 187.934 18.3988   5
   0   8   0 235.122 17.1146   2
   0   8   0 246.217 14.7481   4
  -2  -8   0 21.5699 1.47587   8
   2  -8   0 13.3994 7.54226   3
   2  -8   0 18.5984 1.42314   8
   2  -8   0 19.2172 1.22485  10
  -2  -8   0 22.9795 8.49530   3
  -2  -8   0 16.0895 1.37401  11
   2  -8   0 17.3459 1.26386  11
   2  -8   0 16.6328 1.20055  11
  -2  -8   0 24.3607 8.45486   1
  -2  -8   0 18.6647 1.68248   7
   2  -8   0 17.1487 1.44685  10
   2  -8   0 18.5113 1.69958   7
  -2  -8   0 18.1879 1.39463  11
   2  -8   0 20.1662 6.23294   1
  -2   8   0 14.1401 3.24294   2
   2   8   0 23.8507 5.25378   1
   2   8   0 19.3180 4.08026   2
   2   8   0 11.9985 6.26224   2
   2   8   0 17.1493 5.24569   4
   2   8   0 28.7012 9.89643   3
   2   8   0 21.1651 4.27614   4
   2   8   0 19.8781 1.18415  10
  -2   8   0 19.4789 9.16214   3
  -2   8   0 18.6889 7.19141   5
  -2   8   0 17.6276 1.04915  11
  -2   8   0 20.3875 4.59142   4
  -2   8   0 22.4799 4.29064   1
   2   8   0 18.2217 1.22381   6
   2   8   0 18.4473 1.14065  11
   2   8   0 13.1566 6.79130   5
   4  -8   0 147.897 7.32817  10
   4  -8   0 153.921 7.78751   7
   4  -8   0 155.614 13.0784   1
   4  -8   0 156.596 7.19805  10
  -4  -8   0 157.449 7.35660   8
   4  -8   0 166.433 17.3840   3
  -4  -8   0 151.513 16.2564   3
   4  -8   0 157.803 7.44669   8
  -4  -8   0 153.232 17.2092   1
  -4  -8   0 150.075 7.66303   7
   4  -8   0 151.402 17.0398   5
   4  -8   0 150.173 7.20034  11
  -4  -8   0 147.817 7.48042  11
  -4  -8   0 145.642 7.44785  11
  -4   8   0 177.881 12.4537   2
   4   8   0 134.498 12.4991   1
  -4   8   0 151.921 7.05409   6
   4   8   0 152.635 16.5392   2
   4   8   0 160.050 11.8697   4
   4   8   0 166.704 23.4787   3
  -4   8   0 165.766 19.9504   3
  -4   8   0 163.329 9.35598   4
   4   8   0 168.886 15.7338   4
   4   8   0 156.700 7.55328  10
   4   8   0 159.135 15.8904   5
  -4   8   0 153.667 10.8002   4
   4   8   0 165.446 11.7312   2
  -4   8   0 129.884 15.8735   5
   4   8   0 156.934 7.25505   6
   4   8   0 154.636 7.18732  11
   4   8   0 156.811 7.49710  10
  -4   8   0 164.811 9.48263   2
  -6  -8   0 70.2954 11.7999   3
  -6  -8   0 56.2281 3.26181  11
  -6  -8   0 54.7585 3.08571   8
  -6  -8   0 54.8209 3.29229  11
   6  -8   0 72.1005 8.45868   1
   6  -8   0 75.5578 13.3189   5
   6  -8   0 62.1876 2.90073  10
  -6  -8   0 54.2763 3.34954   7
   6  -8   0 64.9187 12.1120   3
   6  -8   0 58.0229 3.55718   7
   6  -8   0 59.9201 3.26141   8
   6  -8   0 59.5384 2.97637  10
  -6  -8   0 57.5567 12.1373   1
   6   8   0 57.8312 3.36620  10
   6   8   0 57.9965 8.73083   4
   6   8   0 57.1973 8.85446   1
  -6   8   0 57.7150 4.71002   4
   6   8   0 33.5079 9.83062   2
  -6   8   0 51.1410 4.61470   1
  -6   8   0 57.6776 11.0286   5
   6   8   0 45.4096 11.1093   3
  -6   8   0 71.6122 7.31629   2
   6   8   0 61.8919 3.54166  10
   6   8   0 43.9655 10.0790   5
  -6   8   0 58.3052 2.78018   6
   6   8   0 57.8486 3.06393   6
   6   8   0 50.1085 7.27745   4
  -6   8   0 77.9796 13.1388   3
  -6   8   0 63.5083 5.00002   2
  -6   8   0 60.0808 6.95625   4
  -8  -8   0 468.502 21.0851  11
   8  -8   0 452.312 21.3290   7
  -8  -8   0 428.151 21.0442   7
  -8  -8   0 450.129 20.7671   8
  -8  -8   0 449.380 21.0789  11
   8  -8   0 453.480 20.9668   8
   8   8   0 474.579 20.7969   6
  -8   8   0 470.164 20.4032   6
  -8   8   0 473.469 20.4027   6
   8   8   0 458.978 21.1403  10
  10  -8   0 21.6538 1.97563   7
  10  -8   0 21.9585 1.70953   8
 -10  -8   0 21.3967 1.88377  11
 -10  -8   0 21.2998 1.85667   7
 -10  -8   0 24.0128 1.85357  11
  10   8   0 20.5493 1.60120   6
  10   8   0 21.8731 1.94402  10
  10   8   0 20.9952 1.60488  11
  10   8   0 20.7955 1.83874   9
 -12  -8   0 84.5052 4.16601   8
 -12  -8   0 77.3530 4.49960  11
 -12  -8   0 84.1061 4.57928  11
 -12  -8   0 81.1965 4.44613   7
  12  -8   0 76.1056 4.72666   9
  12  -8   0 79.9254 4.73408   7
  12   8   0 84.0524 4.25585   6
  12   8   0 76.8349 4.49660   9
  12   8   0 84.4826 4.63118  10
  12   8   0 82.4043 4.17654  11
  14  -8   0 72.6381 4.64329   7
 -14  -8   0 81.3692 4.33428   7
  14  -8   0 77.1312 4.65293   9
 -14  -8   0 72.3711 4.39976  11
 -14  -8   0 77.1207 3.99760   8
 -14  -8   0 78.9668 4.47156  11
  14  -8   0 76.9863 4.31221   8
  14   8   0 78.6141 4.08488  11
  14   8   0 76.1614 4.47586   9
  14   8   0 85.1038 4.62587  10
  16  -8   0 13.2617 1.50158   8
 -16  -8   0 9.87817 1.37798  11
  16  -8   0 9.64416 1.63339   9
  16  -8   0 8.79925 1.61699   7
 -16  -8   0 9.69676 1.09974   8
 -16  -8   0 10.3143 1.41191  11
 -16  -8   0 11.7268 1.43610   7
  16   8   0 10.6668 1.28534   6
  16   8   0 11.2453 1.25258  11
  16   8   0 11.2233 1.63393  10
  16   8   0 12.4131 1.62101   9
 -18  -8   0 135.580 6.76546   8
  18  -8   0 131.134 7.53052   9
  18  -8   0 136.560 7.13359   8
 -18  -8   0 142.198 7.30422  11
  18  -8   0 136.253 7.66927   7
 -18  -8   0 141.342 7.09412   7
  18   8   0 135.278 7.37333   9
  18   8   0 153.083 7.52303  10
  18   8   0 140.424 7.00973   6
  18   8   0 145.733 6.95385  11
 -20  -8   0 113.496 5.42695   8
  20  -8   0 96.6643 6.14449   9
 -20  -8   0 114.951 5.76433   7
  20  -8   0 109.780 4.94023  11
  20  -8   0 98.6520 4.99058  11
 -20  -8   0 109.194 5.92045  11
  20   8   0 110.453 6.10408  10
  20   8   0 108.665 5.67689   6
  20   8   0 114.119 5.62253  11
  20   8   0 103.127 6.02196   9
  22  -8   0 152.201 6.79629  11
 -22  -8   0 152.000 7.65996  11
  22  -8   0 132.946 6.91514  11
 -22  -8   0 156.229 7.22119   8
  22  -8   0 146.026 8.18527   9
 -22  -8   0 144.779 7.45704   7
  22   8   0 156.825 7.53956   6
  22   8   0 151.709 7.97191  10
  22   8   0 148.111 7.73074  11
  22   8   0 138.473 7.85331   9
  24  -8   0 5.03596 0.66183  11
  24  -8   0 2.35058 1.41983   9
 -24  -8   0 3.57745 1.26826   7
 -24  -8   0 4.95475 1.01631   8
  24  -8   0 4.42356 0.84240  11
  24   8   0 4.08415 1.36454   9
  24   8   0 3.23264 0.97722  11
  24   8   0 4.27935 1.20103   6
  26  -8   0 271.929 11.8182  11
 -26  -8   0 239.352 11.7467   8
  26  -8   0 252.624 11.4378  11
 -26  -8   0 233.609 12.0424   7
  26  -8   0 262.713 13.1069   9
  26   8   0 248.625 12.6072  10
  26   8   0 258.728 12.1842   6
  26   8   0 257.390 12.0560  11
  26   8   0 224.521 12.5060   9
 -28  -8   0 34.8119 2.34793   8
 -28  -8   0 37.3956 2.86613   7
  28  -8   0 32.4402 2.02240  11
  28  -8   0 34.1858 2.38769  11
  28  -8   0 36.1825 1.77882   6
  28  -8   0 32.0646 1.82137   6
  28  -8   0 39.8896 3.63205   9
  28   8   0 29.3226 2.96962   6
  28   8   0 30.7622 3.16956   9
  28   8   0 35.1591 2.69468  11
  28   8   0 32.6773 3.25487  10
  30  -8   0 24.5107 1.67279  11
  30  -8   0 20.8410 1.52739   6
  30  -8   0 23.2177 1.56810   6
 -30  -8   0 17.5569 2.12633   7
  30  -8   0 23.5957 2.02957  11
  30  -8   0 26.7349 3.25293   9
 -30  -8   0 21.9226 2.06885   8
  30   8   0 23.3189 2.38520  11
  30   8   0 20.4693 2.68932  10
  30   8   0 21.3625 2.36068   6
  30   8   0 25.9013 3.00330   9
  32  -8   0 0.50094 1.47985   9
  32  -8   0 2.63449 0.75849  11
  32  -8   0 0.72073 0.70123   6
  32  -8   0 2.15531 0.98962  11
 -32  -8   0 -0.5097 1.17943   7
  32  -8   0 1.42420 0.76006   6
  32   8   0 1.96703 1.53455  10
  32   8   0 1.33063 1.51943   9
  32   8   0 1.22213 1.30426   6
  32   8   0 1.11578 1.10884  11
  34  -8   0 3.85995 0.96129   6
  34  -8   0 2.60520 0.80956  11
  34  -8   0 1.01586 1.01331  11
 -34  -8   0 3.05242 1.37325   7
  34  -8   0 2.19778 0.86981   6
  34   8   0 2.99536 1.28682  11
  34   8   0 2.35275 1.66967  10
  34   8   0 2.09000 1.34660   6
  34   8   0 1.74603 1.59333   9
  36  -8   0 6.43750 2.04437   9
  36  -8   0 1.94818 0.93428   6
 -36  -8   0 2.29816 1.55365   7
  36  -8   0 4.81494 1.08551   6
  36  -8   0 3.81205 0.92691  11
  36  -8   0 1.03509 1.13677  11
  36   8   0 2.77572 1.84529  10
  36   8   0 2.23032 1.32200  11
  36   8   0 2.45423 1.64943   9
  36   8   0 4.89187 1.59357   6
 -38  -8   0 56.8929 4.31549   7
  38  -8   0 55.5701 4.81459   6
  38  -8   0 62.9279 4.20543  11
  38  -8   0 59.1329 5.08549   9
  38  -8   0 57.8339 3.48994  11
  38   8   0 67.8722 4.30793  11
  38   8   0 57.4073 5.09000  10
  38   8   0 52.5290 5.04612   9
  38   8   0 52.8495 4.22344   6
  40  -8   0 1.77982 1.63368   9
  40  -8   0 1.73251 1.01412  11
  40  -8   0 4.40746 1.40964  11
  40  -8   0 0.65270 1.03292   6
  40   8   0 0.77867 1.35822  11
  40   8   0 1.63932 1.90304  10
  40   8   0 2.65378 2.02705   9
  40   8   0 3.46922 2.84470   6
  42  -8   0 76.1572 4.49257  11
  42  -8   0 71.2713 4.65137   6
  42  -8   0 77.9934 6.17214   9
 -42  -8   0 81.5790 5.43315   7
  42  -8   0 89.5783 4.96335  10
  42   8   0 71.5146 5.38664   6
  42   8   0 69.7802 5.82782   9
  42   8   0 77.7375 6.20078  10
  42   8   0 82.0527 5.23169  11
 -44  -8   0 0.18378 1.79480   7
  44  -8   0 -1.6515 1.28507  10
  44  -8   0 -0.2843 1.09026   6
  44  -8   0 -2.9789 1.59480   9
  44  -8   0 0.19913 0.95373  11
  44   8   0 -0.2674 1.54256   9
  44   8   0 1.01365 1.52456  11
  44   8   0 -1.0523 1.76938   6
  44   8   0 -1.1423 1.93867  10
  46  -8   0 93.0704 5.20875  11
  46  -8   0 77.1248 5.22700   6
 -46  -8   0 90.6421 6.08113   7
  46  -8   0 89.8221 6.83644   9
  46  -8   0 97.1913 5.72171  10
  46   8   0 77.4185 6.27100   9
  46   8   0 86.1170 6.98697  10
  46   8   0 89.7895 6.21331   6
  48  -8   0 2.16454 1.92419  10
  48  -8   0 -0.0476 1.19134  11
  48  -8   0 0.73073 2.12939   9
 -48  -8   0 -0.7720 1.96854   7
  48  -8   0 2.81983 1.42769   6
  48   8   0 1.22300 2.10938   6
  48   8   0 3.39205 2.54579  10
  48   8   0 -0.5210 2.07319   9
  48   8   0 3.58791 1.78570  11
 -50  -8   0 42.1373 4.44358   7
  50  -8   0 38.9107 3.27312  11
  50  -8   0 36.2150 4.54430   9
  50   8   0 30.1140 4.35035   6
  50   8   0 29.1897 6.07269  10
  50   8   0 36.8462 3.99803  11
   1  -9   0 -0.0289 0.55407   8
   1  -9   0 1.21689 0.49411  11
  -1  -9   0 0.28642 0.44728  11
  -1  -9   0 -0.2803 0.52118   8
   1  -9   0 -0.4536 0.64927   7
  -1  -9   0 0.19785 0.77807   7
  -1  -9   0 -0.2469 0.40774  11
  -1   9   0 0.17952 0.10164   6
  -1   9   0 0.32078 0.29542  11
   1   9   0 0.21366 0.36072  11
   3  -9   0 9.43360 1.11854   8
   3  -9   0 9.76135 0.95056  11
  -3  -9   0 11.7231 1.17333  11
  -3  -9   0 8.19053 1.26006   7
   3  -9   0 7.99093 1.32848   7
  -3  -9   0 9.67828 1.08416  11
  -3  -9   0 9.73579 1.08491   8
   3   9   0 9.95928 0.96535   6
   3   9   0 8.64520 0.83563  11
   3   9   0 9.42344 0.97041  10
   3   9   0 9.79706 0.89661  10
   5  -9   0 67.2261 3.49175  10
   5  -9   0 67.2091 3.98649   7
  -5  -9   0 59.8716 3.44044   8
  -5  -9   0 63.4832 3.60294  11
   5  -9   0 62.2750 3.58687   8
  -5  -9   0 62.0672 3.82346   7
   5  -9   0 68.7039 3.30282  10
  -5  -9   0 61.4181 3.62536  11
   5   9   0 65.2395 3.30446  11
   5   9   0 69.2611 3.40559   6
   5   9   0 71.6056 4.14492  10
  -5   9   0 64.8037 3.15905   6
   5   9   0 65.7863 3.64253  10
   7  -9   0 3.19092 1.00679   7
  -7  -9   0 2.76757 0.86951   7
   7  -9   0 2.67405 0.50581  10
  -7  -9   0 2.24274 0.77439  11
  -7  -9   0 3.34885 0.83402   8
   7  -9   0 1.94637 0.72940   8
  -7  -9   0 3.06653 0.77083  11
   7  -9   0 2.56446 0.58821  10
   7   9   0 2.73091 0.89264  10
  -7   9   0 1.82445 0.38308   6
   7   9   0 3.31172 0.96066  10
   7   9   0 3.36557 0.69798   6
   9  -9   0 106.956 4.53721  10
   9  -9   0 92.5676 5.11142   8
  -9  -9   0 101.843 5.24905  11
   9  -9   0 89.2199 5.38829   7
  -9  -9   0 96.1943 5.25334  11
  -9  -9   0 96.0962 5.22964   7
  -9  -9   0 91.2298 4.88888   8
   9  -9   0 103.835 4.55045  10
   9   9   0 96.6339 4.92966   6
   9   9   0 97.6064 5.33998  10
 -11  -9   0 88.3213 4.58612   8
  11  -9   0 85.4455 5.18357   9
  11  -9   0 88.0633 4.87476   8
 -11  -9   0 99.5832 5.05437   7
  11  -9   0 86.4742 5.20016   7
 -11  -9   0 85.3465 4.92724  11
 -11  -9   0 93.9885 5.06369  11
  11   9   0 93.3137 5.15097  10
  11   9   0 94.3088 4.73549   6
  11   9   0 96.0127 4.81337  11
  13  -9   0 34.7145 2.50909   8
  13  -9   0 35.0956 2.84174   7
 -13  -9   0 36.5081 2.66856  11
 -13  -9   0 36.8706 2.58051   7
  13  -9   0 33.7351 2.86233   9
 -13  -9   0 37.4584 2.28632   8
  13   9   0 38.6687 2.88191  10
  13   9   0 36.6239 2.73783   9
  13   9   0 37.1702 2.39834   6
  13   9   0 37.9682 2.31186  11
  15  -9   0 7.01158 1.24717   8
 -15  -9   0 12.9553 1.64623  11
 -15  -9   0 7.86539 1.32022   7
  15  -9   0 9.41777 1.61816   7
  15  -9   0 9.77049 1.60677   9
 -15  -9   0 8.06236 1.08498   8
 -15  -9   0 9.28362 1.38041  11
  15   9   0 10.3654 1.20132  11
  15   9   0 8.15701 1.45081   9
  15   9   0 9.48641 1.23652   6
  15   9   0 8.88806 1.52582  10
 -17  -9   0 12.6779 1.31311   8
  17  -9   0 9.69635 1.77407   9
 -17  -9   0 8.88440 1.40785   7
 -17  -9   0 11.2401 1.47606  11
  17  -9   0 10.3985 1.46773   8
  17  -9   0 9.54230 1.75623   7
  17   9   0 10.5905 1.24276  11
  17   9   0 10.0621 1.56532   9
  17   9   0 11.0532 1.40643   6
  17   9   0 13.1961 1.81276  10
  19  -9   0 40.0072 3.44661   9
  19  -9   0 43.0718 3.54735   7
 -19  -9   0 46.2844 2.78672   8
 -19  -9   0 46.9623 3.21588   7
  19  -9   0 48.5859 3.24707   8
 -19  -9   0 47.5230 3.23302  11
  19   9   0 45.7112 3.44719   9
  19   9   0 49.8041 2.96097  11
  19   9   0 55.2535 3.74791  10
  19   9   0 48.5239 3.08250   6
  21  -9   0 6.77750 1.65114   9
  21  -9   0 8.78874 1.52272   8
 -21  -9   0 7.79578 1.35172   7
 -21  -9   0 11.2411 1.27288   8
 -21  -9   0 8.64309 1.54200  11
  21  -9   0 5.74793 1.60688   7
  21   9   0 8.27756 1.82121   9
  21   9   0 10.7384 1.78184  10
  21   9   0 8.00764 1.15184  11
  21   9   0 9.95715 1.46326   6
 -23  -9   0 13.2640 1.70805   7
 -23  -9   0 17.2250 1.65912   8
  23  -9   0 16.3194 2.41929   9
  23  -9   0 17.5031 2.03408   8
  23  -9   0 13.0717 2.21648   7
  23   9   0 15.3812 1.79155   6
  23   9   0 9.75107 1.83700   9
  23   9   0 12.4509 1.98042  10
 -25  -9   0 3.12936 1.21283   7
  25  -9   0 4.60851 0.65180  11
  25  -9   0 1.94617 1.54977   9
 -25  -9   0 4.04039 1.02071   8
  25  -9   0 5.52725 0.58389  11
  25   9   0 3.28743 1.27360   6
  25   9   0 6.09352 1.62228  10
  25   9   0 5.89710 1.59142   9
  25   9   0 4.35832 1.19872  11
  27  -9   0 6.13725 0.80978  11
  27  -9   0 10.6560 2.22956   9
 -27  -9   0 3.77071 1.23799   7
 -27  -9   0 5.92479 1.16729   8
  27  -9   0 7.08052 0.90021  11
  27   9   0 4.56498 1.64331   9
  27   9   0 7.38406 1.39937  11
  27   9   0 5.15576 1.65353  10
 -29  -9   0 68.2295 4.34042   7
  29  -9   0 77.3886 5.27364   9
 -29  -9   0 63.9062 3.84097   8
  29  -9   0 64.1382 3.60553  11
  29  -9   0 62.8355 3.38069  11
  29   9   0 73.0040 4.22284  11
  29   9   0 69.9726 4.82098   9
  29   9   0 64.1859 4.27328   6
  29   9   0 65.8752 4.86414  10
 -31  -9   0 2.52595 1.34935   7
  31  -9   0 3.17320 1.72409   9
  31  -9   0 2.16743 0.87931  11
 -31  -9   0 5.90628 1.30725   8
  31  -9   0 4.41101 0.78581  11
  31   9   0 4.31244 1.38052  11
  31   9   0 2.25572 1.56382  10
  31   9   0 4.59921 1.55572   6
  31   9   0 4.04901 1.58139   9
 -33  -9   0 16.6087 2.28945   7
  33  -9   0 15.2773 1.45385  11
  33  -9   0 14.3602 1.72382  11
  33   9   0 14.4384 2.31311   9
  33   9   0 13.8615 2.52968  10
  33   9   0 17.2696 2.29646   6
  33   9   0 15.5297 1.95213  11
  35  -9   0 21.8928 2.23332  11
 -35  -9   0 24.4427 2.69536   7
  35  -9   0 26.0902 1.93463  11
  35  -9   0 19.1324 3.16559   9
  35   9   0 34.4018 4.39208  11
  35   9   0 25.3778 3.24561   9
  35   9   0 22.0509 3.11526  10
  35   9   0 26.7808 2.92577   6
  37  -9   0 0.82490 1.14541  11
 -37  -9   0 1.30910 1.42348   7
  37  -9   0 3.61364 0.94716  11
  37  -9   0 -1.1670 1.56095   9
  37   9   0 2.14557 3.13678   9
  37   9   0 2.45469 1.63104   6
  37   9   0 2.48072 1.44784  11
  39  -9   0 0.42090 1.09043  11
  39  -9   0 3.58026 1.93551   9
 -39  -9   0 1.22804 1.68340   7
  39  -9   0 1.00775 0.89924  11
  39   9   0 -0.3441 1.33519  11
  39   9   0 0.74648 2.04854  10
  39   9   0 0.60043 1.67833   6
  39   9   0 1.26647 1.84927   9
  41  -9   0 2.02073 2.14547   9
  41  -9   0 5.50711 1.56639  11
  41  -9   0 9.38770 1.41411  11
 -41  -9   0 4.36852 1.96420   7
  41  -9   0 8.41899 1.02219   6
  41  -9   0 9.59100 1.60231  10
  41   9   0 7.02447 2.50149  10
  41   9   0 9.72493 2.52225   9
  41   9   0 7.31346 1.82543  11
  41   9   0 9.89985 2.27067   6
  43  -9   0 1.03799 1.93039   9
  43  -9   0 1.44167 1.46801  10
  43  -9   0 2.05228 1.07830  11
 -43  -9   0 3.69063 2.01257   7
  43   9   0 2.32099 1.57804  11
  43   9   0 1.48025 2.01609   9
  43   9   0 2.00519 1.92482   6
  43   9   0 0.63364 2.24430  10
 -45  -9   0 0.63146 1.97490   7
  45  -9   0 0.86219 2.15127   9
  45  -9   0 2.08162 1.07677  11
  45   9   0 1.12886 1.86654   9
  45   9   0 -2.5745 1.99456  10
  45   9   0 1.06667 1.82822   6
  45   9   0 -1.5543 1.52747  11
  47  -9   0 7.72136 1.48296  11
 -47  -9   0 6.05982 2.34703   7
  47   9   0 10.7177 2.63660   6
  47   9   0 7.67667 1.95877  11
  47   9   0 1.98579 2.46176   9
  47   9   0 10.7102 3.13712  10
  49  -9   0 8.54569 2.86145   9
 -49  -9   0 10.7296 2.72016   7
  49  -9   0 12.7036 1.81544  11
  49   9   0 10.6275 3.94779  10
  49   9   0 12.8984 2.88016   6
  49   9   0 9.63598 2.26365  11
  49   9   0 9.87858 3.51500   9
   0 -10   0 165.965 8.31319   7
   0 -10   0 161.923 7.87376   8
   0 -10   0 155.061 7.85813  11
   0  10   0 171.348 7.60158   6
   0  10   0 157.950 7.50651  11
   2 -10   0 68.6937 4.25421   7
  -2 -10   0 74.4539 3.87729   8
  -2 -10   0 76.4767 4.33196   7
   2 -10   0 70.0539 3.91041   8
   2 -10   0 71.2026 3.84176  11
  -2 -10   0 72.1563 3.98011  11
   2  10   0 72.2601 3.67353   6
   4 -10   0 292.344 14.2884   7
  -4 -10   0 291.028 14.0290  11
   4 -10   0 292.515 13.8803   8
  -4 -10   0 302.276 14.2320   7
   4  10   0 301.214 13.6023  10
   4  10   0 294.504 13.5696  11
  -4  10   0 301.702 13.4990   6
   4  10   0 300.522 13.6917  10
   4  10   0 300.645 13.6692   6
  -6 -10   0 1.48953 0.68691  11
   6 -10   0 1.44426 0.91441   7
   6 -10   0 2.43405 0.69350  10
  -6 -10   0 1.85677 0.68745  11
  -6 -10   0 1.76375 0.67644   8
  -6 -10   0 2.41873 1.10414   7
   6  10   0 2.28143 0.67042   6
   6  10   0 2.74444 0.79640  10
   6  10   0 2.80763 0.56454  11
  -6  10   0 2.52157 0.47154   6
   8 -10   0 73.9861 4.03771  10
  -8 -10   0 79.7201 4.19218  11
  -8 -10   0 72.9203 3.96321   8
  -8 -10   0 71.0590 4.30128  11
   8 -10   0 70.9181 4.53223   7
   8 -10   0 77.6242 3.70842  10
  -8 -10   0 83.1829 4.48888   7
   8 -10   0 67.5131 4.13707   8
   8  10   0 80.5423 4.70699  10
  -8  10   0 72.5161 3.56727   6
   8  10   0 76.7183 3.98907   6
   8  10   0 82.3017 5.15191  10
  10 -10   0 150.355 7.97950   7
  10 -10   0 136.413 7.54305   8
  10 -10   0 161.776 7.23666  10
 -10 -10   0 145.753 7.70409   7
 -10 -10   0 143.211 7.77448  11
 -10 -10   0 143.542 7.29992   8
 -10 -10   0 160.684 7.64323  11
  10 -10   0 162.151 7.09336  10
  10  10   0 153.361 7.39034   6
  10  10   0 153.961 7.85362  10
 -12 -10   0 441.708 19.9362   7
  12 -10   0 413.470 20.2957   9
  12 -10   0 412.897 19.8188   8
  12 -10   0 410.633 20.1821   7
 -12 -10   0 440.383 19.8308  11
 -12 -10   0 413.726 20.0661  11
 -12 -10   0 412.557 19.4857   8
  12  10   0 444.152 19.7953  11
  12  10   0 433.511 19.6348   6
  12  10   0 445.461 20.1902  10
 -14 -10   0 347.092 15.8672  11
  14 -10   0 330.635 16.3706   9
  14 -10   0 307.888 15.8058   8
 -14 -10   0 340.635 16.1773  11
  14 -10   0 329.831 16.2691   7
 -14 -10   0 331.778 15.9179   7
 -14 -10   0 339.759 15.5105   8
  14  10   0 344.837 15.6985   6
  14  10   0 338.726 15.5691  11
  14  10   0 350.592 16.2593  10
  16 -10   0 1447.81 68.0297   8
 -16 -10   0 1588.80 67.6434   8
  16 -10   0 1459.64 68.5511   9
  16 -10   0 1443.71 68.4027   7
 -16 -10   0 1467.85 68.3562  11
 -16 -10   0 1556.54 68.0283  11
  16  10   0 1513.17 68.2448   9
  16  10   0 1544.56 67.8414   6
  16  10   0 1530.54 67.7304  11
  16  10   0 1585.56 68.4455  10
  18 -10   0 591.354 27.0538   7
  18 -10   0 593.115 26.5874   8
  18 -10   0 576.445 27.1165   9
 -18 -10   0 554.429 26.0451   8
 -18 -10   0 556.434 26.4481   7
  18  10   0 560.665 26.2944   6
  18  10   0 599.593 26.9931  10
  18  10   0 567.133 26.1862  11
  20 -10   0 128.421 7.43745   9
  20 -10   0 124.537 7.31463   7
 -20 -10   0 120.644 6.74795   7
  20 -10   0 135.952 6.99705   8
 -20 -10   0 129.052 6.41641   8
  20  10   0 128.884 6.71065   6
  20  10   0 129.929 6.59617  11
  20  10   0 122.753 7.10001   9
  20  10   0 143.160 7.52716  10
 -22 -10   0 6.31845 1.37563   7
  22 -10   0 7.57381 1.53720   8
  22 -10   0 5.41649 1.70684   7
  22 -10   0 8.88191 1.90950   9
 -22 -10   0 6.96355 1.18597   8
  22  10   0 5.74532 1.11516  11
  22  10   0 5.51039 1.64897  10
  22  10   0 7.65525 1.71108   9
  22  10   0 6.89946 1.44935   6
  24 -10   0 297.978 13.8598   8
 -24 -10   0 264.147 13.5150   7
 -24 -10   0 263.595 13.1339   8
  24 -10   0 303.729 14.4711   7
  24 -10   0 306.039 14.6165   9
  24  10   0 270.492 13.3781  11
  24  10   0 270.226 13.9916   9
  24  10   0 282.325 14.2505  10
  24  10   0 279.333 13.5420   6
  26 -10   0 48.1583 3.65122   8
 -26 -10   0 54.3977 3.64940   7
  26 -10   0 51.6940 4.15239   7
  26 -10   0 53.7048 4.36766   9
 -26 -10   0 41.7707 2.96567   8
  26  10   0 47.3365 4.13301  10
  26  10   0 44.2025 3.84269   9
  26  10   0 47.3296 3.83522   6
  26  10   0 52.1836 3.36758  11
  28 -10   0 45.1410 3.64884   8
 -28 -10   0 49.6935 3.20011   8
  28 -10   0 48.5704 4.12024   7
  28 -10   0 47.7922 4.32867   9
 -28 -10   0 52.0626 3.54972   7
  28  10   0 52.8065 4.04536   9
  28  10   0 53.9111 3.72844   6
  28  10   0 50.9587 3.46595  11
  28  10   0 46.1953 4.27918  10
  30 -10   0 46.1702 2.39976  11
  30 -10   0 49.2166 3.81129   8
  30 -10   0 51.8792 4.39659   9
  30 -10   0 46.9800 2.43721  11
 -30 -10   0 49.6038 3.23010   8
 -30 -10   0 49.6808 3.74946   7
  30 -10   0 52.5785 4.43281   7
  30  10   0 47.2296 4.09908   9
  30  10   0 46.0091 4.38218  10
  30  10   0 51.0735 3.76604   6
  30  10   0 54.5688 3.56886  11
 -32 -10   0 2.60020 1.46768   7
  32 -10   0 4.53103 0.82577  11
  32 -10   0 3.72145 0.66349  11
  32  10   0 3.28333 1.74415   9
  32  10   0 4.33088 1.41344  11
  32  10   0 3.12579 1.59682   6
  32  10   0 4.38342 1.93676  10
  34 -10   0 45.8923 4.38559   9
 -34 -10   0 47.6209 3.68647   7
  34 -10   0 39.8373 2.39686  11
  34 -10   0 40.6670 2.61547  11
  34  10   0 43.4270 3.41162  11
  34  10   0 41.3229 3.56936   6
  34  10   0 42.6774 4.09451   9
  34  10   0 39.3715 4.36362  10
 -36 -10   0 63.7720 4.54957   7
  36 -10   0 61.2993 5.45424   9
  36 -10   0 60.6787 3.65711  11
  36 -10   0 62.8234 3.40919  11
  36  10   0 65.4220 4.60712   6
  36  10   0 63.7940 4.41866  11
  36  10   0 53.0138 6.21881  10
  36  10   0 64.5659 5.18085   9
  38 -10   0 231.729 11.7169  11
  38 -10   0 233.401 13.4765   9
  38 -10   0 236.374 11.3769  11
 -38 -10   0 248.563 12.4549   7
  38  10   0 223.257 12.9658   9
  38  10   0 253.639 12.6359   6
  38  10   0 239.260 13.5243  10
  38  10   0 269.744 12.3779  11
  40 -10   0 29.1741 4.11510   9
  40 -10   0 26.4802 2.67480  11
 -40 -10   0 31.8277 3.52818   7
  40  10   0 30.6511 3.45135   6
  40  10   0 34.1879 3.41587  11
  40  10   0 32.6317 4.17980  10
  40  10   0 30.7154 3.86000   9
  42 -10   0 166.360 10.3720   9
 -42 -10   0 180.741 9.57723   7
  42 -10   0 162.762 8.33242  11
  42 -10   0 157.625 9.14143  11
  42  10   0 174.598 9.25113  11
  42  10   0 190.724 10.9752  10
  42  10   0 165.379 10.0810   9
  42  10   0 162.380 9.55740   6
  44 -10   0 0.73009 2.14792   9
 -44 -10   0 1.34357 2.10637   7
  44 -10   0 -1.9959 0.81990  11
  44  10   0 0.26069 1.98168   9
  44  10   0 0.15650 1.48154  11
  44  10   0 -0.8005 2.18533  10
  44  10   0 -0.6113 1.79963   6
 -46 -10   0 49.1831 4.62905   7
  46 -10   0 42.5301 5.57410   9
  46 -10   0 38.8130 3.07872  11
  46  10   0 49.2043 4.38448  11
  46  10   0 49.9580 4.75379   6
  46  10   0 43.1917 5.30827  10
  46  10   0 46.5185 5.04196   9
  48 -10   0 -2.3697 2.08493   9
  48 -10   0 0.17752 1.08403  11
  48  10   0 -1.2200 2.13043   9
  48  10   0 -0.8361 2.68033  10
  48  10   0 0.86178 2.07663   6
  48  10   0 1.48942 1.81938  11
   1 -11   0 34.5444 2.81643   7
  -1 -11   0 35.0346 2.38969  11
   1 -11   0 29.9551 2.23946   8
  -1 -11   0 39.6901 2.88978   7
  -1 -11   0 36.8094 2.32734   8
   1  11   0 33.6056 1.93563  11
   3 -11   0 28.4922 2.50378   7
   3 -11   0 28.8500 2.08562   8
  -3 -11   0 26.4449 2.10897  11
  -3 -11   0 23.2269 1.91160   8
  -3 -11   0 28.4590 2.50639   7
   3  11   0 25.0738 1.73384  11
   3  11   0 29.4808 1.85363   6
  -3  11   0 30.0961 1.75261   6
   5 -11   0 25.3809 2.39645   7
  -5 -11   0 21.5879 1.79512   8
  -5 -11   0 28.3902 2.32527   7
   5 -11   0 22.5047 1.89575   8
  -5 -11   0 22.5390 2.01514  11
   5  11   0 24.5074 1.60926  11
   5  11   0 25.5020 1.56075  10
  -5  11   0 23.7816 1.50319   6
   5  11   0 23.5127 1.75086   6
   7 -11   0 87.3759 4.98692   8
  -7 -11   0 97.6657 5.38036   7
   7 -11   0 96.4576 5.47938   7
  -7 -11   0 96.6348 5.24663  11
  -7 -11   0 85.7326 4.77566   8
   7  11   0 95.7729 5.04113  10
   7  11   0 94.3598 4.68477  11
   7  11   0 95.0581 4.82351   6
  -9 -11   0 6.01041 0.98256   8
   9 -11   0 3.44832 0.99026   8
  -9 -11   0 5.00729 1.14586  11
   9 -11   0 4.35668 0.62930  10
   9 -11   0 6.49957 1.02040  10
   9 -11   0 4.27462 1.36135   7
  -9 -11   0 5.01947 1.40119   7
   9  11   0 4.88782 0.94726   6
   9  11   0 3.82751 1.15939  10
  11 -11   0 91.5874 5.56398   9
 -11 -11   0 88.3974 5.28973  11
  11 -11   0 87.8457 5.41194   7
 -11 -11   0 93.4919 5.23126   7
 -11 -11   0 84.0994 4.68397   8
  11 -11   0 95.5989 4.52135  10
  11 -11   0 91.8896 4.35625  10
  11 -11   0 85.4780 5.00866   8
  11  11   0 95.7894 4.84856   6
  11  11   0 94.5327 5.40107  10
  13 -11   0 172.927 8.11497  10
 -13 -11   0 183.507 9.29760  11
 -13 -11   0 183.878 9.12023   7
  13 -11   0 177.199 8.08477  10
  13 -11   0 190.186 9.42766   7
 -13 -11   0 180.406 8.56167   8
  13 -11   0 175.679 9.45472   9
  13 -11   0 158.586 8.84783   8
  13  11   0 179.249 8.73560   6
  13  11   0 182.916 9.30478  10
  15 -11   0 56.1630 4.06455   9
  15 -11   0 59.0133 4.01967   7
  15 -11   0 51.2346 3.55304   8
 -15 -11   0 54.9823 3.83810  11
 -15 -11   0 56.0703 3.69900   7
 -15 -11   0 56.7777 3.22882   8
  15  11   0 52.5676 3.39854   6
  15  11   0 53.6591 3.19722  11
  15  11   0 51.8247 3.96178  10
  17 -11   0 21.0799 2.55012   7
 -17 -11   0 18.2414 2.27911  11
 -17 -11   0 19.4850 2.17785   7
  17 -11   0 18.4618 2.18309   8
 -17 -11   0 25.7977 1.94381   8
  17 -11   0 26.8008 3.01270   9
  17  11   0 28.1451 2.88262  10
  17  11   0 25.4772 2.17646   6
  17  11   0 24.0000 1.97719  11
  19 -11   0 14.4478 2.18431   7
  19 -11   0 12.1157 1.79078   8
 -19 -11   0 11.1091 1.38893   8
 -19 -11   0 8.98363 1.59563   7
  19 -11   0 9.28730 1.95145   9
  19  11   0 11.2225 1.56141   6
  19  11   0 9.36619 1.35438  11
  19  11   0 9.13341 1.71409   9
  19  11   0 12.5140 2.12144  10
  21 -11   0 14.7083 2.45315   9
  21 -11   0 13.6027 1.95522   8
 -21 -11   0 12.7232 1.92852   7
  21 -11   0 17.1422 2.40110   7
 -21 -11   0 11.9578 1.45838   8
  21  11   0 12.5949 2.24120  10
  21  11   0 10.5342 1.84310   9
  21  11   0 11.2263 1.47142  11
  21  11   0 12.3021 1.73985   6
 -23 -11   0 1.41987 1.39821   7
 -23 -11   0 1.60418 1.25869   8
  23 -11   0 2.02329 1.59273   9
  23 -11   0 1.84205 1.44028   7
  23 -11   0 1.23442 1.20694   8
  23  11   0 3.24235 1.03635  11
  23  11   0 1.10772 1.45484  10
  23  11   0 0.67583 1.13836   6
  23  11   0 -0.9301 1.12884   9
  25 -11   0 0.67155 1.19773   8
  25 -11   0 1.06633 1.33980   7
 -25 -11   0 0.51173 1.18189   7
 -25 -11   0 0.72536 0.97672   8
  25 -11   0 4.46917 1.79788   9
  25  11   0 0.12599 1.16727   6
  25  11   0 -1.1923 1.23566  10
  25  11   0 1.03681 0.97980  11
  25  11   0 -0.2165 1.15050   9
  27 -11   0 34.6104 3.78234   9
 -27 -11   0 41.0930 3.20953   7
 -27 -11   0 32.8055 2.65329   8
  27 -11   0 41.6629 3.74805   7
  27 -11   0 35.7200 3.30421   8
  27  11   0 38.8604 3.88852  10
  27  11   0 38.4300 2.89844  11
  27  11   0 36.0497 3.50967   9
  27  11   0 33.5233 3.13372   6
  29 -11   0 35.2242 3.79545   9
 -29 -11   0 37.8144 3.11537   7
  29 -11   0 37.3949 3.30146   8
  29 -11   0 35.6598 3.78742   7
 -29 -11   0 32.9709 2.64304   8
  29  11   0 37.6200 3.32048   6
  29  11   0 36.2577 3.66674   9
  29  11   0 40.6861 3.00226  11
  29  11   0 36.2529 3.92574  10
  31 -11   0 7.53989 2.32261   9
 -31 -11   0 6.58196 1.41569   8
  31 -11   0 7.16762 1.83585   8
  31 -11   0 9.48574 2.30340   7
 -31 -11   0 7.92092 1.80644   7
  31  11   0 9.55732 2.31153   9
  31  11   0 10.8181 1.64036  11
  31  11   0 10.1704 2.38740  10
  31  11   0 9.29384 1.86577   6
  33 -11   0 0.27996 1.62803   7
 -33 -11   0 -0.3241 2.63369   7
  33 -11   0 -1.2575 1.54048   9
  33 -11   0 -1.3072 1.47800   8
  33  11   0 -1.1059 1.54318  10
  33  11   0 2.15374 1.92181   9
  33  11   0 -1.1458 1.09699  11
  33  11   0 -0.6465 1.37753   6
  35 -11   0 44.4543 3.98422   8
  35 -11   0 38.9604 4.93771   7
 -35 -11   0 44.0337 3.90770   7
  35 -11   0 47.4183 4.70296   9
  35  11   0 46.0269 4.74450  10
  35  11   0 45.9049 3.64635  11
  35  11   0 46.6157 4.03667   6
  35  11   0 44.1571 4.40800   9
  37 -11   0 4.15271 1.91549   8
  37 -11   0 6.06515 2.46873   9
 -37 -11   0 3.94815 2.00045   7
  37 -11   0 4.48644 2.13145   7
  37  11   0 4.08304 1.93745   6
  37  11   0 6.40271 2.34714   9
  37  11   0 7.08033 2.48225  10
  37  11   0 3.78228 1.63018  11
  39 -11   0 45.8390 2.37223  11
  39 -11   0 44.7360 2.33229  11
 -39 -11   0 48.2016 4.30709   7
  39 -11   0 51.4002 5.01142   9
  39 -11   0 50.9056 4.72922   7
  39  11   0 51.1927 3.99984  11
  39  11   0 44.6542 4.27949   6
  39  11   0 48.5235 4.79386   9
  39  11   0 53.3072 5.52263  10
  41 -11   0 18.3749 3.21292   7
  41 -11   0 22.7186 3.27870   8
 -41 -11   0 19.1126 3.02926   7
  41 -11   0 28.8355 4.00655   9
  41 -11   0 18.9306 1.54923  11
  41  11   0 26.3658 4.10657  10
  41  11   0 23.2444 3.13919   6
  41  11   0 17.1667 2.50761  11
  41  11   0 18.4184 3.22205   9
  43 -11   0 10.9694 2.78065   8
  43 -11   0 8.73287 2.93574   7
  43 -11   0 11.2948 1.21339  11
  43 -11   0 12.5822 1.28069  11
 -43 -11   0 15.3682 2.91915   7
  43 -11   0 19.6791 3.35286   9
  43  11   0 9.94315 3.23806  10
  43  11   0 15.7110 2.41357  11
  43  11   0 8.89010 2.40208   6
  43  11   0 14.0196 3.08118   9
  45 -11   0 10.8020 3.26956   9
 -45 -11   0 11.0707 2.84296   7
  45 -11   0 8.54226 1.15956  11
  45 -11   0 8.43397 2.38516   8
  45 -11   0 7.71237 1.16449  11
  45  11   0 10.5262 2.77070   6
  45  11   0 11.3911 4.68260   9
  45  11   0 12.2230 3.39871  10
  45  11   0 7.41251 2.33180  11
 -47 -11   0 80.1401 5.82912   7
  47 -11   0 59.1468 3.61831  11
  47 -11   0 53.2398 5.25309   8
  47 -11   0 65.6758 5.95625   9
  47  11   0 60.9325 5.80292   6
  47  11   0 66.4133 5.20317  11
  47  11   0 79.4908 7.12830  10
  47  11   0 62.9084 5.98419   9
   0 -12   0 22.6215 1.90893   8
   0 -12   0 22.5811 2.45073   7
   0  12   0 23.4456 1.57955   6
   2 -12   0 13.1159 1.91550   7
   2 -12   0 11.5989 1.43329   8
  -2 -12   0 11.5675 1.77939   7
  -2 -12   0 10.9177 1.34340   8
   2  12   0 13.1027 1.25166   6
   2  12   0 10.1903 0.97791  11
   4 -12   0 70.9735 4.30678   7
  -4 -12   0 62.3201 3.51470   8
  -4 -12   0 55.2293 3.95077   7
  -4 -12   0 55.5479 3.74088  11
   4 -12   0 63.4110 3.64505   8
   4  12   0 64.7738 3.41075   6
  -4  12   0 59.3533 3.17923   6
   4  12   0 60.6631 3.22560  11
   6 -12   0 6.18665 1.59722   7
  -6 -12   0 9.66813 1.23029   8
  -6 -12   0 6.77171 1.31050  11
  -6 -12   0 8.41929 1.86558   7
   6 -12   0 8.64178 1.33421   8
   6  12   0 8.19602 0.95731  11
   6  12   0 7.91274 0.75382  10
   6  12   0 8.18768 1.12480   6
  -6  12   0 6.82893 0.81200   6
   8 -12   0 218.765 10.8896   8
  -8 -12   0 222.874 11.2059  11
  -8 -12   0 230.260 10.6815   8
   8 -12   0 223.805 11.3672   7
  -8 -12   0 229.851 11.2320   7
   8  12   0 227.927 10.8489  10
  -8  12   0 215.742 10.2803   6
   8  12   0 219.373 10.5155  11
   8  12   0 236.158 10.6993   6
  10 -12   0 50.1849 3.74760   7
  10 -12   0 46.7820 3.27278   8
 -10 -12   0 50.6392 3.58002   7
 -10 -12   0 50.5404 3.00988   8
 -10 -12   0 51.2943 3.58753  11
  10  12   0 51.4629 3.15520   6
  10  12   0 46.5680 3.67327  11
  10  12   0 55.4547 3.50974  10
  12 -12   0 70.2374 4.45447   9
 -12 -12   0 61.6760 4.16918  11
  12 -12   0 59.8369 3.83243   8
  12 -12   0 63.2258 3.29441  10
  12 -12   0 65.5636 4.29338   7
 -12 -12   0 58.4047 3.46375   8
 -12 -12   0 58.1541 3.98546   7
  12 -12   0 54.7972 3.02114  10
  12  12   0 64.9300 4.13838  10
  12  12   0 64.4952 3.96892   6
  14 -12   0 0.40532 1.20425   7
  14 -12   0 1.19989 1.06210   8
 -14 -12   0 0.73053 0.87498   8
 -14 -12   0 -0.1567 0.91290  11
 -14 -12   0 1.24406 1.12903   7
  14 -12   0 1.16779 0.38872  10
  14 -12   0 -0.5513 1.22652   9
  14  12   0 -0.1686 1.10536  10
  14  12   0 0.93087 0.90577   6
 -16 -12   0 164.213 9.15751   7
  16 -12   0 175.028 9.82100   9
  16 -12   0 188.846 9.32796   8
 -16 -12   0 166.736 9.57102  11
 -16 -12   0 197.073 8.82859   8
  16 -12   0 200.121 9.78747   7
  16  12   0 188.326 9.74476  10
  16  12   0 170.673 8.79505  11
  16  12   0 184.758 9.07216   6
 -18 -12   0 41.9344 3.36821   7
  18 -12   0 52.4924 4.08957   9
  18 -12   0 45.7887 3.44743   8
 -18 -12   0 40.2514 2.78586   8
  18 -12   0 45.2766 3.77789   7
  18  12   0 45.0085 3.20156   6
  18  12   0 40.9427 3.77214  10
  18  12   0 44.1388 2.92687  11
 -20 -12   0 112.588 6.67129   7
  20 -12   0 118.016 7.13320   7
  20 -12   0 129.890 6.87749   8
 -20 -12   0 110.569 6.12464   8
  20 -12   0 132.176 7.51907   9
  20  12   0 125.726 6.58395   6
  20  12   0 116.657 6.29526  11
  20  12   0 133.065 7.42174  10
 -22 -12   0 61.7426 3.98416   8
  22 -12   0 61.6115 4.61109   7
  22 -12   0 61.3726 4.30441   8
  22 -12   0 65.4805 4.92419   9
 -22 -12   0 60.6682 4.23234   7
  22  12   0 58.4836 3.81860  11
  22  12   0 73.1874 5.04380  10
  22  12   0 68.3493 4.20543   6
  24 -12   0 83.9424 5.75659   8
  24 -12   0 78.8917 5.78090   9
  24 -12   0 77.5987 5.48082   7
 -24 -12   0 83.3215 4.62699   8
 -24 -12   0 87.4212 5.24168   7
  24  12   0 86.8471 5.89414  10
  24  12   0 86.1843 4.86197  11
  24  12   0 91.3648 5.22675   6
  24  12   0 80.4617 5.48591   9
 -26 -12   0 11.7256 1.58370   8
  26 -12   0 19.7958 2.96979   9
 -26 -12   0 13.2138 2.17853   7
  26 -12   0 14.6337 2.25710   8
  26 -12   0 13.9889 2.52158   7
  26  12   0 17.5006 2.77998  10
  26  12   0 16.1784 2.54049   9
  26  12   0 16.3075 1.90982  11
  26  12   0 14.8370 2.10348   6
  28 -12   0 87.3131 5.93470   7
 -28 -12   0 84.2616 4.69512   8
 -28 -12   0 87.8196 5.23592   7
  28 -12   0 77.4543 5.42550   8
  28  12   0 85.4721 6.19353  10
  28  12   0 85.3344 5.72113   9
  28  12   0 84.4880 5.02464  11
  28  12   0 82.4216 5.36266   6
  30 -12   0 53.9368 4.14468   8
  30 -12   0 51.4650 4.45159   7
 -30 -12   0 48.5457 3.37395   8
  30 -12   0 53.6597 4.82023   9
  30  12   0 50.6198 3.96857   6
  30  12   0 43.3497 5.88299   9
  30  12   0 46.7560 3.62358  11
  30  12   0 58.4922 5.09124  10
  32 -12   0 27.9362 3.82981   9
 -32 -12   0 29.9330 3.18801   7
 -32 -12   0 27.1662 2.51695   8
  32 -12   0 26.2493 3.85736   7
  32 -12   0 34.8519 3.38989   8
  32  12   0 29.4781 3.89749  10
  32  12   0 28.4924 2.86239  11
  32  12   0 30.1371 3.18704   6
  32  12   0 22.3478 3.07046   9
 -34 -12   0 29.7345 3.32609   7
  34 -12   0 32.1280 3.56609   8
  34 -12   0 34.2810 3.82795   7
  34 -12   0 25.1132 3.72834   9
  34  12   0 31.9974 4.16172  10
  34  12   0 28.3528 3.02121  11
  34  12   0 24.7449 3.39568   9
  34  12   0 35.3198 3.58951   6
 -36 -12   0 -0.7335 1.58389   7
  36 -12   0 0.63481 1.57435   8
  36 -12   0 2.45718 2.02565   9
  36 -12   0 4.56728 2.00139   7
  36  12   0 0.37075 1.62500   6
  36  12   0 -0.8391 1.94335  10
  36  12   0 -2.0399 1.46731   9
  38 -12   0 50.2604 5.00945   9
  38 -12   0 46.9272 4.64527   7
 -38 -12   0 48.4022 4.49899   7
  38  12   0 58.4574 4.71472   6
  38  12   0 52.7989 4.19355  11
  38  12   0 51.9828 5.59442  10
  38  12   0 57.3074 5.07569   9
  40 -12   0 5.73224 2.30576   7
 -40 -12   0 4.68485 2.06676   7
  40 -12   0 6.37297 2.45514   9
  40 -12   0 2.29023 2.00096   8
  40  12   0 2.91938 2.57914  10
  40  12   0 7.01785 2.24968   9
  40  12   0 7.81079 2.04959  11
  40  12   0 3.35076 2.05049   6
  42 -12   0 40.6511 4.37255   8
 -42 -12   0 44.8570 4.48189   7
  42 -12   0 42.4713 5.05235   9
  42  12   0 47.4747 4.24428  11
  42  12   0 43.5602 5.47356  10
  42  12   0 43.7406 4.76537   9
  42  12   0 47.7070 4.56738   6
  44 -12   0 -1.0550 1.98292   9
  44 -12   0 -1.0432 2.00931   8
  44  12   0 -0.9586 1.74065   9
  44  12   0 0.31691 1.95834   6
  44  12   0 0.54212 2.52175  10
  44  12   0 0.20413 2.05533  11
  -1 -13   0 66.7475 3.92992   8
  -1 -13   0 72.9732 5.02268   7
   1 -13   0 71.0445 5.04600   7
   1 -13   0 67.6736 3.97707   8
   1  13   0 70.4294 3.87586   6
   3 -13   0 103.089 5.62644   8
   3 -13   0 117.433 6.29205   7
  -3 -13   0 100.619 6.07347   7
  -3 -13   0 108.170 5.52290   8
   3  13   0 103.645 5.41473   6
  -3  13   0 107.300 5.29653   6
   5 -13   0 60.4367 4.27421   7
  -5 -13   0 65.0426 4.24306   7
   5 -13   0 62.1610 3.77370   8
  -5 -13   0 63.4837 3.60925   8
   5  13   0 64.3551 3.55178   6
   5  13   0 61.9568 3.33059  11
  -5  13   0 58.8757 3.26379   6
  -7 -13   0 164.086 8.51124   7
   7 -13   0 156.131 8.10143   8
  -7 -13   0 165.663 7.90659   8
   7 -13   0 163.284 8.65468   7
   7  13   0 166.811 7.94320   6
  -7  13   0 154.561 7.51346   6
   7  13   0 157.548 7.72015  11
  -9 -13   0 101.346 5.48236   7
  -9 -13   0 96.8596 5.57863  11
   9 -13   0 80.4391 5.00628   8
  -9 -13   0 90.4803 4.83289   8
   9 -13   0 98.0085 5.68028   7
   9  13   0 92.9327 4.91755   6
   9  13   0 92.7778 5.04199  10
   9  13   0 91.6423 4.89253  10
   9  13   0 82.4761 4.66677  11
 -11 -13   0 202.580 10.1501   8
  11 -13   0 227.975 11.0891   7
 -11 -13   0 212.041 11.0046  11
 -11 -13   0 223.792 10.8649   7
  11 -13   0 209.776 10.5446   8
  11  13   0 215.939 10.3430   6
  11  13   0 215.213 10.6158  10
  11  13   0 200.452 10.1102  11
 -13 -13   0 2.22934 1.01762   8
  13 -13   0 2.83560 1.17397   8
  13 -13   0 2.16606 1.41550   7
 -13 -13   0 3.26408 1.22516  11
  13 -13   0 4.00582 1.69281   9
 -13 -13   0 6.66405 1.64077   7
  13  13   0 2.87514 1.30268  10
  13  13   0 2.95437 1.08363   6
 -15 -13   0 54.9117 3.10549   8
 -15 -13   0 42.2370 3.99503  11
  15 -13   0 43.5605 3.82477   7
  15 -13   0 47.6947 3.40243   8
  15 -13   0 45.6718 2.40748  10
 -15 -13   0 57.7478 3.67088   7
  15 -13   0 53.5585 4.20420   9
  15  13   0 47.9867 3.84359  10
  15  13   0 45.2989 3.23249   6
  15  13   0 46.4904 3.23941  11
  17 -13   0 1.79239 1.40335   7
 -17 -13   0 0.17246 0.94585   8
  17 -13   0 1.24060 1.11622   8
  17 -13   0 1.45221 1.45898   9
 -17 -13   0 2.10873 1.45830   7
  17  13   0 1.38475 1.15114   6
  17  13   0 2.26433 0.91814  11
  17  13   0 1.41667 1.50291  10
  19 -13   0 100.916 6.47366   9
 -19 -13   0 94.8061 5.17091   8
  19 -13   0 99.3717 5.71839   8
  19 -13   0 103.339 6.15728   7
 -19 -13   0 97.8815 5.75037   7
  19  13   0 89.8099 5.23648  11
  19  13   0 99.2371 5.59300   6
  21 -13   0 1.63693 1.55358   9
 -21 -13   0 4.18970 1.20269   8
 -21 -13   0 5.34824 1.59813   7
  21 -13   0 3.66553 1.62840   7
  21 -13   0 2.32784 1.43091   8
  21  13   0 3.59476 1.41115   6
  21  13   0 5.31585 1.91105  10
  21  13   0 3.50959 1.09053  11
 -23 -13   0 173.758 9.05772   7
  23 -13   0 182.258 9.99945   9
 -23 -13   0 154.818 8.34719   8
  23 -13   0 173.202 9.50884   7
  23  13   0 170.764 8.93138   6
  23  13   0 179.684 9.94567  10
  23  13   0 169.273 8.66395  11
  25 -13   0 3.69538 1.59898   8
  25 -13   0 7.12027 2.25813   7
 -25 -13   0 5.70204 1.85274   7
 -25 -13   0 5.95444 1.31166   8
  25  13   0 2.11005 1.24766  11
  25  13   0 3.90954 1.85504  10
  25  13   0 7.66252 1.81504   6
  27 -13   0 96.3522 6.52442   8
  27 -13   0 113.631 7.37598   9
 -27 -13   0 107.856 5.87287   8
 -27 -13   0 116.856 8.28283   7
  27  13   0 110.448 6.17380  11
  27  13   0 116.529 6.60524   6
  27  13   0 117.467 7.54865  10
 -29 -13   0 6.08719 1.44040   8
  29 -13   0 9.99709 2.72858   9
  29 -13   0 9.81166 2.36746   7
 -29 -13   0 8.79989 2.07265   7
  29 -13   0 8.99830 2.03944   8
  29  13   0 9.20853 2.35861   9
  29  13   0 9.89575 1.67834  11
  29  13   0 6.13468 2.31873  10
  29  13   0 9.61364 2.02184   6
  31 -13   0 64.9043 5.22315   7
 -31 -13   0 71.9242 4.30884   8
  31 -13   0 68.3030 5.10862   8
  31 -13   0 80.3790 6.02492   9
 -31 -13   0 66.6933 4.94279   7
  31  13   0 71.0765 6.00873  10
  31  13   0 79.4769 5.10146   6
  31  13   0 73.6618 4.72213  11
  31  13   0 64.5366 5.22489   9
  33 -13   0 6.97705 2.15452   7
  33 -13   0 5.39728 1.93751   8
 -33 -13   0 3.54167 1.95888   7
  33 -13   0 3.31716 2.07977   9
  33  13   0 1.53449 2.01022  10
  33  13   0 2.63444 1.60674  11
  33  13   0 6.49701 2.33268   9
  33  13   0 2.66724 1.81027   6
 -35 -13   0 70.2368 5.03328   7
  35 -13   0 65.9740 5.07848   8
  35 -13   0 58.5369 5.08790   7
  35 -13   0 64.6156 5.65698   9
  35  13   0 58.5667 4.81885   6
  35  13   0 66.5615 5.85729  10
  35  13   0 62.3740 5.31981   9
 -37 -13   0 2.13649 2.06329   7
  37 -13   0 4.32580 2.00652   7
  37 -13   0 1.35038 1.99677   9
  37  13   0 2.21615 1.92583   6
  37  13   0 1.55483 2.23922   9
  37  13   0 0.44720 2.11330  10
  39 -13   0 18.5099 3.26591   9
  39 -13   0 14.8215 2.87523   8
 -39 -13   0 19.7763 2.99114   7
  39  13   0 24.3145 3.18420   6
  39  13   0 20.2563 3.35250   9
  39  13   0 14.9168 3.55318  10
 -41 -13   0 23.6738 3.63105   7
  41 -13   0 24.3886 3.49774   8
  41 -13   0 26.1106 3.97583   9
  41  13   0 27.2805 5.71476   9
  41  13   0 21.9177 3.36238   6
  41  13   0 27.0203 4.34072  10
  43 -13   0 33.6077 4.11136   8
 -43 -13   0 27.9149 3.77660   7
  43  13   0 30.4435 4.13249   9
  43  13   0 25.5218 3.65111   6
   0 -14   0 88.1383 4.62384   8
   0 -14   0 74.9114 5.12603   7
  -2 -14   0 76.7579 4.12793   8
   2 -14   0 76.7411 4.20809   8
  -2 -14   0 64.1751 4.63996   7
   2 -14   0 69.7737 4.73893   7
   2  14   0 74.6890 4.00573   6
  -2  14   0 67.5604 3.86917   6
   4 -14   0 8.93666 1.87162   7
  -4 -14   0 10.9497 1.90796   7
  -4 -14   0 10.3085 1.39445   8
   4 -14   0 9.93833 1.44622   8
  -4  14   0 8.84164 1.09817   6
   4  14   0 8.46619 1.25811   6
  -6 -14   0 47.3508 2.89320   8
   6 -14   0 46.6231 3.05741   8
  -6 -14   0 42.9354 3.47390   7
   6 -14   0 36.2066 3.47655   7
   6  14   0 41.5948 2.82537  11
  -6  14   0 39.1536 2.51503   6
   6  14   0 45.9472 2.87174   6
   8 -14   0 25.8963 2.27625   8
  -8 -14   0 22.4535 2.04348   8
   8 -14   0 21.4851 2.66403   7
  -8 -14   0 19.0426 2.51629   7
   8  14   0 22.2553 1.98441   6
 -10 -14   0 0.90877 1.24192   7
  10 -14   0 -0.0897 1.24467   7
 -10 -14   0 0.90600 0.93505   8
  10 -14   0 2.35807 1.11117   8
  10  14   0 0.01775 0.66783  10
  10  14   0 1.08846 0.90818  10
  10  14   0 1.79662 0.87288  11
  10  14   0 1.94392 0.97362   6
  12 -14   0 0.42743 1.29711   7
 -12 -14   0 -1.2294 1.29146   7
 -12 -14   0 -0.1258 0.87610   8
  12 -14   0 -0.5131 1.37451   9
  12 -14   0 -0.1819 1.05332   8
  12  14   0 0.82922 0.89698  11
  12  14   0 -0.4163 0.88649   6
  12  14   0 0.18086 0.96014  10
  14 -14   0 18.7393 2.53929   7
 -14 -14   0 16.5320 2.34681   7
  14 -14   0 12.3749 2.42851   9
  14 -14   0 14.1415 2.01402   8
 -14 -14   0 16.3010 1.68463   8
  14  14   0 12.1203 2.01540  10
  14  14   0 16.2657 1.90443   6
 -16 -14   0 -0.8227 0.90454   8
  16 -14   0 1.85096 1.32343   9
  16 -14   0 -0.2649 1.24827   8
  16 -14   0 1.37071 1.43371   7
 -16 -14   0 -0.1577 1.37376   7
  16  14   0 0.69438 1.07167   6
  16  14   0 0.71790 1.43054  10
 -18 -14   0 -0.1788 1.26157   7
  18 -14   0 1.78335 1.69623   9
  18 -14   0 1.02148 1.31551   8
  18 -14   0 1.06662 1.46289   7
  18  14   0 -0.0041 1.40021  10
  18  14   0 0.87209 1.17386   6
  20 -14   0 32.2068 2.92456   8
 -20 -14   0 23.1198 2.18231   8
 -20 -14   0 18.4452 2.46390   7
  20 -14   0 24.8489 3.02965   7
  20  14   0 26.8545 3.30830  10
  20  14   0 27.7383 2.80418   6
 -22 -14   0 1.65560 1.39338   7
  22 -14   0 -2.2677 1.25140   8
 -22 -14   0 0.20378 1.00561   8
  22 -14   0 1.31937 1.67414   9
  22 -14   0 0.90345 1.51554   7
  22  14   0 2.34192 1.42601   6
  22  14   0 -1.7039 1.46579  10
 -24 -14   0 9.96635 1.49802   8
 -24 -14   0 8.16078 1.91009   7
  24 -14   0 10.8452 2.61674   9
  24 -14   0 7.23250 2.09727   7
  24 -14   0 7.43023 1.99227   8
  24  14   0 9.62823 1.96845   6
  24  14   0 8.94023 2.41301  10
 -26 -14   0 7.40326 1.47657   8
  26 -14   0 11.2521 2.40728   7
  26 -14   0 4.49171 2.37138   9
  26 -14   0 6.38101 2.02376   8
 -26 -14   0 9.32148 2.03757   7
  26  14   0 10.9013 2.07691   6
  26  14   0 7.92282 2.45682  10
  28 -14   0 7.49864 1.99720   8
 -28 -14   0 4.62836 1.76440   7
  28 -14   0 6.91702 2.13937   7
 -28 -14   0 7.25987 1.49673   8
  28 -14   0 9.12359 2.61946   9
  28  14   0 5.58697 1.87636   6
  28  14   0 6.80930 2.39980  10
  30 -14   0 24.5978 3.11710   7
 -30 -14   0 17.9833 2.06846   8
 -30 -14   0 18.4380 2.66613   7
  30 -14   0 15.6923 2.62385   8
  30 -14   0 17.6132 3.22454   9
  30  14   0 23.1532 3.64018  10
  30  14   0 20.4221 2.73566   6
 -32 -14   0 2.68561 2.00462   7
  32 -14   0 -0.9432 1.76338   7
  32 -14   0 0.92112 1.60162   8
  32 -14   0 0.90083 2.02422   9
  32  14   0 4.80249 2.41769  10
  32  14   0 2.86412 1.74809   6
  34 -14   0 2.56251 1.83222   8
  34 -14   0 2.78059 1.76861   7
  34 -14   0 3.73442 2.31651   9
 -34 -14   0 3.80320 2.11097   7
  34  14   0 -0.7036 2.07139  10
  34  14   0 3.35944 2.20728   6
  36 -14   0 8.93659 2.64360   7
 -36 -14   0 9.80884 2.51640   7
  36 -14   0 8.02629 2.84427   9
  36  14   0 13.8331 2.75369   6
  36  14   0 7.71292 2.95661  10
 -38 -14   0 11.6100 2.72505   7
  38 -14   0 14.6291 2.79216   9
  38 -14   0 12.8568 2.72548   8
  38  14   0 15.5693 2.89665   6
  38  14   0 11.4049 3.28374  10
  40 -14   0 14.0784 2.98609   8
 -40 -14   0 19.0337 3.12339   7
  40  14   0 11.3913 3.41651  10
  40  14   0 15.4539 2.93957   6
   1 -15   0 96.1174 6.06130   7
  -1 -15   0 106.135 5.44163   8
  -1 -15   0 107.126 6.24142   7
   1 -15   0 100.817 5.46081   8
   1  15   0 92.4477 5.27314   6
  -3 -15   0 228.365 11.9223   7
  -3 -15   0 239.125 11.2387   8
   3 -15   0 227.433 11.9580   7
   3 -15   0 240.245 11.3655   8
   3  15   0 232.328 11.2331   6
   5 -15   0 2.18974 1.52949   7
  -5 -15   0 1.20888 1.43988   7
   5 -15   0 0.49288 1.01108   8
  -5 -15   0 0.42826 0.99408   8
   5  15   0 0.58223 0.90875   6
   7 -15   0 180.447 9.61613   7
   7 -15   0 183.112 9.01492   8
  -7 -15   0 165.627 9.32416   7
  -7 -15   0 183.335 8.78034   8
   7  15   0 177.500 8.86281   6
  -9 -15   0 32.0275 3.06237   7
  -9 -15   0 32.9966 2.60598   8
   9 -15   0 33.2343 3.38636   7
   9 -15   0 37.0251 2.85985   8
   9  15   0 36.0930 2.75186   6
 -11 -15   0 119.697 6.17550   8
 -11 -15   0 126.581 6.89905   7
  11 -15   0 115.430 6.53281   8
  11 -15   0 114.428 7.13284   7
  11 -15   0 119.958 7.35997   9
  11  15   0 123.919 6.86512   6
  13 -15   0 12.8230 1.95416   8
  13 -15   0 11.7548 2.34859   9
  13 -15   0 9.75632 2.08406   7
 -13 -15   0 10.4580 1.52155   8
 -13 -15   0 9.70665 1.97796   7
  13  15   0 13.3119 1.79251   6
  13  15   0 11.6895 1.55514  10
  15 -15   0 44.8304 4.26860   9
 -15 -15   0 46.6368 3.11763   8
  15 -15   0 43.5328 3.75485   7
  15 -15   0 48.8181 3.59108   8
 -15 -15   0 46.0400 3.81570   7
  15  15   0 44.8141 3.54512  10
  15  15   0 45.0688 3.38816   6
  17 -15   0 -0.8715 1.18757   8
 -17 -15   0 1.19105 1.62149   7
  17 -15   0 0.81790 1.49737   7
  17 -15   0 0.26864 1.59978   9
 -17 -15   0 -1.3059 0.97345   8
  17  15   0 0.77026 1.24077   6
  17  15   0 2.14417 1.44979  10
 -19 -15   0 133.721 6.55588   8
  19 -15   0 125.222 7.54180   7
  19 -15   0 115.372 7.55610   8
  19 -15   0 130.106 8.08484   9
  19  15   0 122.730 6.97093   6
  21 -15   0 1.56311 1.76935   9
  21 -15   0 -0.8177 1.58741   7
 -21 -15   0 -1.0002 1.08634   8
 -21 -15   0 -0.2143 1.56280   7
  21 -15   0 1.82147 1.50053   8
  21  15   0 2.02105 1.72054  10
  21  15   0 1.88618 1.44488   6
  23 -15   0 108.639 6.42528   8
 -23 -15   0 103.950 5.59908   8
 -23 -15   0 96.5013 6.29058   7
  23 -15   0 106.083 7.26309   9
  23 -15   0 101.311 6.68175   7
  23  15   0 108.051 6.28032   6
  23  15   0 106.862 7.23963  10
  25 -15   0 3.35537 1.86789   7
  25 -15   0 -1.0063 1.39934   8
 -25 -15   0 0.39036 1.48178   7
  25 -15   0 -0.8115 1.97260   9
 -25 -15   0 0.05088 1.11774   8
  25  15   0 0.69535 1.60696   6
  25  15   0 1.03105 1.92082  10
  27 -15   0 98.7018 7.14881   9
  27 -15   0 100.783 6.35980   8
 -27 -15   0 91.2720 5.38252   8
 -27 -15   0 101.243 6.30291   7
  27 -15   0 100.054 6.44394   7
  27  15   0 103.744 6.32835   6
  27  15   0 98.4918 7.17774  10
 -29 -15   0 13.1475 1.78826   8
  29 -15   0 11.2661 2.50332   8
  29 -15   0 16.7577 2.70546   7
  29 -15   0 14.1597 3.14013   9
 -29 -15   0 10.7572 2.37840   7
  29  15   0 12.4063 2.95337  10
  29  15   0 10.4624 2.30596   6
  31 -15   0 63.5672 5.14347   7
  31 -15   0 72.6952 5.99014   9
 -31 -15   0 70.3817 5.29723   7
 -31 -15   0 69.4599 4.71186   8
  31 -15   0 63.9016 5.16589   8
  31  15   0 73.5090 5.23426   6
  31  15   0 77.9026 6.41258  10
  33 -15   0 17.6818 2.94371   7
  33 -15   0 19.0869 3.46974   9
  33 -15   0 17.7695 2.88464   8
 -33 -15   0 15.9988 2.75474   7
  33  15   0 13.7989 3.24893  10
  35 -15   0 67.3494 5.94113   9
  35 -15   0 57.9889 5.29995   8
 -35 -15   0 59.4498 5.17524   7
  35  15   0 69.8784 6.48279  10
  35  15   0 68.1407 5.28435   6
 -37 -15   0 20.3700 3.11248   7
  37 -15   0 20.6808 3.19766   8
  37  15   0 24.8139 3.28335   6
  37  15   0 24.7734 4.22665  10
   0 -16   0 64.6099 4.66691   7
   0 -16   0 66.5495 4.04181   8
   2 -16   0 5.85685 1.81262   7
  -2 -16   0 4.98388 1.79002   7
  -2 -16   0 4.51745 1.19809   8
   2 -16   0 2.41615 1.23583   8
  -4 -16   0 50.3872 3.22272   8
   4 -16   0 45.6380 3.30374   8
  -4 -16   0 44.3092 3.88763   7
   4 -16   0 43.8077 3.90029   7
   6 -16   0 26.4049 2.44987   8
   6 -16   0 21.3156 2.86565   7
  -6 -16   0 20.4996 2.74571   7
  -6 -16   0 25.8231 2.26512   8
  -8 -16   0 36.4654 2.72844   8
  -8 -16   0 36.2128 3.50331   7
   8 -16   0 35.2413 2.97472   8
   8 -16   0 33.8656 3.47239   7
 -10 -16   0 13.4748 1.65026   8
 -10 -16   0 10.0713 2.13364   7
  10 -16   0 16.5943 2.56186   7
  10 -16   0 14.8448 1.95800   8
  10  16   0 14.8220 2.15368   6
  12 -16   0 0.22511 1.61162   9
  12 -16   0 0.57712 1.52811   7
 -12 -16   0 0.63253 1.50808   7
 -12 -16   0 0.13467 1.00614   8
  12 -16   0 0.71110 1.18784   8
  12  16   0 0.43033 1.16151   6
  14 -16   0 10.5958 2.14144   7
  14 -16   0 4.35651 2.12913   9
 -14 -16   0 8.71573 1.48220   8
  14 -16   0 8.05044 1.71203   8
  14  16   0 8.14189 1.67551   6
  16 -16   0 20.5704 2.95212   7
  16 -16   0 25.4419 2.69198   8
 -16 -16   0 29.1238 2.43450   8
  16 -16   0 22.8303 3.34930   9
 -16 -16   0 31.8287 3.34642   7
  16  16   0 25.9180 2.70974  10
  16  16   0 24.7513 2.79448   6
 -18 -16   0 42.3131 2.87852   8
  18 -16   0 43.3102 3.96284   8
 -18 -16   0 36.4516 3.68399   7
  18 -16   0 38.1979 3.86972   7
  18 -16   0 42.5848 4.25944   9
  18  16   0 29.7782 3.48863  10
  18  16   0 40.2054 3.39350   6
  20 -16   0 59.8867 4.78360   7
  20 -16   0 60.6718 4.39405   8
 -20 -16   0 58.9728 4.66277   7
  20 -16   0 64.6791 5.53586   9
 -20 -16   0 61.4989 3.87177   8
  20  16   0 61.4697 4.52216   6
  20  16   0 64.6403 5.30182  10
  22 -16   0 11.6068 2.81380   9
 -22 -16   0 13.1080 1.76966   8
  22 -16   0 13.6461 2.47902   7
 -22 -16   0 12.0242 2.21851   7
  22 -16   0 16.8005 2.42321   8
  22  16   0 16.0608 2.74623   6
  22  16   0 16.2141 2.85875  10
  24 -16   0 14.4467 3.17348   9
 -24 -16   0 16.8166 1.86761   8
 -24 -16   0 15.0879 2.60624   7
  24 -16   0 15.3780 2.63205   7
  24 -16   0 17.2028 2.62462   8
  24  16   0 17.6161 2.97880  10
  24  16   0 16.3247 2.52872   6
 -26 -16   0 10.0732 2.32475   7
 -26 -16   0 13.5682 1.79851   8
  26 -16   0 14.1253 2.38250   8
  26 -16   0 11.1056 2.51545   7
  26 -16   0 10.2216 2.70206   9
  26  16   0 11.1964 2.69608  10
  26  16   0 11.0912 2.35786   6
  28 -16   0 22.0071 3.58308   9
  28 -16   0 20.8162 2.77158   8
 -28 -16   0 10.2758 2.51805   7
 -28 -16   0 18.5788 2.04430   8
  28 -16   0 22.2032 2.96165   7
  28  16   0 17.8696 3.15589  10
  28  16   0 16.7249 2.84632   6
  30 -16   0 1.55725 1.99549   8
 -30 -16   0 2.63907 2.23740   8
  30 -16   0 -1.3165 1.97819   9
  30 -16   0 4.17855 1.99925   7
 -30 -16   0 -1.4400 1.88502   7
  30  16   0 1.81356 2.18634  10
  30  16   0 3.98774 2.05518   6
  32 -16   0 5.69457 2.07219   8
  32 -16   0 6.24875 3.08394   9
 -32 -16   0 6.59127 2.71975   7
  32  16   0 4.17230 2.50733  10
  34 -16   0 3.29432 1.99007   8
 -34 -16   0 5.82408 2.64540   7
  34  16   0 4.76916 2.80998  10
  34  16   0 9.61782 2.57013   6
   1 -17   0 5.36627 1.40192   8
  -1 -17   0 6.03535 1.91573   7
  -1 -17   0 5.91507 1.38050   8
   1 -17   0 3.78310 1.86988   7
  -3 -17   0 64.3684 5.12638   7
   3 -17   0 73.4357 5.28399   7
   3 -17   0 76.8970 4.45553   8
  -3 -17   0 77.4006 4.39041   8
  -5 -17   0 6.72829 2.05366   7
  -5 -17   0 4.76060 1.38035   8
   5 -17   0 7.09594 2.05773   7
   5 -17   0 5.05392 1.40666   8
   7 -17   0 46.2603 4.06010   7
  -7 -17   0 50.8533 3.32510   8
   7 -17   0 53.5546 3.56571   8
  -9 -17   0 -0.2473 1.12003   8
   9 -17   0 2.91043 1.37361   8
   9 -17   0 2.58075 1.70962   7
  -9 -17   0 1.68996 1.66390   7
  11 -17   0 74.9332 4.34516   8
 -11 -17   0 66.0031 4.75799   7
  11 -17   0 52.4487 4.61846   7
 -11 -17   0 61.6914 4.19137   8
  11 -17   0 53.3088 4.96449   9
  13 -17   0 2.06808 1.38951   8
 -13 -17   0 -0.1435 1.13822   8
 -13 -17   0 0.89258 1.77372   7
  13 -17   0 2.48547 1.75084   7
  13 -17   0 3.82839 2.07516   9
  15 -17   0 112.828 7.48184   9
 -15 -17   0 104.959 6.74540   7
 -15 -17   0 115.049 5.88828   8
  15 -17   0 105.385 6.86749   7
 -17 -17   0 2.26561 1.26998   8
  17 -17   0 6.51163 2.11352   7
  17 -17   0 6.57506 2.28594   9
  17 -17   0 0.97407 1.43960   8
 -17 -17   0 3.04585 1.98972   7
  19 -17   0 32.4563 3.10806   8
 -19 -17   0 26.8981 3.22347   7
  19 -17   0 23.4975 3.70409   9
 -19 -17   0 29.1221 2.52185   8
  19 -17   0 31.0405 3.54490   7
  21 -17   0 10.5277 2.14785   8
 -21 -17   0 9.63364 1.61013   8
 -21 -17   0 8.77126 2.38096   7
  21 -17   0 4.67067 2.51436   9
  21 -17   0 13.5054 2.63462   7
 -23 -17   0 16.6379 1.92767   8
  23 -17   0 17.2279 2.87448   7
  23 -17   0 15.9363 3.28930   9
  23 -17   0 18.3942 2.55171   8
 -23 -17   0 16.3534 2.78449   7
  23  17   0 19.8104 3.11119  10
  25 -17   0 -0.5727 1.75337   7
  25 -17   0 1.16726 1.54522   8
 -25 -17   0 1.48084 2.01430   7
  25 -17   0 1.04495 1.99994   9
 -25 -17   0 1.94461 1.30721   8
  25  17   0 4.34137 2.39077  10
  27 -17   0 11.7607 2.98099   9
 -27 -17   0 13.0824 2.71472   7
  27 -17   0 14.1613 2.43448   8
  27 -17   0 10.8553 2.38224   7
 -27 -17   0 11.9124 1.80171   8
  27  17   0 14.2114 2.98418  10
  27  17   0 13.9389 3.59743   6
  29 -17   0 2.17070 1.90552   8
 -29 -17   0 3.41314 1.52918   8
  29  17   0 1.52869 2.29976   6
  29  17   0 4.30657 2.61509  10
 -31 -17   0 31.0497 3.58745   7
  31  17   0 28.4297 4.32758  10
   0 -18   0 150.858 9.53556   7
   0 -18   0 169.919 8.21248   8
  -2 -18   0 6.61974 1.38926   8
  -2 -18   0 4.90629 1.93863   7
   2 -18   0 6.60691 1.42360   8
  -4 -18   0 62.4344 3.61988   8
   4 -18   0 45.7605 4.70400   7
   4 -18   0 58.5168 3.71904   8
  -4 -18   0 51.3244 4.41771   7
  -6 -18   0 11.1009 1.99474   8
  -6 -18   0 6.15064 2.10223   7
   6 -18   0 12.7616 1.79364   8
   6 -18   0 11.1575 2.54510   7
  -8 -18   0 13.5602 2.58304   7
   8 -18   0 14.3647 2.02104   8
   8 -18   0 11.3941 2.44309   7
  -8 -18   0 12.7850 1.96431   8
  10 -18   0 3.46358 1.76421   8
 -10 -18   0 1.20369 1.17333   8
 -10 -18   0 1.83226 1.92060   7
  10 -18   0 2.97172 1.96558   9
  10 -18   0 5.48847 2.01548   7
  12 -18   0 26.6041 3.33064   7
 -12 -18   0 30.4982 2.55681   8
 -12 -18   0 28.4049 3.43960   7
  12 -18   0 31.7035 3.99863   9
 -14 -18   0 0.63846 1.92411   7
  14 -18   0 1.49428 1.86736   7
 -14 -18   0 1.03315 1.13760   8
  14 -18   0 -0.3131 1.71687   9
  16 -18   0 60.3329 5.76648   9
  16 -18   0 74.5092 5.40018   7
 -16 -18   0 68.0257 5.28078   7
 -16 -18   0 81.2803 4.36489   8
 -18 -18   0 2.85765 1.27805   8
 -18 -18   0 2.45779 1.99922   7
  18 -18   0 5.07229 2.32843   9
  18 -18   0 5.52616 2.07158   7
  20 -18   0 36.7603 3.90490   7
 -20 -18   0 36.8107 4.04669   7
 -20 -18   0 35.7559 2.81186   8
  20 -18   0 34.1565 4.20946   9
  22 -18   0 60.2155 4.99054   7
 -22 -18   0 57.2023 4.97265   7
 -22 -18   0 56.3698 3.71366   8
  22 -18   0 60.4899 5.43619   9
 -24 -18   0 8.53448 3.02760   7
  24 -18   0 4.52548 3.23549   9
 -24 -18   0 7.24685 1.55227   8
  24 -18   0 3.88278 2.07639   7
 -26 -18   0 33.6994 3.91890   7
   1 -19   0 -3.4587 1.54218   7
  -1 -19   0 -0.7191 1.83845   7
  -3 -19   0 2.12093 1.86587   7
   3 -19   0 3.11604 1.99063   7
  -5 -19   0 2.52810 1.94337   7
   5 -19   0 3.17673 1.99334   7
  -7 -19   0 22.9747 3.08487   7
   7 -19   0 26.2665 3.31342   7
  -9 -19   0 1.76935 1.87572   7
   9 -19   0 5.90588 2.27797   9
   9 -19   0 3.97316 2.13996   7
  11 -19   0 2.13604 1.89373   7
  11 -19   0 1.12882 2.00411   9
 -11 -19   0 3.44057 2.01479   7
 -13 -19   0 -0.9780 1.89273   7
  13 -19   0 0.38525 1.86735   7
  13 -19   0 0.03111 1.82755   9
  15 -19   0 0.25883 1.70345   7
  15 -19   0 3.40031 2.26413   9
 -15 -19   0 1.52469 2.08450   7
 -17 -19   0 -2.7602 1.91493   7
  17 -19   0 0.89383 1.77331   7
  17 -19   0 -4.5092 1.90487   9
  19 -19   0 0.99742 2.08895   9
 -19 -19   0 -0.5268 2.37900   7
  19 -19   0 0.18585 1.91109   7
 -21 -19   0 -2.6534 1.90628   7
  21 -19   0 -1.4965 1.85522   7
   0 -20   0 104.131 6.90660   7
   2 -20   0 0.60002 1.95845   7
  -2 -20   0 -0.6523 1.88546   7
  -4 -20   0 40.5367 4.17703   7
   4 -20   0 43.5339 4.22253   7
   6 -20   0 15.2529 2.73279   7
  -6 -20   0 17.1266 2.93408   7
  -8 -20   0 13.0684 2.78104   7
   8 -20   0 20.4718 3.38332   9
   8 -20   0 17.2928 2.82135   7
 -10 -20   0 3.68229 2.27281   7
  10 -20   0 1.33800 2.05550   9
  10 -20   0 -1.1181 1.83946   7
 -12 -20   0 7.29495 2.48904   7
  12 -20   0 13.0324 2.74557   9
  12 -20   0 12.2875 2.56384   7
  54   0  -1 -1.4632 1.56981  11
  54   0  -1 -0.4752 1.85565   6
  54   0  -1 -1.3274 1.91841  10
  54   0  -1 -3.5677 2.05326   9
  52   0  -1 -1.6094 1.64535   6
  52   0  -1 -2.1738 1.58457  10
  52   0  -1 -0.7681 1.88701   9
  52   0  -1 0.93544 1.60469  11
  50   0  -1 1.58264 1.93910   9
  50   0  -1 1.84629 1.73761  10
  50   0  -1 2.09202 1.55008  11
  50   0  -1 -1.1398 1.50182   6
  48   0  -1 -0.2326 1.42974   6
  48   0  -1 -1.0241 1.16770  11
  48   0  -1 0.24073 1.95638   9
  46   0  -1 -1.0251 1.73334   9
  46   0  -1 -0.1556 1.20710  11
  46   0  -1 0.26591 1.36541  10
 -46   0   1 -0.4245 1.43980   7
  46   0  -1 0.89671 1.44637   6
  44   0  -1 0.96561 1.30781   6
 -44   0   1 -2.9118 1.35721   7
  44   0  -1 0.98509 1.73837   9
  44   0  -1 -0.6268 1.08503  11
  44   0  -1 0.92899 1.36866  10
  42   0  -1 -0.2456 1.10347   6
  42   0  -1 -0.4742 0.97774  11
 -42   0   1 0.22635 1.44742   7
  42   0  -1 -0.3035 1.57608   9
  42   0  -1 -0.6901 1.10927  10
  40   0  -1 -0.4104 1.44214   9
  40   0  -1 -0.2730 1.01549   6
  40   0  -1 -0.5041 0.96004  11
 -40   0   1 0.56524 1.38442   7
  38   0  -1 0.41209 1.01694   6
  38   0  -1 0.13875 1.48615   9
  38   0  -1 0.57824 1.22270  11
  38   0  -1 -0.1373 0.89530  11
 -38   0   1 -1.4643 1.24052   7
  36   0  -1 0.09371 0.89553  11
  36   0  -1 -0.6038 0.93697   6
  36   0  -1 -1.1161 1.15644  11
  36   0  -1 -0.1913 1.41413   9
 -36   0   1 -2.3640 1.02264   7
  34   0  -1 0.49738 0.83928  11
 -34   0   1 -0.3999 0.97544   7
  34   0  -1 0.44313 1.24874   9
  34   0  -1 -1.2780 0.95363  11
  34   0  -1 0.14867 0.93113   6
  32   0  -1 0.95497 1.02098  11
  32   0  -1 -0.0088 0.94932  11
 -32   0   1 0.22902 0.95881   7
  32   0  -1 -0.2056 1.16896   9
  30   0  -1 0.60604 0.74816  11
  30   0  -1 -0.3322 0.81392  11
  30   0  -1 -0.3488 0.72672   6
 -30   0   1 -0.0492 0.89721   7
  30   0  -1 -0.0951 1.14097   9
  28   0  -1 0.04865 0.65413   6
  28   0  -1 -0.5910 0.58452  11
  28   0  -1 -0.2958 1.02385   9
 -28   0   1 0.48474 0.57902  11
 -28   0   1 -0.0403 0.76775   7
 -26   0   1 0.34525 0.71063   7
 -26   0   1 0.08646 0.55594  11
  26   0  -1 0.37261 0.76416  11
  26   0  -1 -2.0638 0.75262   9
  26   0  -1 1.17004 0.64519   6
  26   0  -1 0.17644 0.55926  11
 -24   0   1 -0.9180 0.53638   7
 -24   0   1 -0.1554 0.51034  11
  24   0  -1 -0.3637 0.49665  11
  24   0  -1 0.00515 0.63157  11
  24   0  -1 -0.9730 0.69666   9
  24   0  -1 -0.5982 0.48138   6
 -22   0   1 -0.4171 7.26527   1
  22   0  -1 -3.0496 7.35720   2
 -22   0   1 -1.1777 3.52290   4
  22   0  -1 -0.1372 0.43467  11
  22   0  -1 -0.1803 0.65701   9
  22   0  -1 1.78963 3.70629   2
  22   0  -1 -8.5824 3.57883   4
  22   0  -1 -0.7762 0.55733  11
 -22   0   1 -8.0277 4.48705   3
  22   0  -1 -2.1469 6.53065   4
  22   0  -1 -2.0647 3.65921   3
 -22   0   1 0.60103 0.51680  11
  22   0  -1 0.77040 0.53115   6
  22   0  -1 -0.7217 5.73744   1
  20   0  -1 0.60368 0.55712  11
 -20   0   1 0.52030 0.55907  11
  20   0  -1 2.65401 5.81975   1
  20   0  -1 -3.2390 5.67480   2
  20   0  -1 0.03298 0.47493  11
  20   0  -1 -0.3847 3.66932   3
 -20   0   1 0.50466 3.52556   4
  20   0  -1 -0.1796 0.49097   6
  20   0  -1 0.22511 0.46675   6
  20   0  -1 -3.5798 3.08019   2
  20   0  -1 -0.3565 0.62827   9
 -20   0   1 4.79425 4.22441   3
  20   0  -1 0.55372 5.12604   4
 -20   0   1 0.24680 6.68037   1
  20   0  -1 3.14354 3.39420   4
 -20   0   1 0.18724 0.48686   7
  18   0  -1 -0.2520 0.43454   6
 -18   0   1 -4.5465 5.66114   1
  18   0  -1 1.54356 2.81424   2
 -18   0   1 -0.1787 0.39549   7
  18   0  -1 1.40667 5.82374   2
  18   0  -1 0.51657 0.56642  11
 -18   0   1 -0.3194 0.42308  11
  18   0  -1 -3.7164 4.67096   4
  18   0  -1 0.16066 0.41511   6
  18   0  -1 -0.5726 0.65016   9
 -18   0   1 0.33012 3.36525   3
  18   0  -1 -0.9993 5.17542   1
 -18   0   1 2.39935 3.35481   4
  18   0  -1 1.55448 3.11636   4
  18   0  -1 -0.5265 2.92916   3
  16   0  -1 0.21283 0.38057   6
  16   0  -1 -0.1171 0.29597  11
  16   0  -1 5.25689 4.91704   2
  16   0  -1 0.51165 0.59028   9
 -16   0   1 0.61317 0.39382   7
  16   0  -1 -0.0140 0.44658  11
 -16   0   1 -1.7541 2.71226   4
  16   0  -1 0.93589 2.51082   4
  16   0  -1 6.09340 4.49995   4
  16   0  -1 0.46121 0.41325   6
 -16   0   1 -0.1426 4.42267   1
  16   0  -1 -0.4663 3.97219   1
 -16   0   1 0.25521 2.89620   3
  16   0  -1 1.97831 2.69554   2
  16   0  -1 -3.3904 2.52375   3
 -14   0   1 1.71435 4.35097   1
  14   0  -1 0.09740 0.27732   7
  14   0  -1 -1.6194 4.01006   2
  14   0  -1 2.44377 3.95170   1
  14   0  -1 -0.3612 0.35994  11
 -14   0   1 -0.0453 0.28245   7
  14   0  -1 0.36031 0.30084  11
 -14   0   1 -0.4658 2.34659   3
  14   0  -1 0.35855 0.36019   6
  14   0  -1 2.29300 3.31912   4
 -14   0   1 0.78027 2.42585   4
  14   0  -1 -1.2487 2.01449   3
  14   0  -1 -0.3024 2.36137   4
  14   0  -1 -0.0690 0.52148   9
 -14   0   1 0.08066 0.30948   6
 -14   0   1 -0.0168 0.35373  11
  14   0  -1 -0.1211 0.31954   6
  14   0  -1 -2.2928 2.06431   2
 -12   0   1 -0.1420 0.40017   9
  12   0  -1 -1.3602 3.16983   1
  12   0  -1 -0.4619 1.71591   3
  12   0  -1 0.05932 0.31226   6
  12   0  -1 -0.8331 0.35746   9
 -12   0   1 0.50778 2.08039   4
  12   0  -1 -7.9190 3.07176   2
 -12   0   1 0.11283 0.26408   6
 -12   0   1 1.61170 4.37574   1
 -12   0   1 0.66387 0.37426  11
  12   0  -1 -0.2875 2.05950   4
  12   0  -1 0.30347 0.26894  11
  12   0  -1 0.22853 0.24132   7
 -12   0   1 1.50412 2.06651   3
 -12   0   1 -0.3751 0.20679   8
  12   0  -1 -1.0037 1.82468   2
  12   0  -1 0.57216 0.33909   8
 -12   0   1 -0.3287 0.25309   7
 -12   0   1 0.18074 0.32919  11
  12   0  -1 0.40384 0.33047   6
  12   0  -1 0.37081 0.37064  11
 -10   0   1 -0.4322 1.53528   3
 -10   0   1 0.58327 0.45756   9
  10   0  -1 0.69871 0.26534   8
 -10   0   1 1.10546 2.10419   4
 -10   0   1 -0.1468 0.22232  11
  10   0  -1 1.24753 2.60880   2
 -10   0   1 -0.1229 2.40966   2
  10   0  -1 -0.1112 0.37262   9
  10   0  -1 3.40574 2.48685   4
  10   0  -1 1.17631 1.99851   4
  10   0  -1 0.19839 0.26622   6
  10   0  -1 0.60695 0.23470   7
 -10   0   1 0.40919 0.27764   6
  10   0  -1 -0.2035 1.43342   3
  10   0  -1 -0.1037 0.24275  11
 -10   0   1 0.09824 0.21544   7
  10   0  -1 0.25576 0.37628  11
  10   0  -1 -0.0377 0.26521   6
  10   0  -1 3.80552 2.70672   1
 -10   0   1 -0.1405 0.22561   8
   8   0  -1 -0.0724 0.21538  11
   8   0  -1 0.44891 0.19383   7
   8   0  -1 0.61125 0.27297   8
  -8   0   1 3.80119 1.95471   4
   8   0  -1 -0.9016 2.10003   2
   8   0  -1 -0.9013 1.12935   3
   8   0  -1 2.24371 1.98269   4
   8   0  -1 3.22626 1.71605   4
   8   0  -1 0.79548 2.15504   1
  -8   0   1 0.42958 0.20202   8
  -8   0   1 0.88277 1.80900   2
  -8   0   1 0.50997 0.23023  11
  -8   0   1 0.01651 1.12137   3
   8   0  -1 1.26620 0.32784   6
  -8   0   1 0.54983 0.25829   6
   8   0  -1 0.18513 0.25819   6
   8   0  -1 0.73781 0.34919  11
  -8   0   1 -0.0244 0.17485   7
  -6   0   1 0.11099 0.10078  11
   6   0  -1 0.29549 0.28395   9
   6   0  -1 0.36222 0.82724   3
  -6   0   1 -0.0468 0.29035   9
  -6   0   1 -0.1267 0.77225   3
   6   0  -1 0.13397 0.17315   8
   6   0  -1 -0.1572 0.11306   7
   6   0  -1 -0.9097 1.76256   2
   6   0  -1 -1.7428 1.40174   4
  -6   0   1 0.51865 1.47421   2
   6   0  -1 -0.0467 0.16264  11
   6   0  -1 -0.0687 0.19472   6
  -6   0   1 -0.0555 0.13094   7
  -6   0   1 0.01663 0.13555   8
  -6   0   1 -0.0225 1.36257   4
   6   0  -1 0.35735 0.23475  11
   6   0  -1 1.36622 1.74357   1
   4   0  -1 0.23039 0.09129   7
   4   0  -1 0.53524 0.59142   3
   4   0  -1 1.20030 1.42684   1
  -4   0   1 0.22880 0.19902   9
  -4   0   1 -1.0082 1.03109   4
   4   0  -1 0.68880 1.34537   2
   4   0  -1 0.56373 0.21844   9
   4   0  -1 -0.1885 1.22790   4
  -4   0   1 0.10224 1.13236   2
  -4   0   1 -0.5765 0.47754   3
   4   0  -1 0.10052 0.14292   6
   4   0  -1 0.24222 0.11118   8
   4   0  -1 0.48833 0.19862  11
  -4   0   1 0.03139 0.07417   8
   4   0   1 -0.0303 0.13662   9
   4   0   1 1.03268 0.91518   1
  -4   0  -1 0.19757 0.11631  10
  -4   0  -1 1.53794 0.79122   4
  -4   0  -1 0.35497 0.14408   7
  -4   0  -1 0.25333 0.15505   9
   4   0   1 1.02781 0.75607   4
   4   0   1 0.27965 0.12562   6
   4   0   1 0.12274 0.13196   7
  -4   0  -1 0.20125 0.12816   6
  -4   0  -1 0.15937 0.52157   2
   4   0   1 0.06003 0.61697   2
   4   0   1 0.41974 0.11025  11
  -4   0  -1 0.01815 0.99730   3
  -4   0  -1 0.44622 0.11247  11
   4   0   1 0.91255 1.13764   3
  -6   0  -1 0.23321 0.16840   6
  -6   0  -1 -0.0130 0.91028   4
   6   0   1 0.21557 0.14310  11
   6   0   1 1.45329 1.01964   4
  -6   0  -1 -0.0624 0.23415   9
   6   0   1 0.45249 0.19775   7
  -6   0  -1 -0.0343 0.13022  11
   6   0   1 -0.1155 1.01421   1
   6   0   1 0.69645 0.88301   2
   6   0   1 -0.0396 1.31682   3
   6   0   1 -0.0013 0.15534  10
  -6   0  -1 0.61407 0.23999   7
   6   0   1 0.14130 0.18476   6
   6   0   1 0.10794 0.23236   9
  -6   0  -1 -0.5859 1.36296   3
  -6   0  -1 0.89436 0.92971   2
   8   0   1 1.98055 1.24711   2
   8   0   1 0.14420 0.17310  11
   8   0   1 0.46248 0.24241   6
   8   0   1 -0.1596 1.49409   3
  -8   0  -1 0.32664 0.30083   7
   8   0   1 0.38638 0.24585  11
   8   0   1 -0.0247 0.27192   9
  -8   0  -1 -0.0931 0.18604   6
   8   0   1 0.66251 1.30921   4
  -8   0  -1 0.41597 1.22945   2
   8   0   1 -0.3252 1.15780   4
  -8   0  -1 0.09167 0.18879  11
  -8   0  -1 -0.1965 0.30157   9
   8   0   1 -0.2265 1.46308   1
  -8   0  -1 1.12829 1.19599   4
  10   0   1 -1.3763 1.67612   3
  10   0   1 0.58463 0.30263  11
 -10   0  -1 0.67411 1.57475   4
  10   0   1 0.48232 1.37657   2
 -10   0  -1 -0.1306 0.28820   7
 -10   0  -1 -2.1314 2.83640   1
 -10   0  -1 0.14748 0.22704   6
 -10   0  -1 0.07371 2.17096   3
  10   0   1 -0.4992 0.27388   9
  10   0   1 -2.5642 2.07221   1
 -10   0  -1 0.19868 0.20757  11
  10   0   1 0.23773 0.22822  11
  10   0   1 0.03119 0.24007   6
  10   0   1 0.75976 1.59526   4
  10   0   1 -1.2445 1.32922   4
  10   0   1 0.11289 0.25033   7
 -10   0  -1 0.10463 0.36122   9
 -10   0  -1 -0.6052 1.25864   2
  12   0   1 -0.2257 1.63285   2
  12   0   1 0.35894 0.43569   9
 -12   0  -1 1.52202 2.89921   1
  12   0   1 0.12896 0.25798   7
  12   0   1 0.44212 1.92966   4
  12   0   1 0.11341 0.27822   6
 -12   0  -1 -1.5400 1.88047   4
 -12   0  -1 1.72634 2.00295   2
  12   0   1 -0.1656 2.14924   4
  12   0   1 1.86971 2.50536   1
  12   0   1 0.47041 2.25062   3
 -12   0  -1 0.05407 0.44533   9
 -12   0  -1 1.38892 2.76744   3
 -12   0  -1 -0.0431 0.32332   7
  12   0   1 -0.2698 0.27986  11
  12   0   1 0.60992 0.27915  11
  14   0   1 0.75120 2.27232   4
  14   0   1 0.09352 0.26145  11
  14   0   1 1.21637 3.25447   1
  14   0   1 -2.1561 2.56981   3
  14   0   1 0.40711 1.82685   2
  14   0   1 -0.2706 0.36064  11
 -14   0  -1 0.42243 0.40826   7
  14   0   1 0.11657 0.45057   9
 -14   0  -1 0.68497 2.16079   2
  14   0   1 0.20567 0.31611   6
  14   0   1 1.44515 2.74735   4
 -14   0  -1 -1.9199 2.91123   3
 -14   0  -1 -3.3720 2.41410   4
 -14   0  -1 -0.6652 4.01252   1
  16   0   1 -4.1650 2.90638   4
  16   0   1 -0.2806 0.44242  11
  16   0   1 0.24590 0.29317  11
 -16   0  -1 1.42140 3.82988   3
  16   0   1 0.93706 2.57818   4
 -16   0  -1 -4.7477 2.69189   4
  16   0   1 0.49337 0.53284   9
 -16   0  -1 -2.2135 4.46400   1
  16   0   1 1.08304 3.17896   3
  16   0   1 -0.7450 3.59659   1
 -16   0  -1 -0.5344 2.87702   2
  16   0   1 0.00878 0.36246   6
  16   0   1 -0.2259 2.13256   2
  16   0   1 0.45023 0.36593   6
 -16   0  -1 0.36851 0.43241   7
 -18   0  -1 3.08396 4.44647   3
  18   0   1 4.46835 3.96091   4
  18   0   1 -0.2242 0.32995  11
  18   0   1 0.25746 0.40790   6
  18   0   1 2.11706 5.29367   2
  18   0   1 0.33588 0.44345   6
  18   0   1 -5.0705 2.74658   3
  18   0   1 1.50163 4.20767   1
  18   0   1 0.96230 2.40280   2
 -18   0  -1 3.13724 5.32618   1
  18   0   1 0.08122 0.52946   9
 -18   0  -1 -0.4433 3.82986   4
 -18   0  -1 0.16235 0.47917   7
  18   0   1 0.26902 2.73468   4
 -18   0  -1 -4.8279 2.90904   2
  18   0   1 -1.0274 0.38840  11
  20   0   1 0.38825 3.66229   3
  20   0   1 -0.3141 0.55160   9
  20   0   1 0.11605 0.39286  11
  20   0   1 -0.7703 0.48988  11
 -20   0  -1 2.10095 3.36929   2
  20   0   1 0.83578 0.57405   6
  20   0   1 1.93883 3.08933   2
 -20   0  -1 0.88284 4.93640   4
 -20   0  -1 0.23243 0.61714   7
 -20   0  -1 -4.9944 5.95820   1
  20   0   1 -2.4083 4.17986   4
  20   0   1 -2.9067 3.13247   4
  20   0   1 2.88775 6.22225   2
  20   0   1 0.10134 0.47318   6
 -20   0  -1 1.27009 5.32665   3
  20   0   1 6.17994 5.02459   1
  22   0   1 3.37496 3.43484   2
  22   0   1 0.66669 0.67802  11
  22   0   1 0.54082 0.55079   6
  22   0   1 0.10151 0.72053   9
  22   0   1 7.73882 4.26652   4
  22   0   1 -7.2512 5.06747   1
 -22   0  -1 3.19971 6.02209   1
  22   0   1 7.45317 6.05904   2
 -22   0  -1 0.04413 4.52216   4
  22   0   1 0.31320 0.46333  11
 -22   0  -1 -0.7838 0.54886   7
 -22   0  -1 2.23286 6.08829   3
  22   0   1 1.66077 4.26020   3
  22   0   1 1.32926 5.35473   4
  24   0   1 0.31393 0.57454   6
  24   0   1 -0.2280 0.73853   9
 -24   0  -1 0.96617 0.74493   7
  24   0   1 0.89230 0.78394  11
  24   0   1 0.13025 0.53054  11
 -26   0  -1 -1.0310 0.65748   7
  26   0   1 -0.8508 0.81903   9
  26   0   1 -0.0668 0.88022  11
  26   0   1 1.14739 0.73972   6
  26   0   1 0.11073 0.58209  11
  28   0   1 -0.8707 0.79348  11
 -28   0  -1 0.25227 0.84652   7
  28   0   1 -0.0359 0.58829  11
  28   0   1 0.81064 1.08507   9
  28   0   1 0.80080 0.80161   6
  30   0   1 0.14143 1.12425   9
 -30   0  -1 -0.7751 0.92708   7
  30   0   1 0.14079 0.69720  11
  30   0   1 -0.1782 0.81652   6
  30   0   1 0.02836 0.79760  10
  30   0   1 -0.3261 0.80040  11
  32   0   1 1.17319 1.32554   9
  32   0   1 0.78104 0.95366  10
  32   0   1 -0.2697 0.92312   6
 -32   0  -1 0.14941 1.08204   7
  32   0   1 0.09011 1.03142  11
  34   0   1 -0.3085 0.86569  11
  34   0   1 0.35696 1.50150   9
  34   0   1 -0.5007 0.78162  11
  34   0   1 1.00919 1.08860  10
  34   0   1 -0.2417 0.98369   6
 -34   0  -1 0.31062 1.17615   7
  36   0   1 -0.3185 1.11391  11
  36   0   1 0.10698 1.05612   6
  36   0   1 -0.3734 1.19997   9
  36   0   1 0.56627 1.08446  10
  36   0   1 0.34709 0.96365  11
  38   0   1 1.39230 1.22156   6
  38   0   1 -0.0177 0.92648  11
  38   0   1 0.03912 1.14688  10
  38   0   1 0.56509 1.10827  11
 -38   0  -1 -0.5130 1.27891   7
  38   0   1 0.39857 1.39934   9
  40   0   1 -0.7719 1.03176  11
  40   0   1 0.78659 1.30018   6
  40   0   1 -0.2460 1.45602   9
 -40   0  -1 1.02460 1.49280   7
  40   0   1 0.07481 1.22491  10
 -42   0  -1 -1.8038 1.36539   7
  42   0   1 0.84887 1.25481   6
  42   0   1 -0.4192 1.36622   9
  42   0   1 -0.6302 1.07158  11
  42   0   1 0.21032 1.26921  10
  44   0   1 1.84836 1.75301   9
  44   0   1 -0.9903 1.27145  10
 -44   0  -1 -0.8605 1.57272   7
  44   0   1 1.23331 1.49557   6
  44   0   1 -1.8662 0.99007  11
  46   0   1 -1.0541 1.17427  11
  46   0   1 0.98224 1.58130   6
  46   0   1 -0.2171 1.68462   9
  46   0   1 -1.5955 1.32083  10
  48   0   1 -0.8829 1.47582   6
  48   0   1 -1.6104 1.63272  10
  48   0   1 -0.8242 1.26010  11
  48   0   1 -0.0223 1.70747   9
  50   0   1 -0.7957 1.86415   9
  50   0   1 0.26644 1.47304  11
  50   0   1 1.26275 1.77690   6
  50   0   1 2.16318 1.91179  10
  52   0   1 -1.2194 1.85882   6
  52   0   1 -1.1362 1.54272  11
  52   0   1 2.16829 2.04933  10
  52   0   1 -0.0583 1.84938   9
  54   0   1 -1.5730 1.66670  11
  54   0   1 -1.7254 1.95450   6
  54   0   1 1.53753 2.17769  10
  54   0   1 -3.3636 1.80902   9
  55  -1  -1 25.9278 4.10958   9
  55  -1  -1 19.6459 3.61686   6
  55  -1  -1 25.1564 3.12516  11
  55  -1  -1 19.6543 3.26080  10
  55   1  -1 21.8307 3.63402  10
  55   1  -1 21.3761 3.85418   9
  55   1  -1 24.5101 5.28154   6
  53  -1  -1 52.7240 4.73557   6
  53  -1  -1 45.8644 4.98776   9
  53  -1  -1 49.7592 4.18100  11
  53  -1  -1 45.8609 4.67314  10
  53   1  -1 45.3260 4.93470   9
  53   1  -1 47.5048 4.60409   6
  53   1  -1 41.4755 4.63743  10
  53   1  -1 55.7146 4.32421  11
  51  -1  -1 2.94845 1.88239   6
  51  -1  -1 3.29288 2.27711   9
 -51  -1   1 5.29449 3.62320   7
  51  -1  -1 3.93865 1.94943  10
  51  -1  -1 7.70249 1.85320  11
  51   1  -1 3.25425 1.74967  11
  51   1  -1 5.42146 2.03128   6
  51   1  -1 4.53714 2.37509   9
  51   1  -1 2.52005 1.87947  10
  49  -1  -1 16.4341 2.22150  11
  49  -1  -1 17.7192 3.33278   9
  49  -1  -1 15.6419 4.03033  10
  49  -1  -1 16.1114 2.57091   6
 -49  -1   1 14.8662 2.56760   7
  49   1  -1 17.1664 2.73727  10
  49   1  -1 15.2795 3.18986   9
  49   1  -1 18.2468 2.33219  11
  49   1  -1 14.8279 2.54517   6
  47  -1  -1 1.69655 1.34328  11
 -47  -1   1 2.02521 1.66154   7
  47  -1  -1 2.10742 1.62031   6
  47  -1  -1 2.43455 1.55658  10
  47   1  -1 1.64313 1.39449  11
  47   1  -1 4.01090 1.67711   6
  47   1  -1 1.77388 1.98154   9
  45  -1  -1 2.62649 1.96921   9
  45  -1  -1 -0.0306 2.25338   6
  45  -1  -1 2.59835 1.46624  10
  45  -1  -1 2.36991 1.30548  11
 -45  -1   1 -0.4765 1.53701   7
  45   1  -1 2.06040 1.53646  10
  45   1  -1 0.13120 1.72428   9
  45   1  -1 2.07769 1.66609  11
  45   1  -1 1.10905 1.41578   6
 -43  -1   1 0.37755 1.48810   7
  43  -1  -1 0.83478 1.66459   9
  43  -1  -1 0.23750 1.12704  10
  43  -1  -1 0.27106 1.28131   6
  43  -1  -1 0.59056 1.09111  11
  43   1  -1 0.96286 1.84573   9
  43   1  -1 1.34565 1.41364  10
  43   1  -1 1.48703 1.31922   6
  43   1  -1 -0.2357 1.08855  11
  41  -1  -1 83.1187 4.79200  11
 -41  -1   1 85.6536 5.14578   7
  41  -1  -1 77.5844 4.92913   6
  41  -1  -1 72.9380 5.87140   9
  41   1  -1 79.1722 5.98265   9
  41   1  -1 87.2578 5.10081   6
 -41   1   1 88.4367 5.35240   7
  41   1  -1 73.7258 5.05907  10
  41   1  -1 74.1263 4.74063  11
 -39  -1   1 24.1349 2.63773   7
  39  -1  -1 20.2543 3.09468   9
  39  -1  -1 25.5406 2.35018  11
  39  -1  -1 26.4343 2.48813   6
  39  -1  -1 20.3331 3.22697  11
 -39   1   1 22.2649 2.91968   7
  39   1  -1 22.9384 2.38033  11
  39   1  -1 21.2003 3.21906   9
  39   1  -1 27.8867 2.65485   6
  37  -1  -1 452.557 23.7668   9
  37  -1  -1 491.663 22.6376  11
  37  -1  -1 478.537 22.7419   6
  37   1  -1 503.253 22.8166   6
  37   1  -1 472.928 22.6908  11
  37   1  -1 515.938 24.0364   9
 -37   1   1 507.529 22.9773   7
  35  -1  -1 78.6491 5.54463   9
  35  -1  -1 72.4957 5.19995  11
 -35  -1   1 77.2694 4.57996   7
  35  -1  -1 74.9601 4.40454   6
  35  -1  -1 75.8212 4.35790  11
  35   1  -1 66.3227 4.31620  11
 -35   1   1 81.3644 4.64364   7
  35   1  -1 78.6731 4.50584   6
  35   1  -1 75.5657 5.37849   9
  33  -1  -1 229.408 12.9612   9
  33  -1  -1 254.143 11.9510   6
  33  -1  -1 252.104 12.8507  11
 -33  -1   1 264.280 12.0909   7
  33  -1  -1 245.478 11.8779  11
 -33   1   1 261.554 12.1724   7
  33   1  -1 244.026 11.9775   6
  33   1  -1 235.071 12.2396  11
  31  -1  -1 39.4541 2.64587  11
 -31  -1   1 35.4245 2.69691   7
  31  -1  -1 44.0217 3.71569   9
  31  -1  -1 44.2823 2.77539   6
  31  -1  -1 39.9173 3.26655  11
  31   1  -1 39.9415 2.82424   6
  31   1  -1 39.8148 3.62953   9
  31   1  -1 37.3203 3.79158  11
 -31   1   1 39.1135 2.82820   7
  31   1  -1 37.8771 2.71437  11
  29  -1  -1 362.176 16.3403   6
  29  -1  -1 367.188 16.3415  11
 -29  -1   1 347.523 16.3649  11
  29  -1  -1 329.726 17.0326  11
 -29  -1   1 362.890 16.3935   7
  29  -1  -1 366.421 17.4939   9
  29   1  -1 314.714 17.0860  11
  29   1  -1 371.308 17.4207   9
  29   1  -1 347.999 16.3725  11
 -29   1   1 356.173 16.4754   7
  29   1  -1 339.632 16.3772   6
  27  -1  -1 3.35692 1.27160   9
  27  -1  -1 2.45731 0.73196  11
  27  -1  -1 4.98310 1.21557  11
 -27  -1   1 2.20882 0.88453   7
  27  -1  -1 3.94966 0.85163   6
 -27  -1   1 3.24013 0.86940  11
  27   1  -1 1.45453 1.10728   9
  27   1  -1 2.75020 0.80390   6
 -27   1   1 1.73299 0.86361   7
  27   1  -1 2.95352 0.81129  11
  27   1  -1 3.72843 1.21276  11
 -25  -1   1 255.294 11.9965   7
  25  -1  -1 258.679 12.9838   9
  25  -1  -1 262.738 12.6718  11
  25  -1  -1 254.802 11.9893  11
 -25  -1   1 270.860 12.2468  11
  25  -1  -1 249.525 11.9639   6
  25   1  -1 245.312 12.6942  11
  25   1  -1 265.048 12.0907  11
 -25   1   1 268.624 11.9776  11
  25   1  -1 242.238 12.0236   6
  25   1  -1 241.456 12.7464   9
 -25   1   1 259.684 12.0908   7
 -23  -1   1 5.83374 0.96453  11
  23  -1  -1 5.39681 0.79493  11
 -23  -1   1 4.64333 0.82969   7
  23  -1  -1 4.88209 0.87673   6
  23  -1  -1 4.57198 0.75809   6
  23  -1  -1 6.00670 1.16661  11
  23  -1  -1 6.06074 1.41199   9
  23   1  -1 4.90557 0.85468  11
  23   1  -1 5.08804 1.18826  11
 -23   1   1 4.62139 0.99417   7
  23   1  -1 4.75464 0.80337   6
  23   1  -1 4.10775 1.08423   9
 -21  -1   1 283.437 18.8599   4
  21  -1  -1 272.992 23.5487   2
  21  -1  -1 258.300 12.7817  11
  21  -1  -1 287.331 12.9889   6
  21  -1  -1 271.216 12.7739   6
  21  -1  -1 294.536 18.4227   3
  21  -1  -1 266.929 20.7073   4
  21  -1  -1 282.367 13.6671   9
 -21  -1   1 270.045 12.9706   7
 -21  -1   1 252.175 18.8943   3
  21  -1  -1 261.589 17.6522   4
  21  -1  -1 289.720 21.5541   1
 -21  -1   1 299.009 13.1364  11
 -21  -1   1 326.908 25.6249   1
  21  -1  -1 266.741 13.2690  11
  21   1  -1 274.001 12.8644   6
 -21   1   1 284.902 12.8850   7
  21   1  -1 297.029 25.6003   2
  21   1  -1 258.709 21.6148   4
  21   1  -1 271.738 12.8696  11
 -21   1   1 266.407 19.6251   3
  21   1  -1 301.460 22.9060   1
 -21   1   1 304.358 18.3694   4
  21   1  -1 267.701 13.5627   9
  21   1  -1 277.018 13.4428  11
  21   1  -1 279.193 19.4443   3
  21   1  -1 278.057 19.5406   2
  19  -1  -1 24.2015 1.61925  11
  19  -1  -1 18.1257 6.31545   4
  19  -1  -1 17.0170 6.43102   1
  19  -1  -1 22.0618 1.52986   6
 -19  -1   1 40.6470 9.95122   1
 -19  -1   1 29.0931 1.94521  11
  19  -1  -1 25.4519 1.97425  11
  19  -1  -1 29.3681 5.50332   2
  19  -1  -1 16.2883 4.38983   4
  19  -1  -1 13.8377 6.53304   2
 -19  -1   1 16.7260 4.71080   4
  19  -1  -1 25.9571 5.25828   3
  19  -1  -1 26.6249 1.74004   6
 -19  -1   1 22.6938 1.57542   7
  19  -1  -1 22.2877 2.29233   9
 -19  -1   1 23.9537 5.56167   3
 -19   1   1 24.1777 1.61774   7
 -19   1   1 29.0295 6.46585   3
  19   1  -1 21.7671 5.55538   3
  19   1  -1 23.4216 2.11204   9
 -19   1   1 34.0094 5.55368   4
  19   1  -1 22.6155 7.63660   1
  19   1  -1 20.7883 5.40041   4
  19   1  -1 23.6125 1.67270  11
  19   1  -1 24.4855 1.65255   6
  19   1  -1 27.1418 5.61808   2
  19   1  -1 25.9326 7.34676   4
  19   1  -1 21.6362 8.12338   2
  17  -1  -1 229.276 18.7299   2
 -17  -1   1 246.793 10.6009  11
 -17  -1   1 219.213 15.1217   4
  17  -1  -1 201.363 10.7830  11
  17  -1  -1 221.975 10.9498   9
 -17  -1   1 212.482 14.8519   3
  17  -1  -1 208.568 10.1861   6
 -17  -1   1 227.351 10.2909   8
  17  -1  -1 232.487 10.6369  11
  17  -1  -1 221.711 14.6281   2
  17  -1  -1 246.790 17.4080   4
  17  -1  -1 227.257 14.5110   3
  17  -1  -1 205.521 16.8379   1
  17  -1  -1 235.956 10.6166   6
 -17  -1   1 247.179 19.9925   1
 -17  -1   1 212.022 10.1755   7
  17  -1  -1 235.506 14.7937   4
  17   1  -1 206.958 10.2789  11
  17   1  -1 212.651 15.5348   4
  17   1  -1 196.622 16.9896   4
  17   1  -1 225.522 10.7712  11
  17   1  -1 220.295 18.7583   1
 -17   1   1 218.067 10.2492   7
  17   1  -1 210.667 31.4418   2
 -17   1   1 231.239 15.0918   4
  17   1  -1 208.941 15.3002   2
  17   1  -1 218.176 10.8910   9
  17   1  -1 206.277 15.1321   3
 -17   1   1 245.282 15.9477   3
  15  -1  -1 439.700 23.8557   3
  15  -1  -1 405.515 25.5800   4
  15  -1  -1 434.754 20.3097   6
 -15  -1   1 493.800 20.5934  11
  15  -1  -1 440.660 27.8765   2
 -15  -1   1 420.955 20.1630   7
 -15  -1   1 472.845 25.4671   4
 -15  -1   1 464.696 24.4864   3
  15  -1  -1 467.056 24.5372   2
  15  -1  -1 459.242 20.5617  11
  15  -1  -1 469.756 27.4590   1
 -15  -1   1 439.886 20.1546   8
  15  -1  -1 484.501 20.1548   7
  15  -1  -1 443.608 24.4341   4
 -15  -1   1 458.857 29.1267   1
  15  -1  -1 423.070 20.2447  11
  15  -1  -1 444.415 20.2285   6
  15  -1  -1 446.587 20.8561   9
  15   1  -1 421.116 29.3568   2
  15   1  -1 494.626 26.0304   4
  15   1  -1 422.445 20.2891   6
  15   1  -1 522.034 29.3949   1
  15   1  -1 446.430 27.1000   4
 -15   1   1 460.404 24.2705   4
  15   1  -1 439.282 20.8156   9
  15   1  -1 431.446 25.1166   2
  15   1  -1 436.927 24.8518   3
 -15   1   1 449.929 20.2386   7
  15   1  -1 418.372 20.3019  11
  15   1  -1 494.392 20.4313   6
 -15   1   1 428.784 24.9436   3
  15   1  -1 425.670 20.6408  11
 -13  -1   1 260.513 12.2344   8
 -13  -1   1 280.177 20.1471   1
  13  -1  -1 262.060 12.3361  11
  13  -1  -1 257.307 18.4344   2
 -13  -1   1 254.353 12.2444   7
  13  -1  -1 290.595 15.7961   3
  13  -1  -1 270.241 17.4334   4
 -13  -1   1 265.185 12.3231   6
 -13  -1   1 263.098 16.5054   4
  13  -1  -1 259.380 12.5414  11
  13  -1  -1 284.479 12.2303   7
  13  -1  -1 260.545 12.2937   6
  13  -1  -1 286.635 12.4049   6
  13  -1  -1 262.663 12.8127   9
 -13  -1   1 294.175 16.0875   3
  13  -1  -1 282.535 17.9340   1
 -13  -1   1 280.093 12.6003  11
  13  -1  -1 265.994 15.7550   4
  13  -1  -1 278.919 16.1599   2
  13   1  -1 293.358 12.4705   6
 -13   1   1 256.149 15.5341   4
 -13   1   1 296.507 12.2741   6
  13   1  -1 271.708 20.3332   2
  13   1  -1 260.596 16.0884   3
  13   1  -1 283.330 17.3810   4
  13   1  -1 245.147 12.3591   6
  13   1  -1 296.126 19.3261   1
  13   1  -1 290.841 12.3195   7
  13   1  -1 269.092 16.9565   2
 -13   1   1 284.120 16.5916   3
  13   1  -1 264.218 17.9260   4
 -13   1   1 265.661 12.2904   7
  13   1  -1 257.451 12.6642  11
  13   1  -1 251.160 12.3772  11
  13   1  -1 265.322 12.8216   9
 -11  -1   1 24.9469 3.74715   3
 -11  -1   1 27.9286 1.58108   6
  11  -1  -1 30.0141 1.49085   7
  11  -1  -1 26.7618 1.71655  11
 -11  -1   1 32.0022 2.03493   9
  11  -1  -1 26.3483 1.54988   6
 -11  -1   1 27.6661 4.63211   4
  11  -1  -1 20.9615 4.96411   2
 -11  -1   1 27.2928 1.51997   7
  11  -1  -1 27.7774 1.63054   6
  11  -1  -1 36.3819 4.63318   4
  11  -1  -1 24.7544 3.94320   2
 -11  -1   1 28.4002 1.53334   8
 -11  -1   1 26.8300 5.66661   2
 -11  -1   1 19.2939 5.40628   1
  11  -1  -1 32.7840 1.54055   8
  11  -1  -1 30.8403 5.48222   1
 -11  -1   1 30.9637 1.74504  11
  11  -1  -1 22.8071 4.03878   3
  11  -1  -1 22.1244 4.42852   4
  11  -1  -1 25.7210 1.57209  11
 -11  -1   1 29.3234 1.84117  11
  11   1  -1 19.4700 3.74001   3
  11   1  -1 26.0910 4.72270   4
  11   1  -1 34.1767 5.75561   4
  11   1  -1 36.3978 6.82411   1
 -11   1   1 29.4611 1.53225   6
 -11   1   1 31.0093 1.95584   9
  11   1  -1 30.7213 1.58034   7
 -11   1   1 31.9355 4.17978   4
 -11   1   1 26.4521 4.23818   3
  11   1  -1 27.3524 1.64465   6
  11   1  -1 32.6591 1.59383   8
  11   1  -1 28.6652 1.98310   9
  11   1  -1 28.4285 1.87661  11
  11   1  -1 38.7568 7.41515   2
  11   1  -1 29.5001 4.87708   2
  11   1  -1 26.5002 1.64589  11
 -11   1   1 28.0335 1.54967   7
  -9  -1   1 1109.71 50.8567   7
   9  -1  -1 1079.60 50.9167  11
   9  -1  -1 1108.06 51.2636   9
  -9  -1   1 1250.05 56.7939   2
  -9  -1   1 1163.22 51.1531  11
  -9  -1   1 1123.42 50.9259   6
   9  -1  -1 1263.65 50.8588   8
   9  -1  -1 1132.83 50.8175   7
   9  -1  -1 1108.27 51.0368  11
   9  -1  -1 1191.18 50.9648   6
   9  -1  -1 1177.87 53.9274   4
  -9  -1   1 1070.28 59.2815   4
   9  -1  -1 1080.03 50.8922   6
  -9  -1   1 1111.29 53.5886   3
  -9  -1   1 1113.39 50.8556   8
   9  -1  -1 1126.03 55.0554   1
   9  -1  -1 1105.79 53.0466   3
  -9  -1   1 1151.44 51.0522  11
  -9  -1   1 1096.14 56.9544   1
   9  -1  -1 1167.54 54.7840   4
   9  -1  -1 1162.97 55.7888   2
  -9  -1   1 1232.62 51.3463   9
   9   1  -1 1245.41 50.9174   8
   9   1  -1 1201.83 57.0169   1
  -9   1   1 1272.24 51.3042   9
   9   1  -1 1062.87 51.2286   9
   9   1  -1 1182.04 51.1527   6
   9   1  -1 1049.70 50.9689   6
  -9   1   1 1180.73 53.6748   3
   9   1  -1 1025.85 55.0134   4
  -9   1   1 1121.18 50.8637   7
   9   1  -1 1106.62 55.0502   4
  -9   1   1 1231.99 54.0367   4
   9   1  -1 1251.96 51.0170   7
   9   1  -1 1084.77 50.9748  11
  -9   1   1 1180.24 50.8725   6
   9   1  -1 1112.04 51.1770  11
   9   1  -1 1107.20 53.9838   3
   9   1  -1 1083.68 57.0301   2
  -7  -1   1 16.2468 1.03560  11
   7  -1  -1 13.8771 3.11758   1
  -7  -1   1 15.7516 3.84540   1
  -7  -1   1 14.4726 0.95421   6
  -7  -1   1 15.3320 0.88634   8
  -7  -1   1 14.9871 2.55453   3
   7  -1  -1 16.1749 1.16924   9
   7  -1  -1 17.0857 0.84176   7
  -7  -1   1 12.2482 2.65149   4
  -7  -1   1 14.4862 0.88733   7
  -7  -1   1 9.52776 2.97380   2
   7  -1  -1 15.6548 1.00093  11
   7  -1  -1 14.8692 2.19468   3
   7  -1  -1 15.8876 0.96511   6
   7  -1  -1 13.8035 3.12687   2
  -7  -1   1 16.1618 1.30344   9
   7  -1  -1 14.0334 2.97578   4
  -7  -1   1 14.3833 1.10352  11
   7   1  -1 14.9346 3.16887   4
   7   1  -1 9.97952 3.14155   4
   7   1  -1 16.4973 0.94048   7
   7   1  -1 18.7990 4.07126   1
   7   1  -1 14.6121 3.54373   2
  -7   1   1 18.9787 1.23583   9
   7   1  -1 10.2919 2.43763   3
   7   1  -1 16.3224 1.20756   9
   7   1  -1 16.1621 1.14410  11
   7   1  -1 15.5866 1.00852   6
  -7   1   1 15.4295 2.62509   4
   5  -1  -1 6.09729 0.36422   7
   5  -1  -1 5.31021 0.46993  11
  -5  -1   1 6.46363 0.72927  11
  -5  -1   1 5.74640 2.38740   2
  -5  -1   1 5.77233 0.45323   7
   5  -1  -1 4.50841 1.85034   2
   5  -1  -1 5.35443 0.48711   6
  -5  -1   1 1.86523 1.94836   1
   5  -1  -1 4.21934 2.05827   5
   5  -1  -1 3.71155 1.69567   1
  -5  -1   1 6.65763 1.83655   4
  -5  -1   1 5.55215 0.65555   9
  -5  -1   1 5.09551 1.62543   3
   5  -1  -1 5.58493 0.59250   9
  -5  -1   1 5.97453 0.48362   6
   5  -1  -1 4.63043 1.15415   3
  -5  -1   1 4.82923 0.49488  11
   5  -1  -1 5.16773 1.85122   4
   5   1  -1 3.38493 1.83839   4
   5   1  -1 3.85314 1.71680   3
   5   1  -1 2.83968 2.24064   1
   5   1  -1 5.69846 0.50870  11
  -5   1   1 4.43159 2.02560   2
   5   1  -1 5.79222 0.62187   9
  -5   1   1 2.49968 1.79402   5
   5   1  -1 5.51190 0.59468  11
   5   1  -1 6.98911 0.47427   8
  -5   1   1 2.31590 1.51748   1
   5   1  -1 2.52810 2.01268   2
  -5   1   1 6.68628 0.64603   9
   5   1  -1 5.27488 0.50855   6
   3  -1  -1 2618.93 115.272   5
  -3  -1   1 2329.39 115.602   1
   3  -1  -1 2500.91 114.305   4
   3  -1  -1 2576.17 113.360   3
   3  -1  -1 2535.57 114.309   1
   3  -1  -1 2525.11 114.351   2
   3   1  -1 2653.48 115.766   1
   3   1  -1 2645.78 114.953   3
   3   1  -1 2570.73 115.820   2
   3   1  -1 2454.03 114.914   4
  -1  -1   1 117.788 6.41755  10
   1  -1  -1 147.586 6.03212   7
  -1  -1  -1 3318.37 152.955   4
  -1  -1  -1 3435.05 151.862   2
  -3  -1  -1 688.411 32.7520   4
  -3  -1  -1 720.783 33.0652   3
   3  -1   1 676.461 31.3602  11
   3  -1   1 693.433 32.7035   2
  -3  -1  -1 734.297 31.4134   6
   3  -1   1 715.468 31.3952   9
  -3  -1  -1 741.843 31.4835  10
  -3  -1  -1 703.354 33.4473   1
   3  -1   1 699.385 32.5615   1
  -3  -1  -1 703.926 32.9227   2
  -3  -1  -1 774.925 31.4669   9
   3  -1   1 752.091 33.0660   4
   3   1   1 710.258 33.0261   3
   3   1   1 690.211 31.4445   9
  -3   1  -1 718.102 31.4097   6
  -3   1  -1 680.668 32.4610   2
   3   1   1 604.264 32.7800   2
   3   1   1 723.543 33.2889   1
   3   1   1 753.596 31.3986   7
  -3   1  -1 699.109 32.7462   4
   3   1   1 672.179 32.8119   4
  -3   1  -1 683.031 31.3870   9
  -5  -1  -1 5211.70 227.700   4
  -5  -1  -1 4877.25 227.588   2
   5  -1   1 5007.14 227.055   1
   5  -1   1 5243.34 227.171   4
   5  -1   1 5180.71 227.022   2
  -5  -1  -1 5305.35 227.965   3
  -5  -1  -1 5106.69 228.591   1
  -5   1  -1 4807.37 226.727   4
   5   1   1 5100.07 227.518   4
   5   1   1 4759.55 228.109   1
  -5   1  -1 5016.71 226.765   2
   5   1   1 5105.02 227.869   3
   5   1   1 5522.40 227.787   2
  -7  -1  -1 1546.42 68.5291   4
  -7  -1  -1 1469.13 68.6666   2
   7  -1   1 1480.38 68.0102   1
   7  -1   1 1496.48 67.6587   4
  -7  -1  -1 1435.98 69.7349   1
   7  -1   1 1490.56 67.7021   2
   7  -1   1 1402.83 65.9261   9
   7  -1   1 1593.16 65.8562   7
   7   1   1 1437.85 68.2519   2
   7   1   1 1483.84 69.4069   1
   7   1   1 1461.39 68.5682   3
  -7   1  -1 1609.12 65.9466   9
   7   1   1 1509.03 69.8965   4
   7   1   1 1490.06 65.9374   9
  -7   1  -1 1453.77 67.4116   2
  -7   1  -1 1338.40 67.2281   4
  -9  -1  -1 557.603 27.9196   4
   9  -1   1 509.720 24.5548   6
  -9  -1  -1 612.358 24.9030   9
   9  -1   1 547.927 27.5028   1
  -9  -1  -1 524.026 29.4183   1
   9  -1   1 554.820 26.8335   4
   9  -1   1 543.275 28.5323   3
   9  -1   1 542.782 26.7809   2
   9  -1   1 595.036 24.6670   7
   9  -1   1 543.216 24.8426   9
  -9  -1  -1 544.147 27.9225   2
  -9  -1  -1 530.215 24.6047   7
  -9  -1  -1 595.314 24.6294   6
   9  -1   1 586.192 26.9402   4
  -9  -1  -1 582.382 24.6291  11
  -9  -1  -1 533.144 28.1038   3
   9  -1   1 523.372 24.5481  11
   9  -1   1 511.460 24.5035  11
  -9   1  -1 590.366 24.8658   9
   9   1   1 591.168 29.3273   1
   9   1   1 525.649 24.8021   9
   9   1   1 539.993 24.7491  11
   9   1   1 516.834 24.5993   6
  -9   1  -1 590.108 24.5398  11
   9   1   1 522.231 27.2435   4
  -9   1  -1 559.469 26.9007   2
   9   1   1 541.316 24.5918  11
   9   1   1 543.858 27.6845   2
   9   1   1 540.725 27.6548   4
  -9   1  -1 536.206 24.6926   7
   9   1   1 503.952 24.6238  10
  -9   1  -1 523.808 26.5504   4
   9   1   1 556.548 28.0549   3
  -9   1  -1 578.819 24.5291   6
 -11  -1  -1 88.4577 4.24420   9
 -11  -1  -1 85.1142 3.88837   6
  11  -1   1 84.5913 3.88562   7
  11  -1   1 79.2233 6.35678   4
 -11  -1  -1 89.4156 8.90889   1
  11  -1   1 70.3481 7.43528   3
 -11  -1  -1 77.4567 7.09973   4
  11  -1   1 76.7507 4.10677   9
  11  -1   1 74.3066 6.15878   4
 -11  -1  -1 77.4266 7.17647   2
  11  -1   1 90.6655 7.27505   1
  11  -1   1 73.4771 3.75376  11
  11  -1   1 77.7665 6.27338   2
  11  -1   1 72.8001 3.79291   6
 -11  -1  -1 72.8505 3.84048   7
 -11  -1  -1 83.2071 3.88407  11
  11  -1   1 75.7818 3.87311  11
 -11  -1  -1 68.3512 7.14625   3
  11   1   1 81.3196 3.88714  10
 -11   1  -1 84.6665 3.78476   6
 -11   1  -1 78.7358 6.30539   2
  11   1   1 78.7878 7.06670   4
  11   1   1 97.2010 7.56986   3
  11   1   1 89.9469 3.80115   8
  11   1   1 77.5809 4.04467  11
  11   1   1 81.4287 7.11592   2
  11   1   1 73.3992 7.88036   1
  11   1   1 74.9678 3.85813   6
 -11   1  -1 86.2756 4.16772   9
 -11   1  -1 70.9840 3.90794   7
 -11   1  -1 85.6262 3.81523  11
 -11   1  -1 74.5375 6.18403   4
  11   1   1 76.3648 6.49457   4
  13  -1   1 8.20578 0.86360  11
  13  -1   1 10.4780 2.92352   4
  13  -1   1 10.4248 0.79366   6
  13  -1   1 12.1331 3.03802   2
 -13  -1  -1 -1.8396 3.75815   1
  13  -1   1 5.41296 3.20593   3
  13  -1   1 8.80735 1.08011   9
 -13  -1  -1 9.05117 3.60716   3
  13  -1   1 13.1030 3.21576   4
 -13  -1  -1 5.98981 2.67281   2
 -13  -1  -1 7.57147 0.80022   7
  13  -1   1 8.83677 0.77680   7
 -13  -1  -1 6.15673 3.12461   4
  13  -1   1 9.30686 0.71882  11
  13  -1   1 11.6556 3.66133   1
  13   1   1 9.94316 3.17377   2
  13   1   1 7.47766 2.87962   4
  13   1   1 9.71406 0.84918   6
 -13   1  -1 12.7496 1.15380   9
  13   1   1 6.52320 3.72312   1
  13   1   1 7.98031 1.04416   9
  13   1   1 9.20707 1.00626  11
  13   1   1 13.7823 3.42223   3
 -13   1  -1 8.69868 0.89588   7
 -13   1  -1 6.21512 2.43880   2
  13   1   1 11.5746 3.26261   4
 -13   1  -1 2.36905 3.30299   1
 -13   1  -1 7.05148 2.56096   4
 -15  -1  -1 54.4380 2.99173   7
  15  -1   1 52.6346 7.20598   3
  15  -1   1 60.2329 3.37765   9
 -15  -1  -1 59.4191 7.97483   2
  15  -1   1 59.5379 6.79307   4
 -15  -1  -1 51.3651 7.13024   3
 -15  -1  -1 57.4024 9.67086   1
  15  -1   1 61.4402 2.92202   6
  15  -1   1 65.4415 6.65864   2
  15  -1   1 67.6762 7.75236   1
  15  -1   1 61.0116 3.16929  11
  15  -1   1 59.2743 6.02868   4
 -15  -1  -1 60.2822 7.06981   4
  15  -1   1 58.4486 2.90091  11
  15  -1   1 54.7911 2.93768   6
 -15   1  -1 51.9916 3.03914   7
  15   1   1 53.8166 2.97345   6
  15   1   1 52.9875 7.30116   4
  15   1   1 56.6418 3.33405   9
 -15   1  -1 48.2137 6.43996   4
  15   1   1 56.8620 8.77520   1
  15   1   1 55.3541 3.25423  11
  15   1   1 60.2920 7.11649   2
  15   1   1 55.2610 6.35653   4
 -15   1  -1 63.0911 6.73670   2
  15   1   1 53.4732 2.92999  11
  15   1   1 65.3862 3.02988   6
  15   1   1 63.7228 7.08592   3
 -17  -1  -1 247.202 17.6113   4
  17  -1   1 252.207 15.8056   2
  17  -1   1 230.663 11.2983  11
  17  -1   1 252.497 15.3948   4
  17  -1   1 235.622 16.4904   3
  17  -1   1 242.460 11.2543   6
 -17  -1  -1 236.036 16.7780   2
  17  -1   1 261.205 11.8166   9
 -17  -1  -1 278.345 21.0459   1
 -17  -1  -1 236.948 11.2887   7
  17  -1   1 241.700 16.4326   4
 -17  -1  -1 239.491 17.3274   3
  17  -1   1 227.349 16.7386   1
  17  -1   1 253.324 11.5131  11
 -17   1  -1 231.596 11.3612   7
  17   1   1 241.529 15.8759   4
 -17   1  -1 251.348 16.2169   4
  17   1   1 275.275 18.7886   1
  17   1   1 249.309 12.0485  11
  17   1   1 228.239 11.2174  11
 -17   1  -1 237.463 15.9895   2
  17   1   1 251.916 17.3233   4
  17   1   1 252.212 11.4743   6
  17   1   1 252.352 16.6717   3
  17   1   1 247.051 16.4104   2
  17   1   1 234.331 11.6788   9
 -19  -1  -1 362.859 23.8149   3
  19  -1   1 397.948 23.6607   3
  19  -1   1 407.383 23.7998   4
  19  -1   1 402.360 22.7797   2
 -19  -1  -1 382.947 27.1934   1
  19  -1   1 397.290 22.1522   4
  19  -1   1 361.019 17.3955   6
  19  -1   1 356.414 17.3184  11
 -19  -1  -1 354.383 17.6317   7
  19  -1   1 374.637 17.9732   9
 -19  -1  -1 397.389 24.8069   4
  19  -1   1 370.940 24.1438   1
  19  -1   1 429.050 17.4534   6
 -19  -1  -1 385.964 24.3545   2
  19  -1   1 402.393 27.1145   2
  19  -1   1 394.205 17.7776  11
  19   1   1 399.783 18.2926  11
  19   1   1 378.899 25.2737   1
 -19   1  -1 368.381 23.1984   2
  19   1   1 408.313 28.3576   2
  19   1   1 356.069 17.8899   9
  19   1   1 398.524 23.8392   3
 -19   1  -1 379.447 17.5874   7
  19   1   1 362.009 17.3977  11
  19   1   1 367.732 17.4398   6
  19   1   1 376.841 23.0546   2
  19   1   1 410.753 23.2882   4
  19   1   1 392.470 24.4504   4
 -19   1  -1 402.537 23.8247   4
  21  -1   1 125.447 6.22138  11
 -21  -1  -1 110.765 16.1043   1
  21  -1   1 137.211 6.72665  11
 -21  -1  -1 163.329 14.5107   4
  21  -1   1 128.962 11.3290   4
  21  -1   1 130.150 6.95259   9
  21  -1   1 139.232 15.2453   2
  21  -1   1 111.585 12.8458   1
  21  -1   1 142.730 11.8647   2
 -21  -1  -1 128.062 6.40019   7
  21  -1   1 111.530 11.8107   3
  21  -1   1 131.813 13.0275   4
  21  -1   1 127.696 6.28975   6
  21  -1   1 138.686 6.33107   6
 -21  -1  -1 126.432 13.5573   3
  21   1   1 138.972 13.7433   4
  21   1   1 135.011 6.37895   6
  21   1   1 131.923 6.88692   9
 -21   1  -1 133.930 13.0865   4
  21   1   1 139.463 12.4481   3
  21   1   1 103.497 14.8626   2
  21   1   1 125.236 6.77658  11
  21   1   1 131.739 11.8821   4
  21   1   1 150.870 15.1221   1
  21   1   1 129.490 11.9276   2
 -21   1  -1 119.918 6.44278   7
  21   1   1 120.543 6.26839  11
  23  -1   1 39.8807 2.49241   6
  23  -1   1 40.8909 2.84977  11
  23  -1   1 40.4212 3.10098   9
  23  -1   1 49.3067 2.57456   6
  23  -1   1 41.3084 2.43329  11
 -23  -1  -1 40.7167 2.62068   7
  23   1   1 42.2088 2.56825   6
  23   1   1 39.9517 3.05196   9
  23   1   1 42.3733 3.02401  11
 -23   1  -1 43.1020 2.71921   7
  23   1   1 39.8397 2.48261  11
 -25  -1  -1 704.291 32.3164   7
  25  -1   1 715.641 32.2489   6
  25  -1   1 683.734 32.0946  11
  25  -1   1 762.416 33.0924   9
  25  -1   1 744.509 32.8243  11
  25   1   1 703.008 32.2762   6
  25   1   1 716.750 32.9299  11
  25   1   1 703.624 32.2941  10
  25   1   1 692.604 32.1808  11
 -25   1  -1 710.258 32.4403   7
  25   1   1 706.225 32.9492   9
 -27  -1  -1 356.421 16.4900   7
  27  -1   1 357.735 16.9293  11
  27  -1   1 330.133 16.9927   9
  27  -1   1 371.993 16.3889   6
  27  -1   1 354.357 16.2331  11
  27   1   1 354.040 16.3011  11
  27   1   1 345.205 16.3892   6
  27   1   1 335.143 16.9872  11
  27   1   1 361.048 16.4841  10
  27   1   1 343.980 17.0330   9
 -27   1  -1 353.115 16.5862   7
  29  -1   1 146.204 7.13272  11
 -29  -1  -1 149.055 7.44901   7
  29  -1   1 135.323 7.94537   9
  29  -1   1 148.916 7.29839   6
  29  -1   1 136.630 7.75019  11
  29   1   1 142.215 7.28094   6
  29   1   1 145.708 7.38141  10
  29   1   1 158.442 8.07887   9
  29   1   1 125.448 7.74872  11
 -29   1  -1 141.729 7.47595   7
  29   1   1 151.585 7.21978  11
  31  -1   1 219.425 11.2052   9
  31  -1   1 200.409 10.9304  11
  31  -1   1 229.310 10.5176   6
 -31  -1  -1 216.242 10.5454   7
  31  -1   1 197.664 10.4672  11
  31   1   1 217.233 10.5743  10
 -31   1  -1 208.646 10.6202   7
  31   1   1 219.055 11.2422   9
  31   1   1 210.168 10.2841  11
  33  -1   1 116.999 6.89399   9
 -33  -1  -1 118.320 6.26277   7
  33  -1   1 109.047 5.82279  11
  33  -1   1 117.724 6.06712  10
  33  -1   1 115.415 6.09674   6
  33  -1   1 109.969 6.64756  11
  33   1   1 110.416 6.05144   6
  33   1   1 107.599 6.12424  10
  33   1   1 102.187 5.84336  11
  33   1   1 101.890 6.72977   9
 -33   1  -1 117.985 6.32041   7
  35  -1   1 91.4055 5.90429  11
  35  -1   1 92.2954 5.00345  11
  35  -1   1 88.6381 5.20842  10
  35  -1   1 93.9379 5.32759   6
  35   1   1 92.6439 5.30443   6
  35   1   1 90.9817 6.01657   9
  35   1   1 87.3630 5.03624  11
 -35   1  -1 90.9846 5.49659   7
  35   1   1 87.4924 5.37489  10
  37  -1   1 322.381 15.1939  11
  37  -1   1 312.786 16.2829   9
  37  -1   1 296.524 15.5534  10
 -37  -1  -1 344.223 15.7157   7
  37  -1   1 332.178 15.5954   6
  37   1   1 339.822 15.6321   6
  37   1   1 319.300 15.6882  10
  37   1   1 314.709 15.2659  11
  37   1   1 309.150 16.2281   9
  39  -1   1 84.7586 5.16736   6
  39  -1   1 91.1942 6.03682   9
 -39  -1  -1 81.0866 5.30993   7
  39  -1   1 81.8698 5.23203  10
  39  -1   1 82.2859 4.87955  11
  39   1   1 86.3671 5.43458  10
  39   1   1 80.6605 5.88172   9
  39   1   1 82.3363 4.93001  11
  39   1   1 85.5841 5.28892   6
  41  -1   1 86.8948 5.54579  10
  41  -1   1 96.3472 6.25512   9
  41  -1   1 84.8204 5.11439  11
  41  -1   1 85.6681 5.42936   6
 -41  -1  -1 96.3008 5.72708   7
  41   1   1 84.0488 5.70016  10
  41   1   1 90.2924 5.24733  11
  41   1   1 78.7410 5.97181   9
  41   1   1 89.8600 5.63486   6
  43  -1   1 30.1611 3.67817   9
  43  -1   1 29.9818 3.16777  10
  43  -1   1 30.5360 2.82524  11
  43  -1   1 30.7674 3.13482   6
 -43  -1  -1 30.1991 3.31859   7
  43   1   1 25.6470 3.01166   6
  43   1   1 34.6218 3.04563  11
  43   1   1 30.4445 3.43249  10
  43   1   1 27.9137 3.68655   9
  45  -1   1 73.3877 4.61081  11
  45  -1   1 67.3573 7.00008   6
 -45  -1  -1 67.6244 5.01007   7
  45  -1   1 70.1156 5.04009  10
  45  -1   1 69.5480 5.48506   9
  45   1   1 68.6048 5.50520   9
  45   1   1 67.9934 5.21104  10
  45   1   1 65.9980 4.98633   6
  47  -1   1 111.795 6.84573   6
  47  -1   1 92.3895 7.05116   9
  47  -1   1 101.167 6.67221  10
 -47  -1  -1 101.154 6.72948   7
  47  -1   1 113.583 6.28796  11
  47   1   1 106.804 6.70155   6
  47   1   1 106.499 6.32666  11
  47   1   1 105.101 7.90401   9
  47   1   1 102.782 7.38524  10
  49  -1   1 15.2418 2.23094  11
  49  -1   1 6.52722 2.48987   9
  49  -1   1 11.1700 2.41806   6
  49  -1   1 12.8049 2.62169  10
  49   1   1 11.0257 2.70460  10
  49   1   1 16.1137 3.00530   9
  49   1   1 16.0114 2.36494  11
  49   1   1 8.71089 2.37939   6
  51  -1   1 154.587 8.01523  11
  51  -1   1 142.334 8.77979  10
  51  -1   1 135.216 8.53497   6
  51  -1   1 135.022 8.85450   9
  51   1   1 142.178 7.95775  11
  51   1   1 133.195 8.49578   6
  51   1   1 124.816 8.68371   9
  51   1   1 123.687 8.62126  10
  53  -1   1 2.42777 2.20582   6
  53  -1   1 3.99384 2.28225  10
  53  -1   1 1.42284 2.22427   9
  53  -1   1 2.83639 1.72955  11
  53   1   1 1.97591 2.18651  10
  53   1   1 1.25987 2.10608   9
  53   1   1 2.96104 2.18981   6
  53   1   1 3.85536 1.92829  11
  55  -1   1 142.722 8.15501  11
  55  -1   1 121.009 8.75428   9
  55  -1   1 134.010 9.03120  10
  55   1   1 138.020 9.10383   6
  55   1   1 125.606 9.17747  10
  55   1   1 126.780 9.00184   9
  55   1   1 157.561 8.62081  11
  54  -2  -1 1.94305 2.29636   9
  54  -2  -1 -0.2825 1.80533   6
  54  -2  -1 -2.3927 1.69618  10
 -54  -2   1 3.53354 2.13108   7
  54   2  -1 1.46707 2.06079  10
  54   2  -1 1.33678 1.70546  11
  54   2  -1 0.06730 2.03362   6
  54   2  -1 0.58069 2.18146   9
  52  -2  -1 10.9965 3.08916   9
  52  -2  -1 7.59215 2.20557   6
 -52  -2   1 7.57739 2.28836   7
  52  -2  -1 10.5504 2.48661  10
  52  -2  -1 10.8856 2.02154  11
  52   2  -1 8.99998 2.14701  11
  52   2  -1 3.98965 2.20024  10
  52   2  -1 5.52767 2.45207   9
  52   2  -1 12.4079 2.45876   6
  50  -2  -1 3.24701 2.17828   9
  50  -2  -1 1.70199 1.67506  10
 -50  -2   1 2.67791 2.17714   7
  50  -2  -1 4.71404 1.60791  11
  50  -2  -1 5.85430 1.90678   6
  50   2  -1 2.02689 1.58746  11
  50   2  -1 3.84266 2.07487  10
  50   2  -1 4.90348 2.47055   9
  50   2  -1 6.16789 1.99489   6
  48  -2  -1 19.1671 2.61065  10
  48  -2  -1 18.1657 2.30433  11
 -48  -2   1 16.9606 2.54298   7
  48  -2  -1 16.4081 2.44691   6
  48  -2  -1 13.1618 2.95618   9
  48   2  -1 17.8894 2.44797  11
  48   2  -1 18.5512 2.86590  10
  48   2  -1 14.5718 2.49276   6
  48   2  -1 15.4436 3.07427   9
  46  -2  -1 0.22906 1.81599   9
  46  -2  -1 -0.2267 1.29064   6
  46  -2  -1 -0.4045 1.05904  11
  46  -2  -1 -0.4195 1.29199  10
 -46  -2   1 3.12936 1.68300   7
  46   2  -1 0.64917 1.25232  11
  46   2  -1 1.64280 1.54683   6
  46   2  -1 -1.9058 1.74033   9
  44  -2  -1 0.91919 1.30051   6
  44  -2  -1 2.21693 1.91697   9
 -44  -2   1 -1.9086 1.41667   7
  44  -2  -1 2.29463 1.39280  10
  44   2  -1 2.02024 1.40892  11
  44   2  -1 1.53347 1.54029  10
  44   2  -1 1.52292 1.92182   9
 -42  -2   1 -0.5040 1.37436   7
  42  -2  -1 -0.2773 1.53827   9
  42  -2  -1 0.03083 1.11417   6
  42  -2  -1 0.15167 1.00765  11
  42   2  -1 1.66118 1.34475   6
  42   2  -1 0.51208 1.41240   9
  42   2  -1 0.42856 1.31996  10
  42   2  -1 0.29252 1.06306  11
 -40  -2   1 54.5061 3.95964   7
  40  -2  -1 53.0656 3.75391   6
  40  -2  -1 55.1692 4.78328   9
  40  -2  -1 57.9743 3.58867  11
  40   2  -1 53.9619 4.72087   9
  40   2  -1 48.3104 3.76387   6
  40   2  -1 51.9762 4.05275  10
  40   2  -1 54.5059 3.73099  11
 -38  -2   1 3.92182 1.43278   7
  38  -2  -1 2.92876 1.92128   9
  38  -2  -1 4.42811 1.11011  11
  38  -2  -1 2.24462 1.22560  11
  38  -2  -1 4.07348 1.27709   6
  38   2  -1 5.26921 1.89474   9
  38   2  -1 4.62606 1.35427   6
  38   2  -1 3.74207 1.22386  11
  38   2  -1 4.65651 1.47407  10
  36  -2  -1 79.7119 5.28177  11
  36  -2  -1 85.5910 4.62674   6
  36  -2  -1 76.1578 5.68747   9
  36  -2  -1 74.1449 4.38776  11
  36   2  -1 70.7751 4.56393   6
  36   2  -1 83.2344 4.65322  11
  36   2  -1 70.5260 5.48500   9
  34  -2  -1 208.177 9.64397   6
  34  -2  -1 193.862 9.49483  11
  34  -2  -1 195.116 10.4195  11
  34  -2  -1 173.238 11.2509   9
 -34  -2   1 209.310 9.74963   7
  34   2  -1 184.263 9.59614  11
  34   2  -1 183.524 10.5325   9
  34   2  -1 201.525 9.75768   6
  32  -2  -1 70.5126 4.79243  11
  32  -2  -1 68.3055 3.99988  11
  32  -2  -1 63.7177 5.06725   9
  32  -2  -1 72.9254 4.11016   6
 -32  -2   1 81.3943 4.31888   7
  32   2  -1 69.3545 4.20010   6
  32   2  -1 73.6404 4.21337  11
 -30  -2   1 7.61738 1.21959   7
  30  -2  -1 6.64463 1.02950  11
  30  -2  -1 6.99162 1.44286  11
  30  -2  -1 7.78988 1.18303   6
 -30  -2   1 7.76610 1.27370  11
  30  -2  -1 8.72484 1.96381   9
  30   2  -1 5.75322 1.22115   6
  30   2  -1 7.26859 1.69780   9
  30   2  -1 7.14565 1.27647  11
  28  -2  -1 62.8752 3.76456   6
  28  -2  -1 58.1913 3.41232  11
  28  -2  -1 50.9765 3.85107  11
  28  -2  -1 66.5806 3.53420   6
 -28  -2   1 63.3251 3.74161  11
  28  -2  -1 67.0939 4.54690   9
 -28  -2   1 60.6406 3.54733   7
  28   2  -1 59.2461 3.58029   6
  28   2  -1 63.2826 3.62289  11
 -28   2   1 64.6838 3.72992   7
  28   2  -1 57.6380 4.22277   9
  26  -2  -1 14.6602 1.55063   6
  26  -2  -1 12.0279 1.27958   6
  26  -2  -1 11.1003 1.24613  11
  26  -2  -1 13.7986 2.08244   9
  26  -2  -1 15.2309 1.87130  11
 -26  -2   1 12.6445 1.39511   7
 -26  -2   1 15.8424 1.67824  11
  26   2  -1 14.6121 2.06607   9
 -26   2   1 10.4444 1.38146   7
  26   2  -1 14.4851 1.48423   6
  26   2  -1 12.7054 1.44854  11
  24  -2  -1 27.4864 1.82433   6
 -24  -2   1 25.4150 1.90506   7
  24  -2  -1 27.7408 1.84323  11
 -24  -2   1 29.0938 2.20240  11
  24  -2  -1 32.1063 2.13543   6
  24  -2  -1 26.7571 2.26841  11
  24  -2  -1 27.5962 2.64385   9
  24   2  -1 24.7936 2.46191   9
  24   2  -1 26.6160 1.98531  11
  24   2  -1 23.6123 1.90369   6
 -22  -2   1 11.1377 5.28168   3
  22  -2  -1 15.4123 1.60052   6
 -22  -2   1 10.1544 5.06090   4
  22  -2  -1 13.3379 7.74337   2
  22  -2  -1 15.4085 6.04650   1
  22  -2  -1 7.49298 3.86193   2
  22  -2  -1 12.0931 5.07240   4
  22  -2  -1 14.3796 1.24889  11
  22  -2  -1 19.9129 5.41691   3
  22  -2  -1 17.0135 7.50175   4
  22  -2  -1 15.2475 1.21460   6
 -22  -2   1 13.9435 1.59023  11
  22  -2  -1 13.1878 1.50097  11
 -22  -2   1 21.6246 9.29116   1
 -22  -2   1 13.9299 1.27813   7
  22  -2  -1 12.2012 1.84237   9
 -22   2   1 23.9629 8.84794   1
  22   2  -1 13.4275 1.84566   9
  22   2  -1 17.5100 10.1436   1
  22   2  -1 13.0245 7.37030   4
  22   2  -1 14.9203 1.34000   6
 -22   2   1 11.0388 1.29141   7
 -22   2   1 15.3219 4.83946   4
  22   2  -1 15.8663 5.82219   2
  22   2  -1 15.3603 9.32492   2
  22   2  -1 11.9565 1.58704  11
  22   2  -1 12.3080 5.33766   4
  22   2  -1 18.2702 6.14655   3
  22   2  -1 13.7811 1.38904  11
  20  -2  -1 106.277 6.14115   9
  20  -2  -1 110.691 5.33792   6
  20  -2  -1 110.599 10.4086   3
  20  -2  -1 132.338 14.5435   4
 -20  -2   1 99.9393 10.9149   4
  20  -2  -1 110.311 14.7140   2
 -20  -2   1 103.703 5.37212   7
  20  -2  -1 115.916 5.83051  11
 -20  -2   1 106.786 10.5739   3
 -20  -2   1 158.076 18.8017   1
  20  -2  -1 96.4595 9.32330   4
  20  -2  -1 96.0045 11.5454   1
 -20  -2   1 115.169 5.80757  11
  20  -2  -1 112.904 5.56012   6
  20  -2  -1 125.975 10.7104   2
  20  -2  -1 105.483 5.36494  11
 -20  -2   1 105.230 5.32745   8
  20   2  -1 122.551 17.9657   2
  20   2  -1 121.326 15.1462   1
  20   2  -1 114.434 11.8228   3
  20   2  -1 127.630 11.5899   4
  20   2  -1 113.035 6.07121  11
  20   2  -1 129.404 14.8548   4
 -20   2   1 114.373 5.60785  11
  20   2  -1 105.971 6.06250   9
 -20   2   1 104.708 13.7928   1
  20   2  -1 111.786 5.53115   6
  20   2  -1 103.679 5.48831  11
  20   2  -1 125.893 11.9849   2
 -20   2   1 113.757 5.54029   7
 -18  -2   1 3.47065 0.57665   8
 -18  -2   1 4.16675 0.85041  11
 -18  -2   1 7.48951 8.71831   1
  18  -2  -1 2.51229 0.69801  11
  18  -2  -1 4.26613 0.63923  11
  18  -2  -1 4.78839 3.51508   3
  18  -2  -1 3.38137 0.64655   6
  18  -2  -1 2.94685 0.96424   9
 -18  -2   1 2.53863 3.72901   4
  18  -2  -1 4.11332 4.71015   1
  18  -2  -1 17.4040 6.51535   2
  18  -2  -1 3.01584 2.69820   4
  18  -2  -1 2.97917 4.73813   4
 -18  -2   1 4.48598 0.69172   7
  18  -2  -1 3.71524 2.86314   2
  18  -2  -1 4.71447 0.76168   6
 -18  -2   1 4.84174 3.40407   3
  18   2  -1 4.32620 0.76728   6
  18   2  -1 1.01047 4.69366   4
  18   2  -1 3.79514 5.94746   1
 -18   2   1 3.79551 0.71057   7
 -18   2   1 3.28698 5.24326   1
  18   2  -1 4.58636 4.56091   3
  18   2  -1 4.69479 0.76928  11
  18   2  -1 5.73191 3.63371   2
 -18   2   1 -0.5124 2.88431   4
  18   2  -1 3.56591 1.02817   9
  18   2  -1 8.93826 6.85399   2
  18   2  -1 5.55876 1.11469  11
  18   2  -1 10.0275 4.74530   4
 -18   2   1 4.81542 0.64910  11
 -16  -2   1 27.7882 5.16106   3
  16  -2  -1 30.2724 2.26527   9
  16  -2  -1 31.8803 1.85275   6
  16  -2  -1 25.0409 5.97163   4
 -16  -2   1 28.7648 5.30331   4
  16  -2  -1 30.0599 1.68623   6
  16  -2  -1 31.8796 1.65974   7
  16  -2  -1 32.0566 5.01071   2
 -16  -2   1 30.6810 2.13858  11
  16  -2  -1 29.3066 6.30419   1
 -16  -2   1 28.3054 1.69367   7
  16  -2  -1 28.8139 4.62903   4
  16  -2  -1 28.2057 1.72083  11
 -16  -2   1 27.4370 1.64239   8
  16  -2  -1 27.4323 1.95169  11
  16  -2  -1 20.8714 6.71567   2
  16  -2  -1 26.4502 4.94108   3
  16   2  -1 27.3834 1.84743  11
  16   2  -1 20.3731 7.54127   1
  16   2  -1 32.4831 6.70539   4
 -16   2   1 41.6122 5.44423   4
 -16   2   1 30.9654 6.98041   1
  16   2  -1 27.2929 9.01592   2
  16   2  -1 28.3678 1.84839   6
  16   2  -1 29.5791 2.26850   9
  16   2  -1 24.1730 5.06115   3
 -16   2   1 32.3616 1.77776  11
  16   2  -1 39.3394 7.84698   4
  16   2  -1 28.3079 5.51413   2
  14  -2  -1 75.7269 4.28961   9
  14  -2  -1 76.8980 3.94182  11
 -14  -2   1 70.8013 7.37268   3
  14  -2  -1 74.7291 3.66546   6
 -14  -2   1 61.4589 12.5042   1
  14  -2  -1 76.5366 8.58524   4
  14  -2  -1 82.2223 3.68173   7
  14  -2  -1 73.4843 3.70993  11
 -14  -2   1 72.0812 3.66626   8
 -14  -2   1 78.1656 8.21761   4
  14  -2  -1 87.6820 10.7305   2
  14  -2  -1 79.5390 3.80971   6
  14  -2  -1 69.8320 7.03437   3
  14  -2  -1 84.9651 6.77334   4
  14  -2  -1 88.6924 8.95869   1
 -14  -2   1 72.6082 3.71939   7
  14  -2  -1 72.9458 6.64563   2
  14   2  -1 78.1658 4.21497  11
  14   2  -1 72.6506 8.30776   3
 -14   2   1 88.6941 9.48931   1
  14   2  -1 79.3786 8.20204   4
 -14   2   1 89.9584 7.20537   4
  14   2  -1 73.1407 3.84331  11
 -14   2   1 80.9937 3.75943  11
  14   2  -1 59.9538 10.2278   2
  14   2  -1 67.9420 3.80450   6
  14   2  -1 75.7528 8.16928   2
  14   2  -1 86.9029 10.3950   4
  14   2  -1 68.6635 10.1994   1
 -12  -2   1 1071.51 55.6576   1
  12  -2  -1 994.616 46.2259  11
  12  -2  -1 1048.85 51.1944   1
  12  -2  -1 1012.05 46.7255   9
  12  -2  -1 1009.34 46.1841   6
  12  -2  -1 989.477 48.9634   4
  12  -2  -1 1095.71 46.3199   6
 -12  -2   1 977.782 46.2874   6
 -12  -2   1 1030.54 46.5927  11
 -12  -2   1 1123.11 46.5306  11
 -12  -2   1 1104.54 51.4015   4
  12  -2  -1 996.024 46.3933  11
 -12  -2   1 1058.35 50.2906   3
  12  -2  -1 1025.01 49.8010   3
 -12  -2   1 969.137 46.2239   7
  12  -2  -1 1100.56 51.1542   4
  12  -2  -1 1123.31 49.4475   2
  12  -2  -1 1034.97 54.5335   5
 -12  -2   1 1026.72 46.2155   8
  12  -2  -1 1150.26 52.3471   2
 -12   2   1 1079.64 46.2717  11
  12   2  -1 1024.33 51.4207   2
 -12   2   1 1113.44 49.3569   4
  12   2  -1 1126.65 46.4416   6
  12   2  -1 993.482 53.4920   1
  12   2  -1 1025.35 46.6824  11
 -12   2   1 1075.09 51.6047   1
  12   2  -1 958.161 46.3402  11
  12   2  -1 997.748 55.2340   2
  12   2  -1 993.235 51.6380   4
  12   2  -1 956.455 46.3396   6
  12   2  -1 1023.35 52.5249   4
 -12   2   1 1090.27 46.6697   9
  12   2  -1 963.505 46.6369   9
  12   2  -1 996.688 51.1611   3
 -12   2   1 1065.80 46.1528   6
  10  -2  -1 537.613 25.0948  11
 -10  -2   1 616.118 35.5505   2
 -10  -2   1 586.265 25.3429  11
  10  -2  -1 560.976 25.1421   6
  10  -2  -1 531.005 25.5049   9
  10  -2  -1 599.739 29.2366   4
  10  -2  -1 567.626 29.0157   1
 -10  -2   1 548.000 32.4009   1
 -10  -2   1 534.711 25.1261   7
  10  -2  -1 607.256 32.4326   5
  10  -2  -1 538.610 25.1960  11
  10  -2  -1 534.378 25.0425   6
  10  -2  -1 588.650 29.7635   2
 -10  -2   1 589.049 29.5197   4
  10  -2  -1 548.297 27.3130   4
 -10  -2   1 560.959 28.6835   3
 -10  -2   1 510.693 25.1407   6
 -10  -2   1 548.951 25.1030   8
 -10  -2   1 550.575 25.4354  11
  10  -2  -1 555.044 28.2674   3
  10  -2  -1 570.728 25.0883   7
 -10   2   1 557.276 28.4399   2
  10   2  -1 561.380 29.7107   3
  10   2  -1 611.224 25.1714   8
  10   2  -1 610.131 25.2871   6
 -10   2   1 583.449 25.4790   9
 -10   2   1 602.058 29.5535   1
  10   2  -1 562.597 25.7634  11
  10   2  -1 556.659 25.2368  11
 -10   2   1 604.991 25.1310  11
  10   2  -1 544.118 29.9509   4
  10   2  -1 525.916 30.1706   4
  10   2  -1 516.640 31.4502   1
  10   2  -1 520.553 25.2112   6
  10   2  -1 519.799 32.3411   2
  10   2  -1 593.146 25.2104   7
  10   2  -1 547.524 29.6376   2
  -8  -2   1 3339.59 151.066   3
   8  -2  -1 3514.66 149.563   4
   8  -2  -1 3616.81 151.187   2
   8  -2  -1 3290.29 153.639   5
   8  -2  -1 3268.12 150.484   4
  -8  -2   1 3246.00 154.269   1
  -8  -2   1 3417.78 151.389   4
  -8  -2   1 3367.07 154.419   2
   8  -2  -1 3355.71 150.512   1
  -8   2   1 3287.63 150.301   2
   8   2  -1 3199.48 151.956   4
   8   2  -1 3196.36 151.597   3
  -8   2   1 3261.47 150.610   1
   8   2  -1 3492.38 154.114   1
   8   2  -1 3154.35 154.207   2
   8   2  -1 3227.52 151.849   4
   6  -2  -1 308.241 14.3037   9
  -6  -2   1 291.290 18.8864   1
  -6  -2   1 326.884 17.7050   3
  -6  -2   1 308.499 14.0647   8
   6  -2  -1 314.357 18.7404   5
  -6  -2   1 313.696 14.2891  11
  -6  -2   1 322.455 17.2482   4
  -6  -2   1 328.098 18.8682   2
   6  -2  -1 317.356 16.2062   1
  -6  -2   1 305.949 14.1115   7
   6  -2  -1 323.011 16.4114   2
   6  -2  -1 309.450 14.0520   6
   6  -2  -1 309.871 16.0978   4
   6  -2  -1 300.019 14.0343  11
  -6  -2   1 296.391 14.1677  11
  -6  -2   1 310.440 14.0980   6
  -6   2   1 314.761 16.2467   1
  -6   2   1 328.891 13.9958  11
   6   2  -1 341.902 14.2981   7
   6   2  -1 331.401 14.3431  11
   6   2  -1 316.299 14.2784   9
   6   2  -1 275.356 17.1015   4
  -6   2   1 333.793 14.2918   9
  -6   2   1 303.844 15.9954   2
   6   2  -1 306.318 14.1306  11
  -6   2   1 311.976 18.6711   5
   6   2  -1 295.870 17.4979   3
   6   2  -1 296.685 18.6693   1
   4  -2  -1 69.9880 3.11082  11
   4  -2  -1 70.1623 3.20575   7
   4  -2  -1 63.6624 4.30674   4
   4  -2  -1 69.4599 3.13452   6
  -4  -2   1 65.6032 6.46335   1
  -4  -2   1 71.8747 3.32557   9
   4  -2  -1 67.7415 4.40788   1
   4  -2  -1 66.5724 4.64469   2
  -4  -2   1 63.9621 3.23523   7
  -4  -2   1 68.9233 5.43961   4
   4  -2  -1 69.3110 3.34838   9
  -4  -2   1 60.6980 3.37454  10
   4  -2  -1 67.9577 5.32151   3
  -4  -2   1 72.3695 6.69217   2
   4  -2  -1 68.8439 4.72105   1
  -4  -2   1 62.8334 5.98969   3
  -4  -2   1 59.7689 3.15760   8
  -4  -2   1 67.6773 3.25192  11
  -4   2   1 72.8623 5.43009   3
  -4   2   1 63.6058 4.63708   2
  -4   2   1 65.2124 6.29635   5
   4   2  -1 58.2090 3.23565   9
   4   2  -1 55.8619 6.35502   2
   4   2  -1 62.9338 6.23787   1
   4   2  -1 71.1783 3.29228   7
   4   2  -1 65.6832 3.20886  11
   4   2  -1 69.0750 3.19388   8
   4   2  -1 66.9822 3.34294  11
  -4   2   1 72.7740 3.08994  11
   4   2  -1 68.6774 3.22750   6
   4   2  -1 67.5064 3.42224  10
  -2  -2   1 485.054 23.1086  11
  -2  -2   1 549.481 23.0793   9
   2  -2  -1 514.698 26.3937   5
   2  -2  -1 519.654 23.0773   7
   2  -2  -1 500.936 23.7057   4
   2  -2  -1 510.999 22.9494   6
  -2  -2   1 476.901 23.0311   8
   2  -2  -1 520.958 25.0297   3
  -2  -2   1 499.425 23.2100  10
   2  -2  -1 536.090 24.0505   2
   2  -2  -1 477.521 22.9375  11
  -2  -2   1 515.286 26.2129   2
   2  -2  -1 493.429 22.9270   8
  -2  -2   1 498.475 26.3390   1
  -2  -2   1 535.665 26.6821   3
  -2  -2   1 495.118 23.1269   7
   2  -2  -1 527.467 23.9708   1
  -2  -2   1 532.503 25.2520   4
  -2  -2   1 487.147 23.0128   6
   2   2  -1 498.824 23.0355   9
  -2   2   1 526.044 24.1857   1
  -2   2   1 515.479 24.4134   2
   2   2  -1 531.368 23.1359  11
   2   2  -1 549.396 23.2229  10
  -2   2   1 506.648 26.2681   5
   2   2  -1 508.692 25.4011   4
   2   2  -1 551.379 23.0625   8
   2   2  -1 533.561 26.3189   1
  -2   2   1 533.141 23.0303   7
   2   2  -1 544.471 23.0629   6
  -2   2   1 549.455 22.9684  11
   2   2  -1 519.882 26.4835   2
  -2   2   1 503.021 25.1175   3
   2   2  -1 512.934 26.7680   3
   0  -2   1 376.535 17.9329   5
   0  -2   1 391.481 15.8392   9
   0  -2   1 369.582 18.3414   2
   0  -2  -1 340.040 16.9460   2
   0  -2   1 333.196 16.0059   7
   0  -2   1 337.816 18.2238   1
   0  -2  -1 371.903 15.9563  10
   0  -2  -1 377.717 17.8991   3
   0  -2   1 336.072 15.8907  11
   0  -2   1 342.178 15.9437  10
   0  -2  -1 354.923 15.8061   6
   0  -2  -1 325.182 15.8372   7
   0  -2  -1 338.471 16.8475   4
   0  -2  -1 338.336 17.2318   1
   0  -2  -1 326.169 15.7532   8
   0  -2   1 375.896 17.5657   4
   0  -2   1 342.644 15.8953   8
   0  -2  -1 329.134 15.7833  11
   0  -2   1 349.319 15.8425   6
   0   2  -1 332.837 18.1475   2
   0   2   1 370.158 15.7647   8
   0   2   1 355.706 15.9347  10
   0   2  -1 326.994 19.3350   3
   0   2  -1 390.876 15.9235  10
   0   2  -1 373.463 16.0590   7
   0   2  -1 370.855 15.8753   6
   0   2   1 363.417 15.8678   7
   0   2   1 348.340 18.7313   5
   0   2   1 352.411 17.1825   1
   0   2  -1 344.778 17.7464   4
   0   2  -1 353.989 18.1726   1
   0   2  -1 368.807 17.9061   5
   0   2  -1 376.539 15.9082  11
   0   2   1 339.766 17.8990   3
   0   2  -1 375.515 15.9069   8
  -2  -2  -1 216.745 9.93807   7
   2  -2   1 211.690 13.6517   3
   2  -2   1 218.189 11.2641   4
  -2  -2  -1 231.707 11.6303   4
  -2  -2  -1 223.254 9.85378   8
   2  -2   1 221.272 11.6394   2
   2  -2   1 223.996 12.4147   5
   2  -2   1 215.760 9.91473   6
   2  -2   1 210.926 9.91641  11
  -2  -2  -1 235.654 12.2845   1
  -2  -2  -1 231.325 12.0744   3
  -2  -2  -1 207.359 11.4284   2
  -2  -2  -1 238.104 9.93718   6
  -2  -2  -1 248.592 10.0291   9
  -2  -2  -1 218.705 9.90378  11
   2  -2   1 208.350 9.98480   8
  -2  -2  -1 225.015 10.0406  10
   2   2   1 222.943 9.94288  11
   2   2   1 233.948 9.86757   8
  -2   2  -1 227.652 9.89620  11
   2   2   1 201.984 10.0500  10
  -2   2  -1 206.616 13.5801   3
  -2   2  -1 235.427 9.99736   8
  -2   2  -1 210.919 11.5153   1
   2   2   1 219.944 11.9001   1
   2   2   1 219.443 11.3905   4
  -2   2  -1 212.958 11.3529   1
   2   2   1 237.657 9.96937   7
  -2   2  -1 208.938 11.5831   2
   2   2   1 215.002 9.92357   6
  -2   2  -1 228.018 9.94132   6
  -2   2  -1 222.274 12.2741   5
   2   2   1 195.304 11.9109   3
  -2   2  -1 196.254 11.4017   4
   4  -2   1 1729.50 74.7307   4
   4  -2   1 1618.22 76.6408   5
   4  -2   1 1711.07 74.7091   2
   4  -2   1 1613.18 73.1377   6
   4  -2   1 1679.38 77.8661   3
   4  -2   1 1635.99 74.3725   1
  -4  -2  -1 1583.86 76.4014   1
  -4  -2  -1 1660.93 75.6682   3
  -4  -2  -1 1601.09 75.4908   4
  -4  -2  -1 1604.52 75.4199   2
  -4   2  -1 1686.58 76.6345   5
   4   2   1 1622.69 75.3332   2
   4   2   1 1657.14 75.1849   4
  -4   2  -1 1683.96 74.0200   1
  -4   2  -1 1739.87 73.1136   6
  -4   2  -1 1687.21 74.6168   4
  -4   2  -1 1557.75 74.0819   2
   4   2   1 1608.68 76.0757   1
  -6  -2  -1 1556.80 75.1303   4
   6  -2   1 1542.73 72.8068   2
   6  -2   1 1566.94 75.0538   5
   6  -2   1 1555.66 70.6102   9
   6  -2   1 1621.91 72.3281   4
  -6  -2  -1 1661.50 73.6699   3
   6  -2   1 1581.67 71.8404   1
  -6  -2  -1 1736.75 70.7015   9
  -6  -2  -1 1546.33 75.0414   1
   6  -2   1 1553.75 70.4890   6
  -6  -2  -1 1547.17 73.4870   2
   6   2   1 1464.66 74.1685   1
   6   2   1 1652.34 70.6866  11
  -6   2  -1 1521.61 71.3978   2
  -6   2  -1 1636.76 71.7200   1
   6   2   1 1568.23 73.0742   4
   6   2   1 1575.47 73.7795   3
  -6   2  -1 1665.49 70.5906   9
   6   2   1 1655.26 73.3104   2
  -6   2  -1 1543.89 71.6143   4
  -8  -2  -1 321.605 18.5749   4
   8  -2   1 325.211 14.9728   6
  -8  -2  -1 361.601 15.0906   6
  -8  -2  -1 323.982 18.2519   3
   8  -2   1 348.703 16.7793   2
   8  -2   1 333.717 16.7760   1
  -8  -2  -1 364.813 15.2868   9
   8  -2   1 299.693 14.8739  11
  -8  -2  -1 314.624 15.0052   7
  -8  -2  -1 326.424 14.9334   8
  -8  -2  -1 341.139 20.4626   1
  -8  -2  -1 327.516 15.0425  11
   8  -2   1 331.850 16.4140   4
   8  -2   1 350.615 15.2089   9
  -8   2  -1 332.686 17.0288   1
  -8   2  -1 355.852 14.8915  11
   8   2   1 312.102 18.3135   3
   8   2   1 371.776 14.9799   8
   8   2   1 308.312 15.0265   6
  -8   2  -1 351.902 15.1607   9
   8   2   1 353.967 15.0476   7
   8   2   1 349.848 19.6844   1
  -8   2  -1 314.446 16.3231   2
   8   2   1 322.136 15.0164  11
   8   2   1 329.737 18.1579   4
  -8   2  -1 344.881 14.9354   6
  -8   2  -1 313.856 16.2010   4
   8   2   1 314.167 15.1174  10
   8   2   1 323.164 15.2033   9
   8   2   1 319.370 17.9289   4
   8   2   1 338.195 18.3495   2
  10  -2   1 4.50175 1.90186   4
 -10  -2  -1 1.79176 0.39177   7
  10  -2   1 4.31535 1.60680   2
  10  -2   1 2.85055 0.33796  11
 -10  -2  -1 1.99653 2.31376   3
 -10  -2  -1 2.58168 0.48708  11
  10  -2   1 3.03538 0.60193   9
  10  -2   1 3.45993 1.75489   1
  10  -2   1 3.33784 0.41370   6
 -10  -2  -1 -0.7941 3.08488   1
 -10  -2  -1 0.23369 2.17275   2
  10  -2   1 2.60511 0.30787  11
 -10  -2  -1 2.81091 0.61350   9
 -10  -2  -1 2.78694 0.46593  11
  10  -2   1 2.61909 0.48158   7
 -10  -2  -1 4.37770 2.44779   4
 -10  -2  -1 3.58659 0.51717   6
 -10  -2  -1 2.04928 0.34846   8
  10  -2   1 3.89535 1.75344   4
 -10   2  -1 2.60851 0.32027  11
  10   2   1 1.71093 2.21880   3
  10   2   1 0.63244 1.94153   2
  10   2   1 2.17747 2.11476   4
 -10   2  -1 0.21569 2.05852   1
  10   2   1 1.19448 0.49431   9
  10   2   1 3.31083 0.61221  11
 -10   2  -1 1.68421 1.29977   2
  10   2   1 7.61075 3.15249   1
  10   2   1 1.95980 0.40229  11
  10   2   1 2.77973 0.41063   8
  10   2   1 2.74386 0.46826   6
  10   2   1 2.28267 0.40358   7
  10   2   1 0.61947 1.97531   4
 -10   2  -1 3.39911 0.36628   6
  10   2   1 2.01400 0.47534  10
 -10   2  -1 5.60029 1.66518   4
  12  -2   1 -2.2452 2.04237   4
 -12  -2  -1 3.45695 3.10512   4
  12  -2   1 2.35580 0.43014  11
  12  -2   1 2.35126 0.35241  11
  12  -2   1 1.78233 2.35676   1
  12  -2   1 3.10394 1.82298   2
  12  -2   1 -0.4306 1.77460   4
 -12  -2  -1 2.43835 0.44245  11
 -12  -2  -1 2.85601 4.22640   1
 -12  -2  -1 3.64849 0.56743   7
 -12  -2  -1 5.47166 2.63143   3
 -12  -2  -1 3.26561 2.50387   2
  12  -2   1 3.50563 0.55979   7
  12  -2   1 3.07547 0.45777   6
  12  -2   1 1.92508 0.59208   9
  12   2   1 3.29833 0.59581  10
  12   2   1 1.59706 2.04658   4
  12   2   1 5.11270 2.70755   2
 -12   2  -1 0.68473 1.59641   4
  12   2   1 2.06897 0.40783  11
  12   2   1 5.99741 3.67139   1
 -12   2  -1 6.94460 3.18119   1
 -12   2  -1 2.94407 1.82754   2
  12   2   1 9.18732 3.11771   3
  12   2   1 1.75974 2.33746   4
  12   2   1 2.36737 0.58507  11
  12   2   1 3.41630 0.69724   9
 -12   2  -1 3.78239 0.70543   9
 -12   2  -1 3.19195 0.43829   6
  12   2   1 3.21222 0.49301   6
 -14  -2  -1 36.5222 6.20288   2
  14  -2   1 37.3553 6.87553   3
 -14  -2  -1 54.7033 7.36040   3
  14  -2   1 47.3408 2.53601  11
  14  -2   1 47.5515 5.12517   2
 -14  -2  -1 31.1737 6.00911   4
  14  -2   1 43.9222 6.05950   1
  14  -2   1 48.6361 2.86647   9
 -14  -2  -1 39.1640 9.93044   1
  14  -2   1 53.0956 2.40253   6
  14  -2   1 47.4721 5.88122   4
  14  -2   1 45.2373 2.33233  11
  14  -2   1 44.7343 2.40401   6
  14  -2   1 39.0922 5.09917   4
 -14  -2  -1 43.8349 2.45421   7
 -14   2  -1 48.9007 5.48318   4
  14   2   1 32.8970 5.54550   3
  14   2   1 39.5234 7.34389   1
  14   2   1 42.3200 2.45740  11
  14   2   1 44.8160 2.78688  11
  14   2   1 48.7372 2.61415  10
  14   2   1 51.2727 6.38123   2
  14   2   1 45.8253 2.50743   6
 -14   2  -1 48.8766 5.54583   2
 -14   2  -1 54.0611 2.87570   9
  14   2   1 42.9507 6.97359   4
 -14   2  -1 62.7344 7.48916   1
  14   2   1 51.6712 5.96440   4
  16  -2   1 71.7968 4.06781   9
  16  -2   1 74.6669 8.00504   1
 -16  -2  -1 92.6909 9.59553   4
  16  -2   1 60.0301 8.74093   3
 -16  -2  -1 76.2892 9.50116   3
  16  -2   1 68.9645 3.71184  11
  16  -2   1 72.8743 6.83117   4
 -16  -2  -1 70.4398 3.61020   7
  16  -2   1 74.9159 3.50946   6
  16  -2   1 77.6179 7.64403   4
  16  -2   1 77.1427 7.05956   2
 -16  -2  -1 76.5055 9.35627   2
  16  -2   1 67.9983 3.55269   6
  16   2   1 74.4846 8.44207   3
  16   2   1 66.6139 3.59437  11
 -16   2  -1 79.5396 7.52700   2
  16   2   1 75.7988 4.07273  11
  16   2   1 67.0428 7.99199   2
  16   2   1 77.0689 10.9000   1
  16   2   1 69.0541 3.65677   6
  16   2   1 76.1387 7.92999   4
  16   2   1 65.1808 3.94565   9
 -16   2  -1 88.6476 10.0482   1
 -16   2  -1 70.6090 7.24459   4
  16   2   1 66.7565 3.70458  10
  18  -2   1 18.4160 5.42820   3
 -18  -2  -1 7.18740 4.16896   2
  18  -2   1 11.1685 1.15224  11
  18  -2   1 10.3314 4.23265   4
  18  -2   1 11.6914 1.54097   9
  18  -2   1 9.01502 4.66361   1
 -18  -2  -1 8.29884 4.74296   3
  18  -2   1 12.2218 5.40742   2
  18  -2   1 10.6202 3.69395   4
  18  -2   1 10.3164 0.89023  11
  18  -2   1 10.8327 0.97277   6
 -18  -2  -1 12.7591 5.04758   4
  18  -2   1 11.0373 1.10972   6
 -18  -2  -1 9.58019 1.06388   7
 -18  -2  -1 -0.7810 7.29298   1
  18  -2   1 11.6108 3.53791   2
 -18   2  -1 8.18973 4.13554   4
  18   2   1 8.55975 3.93039   2
  18   2   1 10.5490 1.08289   6
  18   2   1 8.62883 1.21338  11
 -18   2  -1 7.36075 3.64322   2
  18   2   1 13.6771 5.13328   4
  18   2   1 5.29999 3.56991   4
  18   2   1 9.11101 1.00696  11
  18   2   1 -1.4759 5.69859   2
  18   2   1 8.73001 6.05229   1
 -18   2  -1 7.64216 5.54803   1
  18   2   1 14.3287 4.60555   3
  18   2   1 7.57054 0.97724  10
  18   2   1 8.25240 1.22533   9
  20  -2   1 341.975 23.9585   2
  20  -2   1 339.602 15.2835  11
  20  -2   1 300.789 15.5338   9
 -20  -2  -1 304.792 23.2277   4
  20  -2   1 332.814 21.9623   3
  20  -2   1 340.361 14.9835   6
 -20  -2  -1 349.260 26.7721   1
  20  -2   1 322.234 19.8452   4
  20  -2   1 313.483 14.8365  11
 -20  -2  -1 320.563 15.0027   7
  20  -2   1 264.817 26.0952   4
 -20  -2  -1 308.251 22.6721   2
 -20  -2  -1 362.165 22.7686   3
  20  -2   1 283.894 20.9133   1
  20  -2   1 350.412 14.9512   6
  20   2   1 345.212 15.6050  11
  20   2   1 343.994 21.5660   2
 -20   2  -1 358.920 24.4241   1
  20   2   1 374.328 23.5464   4
  20   2   1 310.080 21.0713   3
  20   2   1 272.073 23.4259   1
 -20   2  -1 374.560 21.5770   4
  20   2   1 316.980 15.5045   9
  20   2   1 310.910 15.0831  10
  20   2   1 358.241 27.7529   2
  20   2   1 323.068 15.0382   6
  20   2   1 311.362 14.9680  11
 -22  -2  -1 68.6744 3.80657   7
  22  -2   1 67.9404 3.59452  11
  22  -2   1 73.5249 8.56512   2
  22  -2   1 61.7355 9.93684   1
  22  -2   1 77.5800 3.75346   6
 -22  -2  -1 73.2207 11.9322   3
  22  -2   1 65.7413 4.00169  11
 -22  -2  -1 92.9965 15.8628   1
  22  -2   1 76.3914 3.79799   6
  22  -2   1 67.6155 4.31957   9
  22  -2   1 95.4641 11.3514   3
  22  -2   1 70.9846 11.3683   2
  22   2   1 70.7608 13.7157   2
  22   2   1 68.6992 3.79639   6
  22   2   1 73.4773 4.79215  11
 -22   2  -1 78.7414 11.9773   1
  22   2   1 54.8224 12.7142   1
  22   2   1 67.8885 3.89033  10
  22   2   1 67.5889 3.75238  11
  22   2   1 66.6802 11.3151   2
  22   2   1 70.6147 4.32296   9
 -24  -2  -1 1.31719 0.76154   7
  24  -2   1 1.85606 0.81858  11
  24  -2   1 1.65535 0.64778   6
  24  -2   1 0.27109 0.82180   9
  24  -2   1 0.42219 0.59406   6
  24  -2   1 1.19445 0.54250  11
  24   2   1 1.97431 1.07535   9
  24   2   1 1.69507 0.77983  10
  24   2   1 1.59954 0.70169  11
  24   2   1 1.68854 0.72536   6
  26  -2   1 21.3385 2.05444  11
  26  -2   1 22.6054 1.67479  11
  26  -2   1 22.2029 2.32590   9
  26  -2   1 23.9167 1.76746   6
 -26  -2  -1 22.0664 1.91772   7
  26  -2   1 22.4504 1.80830   6
  26   2   1 21.6167 1.89713   6
  26   2   1 21.0537 1.98840  10
  26   2   1 22.7147 1.81105  11
  26   2   1 18.1994 2.10985   9
  28  -2   1 107.381 5.25064   6
  28  -2   1 100.991 5.18883   6
  28  -2   1 97.1695 5.95265   9
  28  -2   1 88.7888 5.46641  11
  28  -2   1 95.3878 4.98245  11
 -28  -2  -1 99.1373 5.24502   7
  28   2   1 94.3743 5.22675   6
  28   2   1 96.2428 5.11746  11
  28   2   1 95.7172 5.37594  10
  28   2   1 93.7261 5.75529   9
 -30  -2  -1 28.2081 2.33208   7
  30  -2   1 20.6128 2.24379  11
  30  -2   1 20.3661 1.83638  11
  30  -2   1 24.0819 2.64335   9
  30  -2   1 24.7916 2.15219   6
  30   2   1 21.7663 2.02139  11
  30   2   1 21.3675 2.11949   6
  30   2   1 23.9033 2.69474   9
  30   2   1 23.9352 2.34997  10
  32  -2   1 366.319 18.4132   6
  32  -2   1 384.626 18.2983  11
  32  -2   1 425.816 18.7105   9
  32  -2   1 370.275 17.4081  11
 -32  -2  -1 382.576 17.7735   7
  32   2   1 366.942 17.5373  11
  32   2   1 365.228 17.6759   6
  32   2   1 358.405 18.4329   9
  32   2   1 367.769 17.8415  10
  34  -2   1 155.980 7.94747  11
  34  -2   1 175.640 9.20914   9
  34  -2   1 166.861 8.27485   6
  34  -2   1 171.555 8.16900  10
  34  -2   1 148.312 8.70169  11
  34   2   1 159.974 8.30461   6
  34   2   1 153.832 8.07246  11
  34   2   1 150.461 8.41715  10
  34   2   1 158.162 8.95961   9
  36  -2   1 120.137 7.32026  11
  36  -2   1 133.476 6.92497   6
  36  -2   1 124.982 6.53964  11
  36  -2   1 129.926 6.74763  10
 -36  -2  -1 129.186 6.97990   7
  36  -2   1 115.579 7.52351   9
  36   2   1 118.808 7.03122  10
  36   2   1 133.954 6.73429  11
  36   2   1 120.498 7.48685   9
  36   2   1 123.134 6.86720   6
  38  -2   1 7.35402 1.63853  11
  38  -2   1 7.74258 1.96788   9
 -38  -2  -1 7.36729 1.82617   7
  38  -2   1 6.73130 1.81624  10
  38  -2   1 7.13423 1.63214   6
  38  -2   1 8.82677 1.42618  11
  38   2   1 7.73665 2.14793   9
  38   2   1 6.96598 1.63139   6
  38   2   1 6.12373 1.35599  11
  38   2   1 5.89055 1.66651  10
  40  -2   1 342.375 17.2782   9
 -40  -2  -1 374.513 16.7098   7
  40  -2   1 326.294 16.3493  10
  40  -2   1 337.039 16.0505  11
  40  -2   1 347.282 16.5048   6
  40   2   1 327.535 16.1065  11
  40   2   1 334.987 16.4980   6
  40   2   1 318.121 17.0883   9
  40   2   1 336.349 16.7365  10
  42  -2   1 -0.4707 0.97771  11
 -42  -2  -1 0.45678 1.54237   7
  42  -2   1 0.32900 1.27487  10
  42  -2   1 1.04867 1.36970   6
  42  -2   1 3.26379 1.71873   9
  42   2   1 -0.2701 1.29058  10
  42   2   1 0.16988 1.41706   6
  42   2   1 2.20324 1.27789  11
  42   2   1 1.71840 1.80375   9
  44  -2   1 122.476 7.39074   6
  44  -2   1 141.155 7.49891  11
  44  -2   1 125.005 7.35154  10
 -44  -2  -1 136.673 7.55448   7
  44  -2   1 116.387 7.89944   9
  44   2   1 116.390 6.95610  11
  44   2   1 145.499 8.16315   6
  44   2   1 117.225 7.60319  10
  44   2   1 116.378 7.81916   9
 -46  -2  -1 78.8869 5.49141   7
  46  -2   1 73.2396 5.92299   9
  46  -2   1 76.9966 5.49580   6
  46  -2   1 76.2685 4.87931  11
  46  -2   1 72.9298 5.33447  10
  46   2   1 77.8704 8.51379   9
  46   2   1 67.3455 6.41315  10
  46   2   1 83.3058 5.53727   6
  46   2   1 77.7119 5.06600  11
  48  -2   1 18.2130 2.31168  11
  48  -2   1 19.9779 2.94172   6
  48  -2   1 17.3840 2.64566  10
  48   2   1 15.7654 2.27789  11
  48   2   1 15.1747 2.67981   6
  48   2   1 13.8939 2.85969  10
  48   2   1 15.2111 3.07155   9
  50  -2   1 7.40055 2.22363   6
  50  -2   1 6.73362 1.80150  11
 -50  -2  -1 7.75704 2.34772   7
  50  -2   1 1.67740 2.06902   9
  50  -2   1 5.53029 2.15899  10
  50   2   1 3.65996 1.96717   6
  50   2   1 3.61633 2.24122   9
  50   2   1 2.75074 1.69893  11
  50   2   1 6.37164 2.32338  10
  52  -2   1 -0.6331 1.35678  11
  52  -2   1 -0.3253 1.67484   6
 -52  -2  -1 -2.5802 1.94831   7
  52  -2   1 -3.4133 1.80417   9
  52  -2   1 1.29346 2.17462  10
  52   2   1 0.49260 1.93317   6
  52   2   1 -0.6124 1.98709   9
  52   2   1 -0.0351 1.96221  10
  52   2   1 1.58387 1.67679  11
  54  -2   1 5.21542 2.22193   6
  54  -2   1 6.05235 2.43744  10
  54  -2   1 2.92239 2.97845  11
  54  -2   1 -0.0795 2.11206   9
  54   2   1 5.11987 2.07177  11
  54   2   1 2.91948 2.29971  10
  54   2   1 8.30837 2.76029   9
  55  -3  -1 13.2460 2.67868   6
  55  -3  -1 5.92201 2.81554   9
  55  -3  -1 13.7908 2.63776  10
 -55  -3   1 10.2761 2.62366   7
  55  -3  -1 13.9721 2.31022  11
  55   3  -1 9.17246 2.62371   6
  55   3  -1 15.7773 3.38783  11
  53  -3  -1 16.3043 2.34312  11
  53  -3  -1 14.4854 2.78287  10
 -53  -3   1 15.5259 2.89648   7
  53  -3  -1 10.2679 2.91433   9
  53  -3  -1 10.0110 2.39324   6
  53   3  -1 15.6584 3.05819  10
  53   3  -1 16.4303 3.54702   9
  53   3  -1 16.4298 2.99151   6
  53   3  -1 17.0757 2.54684  11
  51  -3  -1 6.57434 2.57954   9
  51  -3  -1 6.26609 1.75990  11
  51  -3  -1 6.69177 2.09133  10
  51  -3  -1 6.63621 1.97069   6
 -51  -3   1 7.58039 2.27399   7
  51   3  -1 5.32838 2.14204   6
  51   3  -1 1.54499 2.21111   9
  51   3  -1 7.90390 1.99668  11
  51   3  -1 3.53144 2.25476  10
  49  -3  -1 48.6754 3.75316  11
  49  -3  -1 45.0599 4.89622   9
  49  -3  -1 54.3357 4.35311  10
 -49  -3   1 53.4564 4.36363   7
  49  -3  -1 47.1604 4.09530   6
  49   3  -1 54.2978 5.15603   9
  49   3  -1 44.4230 4.17575   6
  49   3  -1 50.8018 4.09070  11
  49   3  -1 45.3470 4.53084  10
  47  -3  -1 -0.5313 1.86493   9
  47  -3  -1 2.69771 1.62635   6
  47  -3  -1 -0.5265 1.34684  10
 -47  -3   1 0.80634 1.58338   7
  47  -3  -1 1.45396 1.31224  11
  47   3  -1 -1.7416 1.67381   9
  47   3  -1 1.98473 1.80971  10
  47   3  -1 1.23564 1.48649  11
  47   3  -1 0.17998 1.49701   6
  45  -3  -1 53.8897 4.08066   6
 -45  -3   1 58.6577 4.46479   7
  45  -3  -1 54.7987 3.78806  11
  45  -3  -1 51.0149 3.98390  10
  45  -3  -1 52.6458 4.97402   9
  45   3  -1 50.9010 4.24125   6
  45   3  -1 52.8449 5.82378   9
  45   3  -1 59.9206 4.12609  11
  43  -3  -1 37.1148 3.21241   6
 -43  -3   1 32.0682 3.33154   7
  43  -3  -1 40.2388 2.99048  11
  43  -3  -1 28.6558 3.84042   9
  43   3  -1 36.6790 3.22560  11
  43   3  -1 33.7208 3.46290  10
  43   3  -1 33.6376 4.04379   9
  43   3  -1 34.5097 3.27799   6
  41  -3  -1 82.1302 5.16318   6
 -41  -3   1 97.2746 5.53791   7
  41  -3  -1 84.4213 4.94496  11
  41  -3  -1 88.8940 6.46246   9
  41   3  -1 81.2460 5.51229  10
  41   3  -1 85.4851 5.18951  11
  41   3  -1 87.8333 6.27758   9
  41   3  -1 89.9763 5.40750   6
  39  -3  -1 55.9473 3.59971  11
 -39  -3   1 57.4800 4.01115   7
  39  -3  -1 58.3515 5.00284   9
  39  -3  -1 61.3160 3.84654   6
  39  -3  -1 57.3716 4.50333  11
  39   3  -1 55.2011 4.19579  10
  39   3  -1 53.7636 4.74183   9
  39   3  -1 54.9233 3.93565   6
  39   3  -1 57.5388 3.84968  11
 -37  -3   1 34.2369 2.88913   7
  37  -3  -1 26.5283 2.29554  11
  37  -3  -1 27.8181 2.50571   6
  37  -3  -1 24.3687 3.49496   9
  37  -3  -1 28.9434 2.97434  11
  37   3  -1 31.9159 2.74332   6
  37   3  -1 30.0629 2.65972  11
  37   3  -1 34.5696 3.65905   9
  37   3  -1 29.3947 2.97431  10
  35  -3  -1 11.3117 1.96199  11
  35  -3  -1 10.9036 1.39976  11
  35  -3  -1 11.0306 2.35098   9
  35  -3  -1 12.8474 1.60268   6
 -35  -3   1 9.20857 1.65934   7
  35   3  -1 8.71301 1.45024  11
  35   3  -1 9.43592 1.58231   6
  35   3  -1 9.61687 2.10942   9
  35   3  -1 8.74407 1.63288  10
  33  -3  -1 87.1740 5.17496   6
 -33  -3   1 94.3008 5.05714   7
  33  -3  -1 86.6071 4.72337  11
  33  -3  -1 95.8378 6.16492   9
  33  -3  -1 86.9327 5.47438  11
  33   3  -1 78.2400 5.63888   9
  33   3  -1 92.7503 5.04196  11
  33   3  -1 85.3566 4.99970   6
  31  -3  -1 51.5863 3.25227   6
 -31  -3   1 55.4315 3.48174  11
  31  -3  -1 63.0307 4.53093   9
  31  -3  -1 50.2380 3.51426   6
 -31  -3   1 59.3998 3.48210   7
  31  -3  -1 52.5143 3.17561  11
  31  -3  -1 51.8739 3.79144  11
  31   3  -1 51.7677 3.64208   6
  31   3  -1 57.6505 3.50267  11
  29  -3  -1 215.885 11.5884   9
 -29  -3   1 239.318 10.5711   7
  29  -3  -1 208.178 10.6880   6
  29  -3  -1 198.959 10.9565  11
  29  -3  -1 233.563 10.4222   6
 -29  -3   1 219.871 10.6846  11
  29  -3  -1 210.702 10.3125  11
  29   3  -1 227.048 10.5994  11
  29   3  -1 205.094 11.3273   9
  29   3  -1 217.682 10.5750   6
  27  -3  -1 0.17164 1.01551   9
  27  -3  -1 0.46876 0.63484   6
  27  -3  -1 -1.4322 0.56955  11
  27  -3  -1 1.09927 0.86538   6
 -27  -3   1 0.14220 0.80204  11
  27  -3  -1 1.22242 0.60218  11
 -27  -3   1 0.17227 0.79198   7
  27   3  -1 0.93921 0.78211   6
  27   3  -1 0.32498 0.63132  11
  27   3  -1 1.06184 1.08166   9
 -25  -3   1 19.3568 1.63604   7
  25  -3  -1 18.7646 1.50374   6
  25  -3  -1 20.0978 1.91837  11
  25  -3  -1 16.7147 1.68044   6
 -25  -3   1 18.8105 1.94210  11
  25  -3  -1 20.4355 2.57240   9
  25  -3  -1 19.5750 1.48800  11
  25   3  -1 17.2159 1.59577   6
  25   3  -1 19.2854 2.17101   9
  25   3  -1 20.8952 1.73936  11
  23  -3  -1 3.40164 0.68738   6
  23  -3  -1 2.97966 1.19851   9
 -23  -3   1 3.47019 0.83935   7
 -23  -3   1 3.87628 0.77331   8
  23  -3  -1 3.66948 0.88627   6
 -23  -3   1 5.06022 1.07272  11
  23  -3  -1 1.73782 0.76127  11
  23  -3  -1 3.29839 0.65897  11
  23   3  -1 2.98756 1.14809   9
  23   3  -1 3.53443 0.88979  11
  23   3  -1 3.31331 0.84006   6
  21  -3  -1 50.5275 2.86847   6
  21  -3  -1 56.5070 9.70842   4
 -21  -3   1 45.9478 2.71590   7
 -21  -3   1 45.0024 2.62404   8
  21  -3  -1 51.7222 3.03559  11
  21  -3  -1 47.8532 11.3009   5
  21  -3  -1 51.0246 10.1935   2
  21  -3  -1 50.0330 2.65223  11
  21  -3  -1 53.1652 2.64626   6
 -21  -3   1 46.3068 12.8153   1
 -21  -3   1 44.9453 8.15084   4
  21  -3  -1 54.3685 7.00954   2
  21  -3  -1 44.4848 8.48932   1
  21  -3  -1 49.8762 3.47484   9
  21  -3  -1 44.9117 7.11391   3
  21  -3  -1 46.8418 6.23847   4
 -21  -3   1 29.6642 6.44810   3
 -21  -3   1 49.4498 3.13623  11
  21   3  -1 43.7455 10.6503   1
  21   3  -1 41.9112 13.0770   2
  21   3  -1 49.9682 8.43850   4
  21   3  -1 46.9135 2.83679   6
  21   3  -1 40.2641 9.61040   4
 -21   3   1 44.7864 13.7858   1
 -21   3   1 56.8240 6.96205   4
  21   3  -1 40.0193 10.3276   3
  21   3  -1 47.2971 2.84508  11
  21   3  -1 45.7534 9.14312   2
  21   3  -1 42.1271 3.21693   9
 -19  -3   1 9.40709 1.30448  11
 -19  -3   1 8.51271 7.79469   1
 -19  -3   1 10.8215 4.59417   3
  19  -3  -1 5.41219 6.16669   2
  19  -3  -1 4.75974 4.29999   3
 -19  -3   1 8.42246 4.16048   4
  19  -3  -1 1.89491 11.3771   5
  19  -3  -1 9.58999 1.13649  11
  19  -3  -1 8.45150 0.84272   6
  19  -3  -1 7.94381 1.54116   9
 -19  -3   1 7.35871 0.94083   7
  19  -3  -1 6.98772 2.85434   4
  19  -3  -1 8.34856 0.88378  11
  19  -3  -1 3.19281 5.35778   4
  19  -3  -1 9.80141 1.08722   6
  19  -3  -1 10.3411 5.21974   1
 -19  -3   1 9.51239 0.89512   8
  19  -3  -1 12.2833 3.71367   2
  19   3  -1 15.3406 7.53117   1
  19   3  -1 -0.5996 7.49597   2
  19   3  -1 10.5882 4.67402   2
  19   3  -1 6.58072 0.88573  11
  19   3  -1 9.80748 1.49394   9
 -19   3   1 16.3534 7.39496   1
  19   3  -1 11.5854 6.21447   4
  19   3  -1 10.4942 5.45093   3
 -19   3   1 6.75345 3.09897   4
  19   3  -1 9.53952 1.12720   6
  19   3  -1 9.13467 5.14790   4
 -17  -3   1 14.3762 1.10921   8
  17  -3  -1 12.6721 0.96026   6
  17  -3  -1 13.0638 1.00302  11
  17  -3  -1 15.1049 1.18719   6
  17  -3  -1 13.0840 5.24265   4
  17  -3  -1 14.1023 4.60258   3
  17  -3  -1 13.7849 3.27729   2
 -17  -3   1 8.94025 8.19479   1
  17  -3  -1 9.43047 3.02141   4
 -17  -3   1 10.7106 1.30978  11
  17  -3  -1 18.8201 6.52004   2
  17  -3  -1 18.4235 7.16282   5
 -17  -3   1 12.4944 4.71772   4
  17  -3  -1 13.4993 1.01859   7
  17  -3  -1 11.4169 4.76869   1
 -17  -3   1 8.35923 3.94489   3
  17  -3  -1 14.2443 1.72333   9
  17   3  -1 13.1084 7.63565   2
  17   3  -1 21.8917 7.29977   1
  17   3  -1 14.2346 1.24090  11
 -17   3   1 12.7029 6.20111   1
  17   3  -1 13.1619 4.58675   4
  17   3  -1 12.9430 1.63442   9
 -17   3   1 11.6309 3.43766   4
  17   3  -1 9.33749 4.87830   3
  17   3  -1 9.15171 4.33825   2
  17   3  -1 11.8678 1.19273   6
  17   3  -1 8.90316 5.19662   4
  15  -3  -1 406.829 22.4312   1
  15  -3  -1 410.715 17.1329   7
  15  -3  -1 389.723 20.2987   2
 -15  -3   1 379.108 17.5599  11
 -15  -3   1 363.528 17.0705   8
 -15  -3   1 353.529 17.1214   7
  15  -3  -1 363.331 17.2827  11
  15  -3  -1 423.638 20.0033   4
  15  -3  -1 436.359 27.9908   5
  15  -3  -1 417.509 24.0762   2
 -15  -3   1 370.432 22.6385   4
  15  -3  -1 361.000 17.0371  11
 -15  -3   1 362.091 27.2532   1
 -15  -3   1 367.299 22.0578   3
  15  -3  -1 364.025 17.7025   9
  15  -3  -1 370.268 22.5917   4
  15  -3  -1 382.865 22.3010   3
  15  -3  -1 398.568 17.1871   6
  15  -3  -1 376.554 16.9830   6
 -15   3   1 396.258 20.2674   4
 -15   3   1 413.002 17.0215  11
  15   3  -1 361.008 17.9665   9
  15   3  -1 352.039 22.6078   2
  15   3  -1 373.593 27.9532   2
  15   3  -1 345.510 17.2173   6
  15   3  -1 374.326 24.6708   4
  15   3  -1 366.474 17.2434  11
  15   3  -1 372.842 23.9369   3
  15   3  -1 376.100 26.0400   1
  15   3  -1 348.143 22.9824   4
 -15   3   1 380.100 25.4253   1
 -13  -3   1 241.267 10.7011  11
 -13  -3   1 228.529 14.9037   3
  13  -3  -1 250.034 15.1581   4
 -13  -3   1 222.726 10.3580   8
  13  -3  -1 222.209 14.4523   1
  13  -3  -1 215.213 10.2280   6
 -13  -3   1 227.347 10.7810  11
  13  -3  -1 227.888 10.4043   6
 -13  -3   1 230.684 15.1628   4
  13  -3  -1 225.421 12.8482   2
  13  -3  -1 240.279 15.9121   2
  13  -3  -1 238.615 19.1358   5
 -13  -3   1 226.271 19.9353   1
 -13  -3   1 222.842 10.4208   7
  13  -3  -1 218.773 12.3482   4
  13  -3  -1 219.491 10.4581  11
  13  -3  -1 212.742 10.2836  11
  13  -3  -1 215.594 10.8872   9
  13  -3  -1 246.894 10.4158   7
  13   3  -1 228.959 16.1021   4
  13   3  -1 237.545 20.0255   2
  13   3  -1 210.804 15.5462   3
 -13   3   1 235.456 17.0026   1
  13   3  -1 223.366 10.5197   6
  13   3  -1 226.454 10.5185  11
  13   3  -1 200.950 14.9494   2
  13   3  -1 203.099 16.4606   4
 -13   3   1 242.293 10.2749  11
  13   3  -1 254.324 19.4102   1
 -11  -3   1 363.423 16.9466   7
 -11  -3   1 371.004 16.8838   8
  11  -3  -1 374.640 18.9154   2
  11  -3  -1 379.827 18.4921   4
  11  -3  -1 408.405 25.1455   5
  11  -3  -1 374.691 16.8972   6
 -11  -3   1 356.348 25.1195   1
  11  -3  -1 360.297 16.7979  11
  11  -3  -1 395.393 20.6887   4
  11  -3  -1 376.839 20.2979   1
 -11  -3   1 376.357 21.3185   3
  11  -3  -1 368.501 16.7422   6
 -11  -3   1 365.569 17.2589  11
  11  -3  -1 380.645 17.3673   9
 -11  -3   1 358.655 16.9795   6
  11  -3  -1 393.404 21.1421   2
 -11  -3   1 383.713 17.1442  11
  11  -3  -1 352.254 16.8993  11
 -11  -3   1 395.819 21.6719   4
 -11   3   1 410.622 16.7796  11
  11   3  -1 401.097 17.4193  11
  11   3  -1 368.902 24.2593   1
  11   3  -1 353.572 17.2525   9
  11   3  -1 404.175 22.6277   4
  11   3  -1 376.185 22.5682   3
 -11   3   1 400.355 17.2695   9
  11   3  -1 324.554 21.4742   2
  11   3  -1 363.315 25.3372   2
 -11   3   1 371.049 22.1810   1
  11   3  -1 359.970 17.0088   6
  11   3  -1 361.750 22.9530   4
  11   3  -1 372.496 17.0136  11
   9  -3  -1 2392.51 110.224   6
   9  -3  -1 2530.59 118.216   5
   9  -3  -1 2485.01 112.717   1
   9  -3  -1 2676.94 112.910   4
   9  -3  -1 2386.40 110.634   9
  -9  -3   1 2457.79 110.460  11
  -9  -3   1 2492.37 115.143   3
  -9  -3   1 2580.28 110.966   9
  -9  -3   1 2558.00 114.861   4
   9  -3  -1 2387.64 110.218  11
  -9  -3   1 2426.46 118.567   1
   9  -3  -1 2628.97 113.539   2
  -9  -3   1 2378.87 110.582  11
   9   3  -1 2371.26 110.552   9
  -9   3   1 2440.27 117.536   5
   9   3  -1 2417.68 117.592   1
   9   3  -1 2558.09 115.795   4
   9   3  -1 2522.27 110.600   6
   9   3  -1 2443.21 116.000   4
   9   3  -1 2488.43 115.070   2
  -9   3   1 2444.96 114.445   1
   9   3  -1 2687.87 110.338   8
  -9   3   1 2388.30 112.577   4
   9   3  -1 2332.26 118.453   2
  -9   3   1 2655.06 110.595   9
   9   3  -1 2540.68 116.490   3
  -9   3   1 2430.08 112.334   2
  -7  -3   1 538.793 28.8744   3
  -7  -3   1 560.696 30.8229   2
   7  -3  -1 548.743 30.7151   5
  -7  -3   1 544.477 28.2741   4
  -7  -3   1 615.457 24.9214   9
  -7  -3   1 508.909 24.5796   6
   7  -3  -1 579.932 29.0995   3
   7  -3  -1 524.448 26.1306   1
   7  -3  -1 502.560 26.1504   1
   7  -3  -1 527.816 24.8551   9
   7  -3  -1 583.394 26.5913   2
  -7  -3   1 525.559 24.5761   8
   7  -3  -1 573.900 25.6223   4
   7  -3  -1 545.436 24.4771  11
  -7  -3   1 543.831 31.3011   1
  -7  -3   1 532.451 24.6623   7
  -7  -3   1 541.234 24.7243  11
   7  -3  -1 536.160 24.4742   6
  -7  -3   1 512.500 24.8295  11
   7  -3  -1 584.046 25.0367   4
   7   3  -1 609.770 25.0392  10
   7   3  -1 541.927 30.5299   1
   7   3  -1 524.802 24.6424   6
   7   3  -1 566.874 24.7426   7
   7   3  -1 531.678 28.9044   4
   7   3  -1 589.459 24.6983   6
  -7   3   1 529.203 25.9976   2
  -7   3   1 516.856 30.3345   5
   7   3  -1 532.865 24.6329  11
  -7   3   1 594.688 24.3814  11
   7   3  -1 552.764 28.8235   2
  -7   3   1 583.230 24.4303   6
  -7   3   1 548.924 26.2437   4
   7   3  -1 513.382 29.7228   3
   7   3  -1 566.984 24.6189   8
   7   3  -1 510.989 28.9959   4
   7   3  -1 524.240 24.7657   9
   7   3  -1 521.948 31.1138   2
   7   3  -1 576.579 24.9133  11
  -5  -3   1 1452.73 71.4321   2
  -5  -3   1 1502.01 69.6844   4
  -5  -3   1 1620.74 66.5402   9
   5  -3  -1 1460.44 66.1613   6
   5  -3  -1 1491.76 66.4247   7
   5  -3  -1 1487.41 67.0884   1
   5  -3  -1 1504.33 66.2007  11
  -5  -3   1 1559.25 71.3052   3
  -5  -3   1 1421.65 66.3338   8
   5  -3  -1 1573.49 67.2422   2
  -5  -3   1 1440.49 66.4318  11
   5  -3  -1 1475.19 72.0264   5
   5  -3  -1 1567.01 70.2763   3
  -5  -3   1 1457.84 72.2990   1
  -5  -3   1 1389.02 66.5241  11
  -5  -3   1 1406.15 66.3225   6
  -5   3   1 1519.31 67.7323   4
   5   3  -1 1608.72 66.4114   6
  -5   3   1 1626.69 66.2353   6
  -5   3   1 1399.07 71.5200   5
   5   3  -1 1474.78 66.3661  11
   5   3  -1 1420.30 66.4370   9
  -5   3   1 1447.19 70.2444   3
   5   3  -1 1335.40 69.9274   4
   5   3  -1 1567.96 66.3782   8
   5   3  -1 1498.74 71.7586   1
   5   3  -1 1446.02 71.9375   2
   5   3  -1 1629.12 66.9360  10
  -5   3   1 1395.84 67.5269   2
   5   3  -1 1442.47 71.6184   3
   5   3  -1 1471.67 66.3998   6
   5   3  -1 1553.05 66.5884  11
   5   3  -1 1585.87 66.5282   7
  -3  -3   1 15.5439 1.16668   7
  -3  -3   1 9.73335 3.15081   1
  -3  -3   1 17.5520 1.02181   6
   3  -3  -1 15.6115 1.86867   1
   3  -3  -1 18.4046 1.67452   4
  -3  -3   1 18.6715 3.66753   2
  -3  -3   1 19.3362 1.32797  10
   3  -3  -1 14.1846 3.21237   3
   3  -3  -1 18.1885 1.10412   7
  -3  -3   1 13.7947 2.65239   4
  -3  -3   1 17.0576 3.86667   3
   3  -3  -1 14.7464 3.55541   5
  -3  -3   1 16.8922 1.06548   8
   3  -3  -1 17.2377 1.03349   8
   3  -3  -1 19.5041 1.88105   2
  -3  -3   1 16.5150 1.18196  11
   3  -3  -1 17.6122 0.87908   6
   3  -3  -1 15.2174 0.91771  11
  -3  -3   1 19.3862 1.11750  11
   3   3  -1 19.4999 1.36113  10
  -3   3   1 16.6771 2.08010   1
  -3   3   1 18.2563 1.15551   7
   3   3  -1 19.0973 1.01258  10
   3   3  -1 14.2997 4.14520   3
   3   3  -1 20.5331 1.11611   8
   3   3  -1 19.8866 1.10017   6
  -3   3   1 14.1466 3.49363   5
  -3   3   1 18.6136 0.93764  11
  -3   3   1 15.3063 2.17999   2
  -3   3   1 14.0817 3.12765   3
   3   3  -1 19.2446 1.09920   9
  -3   3   1 13.4705 2.14640   4
   3   3  -1 18.9681 4.46628   2
   3   3  -1 19.1659 1.22534  11
   3   3  -1 17.1370 3.76048   1
   3   3  -1 17.7937 3.22966   4
   1  -3  -1 1485.44 68.3446   3
   1  -3  -1 1415.25 64.8011   8
  -1  -3   1 1417.50 65.0686   7
   1  -3  -1 1436.93 64.9340   7
   1  -3  -1 1485.63 64.9414  10
  -1  -3   1 1399.45 68.6669   1
   1  -3  -1 1414.85 69.3051   5
  -1  -3   1 1384.02 64.8890  11
  -1  -3   1 1356.90 64.9530  11
  -1  -3   1 1349.42 65.1953  10
  -1  -3   1 1447.29 69.9787   3
  -1  -3   1 1446.21 68.4996   2
   1  -3  -1 1444.65 66.2032   4
  -1  -3   1 1506.73 67.3318   4
  -1  -3   1 1506.57 64.9064   9
   1  -3  -1 1561.48 66.2292   2
  -1  -3   1 1384.88 64.9204   8
   1  -3  -1 1473.09 66.6957   1
  -1   3   1 1538.28 64.9755   7
  -1   3   1 1418.46 66.2467   2
   1   3  -1 1544.90 64.9876  11
   1   3  -1 1389.55 70.0039   3
   1   3  -1 1584.11 65.0293  10
   1   3  -1 1541.71 64.9403   8
  -1   3   1 1514.47 64.7919  11
   1   3  -1 1542.22 65.1381   7
   1   3  -1 1415.28 68.6290   2
   1   3  -1 1469.82 64.8855   9
   1   3  -1 1378.12 68.1804   1
   1   3  -1 1372.55 67.3037   4
  -1   3   1 1544.74 64.8894  11
  -1   3   1 1469.85 66.3727   1
   1   3  -1 1518.55 68.1926   5
   1   3  -1 1494.08 64.9870   6
  -1   3   1 1453.84 69.7357   5
  -1   3   1 1362.27 68.3925   3
  -1   3   1 1547.90 64.8019   8
  -1  -3  -1 65.6253 3.20060  10
   1  -3   1 66.5545 5.58763   2
  -1  -3  -1 64.5381 5.42450   1
  -1  -3  -1 59.1427 4.63422   2
   1  -3   1 62.3153 3.32853   7
  -1  -3  -1 63.0557 5.81190   3
   1  -3   1 56.0428 8.83894   3
   1  -3   1 57.8893 4.39283   4
   1  -3   1 66.2593 3.15057  10
  -1  -3  -1 66.2193 4.87135   4
   1  -3   1 62.9631 5.72375   1
   1  -3   1 61.0640 3.00525   6
   1  -3   1 62.6581 3.15903   8
  -1  -3  -1 61.7831 3.01419  11
  -1  -3  -1 64.7053 3.03785   6
   1  -3   1 63.5016 5.86245   5
   1  -3   1 63.9573 2.95788  10
   1  -3   1 62.3204 3.11193  11
  -1   3  -1 68.4805 5.15984   4
  -1   3  -1 67.7332 3.15498   8
  -1   3  -1 70.0938 3.01478  11
   1   3   1 68.9435 5.13423   1
  -1   3  -1 67.2806 7.74040   3
  -1   3  -1 69.9059 3.08488   6
   1   3   1 62.2400 3.21401  10
   1   3   1 65.8300 3.11462  11
   1   3   1 67.1348 3.18149   7
  -1   3  -1 69.0690 6.16760   5
   1   3   1 65.8547 7.10592   3
  -1   3  -1 70.2845 3.20812  11
   1   3   1 64.5760 3.04279   6
  -1   3  -1 65.4078 5.62912   2
   1   3   1 67.0327 3.02445   8
  -1   3  -1 52.9312 5.07005   1
   1   3   1 63.4856 4.60157   4
  -3  -3  -1 454.751 24.5148   1
   3  -3   1 447.849 21.1172   7
   3  -3   1 485.911 21.6533   4
   3  -3   1 476.116 29.1171   3
   3  -3   1 485.667 20.6906   6
   3  -3   1 474.529 24.8183   2
   3  -3   1 436.857 20.8676   8
  -3  -3  -1 469.604 20.7786  11
  -3  -3  -1 474.629 24.2044   3
   3  -3   1 458.327 20.7482  11
  -3  -3  -1 453.523 20.8426   7
  -3  -3  -1 456.275 20.7122   8
  -3  -3  -1 522.245 20.9529   9
  -3  -3  -1 448.409 20.7882   6
  -3  -3  -1 482.491 23.7484   4
  -3  -3  -1 472.328 23.4511   2
  -3   3  -1 423.684 22.4605   2
   3   3   1 471.177 24.6703   3
   3   3   1 444.497 20.7761   6
   3   3   1 476.476 20.9172  11
  -3   3  -1 436.124 22.4422   4
  -3   3  -1 483.586 24.8268   5
  -3   3  -1 466.934 22.4615   1
   3   3   1 450.670 22.7604   4
   3   3   1 402.612 23.2885   1
   3   3   1 449.439 20.9609  10
  -3   3  -1 497.298 20.6637  11
  -3   3  -1 411.555 25.6249   3
  -3   3  -1 491.892 20.7621   6
   3   3   1 493.764 20.7488   8
  -3   3  -1 492.460 20.8640   8
   5  -3   1 742.616 32.4965   6
   5  -3   1 698.289 32.4933  11
  -5  -3  -1 747.606 32.5381   8
   5  -3   1 750.952 32.7072   9
  -5  -3  -1 667.917 32.6370  11
  -5  -3  -1 752.416 37.7272   1
  -5  -3  -1 733.031 32.6543   6
  -5  -3  -1 744.481 32.6920  10
  -5  -3  -1 739.521 36.1150   3
   5  -3   1 772.129 34.1405   2
  -5  -3  -1 705.392 35.8104   2
   5  -3   1 798.026 39.2213   3
  -5  -3  -1 802.266 32.8031   9
  -5  -3  -1 694.514 32.6436   7
  -5  -3  -1 737.894 32.6282  11
  -5  -3  -1 713.230 36.0176   4
   5  -3   1 699.027 32.7002   8
   5  -3   1 719.870 37.4894   5
  -5   3  -1 690.889 33.3790   2
   5   3   1 743.884 35.4461   2
   5   3   1 758.705 32.6125  11
   5   3   1 687.720 36.5013   3
   5   3   1 736.653 32.8057  11
   5   3   1 767.499 35.4976   4
  -5   3  -1 745.597 32.5116   6
   5   3   1 667.352 32.7387  10
   5   3   1 764.985 32.5681   8
   5   3   1 709.788 32.7408   9
   5   3   1 761.247 36.7555   1
   5   3   1 708.155 32.6234   6
   5   3   1 799.982 32.7238   7
  -5   3  -1 687.474 33.9935   4
  -5   3  -1 678.467 36.9225   5
  -5   3  -1 763.941 33.3082   1
   7  -3   1 0.89663 0.39361   9
  -7  -3  -1 0.89791 0.32409  11
  -7  -3  -1 2.11190 0.43490   7
   7  -3   1 -2.5024 1.66245   4
  -7  -3  -1 -0.4549 1.72370   3
  -7  -3  -1 0.17297 1.67562   2
  -7  -3  -1 1.94173 0.45392   9
   7  -3   1 0.63109 0.87383   4
   7  -3   1 1.79026 1.55618   2
   7  -3   1 1.09298 0.18201  11
   7  -3   1 1.22851 0.28606   6
   7  -3   1 0.89199 1.20980   1
  -7  -3  -1 2.28278 2.16539   4
  -7  -3  -1 2.23435 0.31437   8
   7  -3   1 4.47763 3.09749   5
  -7  -3  -1 1.55872 0.32521  11
  -7  -3  -1 2.24917 0.40581   6
  -7  -3  -1 2.45692 3.02835   1
  -7  -3  -1 1.68403 0.36059  10
   7   3   1 6.87473 2.99813   1
   7   3   1 2.14390 0.33754   8
  -7   3  -1 1.12480 0.18366   6
   7   3   1 2.29563 0.45414   7
   7   3   1 2.55354 0.39404  11
   7   3   1 0.95797 1.88756   4
   7   3   1 1.58672 0.45017  10
   7   3   1 1.80518 0.42399   9
   7   3   1 2.87669 2.24658   3
   7   3   1 -1.3380 1.56119   4
   7   3   1 2.26015 0.42149   6
   7   3   1 2.71685 0.54961  11
  -7   3  -1 0.62437 0.98098   1
  -7   3  -1 1.03905 1.66204   4
  -7   3  -1 1.41343 0.15946  11
  -7   3  -1 0.93329 0.78664   2
  -9  -3  -1 3.43819 0.57116  11
   9  -3   1 2.62700 3.39893   5
  -9  -3  -1 0.08145 3.38112   1
   9  -3   1 3.11272 0.42009   6
   9  -3   1 4.84164 0.69659   9
   9  -3   1 5.00537 1.55012   2
   9  -3   1 3.02945 0.31096  11
   9  -3   1 5.91768 1.61838   1
  -9  -3  -1 5.37824 2.52123   3
   9  -3   1 3.25075 2.11693   4
  -9  -3  -1 3.04635 0.40411   8
  -9  -3  -1 3.72380 0.52124  11
  -9  -3  -1 8.05643 2.86027   2
  -9  -3  -1 1.96081 2.46825   4
  -9  -3  -1 3.79437 0.54782   7
  -9  -3  -1 3.69568 0.54129   6
   9  -3   1 3.49332 1.42367   4
   9   3   1 3.79340 2.93491   3
   9   3   1 2.21205 0.50678  10
  -9   3  -1 4.36672 2.16455   1
  -9   3  -1 3.71618 0.32115  11
   9   3   1 4.66503 2.17591   2
   9   3   1 2.77930 0.45391   6
   9   3   1 3.78588 2.25661   4
   9   3   1 4.28067 0.49390   8
   9   3   1 4.72144 2.54000   4
   9   3   1 3.90492 0.68340   9
   9   3   1 1.74024 2.68099   1
  -9   3  -1 2.78084 1.21792   4
   9   3   1 2.65357 0.57584  11
  -9   3  -1 3.95577 1.17389   2
   9   3   1 3.82481 0.54280  11
  -9   3  -1 4.30101 0.68316   9
 -11  -3  -1 82.5452 8.25945   2
  11  -3   1 74.1674 3.53101   6
  11  -3   1 83.5574 5.94274   1
  11  -3   1 75.0543 3.98740   9
  11  -3   1 75.8317 3.58315  11
 -11  -3  -1 74.9403 3.84937  11
 -11  -3  -1 76.2470 10.6621   1
  11  -3   1 78.6071 6.39517   4
  11  -3   1 74.8981 3.64494   6
 -11  -3  -1 74.9376 3.73601   7
 -11  -3  -1 79.6625 3.63545   8
 -11  -3  -1 64.2402 7.81063   4
  11  -3   1 82.0821 5.79798   2
 -11  -3  -1 75.5589 7.72258   3
  11  -3   1 86.2023 11.1288   5
 -11  -3  -1 80.7341 3.83262  11
  11  -3   1 75.6849 5.69219   4
  11  -3   1 76.8188 3.53916  11
  11   3   1 73.0600 7.58479   4
 -11   3  -1 74.6586 7.55804   1
  11   3   1 74.1248 3.74404  11
  11   3   1 76.3207 7.44354   4
  11   3   1 70.9297 3.76027   6
  11   3   1 77.7089 4.02815   9
  11   3   1 81.4596 9.15950   1
  11   3   1 64.9903 7.42900   3
 -11   3  -1 70.6407 5.35497   2
  11   3   1 62.2704 6.98285   2
  11   3   1 69.4922 3.85543  10
  11   3   1 82.1518 4.10625  11
 -11   3  -1 70.5075 5.09704   4
 -11   3  -1 84.9611 3.96616   9
 -11   3  -1 78.8296 3.53273   6
  13  -3   1 175.006 11.1263   1
 -13  -3  -1 223.282 18.0414   1
 -13  -3  -1 187.279 14.1744   2
  13  -3   1 172.126 8.19766  11
  13  -3   1 182.562 16.3420   5
 -13  -3  -1 184.779 8.29899   8
  13  -3   1 183.344 8.21403   6
  13  -3   1 180.859 8.32416   6
  13  -3   1 188.331 11.3793   4
  13  -3   1 176.132 8.32667  11
 -13  -3  -1 185.709 13.1434   3
  13  -3   1 186.184 11.2478   4
  13  -3   1 180.151 10.8640   2
  13  -3   1 181.251 8.76307   9
 -13  -3  -1 193.000 14.8068   4
 -13  -3  -1 181.539 8.42020   7
 -13  -3  -1 178.009 8.50095  11
  13   3   1 168.978 8.42891   6
 -13   3  -1 180.254 10.5989   4
  13   3   1 199.280 13.2668   4
  13   3   1 190.542 8.86637  11
  13   3   1 176.926 8.55174  10
 -13   3  -1 186.905 8.66001   9
  13   3   1 176.600 8.41009  11
  13   3   1 163.443 12.9621   4
 -13   3  -1 188.382 13.9788   1
  13   3   1 180.606 14.4223   1
  13   3   1 176.832 8.72131   9
  13   3   1 167.426 13.1076   3
 -13   3  -1 186.115 11.0206   2
  13   3   1 176.234 12.8952   2
 -15  -3  -1 2.12669 3.14895   3
 -15  -3  -1 1.60830 4.41390   4
  15  -3   1 0.43360 2.77953   4
  15  -3   1 4.69111 2.32981   2
 -15  -3  -1 3.84445 3.76887   2
  15  -3   1 2.12225 0.42421   6
  15  -3   1 5.64869 2.97425   4
 -15  -3  -1 2.20426 0.48205   8
  15  -3   1 2.78014 0.41096  11
  15  -3   1 0.38953 3.71014   2
  15  -3   1 2.74009 0.51521   6
  15  -3   1 1.51482 0.56691  11
 -15  -3  -1 2.50785 0.66917   7
 -15  -3  -1 -1.4626 5.10792   1
 -15  -3  -1 2.31226 0.54511  11
  15  -3   1 2.57911 0.76864   9
  15  -3   1 1.73554 2.73430   1
  15   3   1 1.61691 3.00834   4
  15   3   1 3.04264 0.62754   6
  15   3   1 2.05178 0.47282  11
  15   3   1 3.24174 3.68635   3
  15   3   1 0.36701 3.38275   4
 -15   3  -1 0.44440 2.20910   4
 -15   3  -1 -3.6852 3.98798   1
  15   3   1 3.16282 3.11585   2
  15   3   1 2.64140 4.43095   1
 -15   3  -1 0.51549 2.09299   2
 -17  -3  -1 3.64537 3.47436   3
  17  -3   1 6.43484 4.46564   2
  17  -3   1 6.40210 1.14206   9
 -17  -3  -1 4.74921 0.76155   7
 -17  -3  -1 8.39257 6.64625   1
  17  -3   1 11.0548 4.05363   4
  17  -3   1 6.62766 0.69925   6
  17  -3   1 3.45349 2.59287   2
  17  -3   1 5.93277 0.67170  11
  17  -3   1 6.91047 0.79763   6
 -17  -3  -1 4.45337 4.01541   2
  17  -3   1 9.95560 3.55364   4
  17  -3   1 0.65981 3.19685   1
  17  -3   1 1.77719 4.67728   3
 -17  -3  -1 6.18429 4.50849   4
  17   3   1 2.64240 3.90290   2
  17   3   1 5.87124 4.79165   4
 -17   3  -1 5.28457 5.13886   1
  17   3   1 5.71481 0.91392  10
  17   3   1 16.4430 4.98717   3
  17   3   1 7.27112 0.86055  11
  17   3   1 5.31348 0.98436   9
  17   3   1 3.20981 5.52483   1
  17   3   1 4.42210 3.80886   4
  17   3   1 5.11954 0.77509   6
  17   3   1 5.47774 6.34018   2
 -17   3  -1 4.41319 3.04655   4
 -19  -3  -1 73.3208 13.4888   1
  19  -3   1 78.1633 7.70475   2
  19  -3   1 63.4729 3.22023   6
  19  -3   1 85.1498 10.9758   3
  19  -3   1 61.8026 3.28598   6
  19  -3   1 60.5991 3.15558  11
  19  -3   1 53.4778 7.62490   4
  19  -3   1 62.3969 7.85597   4
  19  -3   1 68.7840 8.62133   1
 -19  -3  -1 53.9830 8.62615   3
  19  -3   1 79.9408 10.7152   2
 -19  -3  -1 80.7120 11.5951   2
  19  -3   1 63.6039 3.88322   9
  19  -3   1 63.2311 3.48121  11
 -19  -3  -1 57.9913 9.89005   4
 -19  -3  -1 61.3825 3.36214   7
  19   3   1 56.1040 8.23750   2
  19   3   1 60.1747 11.0054   3
  19   3   1 58.8089 9.41039   4
  19   3   1 62.6637 3.53711  10
  19   3   1 54.9863 12.0186   2
  19   3   1 65.3815 8.47683   4
  19   3   1 63.1742 3.60029  11
 -19   3  -1 54.5505 7.42847   4
  19   3   1 62.5642 3.82347   9
  19   3   1 73.4675 11.8282   1
  19   3   1 61.6756 3.40854   6
 -19   3  -1 70.6201 11.8579   1
 -21  -3  -1 -4.1862 4.80860   3
  21  -3   1 3.44975 0.71708   6
 -21  -3  -1 4.49102 0.81285   7
  21  -3   1 2.81310 0.61819   6
  21  -3   1 4.13587 3.92075   4
  21  -3   1 3.16765 4.64125   1
  21  -3   1 3.62056 3.65879   2
  21  -3   1 -4.1246 5.03666   3
  21  -3   1 3.64376 0.79579  11
  21  -3   1 -1.0813 4.68876   4
  21  -3   1 3.21985 0.59304  11
 -21  -3  -1 -2.3303 5.80641   4
 -21  -3  -1 4.47213 8.01384   1
  21  -3   1 -4.7223 5.29004   2
  21  -3   1 2.63562 1.10628   9
  21   3   1 2.78348 3.71173   4
  21   3   1 3.13112 0.71613  11
  21   3   1 2.48059 5.48945   4
  21   3   1 3.38660 0.81844   6
  21   3   1 1.82480 0.87564   9
  21   3   1 17.4945 6.31537   3
  21   3   1 8.59501 6.49972   1
  21   3   1 -3.1691 4.26466   2
  21   3   1 3.45138 0.81814  10
  21   3   1 8.88155 8.50563   2
 -21   3  -1 18.7433 11.1958   1
  23  -3   1 46.3404 2.60489  11
 -23  -3  -1 48.5395 2.88188   7
  23  -3   1 44.6231 2.99639  11
  23  -3   1 46.0525 2.76362   6
  23  -3   1 46.7034 3.37206   9
  23  -3   1 51.2419 2.75377   6
  23   3   1 49.0763 2.89505   6
  23   3   1 44.1986 2.96395  10
  23   3   1 48.8914 3.33691   9
  23   3   1 47.1730 2.83628  11
  25  -3   1 297.956 13.4133   6
  25  -3   1 286.811 13.2108  11
  25  -3   1 261.914 14.0457   9
  25  -3   1 296.621 13.4161   6
 -25  -3  -1 298.300 13.4738   7
  25  -3   1 279.086 13.7157  11
  25   3   1 293.302 13.6804  10
  25   3   1 287.086 14.0569   9
  25   3   1 274.705 13.4696   6
  25   3   1 283.422 13.4006  11
  27  -3   1 139.744 6.64526   6
 -27  -3  -1 140.754 6.73896   7
  27  -3   1 123.939 6.88516  11
  27  -3   1 127.734 6.37750  11
  27  -3   1 115.536 7.19904   9
  27  -3   1 137.808 6.60610   6
  27   3   1 126.988 6.57126  11
  27   3   1 130.095 7.26001   9
  27   3   1 137.756 6.71478   6
  27   3   1 119.031 6.80808  10
  29  -3   1 195.380 9.75264  11
  29  -3   1 204.934 9.99887   6
  29  -3   1 216.184 10.9265   9
  29  -3   1 190.789 10.3455  11
  29  -3   1 223.225 10.0994   6
 -29  -3  -1 211.870 10.1366   7
  29   3   1 207.788 10.3411  10
  29   3   1 193.832 10.0754   6
  29   3   1 214.436 10.0231  11
  29   3   1 203.093 10.7142   9
  31  -3   1 0.05926 0.85430   6
  31  -3   1 0.62470 0.87600  11
  31  -3   1 0.61116 0.76846   6
  31  -3   1 0.69617 0.67659  11
  31  -3   1 0.89507 1.20283   9
 -31  -3  -1 0.35148 0.97174   7
  31   3   1 -1.9774 1.00509  10
  31   3   1 0.08501 0.91145  11
  31   3   1 -0.2386 1.25686   9
  31   3   1 0.58506 0.96481   6
  33  -3   1 8.04859 1.54183   6
  33  -3   1 10.0271 1.30954  11
  33  -3   1 9.45250 1.60412   6
 -33  -3  -1 7.20818 1.78264   7
  33  -3   1 8.76919 1.64803  11
  33  -3   1 12.4826 2.25369   9
  33   3   1 9.39708 2.00494   9
  33   3   1 11.3340 2.02584  11
  33   3   1 9.85578 1.61315   6
  33   3   1 8.26759 1.60833  10
  35  -3   1 3.19561 1.18562   6
 -35  -3  -1 4.49221 1.40182   7
  35  -3   1 5.68948 1.76564   9
  35  -3   1 3.47749 1.00488  11
  35  -3   1 6.71976 1.47135  11
  35   3   1 1.39345 1.25025  10
  35   3   1 4.02551 1.17552  11
  35   3   1 1.85839 1.20818   6
  35   3   1 2.54280 1.64680   9
  37  -3   1 -0.0639 0.82386  11
  37  -3   1 -0.7115 1.04164  11
  37  -3   1 0.50013 1.09078   6
  37  -3   1 1.91974 1.39565   9
 -37  -3  -1 0.14829 1.30639   7
  37  -3   1 0.29100 0.94068  10
  37   3   1 1.17723 1.40233  10
  37   3   1 0.48864 1.07166  11
  37   3   1 0.31848 1.37188   9
  37   3   1 1.59963 1.24399   6
  39  -3   1 10.0766 2.20914   9
  39  -3   1 14.3915 2.04535   6
 -39  -3  -1 7.71398 1.89262   7
  39  -3   1 9.38824 1.44961  11
  39  -3   1 10.3786 2.05378  11
  39   3   1 7.83962 1.89836  10
  39   3   1 9.31193 1.56683  11
  39   3   1 9.58935 2.34374   9
  39   3   1 10.9561 1.93264   6
  41  -3   1 -1.2430 1.36911   9
  41  -3   1 0.33408 1.18670  10
  41  -3   1 -0.4189 1.13963   6
 -41  -3  -1 0.49263 1.44460   7
  41  -3   1 0.22191 0.97065  11
  41   3   1 -0.6200 1.49114   9
  41   3   1 0.12785 1.14590  11
  41   3   1 -1.3518 1.32401  10
  41   3   1 1.38529 1.35549   6
  43  -3   1 8.99969 2.01765   6
  43  -3   1 7.28813 1.79667  10
 -43  -3  -1 16.2883 2.48401   7
  43  -3   1 7.01897 2.09976   9
  43   3   1 11.3836 3.42360   6
  43   3   1 4.49892 1.89031  10
  43   3   1 12.6762 2.00754  11
  43   3   1 8.34713 2.23461   9
  45  -3   1 22.7372 2.81527   6
  45  -3   1 11.0118 2.61333   9
  45  -3   1 16.9019 2.45034  10
  45  -3   1 15.1164 2.02052  11
 -45  -3  -1 18.7165 2.78338   7
  45   3   1 12.4886 2.42117   6
  45   3   1 16.7596 2.61493  11
  45   3   1 20.3267 3.43649  10
  47  -3   1 95.0027 5.46816  11
  47  -3   1 80.6534 6.25205   9
  47  -3   1 80.3779 5.87309  10
  47   3   1 90.2352 6.07716   6
  47   3   1 91.8135 5.61515  11
  47   3   1 80.2654 6.37462  10
  47   3   1 86.0167 6.47621   9
  49  -3   1 2.48295 1.81116   6
 -49  -3  -1 4.97803 2.14068   7
  49  -3   1 1.03860 1.32189  11
  49  -3   1 -0.0450 1.88520   9
  49  -3   1 1.92058 1.78798  10
  49   3   1 2.95981 2.11087  10
  49   3   1 3.39561 2.27242   9
  49   3   1 3.95939 1.93709   6
  49   3   1 3.19706 1.69933  11
  51  -3   1 34.8963 3.46221  11
  51  -3   1 29.6044 3.67736   6
  51  -3   1 31.5432 4.16422   9
 -51  -3  -1 38.8054 4.13576   7
  51  -3   1 36.8837 4.26483  10
  51   3   1 38.4814 3.80885  11
  51   3   1 28.4987 3.78103   6
  51   3   1 35.1508 4.24191   9
  51   3   1 31.8288 4.27664  10
  53  -3   1 54.2494 4.89891  11
  53  -3   1 47.7764 5.06181  10
  53  -3   1 57.9700 5.32590   9
  53  -3   1 55.0411 4.88267   6
 -53  -3  -1 45.3728 4.71763   7
  53   3   1 52.7742 5.35236   9
  53   3   1 50.3666 4.57733  11
  53   3   1 56.9906 5.61713   6
  53   3   1 54.7060 5.68334  10
  54  -4  -1 4.37661 1.71025  11
  54  -4  -1 6.24268 2.06781   6
  54  -4  -1 2.95897 2.39472   9
  54  -4  -1 2.79076 2.03926  10
 -54  -4   1 5.13476 2.43300   7
  54   4  -1 1.46005 1.82558  11
  54   4  -1 10.6107 4.92207  10
  54   4  -1 1.57122 3.14688   9
  54   4  -1 5.82079 2.33647   6
  52  -4  -1 114.502 6.72843  11
  52  -4  -1 104.467 7.13428   6
  52  -4  -1 120.136 7.42411  10
  52  -4  -1 108.383 8.04334   9
 -52  -4   1 116.171 7.34996   7
  52   4  -1 105.287 8.06055  10
  52   4  -1 123.882 7.26785  11
  52   4  -1 117.724 8.27691   9
  52   4  -1 119.826 7.66118   6
  50  -4  -1 7.53489 2.66823   9
  50  -4  -1 5.28970 1.95498  10
 -50  -4   1 10.2434 2.45466   7
  50  -4  -1 6.00646 1.85688   6
  50  -4  -1 10.8152 1.87866  11
  50   4  -1 11.4966 2.76823  10
  50   4  -1 13.2198 2.55476   6
  50   4  -1 9.25794 2.76928   9
  50   4  -1 7.74812 1.97012  11
 -48  -4   1 28.4390 3.36276   7
  48  -4  -1 32.4343 3.25526   6
  48  -4  -1 28.8040 2.83726  11
  48  -4  -1 30.4721 3.32244  10
  48  -4  -1 28.3170 4.63616   9
  48   4  -1 19.7033 3.20734  10
  48   4  -1 29.7003 3.43548   6
  48   4  -1 26.7093 2.90783  11
  48   4  -1 17.8696 3.50114   9
  46  -4  -1 24.3706 2.60245  11
  46  -4  -1 27.7865 3.04834  10
  46  -4  -1 26.7261 3.88899   9
  46  -4  -1 32.6552 4.58174   6
 -46  -4   1 31.9210 3.36012   7
  46   4  -1 28.2666 3.71214   9
  46   4  -1 23.0307 3.31212  10
  46   4  -1 22.2371 2.90231   6
  44  -4  -1 268.886 15.3354   9
  44  -4  -1 286.646 13.6494  11
  44  -4  -1 269.219 13.9914   6
 -44  -4   1 297.319 14.2601   7
  44   4  -1 280.363 17.1334  10
  44   4  -1 297.679 14.0381  11
  44   4  -1 272.234 14.1387   6
  42  -4  -1 29.3673 2.90038   6
 -42  -4   1 33.4102 3.30038   7
  42  -4  -1 32.2037 2.62603  11
  42  -4  -1 27.9208 3.85349   9
  42   4  -1 35.7780 3.13925  11
  42   4  -1 28.6066 3.08859   6
  42   4  -1 26.9707 3.58746   9
  42   4  -1 29.7683 3.48993  10
 -40  -4   1 263.159 12.4281   7
  40  -4  -1 246.938 13.6013   9
  40  -4  -1 243.544 12.1310   6
  40  -4  -1 260.640 11.9205  11
  40   4  -1 223.069 12.5238  10
  40   4  -1 266.621 12.2646  11
  40   4  -1 241.871 12.3277   6
  40   4  -1 214.542 12.9834   9
  38  -4  -1 68.9945 4.24444   6
  38  -4  -1 67.5425 5.47108   9
  38  -4  -1 68.4056 3.98916  11
  38  -4  -1 70.0282 4.88375  11
 -38  -4   1 67.9729 4.33091   7
  38   4  -1 65.8168 4.39910   6
  38   4  -1 63.0585 4.60729  10
  38   4  -1 68.7004 4.37452  11
  38   4  -1 62.6179 5.13023   9
 -36  -4   1 141.975 7.11589   7
  36  -4  -1 127.954 7.54343  11
  36  -4  -1 121.851 7.17555   6
  36  -4  -1 125.804 6.85532   6
  36  -4  -1 125.788 8.08721   9
  36  -4  -1 132.040 6.68340  11
  36   4  -1 151.852 7.18757  11
  36   4  -1 120.523 7.18898  10
  36   4  -1 130.173 7.08619   6
  36   4  -1 133.140 7.96971   9
  34  -4  -1 49.7642 3.39962   6
  34  -4  -1 49.1751 2.87525  11
  34  -4  -1 44.5726 2.94981   6
  34  -4  -1 40.8676 3.82582  11
  34  -4  -1 42.4675 4.09459   9
 -34  -4   1 41.1067 3.11179   7
  34   4  -1 41.2697 3.85804   9
  34   4  -1 40.3747 3.14652   6
  34   4  -1 39.2559 3.31884  10
 -32  -4   1 95.7802 5.22337   7
 -32  -4   1 95.9361 5.28769  11
  32  -4  -1 105.114 6.52608   9
  32  -4  -1 92.0043 4.87841  11
  32  -4  -1 97.8671 5.05200   6
  32   4  -1 93.1783 5.29261   6
  32   4  -1 95.8220 5.25055  11
  32   4  -1 88.8747 5.36821  10
  32   4  -1 79.1010 5.82984   9
  30  -4  -1 8.58836 1.71973  11
  30  -4  -1 9.81756 2.08486   9
  30  -4  -1 8.81643 1.42484   6
  30  -4  -1 8.99290 1.20647   6
 -30  -4   1 6.57743 1.33083  11
 -30  -4   1 5.29013 1.24322   7
  30   4  -1 9.16301 1.40805  11
 -28  -4   1 32.1384 2.27771   7
  28  -4  -1 28.3115 1.99938   6
  28  -4  -1 30.4570 3.05653   9
 -28  -4   1 28.4849 2.48147  11
  28  -4  -1 26.5633 1.91699  11
  28  -4  -1 28.9318 2.40434  11
  28  -4  -1 28.7327 2.31982   6
  28   4  -1 27.0857 2.28097   6
  28   4  -1 24.5384 2.31524  10
  28   4  -1 31.1270 2.96240   9
  28   4  -1 29.7978 2.30184  11
 -26  -4   1 277.814 13.4807   8
  26  -4  -1 287.100 14.6566   9
 -26  -4   1 316.168 13.7063   7
  26  -4  -1 280.644 14.0096  11
  26  -4  -1 290.831 13.5076   6
  26  -4  -1 303.631 13.8786   6
  26  -4  -1 277.348 13.4413  11
  26   4  -1 304.440 14.5356   9
  26   4  -1 295.320 13.7738  11
  26   4  -1 289.656 13.7680   6
  24  -4  -1 198.178 9.09971   6
  24  -4  -1 189.203 8.73272   6
 -24  -4   1 182.318 9.34371  11
  24  -4  -1 192.306 8.71764  11
 -24  -4   1 185.283 8.88765   7
  24  -4  -1 179.134 9.18574  11
 -24  -4   1 183.534 8.77354   8
  24  -4  -1 182.126 9.80785   9
  24   4  -1 182.490 9.00787   6
  24   4  -1 171.733 9.54087   9
  24   4  -1 190.458 9.04886  11
  22  -4  -1 800.258 37.4178  11
  22  -4  -1 837.349 37.4253   6
 -22  -4   1 805.899 37.4765   8
 -22  -4   1 867.093 38.1105  11
  22  -4  -1 824.537 38.5195   9
  22  -4  -1 863.518 37.7314   6
 -22  -4   1 866.550 37.6407   7
  22  -4  -1 838.290 37.8886  11
  22   4  -1 835.781 37.7446   6
  22   4  -1 810.154 38.3066   9
  22   4  -1 849.211 37.7434  11
  20  -4  -1 40.3234 7.53935   3
  20  -4  -1 55.2007 10.0198   2
  20  -4  -1 38.3988 5.31388   4
  20  -4  -1 41.1924 5.67392   2
 -20  -4   1 33.4222 8.13912   4
  20  -4  -1 31.2866 2.67450   9
  20  -4  -1 36.5695 2.11692   6
  20  -4  -1 30.0628 1.82246  11
  20  -4  -1 35.6671 8.02865   4
  20  -4  -1 46.0077 12.4525   5
  20  -4  -1 33.1575 6.61611   1
 -20  -4   1 32.5054 1.96861   8
 -20  -4   1 30.3982 2.06227   7
 -20  -4   1 31.9507 7.12824   3
  20  -4  -1 30.8285 1.81524   6
  20  -4  -1 32.5994 2.17227  11
 -20  -4   1 55.4076 13.6641   1
  20   4  -1 31.4391 2.16789   6
  20   4  -1 24.4447 6.20065   2
  20   4  -1 31.7293 6.80446   4
  20   4  -1 42.5929 10.9625   1
  20   4  -1 49.4468 13.0261   2
 -20   4   1 38.9736 5.48812   4
 -20   4   1 37.9612 8.09428   1
  20   4  -1 18.2834 7.46262   3
  20   4  -1 30.1278 2.53833   9
 -18  -4   1 965.771 48.7769   3
  18  -4  -1 991.325 41.4665   6
  18  -4  -1 871.875 41.2009  11
  18  -4  -1 981.989 44.3822   4
  18  -4  -1 931.145 48.0348   3
  18  -4  -1 936.890 48.0938   4
  18  -4  -1 909.508 41.1812   6
  18  -4  -1 902.984 41.5054  11
 -18  -4   1 971.994 48.7169   4
  18  -4  -1 958.692 55.5804   5
 -18  -4   1 913.910 41.8503  11
 -18  -4   1 925.075 41.3166   8
  18  -4  -1 902.024 48.6679   2
  18  -4  -1 861.288 44.4708   2
  18  -4  -1 924.044 46.5269   1
 -18  -4   1 863.732 41.3828   7
  18   4  -1 925.419 53.0394   1
  18   4  -1 950.265 49.2955   4
  18   4  -1 932.817 50.9290   3
 -18   4   1 1008.15 48.6463   1
  18   4  -1 898.086 41.9636   9
  18   4  -1 925.941 56.4089   2
  18   4  -1 916.795 41.5195  11
  18   4  -1 903.815 51.1412   4
  18   4  -1 914.584 41.5211   6
  18   4  -1 916.886 48.8984   2
  16  -4  -1 71.4817 5.94160   4
  16  -4  -1 82.2838 11.9487   2
 -16  -4   1 71.3125 9.07433   4
  16  -4  -1 70.6811 3.70504  11
 -16  -4   1 74.3124 8.74013   3
 -16  -4   1 99.3275 15.2254   1
  16  -4  -1 80.3417 3.70568   7
  16  -4  -1 69.1363 4.23101   9
  16  -4  -1 77.6206 6.19112   2
  16  -4  -1 69.5140 7.79437   1
 -16  -4   1 69.9100 4.09256  11
  16  -4  -1 67.5644 3.45912  11
 -16  -4   1 66.6634 3.66576   7
  16  -4  -1 73.8282 3.66975   6
  16  -4  -1 64.6614 11.8321   5
 -16  -4   1 68.8685 3.58747   8
  16  -4  -1 68.4295 8.55820   4
  16  -4  -1 72.3129 3.42465   6
  16   4  -1 72.4914 3.80209  11
  16   4  -1 67.8797 4.10364   9
  16   4  -1 78.0573 11.3428   4
  16   4  -1 86.4690 9.71971   4
  16   4  -1 84.8689 9.62729   2
  16   4  -1 62.0391 12.4549   2
  16   4  -1 82.8919 11.2827   3
  16   4  -1 48.4759 10.4222   1
 -16   4   1 83.4566 9.34811   1
  14  -4  -1 1138.98 50.2985  11
 -14  -4   1 1127.23 56.2069   4
 -14  -4   1 1152.85 50.6238  11
 -14  -4   1 1247.26 63.6943   1
  14  -4  -1 1196.21 54.6555   4
  14  -4  -1 1114.69 50.0562   6
  14  -4  -1 1137.85 61.0734   5
  14  -4  -1 1111.21 50.8773   9
  14  -4  -1 1130.70 52.4730   2
  14  -4  -1 1111.63 51.7645   4
 -14  -4   1 1171.25 56.5145   3
 -14  -4   1 1125.68 50.2713   8
  14  -4  -1 1131.11 53.7937   1
  14  -4  -1 1171.74 50.2807   6
  14  -4  -1 1088.69 50.1113  11
 -14  -4   1 1120.47 50.7449  11
  14  -4  -1 1199.06 63.7137   2
  14   4  -1 1128.22 56.5686   2
  14   4  -1 1124.65 57.0141   4
  14   4  -1 1096.00 62.7430   2
  14   4  -1 1080.52 51.0473   9
  14   4  -1 1110.40 58.2151   3
 -14   4   1 1103.85 54.7045   1
  14   4  -1 1125.30 60.2232   1
  14   4  -1 1058.24 50.3983   6
  14   4  -1 1127.51 50.3969  11
  14   4  -1 1075.49 58.2978   4
  12  -4  -1 8.94916 2.81456   1
  12  -4  -1 9.85386 0.80393   6
 -12  -4   1 10.0241 0.99574   7
  12  -4  -1 8.55973 1.93745   2
 -12  -4   1 14.9889 6.94858   1
 -12  -4   1 9.67631 0.89362   8
  12  -4  -1 5.94957 3.32394   4
  12  -4  -1 15.0958 4.08083   2
  12  -4  -1 4.96188 1.60628   4
  12  -4  -1 11.6673 5.63804   5
  12  -4  -1 9.63237 0.59986   6
  12  -4  -1 9.62990 1.33534   9
 -12  -4   1 8.37351 3.95872   4
 -12  -4   1 11.7083 1.10585  11
  12  -4  -1 9.38715 0.79097  11
  12  -4  -1 6.07077 4.99848   3
 -12  -4   1 7.32419 1.04413  11
  12  -4  -1 9.83441 0.68070  11
 -12  -4   1 16.6631 4.40098   3
 -12   4   1 7.80380 2.12169   4
 -12   4   1 7.31193 5.40933   5
  12   4  -1 10.6281 4.58909   4
 -12   4   1 13.2299 3.68657   1
  12   4  -1 14.7551 7.28195   2
  12   4  -1 10.5432 1.00169  11
  12   4  -1 4.12629 5.09605   1
  12   4  -1 9.66456 1.20794   9
  12   4  -1 9.77596 0.97342   6
  12   4  -1 4.42072 3.40733   4
  12   4  -1 5.89624 5.16393   3
  12   4  -1 15.0084 4.12988   2
 -10  -4   1 477.920 30.4613   1
 -10  -4   1 459.540 21.4496   7
 -10  -4   1 462.331 21.7184  11
 -10  -4   1 546.417 27.7066   3
  10  -4  -1 481.340 21.7910   9
  10  -4  -1 479.025 21.2232  11
  10  -4  -1 474.715 21.0630   6
  10  -4  -1 477.651 23.6858   2
 -10  -4   1 483.678 21.3565   8
 -10  -4   1 441.729 21.6148  11
 -10  -4   1 506.641 26.2929   4
  10  -4  -1 478.786 29.6920   5
  10  -4  -1 477.989 27.6988   3
  10  -4  -1 478.735 23.1020   1
  10  -4  -1 453.215 22.2126   2
  10   4  -1 427.076 28.5841   1
  10   4  -1 480.176 28.5665   3
 -10   4   1 496.393 29.5395   5
 -10   4   1 482.027 22.7806   4
  10   4  -1 469.452 26.8187   2
  10   4  -1 455.629 21.4366   6
  10   4  -1 467.153 26.8196   4
  10   4  -1 478.165 30.7180   2
 -10   4   1 506.609 21.0897   6
  10   4  -1 495.966 21.4425  11
  10   4  -1 472.231 27.5513   4
  10   4  -1 437.379 21.5907   9
  -8  -4   1 99.2191 4.76490   8
  -8  -4   1 104.231 9.70756   3
   8  -4  -1 102.621 4.58014  11
   8  -4  -1 104.560 5.72807   1
   8  -4  -1 118.892 12.6863   3
  -8  -4   1 106.722 8.58079   4
   8  -4  -1 95.6509 5.40149   1
  -8  -4   1 94.5099 11.6686   1
  -8  -4   1 93.2167 5.05456  11
   8  -4  -1 107.486 5.72526   2
   8  -4  -1 86.8450 9.90134   5
  -8  -4   1 94.9953 4.87003   7
   8  -4  -1 101.850 5.00527   7
  -8  -4   1 106.798 4.95701  11
   8  -4  -1 97.4660 5.08495   9
   8   4  -1 90.9693 9.23944   4
   8   4  -1 94.8727 4.97464   9
  -8   4   1 93.6610 5.57056   2
   8   4  -1 80.9040 9.48437   3
  -8   4   1 106.628 4.51217   6
   8   4  -1 107.959 11.8976   2
   8   4  -1 103.737 4.82991  11
   8   4  -1 98.6671 9.30197   4
  -8   4   1 90.6802 6.29016   4
   8   4  -1 100.488 4.83653   6
   8   4  -1 106.258 4.83171   8
   8   4  -1 105.643 9.06017   2
   8   4  -1 94.0954 4.77746  10
  -8   4   1 107.080 10.9753   5
   8   4  -1 87.3197 10.4734   1
   6  -4  -1 1760.44 76.9137   1
  -6  -4   1 1690.61 84.1033   1
   6  -4  -1 1666.85 76.5922   7
   6  -4  -1 1737.73 77.6009   1
  -6  -4   1 1810.94 82.9125   3
  -6  -4   1 1755.21 80.2192   4
   6  -4  -1 1781.50 83.9471   5
  -6  -4   1 1648.63 76.4603   8
  -6  -4   1 1686.92 76.4471   6
  -6  -4   1 1655.89 76.6008   7
  -6  -4   1 1736.29 76.5902  11
  -6  -4   1 1627.62 76.7066  11
   6  -4  -1 1672.29 76.2330  11
  -6   4   1 1723.47 83.5432   5
   6   4  -1 1865.89 81.0463   2
   6   4  -1 1817.64 76.5140   8
   6   4  -1 1863.00 76.9101  10
  -6   4   1 1855.68 76.2875   6
   6   4  -1 1609.70 82.6613   1
  -6   4   1 1631.61 77.4176   2
   6   4  -1 1681.46 83.7359   2
  -6   4   1 1719.63 77.7440   4
   6   4  -1 1603.74 76.4435  10
   6   4  -1 1800.46 76.4919  11
   6   4  -1 1725.21 76.5100   6
   6   4  -1 1732.73 81.6137   4
   6   4  -1 1742.79 83.7429   3
  -6   4   1 1672.18 81.9396   3
   6   4  -1 1648.25 76.5917   9
   4  -4  -1 4.97044 3.47361   5
  -4  -4   1 0.22103 0.41749  10
  -4  -4   1 0.22624 0.42021   7
   4  -4  -1 0.66656 0.28447   8
  -4  -4   1 0.21568 0.34829  11
  -4  -4   1 6.09154 2.99540   2
  -4  -4   1 0.11654 0.25245   6
  -4  -4   1 2.15771 2.84870   3
  -4  -4   1 1.59417 0.39665  11
   4  -4  -1 0.86030 0.39657   7
  -4  -4   1 0.18778 0.29541   8
   4  -4  -1 0.58566 0.15177   6
   4  -4  -1 1.28301 1.23640   1
  -4  -4   1 -2.1233 1.74244   4
   4  -4  -1 0.75112 0.15177  11
  -4  -4   1 0.27680 0.32019   9
   4  -4  -1 0.51798 0.83679   2
  -4  -4   1 5.64800 3.81993   1
   4  -4  -1 1.26650 5.56242   3
  -4   4   1 -3.5135 3.04217   3
  -4   4   1 1.10765 1.14813   4
  -4   4   1 0.38568 0.22514   6
  -4   4   1 0.03721 1.13996   1
   4   4  -1 -2.1808 2.87001   2
  -4   4   1 0.64013 1.39773   2
   4   4  -1 3.18037 3.07086   1
   4   4  -1 1.45533 0.37322   6
   4   4  -1 0.50495 0.37985  11
   4   4  -1 -0.0150 0.28921   9
  -4   4   1 0.69707 0.19033  11
   4   4  -1 1.33645 1.60753   2
   4   4  -1 0.78683 0.32753   8
  -4   4   1 0.71859 0.17381  11
   4   4  -1 1.36545 0.51459  10
   4   4  -1 5.18196 3.56774   3
  -4   4   1 -3.5950 2.62566   5
   4   4  -1 2.84305 2.30718   4
   4   4  -1 0.18339 0.27232   6
   4   4  -1 1.33151 0.51149   7
   4   4  -1 0.82154 0.30060  10
   4   4  -1 0.79680 2.46786   4
  -2  -4   1 1476.02 66.3007   4
  -2  -4   1 1412.83 63.7638  11
   2  -4  -1 1326.97 63.6985   7
  -2  -4   1 1341.43 63.6442  11
  -2  -4   1 1362.89 68.9268   1
   2  -4  -1 1475.85 63.6239  10
   2  -4  -1 1463.00 69.8365   5
   2  -4  -1 1427.25 65.3853   4
  -2  -4   1 1389.29 63.6660   8
   2  -4  -1 1481.79 68.5748   3
  -2  -4   1 1544.74 63.7148   9
   2  -4  -1 1355.65 63.4646   6
   2  -4  -1 1364.08 63.5476   8
   2  -4  -1 1393.46 65.8701   1
  -2  -4   1 1446.24 68.4332   2
  -2  -4   1 1440.27 63.8780  10
  -2  -4   1 1543.06 70.4078   3
  -2  -4   1 1351.02 63.5404   6
   2  -4  -1 1499.66 65.1755   2
   2   4  -1 1489.88 63.6294   6
   2   4  -1 1513.55 63.9309   7
   2   4  -1 1509.96 63.6905   8
   2   4  -1 1424.70 63.5702  10
   2   4  -1 1380.55 63.6415   9
  -2   4   1 1367.59 65.0408   2
  -2   4   1 1484.46 63.4873  11
   2   4  -1 1316.45 67.8806   1
   2   4  -1 1381.86 70.2360   3
   2   4  -1 1516.08 63.7850  11
   2   4  -1 1383.35 67.0938   4
   2   4  -1 1432.45 63.7077   6
  -2   4   1 1352.93 65.1375   1
  -2   4   1 1476.38 63.5437  11
   2   4  -1 1478.40 68.4748   5
  -2   4   1 1432.09 69.0659   3
   2   4  -1 1562.83 63.8473  10
   2   4  -1 1357.81 68.7089   2
  -2   4   1 1475.89 63.5318   8
  -2   4   1 1460.63 63.7903   7
  -2   4   1 1341.67 69.2976   5
   0  -4   1 67.1502 7.17257   1
   0  -4   1 72.3026 3.65773  11
   0  -4  -1 73.2381 3.48269  11
   0  -4   1 74.7055 3.49135   6
   0  -4  -1 88.3702 7.71486   3
   0  -4  -1 69.2559 3.66677   7
   0  -4   1 78.0087 6.76129   2
   0  -4  -1 73.9255 3.67060  10
   0  -4   1 68.7363 3.63995   8
   0  -4   1 86.9088 9.11729   3
   0  -4  -1 81.0901 5.84068   2
   0  -4  -1 66.7569 3.49854   8
   0  -4  -1 74.0846 5.86250   4
   0  -4  -1 79.5047 6.55292   1
   0  -4  -1 72.9757 3.50420   6
   0  -4   1 81.6272 5.43965   4
   0  -4   1 69.6584 4.05564  10
   0   4   1 74.1725 3.52448   8
   0   4   1 73.3287 7.91235   3
   0   4  -1 78.3660 7.17710   2
   0   4  -1 76.0010 3.48024  10
   0   4  -1 77.0604 6.17911   4
   0   4   1 75.8311 3.61541  11
   0   4   1 66.4581 5.53839   1
   0   4   1 75.5423 3.73517   7
   0   4   1 78.8554 3.64855  10
   0   4   1 66.3386 5.08888   4
   0   4   1 73.5333 8.04787   5
   0   4  -1 81.4683 3.58111   6
   0   4  -1 71.5037 6.63421   1
   0   4   1 78.5400 3.57610  10
   0   4   1 76.5997 3.47744  11
   0   4  -1 79.2760 3.49950  11
   0   4  -1 79.0478 3.66973  11
   0   4  -1 70.0655 9.14431   3
   0   4  -1 68.5277 7.34737   5
   0   4  -1 79.1105 3.67169   8
   0   4   1 74.2576 5.27967   2
   2  -4   1 767.359 37.3841   1
  -2  -4  -1 852.486 34.2912   9
   2  -4   1 730.856 34.1176  11
  -2  -4  -1 705.534 34.2011   7
   2  -4   1 777.758 40.9750   3
  -2  -4  -1 818.861 34.2537  10
  -2  -4  -1 741.305 34.0499   8
  -2  -4  -1 710.360 34.0692  11
   2  -4   1 727.302 34.2182   8
  -2  -4  -1 765.133 38.6753   1
  -2  -4  -1 727.791 37.4302   4
   2  -4   1 751.163 36.6598   2
   2  -4   1 772.117 34.1276  10
   2  -4   1 754.072 38.8553   5
  -2  -4  -1 761.406 34.1093   6
   2  -4   1 752.905 33.9650  10
  -2  -4  -1 763.074 38.6804   3
  -2  -4  -1 760.114 37.1254   2
   2  -4   1 724.211 33.9803   6
  -2   4  -1 797.307 33.9769  11
  -2   4  -1 811.368 34.1106  11
   2   4   1 791.405 34.0846   8
  -2   4  -1 710.299 37.0368   2
  -2   4  -1 757.574 36.4557   4
   2   4   1 759.429 34.3026  10
  -2   4  -1 801.269 34.5709   7
  -2   4  -1 800.693 34.0942   6
   2   4   1 763.108 34.2370  11
  -2   4  -1 753.615 41.0606   3
   2   4   1 754.191 39.3152   3
   2   4   1 742.189 37.3842   1
   2   4   1 792.539 34.2911   7
   2   4   1 822.361 34.2904  10
   2   4   1 787.187 36.3935   4
  -2   4  -1 786.344 34.1942   8
  -2   4  -1 725.725 36.5229   1
  -2   4  -1 762.499 38.8318   5
   4  -4   1 402.962 19.9767   8
  -4  -4  -1 462.141 19.9448   6
   4  -4   1 409.882 19.7998  11
  -4  -4  -1 447.147 19.8256   8
  -4  -4  -1 427.738 19.9775   7
  -4  -4  -1 448.561 24.3122   3
  -4  -4  -1 469.994 20.0082  10
  -4  -4  -1 442.912 23.4320   2
  -4  -4  -1 414.718 19.9060  11
  -4  -4  -1 438.525 24.0166   4
   4  -4   1 456.542 19.6987   6
   4  -4   1 445.268 26.6847   3
   4  -4   1 445.963 21.5972   2
   4  -4   1 448.665 25.2520   5
  -4  -4  -1 491.498 20.0955   9
  -4  -4  -1 431.268 25.2593   1
  -4  -4  -1 442.400 19.8930  11
  -4   4  -1 455.106 19.6652  11
   4   4   1 430.524 25.0321   3
  -4   4  -1 447.139 25.1522   5
  -4   4  -1 451.863 19.9552   8
  -4   4  -1 404.528 21.3496   1
  -4   4  -1 457.809 19.7108  11
   4   4   1 466.301 20.0688   7
  -4   4  -1 428.388 21.8521   4
   4   4   1 451.374 20.2928  11
  -4   4  -1 420.130 21.7732   2
   4   4   1 457.574 22.8295   4
   4   4   1 431.394 20.0994  10
  -4   4  -1 454.610 19.8212   6
  -4   4  -1 417.286 26.4155   3
   4   4   1 441.928 23.8184   1
   4   4   1 445.169 19.8869   6
   4   4   1 461.114 19.8643   8
  -6  -4  -1 162.145 7.29387  11
  -6  -4  -1 171.718 13.2282   1
   6  -4   1 157.336 7.07899  11
  -6  -4  -1 148.841 7.31921  11
  -6  -4  -1 153.582 7.42453  10
  -6  -4  -1 160.423 11.5039   3
  -6  -4  -1 150.166 11.4809   4
   6  -4   1 169.276 8.29569   2
  -6  -4  -1 153.711 7.15133   8
  -6  -4  -1 136.406 10.7736   2
   6  -4   1 153.955 7.35928   8
  -6  -4  -1 147.669 7.28664   7
   6  -4   1 158.255 12.7830   5
   6  -4   1 148.977 13.6301   3
   6   4   1 150.252 10.4748   4
  -6   4  -1 165.305 7.06677   6
   6   4   1 156.931 11.5404   1
   6   4   1 154.324 7.46468  10
  -6   4  -1 155.219 7.74407   2
   6   4   1 159.535 7.25854   6
  -6   4  -1 161.953 12.6490   5
  -6   4  -1 154.374 7.58632   1
   6   4   1 159.864 12.3185   3
   6   4   1 158.232 7.41632   9
  -6   4  -1 158.838 8.15421   1
  -6   4  -1 150.614 11.1208   4
   6   4   1 174.076 10.7080   2
   6   4   1 154.016 7.31357  11
   6   4   1 152.747 10.4499   4
   6   4   1 164.077 7.20992   8
  -8  -4  -1 187.345 8.55871   8
  -8  -4  -1 195.802 14.1023   4
   8  -4   1 197.527 16.2956   3
  -8  -4  -1 199.387 8.77621   6
   8  -4   1 185.441 8.43702  11
  -8  -4  -1 207.429 15.8257   1
   8  -4   1 201.247 10.1532   2
  -8  -4  -1 187.233 8.71148  11
  -8  -4  -1 180.702 8.69075   7
   8  -4   1 191.441 9.79467   1
   8  -4   1 191.317 8.84625   9
  -8  -4  -1 174.545 8.74913  11
  -8  -4  -1 219.478 13.8607   3
   8  -4   1 191.574 14.9903   5
  -8  -4  -1 195.220 13.4032   2
   8   4   1 183.153 8.66790   6
   8   4   1 201.833 12.8045   2
   8   4   1 182.489 13.6032   1
   8   4   1 180.317 12.4302   4
   8   4   1 174.046 8.81456   9
  -8   4  -1 178.932 8.96793   2
   8   4   1 201.934 8.62793   8
   8   4   1 174.753 13.6337   3
  -8   4  -1 191.391 9.38108   1
  -8   4  -1 185.879 9.43670   4
   8   4   1 182.232 12.1079   4
   8   4   1 191.431 8.63786  11
  -8   4  -1 221.539 15.4885   5
   8   4   1 166.592 8.81961  10
  10  -4   1 72.4658 10.5005   5
  10  -4   1 69.5938 4.41100   4
 -10  -4  -1 71.0188 3.50602   7
  10  -4   1 67.0316 5.09844   1
 -10  -4  -1 68.9199 3.33939   8
 -10  -4  -1 70.8900 3.60282  11
 -10  -4  -1 71.6101 7.53137   3
  10  -4   1 73.1639 5.41154   2
  10  -4   1 74.1441 10.9573   3
 -10  -4  -1 80.5708 11.2825   1
  10  -4   1 67.5684 3.67258   9
 -10  -4  -1 64.9704 8.13068   2
  10  -4   1 67.4449 3.27849   6
  10  -4   1 67.4320 3.18885  11
 -10  -4  -1 74.2754 9.39755   4
 -10   4  -1 64.1777 5.07334   1
  10   4   1 69.3608 7.35572   4
 -10   4  -1 69.5057 4.47622   2
  10   4   1 71.2904 3.45496  11
  10   4   1 64.1445 9.22917   1
 -10   4  -1 70.6797 3.15892   6
 -10   4  -1 69.4894 4.33812   4
  10   4   1 75.7660 9.67896   3
  10   4   1 69.9440 3.49282   6
  10   4   1 68.2440 7.08365   4
  10   4   1 65.1042 3.62598  10
  10   4   1 68.0459 3.68247   9
  12  -4   1 1497.01 67.7429   4
  12  -4   1 1470.38 65.5767   9
 -12  -4  -1 1476.69 75.3951   1
 -12  -4  -1 1398.35 65.2607   7
  12  -4   1 1608.92 65.0145   6
  12  -4   1 1374.45 64.9888  11
 -12  -4  -1 1487.32 70.9558   3
 -12  -4  -1 1489.92 73.1202   4
 -12  -4  -1 1428.01 72.0659   2
  12  -4   1 1474.03 65.0678  11
  12  -4   1 1390.44 69.3506   2
  12  -4   1 1556.77 67.1649   4
  12  -4   1 1490.14 67.5299   2
 -12  -4  -1 1384.78 65.3869  11
 -12  -4  -1 1439.75 65.1249   8
  12  -4   1 1485.04 74.9779   5
  12  -4   1 1459.72 65.1333   6
  12  -4   1 1484.15 67.3191   1
 -12  -4  -1 1533.97 65.4067  11
  12   4   1 1359.76 65.4382  10
  12   4   1 1402.51 70.9900   4
  12   4   1 1437.96 72.2406   3
  12   4   1 1396.78 65.5225   9
  12   4   1 1431.81 70.2293   4
  12   4   1 1501.16 65.2840  11
 -12   4  -1 1566.38 68.2273   1
 -12   4  -1 1424.45 66.6128   4
  12   4   1 1594.69 71.0155   2
  12   4   1 1365.12 65.2783   6
 -12   4  -1 1506.72 64.9928   6
  12   4   1 1461.89 72.9508   1
 -12   4  -1 1536.73 65.4595   9
  14  -4   1 299.653 13.5546   6
  14  -4   1 311.424 16.5061   4
 -14  -4  -1 305.457 13.7012   7
 -14  -4  -1 356.789 25.0930   1
  14  -4   1 302.163 13.4246   6
  14  -4   1 295.211 14.0426   9
  14  -4   1 277.474 13.3886  11
 -14  -4  -1 319.193 14.1073  11
 -14  -4  -1 295.057 13.5091   8
 -14  -4  -1 275.675 20.1741   2
  14  -4   1 298.648 16.9253   4
 -14  -4  -1 289.794 13.7827  11
  14  -4   1 291.149 16.3023   2
  14  -4   1 308.369 13.5512  11
 -14  -4  -1 296.120 19.4244   3
  14  -4   1 316.248 23.6736   5
 -14  -4  -1 330.666 21.9596   4
  14  -4   1 281.486 16.0991   1
  14   4   1 290.288 13.8760  10
  14   4   1 276.921 13.6842   6
 -14   4  -1 304.251 17.6406   1
  14   4   1 287.458 20.2080   3
  14   4   1 303.842 14.0414   9
  14   4   1 296.004 19.0673   2
  14   4   1 297.910 18.9661   4
 -14   4  -1 311.767 16.0453   4
  14   4   1 306.918 13.6864  11
  14   4   1 290.051 20.0493   4
  14   4   1 252.790 20.2026   1
 -14   4  -1 312.328 14.1541   9
  16  -4   1 429.039 24.2414   2
  16  -4   1 402.417 17.5220   6
  16  -4   1 380.030 17.4769  11
  16  -4   1 379.159 17.6268   6
  16  -4   1 371.226 28.6366   5
 -16  -4  -1 425.870 27.0415   4
  16  -4   1 413.220 21.3507   1
 -16  -4  -1 377.708 17.7230   8
 -16  -4  -1 469.694 30.7672   1
  16  -4   1 437.706 21.8903   4
 -16  -4  -1 393.485 25.6998   2
  16  -4   1 378.752 17.6678  11
 -16  -4  -1 381.468 17.7387   7
  16  -4   1 388.334 20.9332   2
  16  -4   1 378.040 18.1772   9
  16  -4   1 417.664 21.5505   4
 -16  -4  -1 379.721 17.8392  11
 -16  -4  -1 406.752 24.3959   3
  16   4   1 362.944 17.7681   6
  16   4   1 372.124 18.1202   9
  16   4   1 390.212 17.7493  11
  16   4   1 402.917 25.2329   4
  16   4   1 389.864 23.9516   2
  16   4   1 350.828 22.8847   4
 -16   4  -1 408.155 20.9221   4
  16   4   1 349.441 25.7914   1
 -16   4  -1 404.406 22.6831   1
  16   4   1 415.108 29.3834   2
  16   4   1 357.370 24.8123   3
  16   4   1 384.667 17.9773  10
  18  -4   1 1025.13 48.5786   4
 -18  -4  -1 1106.10 58.8150   1
  18  -4   1 926.275 43.5219  11
 -18  -4  -1 981.170 53.3039   2
  18  -4   1 977.668 50.2352   2
  18  -4   1 966.149 43.7935  11
  18  -4   1 963.857 47.5262   2
  18  -4   1 1013.41 48.1201   4
  18  -4   1 1039.80 43.6085   6
 -18  -4  -1 949.339 43.7805   7
  18  -4   1 1001.17 48.1290   1
 -18  -4  -1 1052.34 55.0332   4
 -18  -4  -1 1009.18 43.6520   8
  18  -4   1 936.824 43.6788   6
  18  -4   1 979.667 44.3316   9
 -18   4  -1 1038.56 50.1308   1
  18   4   1 968.817 52.5661   3
 -18   4  -1 1046.63 48.1261   4
  18   4   1 963.016 43.7916  11
  18   4   1 938.328 51.8878   4
  18   4   1 898.181 44.1774   9
  18   4   1 917.422 50.5626   2
  18   4   1 921.644 44.0054  10
  18   4   1 952.822 50.1807   4
  18   4   1 1049.21 58.4457   2
  18   4   1 951.684 53.7361   1
  18   4   1 945.370 43.8371   6
  20  -4   1 159.981 7.06251   6
 -20  -4  -1 146.297 7.20853   7
  20  -4   1 148.677 7.27300  11
  20  -4   1 142.109 7.11494   6
  20  -4   1 153.526 7.79607   9
  20  -4   1 144.942 6.92892  11
  20   4   1 140.099 7.44236  10
  20   4   1 155.884 7.73061  11
  20   4   1 150.005 7.30061   6
  20   4   1 145.877 7.67686   9
  22  -4   1 72.3515 3.68421   6
  22  -4   1 72.5131 3.79189   6
  22  -4   1 68.5963 3.53646  11
 -22  -4  -1 71.4157 3.85957   7
  22  -4   1 61.7636 4.27219   9
  22  -4   1 70.8478 3.94448  11
  22   4   1 66.7825 4.29912   9
  22   4   1 74.0490 3.88719  11
  22   4   1 74.5866 4.16073  10
  22   4   1 69.8652 3.90585   6
  24  -4   1 246.452 13.5271   9
  24  -4   1 299.960 12.8906   6
 -24  -4  -1 275.431 12.9682   7
  24  -4   1 266.621 12.8965   6
  24  -4   1 279.948 12.6887  11
  24  -4   1 270.999 13.1600  11
  24   4   1 265.213 13.0057   6
  24   4   1 285.551 13.3082  10
  24   4   1 277.392 13.5360   9
  24   4   1 287.286 12.9888  11
  26  -4   1 118.300 5.79090  11
 -26  -4  -1 122.570 6.13522   7
  26  -4   1 111.553 6.23085  11
  26  -4   1 117.402 5.93704   6
  26  -4   1 112.962 6.73466   9
  26  -4   1 115.549 6.02763   6
  26   4   1 122.346 6.07336  11
  26   4   1 120.790 6.42233  10
  26   4   1 123.663 6.20175   6
  26   4   1 112.865 6.56379   9
  28  -4   1 371.652 17.9129  11
  28  -4   1 368.992 18.5350  11
 -28  -4  -1 389.863 18.2475   7
  28  -4   1 404.699 18.2581   6
  28  -4   1 427.880 19.2028   9
  28  -4   1 388.042 18.1468   6
  28   4   1 373.293 18.8558   9
  28   4   1 407.037 18.2365  11
  28   4   1 409.233 18.3758   6
  28   4   1 380.987 18.5621  10
  30  -4   1 6.33461 1.25843   6
  30  -4   1 5.21073 0.97244  11
  30  -4   1 3.51795 1.70980  11
  30  -4   1 7.03850 1.19708   6
  30  -4   1 7.77943 1.77283   9
 -30  -4  -1 6.37050 1.35014   7
  30   4   1 5.86080 1.93450   6
  30   4   1 3.60692 1.54707  10
  30   4   1 7.01823 1.26553  11
  32  -4   1 131.954 7.55958   9
  32  -4   1 119.605 6.88754   6
  32  -4   1 126.249 6.67511   6
  32  -4   1 132.235 6.34189  11
 -32  -4  -1 117.574 6.65551   7
  32   4   1 124.017 6.76584   6
  32   4   1 117.081 7.19620   9
  32   4   1 119.299 7.00338  10
  32   4   1 137.072 6.66597  11
 -34  -4  -1 10.5884 1.76651   7
  34  -4   1 12.1420 2.26542   9
  34  -4   1 12.9730 1.45753  11
  34  -4   1 11.5801 1.67224   6
  34  -4   1 11.0738 1.84391  11
  34  -4   1 8.27544 1.42742   6
  34   4   1 10.3415 1.67778   6
  34   4   1 8.56656 1.93715   9
  34   4   1 8.11043 1.54537  11
  34   4   1 8.93957 1.73794  10
  36  -4   1 22.6835 2.41907   6
  36  -4   1 21.6395 2.63266  11
 -36  -4  -1 16.0347 2.15339   7
  36  -4   1 20.5302 2.15039   6
  36  -4   1 21.7966 2.04112  11
  36   4   1 20.5485 2.40715   6
  36   4   1 21.9740 2.98508   9
  36   4   1 21.6947 2.39089  11
  36   4   1 22.8359 2.77815  10
  38  -4   1 2.95844 1.11847  10
 -38  -4  -1 2.74916 1.45757   7
  38  -4   1 0.56414 1.18070  11
  38  -4   1 1.12701 0.93169  11
  38  -4   1 0.68947 1.20457   6
  38  -4   1 0.27640 1.45873   9
  38   4   1 1.61667 1.55381   9
  38   4   1 0.79135 1.20849  11
  38   4   1 2.16784 1.42037   6
  38   4   1 2.16458 1.49699  10
  40  -4   1 57.9182 3.56547  11
  40  -4   1 53.5999 3.93650   6
 -40  -4  -1 47.8303 3.92633   7
  40  -4   1 48.1771 4.39807   9
  40   4   1 55.3796 4.59736   9
  40   4   1 52.6031 3.81601  11
  40   4   1 45.4442 4.22200  10
  40   4   1 57.4429 4.17361   6
  42  -4   1 72.0996 5.63223   9
  42  -4   1 78.5976 4.99598  10
 -42  -4  -1 83.8519 5.32533   7
  42  -4   1 76.5683 4.69296  11
  42  -4   1 70.7428 5.09939   6
  42   4   1 67.1158 5.54707   9
  42   4   1 76.8160 5.24052   6
  42   4   1 80.9339 5.00115  11
  42   4   1 87.3615 5.90622  10
  44  -4   1 100.051 7.18904   9
  44  -4   1 97.5277 6.53758   6
 -44  -4  -1 120.487 6.93121   7
  44  -4   1 104.042 6.47100  10
  44  -4   1 111.092 6.12785  11
  44   4   1 109.367 7.26423  10
  44   4   1 113.770 6.44828  11
  44   4   1 108.411 6.80579   6
  46  -4   1 113.710 6.38319  11
  46  -4   1 108.522 7.47437   9
  46  -4   1 109.626 6.85914  10
 -46  -4  -1 115.188 7.67925   7
  46   4   1 122.274 6.74554  11
  46   4   1 107.391 7.02549   6
  46   4   1 109.388 7.55581   9
  46   4   1 104.412 7.47750  10
  48  -4   1 14.7499 2.62925   6
 -48  -4  -1 16.0959 2.85223   7
  48  -4   1 17.6302 2.60762  10
  48  -4   1 17.4738 3.23273   9
  48  -4   1 19.0475 2.34332  11
  48   4   1 15.9668 3.05693   9
  48   4   1 18.3725 3.34770  10
  48   4   1 20.3405 2.69860  11
  48   4   1 20.4518 3.05120   6
  50  -4   1 57.0735 4.31268  11
 -50  -4  -1 59.0028 4.88154   7
  50  -4   1 59.1480 4.87173   6
  50  -4   1 51.3886 5.30296   9
  50  -4   1 61.0764 5.25908  10
  50   4   1 59.7787 5.13985   6
  50   4   1 65.7617 4.73411  11
  50   4   1 46.4991 5.46400  10
  50   4   1 60.3933 5.52298   9
  52  -4   1 74.8352 6.07106  10
  52  -4   1 80.8468 5.18624  11
  52  -4   1 63.5002 5.48039   6
  52  -4   1 67.4167 6.12565   9
 -52  -4  -1 75.5251 5.67940   7
  52   4   1 75.8875 6.33136   9
  52   4   1 78.3565 5.48048  11
  52   4   1 71.8319 5.86768   6
  52   4   1 70.4383 6.72370  10
  54  -4   1 32.7121 3.94887   6
 -54  -4  -1 27.8157 3.97899   7
  54  -4   1 33.3154 3.55864  11
  54  -4   1 45.6285 4.80682   9
  54  -4   1 38.5064 4.35705  10
  54   4   1 32.2558 5.00291   9
  54   4   1 40.5281 4.15987  11
  54   4   1 29.5577 5.88655  10
  54   4   1 35.5571 4.32245   6
 -53  -5   1 1.01253 2.03985   7
  53  -5  -1 0.53188 2.31640  11
  53  -5  -1 -1.1149 1.44870   6
  53  -5  -1 -1.3556 1.69302  10
  53  -5  -1 -0.1143 2.20834   9
  53   5  -1 0.97163 3.33041   6
  53   5  -1 -0.3606 1.67286  11
  53   5  -1 3.57984 4.00650  10
  53   5  -1 2.24320 3.00119   9
  51  -5  -1 0.72723 2.21160   9
 -51  -5   1 1.26243 2.14914   7
  51  -5  -1 0.82148 1.25139  11
  51  -5  -1 -0.4897 1.71165  10
  51  -5  -1 2.79158 1.65598   6
  51   5  -1 0.57960 2.30612  10
  51   5  -1 1.76899 2.03050   6
  51   5  -1 0.93488 1.74909  11
  51   5  -1 3.21808 2.72891   9
 -49  -5   1 -0.6703 1.81631   7
  49  -5  -1 2.50024 1.53807  10
  49  -5  -1 0.35600 2.19450   9
  49  -5  -1 -1.9638 1.02676  11
  49  -5  -1 1.57216 1.47056   6
  49   5  -1 -1.7241 2.03461   9
  49   5  -1 -1.2838 1.88696  10
  49   5  -1 -0.2604 1.48695  11
  49   5  -1 1.44275 1.96212   6
 -47  -5   1 39.6249 3.70198   7
  47  -5  -1 29.3432 3.17590  10
  47  -5  -1 24.1773 3.94653   9
  47  -5  -1 31.0334 2.79343  11
  47  -5  -1 33.4651 3.74415   6
  47   5  -1 32.1111 3.43960  11
  47   5  -1 32.8292 3.65404   6
  47   5  -1 28.3869 3.64442  10
  47   5  -1 28.5582 4.05047   9
 -45  -5   1 8.60968 2.17013   7
  45  -5  -1 13.1098 2.08537   6
  45  -5  -1 11.3647 1.67351  11
  45  -5  -1 8.49294 2.53525   9
  45   5  -1 6.76667 1.99919   6
  45   5  -1 10.4290 2.78958   9
  45   5  -1 13.2640 2.05637  11
  45   5  -1 7.35434 2.27560  10
  43  -5  -1 1.09691 1.86098   9
  43  -5  -1 0.96231 1.23196   6
  43  -5  -1 -0.0410 0.95219  11
 -43  -5   1 -1.2244 1.49648   7
  43   5  -1 -0.7657 1.76734   9
  43   5  -1 0.16006 1.70034  10
  43   5  -1 0.32302 1.32532  11
  43   5  -1 0.95760 1.46487   6
  41  -5  -1 32.4914 4.01907   9
 -41  -5   1 32.2664 3.10305   7
  41  -5  -1 28.4376 2.68320   6
  41  -5  -1 34.4928 2.54514  11
  41   5  -1 27.7911 3.04335   6
  41   5  -1 27.6126 3.25550  10
  41   5  -1 30.5950 3.01841  11
  41   5  -1 21.3540 3.13681   9
  39  -5  -1 16.2496 2.36620  11
  39  -5  -1 15.2008 1.91317   6
 -39  -5   1 14.4185 2.10061   7
  39  -5  -1 12.7522 2.64677   9
  39  -5  -1 17.0607 1.82564  11
  39   5  -1 12.2342 2.61825   9
  39   5  -1 11.5977 1.79384  11
  39   5  -1 13.8139 2.22762  10
  39   5  -1 15.7630 2.13611   6
  37  -5  -1 1.52165 1.73290   9
  37  -5  -1 3.67340 1.28020  11
  37  -5  -1 -0.1345 1.61801   6
  37  -5  -1 1.95705 0.88617  11
 -37  -5   1 3.29763 1.36138   7
  37  -5  -1 2.16747 1.09270   6
  37   5  -1 3.09830 1.25411  11
  37   5  -1 1.88275 1.42895  10
  37   5  -1 3.92963 1.82888   9
  37   5  -1 0.55878 1.26005   6
  35  -5  -1 0.11865 1.01973  11
  35  -5  -1 0.09015 0.81639   6
  35  -5  -1 0.35120 1.39630   9
  35  -5  -1 -0.1035 0.69175  11
 -35  -5   1 0.74010 1.21425   7
  35  -5  -1 -1.5397 0.81724   6
  35   5  -1 0.47900 1.01624  11
  35   5  -1 0.04291 1.18222  10
  35   5  -1 -0.0856 1.10569   6
  35   5  -1 0.30294 1.37197   9
  33  -5  -1 10.8814 2.31881   9
  33  -5  -1 11.8765 1.49400   6
  33  -5  -1 13.2961 1.99928  11
 -33  -5   1 11.6842 1.69091   7
  33  -5  -1 12.5965 1.37591  11
  33  -5  -1 11.9098 1.77869   6
  33   5  -1 12.6483 2.34486   9
  33   5  -1 12.1951 1.64591  11
  33   5  -1 11.5458 1.63881   6
  33   5  -1 12.1769 1.92554  10
 -31  -5   1 134.947 6.92813  11
  31  -5  -1 125.145 6.37049  11
 -31  -5   1 118.132 6.97668   7
  31  -5  -1 136.409 7.95871   9
  31  -5  -1 138.851 6.60332   6
  31  -5  -1 138.860 6.96990   6
  31  -5  -1 123.417 7.02367  11
  31   5  -1 130.970 6.79202  11
  31   5  -1 127.747 7.06461  10
  31   5  -1 120.514 6.77994   6
  31   5  -1 130.712 7.61580   9
  29  -5  -1 -0.2949 0.78097   6
  29  -5  -1 1.54333 1.38773   9
 -29  -5   1 1.15076 0.88997   8
 -29  -5   1 0.20263 0.90170  11
  29  -5  -1 -0.1089 0.69438  11
 -29  -5   1 0.82673 0.85725   7
  29  -5  -1 1.71853 0.77995   6
  29   5  -1 0.67385 1.13855  10
  29   5  -1 0.76297 0.89722  11
  29   5  -1 -0.6888 0.87686   6
  29   5  -1 0.24749 1.20818   9
 -27  -5   1 114.885 5.86871   7
 -27  -5   1 118.745 6.28396  11
  27  -5  -1 115.662 5.62499   6
  27  -5  -1 112.307 5.92736   6
  27  -5  -1 107.153 5.51017  11
  27  -5  -1 122.374 6.99507   9
  27  -5  -1 97.6321 5.93589  11
 -27  -5   1 121.362 5.72677   8
  27   5  -1 111.577 6.13269  10
  27   5  -1 113.638 5.93966  11
  27   5  -1 111.674 5.95520   6
  27   5  -1 107.524 6.54400   9
 -25  -5   1 2.93751 0.88702   8
  25  -5  -1 0.08285 1.02559   9
 -25  -5   1 0.27285 0.82121   7
  25  -5  -1 -0.3240 0.53070   6
 -25  -5   1 0.36416 0.84430  11
  25  -5  -1 0.31390 0.45233  11
  25  -5  -1 -0.2476 0.48065   6
  25  -5  -1 0.21618 0.62488  11
  25   5  -1 -0.0040 0.69730   6
  25   5  -1 0.34981 0.83455  10
  25   5  -1 0.03528 0.73319  11
  25   5  -1 0.47517 1.03861   9
  23  -5  -1 32.0053 2.20770  11
 -23  -5   1 27.4073 1.95296   8
  23  -5  -1 27.7149 1.82627   6
 -23  -5   1 27.3327 2.12599   7
  23  -5  -1 32.8006 2.13728   6
  23  -5  -1 28.8230 2.83709   9
  23  -5  -1 32.3766 1.82713  11
 -23  -5   1 34.6295 2.60883  11
  23   5  -1 31.0850 2.76270   9
  23   5  -1 28.4663 2.28784  10
  23   5  -1 29.8363 2.23494   6
  23   5  -1 32.8504 2.24768  11
 -21  -5   1 18.4551 1.50359   8
 -21  -5   1 17.7658 1.54186   7
  21  -5  -1 18.9675 1.27312   6
 -21  -5   1 18.2694 1.98705  11
  21  -5  -1 25.5369 2.39225   9
  21  -5  -1 19.6574 1.25969  11
  21  -5  -1 19.2308 1.50496   6
  21  -5  -1 17.0460 1.51432  11
  21   5  -1 18.2709 1.68085   6
  21   5  -1 17.2527 1.70905  10
  21   5  -1 17.1551 1.81768  11
  21   5  -1 18.9250 1.97723   9
 -19  -5   1 91.1416 4.32004   8
  19  -5  -1 84.9656 5.13815   9
  19  -5  -1 80.9486 4.08918   6
  19  -5  -1 82.4758 4.39923  11
 -19  -5   1 90.2049 4.93689  11
  19  -5  -1 87.0554 4.34524   6
 -19  -5   1 82.4443 4.39971   7
  19  -5  -1 87.2160 4.11068  11
  19   5  -1 88.1631 4.53416   6
  19   5  -1 82.9501 4.87216   9
  19   5  -1 81.8281 4.54710  10
  19   5  -1 88.0420 4.52157  11
  17  -5  -1 19.7958 1.21893  11
 -17  -5   1 22.5818 1.51537   8
  17  -5  -1 10.1925 5.67354   2
 -17  -5   1 25.7974 2.39930  11
  17  -5  -1 18.7111 1.44741  11
  17  -5  -1 26.5861 4.54373   1
  17  -5  -1 33.1085 5.54943   4
  17  -5  -1 18.4697 1.43614   6
 -17  -5   1 25.3671 1.71622   7
 -17  -5   1 49.2000 11.8911   1
 -17  -5   1 25.9907 7.78768   3
  17  -5  -1 25.2296 3.62168   2
  17  -5  -1 19.8612 1.21015   6
  17  -5  -1 21.0079 3.36721   4
  17  -5  -1 26.3846 10.1539   5
  17   5  -1 26.2663 6.54417   4
  17   5  -1 8.33405 7.36137   1
  17   5  -1 20.0538 7.56607   4
  17   5  -1 23.4930 1.67693  11
 -17   5   1 19.9943 3.43397   4
  17   5  -1 21.5417 1.67845  10
  17   5  -1 22.8329 6.00831   2
  17   5  -1 20.8120 1.62174   6
  17   5  -1 29.9383 8.71292   3
  17   5  -1 17.1388 9.57067   2
  17   5  -1 21.2956 1.94949   9
 -17   5   1 12.9950 5.24221   1
  15  -5  -1 319.426 15.3083   4
  15  -5  -1 249.314 23.4084   5
 -15  -5   1 309.051 25.4355   1
 -15  -5   1 270.517 13.6918  11
  15  -5  -1 267.804 12.5864  11
  15  -5  -1 286.548 12.7431   6
  15  -5  -1 279.813 15.3040   1
 -15  -5   1 302.394 20.2154   3
  15  -5  -1 272.062 17.1299   2
 -15  -5   1 295.996 19.2280   4
  15  -5  -1 295.211 22.2694   3
 -15  -5   1 271.682 12.9510   7
 -15  -5   1 284.263 12.8455   8
  15  -5  -1 282.971 13.9038   4
  15  -5  -1 279.679 12.5562   6
  15  -5  -1 276.248 14.3703   2
  15  -5  -1 289.274 12.7991  11
  15  -5  -1 268.402 13.4825   9
  15   5  -1 298.061 13.0033  11
  15   5  -1 329.398 22.4337   4
  15   5  -1 271.426 21.7180   3
  15   5  -1 277.388 19.4274   2
  15   5  -1 271.491 12.9791   6
  15   5  -1 278.254 22.5973   1
  15   5  -1 276.690 13.3238   9
 -15   5   1 278.798 14.5283   4
 -15   5   1 267.729 16.5704   1
  15   5  -1 302.952 26.0944   2
  15   5  -1 262.118 12.9996  10
  15   5  -1 241.979 18.8264   4
  13  -5  -1 134.298 5.97255   6
  13  -5  -1 137.250 5.95343  11
 -13  -5   1 141.286 16.5044   1
  13  -5  -1 132.887 9.21912   2
  13  -5  -1 158.930 16.5481   5
  13  -5  -1 131.114 6.76970   9
  13  -5  -1 132.851 6.08749  11
  13  -5  -1 136.390 5.88119   6
 -13  -5   1 126.305 6.21178   8
  13  -5  -1 142.629 7.85159   1
 -13  -5   1 125.688 6.34169   7
 -13  -5   1 130.527 11.3144   4
 -13  -5   1 131.135 6.53869  11
  13  -5  -1 134.260 7.18574   2
  13  -5  -1 110.311 13.7608   3
 -13  -5   1 118.595 6.62848  11
 -13  -5   1 141.692 12.7513   3
  13   5  -1 162.887 17.8816   2
  13   5  -1 113.087 13.5858   1
  13   5  -1 131.275 6.33040  11
  13   5  -1 122.596 13.4704   3
  13   5  -1 119.900 6.34214  10
 -13   5   1 137.721 7.64608   4
  13   5  -1 124.481 6.60121   9
 -13   5   1 132.238 14.1121   5
  13   5  -1 128.818 6.34353   6
  13   5  -1 136.718 13.8501   4
  13   5  -1 108.153 11.2220   4
  13   5  -1 125.757 11.8418   2
  11  -5  -1 3.53275 0.37291  11
 -11  -5   1 3.30698 0.60482   8
  11  -5  -1 3.44812 0.41231  11
  11  -5  -1 2.92606 1.06949   1
 -11  -5   1 3.71250 0.78467  11
 -11  -5   1 6.27889 3.71862   3
  11  -5  -1 3.73591 0.92132   9
 -11  -5   1 3.52095 6.06903   1
  11  -5  -1 3.85155 1.04564   1
 -11  -5   1 4.02771 3.43802   4
  11  -5  -1 7.67488 5.20692   5
  11  -5  -1 3.96601 5.34466   3
  11   5  -1 3.00843 4.94089   1
  11   5  -1 3.07154 0.65489  10
  11   5  -1 9.31782 6.89785   2
 -11   5   1 5.05562 5.40391   5
  11   5  -1 3.15191 3.32659   4
  11   5  -1 4.29612 0.65805  11
  11   5  -1 3.77088 0.64652   6
 -11   5   1 5.00919 1.56948   4
  11   5  -1 -3.1433 4.70916   3
  11   5  -1 2.86821 4.14277   4
  11   5  -1 3.84939 0.81175   9
  -9  -5   1 153.567 11.7412   4
  -9  -5   1 160.359 7.84010  11
  -9  -5   1 164.759 7.66565   8
   9  -5  -1 161.867 14.3349   3
  -9  -5   1 166.022 7.83618   7
   9  -5  -1 164.407 7.93038   7
   9  -5  -1 171.320 7.35816  11
  -9  -5   1 158.776 7.98679  11
   9  -5  -1 190.035 16.4374   5
  -9  -5   1 165.023 14.1184   3
   9  -5  -1 163.777 8.05699   9
  -9  -5   1 182.136 16.6497   1
   9   5  -1 155.884 14.1084   1
   9   5  -1 176.158 13.7965   4
   9   5  -1 163.063 13.0274   4
  -9   5   1 162.109 8.82983   4
   9   5  -1 151.360 7.82989   9
   9   5  -1 157.496 15.1342   3
  -9   5   1 143.863 14.4772   5
   9   5  -1 180.104 12.7225   2
   9   5  -1 159.243 7.72613  10
   9   5  -1 169.906 7.70089  11
   9   5  -1 167.777 7.73165   6
   9   5  -1 148.755 15.8148   2
  -7  -5   1 238.516 11.4815   8
  -7  -5   1 234.634 19.0929   1
  -7  -5   1 244.317 11.6671   7
  -7  -5   1 240.992 11.7889  11
   7  -5  -1 242.486 11.4641   8
   7  -5  -1 247.969 17.7876   3
  -7  -5   1 267.867 18.1796   3
  -7  -5   1 266.064 15.7864   4
   7  -5  -1 255.512 19.3212   5
  -7  -5   1 253.883 11.6583  11
   7  -5  -1 244.806 11.1731  11
   7  -5  -1 240.822 11.6839   7
   7   5  -1 254.341 11.5384   6
   7   5  -1 248.579 17.0582   4
   7   5  -1 277.609 16.2348   2
  -7   5   1 271.365 18.2396   3
  -7   5   1 249.170 18.3304   5
   7   5  -1 239.727 18.1624   1
   7   5  -1 219.824 18.5245   2
   7   5  -1 272.251 12.0309  10
  -7   5   1 255.849 12.8835   4
   7   5  -1 249.111 11.6675   9
   7   5  -1 245.401 16.5600   4
   7   5  -1 257.884 11.4981  11
   7   5  -1 255.101 19.3236   3
  -7   5   1 265.725 11.2397   6
   7   5  -1 245.319 11.5448  10
  -5  -5   1 60.6388 3.25867   8
  -5  -5   1 61.4770 3.34354  11
  -5  -5   1 59.8005 6.48735   4
   5  -5  -1 66.6503 5.20373   1
  -5  -5   1 87.1959 9.92911   3
   5  -5  -1 67.0647 3.24092   8
   5  -5  -1 66.6248 8.99599   3
  -5  -5   1 66.8674 9.98182   1
  -5  -5   1 55.7877 3.42927  11
   5  -5  -1 64.6989 2.97922  11
   5  -5  -1 67.4622 4.36871   2
   5  -5  -1 61.0908 3.40031   7
   5  -5  -1 58.7343 8.86039   5
   5   5  -1 57.7808 3.32300   9
   5   5  -1 64.3890 3.25995   6
   5   5  -1 72.3407 9.79286   2
   5   5  -1 63.2840 3.26079  10
  -5   5   1 69.8928 3.08956   6
   5   5  -1 59.1708 8.49711   1
   5   5  -1 67.5245 3.64324  10
  -5   5   1 66.5542 4.50666   4
  -5   5   1 63.7901 9.09326   3
   5   5  -1 46.3951 6.80705   4
   5   5  -1 75.3483 7.84842   4
  -5   5   1 69.7572 5.01267   2
   5   5  -1 67.2134 3.32528   8
  -5   5   1 71.1844 3.61068   7
  -5   5   1 66.0000 9.32444   5
   5   5  -1 43.0665 8.26675   3
  -5   5   1 67.0897 4.62913   1
  -5   5   1 69.6710 2.96996  11
  -5   5   1 69.6869 2.96590  11
   3  -5  -1 177.896 8.54190  10
   3  -5  -1 179.373 8.81192   7
   3  -5  -1 187.992 8.62890   8
   3  -5  -1 198.706 14.3554   3
  -3  -5   1 168.344 8.82516  11
   3  -5  -1 194.276 15.3807   5
  -3  -5   1 189.852 8.98491  10
  -3  -5   1 181.034 8.71343   8
   3  -5  -1 179.217 8.48663   6
   3  -5  -1 184.579 8.46804  11
   3  -5  -1 196.517 8.62844  10
  -3  -5   1 178.148 8.91267   7
  -3  -5   1 185.393 14.4599   1
   3  -5  -1 178.201 11.3767   1
  -3  -5   1 201.705 11.8071   4
  -3  -5   1 205.875 8.83610   9
  -3  -5   1 174.122 8.71442  11
   3  -5  -1 190.442 10.4332   2
  -3  -5   1 198.235 15.5619   3
  -3   5   1 190.471 14.7935   3
   3   5  -1 192.147 12.6120   4
  -3   5   1 196.914 8.94092   7
   3   5  -1 204.774 14.1129   1
   3   5  -1 198.967 8.66590   6
  -3   5   1 192.695 8.49446  11
  -3   5   1 202.519 15.3890   5
  -3   5   1 181.620 10.1845   1
   3   5  -1 177.794 15.5198   3
   3   5  -1 157.353 12.1356   4
   3   5  -1 194.349 8.74920   8
   3   5  -1 201.528 8.98078  10
   3   5  -1 192.406 8.67877  10
  -3   5   1 199.941 10.5521   2
  -3   5   1 188.103 8.57501   8
   3   5  -1 190.342 14.5159   2
   1  -5  -1 135.453 9.96622   1
  -1  -5   1 132.544 8.71239   4
  -1  -5   1 130.425 6.34116  11
   1  -5  -1 137.098 9.31619   4
  -1  -5   1 132.977 6.55890  10
   1  -5  -1 131.454 6.26391   8
  -1  -5   1 132.283 12.4982   3
   1  -5  -1 133.133 6.22291   6
   1  -5  -1 124.837 6.44260   7
   1  -5  -1 130.033 11.6377   3
  -1  -5   1 132.086 6.63309   7
  -1  -5   1 125.957 6.43030  11
  -1  -5   1 137.893 11.4167   1
  -1  -5   1 126.794 6.38092   8
   1  -5  -1 133.617 6.37846  10
   1  -5  -1 140.897 8.75023   2
  -1   5   1 134.797 6.17127  11
   1   5  -1 119.825 10.9401   5
  -1   5   1 127.505 8.42181   1
  -1   5   1 118.821 12.0887   5
  -1   5   1 139.473 6.56278   7
   1   5  -1 143.876 6.42585   8
  -1   5   1 139.944 6.26074   8
   1   5  -1 143.342 6.39146  10
   1   5  -1 131.453 13.4668   3
  -1   5   1 136.478 11.9560   3
   1   5  -1 130.936 9.69209   4
   1   5  -1 134.574 10.1243   1
   1   5  -1 141.734 6.22215  11
   1   5  -1 147.876 6.47942   6
   1   5  -1 128.730 9.05633   2
   1   5  -1 162.228 10.2260   4
   1   5  -1 143.107 6.28486   6
  -1   5   1 141.657 8.34774   2
   1   5  -1 140.421 6.25919  10
   1   5  -1 121.572 10.7967   2
   1  -5   1 31.1148 5.00501   1
  -1  -5  -1 19.6409 1.17351   8
   1  -5   1 19.0343 1.27742  11
  -1  -5  -1 20.3783 3.71029   2
  -1  -5  -1 20.5365 1.31548  10
  -1  -5  -1 23.6979 4.90967   1
   1  -5   1 22.3135 1.29495   9
   1  -5   1 17.6549 5.79054   3
   1  -5   1 18.5451 1.85122  10
  -1  -5  -1 23.7076 5.09703   3
   1  -5   1 18.8765 1.31822   8
  -1  -5  -1 18.8200 1.15330  11
  -1  -5  -1 22.8340 1.24196   6
  -1  -5  -1 23.3454 4.40145   4
   1  -5   1 19.8913 1.54210   7
  -1  -5  -1 19.4766 1.37669   7
   1  -5   1 18.1655 1.07805  10
   1  -5   1 17.7446 5.04124   5
   1   5   1 23.6446 1.62179   7
   1   5   1 20.7440 1.20189   8
  -1   5  -1 21.1243 1.21236   6
   1   5   1 13.7086 4.75160   5
   1   5   1 20.7725 1.12474  11
   1   5   1 20.9611 3.26701   2
  -1   5  -1 22.3577 3.89202   4
  -1   5  -1 19.0986 3.86350   1
  -1   5  -1 19.5529 1.05965  11
   1   5   1 18.9680 1.30386  10
  -1   5  -1 20.6539 2.99080   2
   1   5   1 20.1871 3.04242   4
  -1   5  -1 13.6101 5.50752   3
   1   5   1 21.0648 1.35976  10
   1   5   1 14.9546 5.27248   3
   1   5   1 21.7126 1.17174   6
  -1   5  -1 21.8464 1.33185   8
  -1   5  -1 16.3974 4.67835   5
   1   5   1 17.7060 3.41386   1
  -1   5  -1 19.8687 4.32322   2
   3  -5   1 11.2455 0.61643  10
   3  -5   1 7.95671 4.92945   3
  -3  -5  -1 9.65515 3.49953   4
  -3  -5  -1 8.64260 0.73153   8
  -3  -5  -1 6.90053 4.31165   1
  -3  -5  -1 9.53672 3.01453   2
  -3  -5  -1 12.6611 4.47814   3
   3  -5   1 13.0089 4.56308   5
   3  -5   1 10.2767 1.13346   7
   3  -5   1 10.2843 0.77561  10
  -3  -5  -1 8.73121 0.81630   6
  -3  -5  -1 9.47875 0.87702  10
   3  -5   1 11.4431 0.96687   8
  -3  -5  -1 8.82705 0.75350  11
   3  -5   1 12.2326 3.38576   1
   3  -5   1 11.0450 0.79550  11
  -3  -5  -1 8.37536 0.86267   7
  -3   5  -1 9.78531 2.66300   1
   3   5   1 10.2995 1.04116  10
  -3   5  -1 11.3221 0.76148   6
   3   5   1 6.02875 2.33909   4
   3   5   1 4.72385 4.31237   3
   3   5   1 13.4677 3.00030   4
  -3   5  -1 13.6500 3.04489   4
  -3   5  -1 7.77236 5.49774   3
  -3   5  -1 8.89336 1.92288   2
  -3   5  -1 9.67568 0.70933   6
   3   5   1 9.60196 3.15115   1
   3   5   1 10.3249 0.78917   6
   3   5   1 9.29800 1.02560  10
  -3   5  -1 2.16323 3.77867   5
  -3   5  -1 10.5258 0.56391  11
  -3   5  -1 10.1805 0.88074   8
  -3   5  -1 9.58432 3.34904   2
   5  -5   1 27.3185 1.74989   8
  -5  -5  -1 29.0638 1.57881   8
  -5  -5  -1 27.3869 1.73905   7
  -5  -5  -1 20.6030 4.98557   3
  -5  -5  -1 24.2263 6.55836   1
  -5  -5  -1 31.1796 1.69049  11
   5  -5   1 20.9079 6.29287   3
   5  -5   1 29.0486 2.05562   7
  -5  -5  -1 29.5166 1.71208   6
   5  -5   1 32.6345 1.53958  11
  -5  -5  -1 31.8710 5.29635   2
  -5  -5  -1 28.9719 1.71028  11
   5  -5   1 33.3542 6.60544   5
   5   5   1 30.1043 1.65069   6
  -5   5  -1 30.7196 3.97152   4
  -5   5  -1 20.9892 6.81645   3
  -5   5  -1 27.2856 3.37841   1
  -5   5  -1 33.6540 4.02141   2
   5   5   1 29.4517 4.64297   4
   5   5   1 31.7564 1.65532   8
   5   5   1 24.1394 5.07911   1
  -5   5  -1 29.1856 2.59313   2
  -5   5  -1 29.8756 1.52625   6
   5   5   1 26.6441 4.54987   4
[truncated: 5,059,080 more chars]
