# Supplementary material for: Isolation of a Square Pyramidal Bis(amidophenolate)‐Supported As(III)‐Cation: Coordination‐Induced Electromerism at As
Source: Angew Chem Int Ed Engl. 2025 Apr 4;64(23):e202501439. doi: 10.1002/anie.202501439 (PMC12124349; doi:10.1002/anie.202501439)
Supplement: Supplementary file 2 — Supporting Information [file ANIE-64-e202501439-s001.zip › 10+Et2O.cif]

data_mo_2422_cg_0m
_audit_contact_author_name        'Golz, C.'
_audit_contact_author_phone       '+49(551) 39-21750'
_audit_contact_author_email       cgolz@gwdg.de
_audit_contact_author_address
;Georg-August-Universit\"at G\"ottingen
Institut f\"ur Organische und Biomolekulare Chemie
Tammannstra\&se 2
D-37077 G\"ottingen
Germany
;

loop_
_audit_author_name
_audit_author_email
_audit_author_address
'Karnbrock, S.B.' skarnbr@uni-goettingen.de
;
Georg-August-Universitaet Goettingen
Institut fuer Organische und Biomolekulare Chemie 
Tammannstrasse 2
Goettingen
D-37077
Germany
;
'Golz, C.'      'cgolz@gwdg.de '
;
Georg-August-Universitaet Goettingen
Institut fuer Organische und Biomolekulare Chemie 
Tammannstrasse 2
Goettingen
D-37077
Germany
;
'Alcarazo, P.'  'malcara@gwdg.de '
;
Georg-August-Universitaet Goettingen
Institut fuer Organische und Biomolekulare Chemie 
Tammannstrasse 2
Goettingen
D-37077
Germany
;

_audit_creation_method
;FinalCif V142 by Daniel Kratzert, Freiburg 2024, 
https://dkratzert.de/finalcif.html
;
_audit_creation_date              2024-09-24
_publ_contact_author_id_orcid     ?
_diffrn_source_power              0.05
_publ_section_references
;
D. Kratzert, I. Krossing, (2018), J. Appl. Cryst. 51, 928-934. 

Dolomanov, O.V., Bourhis, L.J., Gildea, R.J, Howard, J.A.K. & Puschmann, H.
 (2009), J. Appl. Cryst. 42, 339-341.

Kratzert, D., Holstein, J.J. & Krossing, I. (2015). J. Appl. Cryst. 48, 933-938.

Sheldrick, G.M. (2008). Acta Cryst. A64, 112-122.

Sheldrick, G.M. (2015). Acta Cryst. A71, 3-8.
;
_exptl_crystal_colour_primary     yellow
_olex2_refinement_description
;
1. Fixed Uiso
 At 1.2 times of:
  All C(H) groups, All C(H,H) groups
 At 1.5 times of:
  All C(H,H,H) groups
2. Restrained distances
 O1S-C3S
 1.41 with sigma of 0.02
 O1S-C2S
 1.42 with sigma of 0.02
 C4S-C3S
 1.48 with sigma of 0.02
 C2S-C1S
 1.5 with sigma of 0.02
 O1T-C3T
 1.41 with sigma of 0.02
 O1T-C2T
 1.42 with sigma of 0.02
 C4T-C3T
 1.48 with sigma of 0.02
 C2T-C1T
 1.5 with sigma of 0.02
 O1S-C4S = O1S-C1S
 2.37 with sigma of 0.04
 O1T-C4T = O1T-C1T
 2.37 with sigma of 0.04
3. Rigid body (RIGU) restrains
 O1T, C1T, C2T, C3T, C4T
 with sigma for 1-2 distances of 0.001 and sigma for 1-3 distances of 0.002
 O1S, C1S, C2S, C3S, C4S
 with sigma for 1-2 distances of 0.001 and sigma for 1-3 distances of 0.002
4. Others
 Sof(O1T)=Sof(C1T)=Sof(H1TA)=Sof(H1TB)=Sof(H1TC)=Sof(C2T)=Sof(H2TA)=Sof(H2TB)=
 Sof(C3T)=Sof(H3TA)=Sof(H3TB)=Sof(C4T)=Sof(H4TA)=Sof(H4TB)=Sof(H4TC)=1-FVAR(1)
 Sof(O1S)=Sof(C1S)=Sof(H1SA)=Sof(H1SB)=Sof(H1SC)=Sof(C2S)=Sof(H2SA)=Sof(H2SB)=
 Sof(C3S)=Sof(H3SA)=Sof(H3SB)=Sof(C4S)=Sof(H4SA)=Sof(H4SB)=Sof(H4SC)=FVAR(1)
5.a Secondary CH2 refined with riding coordinates:
 C2S(H2SA,H2SB), C3S(H3SA,H3SB), C2T(H2TA,H2TB), C3T(H3TA,H3TB)
5.b Aromatic/amide H refined with riding coordinates:
 C3(H3), C5(H5), C17(H17), C18(H18), C19(H19), C20(H20), C24(H24), C26(H26),
 C37(H37), C39(H39), C50(H50), C51(H51), C52(H52), C53(H53), C58(H58), C60(H60)
5.c Idealised Me refined with riding coordinates:
 C4T(H4TA,H4TB,H4TC)
5.d Idealised Me refined as rotating group:
 C8(H8A,H8B,H8C), C9(H9A,H9B,H9C), C10(H10A,H10B,H10C), C12(H12A,H12B,H12C),
 C13(H13A,H13B,H13C), C14(H14A,H14B,H14C), C28(H28A,H28B,H28C), C29(H29A,H29B,
 H29C), C30(H30A,H30B,H30C), C32(H32A,H32B,H32C), C33(H33A,H33B,H33C), C34(H34A,
 H34B,H34C), C42(H42A,H42B,H42C), C43(H43A,H43B,H43C), C44(H44A,H44B,H44C),
 C46(H46A,H46B,H46C), C47(H47A,H47B,H47C), C48(H48A,H48B,H48C), C62(H62A,H62B,
 H62C), C63(H63A,H63B,H63C), C64(H64A,H64B,H64C), C66(H66A,H66B,H66C), C67(H67A,
 H67B,H67C), C68(H68A,H68B,H68C), C1S(H1SA,H1SB,H1SC), C4S(H4SA,H4SB,H4SC),
 C1T(H1TA,H1TB,H1TC)
;
_olex2_submission_special_instructions 'No special instructions were received'
_shelx_SHELXL_version_number      '2018/3'
_chemical_name_systematic         ?
_chemical_name_common             ?
_chemical_formula_sum             'C72 H98 As2 N4 O5'
_chemical_formula_moiety          'C68 H88 As2 N4 O4, 1[OC4H10]'
_chemical_formula_weight          1249.38
_chemical_melting_point           ?
_space_group_crystal_system       'triclinic'
_space_group_IT_number            2
_space_group_name_H-M_alt         'P -1'
_space_group_name_Hall            '-P 1'
_shelx_space_group_comment
;
The symmetry employed for this shelxl refinement is uniquely defined
by the following loop, which should always be used as a source of
symmetry information in preference to the above space-group names.
They are only intended as comments.
;

loop_
_space_group_symop_operation_xyz
'x, y, z'
'-x, -y, -z'

_cell_length_a                    14.084(3)
_cell_length_b                    15.603(3)
_cell_length_c                    18.674(3)
_cell_angle_alpha                 70.606(6)
_cell_angle_beta                  71.048(4)
_cell_angle_gamma                 63.453(4)
_cell_volume                      3386.3(10)
_cell_formula_units_Z             2
_cell_measurement_temperature     100.00
_cell_measurement_reflns_used     9983
_cell_measurement_theta_min       2.364
_cell_measurement_theta_max       27.417
_exptl_crystal_description        block
_exptl_crystal_colour             yellow
_exptl_crystal_recrystallization_method 'Crystallized from diethylether.'
_exptl_crystal_density_meas       ?
_exptl_crystal_density_method     ?
_exptl_crystal_density_diffrn     1.225
_exptl_crystal_F_000              1328
_exptl_crystal_size_max           0.12
_exptl_crystal_size_mid           0.09
_exptl_crystal_size_min           0.067
_exptl_absorpt_coefficient_mu     1.038
_exptl_absorpt_correction_type    numerical
_exptl_absorpt_correction_T_min   0.7813
_exptl_absorpt_correction_T_max   1.0000
_exptl_absorpt_process_details
;
SADABS-2016/2 (Bruker,2016/2) was used for absorption correction.
wR2(int) was 0.0941 before and 0.0667 after correction.
The Ratio of minimum to maximum transmission is 0.7813.
The \l/2 correction factor is Not present.
;
_exptl_absorpt_special_details    ?
_shelx_estimated_absorpt_T_min    0.886
_shelx_estimated_absorpt_T_max    0.934
_exptl_transmission_factor_min    ?
_exptl_transmission_factor_max    ?
_exptl_special_details            ?
_diffrn_ambient_temperature       100.00
_diffrn_ambient_environment       N~2~
_diffrn_radiation_type            MoK\a
_diffrn_radiation_wavelength      0.71073
_diffrn_radiation_monochromator   'mirror optics'
_diffrn_measurement_ambient_temperature_device_make 'Oxford Cryostream 800'
_diffrn_radiation_probe           x-ray
_diffrn_source                    'microfocus sealed X-ray tube'
_diffrn_source_type               'Incoatec I\ms'
_diffrn_source_voltage            50.0
_diffrn_source_current            1.0
_diffrn_detector                  CPAD
_diffrn_detector_type             'Bruker PHOTON III'
_diffrn_detector_area_resol_mean  7.41
_diffrn_measurement_device        'four-circle diffractometer'
_diffrn_measurement_device_type   'Bruker D8 VENTURE dual wavelength Mo/Cu'
_diffrn_measurement_method        '\w and \f scans'
_diffrn_measurement_specimen_support 'MiTeGen micromount'
_diffrn_reflns_number             205356
_diffrn_reflns_av_unetI/netI      0.0433
_diffrn_reflns_av_R_equivalents   0.0902
_diffrn_reflns_theta_min          2.102
_diffrn_reflns_theta_max          28.332
_diffrn_reflns_theta_full         25.242
_diffrn_reflns_limit_h_min        -18
_diffrn_reflns_limit_h_max        18
_diffrn_reflns_limit_k_min        -20
_diffrn_reflns_limit_k_max        20
_diffrn_reflns_limit_l_min        -24
_diffrn_reflns_limit_l_max        24
_diffrn_standards_number          0
_diffrn_measured_fraction_theta_max 0.999
_diffrn_measured_fraction_theta_full 0.999
_diffrn_reflns_Laue_measured_fraction_max 0.999
_diffrn_reflns_Laue_measured_fraction_full 0.999
_diffrn_reflns_point_group_measured_fraction_max 0.999
_diffrn_reflns_point_group_measured_fraction_full 0.999
_reflns_number_total              16858
_reflns_number_gt                 13039
_reflns_threshold_expression      'I > 2\s(I)'
_reflns_Friedel_coverage          0.000
_reflns_Friedel_fraction_max      .
_reflns_Friedel_fraction_full     .
_reflns_special_details
;
 Reflections were merged by SHELXL according to the crystal
 class for the calculation of statistics and refinement.
 
 _reflns_Friedel_fraction is defined as the number of unique
 Friedel pairs measured divided by the number that would be
 possible theoretically, ignoring centric projections and
 systematic absences.
;
_computing_data_collection        'Bruker BIS V6.2.15/2021-03-16 and APEX4 2022.1-1'
_computing_cell_refinement        'SAINT V8.40B (?, 2016)'
_computing_data_reduction         'SAINT V8.40B (?, 2016)'
_computing_structure_solution     'XT  (Sheldrick, 2015)'
_computing_structure_refinement   'XL  (Sheldrick, 2008)'
_computing_molecular_graphics     'Olex2 1.5 (Dolomanov et al., 2009)'
_computing_publication_material   'Olex2 1.5 (Dolomanov et al., 2009)'
_refine_special_details           ?
_refine_ls_structure_factor_coef  Fsqd
_refine_ls_matrix_type            full
_refine_ls_weighting_scheme       calc
_refine_ls_weighting_details      'w=1/[\s^2^(Fo^2^)+(0.0314P)^2^+2.2410P] where P=(Fo^2^+2Fc^2^)/3'
_atom_sites_solution_primary      dual
_atom_sites_solution_secondary    ?
_atom_sites_solution_hydrogens    geom
_refine_ls_hydrogen_treatment     constr
_refine_ls_number_reflns          16858
_refine_ls_number_parameters      821
_refine_ls_number_restraints      54
_refine_ls_R_factor_all           0.0537
_refine_ls_R_factor_gt            0.0364
_refine_ls_wR_factor_ref          0.0869
_refine_ls_wR_factor_gt           0.0803
_refine_ls_goodness_of_fit_ref    1.070
_refine_ls_restrained_S_all       1.077
_refine_ls_shift/su_max           0.005
_refine_ls_shift/su_mean          0.000
_refine_diff_density_max          0.603
_refine_diff_density_min          -0.616
_refine_diff_density_rms          0.073
_refine_ls_extinction_method      none
_refine_ls_extinction_coef        .

loop_
_atom_type_symbol
_atom_type_description
_atom_type_scat_dispersion_real
_atom_type_scat_dispersion_imag
_atom_type_scat_source
'C'  'C'  0.0033 0.0016 'International Tables Vol C Tables 4.2.6.8 and 6.1.1.4'
'H'  'H'  0.0000 0.0000 'International Tables Vol C Tables 4.2.6.8 and 6.1.1.4'
'As' 'As' 0.0499 2.0058 'International Tables Vol C Tables 4.2.6.8 and 6.1.1.4'
'N'  'N'  0.0061 0.0033 'International Tables Vol C Tables 4.2.6.8 and 6.1.1.4'
'O'  'O'  0.0106 0.0060 'International Tables Vol C Tables 4.2.6.8 and 6.1.1.4'

_geom_special_details
;
 All esds (except the esd in the dihedral angle between two l.s. planes)
 are estimated using the full covariance matrix.  The cell esds are taken
 into account individually in the estimation of esds in distances, angles
 and torsion angles; correlations between esds in cell parameters are only
 used when they are defined by crystal symmetry.  An approximate (isotropic)
 treatment of cell esds is used for estimating esds involving l.s. planes.
;

loop_
_atom_site_label
_atom_site_type_symbol
_atom_site_fract_x
_atom_site_fract_y
_atom_site_fract_z
_atom_site_U_iso_or_equiv
_atom_site_adp_type
_atom_site_occupancy
_atom_site_site_symmetry_order
_atom_site_calc_flag
_atom_site_refinement_flags_posn
_atom_site_refinement_flags_adp
_atom_site_refinement_flags_occupancy
_atom_site_disorder_assembly
_atom_site_disorder_group
As1  As 0.49582(2)   0.75059(2)  0.65872(2)  0.01079(5) Uani 1        1 d    . . . . .
As2  As 0.48428(2)   0.78781(2)  0.81972(2)  0.01219(5) Uani 1        1 d    . . . . .
O1   O  0.42198(10)  0.67235(9)  0.72129(7)  0.0140(3)  Uani 1        1 d    . . . . .
O2   O  0.42429(11)  0.89318(10) 0.86441(7)  0.0151(3)  Uani 1        1 d    . . . . .
O3   O  0.56395(10)  0.67343(10) 0.59005(7)  0.0145(3)  Uani 1        1 d    . . . . .
O4   O  0.37553(10)  0.82347(9)  0.61382(7)  0.0132(3)  Uani 1        1 d    . . . . .
N1   N  0.59037(12)  0.68074(11) 0.73445(9)  0.0130(3)  Uani 1        1 d    . . . . .
N2   N  0.60417(13)  0.82254(12) 0.77715(10) 0.0153(3)  Uani 1        1 d    . . . . .
N3   N  0.57868(12)  0.82519(11) 0.59956(9)  0.0132(3)  Uani 1        1 d    . . . . .
N4   N  0.41840(12)  0.85631(11) 0.72189(9)  0.0112(3)  Uani 1        1 d    . . . . .
C1   C  0.48065(15)  0.59121(13) 0.76958(10) 0.0133(4)  Uani 1        1 d    . . . . .
C2   C  0.44783(16)  0.51242(15) 0.80909(11) 0.0179(4)  Uani 1        1 d    . . . . .
C3   C  0.51410(17)  0.43742(14) 0.85884(11) 0.0189(4)  Uani 1        1 d    . . . . .
H3   H  0.493700     0.383152    0.887484    0.023      Uiso 1        1 calc R U . . .
C4   C  0.60760(17)  0.43734(14) 0.86894(11) 0.0180(4)  Uani 1        1 d    . . . . .
C5   C  0.63902(16)  0.51677(14) 0.82631(11) 0.0171(4)  Uani 1        1 d    . . . . .
H5   H  0.702886     0.518805    0.831427    0.021      Uiso 1        1 calc R U . . .
C6   C  0.57546(15)  0.59201(14) 0.77673(11) 0.0146(4)  Uani 1        1 d    . . . . .
C7   C  0.67782(18)  0.35494(15) 0.92464(12) 0.0217(4)  Uani 1        1 d    . . . . .
C8   C  0.6335(2)    0.27349(16) 0.96579(13) 0.0290(5)  Uani 1        1 d    . . . . .
H8A  H  0.559889     0.301110    0.996021    0.043      Uiso 1        1 calc R U . . .
H8B  H  0.680508     0.222409    1.000588    0.043      Uiso 1        1 calc R U . . .
H8C  H  0.631567     0.244835    0.927095    0.043      Uiso 1        1 calc R U . . .
C9   C  0.6807(2)    0.39724(17) 0.98703(13) 0.0323(6)  Uani 1        1 d    . . . . .
H9A  H  0.713099     0.446782    0.962227    0.048      Uiso 1        1 calc R U . . .
H9B  H  0.724235     0.344290    1.023203    0.048      Uiso 1        1 calc R U . . .
H9C  H  0.606627     0.427633    1.015453    0.048      Uiso 1        1 calc R U . . .
C10  C  0.79329(19)  0.30926(17) 0.87827(13) 0.0313(5)  Uani 1        1 d    . . . . .
H10A H  0.790638     0.282943    0.838360    0.047      Uiso 1        1 calc R U . . .
H10B H  0.838376     0.256068    0.913396    0.047      Uiso 1        1 calc R U . . .
H10C H  0.824482     0.359651    0.853473    0.047      Uiso 1        1 calc R U . . .
C11  C  0.34741(18)  0.50975(16) 0.79675(13) 0.0247(5)  Uani 1        1 d    . . . . .
C12  C  0.3657(2)    0.50890(18) 0.71108(15) 0.0330(6)  Uani 1        1 d    . . . . .
H12A H  0.377628     0.568242    0.677800    0.049      Uiso 1        1 calc R U . . .
H12B H  0.301746     0.507221    0.702254    0.049      Uiso 1        1 calc R U . . .
H12C H  0.429476     0.450716    0.698632    0.049      Uiso 1        1 calc R U . . .
C13  C  0.3275(2)    0.4167(2)   0.84610(19) 0.0491(8)  Uani 1        1 d    . . . . .
H13A H  0.390813     0.358761    0.832719    0.074      Uiso 1        1 calc R U . . .
H13B H  0.263308     0.416907    0.835983    0.074      Uiso 1        1 calc R U . . .
H13C H  0.315503     0.414935    0.901202    0.074      Uiso 1        1 calc R U . . .
C14  C  0.24580(18)  0.59912(18) 0.81838(14) 0.0302(5)  Uani 1        1 d    . . . . .
H14A H  0.234855     0.598199    0.873164    0.045      Uiso 1        1 calc R U . . .
H14B H  0.182266     0.596381    0.809777    0.045      Uiso 1        1 calc R U . . .
H14C H  0.255603     0.659659    0.785962    0.045      Uiso 1        1 calc R U . . .
C15  C  0.69601(15)  0.68351(14) 0.71725(11) 0.0148(4)  Uani 1        1 d    . . . . .
C16  C  0.70222(15)  0.75780(14) 0.74022(12) 0.0169(4)  Uani 1        1 d    . . . . .
C17  C  0.80459(17)  0.75958(16) 0.72858(14) 0.0250(5)  Uani 1        1 d    . . . . .
H17  H  0.811468     0.807901    0.744656    0.030      Uiso 1        1 calc R U . . .
C18  C  0.89629(17)  0.69058(17) 0.69348(15) 0.0287(5)  Uani 1        1 d    . . . . .
H18  H  0.965437     0.692818    0.685202    0.034      Uiso 1        1 calc R U . . .
C19  C  0.88862(17)  0.61867(16) 0.67038(13) 0.0245(5)  Uani 1        1 d    . . . . .
H19  H  0.951911     0.572123    0.646268    0.029      Uiso 1        1 calc R U . . .
C20  C  0.78822(16)  0.61521(15) 0.68270(12) 0.0188(4)  Uani 1        1 d    . . . . .
H20  H  0.782396     0.565735    0.667396    0.023      Uiso 1        1 calc R U . . .
C21  C  0.58400(15)  0.91498(14) 0.78892(11) 0.0142(4)  Uani 1        1 d    . . . . .
C22  C  0.48456(15)  0.95116(14) 0.83920(11) 0.0143(4)  Uani 1        1 d    . . . . .
C23  C  0.44799(16)  1.04021(14) 0.86047(11) 0.0156(4)  Uani 1        1 d    . . . . .
C24  C  0.51357(16)  1.09446(14) 0.82458(11) 0.0166(4)  Uani 1        1 d    . . . . .
H24  H  0.491734     1.155246    0.837905    0.020      Uiso 1        1 calc R U . . .
C25  C  0.61008(16)  1.06398(14) 0.76984(11) 0.0156(4)  Uani 1        1 d    . . . . .
C26  C  0.64519(15)  0.97292(14) 0.75253(11) 0.0161(4)  Uani 1        1 d    . . . . .
H26  H  0.710784     0.950521    0.715937    0.019      Uiso 1        1 calc R U . . .
C27  C  0.67219(16)  1.13267(15) 0.72806(11) 0.0177(4)  Uani 1        1 d    . . . . .
C28  C  0.67469(18)  1.18388(17) 0.78441(13) 0.0259(5)  Uani 1        1 d    . . . . .
H28A H  0.600549     1.225991    0.804672    0.039      Uiso 1        1 calc R U . . .
H28B H  0.718399     1.224027    0.757018    0.039      Uiso 1        1 calc R U . . .
H28C H  0.706711     1.134330    0.827536    0.039      Uiso 1        1 calc R U . . .
C29  C  0.79003(17)  1.07628(17) 0.69191(13) 0.0237(5)  Uani 1        1 d    . . . . .
H29A H  0.825692     1.023692    0.732267    0.036      Uiso 1        1 calc R U . . .
H29B H  0.828468     1.121319    0.668388    0.036      Uiso 1        1 calc R U . . .
H29C H  0.791337     1.047750    0.651926    0.036      Uiso 1        1 calc R U . . .
C30  C  0.6154(2)    1.21103(18) 0.66365(14) 0.0321(5)  Uani 1        1 d    . . . . .
H30A H  0.614030     1.179001    0.627076    0.048      Uiso 1        1 calc R U . . .
H30B H  0.655004     1.254691    0.636110    0.048      Uiso 1        1 calc R U . . .
H30C H  0.540902     1.249429    0.686630    0.048      Uiso 1        1 calc R U . . .
C31  C  0.34197(16)  1.07443(15) 0.92051(11) 0.0181(4)  Uani 1        1 d    . . . . .
C32  C  0.24490(17)  1.09302(17) 0.88863(13) 0.0241(5)  Uani 1        1 d    . . . . .
H32A H  0.177488     1.116323    0.926529    0.036      Uiso 1        1 calc R U . . .
H32B H  0.252798     1.031791    0.879187    0.036      Uiso 1        1 calc R U . . .
H32C H  0.242584     1.142797    0.839865    0.036      Uiso 1        1 calc R U . . .
C33  C  0.34792(18)  0.99572(16) 0.99679(12) 0.0239(5)  Uani 1        1 d    . . . . .
H33A H  0.280178     1.017303    1.034862    0.036      Uiso 1        1 calc R U . . .
H33B H  0.408918     0.985935    1.017071    0.036      Uiso 1        1 calc R U . . .
H33C H  0.358466     0.933782    0.987023    0.036      Uiso 1        1 calc R U . . .
C34  C  0.32357(19)  1.17015(17) 0.93883(13) 0.0273(5)  Uani 1        1 d    . . . . .
H34A H  0.317324     1.222288    0.891467    0.041      Uiso 1        1 calc R U . . .
H34B H  0.385000     1.160411    0.958579    0.041      Uiso 1        1 calc R U . . .
H34C H  0.256606     1.188940    0.978139    0.041      Uiso 1        1 calc R U . . .
C35  C  0.65200(15)  0.69354(14) 0.53985(11) 0.0134(4)  Uani 1        1 d    . . . . .
C36  C  0.66216(15)  0.77744(14) 0.54361(11) 0.0135(4)  Uani 1        1 d    . . . . .
C37  C  0.75278(15)  0.79861(14) 0.49960(11) 0.0144(4)  Uani 1        1 d    . . . . .
H37  H  0.761413     0.853951    0.503195    0.017      Uiso 1        1 calc R U . . .
C38  C  0.83152(15)  0.73786(14) 0.44982(11) 0.0154(4)  Uani 1        1 d    . . . . .
C39  C  0.81550(15)  0.65807(14) 0.44530(11) 0.0160(4)  Uani 1        1 d    . . . . .
H39  H  0.867802     0.618492    0.410183    0.019      Uiso 1        1 calc R U . . .
C40  C  0.72613(15)  0.63306(14) 0.48990(11) 0.0145(4)  Uani 1        1 d    . . . . .
C41  C  0.70851(16)  0.54573(15) 0.48379(12) 0.0178(4)  Uani 1        1 d    . . . . .
C42  C  0.70591(18)  0.47169(15) 0.56243(13) 0.0257(5)  Uani 1        1 d    . . . . .
H42A H  0.774285     0.448624    0.578890    0.039      Uiso 1        1 calc R U . . .
H42B H  0.696435     0.415690    0.557188    0.039      Uiso 1        1 calc R U . . .
H42C H  0.645349     0.503613    0.601288    0.039      Uiso 1        1 calc R U . . .
C43  C  0.60082(17)  0.58313(17) 0.45809(13) 0.0249(5)  Uani 1        1 d    . . . . .
H43A H  0.540985     0.617729    0.495907    0.037      Uiso 1        1 calc R U . . .
H43B H  0.588949     0.527303    0.454951    0.037      Uiso 1        1 calc R U . . .
H43C H  0.603923     0.628170    0.407024    0.037      Uiso 1        1 calc R U . . .
C44  C  0.80053(18)  0.49054(16) 0.42420(13) 0.0257(5)  Uani 1        1 d    . . . . .
H44A H  0.803739     0.535452    0.373076    0.039      Uiso 1        1 calc R U . . .
H44B H  0.786772     0.435546    0.421482    0.039      Uiso 1        1 calc R U . . .
H44C H  0.869757     0.465443    0.440026    0.039      Uiso 1        1 calc R U . . .
C45  C  0.93205(15)  0.76096(15) 0.40245(12) 0.0183(4)  Uani 1        1 d    . . . . .
C46  C  0.98951(17)  0.76625(17) 0.45725(13) 0.0255(5)  Uani 1        1 d    . . . . .
H46A H  0.940042     0.818559    0.485103    0.038      Uiso 1        1 calc R U . . .
H46B H  1.054232     0.780288    0.426919    0.038      Uiso 1        1 calc R U . . .
H46C H  1.010892     0.703280    0.494655    0.038      Uiso 1        1 calc R U . . .
C47  C  1.01410(17)  0.68305(17) 0.35630(14) 0.0286(5)  Uani 1        1 d    . . . . .
H47A H  1.036537     0.618729    0.391996    0.043      Uiso 1        1 calc R U . . .
H47B H  1.077730     0.699941    0.328483    0.043      Uiso 1        1 calc R U . . .
H47C H  0.980485     0.680657    0.318925    0.043      Uiso 1        1 calc R U . . .
C48  C  0.89759(18)  0.86032(17) 0.34473(13) 0.0280(5)  Uani 1        1 d    . . . . .
H48A H  0.865635     0.855939    0.307267    0.042      Uiso 1        1 calc R U . . .
H48B H  0.961224     0.877290    0.317164    0.042      Uiso 1        1 calc R U . . .
H48C H  0.843911     0.911129    0.372935    0.042      Uiso 1        1 calc R U . . .
C49  C  0.53405(15)  0.92103(14) 0.60873(10) 0.0125(4)  Uani 1        1 d    . . . . .
C50  C  0.56303(15)  0.99905(14) 0.55975(11) 0.0145(4)  Uani 1        1 d    . . . . .
H50  H  0.621238     0.988443    0.515908    0.017      Uiso 1        1 calc R U . . .
C51  C  0.50657(15)  1.09212(14) 0.57527(11) 0.0149(4)  Uani 1        1 d    . . . . .
H51  H  0.527785     1.144587    0.542351    0.018      Uiso 1        1 calc R U . . .
C52  C  0.41948(15)  1.11024(14) 0.63808(11) 0.0153(4)  Uani 1        1 d    . . . . .
H52  H  0.381460     1.174498    0.647783    0.018      Uiso 1        1 calc R U . . .
C53  C  0.38869(15)  1.03368(14) 0.68638(11) 0.0134(4)  Uani 1        1 d    . . . . .
H53  H  0.328395     1.045403    0.728802    0.016      Uiso 1        1 calc R U . . .
C54  C  0.44629(15)  0.94005(13) 0.67244(10) 0.0119(4)  Uani 1        1 d    . . . . .
C55  C  0.30481(14)  0.87388(13) 0.73177(10) 0.0122(4)  Uani 1        1 d    . . . . .
C56  C  0.28573(15)  0.85750(13) 0.66953(10) 0.0121(4)  Uani 1        1 d    . . . . .
C57  C  0.18061(15)  0.87129(14) 0.66887(11) 0.0131(4)  Uani 1        1 d    . . . . .
C58  C  0.10170(15)  0.89465(14) 0.73538(11) 0.0147(4)  Uani 1        1 d    . . . . .
H58  H  0.029377     0.905872    0.736008    0.018      Uiso 1        1 calc R U . . .
C59  C  0.12152(15)  0.90271(14) 0.80109(11) 0.0144(4)  Uani 1        1 d    . . . . .
C60  C  0.22556(15)  0.89428(13) 0.79780(11) 0.0134(4)  Uani 1        1 d    . . . . .
H60  H  0.241795     0.902395    0.840113    0.016      Uiso 1        1 calc R U . . .
C61  C  0.03067(16)  0.92096(15) 0.87349(11) 0.0179(4)  Uani 1        1 d    . . . . .
C62  C  0.07656(18)  0.89432(19) 0.94529(12) 0.0289(5)  Uani 1        1 d    . . . . .
H62A H  0.128362     0.825978    0.952318    0.043      Uiso 1        1 calc R U . . .
H62B H  0.017207     0.902149    0.991150    0.043      Uiso 1        1 calc R U . . .
H62C H  0.113505     0.937757    0.938379    0.043      Uiso 1        1 calc R U . . .
C63  C  -0.0339(2)   0.8575(2)   0.88919(14) 0.0350(6)  Uani 1        1 d    . . . . .
H63A H  -0.073541    0.880090    0.847657    0.053      Uiso 1        1 calc R U . . .
H63B H  -0.085592    0.862731    0.939053    0.053      Uiso 1        1 calc R U . . .
H63C H  0.015887     0.788816    0.890930    0.053      Uiso 1        1 calc R U . . .
C64  C  -0.04500(18) 1.02968(17) 0.86070(13) 0.0267(5)  Uani 1        1 d    . . . . .
H64A H  -0.003934    1.070150    0.852379    0.040      Uiso 1        1 calc R U . . .
H64B H  -0.104029    1.040868    0.906491    0.040      Uiso 1        1 calc R U . . .
H64C H  -0.075416    1.047510    0.815062    0.040      Uiso 1        1 calc R U . . .
C65  C  0.15539(16)  0.85981(15) 0.59934(11) 0.0157(4)  Uani 1        1 d    . . . . .
C66  C  0.19279(17)  0.92694(16) 0.52505(12) 0.0226(4)  Uani 1        1 d    . . . . .
H66A H  0.156522     0.995126    0.530943    0.034      Uiso 1        1 calc R U . . .
H66B H  0.174206     0.921404    0.480989    0.034      Uiso 1        1 calc R U . . .
H66C H  0.271552     0.907177    0.515758    0.034      Uiso 1        1 calc R U . . .
C67  C  0.21470(19)  0.75259(16) 0.59110(13) 0.0256(5)  Uani 1        1 d    . . . . .
H67A H  0.293112     0.733909    0.582986    0.038      Uiso 1        1 calc R U . . .
H67B H  0.198430     0.745653    0.546598    0.038      Uiso 1        1 calc R U . . .
H67C H  0.190414     0.709790    0.638448    0.038      Uiso 1        1 calc R U . . .
C68  C  0.03376(17)  0.88870(19) 0.60823(13) 0.0264(5)  Uani 1        1 d    . . . . .
H68A H  0.007580     0.846256    0.654905    0.040      Uiso 1        1 calc R U . . .
H68B H  0.020921     0.881050    0.562590    0.040      Uiso 1        1 calc R U . . .
H68C H  -0.005146    0.957311    0.612897    0.040      Uiso 1        1 calc R U . . .
O1S  O  0.8767(4)    0.5304(5)   0.9021(5)   0.109(3)   Uani 0.577(7) 1 d    D . P A 1
C1S  C  1.0176(12)   0.4118(10)  0.8457(9)   0.160(6)   Uani 0.577(7) 1 d    D . P A 1
H1SA H  0.974070     0.430402    0.807353    0.240      Uiso 0.577(7) 1 calc R U P A 1
H1SB H  1.002057     0.359855    0.888613    0.240      Uiso 0.577(7) 1 calc R U P A 1
H1SC H  1.094855     0.387762    0.821101    0.240      Uiso 0.577(7) 1 calc R U P A 1
C2S  C  0.9894(7)    0.5008(8)   0.8767(7)   0.090(3)   Uani 0.577(7) 1 d    D . P A 1
H2SA H  1.025453     0.482737    0.920040    0.108      Uiso 0.577(7) 1 calc R U P A 1
H2SB H  1.009468     0.552751    0.835379    0.108      Uiso 0.577(7) 1 calc R U P A 1
C3S  C  0.8331(9)    0.6200(7)   0.9202(7)   0.104(3)   Uani 0.577(7) 1 d    D . P A 1
H3SA H  0.859917     0.666144    0.876552    0.125      Uiso 0.577(7) 1 calc R U P A 1
H3SB H  0.857550     0.613831    0.966433    0.125      Uiso 0.577(7) 1 calc R U P A 1
C4S  C  0.7163(6)    0.6593(5)   0.9360(3)   0.077(2)   Uani 0.577(7) 1 d    D . P A 1
H4SA H  0.691750     0.660985    0.891859    0.115      Uiso 0.577(7) 1 calc R U P A 1
H4SB H  0.688366     0.726043    0.943943    0.115      Uiso 0.577(7) 1 calc R U P A 1
H4SC H  0.689153     0.617635    0.982787    0.115      Uiso 0.577(7) 1 calc R U P A 1
O1T  O  0.9690(15)   0.4707(9)   0.9028(10)  0.198(8)   Uani 0.423(7) 1 d    D . P A 2
C1T  C  1.0742(10)   0.3787(10)  0.8112(8)   0.098(4)   Uani 0.423(7) 1 d    D . P A 2
H1TA H  1.016638     0.386409    0.788280    0.147      Uiso 0.423(7) 1 calc R U P A 2
H1TB H  1.136126     0.317387    0.803554    0.147      Uiso 0.423(7) 1 calc R U P A 2
H1TC H  1.097371     0.434267    0.786111    0.147      Uiso 0.423(7) 1 calc R U P A 2
C2T  C  1.0307(11)   0.3757(9)   0.8997(7)   0.098(4)   Uani 0.423(7) 1 d    D . P A 2
H2TA H  0.986634     0.334639    0.923366    0.118      Uiso 0.423(7) 1 calc R U P A 2
H2TB H  1.091134     0.349409    0.926794    0.118      Uiso 0.423(7) 1 calc R U P A 2
C3T  C  0.913(2)     0.5497(11)  0.9260(12)  0.206(10)  Uani 0.423(7) 1 d    D . P A 2
H3TA H  0.927180     0.523261    0.979264    0.247      Uiso 0.423(7) 1 calc R U P A 2
H3TB H  0.841345     0.548106    0.932505    0.247      Uiso 0.423(7) 1 calc R U P A 2
C4T  C  0.877(2)     0.6453(11)  0.9265(10)  0.195(12)  Uani 0.423(7) 1 d    D . P A 2
H4TA H  0.936220     0.659498    0.930233    0.293      Uiso 0.423(7) 1 calc R U P A 2
H4TB H  0.816996     0.660084    0.971147    0.293      Uiso 0.423(7) 1 calc R U P A 2
H4TC H  0.851889     0.685778    0.878456    0.293      Uiso 0.423(7) 1 calc R U P A 2

loop_
_atom_site_aniso_label
_atom_site_aniso_U_11
_atom_site_aniso_U_22
_atom_site_aniso_U_33
_atom_site_aniso_U_23
_atom_site_aniso_U_13
_atom_site_aniso_U_12
As1 0.01064(9) 0.00898(9) 0.01209(9) -0.00176(7) -0.00030(7) -0.00497(7)
As2 0.01307(9) 0.01059(9) 0.01308(9) -0.00129(7) -0.00243(7) -0.00579(7)
O1  0.0140(6)  0.0101(6)  0.0159(6)  0.0001(5)   -0.0020(5)  -0.0058(5)
O2  0.0156(7)  0.0152(7)  0.0167(7)  -0.0049(5)  -0.0005(5)  -0.0087(6)
O3  0.0129(6)  0.0143(7)  0.0167(7)  -0.0066(5)  0.0026(5)   -0.0073(5)
O4  0.0111(6)  0.0145(7)  0.0116(6)  -0.0026(5)  -0.0003(5)  -0.0046(5)
N1  0.0123(7)  0.0102(8)  0.0165(8)  -0.0018(6)  -0.0032(6)  -0.0051(6)
N2  0.0115(7)  0.0125(8)  0.0232(9)  -0.0063(7)  -0.0020(6)  -0.0053(6)
N3  0.0123(7)  0.0106(8)  0.0153(8)  -0.0030(6)  0.0013(6)   -0.0059(6)
N4  0.0109(7)  0.0098(7)  0.0128(7)  -0.0027(6)  -0.0007(6)  -0.0050(6)
C1  0.0148(9)  0.0100(9)  0.0120(9)  -0.0017(7)  -0.0014(7)  -0.0035(7)
C2  0.0218(10) 0.0145(10) 0.0170(9)  -0.0026(8)  -0.0008(8)  -0.0094(8)
C3  0.0270(11) 0.0123(9)  0.0160(9)  -0.0007(8)  -0.0013(8)  -0.0103(8)
C4  0.0253(11) 0.0126(9)  0.0131(9)  -0.0020(7)  -0.0038(8)  -0.0053(8)
C5  0.0190(10) 0.0143(9)  0.0169(9)  -0.0039(8)  -0.0037(8)  -0.0052(8)
C6  0.0175(9)  0.0100(9)  0.0151(9)  -0.0044(7)  0.0007(7)   -0.0059(7)
C7  0.0316(12) 0.0136(10) 0.0166(10) -0.0001(8)  -0.0080(9)  -0.0061(9)
C8  0.0456(14) 0.0186(11) 0.0193(11) 0.0050(9)   -0.0115(10) -0.0125(10)
C9  0.0513(16) 0.0203(11) 0.0239(11) -0.0019(9)  -0.0191(11) -0.0068(11)
C10 0.0335(13) 0.0224(12) 0.0266(12) 0.0009(9)   -0.0110(10) -0.0021(10)
C11 0.0254(11) 0.0168(10) 0.0338(12) 0.0014(9)   -0.0074(9)  -0.0139(9)
C12 0.0371(14) 0.0237(12) 0.0483(15) -0.0116(11) -0.0190(12) -0.0108(11)
C13 0.0425(16) 0.0300(14) 0.078(2)   0.0157(14)  -0.0251(15) -0.0278(13)
C14 0.0232(11) 0.0342(13) 0.0321(12) -0.0026(10) -0.0011(10) -0.0166(10)
C15 0.0124(9)  0.0133(9)  0.0175(9)  -0.0014(7)  -0.0042(7)  -0.0045(7)
C16 0.0126(9)  0.0140(9)  0.0225(10) -0.0042(8)  -0.0043(8)  -0.0031(8)
C17 0.0157(10) 0.0204(11) 0.0422(13) -0.0118(10) -0.0060(9)  -0.0062(9)
C18 0.0123(10) 0.0247(12) 0.0480(14) -0.0110(10) -0.0037(9)  -0.0056(9)
C19 0.0138(10) 0.0197(11) 0.0351(12) -0.0097(9)  0.0005(9)   -0.0035(8)
C20 0.0191(10) 0.0129(9)  0.0221(10) -0.0031(8)  -0.0042(8)  -0.0048(8)
C21 0.0147(9)  0.0115(9)  0.0167(9)  -0.0016(7)  -0.0058(7)  -0.0047(7)
C22 0.0162(9)  0.0140(9)  0.0146(9)  -0.0012(7)  -0.0039(7)  -0.0082(8)
C23 0.0168(9)  0.0154(9)  0.0135(9)  -0.0024(7)  -0.0028(7)  -0.0059(8)
C24 0.0203(10) 0.0149(9)  0.0162(9)  -0.0044(7)  -0.0028(8)  -0.0081(8)
C25 0.0164(9)  0.0168(10) 0.0165(9)  -0.0025(8)  -0.0049(7)  -0.0085(8)
C26 0.0133(9)  0.0185(10) 0.0176(9)  -0.0049(8)  -0.0027(7)  -0.0068(8)
C27 0.0181(10) 0.0204(10) 0.0193(10) -0.0052(8)  -0.0019(8)  -0.0120(8)
C28 0.0235(11) 0.0298(12) 0.0329(12) -0.0150(10) 0.0025(9)   -0.0176(10)
C29 0.0201(10) 0.0278(12) 0.0272(11) -0.0103(9)  0.0039(9)   -0.0155(9)
C30 0.0384(14) 0.0293(13) 0.0349(13) 0.0082(10)  -0.0156(11) -0.0235(11)
C31 0.0196(10) 0.0175(10) 0.0187(10) -0.0075(8)  0.0030(8)   -0.0108(8)
C32 0.0189(10) 0.0259(12) 0.0250(11) -0.0100(9)  0.0008(9)   -0.0071(9)
C33 0.0295(12) 0.0260(12) 0.0170(10) -0.0062(9)  0.0027(9)   -0.0154(10)
C34 0.0291(12) 0.0246(12) 0.0299(12) -0.0146(10) 0.0095(9)   -0.0162(10)
C35 0.0115(8)  0.0135(9)  0.0134(9)  -0.0005(7)  -0.0015(7)  -0.0057(7)
C36 0.0126(9)  0.0118(9)  0.0134(9)  -0.0025(7)  -0.0018(7)  -0.0031(7)
C37 0.0143(9)  0.0114(9)  0.0160(9)  -0.0018(7)  -0.0022(7)  -0.0052(7)
C38 0.0116(9)  0.0155(9)  0.0145(9)  -0.0013(7)  -0.0010(7)  -0.0037(7)
C39 0.0138(9)  0.0154(9)  0.0160(9)  -0.0064(7)  0.0009(7)   -0.0039(8)
C40 0.0145(9)  0.0121(9)  0.0154(9)  -0.0036(7)  -0.0031(7)  -0.0035(7)
C41 0.0164(9)  0.0149(10) 0.0222(10) -0.0077(8)  0.0008(8)   -0.0068(8)
C42 0.0275(12) 0.0146(10) 0.0309(12) -0.0074(9)  0.0009(9)   -0.0077(9)
C43 0.0232(11) 0.0274(12) 0.0305(12) -0.0153(10) -0.0042(9)  -0.0099(9)
C44 0.0255(11) 0.0210(11) 0.0323(12) -0.0169(9)  0.0048(9)   -0.0100(9)
C45 0.0123(9)  0.0173(10) 0.0215(10) -0.0039(8)  0.0020(8)   -0.0065(8)
C46 0.0167(10) 0.0319(13) 0.0297(12) -0.0060(10) -0.0014(9)  -0.0137(9)
C47 0.0177(10) 0.0314(13) 0.0331(12) -0.0145(10) 0.0106(9)   -0.0120(10)
C48 0.0214(11) 0.0262(12) 0.0278(12) 0.0027(9)   0.0012(9)   -0.0122(9)
C49 0.0129(9)  0.0118(9)  0.0142(9)  -0.0028(7)  -0.0048(7)  -0.0046(7)
C50 0.0136(9)  0.0136(9)  0.0156(9)  -0.0029(7)  -0.0011(7)  -0.0061(7)
C51 0.0185(9)  0.0119(9)  0.0158(9)  0.0007(7)   -0.0047(7)  -0.0090(8)
C52 0.0169(9)  0.0111(9)  0.0175(9)  -0.0039(7)  -0.0037(8)  -0.0044(7)
C53 0.0119(9)  0.0130(9)  0.0145(9)  -0.0025(7)  -0.0038(7)  -0.0037(7)
C54 0.0126(9)  0.0104(9)  0.0126(9)  0.0002(7)   -0.0029(7)  -0.0061(7)
C55 0.0106(8)  0.0111(9)  0.0143(9)  -0.0016(7)  -0.0019(7)  -0.0049(7)
C56 0.0124(8)  0.0108(9)  0.0122(8)  -0.0023(7)  0.0006(7)   -0.0060(7)
C57 0.0143(9)  0.0117(9)  0.0147(9)  -0.0014(7)  -0.0033(7)  -0.0070(7)
C58 0.0119(9)  0.0165(9)  0.0163(9)  -0.0027(7)  -0.0017(7)  -0.0074(7)
C59 0.0141(9)  0.0134(9)  0.0139(9)  -0.0023(7)  0.0001(7)   -0.0062(7)
C60 0.0154(9)  0.0119(9)  0.0124(9)  -0.0025(7)  -0.0018(7)  -0.0055(7)
C61 0.0142(9)  0.0225(10) 0.0153(9)  -0.0050(8)  0.0008(7)   -0.0077(8)
C62 0.0194(11) 0.0428(14) 0.0138(10) -0.0058(9)  0.0009(8)   -0.0061(10)
C63 0.0352(13) 0.0469(16) 0.0285(12) -0.0177(11) 0.0162(10)  -0.0294(12)
C64 0.0212(11) 0.0282(12) 0.0215(11) -0.0096(9)  0.0004(9)   -0.0020(9)
C65 0.0157(9)  0.0178(10) 0.0169(9)  -0.0062(8)  -0.0038(7)  -0.0073(8)
C66 0.0235(11) 0.0278(12) 0.0178(10) -0.0027(9)  -0.0067(8)  -0.0109(9)
C67 0.0301(12) 0.0228(11) 0.0300(12) -0.0106(9)  -0.0084(10) -0.0104(10)
C68 0.0194(10) 0.0424(14) 0.0253(11) -0.0142(10) -0.0038(9)  -0.0143(10)
O1S 0.060(3)   0.081(4)   0.189(7)   -0.024(4)   -0.026(3)   -0.033(3)
C1S 0.143(11)  0.106(9)   0.248(19)  -0.044(9)   -0.092(11)  -0.023(8)
C2S 0.060(3)   0.097(6)   0.120(7)   0.002(5)    -0.034(4)   -0.045(3)
C3S 0.120(5)   0.072(5)   0.113(7)   0.004(4)    -0.057(5)   -0.024(4)
C4S 0.118(5)   0.058(4)   0.047(3)   -0.018(3)   -0.042(3)   -0.005(3)
O1T 0.255(16)  0.097(7)   0.226(15)  -0.083(9)   -0.088(12)  0.005(8)
C1T 0.089(8)   0.084(9)   0.144(8)   -0.037(6)   -0.062(6)   -0.017(7)
C2T 0.081(7)   0.077(6)   0.145(8)   -0.026(7)   -0.049(6)   -0.019(5)
C3T 0.29(2)    0.127(9)   0.232(18)  -0.118(11)  -0.171(16)  0.023(11)
C4T 0.33(3)    0.110(8)   0.085(10)  -0.063(9)   -0.004(15)  -0.032(12)

loop_
_geom_bond_atom_site_label_1
_geom_bond_atom_site_label_2
_geom_bond_distance
_geom_bond_site_symmetry_2
_geom_bond_publ_flag
As1 O1   1.8263(13) . ?
As1 O3   1.7910(13) . ?
As1 O4   1.8530(13) . ?
As1 N1   1.9657(16) . ?
As1 N3   1.8601(15) . ?
As1 N4   2.0373(15) . ?
As2 O2   1.8234(13) . ?
As2 N1   2.3556(16) . ?
As2 N2   1.8538(16) . ?
As2 N4   2.0636(16) . ?
O1  C1   1.374(2)   . ?
O2  C22  1.380(2)   . ?
O3  C35  1.383(2)   . ?
O4  C56  1.370(2)   . ?
N1  C6   1.418(2)   . ?
N1  C15  1.434(2)   . ?
N2  C16  1.414(2)   . ?
N2  C21  1.419(2)   . ?
N3  C36  1.402(2)   . ?
N3  C49  1.386(2)   . ?
N4  C54  1.462(2)   . ?
N4  C55  1.455(2)   . ?
C1  C2   1.398(3)   . ?
C1  C6   1.390(3)   . ?
C2  C3   1.403(3)   . ?
C2  C11  1.525(3)   . ?
C3  H3   0.9500     . ?
C3  C4   1.389(3)   . ?
C4  C5   1.404(3)   . ?
C4  C7   1.535(3)   . ?
C5  H5   0.9500     . ?
C5  C6   1.383(3)   . ?
C7  C8   1.531(3)   . ?
C7  C9   1.536(3)   . ?
C7  C10  1.537(3)   . ?
C8  H8A  0.9800     . ?
C8  H8B  0.9800     . ?
C8  H8C  0.9800     . ?
C9  H9A  0.9800     . ?
C9  H9B  0.9800     . ?
C9  H9C  0.9800     . ?
C10 H10A 0.9800     . ?
C10 H10B 0.9800     . ?
C10 H10C 0.9800     . ?
C11 C12  1.539(3)   . ?
C11 C13  1.531(3)   . ?
C11 C14  1.540(3)   . ?
C12 H12A 0.9800     . ?
C12 H12B 0.9800     . ?
C12 H12C 0.9800     . ?
C13 H13A 0.9800     . ?
C13 H13B 0.9800     . ?
C13 H13C 0.9800     . ?
C14 H14A 0.9800     . ?
C14 H14B 0.9800     . ?
C14 H14C 0.9800     . ?
C15 C16  1.407(3)   . ?
C15 C20  1.383(3)   . ?
C16 C17  1.398(3)   . ?
C17 H17  0.9500     . ?
C17 C18  1.390(3)   . ?
C18 H18  0.9500     . ?
C18 C19  1.385(3)   . ?
C19 H19  0.9500     . ?
C19 C20  1.380(3)   . ?
C20 H20  0.9500     . ?
C21 C22  1.398(3)   . ?
C21 C26  1.389(3)   . ?
C22 C23  1.396(3)   . ?
C23 C24  1.392(3)   . ?
C23 C31  1.539(3)   . ?
C24 H24  0.9500     . ?
C24 C25  1.400(3)   . ?
C25 C26  1.393(3)   . ?
C25 C27  1.537(3)   . ?
C26 H26  0.9500     . ?
C27 C28  1.534(3)   . ?
C27 C29  1.532(3)   . ?
C27 C30  1.535(3)   . ?
C28 H28A 0.9800     . ?
C28 H28B 0.9800     . ?
C28 H28C 0.9800     . ?
C29 H29A 0.9800     . ?
C29 H29B 0.9800     . ?
C29 H29C 0.9800     . ?
C30 H30A 0.9800     . ?
C30 H30B 0.9800     . ?
C30 H30C 0.9800     . ?
C31 C32  1.539(3)   . ?
C31 C33  1.539(3)   . ?
C31 C34  1.533(3)   . ?
C32 H32A 0.9800     . ?
C32 H32B 0.9800     . ?
C32 H32C 0.9800     . ?
C33 H33A 0.9800     . ?
C33 H33B 0.9800     . ?
C33 H33C 0.9800     . ?
C34 H34A 0.9800     . ?
C34 H34B 0.9800     . ?
C34 H34C 0.9800     . ?
C35 C36  1.405(3)   . ?
C35 C40  1.386(3)   . ?
C36 C37  1.389(3)   . ?
C37 H37  0.9500     . ?
C37 C38  1.403(3)   . ?
C38 C39  1.393(3)   . ?
C38 C45  1.532(3)   . ?
C39 H39  0.9500     . ?
C39 C40  1.405(3)   . ?
C40 C41  1.535(3)   . ?
C41 C42  1.539(3)   . ?
C41 C43  1.539(3)   . ?
C41 C44  1.537(3)   . ?
C42 H42A 0.9800     . ?
C42 H42B 0.9800     . ?
C42 H42C 0.9800     . ?
C43 H43A 0.9800     . ?
C43 H43B 0.9800     . ?
C43 H43C 0.9800     . ?
C44 H44A 0.9800     . ?
C44 H44B 0.9800     . ?
C44 H44C 0.9800     . ?
C45 C46  1.537(3)   . ?
C45 C47  1.533(3)   . ?
C45 C48  1.536(3)   . ?
C46 H46A 0.9800     . ?
C46 H46B 0.9800     . ?
C46 H46C 0.9800     . ?
C47 H47A 0.9800     . ?
C47 H47B 0.9800     . ?
C47 H47C 0.9800     . ?
C48 H48A 0.9800     . ?
C48 H48B 0.9800     . ?
C48 H48C 0.9800     . ?
C49 C50  1.396(3)   . ?
C49 C54  1.408(3)   . ?
C50 H50  0.9500     . ?
C50 C51  1.387(3)   . ?
C51 H51  0.9500     . ?
C51 C52  1.391(3)   . ?
C52 H52  0.9500     . ?
C52 C53  1.386(3)   . ?
C53 H53  0.9500     . ?
C53 C54  1.384(3)   . ?
C55 C56  1.396(3)   . ?
C55 C60  1.384(2)   . ?
C56 C57  1.401(3)   . ?
C57 C58  1.397(3)   . ?
C57 C65  1.535(3)   . ?
C58 H58  0.9500     . ?
C58 C59  1.399(3)   . ?
C59 C60  1.394(3)   . ?
C59 C61  1.534(3)   . ?
C60 H60  0.9500     . ?
C61 C62  1.530(3)   . ?
C61 C63  1.528(3)   . ?
C61 C64  1.533(3)   . ?
C62 H62A 0.9800     . ?
C62 H62B 0.9800     . ?
C62 H62C 0.9800     . ?
C63 H63A 0.9800     . ?
C63 H63B 0.9800     . ?
C63 H63C 0.9800     . ?
C64 H64A 0.9800     . ?
C64 H64B 0.9800     . ?
C64 H64C 0.9800     . ?
C65 C66  1.534(3)   . ?
C65 C67  1.536(3)   . ?
C65 C68  1.530(3)   . ?
C66 H66A 0.9800     . ?
C66 H66B 0.9800     . ?
C66 H66C 0.9800     . ?
C67 H67A 0.9800     . ?
C67 H67B 0.9800     . ?
C67 H67C 0.9800     . ?
C68 H68A 0.9800     . ?
C68 H68B 0.9800     . ?
C68 H68C 0.9800     . ?
O1S C2S  1.399(10)  . ?
O1S C3S  1.363(10)  . ?
C1S H1SA 0.9800     . ?
C1S H1SB 0.9800     . ?
C1S H1SC 0.9800     . ?
C1S C2S  1.521(13)  . ?
C2S H2SA 0.9900     . ?
C2S H2SB 0.9900     . ?
C3S H3SA 0.9900     . ?
C3S H3SB 0.9900     . ?
C3S C4S  1.440(12)  . ?
C4S H4SA 0.9800     . ?
C4S H4SB 0.9800     . ?
C4S H4SC 0.9800     . ?
O1T C2T  1.353(13)  . ?
O1T C3T  1.261(14)  . ?
C1T H1TA 0.9800     . ?
C1T H1TB 0.9800     . ?
C1T H1TC 0.9800     . ?
C1T C2T  1.556(15)  . ?
C2T H2TA 0.9900     . ?
C2T H2TB 0.9900     . ?
C3T H3TA 0.9900     . ?
C3T H3TB 0.9900     . ?
C3T C4T  1.346(14)  . ?
C4T H4TA 0.9800     . ?
C4T H4TB 0.9800     . ?
C4T H4TC 0.9800     . ?

loop_
_geom_angle_atom_site_label_1
_geom_angle_atom_site_label_2
_geom_angle_atom_site_label_3
_geom_angle
_geom_angle_site_symmetry_1
_geom_angle_site_symmetry_3
_geom_angle_publ_flag
O1   As1 O4   86.43(6)   . . ?
O1   As1 N1   83.45(6)   . . ?
O1   As1 N3   175.75(7)  . . ?
O1   As1 N4   94.99(6)   . . ?
O3   As1 O1   92.46(6)   . . ?
O3   As1 O4   93.89(6)   . . ?
O3   As1 N1   100.19(6)  . . ?
O3   As1 N3   87.90(6)   . . ?
O3   As1 N4   170.90(6)  . . ?
O4   As1 N1   162.96(6)  . . ?
O4   As1 N3   97.78(6)   . . ?
O4   As1 N4   81.39(6)   . . ?
N1   As1 N4   85.87(6)   . . ?
N3   As1 N1   92.32(7)   . . ?
N3   As1 N4   85.05(6)   . . ?
O2   As2 N1   162.63(6)  . . ?
O2   As2 N2   86.12(6)   . . ?
O2   As2 N4   97.95(6)   . . ?
N2   As2 N1   78.37(6)   . . ?
N2   As2 N4   94.90(7)   . . ?
N4   As2 N1   75.89(6)   . . ?
C1   O1  As1  114.22(11) . . ?
C22  O2  As2  113.72(11) . . ?
C35  O3  As1  111.66(11) . . ?
C56  O4  As1  109.48(11) . . ?
As1  N1  As2  94.63(6)   . . ?
C6   N1  As1  109.56(12) . . ?
C6   N1  As2  103.15(11) . . ?
C6   N1  C15  119.07(15) . . ?
C15  N1  As1  121.24(12) . . ?
C15  N1  As2  103.89(11) . . ?
C16  N2  As2  120.04(13) . . ?
C16  N2  C21  127.59(16) . . ?
C21  N2  As2  112.34(12) . . ?
C36  N3  As1  110.98(12) . . ?
C49  N3  As1  114.74(12) . . ?
C49  N3  C36  132.78(16) . . ?
As1  N4  As2  102.03(7)  . . ?
C54  N4  As1  105.07(11) . . ?
C54  N4  As2  115.31(11) . . ?
C55  N4  As1  102.30(11) . . ?
C55  N4  As2  116.82(11) . . ?
C55  N4  C54  112.89(14) . . ?
O1   C1  C2   122.48(17) . . ?
O1   C1  C6   115.80(16) . . ?
C6   C1  C2   121.72(18) . . ?
C1   C2  C3   115.36(18) . . ?
C1   C2  C11  121.07(18) . . ?
C3   C2  C11  123.56(18) . . ?
C2   C3  H3   117.9      . . ?
C4   C3  C2   124.27(18) . . ?
C4   C3  H3   117.9      . . ?
C3   C4  C5   118.30(18) . . ?
C3   C4  C7   123.19(18) . . ?
C5   C4  C7   118.50(19) . . ?
C4   C5  H5   120.5      . . ?
C6   C5  C4   118.92(19) . . ?
C6   C5  H5   120.5      . . ?
C1   C6  N1   112.19(17) . . ?
C5   C6  N1   126.17(18) . . ?
C5   C6  C1   121.36(18) . . ?
C4   C7  C9   109.58(17) . . ?
C4   C7  C10  109.03(17) . . ?
C8   C7  C4   112.02(19) . . ?
C8   C7  C9   107.97(18) . . ?
C8   C7  C10  108.21(18) . . ?
C9   C7  C10  110.0(2)   . . ?
C7   C8  H8A  109.5      . . ?
C7   C8  H8B  109.5      . . ?
C7   C8  H8C  109.5      . . ?
H8A  C8  H8B  109.5      . . ?
H8A  C8  H8C  109.5      . . ?
H8B  C8  H8C  109.5      . . ?
C7   C9  H9A  109.5      . . ?
C7   C9  H9B  109.5      . . ?
C7   C9  H9C  109.5      . . ?
H9A  C9  H9B  109.5      . . ?
H9A  C9  H9C  109.5      . . ?
H9B  C9  H9C  109.5      . . ?
C7   C10 H10A 109.5      . . ?
C7   C10 H10B 109.5      . . ?
C7   C10 H10C 109.5      . . ?
H10A C10 H10B 109.5      . . ?
H10A C10 H10C 109.5      . . ?
H10B C10 H10C 109.5      . . ?
C2   C11 C12  108.54(18) . . ?
C2   C11 C13  111.73(19) . . ?
C2   C11 C14  110.63(18) . . ?
C12  C11 C14  110.49(19) . . ?
C13  C11 C12  107.4(2)   . . ?
C13  C11 C14  108.0(2)   . . ?
C11  C12 H12A 109.5      . . ?
C11  C12 H12B 109.5      . . ?
C11  C12 H12C 109.5      . . ?
H12A C12 H12B 109.5      . . ?
H12A C12 H12C 109.5      . . ?
H12B C12 H12C 109.5      . . ?
C11  C13 H13A 109.5      . . ?
C11  C13 H13B 109.5      . . ?
C11  C13 H13C 109.5      . . ?
H13A C13 H13B 109.5      . . ?
H13A C13 H13C 109.5      . . ?
H13B C13 H13C 109.5      . . ?
C11  C14 H14A 109.5      . . ?
C11  C14 H14B 109.5      . . ?
C11  C14 H14C 109.5      . . ?
H14A C14 H14B 109.5      . . ?
H14A C14 H14C 109.5      . . ?
H14B C14 H14C 109.5      . . ?
C16  C15 N1   116.34(16) . . ?
C20  C15 N1   122.54(17) . . ?
C20  C15 C16  121.08(18) . . ?
C15  C16 N2   117.10(17) . . ?
C17  C16 N2   124.68(18) . . ?
C17  C16 C15  118.14(18) . . ?
C16  C17 H17  120.0      . . ?
C18  C17 C16  120.0(2)   . . ?
C18  C17 H17  120.0      . . ?
C17  C18 H18  119.4      . . ?
C19  C18 C17  121.2(2)   . . ?
C19  C18 H18  119.4      . . ?
C18  C19 H19  120.3      . . ?
C20  C19 C18  119.40(19) . . ?
C20  C19 H19  120.3      . . ?
C15  C20 H20  119.9      . . ?
C19  C20 C15  120.25(19) . . ?
C19  C20 H20  119.9      . . ?
C22  C21 N2   112.17(16) . . ?
C26  C21 N2   128.07(17) . . ?
C26  C21 C22  119.53(17) . . ?
O2   C22 C21  114.69(16) . . ?
O2   C22 C23  122.75(17) . . ?
C23  C22 C21  122.53(17) . . ?
C22  C23 C31  121.23(17) . . ?
C24  C23 C22  115.83(17) . . ?
C24  C23 C31  122.94(17) . . ?
C23  C24 H24  118.3      . . ?
C23  C24 C25  123.35(18) . . ?
C25  C24 H24  118.3      . . ?
C24  C25 C27  119.70(17) . . ?
C26  C25 C24  118.69(18) . . ?
C26  C25 C27  121.56(17) . . ?
C21  C26 C25  119.81(18) . . ?
C21  C26 H26  120.1      . . ?
C25  C26 H26  120.1      . . ?
C28  C27 C25  111.21(16) . . ?
C28  C27 C30  108.89(18) . . ?
C29  C27 C25  111.48(17) . . ?
C29  C27 C28  107.42(17) . . ?
C29  C27 C30  109.00(18) . . ?
C30  C27 C25  108.79(16) . . ?
C27  C28 H28A 109.5      . . ?
C27  C28 H28B 109.5      . . ?
C27  C28 H28C 109.5      . . ?
H28A C28 H28B 109.5      . . ?
H28A C28 H28C 109.5      . . ?
H28B C28 H28C 109.5      . . ?
C27  C29 H29A 109.5      . . ?
C27  C29 H29B 109.5      . . ?
C27  C29 H29C 109.5      . . ?
H29A C29 H29B 109.5      . . ?
H29A C29 H29C 109.5      . . ?
H29B C29 H29C 109.5      . . ?
C27  C30 H30A 109.5      . . ?
C27  C30 H30B 109.5      . . ?
C27  C30 H30C 109.5      . . ?
H30A C30 H30B 109.5      . . ?
H30A C30 H30C 109.5      . . ?
H30B C30 H30C 109.5      . . ?
C32  C31 C23  109.81(16) . . ?
C32  C31 C33  110.42(17) . . ?
C33  C31 C23  109.50(17) . . ?
C34  C31 C23  111.53(16) . . ?
C34  C31 C32  107.93(18) . . ?
C34  C31 C33  107.62(17) . . ?
C31  C32 H32A 109.5      . . ?
C31  C32 H32B 109.5      . . ?
C31  C32 H32C 109.5      . . ?
H32A C32 H32B 109.5      . . ?
H32A C32 H32C 109.5      . . ?
H32B C32 H32C 109.5      . . ?
C31  C33 H33A 109.5      . . ?
C31  C33 H33B 109.5      . . ?
C31  C33 H33C 109.5      . . ?
H33A C33 H33B 109.5      . . ?
H33A C33 H33C 109.5      . . ?
H33B C33 H33C 109.5      . . ?
C31  C34 H34A 109.5      . . ?
C31  C34 H34B 109.5      . . ?
C31  C34 H34C 109.5      . . ?
H34A C34 H34B 109.5      . . ?
H34A C34 H34C 109.5      . . ?
H34B C34 H34C 109.5      . . ?
O3   C35 C36  116.02(16) . . ?
O3   C35 C40  121.43(17) . . ?
C40  C35 C36  122.55(17) . . ?
N3   C36 C35  111.86(16) . . ?
C37  C36 N3   128.18(17) . . ?
C37  C36 C35  119.70(17) . . ?
C36  C37 H37  120.2      . . ?
C36  C37 C38  119.67(18) . . ?
C38  C37 H37  120.2      . . ?
C37  C38 C45  119.26(17) . . ?
C39  C38 C37  118.59(17) . . ?
C39  C38 C45  122.14(17) . . ?
C38  C39 H39  118.3      . . ?
C38  C39 C40  123.48(17) . . ?
C40  C39 H39  118.3      . . ?
C35  C40 C39  115.89(17) . . ?
C35  C40 C41  121.01(17) . . ?
C39  C40 C41  123.08(17) . . ?
C40  C41 C42  110.54(17) . . ?
C40  C41 C43  109.42(16) . . ?
C40  C41 C44  111.45(16) . . ?
C43  C41 C42  109.72(17) . . ?
C44  C41 C42  107.31(17) . . ?
C44  C41 C43  108.35(17) . . ?
C41  C42 H42A 109.5      . . ?
C41  C42 H42B 109.5      . . ?
C41  C42 H42C 109.5      . . ?
H42A C42 H42B 109.5      . . ?
H42A C42 H42C 109.5      . . ?
H42B C42 H42C 109.5      . . ?
C41  C43 H43A 109.5      . . ?
C41  C43 H43B 109.5      . . ?
C41  C43 H43C 109.5      . . ?
H43A C43 H43B 109.5      . . ?
H43A C43 H43C 109.5      . . ?
H43B C43 H43C 109.5      . . ?
C41  C44 H44A 109.5      . . ?
C41  C44 H44B 109.5      . . ?
C41  C44 H44C 109.5      . . ?
H44A C44 H44B 109.5      . . ?
H44A C44 H44C 109.5      . . ?
H44B C44 H44C 109.5      . . ?
C38  C45 C46  109.57(16) . . ?
C38  C45 C47  112.61(17) . . ?
C38  C45 C48  109.55(16) . . ?
C47  C45 C46  107.88(17) . . ?
C47  C45 C48  108.06(18) . . ?
C48  C45 C46  109.09(18) . . ?
C45  C46 H46A 109.5      . . ?
C45  C46 H46B 109.5      . . ?
C45  C46 H46C 109.5      . . ?
H46A C46 H46B 109.5      . . ?
H46A C46 H46C 109.5      . . ?
H46B C46 H46C 109.5      . . ?
C45  C47 H47A 109.5      . . ?
C45  C47 H47B 109.5      . . ?
C45  C47 H47C 109.5      . . ?
H47A C47 H47B 109.5      . . ?
H47A C47 H47C 109.5      . . ?
H47B C47 H47C 109.5      . . ?
C45  C48 H48A 109.5      . . ?
C45  C48 H48B 109.5      . . ?
C45  C48 H48C 109.5      . . ?
H48A C48 H48B 109.5      . . ?
H48A C48 H48C 109.5      . . ?
H48B C48 H48C 109.5      . . ?
N3   C49 C50  126.95(17) . . ?
N3   C49 C54  114.56(16) . . ?
C50  C49 C54  118.38(17) . . ?
C49  C50 H50  120.1      . . ?
C51  C50 C49  119.78(17) . . ?
C51  C50 H50  120.1      . . ?
C50  C51 H51  119.3      . . ?
C50  C51 C52  121.35(17) . . ?
C52  C51 H51  119.3      . . ?
C51  C52 H52  120.3      . . ?
C53  C52 C51  119.40(17) . . ?
C53  C52 H52  120.3      . . ?
C52  C53 H53  120.2      . . ?
C54  C53 C52  119.62(17) . . ?
C54  C53 H53  120.2      . . ?
C49  C54 N4   116.51(16) . . ?
C53  C54 N4   122.06(16) . . ?
C53  C54 C49  121.42(17) . . ?
C56  C55 N4   112.00(15) . . ?
C60  C55 N4   125.16(16) . . ?
C60  C55 C56  122.51(17) . . ?
O4   C56 C55  115.75(16) . . ?
O4   C56 C57  124.18(16) . . ?
C55  C56 C57  119.99(16) . . ?
C56  C57 C65  121.43(16) . . ?
C58  C57 C56  115.90(17) . . ?
C58  C57 C65  122.67(17) . . ?
C57  C58 H58  117.6      . . ?
C57  C58 C59  124.70(18) . . ?
C59  C58 H58  117.6      . . ?
C58  C59 C61  120.42(17) . . ?
C60  C59 C58  117.67(17) . . ?
C60  C59 C61  121.90(17) . . ?
C55  C60 C59  118.83(17) . . ?
C55  C60 H60  120.6      . . ?
C59  C60 H60  120.6      . . ?
C62  C61 C59  111.34(16) . . ?
C62  C61 C64  108.71(18) . . ?
C63  C61 C59  109.72(16) . . ?
C63  C61 C62  107.85(19) . . ?
C63  C61 C64  109.60(19) . . ?
C64  C61 C59  109.59(16) . . ?
C61  C62 H62A 109.5      . . ?
C61  C62 H62B 109.5      . . ?
C61  C62 H62C 109.5      . . ?
H62A C62 H62B 109.5      . . ?
H62A C62 H62C 109.5      . . ?
H62B C62 H62C 109.5      . . ?
C61  C63 H63A 109.5      . . ?
C61  C63 H63B 109.5      . . ?
C61  C63 H63C 109.5      . . ?
H63A C63 H63B 109.5      . . ?
H63A C63 H63C 109.5      . . ?
H63B C63 H63C 109.5      . . ?
C61  C64 H64A 109.5      . . ?
C61  C64 H64B 109.5      . . ?
C61  C64 H64C 109.5      . . ?
H64A C64 H64B 109.5      . . ?
H64A C64 H64C 109.5      . . ?
H64B C64 H64C 109.5      . . ?
C57  C65 C67  109.78(16) . . ?
C66  C65 C57  109.53(16) . . ?
C66  C65 C67  109.52(17) . . ?
C68  C65 C57  111.93(16) . . ?
C68  C65 C66  107.51(17) . . ?
C68  C65 C67  108.52(17) . . ?
C65  C66 H66A 109.5      . . ?
C65  C66 H66B 109.5      . . ?
C65  C66 H66C 109.5      . . ?
H66A C66 H66B 109.5      . . ?
H66A C66 H66C 109.5      . . ?
H66B C66 H66C 109.5      . . ?
C65  C67 H67A 109.5      . . ?
C65  C67 H67B 109.5      . . ?
C65  C67 H67C 109.5      . . ?
H67A C67 H67B 109.5      . . ?
H67A C67 H67C 109.5      . . ?
H67B C67 H67C 109.5      . . ?
C65  C68 H68A 109.5      . . ?
C65  C68 H68B 109.5      . . ?
C65  C68 H68C 109.5      . . ?
H68A C68 H68B 109.5      . . ?
H68A C68 H68C 109.5      . . ?
H68B C68 H68C 109.5      . . ?
C3S  O1S C2S  110.4(8)   . . ?
H1SA C1S H1SB 109.5      . . ?
H1SA C1S H1SC 109.5      . . ?
H1SB C1S H1SC 109.5      . . ?
C2S  C1S H1SA 109.5      . . ?
C2S  C1S H1SB 109.5      . . ?
C2S  C1S H1SC 109.5      . . ?
O1S  C2S C1S  101.6(9)   . . ?
O1S  C2S H2SA 111.5      . . ?
O1S  C2S H2SB 111.5      . . ?
C1S  C2S H2SA 111.5      . . ?
C1S  C2S H2SB 111.5      . . ?
H2SA C2S H2SB 109.3      . . ?
O1S  C3S H3SA 109.2      . . ?
O1S  C3S H3SB 109.2      . . ?
O1S  C3S C4S  112.1(8)   . . ?
H3SA C3S H3SB 107.9      . . ?
C4S  C3S H3SA 109.2      . . ?
C4S  C3S H3SB 109.2      . . ?
C3S  C4S H4SA 109.5      . . ?
C3S  C4S H4SB 109.5      . . ?
C3S  C4S H4SC 109.5      . . ?
H4SA C4S H4SB 109.5      . . ?
H4SA C4S H4SC 109.5      . . ?
H4SB C4S H4SC 109.5      . . ?
C3T  O1T C2T  163.5(19)  . . ?
H1TA C1T H1TB 109.5      . . ?
H1TA C1T H1TC 109.5      . . ?
H1TB C1T H1TC 109.5      . . ?
C2T  C1T H1TA 109.5      . . ?
C2T  C1T H1TB 109.5      . . ?
C2T  C1T H1TC 109.5      . . ?
O1T  C2T C1T  103.9(12)  . . ?
O1T  C2T H2TA 111.0      . . ?
O1T  C2T H2TB 111.0      . . ?
C1T  C2T H2TA 111.0      . . ?
C1T  C2T H2TB 111.0      . . ?
H2TA C2T H2TB 109.0      . . ?
O1T  C3T H3TA 96.6       . . ?
O1T  C3T H3TB 96.6       . . ?
O1T  C3T C4T  159(3)     . . ?
H3TA C3T H3TB 103.5      . . ?
C4T  C3T H3TA 96.6       . . ?
C4T  C3T H3TB 96.6       . . ?
C3T  C4T H4TA 109.5      . . ?
C3T  C4T H4TB 109.5      . . ?
C3T  C4T H4TC 109.5      . . ?
H4TA C4T H4TB 109.5      . . ?
H4TA C4T H4TC 109.5      . . ?
H4TB C4T H4TC 109.5      . . ?

loop_
_geom_torsion_atom_site_label_1
_geom_torsion_atom_site_label_2
_geom_torsion_atom_site_label_3
_geom_torsion_atom_site_label_4
_geom_torsion
_geom_torsion_site_symmetry_1
_geom_torsion_site_symmetry_2
_geom_torsion_site_symmetry_3
_geom_torsion_site_symmetry_4
_geom_torsion_publ_flag
As1 O1  C1  C2  -165.86(14) . . . . ?
As1 O1  C1  C6  14.00(19)   . . . . ?
As1 O3  C35 C36 -9.1(2)     . . . . ?
As1 O3  C35 C40 169.94(15)  . . . . ?
As1 O4  C56 C55 29.31(19)   . . . . ?
As1 O4  C56 C57 -147.42(16) . . . . ?
As1 N1  C6  C1  -16.62(18)  . . . . ?
As1 N1  C6  C5  169.52(15)  . . . . ?
As1 N1  C15 C16 92.31(18)   . . . . ?
As1 N1  C15 C20 -90.1(2)    . . . . ?
As1 N3  C36 C35 8.3(2)      . . . . ?
As1 N3  C36 C37 -165.80(17) . . . . ?
As1 N3  C49 C50 -163.32(16) . . . . ?
As1 N3  C49 C54 12.8(2)     . . . . ?
As1 N4  C54 C49 -15.33(18)  . . . . ?
As1 N4  C54 C53 163.62(15)  . . . . ?
As1 N4  C55 C56 -30.16(17)  . . . . ?
As1 N4  C55 C60 143.39(16)  . . . . ?
As2 O2  C22 C21 -4.7(2)     . . . . ?
As2 O2  C22 C23 173.68(15)  . . . . ?
As2 N1  C6  C1  83.23(15)   . . . . ?
As2 N1  C6  C5  -90.63(19)  . . . . ?
As2 N1  C15 C16 -12.00(19)  . . . . ?
As2 N1  C15 C20 165.58(16)  . . . . ?
As2 N2  C16 C15 18.2(2)     . . . . ?
As2 N2  C16 C17 -158.45(18) . . . . ?
As2 N2  C21 C22 8.7(2)      . . . . ?
As2 N2  C21 C26 -165.63(17) . . . . ?
As2 N4  C54 C49 96.14(16)   . . . . ?
As2 N4  C54 C53 -84.91(19)  . . . . ?
As2 N4  C55 C56 -140.59(13) . . . . ?
As2 N4  C55 C60 33.0(2)     . . . . ?
O1  As1 O3  C35 -164.65(12) . . . . ?
O1  As1 O4  C56 58.58(11)   . . . . ?
O1  C1  C2  C3  -177.16(16) . . . . ?
O1  C1  C2  C11 3.7(3)      . . . . ?
O1  C1  C6  N1  2.8(2)      . . . . ?
O1  C1  C6  C5  176.99(16)  . . . . ?
O2  As2 N2  C16 169.12(15)  . . . . ?
O2  As2 N2  C21 -9.15(13)   . . . . ?
O2  C22 C23 C24 -174.24(17) . . . . ?
O2  C22 C23 C31 6.2(3)      . . . . ?
O3  As1 O1  C1  81.48(12)   . . . . ?
O3  As1 O4  C56 150.81(11)  . . . . ?
O3  As1 N3  C36 -11.01(13)  . . . . ?
O3  As1 N3  C49 156.87(14)  . . . . ?
O3  C35 C36 N3  0.3(2)      . . . . ?
O3  C35 C36 C37 174.96(17)  . . . . ?
O3  C35 C40 C39 -176.22(17) . . . . ?
O3  C35 C40 C41 4.8(3)      . . . . ?
O4  As1 O1  C1  175.23(12)  . . . . ?
O4  As1 O3  C35 108.77(12)  . . . . ?
O4  As1 N3  C36 -104.65(13) . . . . ?
O4  As1 N3  C49 63.22(14)   . . . . ?
O4  C56 C57 C58 172.22(17)  . . . . ?
O4  C56 C57 C65 -7.0(3)     . . . . ?
N1  As1 O1  C1  -18.49(12)  . . . . ?
N1  As1 O3  C35 -80.87(12)  . . . . ?
N1  As1 O4  C56 5.0(3)      . . . . ?
N1  As1 N3  C36 89.11(13)   . . . . ?
N1  As1 N3  C49 -103.02(13) . . . . ?
N1  As2 O2  C22 -18.9(3)    . . . . ?
N1  As2 N2  C16 -18.73(14)  . . . . ?
N1  As2 N2  C21 163.00(14)  . . . . ?
N1  C15 C16 N2  -0.5(3)     . . . . ?
N1  C15 C16 C17 176.36(18)  . . . . ?
N1  C15 C20 C19 -177.23(19) . . . . ?
N2  As2 O2  C22 7.76(13)    . . . . ?
N2  C16 C17 C18 178.2(2)    . . . . ?
N2  C21 C22 O2  -2.7(2)     . . . . ?
N2  C21 C22 C23 178.94(17)  . . . . ?
N2  C21 C26 C25 177.66(18)  . . . . ?
N3  As1 O3  C35 11.11(12)   . . . . ?
N3  As1 O4  C56 -120.78(12) . . . . ?
N3  C36 C37 C38 175.82(18)  . . . . ?
N3  C49 C50 C51 176.92(18)  . . . . ?
N3  C49 C54 N4  3.2(2)      . . . . ?
N3  C49 C54 C53 -175.80(17) . . . . ?
N4  As1 O1  C1  -103.74(12) . . . . ?
N4  As1 O4  C56 -37.02(11)  . . . . ?
N4  As1 N3  C36 174.75(13)  . . . . ?
N4  As1 N3  C49 -17.37(13)  . . . . ?
N4  As2 O2  C22 -86.66(13)  . . . . ?
N4  As2 N2  C16 -93.21(15)  . . . . ?
N4  As2 N2  C21 88.51(13)   . . . . ?
N4  C55 C56 O4  3.4(2)      . . . . ?
N4  C55 C56 C57 -179.70(16) . . . . ?
N4  C55 C60 C59 -175.54(17) . . . . ?
C1  C2  C3  C4  -1.2(3)     . . . . ?
C1  C2  C11 C12 61.9(2)     . . . . ?
C1  C2  C11 C13 -179.9(2)   . . . . ?
C1  C2  C11 C14 -59.5(3)    . . . . ?
C2  C1  C6  N1  -177.34(16) . . . . ?
C2  C1  C6  C5  -3.1(3)     . . . . ?
C2  C3  C4  C5  -0.6(3)     . . . . ?
C2  C3  C4  C7  179.13(18)  . . . . ?
C3  C2  C11 C12 -117.2(2)   . . . . ?
C3  C2  C11 C13 1.0(3)      . . . . ?
C3  C2  C11 C14 121.4(2)    . . . . ?
C3  C4  C5  C6  0.6(3)      . . . . ?
C3  C4  C7  C8  1.0(3)      . . . . ?
C3  C4  C7  C9  -118.8(2)   . . . . ?
C3  C4  C7  C10 120.7(2)    . . . . ?
C4  C5  C6  N1  174.57(17)  . . . . ?
C4  C5  C6  C1  1.2(3)      . . . . ?
C5  C4  C7  C8  -179.29(18) . . . . ?
C5  C4  C7  C9  60.9(2)     . . . . ?
C5  C4  C7  C10 -59.5(2)    . . . . ?
C6  N1  C15 C16 -125.94(19) . . . . ?
C6  N1  C15 C20 51.6(3)     . . . . ?
C6  C1  C2  C3  3.0(3)      . . . . ?
C6  C1  C2  C11 -176.16(18) . . . . ?
C7  C4  C5  C6  -179.16(17) . . . . ?
C11 C2  C3  C4  177.97(19)  . . . . ?
C15 N1  C6  C1  -162.44(16) . . . . ?
C15 N1  C6  C5  23.7(3)     . . . . ?
C15 C16 C17 C18 1.5(3)      . . . . ?
C16 N2  C21 C22 -169.43(18) . . . . ?
C16 N2  C21 C26 16.3(3)     . . . . ?
C16 C15 C20 C19 0.2(3)      . . . . ?
C16 C17 C18 C19 -0.8(4)     . . . . ?
C17 C18 C19 C20 -0.3(4)     . . . . ?
C18 C19 C20 C15 0.5(3)      . . . . ?
C20 C15 C16 N2  -178.17(18) . . . . ?
C20 C15 C16 C17 -1.3(3)     . . . . ?
C21 N2  C16 C15 -163.78(18) . . . . ?
C21 N2  C16 C17 19.5(3)     . . . . ?
C21 C22 C23 C24 4.0(3)      . . . . ?
C21 C22 C23 C31 -175.54(18) . . . . ?
C22 C21 C26 C25 3.7(3)      . . . . ?
C22 C23 C24 C25 0.6(3)      . . . . ?
C22 C23 C31 C32 -64.8(2)    . . . . ?
C22 C23 C31 C33 56.6(2)     . . . . ?
C22 C23 C31 C34 175.61(19)  . . . . ?
C23 C24 C25 C26 -2.8(3)     . . . . ?
C23 C24 C25 C27 174.78(18)  . . . . ?
C24 C23 C31 C32 115.7(2)    . . . . ?
C24 C23 C31 C33 -122.9(2)   . . . . ?
C24 C23 C31 C34 -3.9(3)     . . . . ?
C24 C25 C26 C21 0.6(3)      . . . . ?
C24 C25 C27 C28 41.7(3)     . . . . ?
C24 C25 C27 C29 161.52(18)  . . . . ?
C24 C25 C27 C30 -78.3(2)    . . . . ?
C26 C21 C22 O2  172.16(17)  . . . . ?
C26 C21 C22 C23 -6.2(3)     . . . . ?
C26 C25 C27 C28 -140.80(19) . . . . ?
C26 C25 C27 C29 -21.0(3)    . . . . ?
C26 C25 C27 C30 99.3(2)     . . . . ?
C27 C25 C26 C21 -176.95(18) . . . . ?
C31 C23 C24 C25 -179.92(18) . . . . ?
C35 C36 C37 C38 2.2(3)      . . . . ?
C35 C40 C41 C42 -61.4(2)    . . . . ?
C35 C40 C41 C43 59.6(2)     . . . . ?
C35 C40 C41 C44 179.38(18)  . . . . ?
C36 N3  C49 C50 1.2(3)      . . . . ?
C36 N3  C49 C54 177.31(18)  . . . . ?
C36 C35 C40 C39 2.8(3)      . . . . ?
C36 C35 C40 C41 -176.15(18) . . . . ?
C36 C37 C38 C39 0.8(3)      . . . . ?
C36 C37 C38 C45 -179.08(17) . . . . ?
C37 C38 C39 C40 -2.1(3)     . . . . ?
C37 C38 C45 C46 55.2(2)     . . . . ?
C37 C38 C45 C47 175.31(18)  . . . . ?
C37 C38 C45 C48 -64.4(2)    . . . . ?
C38 C39 C40 C35 0.4(3)      . . . . ?
C38 C39 C40 C41 179.26(19)  . . . . ?
C39 C38 C45 C46 -124.6(2)   . . . . ?
C39 C38 C45 C47 -4.6(3)     . . . . ?
C39 C38 C45 C48 115.7(2)    . . . . ?
C39 C40 C41 C42 119.8(2)    . . . . ?
C39 C40 C41 C43 -119.3(2)   . . . . ?
C39 C40 C41 C44 0.5(3)      . . . . ?
C40 C35 C36 N3  -178.73(17) . . . . ?
C40 C35 C36 C37 -4.1(3)     . . . . ?
C45 C38 C39 C40 177.76(18)  . . . . ?
C49 N3  C36 C35 -156.67(19) . . . . ?
C49 N3  C36 C37 29.3(3)     . . . . ?
C49 C50 C51 C52 -1.4(3)     . . . . ?
C50 C49 C54 N4  179.64(16)  . . . . ?
C50 C49 C54 C53 0.7(3)      . . . . ?
C50 C51 C52 C53 0.3(3)      . . . . ?
C51 C52 C53 C54 1.3(3)      . . . . ?
C52 C53 C54 N4  179.27(17)  . . . . ?
C52 C53 C54 C49 -1.8(3)     . . . . ?
C54 N4  C55 C56 82.22(19)   . . . . ?
C54 N4  C55 C60 -104.2(2)   . . . . ?
C54 C49 C50 C51 0.9(3)      . . . . ?
C55 N4  C54 C49 -126.00(17) . . . . ?
C55 N4  C54 C53 52.9(2)     . . . . ?
C55 C56 C57 C58 -4.4(3)     . . . . ?
C55 C56 C57 C65 176.40(17)  . . . . ?
C56 C55 C60 C59 -2.6(3)     . . . . ?
C56 C57 C58 C59 -1.4(3)     . . . . ?
C56 C57 C65 C66 -54.9(2)    . . . . ?
C56 C57 C65 C67 65.4(2)     . . . . ?
C56 C57 C65 C68 -174.08(18) . . . . ?
C57 C58 C59 C60 5.2(3)      . . . . ?
C57 C58 C59 C61 -175.28(18) . . . . ?
C58 C57 C65 C66 125.90(19)  . . . . ?
C58 C57 C65 C67 -113.8(2)   . . . . ?
C58 C57 C65 C68 6.8(3)      . . . . ?
C58 C59 C60 C55 -3.0(3)     . . . . ?
C58 C59 C61 C62 161.45(19)  . . . . ?
C58 C59 C61 C63 42.1(3)     . . . . ?
C58 C59 C61 C64 -78.2(2)    . . . . ?
C60 C55 C56 O4  -170.32(17) . . . . ?
C60 C55 C56 C57 6.6(3)      . . . . ?
C60 C59 C61 C62 -19.0(3)    . . . . ?
C60 C59 C61 C63 -138.3(2)   . . . . ?
C60 C59 C61 C64 101.3(2)    . . . . ?
C61 C59 C60 C55 177.43(17)  . . . . ?
C65 C57 C58 C59 177.81(18)  . . . . ?
C2S O1S C3S C4S 171.7(9)    . . . . ?
C3S O1S C2S C1S -169.7(10)  . . . . ?
C2T O1T C3T C4T 135(7)      . . . . ?
C3T O1T C2T C1T -167(8)     . . . . ?

_shelx_res_file
;
TITL mo_2422_cg_0m_a.res in P-1
    mo_2422_cg_0m.res
    created by SHELXL-2018/3 at 16:35:39 on 24-Sep-2024
REM Old TITL mo_2422_CG_0m in P-1
REM SHELXT solution in P-1: R1 0.146, Rweak 0.007, Alpha 0.062
REM <I/s> 0.000 for 0 systematic absences, Orientation as input
REM Formula found by SHELXT: C69 N3 O1T As2
CELL 0.71073 14.0842 15.6031 18.6741 70.606 71.048 63.453
ZERR 2 0.0026 0.0026 0.0025 0.006 0.004 0.004
LATT 1
SFAC C H As N O
UNIT 144 196 4 8 10
DFIX 1.41 O1S C3S
DANG 2.37 O1S C4S O1S C1S
DFIX 1.42 O1S C2S
DFIX 1.48 C4S C3S
DFIX 1.5 C2S C1S
DFIX 1.41 O1T C3T
DANG 2.37 O1T C4T O1T C1T
DFIX 1.42 O1T C2T
DFIX 1.48 C4T C3T
DFIX 1.5 C2T C1T
RIGU 0.001 0.002 O1T > C4T
RIGU 0.001 0.002 O1S > C4S

L.S. 4
PLAN  21
SIZE 0.067 0.09 0.12
TEMP -173.15
CONF
BOND
list 4
MORE -1
BOND $H
fmap 2
acta
OMIT 1 0 1
OMIT 1 1 0
REM <olex2.extras>
REM <HklSrc "%.\\mo_2422_CG_0m.hkl">
REM </olex2.extras>

WGHT    0.031400    2.241000
FVAR       0.31770   0.57660
AS1   3    0.495818    0.750591    0.658717    11.00000    0.01064    0.00898 =
         0.01209   -0.00176   -0.00030   -0.00497
AS2   3    0.484276    0.787813    0.819721    11.00000    0.01307    0.01059 =
         0.01308   -0.00129   -0.00243   -0.00579
O1    5    0.421981    0.672349    0.721292    11.00000    0.01401    0.01011 =
         0.01591    0.00013   -0.00204   -0.00579
O2    5    0.424286    0.893181    0.864414    11.00000    0.01558    0.01518 =
         0.01674   -0.00489   -0.00047   -0.00867
O3    5    0.563946    0.673433    0.590055    11.00000    0.01290    0.01426 =
         0.01674   -0.00658    0.00260   -0.00729
O4    5    0.375530    0.823473    0.613820    11.00000    0.01115    0.01447 =
         0.01161   -0.00259   -0.00025   -0.00460
N1    4    0.590371    0.680742    0.734455    11.00000    0.01232    0.01019 =
         0.01653   -0.00177   -0.00320   -0.00511
N2    4    0.604167    0.822539    0.777152    11.00000    0.01155    0.01247 =
         0.02319   -0.00629   -0.00195   -0.00528
N3    4    0.578678    0.825194    0.599563    11.00000    0.01234    0.01057 =
         0.01526   -0.00297    0.00133   -0.00590
N4    4    0.418401    0.856307    0.721891    11.00000    0.01087    0.00984 =
         0.01276   -0.00271   -0.00066   -0.00497
C1    1    0.480650    0.591213    0.769575    11.00000    0.01475    0.00998 =
         0.01197   -0.00168   -0.00142   -0.00353
C2    1    0.447833    0.512420    0.809093    11.00000    0.02177    0.01454 =
         0.01699   -0.00256   -0.00083   -0.00941
C3    1    0.514105    0.437418    0.858842    11.00000    0.02700    0.01228 =
         0.01601   -0.00070   -0.00126   -0.01026
AFIX  43
H3    2    0.493700    0.383152    0.887484    11.00000   -1.20000
AFIX   0
C4    1    0.607601    0.437337    0.868945    11.00000    0.02533    0.01257 =
         0.01311   -0.00204   -0.00376   -0.00528
C5    1    0.639025    0.516769    0.826309    11.00000    0.01904    0.01430 =
         0.01690   -0.00389   -0.00365   -0.00518
AFIX  43
H5    2    0.702886    0.518805    0.831427    11.00000   -1.20000
AFIX   0
C6    1    0.575465    0.592011    0.776731    11.00000    0.01752    0.00995 =
         0.01509   -0.00437    0.00067   -0.00592
C7    1    0.677816    0.354941    0.924636    11.00000    0.03165    0.01357 =
         0.01663   -0.00010   -0.00804   -0.00612
C8    1    0.633451    0.273491    0.965790    11.00000    0.04563    0.01861 =
         0.01933    0.00495   -0.01149   -0.01251
AFIX 137
H8A   2    0.559889    0.301110    0.996021    11.00000   -1.50000
H8B   2    0.680508    0.222409    1.000588    11.00000   -1.50000
H8C   2    0.631567    0.244835    0.927095    11.00000   -1.50000
AFIX   0
C9    1    0.680706    0.397241    0.987028    11.00000    0.05127    0.02028 =
         0.02395   -0.00194   -0.01906   -0.00684
AFIX 137
H9A   2    0.713099    0.446782    0.962227    11.00000   -1.50000
H9B   2    0.724235    0.344290    1.023203    11.00000   -1.50000
H9C   2    0.606627    0.427633    1.015453    11.00000   -1.50000
AFIX   0
C10   1    0.793287    0.309263    0.878266    11.00000    0.03346    0.02241 =
         0.02657    0.00090   -0.01098   -0.00206
AFIX 137
H10A  2    0.790638    0.282943    0.838360    11.00000   -1.50000
H10B  2    0.838376    0.256068    0.913396    11.00000   -1.50000
H10C  2    0.824482    0.359651    0.853473    11.00000   -1.50000
AFIX   0
C11   1    0.347407    0.509745    0.796754    11.00000    0.02542    0.01684 =
         0.03378    0.00144   -0.00744   -0.01386
C12   1    0.365728    0.508905    0.711078    11.00000    0.03709    0.02373 =
         0.04833   -0.01163   -0.01897   -0.01078
AFIX 137
H12A  2    0.377628    0.568242    0.677800    11.00000   -1.50000
H12B  2    0.301746    0.507221    0.702254    11.00000   -1.50000
H12C  2    0.429476    0.450716    0.698632    11.00000   -1.50000
AFIX   0
C13   1    0.327464    0.416720    0.846103    11.00000    0.04254    0.02995 =
         0.07847    0.01570   -0.02510   -0.02780
AFIX 137
H13A  2    0.390813    0.358761    0.832719    11.00000   -1.50000
H13B  2    0.263308    0.416907    0.835983    11.00000   -1.50000
H13C  2    0.315503    0.414935    0.901202    11.00000   -1.50000
AFIX   0
C14   1    0.245800    0.599117    0.818379    11.00000    0.02324    0.03419 =
         0.03211   -0.00256   -0.00106   -0.01657
AFIX 137
H14A  2    0.234855    0.598199    0.873164    11.00000   -1.50000
H14B  2    0.182266    0.596381    0.809777    11.00000   -1.50000
H14C  2    0.255603    0.659659    0.785962    11.00000   -1.50000
AFIX   0
C15   1    0.696014    0.683507    0.717245    11.00000    0.01243    0.01329 =
         0.01747   -0.00136   -0.00416   -0.00448
C16   1    0.702218    0.757796    0.740219    11.00000    0.01259    0.01404 =
         0.02251   -0.00423   -0.00434   -0.00305
C17   1    0.804587    0.759576    0.728585    11.00000    0.01568    0.02039 =
         0.04222   -0.01183   -0.00598   -0.00617
AFIX  43
H17   2    0.811468    0.807901    0.744656    11.00000   -1.20000
AFIX   0
C18   1    0.896291    0.690582    0.693484    11.00000    0.01226    0.02469 =
         0.04799   -0.01098   -0.00369   -0.00562
AFIX  43
H18   2    0.965437    0.692818    0.685202    11.00000   -1.20000
AFIX   0
C19   1    0.888623    0.618665    0.670381    11.00000    0.01385    0.01974 =
         0.03510   -0.00971    0.00051   -0.00346
AFIX  43
H19   2    0.951911    0.572123    0.646268    11.00000   -1.20000
AFIX   0
C20   1    0.788219    0.615205    0.682698    11.00000    0.01911    0.01285 =
         0.02209   -0.00311   -0.00417   -0.00480
AFIX  43
H20   2    0.782396    0.565735    0.667396    11.00000   -1.20000
AFIX   0
C21   1    0.584001    0.914977    0.788918    11.00000    0.01471    0.01150 =
         0.01674   -0.00155   -0.00575   -0.00471
C22   1    0.484555    0.951158    0.839196    11.00000    0.01623    0.01402 =
         0.01460   -0.00123   -0.00388   -0.00821
C23   1    0.447995    1.040207    0.860473    11.00000    0.01681    0.01538 =
         0.01348   -0.00239   -0.00275   -0.00593
C24   1    0.513572    1.094455    0.824579    11.00000    0.02033    0.01486 =
         0.01621   -0.00437   -0.00281   -0.00811
AFIX  43
H24   2    0.491734    1.155246    0.837905    11.00000   -1.20000
AFIX   0
C25   1    0.610075    1.063980    0.769838    11.00000    0.01636    0.01681 =
         0.01646   -0.00254   -0.00490   -0.00851
C26   1    0.645187    0.972924    0.752525    11.00000    0.01331    0.01848 =
         0.01761   -0.00493   -0.00269   -0.00681
AFIX  43
H26   2    0.710784    0.950521    0.715937    11.00000   -1.20000
AFIX   0
C27   1    0.672192    1.132672    0.728064    11.00000    0.01808    0.02036 =
         0.01927   -0.00516   -0.00187   -0.01196
C28   1    0.674688    1.183881    0.784412    11.00000    0.02352    0.02979 =
         0.03287   -0.01502    0.00250   -0.01755
AFIX 137
H28A  2    0.600549    1.225991    0.804672    11.00000   -1.50000
H28B  2    0.718399    1.224027    0.757018    11.00000   -1.50000
H28C  2    0.706711    1.134330    0.827536    11.00000   -1.50000
AFIX   0
C29   1    0.790033    1.076281    0.691905    11.00000    0.02014    0.02780 =
         0.02716   -0.01030    0.00389   -0.01552
AFIX 137
H29A  2    0.825692    1.023692    0.732267    11.00000   -1.50000
H29B  2    0.828468    1.121319    0.668388    11.00000   -1.50000
H29C  2    0.791337    1.047750    0.651926    11.00000   -1.50000
AFIX   0
C30   1    0.615400    1.211030    0.663649    11.00000    0.03841    0.02929 =
         0.03491    0.00819   -0.01564   -0.02352
AFIX 137
H30A  2    0.614030    1.179001    0.627076    11.00000   -1.50000
H30B  2    0.655004    1.254691    0.636110    11.00000   -1.50000
H30C  2    0.540902    1.249429    0.686630    11.00000   -1.50000
AFIX   0
C31   1    0.341973    1.074431    0.920507    11.00000    0.01964    0.01755 =
         0.01868   -0.00754    0.00302   -0.01079
C32   1    0.244900    1.093023    0.888629    11.00000    0.01888    0.02588 =
         0.02503   -0.00999    0.00079   -0.00710
AFIX 137
H32A  2    0.177488    1.116323    0.926529    11.00000   -1.50000
H32B  2    0.252798    1.031791    0.879187    11.00000   -1.50000
H32C  2    0.242584    1.142797    0.839865    11.00000   -1.50000
AFIX   0
C33   1    0.347924    0.995715    0.996793    11.00000    0.02946    0.02595 =
         0.01701   -0.00622    0.00269   -0.01542
AFIX 137
H33A  2    0.280178    1.017303    1.034862    11.00000   -1.50000
H33B  2    0.408918    0.985935    1.017071    11.00000   -1.50000
H33C  2    0.358466    0.933782    0.987023    11.00000   -1.50000
AFIX   0
C34   1    0.323566    1.170151    0.938825    11.00000    0.02905    0.02457 =
         0.02989   -0.01462    0.00947   -0.01618
AFIX 137
H34A  2    0.317324    1.222288    0.891467    11.00000   -1.50000
H34B  2    0.385000    1.160411    0.958579    11.00000   -1.50000
H34C  2    0.256606    1.188940    0.978139    11.00000   -1.50000
AFIX   0
C35   1    0.651999    0.693538    0.539848    11.00000    0.01148    0.01348 =
         0.01339   -0.00046   -0.00148   -0.00569
C36   1    0.662162    0.777437    0.543606    11.00000    0.01263    0.01175 =
         0.01344   -0.00251   -0.00181   -0.00309
C37   1    0.752782    0.798608    0.499605    11.00000    0.01431    0.01142 =
         0.01601   -0.00179   -0.00215   -0.00517
AFIX  43
H37   2    0.761413    0.853951    0.503195    11.00000   -1.20000
AFIX   0
C38   1    0.831523    0.737860    0.449822    11.00000    0.01156    0.01549 =
         0.01449   -0.00127   -0.00099   -0.00369
C39   1    0.815504    0.658072    0.445296    11.00000    0.01378    0.01544 =
         0.01597   -0.00642    0.00089   -0.00387
AFIX  43
H39   2    0.867802    0.618492    0.410183    11.00000   -1.20000
AFIX   0
C40   1    0.726130    0.633058    0.489897    11.00000    0.01453    0.01215 =
         0.01539   -0.00360   -0.00308   -0.00346
C41   1    0.708511    0.545727    0.483795    11.00000    0.01637    0.01493 =
         0.02223   -0.00769    0.00082   -0.00675
C42   1    0.705909    0.471691    0.562430    11.00000    0.02750    0.01463 =
         0.03088   -0.00741    0.00089   -0.00769
AFIX 137
H42A  2    0.774285    0.448624    0.578890    11.00000   -1.50000
H42B  2    0.696435    0.415690    0.557188    11.00000   -1.50000
H42C  2    0.645349    0.503613    0.601288    11.00000   -1.50000
AFIX   0
C43   1    0.600816    0.583127    0.458085    11.00000    0.02324    0.02737 =
         0.03054   -0.01528   -0.00421   -0.00994
AFIX 137
H43A  2    0.540985    0.617729    0.495907    11.00000   -1.50000
H43B  2    0.588949    0.527303    0.454951    11.00000   -1.50000
H43C  2    0.603923    0.628170    0.407024    11.00000   -1.50000
AFIX   0
C44   1    0.800529    0.490544    0.424196    11.00000    0.02548    0.02103 =
         0.03232   -0.01690    0.00481   -0.01000
AFIX 137
H44A  2    0.803739    0.535452    0.373076    11.00000   -1.50000
H44B  2    0.786772    0.435546    0.421482    11.00000   -1.50000
H44C  2    0.869757    0.465443    0.440026    11.00000   -1.50000
AFIX   0
C45   1    0.932046    0.760958    0.402446    11.00000    0.01234    0.01731 =
         0.02155   -0.00395    0.00196   -0.00647
C46   1    0.989510    0.766251    0.457247    11.00000    0.01674    0.03189 =
         0.02972   -0.00602   -0.00141   -0.01368
AFIX 137
H46A  2    0.940042    0.818559    0.485103    11.00000   -1.50000
H46B  2    1.054232    0.780288    0.426919    11.00000   -1.50000
H46C  2    1.010892    0.703280    0.494655    11.00000   -1.50000
AFIX   0
C47   1    1.014096    0.683048    0.356303    11.00000    0.01772    0.03138 =
         0.03312   -0.01453    0.01062   -0.01198
AFIX 137
H47A  2    1.036537    0.618729    0.391996    11.00000   -1.50000
H47B  2    1.077730    0.699941    0.328483    11.00000   -1.50000
H47C  2    0.980485    0.680657    0.318925    11.00000   -1.50000
AFIX   0
C48   1    0.897587    0.860317    0.344732    11.00000    0.02136    0.02616 =
         0.02784    0.00271    0.00119   -0.01222
AFIX 137
H48A  2    0.865635    0.855939    0.307267    11.00000   -1.50000
H48B  2    0.961224    0.877290    0.317164    11.00000   -1.50000
H48C  2    0.843911    0.911129    0.372935    11.00000   -1.50000
AFIX   0
C49   1    0.534049    0.921028    0.608731    11.00000    0.01293    0.01178 =
         0.01423   -0.00284   -0.00485   -0.00457
C50   1    0.563026    0.999054    0.559746    11.00000    0.01361    0.01360 =
         0.01557   -0.00289   -0.00106   -0.00609
AFIX  43
H50   2    0.621238    0.988443    0.515908    11.00000   -1.20000
AFIX   0
C51   1    0.506567    1.092123    0.575274    11.00000    0.01848    0.01192 =
         0.01579    0.00073   -0.00466   -0.00899
AFIX  43
H51   2    0.527785    1.144587    0.542351    11.00000   -1.20000
AFIX   0
C52   1    0.419480    1.110242    0.638081    11.00000    0.01695    0.01108 =
         0.01751   -0.00386   -0.00369   -0.00442
AFIX  43
H52   2    0.381460    1.174498    0.647783    11.00000   -1.20000
AFIX   0
C53   1    0.388686    1.033676    0.686382    11.00000    0.01188    0.01297 =
         0.01452   -0.00250   -0.00385   -0.00368
AFIX  43
H53   2    0.328395    1.045403    0.728802    11.00000   -1.20000
AFIX   0
C54   1    0.446292    0.940046    0.672442    11.00000    0.01263    0.01044 =
         0.01262    0.00017   -0.00288   -0.00606
C55   1    0.304812    0.873880    0.731771    11.00000    0.01062    0.01110 =
         0.01425   -0.00159   -0.00190   -0.00494
C56   1    0.285731    0.857503    0.669527    11.00000    0.01242    0.01083 =
         0.01220   -0.00228    0.00063   -0.00604
C57   1    0.180609    0.871293    0.668874    11.00000    0.01429    0.01165 =
         0.01469   -0.00143   -0.00326   -0.00699
C58   1    0.101696    0.894655    0.735382    11.00000    0.01191    0.01649 =
         0.01625   -0.00272   -0.00167   -0.00742
AFIX  43
H58   2    0.029377    0.905872    0.736008    11.00000   -1.20000
AFIX   0
C59   1    0.121525    0.902710    0.801091    11.00000    0.01407    0.01342 =
         0.01387   -0.00232    0.00009   -0.00623
C60   1    0.225556    0.894282    0.797796    11.00000    0.01541    0.01192 =
         0.01237   -0.00252   -0.00184   -0.00554
AFIX  43
H60   2    0.241795    0.902395    0.840113    11.00000   -1.20000
AFIX   0
C61   1    0.030669    0.920963    0.873492    11.00000    0.01421    0.02254 =
         0.01529   -0.00503    0.00082   -0.00768
C62   1    0.076559    0.894318    0.945286    11.00000    0.01941    0.04284 =
         0.01376   -0.00582    0.00089   -0.00606
AFIX 137
H62A  2    0.128362    0.825978    0.952318    11.00000   -1.50000
H62B  2    0.017207    0.902149    0.991150    11.00000   -1.50000
H62C  2    0.113505    0.937757    0.938379    11.00000   -1.50000
AFIX   0
C63   1   -0.033939    0.857454    0.889191    11.00000    0.03520    0.04689 =
         0.02849   -0.01772    0.01616   -0.02938
AFIX 137
H63A  2   -0.073541    0.880090    0.847657    11.00000   -1.50000
H63B  2   -0.085592    0.862731    0.939053    11.00000   -1.50000
H63C  2    0.015887    0.788816    0.890930    11.00000   -1.50000
AFIX   0
C64   1   -0.045003    1.029679    0.860702    11.00000    0.02118    0.02823 =
         0.02146   -0.00959    0.00039   -0.00197
AFIX 137
H64A  2   -0.003934    1.070150    0.852379    11.00000   -1.50000
H64B  2   -0.104029    1.040868    0.906491    11.00000   -1.50000
H64C  2   -0.075416    1.047510    0.815062    11.00000   -1.50000
AFIX   0
C65   1    0.155386    0.859815    0.599343    11.00000    0.01569    0.01784 =
         0.01692   -0.00623   -0.00379   -0.00730
C66   1    0.192793    0.926940    0.525052    11.00000    0.02349    0.02778 =
         0.01779   -0.00266   -0.00671   -0.01086
AFIX 137
H66A  2    0.156522    0.995126    0.530943    11.00000   -1.50000
H66B  2    0.174206    0.921404    0.480989    11.00000   -1.50000
H66C  2    0.271552    0.907177    0.515758    11.00000   -1.50000
AFIX   0
C67   1    0.214702    0.752590    0.591098    11.00000    0.03012    0.02277 =
         0.02997   -0.01059   -0.00839   -0.01039
AFIX 137
H67A  2    0.293112    0.733909    0.582986    11.00000   -1.50000
H67B  2    0.198430    0.745653    0.546598    11.00000   -1.50000
H67C  2    0.190414    0.709790    0.638448    11.00000   -1.50000
AFIX   0
C68   1    0.033759    0.888703    0.608232    11.00000    0.01941    0.04236 =
         0.02526   -0.01415   -0.00377   -0.01429
AFIX 137
H68A  2    0.007580    0.846256    0.654905    11.00000   -1.50000
H68B  2    0.020921    0.881050    0.562590    11.00000   -1.50000
H68C  2   -0.005146    0.957311    0.612897    11.00000   -1.50000
AFIX   0

PART 1
O1S   5    0.876699    0.530406    0.902116    21.00000    0.06049    0.08099 =
         0.18881   -0.02415   -0.02570   -0.03294
C1S   1    1.017601    0.411789    0.845683    21.00000    0.14304    0.10556 =
         0.24751   -0.04428   -0.09188   -0.02299
AFIX 137
H1SA  2    0.974070    0.430402    0.807353    21.00000   -1.50000
H1SB  2    1.002057    0.359855    0.888613    21.00000   -1.50000
H1SC  2    1.094855    0.387762    0.821101    21.00000   -1.50000
AFIX   0
C2S   1    0.989381    0.500810    0.876700    21.00000    0.06048    0.09715 =
         0.11995    0.00202   -0.03397   -0.04532
AFIX  23
H2SA  2    1.025453    0.482737    0.920040    21.00000   -1.20000
H2SB  2    1.009468    0.552751    0.835379    21.00000   -1.20000
AFIX   0
C3S   1    0.833115    0.619961    0.920245    21.00000    0.11955    0.07211 =
         0.11260    0.00353   -0.05677   -0.02423
AFIX  23
H3SA  2    0.859917    0.666144    0.876552    21.00000   -1.20000
H3SB  2    0.857550    0.613831    0.966433    21.00000   -1.20000
AFIX   0
C4S   1    0.716259    0.659299    0.935964    21.00000    0.11842    0.05766 =
         0.04654   -0.01846   -0.04168   -0.00535
AFIX 137
H4SA  2    0.691750    0.660985    0.891859    21.00000   -1.50000
H4SB  2    0.688366    0.726043    0.943943    21.00000   -1.50000
H4SC  2    0.689153    0.617635    0.982787    21.00000   -1.50000
AFIX   0

PART 2
O1T   5    0.969047    0.470735    0.902818   -21.00000    0.25524    0.09745 =
         0.22594   -0.08305   -0.08794    0.00466
C1T   1    1.074237    0.378722    0.811211   -21.00000    0.08905    0.08358 =
         0.14397   -0.03722   -0.06228   -0.01710
AFIX 137
H1TA  2    1.016638    0.386409    0.788280   -21.00000   -1.50000
H1TB  2    1.136126    0.317387    0.803554   -21.00000   -1.50000
H1TC  2    1.097371    0.434267    0.786111   -21.00000   -1.50000
AFIX   0
C2T   1    1.030681    0.375711    0.899652   -21.00000    0.08141    0.07655 =
         0.14455   -0.02591   -0.04872   -0.01907
AFIX  23
H2TA  2    0.986634    0.334639    0.923366   -21.00000   -1.20000
H2TB  2    1.091134    0.349409    0.926794   -21.00000   -1.20000
AFIX   0
C3T   1    0.913219    0.549653    0.926004   -21.00000    0.29417    0.12685 =
         0.23229   -0.11754   -0.17106    0.02350
AFIX  23
H3TA  2    0.927180    0.523261    0.979264   -21.00000   -1.20000
H3TB  2    0.841345    0.548106    0.932505   -21.00000   -1.20000
AFIX   0
C4T   1    0.877127    0.645252    0.926493   -21.00000    0.33147    0.10970 =
         0.08543   -0.06276   -0.00379   -0.03199
AFIX 133
H4TA  2    0.936220    0.659498    0.930233   -21.00000   -1.50000
H4TB  2    0.816996    0.660084    0.971147   -21.00000   -1.50000
H4TC  2    0.851889    0.685778    0.878456   -21.00000   -1.50000
AFIX   0
HKLF 4


REM  mo_2422_cg_0m_a.res in P-1
REM wR2 = 0.086947, GooF = S = 1.06984, Restrained GooF = 1.07705 for all data
REM R1 = 0.036446 for 13039 Fo > 4sig(Fo) and 0.053675 for all 16858 data
REM 821 parameters refined using 54 restraints

END

WGHT      0.0314      2.2412

REM Highest difference peak  0.603,  deepest hole -0.616,  1-sigma level  0.073
Q1    1   1.0062  0.3657  0.9668  11.00000  0.05    0.60
Q2    1   0.5034  0.7161  0.4998  11.00000  0.05    0.56
Q3    1   0.4766  0.8202  0.9801  11.00000  0.05    0.54
Q4    1   0.9572  0.5627  0.8948  11.00000  0.05    0.53
Q5    1   0.5386  0.6733  0.7016  11.00000  0.05    0.49
Q6    1   0.5213  0.7067  0.8652  11.00000  0.05    0.49
Q7    1   0.8793  0.5106  0.9498  11.00000  0.05    0.43
Q8    1   0.7585  0.7450  0.7430  11.00000  0.05    0.40
Q9    1   0.6374  0.6789  0.7276  11.00000  0.05    0.40
Q10   1   0.2206  0.8929  0.6626  11.00000  0.05    0.39
Q11   1   0.8394  0.6072  0.8813  11.00000  0.05    0.38
Q12   1   0.4403  0.8410  0.7577  11.00000  0.05    0.37
Q13   1   0.6608  0.7321  0.5421  11.00000  0.05    0.37
Q14   1   0.4608  1.0980  0.6075  11.00000  0.05    0.37
Q15   1   0.5416  0.9604  0.5799  11.00000  0.05    0.37
Q16   1   0.5840  0.6369  0.7488  11.00000  0.05    0.37
Q17   1   0.2369  0.8378  0.6815  11.00000  0.05    0.36
Q18   1   0.0771  0.9164  0.8337  11.00000  0.05    0.36
Q19   1   0.6429  1.0983  0.7535  11.00000  0.05    0.36
Q20   1   0.8784  0.7554  0.4212  11.00000  0.05    0.35
Q21   1   0.2839  0.8617  0.7072  11.00000  0.05    0.35
;
_shelx_res_checksum               6562
_shelx_hkl_file
;
  -2   0   0 1639.35 78.8352  10
  -2   0   0 1676.87 78.6127  16
  -2   0   0 1560.96 105.974   5
  -2   0   0 1518.73 78.2952  17
  -2   0   0 1541.06 77.9999  17
  -2   0   0 1484.70 77.7325  11
  -2   0   0 1537.14 79.7525  15
  -2   0   0 1572.61 90.4963   4
  -2   0   0 1558.11 79.5058  15
  -2   0   0 1490.03 76.9843  13
  -2   0   0 1675.87 80.5831   6
  -2   0   0 1556.17 80.2268   6
  -2   0   0 1605.03 94.5335   3
  -2   0   0 1463.94 104.605   5
  -2   0   0 1693.73 78.5079  14
  -2   0   0 1516.72 76.8588   7
  -2   0   0 1526.63 77.4234  12
   2   0   0 1610.89 80.1002   6
   2   0   0 1671.59 77.1280   9
   2   0   0 1658.76 80.0349  15
   2   0   0 1452.49 80.0541   6
   2   0   0 1554.63 94.5502   3
   2   0   0 1537.10 76.8647   7
   2   0   0 1614.26 77.4660  12
   2   0   0 1587.27 77.9507  17
   2   0   0 1618.99 104.697   5
   2   0   0 1523.85 78.3575  14
   2   0   0 1670.36 78.4156  17
   2   0   0 1593.67 77.8184  11
   2   0   0 1514.83 78.6980  10
   2   0   0 1540.63 89.8610   1
   2   0   0 1550.78 78.5363  16
   2   0   0 1539.60 79.4840  15
   2   0   0 1637.69 89.9605   4
  -3   0   0 51.3317 6.38181  11
  -3   0   0 36.9649 7.71183  15
  -3   0   0 66.3064 8.21129  16
  -3   0   0 57.9778 10.1717   6
  -3   0   0 65.6117 8.49213  10
  -3   0   0 59.2244 7.38365  14
  -3   0   0 49.7689 14.2500   4
  -3   0   0 51.3171 5.88986  12
  -3   0   0 60.2745 21.4369   5
  -3   0   0 50.8363 8.52978  15
  -3   0   0 41.6096 14.7087   3
  -3   0   0 49.6190 4.78037  13
  -3   0   0 43.1381 6.00464  17
  -3   0   0 45.3397 20.8231   5
  -3   0   0 55.5288 4.78578   7
  -3   0   0 35.3380 7.89412   6
   3   0   0 53.1424 7.52432  14
   3   0   0 41.0481 7.15249  10
   3   0   0 53.7175 4.72220   7
   3   0   0 64.2222 18.3547   3
   3   0   0 43.6257 13.0034   1
   3   0   0 62.2402 6.92685  11
   3   0   0 44.8671 6.40320  17
   3   0   0 41.5521 7.56449  15
   3   0   0 69.9915 10.5042   6
   3   0   0 74.5059 16.2870   4
   3   0   0 39.8235 6.61763  16
   3   0   0 49.3891 9.10856   6
   3   0   0 60.5533 9.32010  15
   3   0   0 61.9715 5.57883  12
   3   0   0 56.2523 14.4455   1
   3   0   0 54.3280 6.28247  17
   3   0   0 36.2519 15.9353   5
   3   0   0 55.7269 5.72893   9
  -4   0   0 399.489 25.6588  10
  -4   0   0 391.364 22.8845  14
  -4   0   0 331.688 25.1423  15
  -4   0   0 329.001 21.2547   8
  -4   0   0 326.783 43.1622   4
  -4   0   0 371.174 24.9006  15
  -4   0   0 357.897 20.0565   7
  -4   0   0 336.268 20.0046  13
  -4   0   0 325.362 22.0474  17
  -4   0   0 346.667 26.1976   6
  -4   0   0 432.749 74.5319   5
  -4   0   0 370.809 22.1097  17
  -4   0   0 317.351 58.9046   5
  -4   0   0 382.258 51.9165   3
  -4   0   0 390.300 23.2020  16
   4   0   0 275.655 42.3350   3
   4   0   0 356.915 19.8235   7
   4   0   0 313.899 27.7779   6
   4   0   0 361.943 22.5849  17
   4   0   0 374.652 45.9441   1
   4   0   0 406.652 26.2814   6
   4   0   0 382.083 22.1453  17
   4   0   0 284.980 52.8601   5
   4   0   0 315.618 55.1099   5
   4   0   0 388.623 25.9057  15
   4   0   0 374.009 21.1420  12
   4   0   0 387.912 21.8805  11
   4   0   0 320.073 23.0756  10
   4   0   0 383.545 20.4221   9
   4   0   0 356.893 23.2493  16
   4   0   0 375.943 37.5296   1
   4   0   0 319.010 23.9594  15
  -5   0   0 44.1646 6.89827  12
  -5   0   0 62.0449 9.06881  17
  -5   0   0 73.7202 10.1666  14
  -5   0   0 52.5486 8.37698  17
  -5   0   0 59.7895 9.84030  10
  -5   0   0 35.9384 9.83780  15
  -5   0   0 25.0837 22.0286   5
  -5   0   0 40.9773 9.97540  15
  -5   0   0 27.4368 17.5080   3
  -5   0   0 25.2289 24.1992   5
  -5   0   0 53.3819 11.4491   6
  -5   0   0 52.3096 12.4944   6
  -5   0   0 49.7714 7.72215  11
  -5   0   0 67.7849 10.0605  16
  -5   0   0 48.0658 6.17696   7
  -5   0   0 49.8168 18.1719   4
  -5   0   0 46.1454 7.48466   8
  -5   0   0 62.1293 7.09759  13
   5   0   0 64.7160 13.1989   6
   5   0   0 46.6919 8.51240  16
   5   0   0 47.5578 6.88866  12
   5   0   0 62.5643 8.84625  11
   5   0   0 33.2774 9.02377  15
   5   0   0 50.0091 6.65901   9
   5   0   0 43.6429 22.0142   5
   5   0   0 44.5600 8.45066  14
   5   0   0 52.0291 8.57253  17
   5   0   0 34.8513 16.1059   1
   5   0   0 60.7183 19.4053   1
   5   0   0 35.9047 9.78655   6
   5   0   0 49.5607 5.92559   7
   5   0   0 42.7819 9.11853  10
   5   0   0 55.9236 8.19050  17
   5   0   0 16.6444 18.0396   5
   5   0   0 76.5080 26.3368   3
   5   0   0 17.7031 11.3626   4
  -6   0   0 639.389 38.7124  12
  -6   0   0 711.266 39.8643   8
  -6   0   0 641.882 46.1048   6
  -6   0   0 679.415 39.8731  11
  -6   0   0 709.009 41.3577  17
  -6   0   0 682.610 40.1278  17
  -6   0   0 719.593 68.7580   4
  -6   0   0 687.236 39.0570  13
  -6   0   0 746.604 41.9819  16
  -6   0   0 762.533 93.7657   2
  -6   0   0 669.161 37.3120   7
  -6   0   0 618.386 103.213   5
  -6   0   0 700.145 44.4997  15
  -6   0   0 785.524 118.524   5
  -6   0   0 833.147 96.7739   3
  -6   0   0 694.195 45.7686  15
   6   0   0 615.124 80.9761   3
   6   0   0 662.984 41.6380  16
   6   0   0 572.341 94.7061   5
   6   0   0 728.493 66.6280   1
   6   0   0 747.559 41.4809  17
   6   0   0 750.939 65.7717   4
   6   0   0 679.979 42.6014  10
   6   0   0 718.168 46.2616   6
   6   0   0 637.964 40.7938  14
   6   0   0 750.188 38.1045   9
   6   0   0 674.346 43.7127  15
   6   0   0 642.242 63.9520   1
   6   0   0 681.361 39.9636  17
   6   0   0 650.361 99.6106   5
   6   0   0 735.383 37.3063   7
  -7   0   0 385.730 33.7829   6
  -7   0   0 439.392 29.3473  17
  -7   0   0 387.298 27.1776  11
  -7   0   0 381.423 24.6987  13
  -7   0   0 437.015 67.4143   4
  -7   0   0 408.006 27.4195   8
  -7   0   0 428.575 94.6257   5
  -7   0   0 389.572 26.3073  12
  -7   0   0 406.056 72.5253   2
  -7   0   0 444.099 84.6814   3
  -7   0   0 441.704 28.4752  17
  -7   0   0 439.499 33.4776  15
  -7   0   0 418.185 91.3121   5
   7   0   0 398.599 33.5396   6
   7   0   0 443.204 32.8573  15
   7   0   0 538.966 102.107   5
   7   0   0 355.657 67.1151   3
   7   0   0 505.819 69.7265   1
   7   0   0 303.643 71.4630   5
   7   0   0 453.457 25.4599   9
   7   0   0 467.960 30.2684  14
   7   0   0 458.486 62.5519   4
   7   0   0 409.828 29.9455  10
   7   0   0 435.926 65.5846   1
   7   0   0 405.548 29.6007  16
   7   0   0 426.196 24.4859   7
  -8   0   0 159.633 26.1870   6
  -8   0   0 123.802 15.9254  11
  -8   0   0 146.659 14.7135  17
  -8   0   0 192.982 20.9909  17
  -8   0   0 146.629 11.9748   7
  -8   0   0 155.865 14.9851   8
  -8   0   0 187.937 26.5043  15
  -8   0   0 140.461 12.1160  13
  -8   0   0 136.403 13.3918  12
   8   0   0 147.379 11.4352   7
   8   0   0 144.551 18.3813  14
   8   0   0 177.468 21.0795  16
   8   0   0 109.165 20.1735   6
   8   0   0 111.047 17.1916  10
   8   0   0 149.554 12.0045   9
   8   0   0 150.526 14.4450  17
   8   0   0 116.273 19.1416  15
  -9   0   0 161.012 13.4831   7
  -9   0   0 140.591 18.4398  11
  -9   0   0 168.248 25.1754  15
  -9   0   0 142.504 27.1086   6
  -9   0   0 147.714 19.3193  17
  -9   0   0 160.261 20.0804  17
  -9   0   0 154.886 14.6369  12
  -9   0   0 153.355 17.9870   8
  -9   0   0 142.855 13.1824  13
   9   0   0 144.732 21.1885  16
   9   0   0 192.699 21.0353  17
   9   0   0 136.512 24.3967   6
   9   0   0 158.974 21.0375  14
   9   0   0 189.040 26.0904  15
   9   0   0 144.773 21.4158  10
   9   0   0 149.063 12.4939   7
 -10   0   0 634.607 43.0201  11
 -10   0   0 614.713 51.5989  15
 -10   0   0 651.237 54.3779   6
 -10   0   0 617.977 41.7451  12
 -10   0   0 750.613 46.6642  17
 -10   0   0 694.720 43.8841   8
 -10   0   0 746.920 40.5644  13
  10   0   0 621.434 46.8586  16
  10   0   0 676.458 52.6577   6
  10   0   0 625.754 46.7168  10
  10   0   0 703.398 56.2610  15
  10   0   0 614.079 44.6555  14
  10   0   0 690.252 43.8648  17
  10   0   0 684.436 38.2777   7
 -11   0   0 272.103 38.5616  15
 -11   0   0 297.944 26.1871   8
 -11   0   0 324.738 22.8827  13
 -11   0   0 331.486 28.5182  17
 -11   0   0 267.685 38.9211   6
 -11   0   0 274.260 24.4348  12
 -11   0   0 353.013 28.1070  11
  11   0   0 317.355 30.0593  16
  11   0   0 269.729 27.0433  14
  11   0   0 370.112 41.5694  15
  11   0   0 310.567 21.2543   7
  11   0   0 264.092 25.5372  17
  11   0   0 349.067 43.3940   6
 -12   0   0 276.752 31.0956  17
 -12   0   0 175.381 24.0971  11
 -12   0   0 234.877 36.7546  15
 -12   0   0 170.016 33.2633   6
 -12   0   0 243.672 23.2025   8
 -12   0   0 183.151 22.5929  12
 -12   0   0 194.118 17.4014  13
  12   0   0 167.064 25.6306  14
  12   0   0 198.882 31.9723  15
  12   0   0 198.554 24.0378  17
  12   0   0 156.011 30.4548   6
  12   0   0 256.664 17.7004   7
  12   0   0 214.028 30.4580  16
 -13   0   0 367.011 33.7400  17
 -13   0   0 330.407 46.7203  15
 -13   0   0 318.828 27.8970  12
 -13   0   0 343.795 50.7587   6
 -13   0   0 339.338 24.8765  13
 -13   0   0 335.967 29.5822   8
 -13   0   0 310.637 29.5472  11
  13   0   0 300.066 47.2344   6
  13   0   0 342.279 32.4871  14
  13   0   0 394.625 46.5985  15
  13   0   0 320.213 23.0896   7
  13   0   0 328.117 29.1426  17
  13   0   0 264.960 36.8130  16
 -14   0   0 77.5446 18.4322  17
 -14   0   0 114.415 28.7858  15
 -14   0   0 41.3421 23.8574   6
 -14   0   0 82.2058 14.0267  13
 -14   0   0 112.173 19.3268  11
 -14   0   0 79.8752 16.9313  12
  14   0   0 76.9575 23.4339  15
  14   0   0 104.070 13.4119   7
  14   0   0 79.7816 23.4980   6
  14   0   0 56.6601 16.0723  17
  14   0   0 63.9314 18.1392  14
 -15   0   0 157.903 24.5261  11
 -15   0   0 120.406 16.2968  13
 -15   0   0 127.064 20.6810  12
 -15   0   0 48.2228 28.7081   6
 -15   0   0 125.363 30.0187  15
 -15   0   0 165.392 24.6240   8
 -15   0   0 172.459 26.8727  17
  15   0   0 143.673 16.2090   7
  15   0   0 137.894 32.0483   6
  15   0   0 109.277 27.4644  15
  15   0   0 141.597 24.8268  17
  15   0   0 91.3520 23.0357  14
 -16   0   0 15.2262 15.1436  17
 -16   0   0 4.71285 21.5895   6
 -16   0   0 23.9675 18.5029  11
 -16   0   0 27.1055 15.4487   8
 -16   0   0 33.0732 23.2341  15
  16   0   0 10.4418 18.4316  15
  16   0   0 31.3353 24.4529   6
  16   0   0 16.2792 18.6524  14
  16  -1   0 23.5778 18.3394  14
  16  -1   0 7.80033 21.4266  15
  16  -1   0 62.5617 27.4374   6
 -16   1   0 31.7779 12.0578  13
 -16   1   0 54.2143 17.4723  12
 -16   1   0 31.0332 16.2896   8
 -16   1   0 24.0438 25.7227  15
 -16   1   0 65.9890 18.8101  11
 -16   1   0 36.9916 18.2441  17
 -16   1   0 40.5699 28.2393   6
  15  -1   0 123.938 25.8349  14
  15  -1   0 116.377 29.8004  15
  15  -1   0 162.811 34.0971   6
  15  -1   0 133.924 24.6752  17
 -15   1   0 185.174 27.8464  11
 -15   1   0 123.933 33.4080  15
 -15   1   0 104.430 20.3480  12
 -15   1   0 123.298 18.0041  13
 -15   1   0 157.147 24.6984   8
 -15   1   0 125.413 36.4089   6
 -15   1   0 139.112 24.2154  17
  14  -1   0 3.05167 15.1429  16
  14  -1   0 15.6918 13.2656  14
  14  -1   0 28.2873 13.9130  17
  14  -1   0 27.3017 7.94330   7
  14  -1   0 0.80961 14.5598  15
  14  -1   0 12.4770 17.9650   6
 -14   1   0 24.0248 19.3460  15
 -14   1   0 12.7338 11.1103   8
 -14   1   0 18.3919 9.65361  13
 -14   1   0 34.4623 13.3380  11
 -14   1   0 17.9283 10.4432  12
 -14   1   0 2.67227 11.2170  17
 -14   1   0 34.3956 23.7837   6
  13  -1   0 101.856 24.0655  15
  13  -1   0 71.2068 22.9617   6
  13  -1   0 90.2308 11.8908   7
  13  -1   0 42.0453 18.6717  16
  13  -1   0 65.6580 15.1573  17
  13  -1   0 45.3341 14.4035  14
 -13   1   0 77.7179 14.9317  12
 -13   1   0 60.3407 16.9520  17
 -13   1   0 86.6133 27.4372   6
 -13   1   0 104.713 17.2795   8
 -13   1   0 115.863 27.0763  15
 -13   1   0 65.1293 15.6590  11
 -13   1   0 85.4384 14.0495  13
  12  -1   0 299.899 27.4799  17
  12  -1   0 323.140 37.8700  16
  12  -1   0 356.916 42.5465  15
  12  -1   0 200.603 34.8499   6
  12  -1   0 322.803 21.2203   7
  12  -1   0 286.849 28.7710  14
 -12   1   0 315.623 30.2401  17
 -12   1   0 277.318 22.8050  13
 -12   1   0 310.853 27.2308  11
 -12   1   0 278.449 46.7105  15
 -12   1   0 253.398 24.4235  12
 -12   1   0 325.046 27.7359   8
 -12   1   0 267.070 40.6391   6
  11  -1   0 351.027 34.3291  10
  11  -1   0 347.696 32.0125  14
  11  -1   0 381.378 44.2047  15
  11  -1   0 444.930 32.6669  17
  11  -1   0 380.944 24.3114   7
  11  -1   0 395.014 35.3830  16
  11  -1   0 293.251 39.9337   6
 -11   1   0 435.538 53.0602   6
 -11   1   0 374.681 26.8737  13
 -11   1   0 441.102 34.0197  17
 -11   1   0 324.390 29.8679  11
 -11   1   0 349.462 43.0155  15
 -11   1   0 359.470 28.4405  12
 -11   1   0 447.640 31.2085   8
  10  -1   0 70.1426 18.8651   6
  10  -1   0 119.511 20.6432  10
  10  -1   0 109.905 21.7778  15
  10  -1   0 96.5644 18.1425  16
  10  -1   0 145.065 18.2845  17
  10  -1   0 119.843 11.0863   7
  10  -1   0 88.9048 17.4692  14
 -10   1   0 100.073 15.3381   8
 -10   1   0 109.775 16.4592  11
 -10   1   0 139.788 26.8295  15
 -10   1   0 116.154 14.3644  13
 -10   1   0 87.2196 14.7289  12
 -10   1   0 85.8241 22.2780   6
 -10   1   0 81.1168 16.3261  17
   9  -1   0 267.804 33.9901   6
   9  -1   0 330.094 24.7082  17
   9  -1   0 314.676 35.0727  15
   9  -1   0 287.892 18.8184   7
   9  -1   0 219.735 23.7742  14
   9  -1   0 309.467 34.9799  16
   9  -1   0 251.407 25.3176  10
  -9   1   0 267.111 23.2533  11
  -9   1   0 301.952 20.6462  13
  -9   1   0 293.265 22.3263  12
  -9   1   0 225.328 33.2958   6
  -9   1   0 316.955 26.7233   8
  -9   1   0 303.445 35.9824  15
  -9   1   0 269.937 23.3086  17
   8  -1   0 186.275 27.9872   6
   8  -1   0 197.431 19.5036  16
   8  -1   0 214.913 14.3908   7
   8  -1   0 197.022 18.0257  17
   8  -1   0 215.858 26.6826  15
   8  -1   0 186.816 19.1114  14
  -8   1   0 195.038 15.8052  13
  -8   1   0 197.324 19.1374  17
  -8   1   0 203.306 29.2518   6
  -8   1   0 211.344 18.0628  11
  -8   1   0 192.303 17.7672  17
  -8   1   0 216.929 18.6094   8
  -8   1   0 198.878 17.1589  12
   7  -1   0 359.633 21.4641   9
   7  -1   0 319.134 28.3987  15
   7  -1   0 361.528 26.4881  16
   7  -1   0 308.982 25.1288  14
   7  -1   0 313.770 26.5310  10
   7  -1   0 336.710 30.0951   6
   7  -1   0 328.552 23.9454  17
   7  -1   0 345.944 20.1621   7
  -7   1   0 306.358 22.7902   8
  -7   1   0 306.020 23.3125  11
  -7   1   0 348.164 31.2932   6
  -7   1   0 316.118 21.2247  13
  -7   1   0 319.381 22.6188  12
  -7   1   0 325.426 24.5315  17
  -7   1   0 298.407 25.1535  17
  -7   1   0 371.273 29.9800  15
   6  -1   0 -5.8042 6.03738   3
   6  -1   0 3.11780 5.46947  10
   6  -1   0 1.65299 7.22422   6
   6  -1   0 -5.5661 4.48707  15
   6  -1   0 0.72182 3.25006   9
   6  -1   0 2.12848 2.58631   7
   6  -1   0 26.4294 21.0167   5
   6  -1   0 6.57733 9.41703   4
   6  -1   0 3.34675 5.38026  14
   6  -1   0 3.83606 3.76691  17
   6  -1   0 -0.0331 10.6596   5
   6  -1   0 11.5594 11.9788   1
   6  -1   0 0.69544 4.31121  16
  -6   1   0 -0.5098 5.98279  15
  -6   1   0 4.81968 7.79529   6
  -6   1   0 5.56919 17.8401   5
  -6   1   0 2.35270 3.26105  13
  -6   1   0 4.26549 3.68366  12
  -6   1   0 8.32945 5.54348  17
  -6   1   0 -0.0248 3.91076  17
  -6   1   0 7.36523 7.17315  15
  -6   1   0 -3.8590 8.35315   3
  -6   1   0 5.35685 18.7234   5
  -6   1   0 3.47480 3.91882  11
  -6   1   0 6.60120 3.46871   7
   5  -1   0 11.0395 11.6577   1
   5  -1   0 25.4141 5.24190  12
   5  -1   0 15.6674 6.01296  16
   5  -1   0 -1.4910 7.22777   4
   5  -1   0 28.2858 7.51641  14
   5  -1   0 -2.8825 10.7098   5
   5  -1   0 15.6486 4.93551  11
   5  -1   0 4.19052 6.38406   6
   5  -1   0 13.9567 17.8836   5
   5  -1   0 13.9937 7.19206  15
   5  -1   0 18.5854 5.93011  17
   5  -1   0 8.75476 6.86350  15
   5  -1   0 16.1131 4.32804   9
   5  -1   0 11.0514 5.81690  10
   5  -1   0 12.0719 8.14803   6
   5  -1   0 15.5004 14.8122   3
   5  -1   0 0.32063 3.19410  17
   5  -1   0 8.56442 3.07416   7
  -5   1   0 16.6822 5.56563  17
  -5   1   0 3.41003 7.20948   6
  -5   1   0 24.4273 23.4467   5
  -5   1   0 9.96108 7.58707  15
  -5   1   0 12.6461 7.39696   6
  -5   1   0 22.1455 4.80317  13
  -5   1   0 7.18813 4.19890  11
  -5   1   0 5.52872 5.61441  10
  -5   1   0 4.64955 8.89588   1
  -5   1   0 7.78092 5.09233  17
  -5   1   0 10.4872 7.48911  15
  -5   1   0 15.2519 3.96201   7
  -5   1   0 -0.5099 7.48147   3
  -5   1   0 11.3449 4.60365  12
  -5   1   0 12.6433 6.09698  16
  -5   1   0 23.3001 23.7961   5
   4  -1   0 123.276 38.5209   5
   4  -1   0 207.929 12.6031   9
   4  -1   0 171.417 35.2808   3
   4  -1   0 149.486 14.4753  10
   4  -1   0 170.961 14.3854  14
   4  -1   0 175.742 14.1470  17
   4  -1   0 169.632 42.8139   5
   4  -1   0 188.376 30.9550   4
   4  -1   0 215.505 13.5236  12
   4  -1   0 209.097 18.8551   6
   4  -1   0 193.994 16.6999  15
   4  -1   0 208.662 14.4480  17
   4  -1   0 194.593 11.6076   7
   4  -1   0 192.703 31.9640   1
   4  -1   0 157.820 15.8131  15
  -4   1   0 197.264 15.4700  10
  -4   1   0 167.131 16.2515  15
  -4   1   0 129.604 17.5164   6
  -4   1   0 228.334 24.5214   6
  -4   1   0 180.170 12.4675  13
  -4   1   0 174.363 11.8447   7
  -4   1   0 192.813 13.8700  17
  -4   1   0 188.001 14.6430  16
  -4   1   0 182.988 17.0123  15
  -4   1   0 212.306 50.1112   5
  -4   1   0 165.806 12.0961   9
  -4   1   0 228.267 36.6825   1
  -4   1   0 158.544 12.9294  11
  -4   1   0 180.719 12.9395  12
   3  -1   0 130.075 11.5734  10
   3  -1   0 159.625 11.7083  17
   3  -1   0 175.548 39.4288   5
   3  -1   0 143.978 10.5679  11
   3  -1   0 122.487 10.5859  17
   3  -1   0 139.771 13.0513  15
   3  -1   0 133.938 11.4241  14
   3  -1   0 137.704 9.00987   7
   3  -1   0 162.682 14.2706   6
   3  -1   0 132.217 11.6579  16
   3  -1   0 161.538 10.5420  12
   3  -1   0 145.049 13.2440  15
   3  -1   0 188.493 39.6369   5
   3  -1   0 131.235 23.4109   1
   3  -1   0 120.472 15.2756   6
   3  -1   0 156.306 10.0581   9
   3  -1   0 162.086 30.7318   3
   3  -1   0 154.125 24.6257   4
  -3   1   0 134.977 10.7516  17
  -3   1   0 180.777 38.0803   5
  -3   1   0 205.689 47.1773   5
  -3   1   0 166.471 12.3152  16
  -3   1   0 124.561 10.9924  17
  -3   1   0 152.999 11.9592  10
  -3   1   0 126.016 25.2969   3
  -3   1   0 157.380 27.1210   1
  -3   1   0 146.496 10.0984   9
  -3   1   0 144.739 10.5818  11
  -3   1   0 153.784 10.5311  12
  -3   1   0 131.362 15.3221   6
  -3   1   0 150.448 16.7710   6
  -3   1   0 156.540 13.7611  15
   2  -1   0 1007.80 79.7862   5
   2  -1   0 1081.10 85.5937   5
   2  -1   0 1099.74 54.7312  17
   2  -1   0 1144.08 56.2350  15
   2  -1   0 1079.06 54.0590  11
   2  -1   0 1062.51 79.8313   3
   2  -1   0 1172.78 54.1145  12
   2  -1   0 1034.62 52.9899   7
   2  -1   0 1021.17 55.1862  10
   2  -1   0 1133.97 56.9652   6
   2  -1   0 1112.34 67.1302   4
   2  -1   0 1066.11 54.4659  17
   2  -1   0 1043.81 55.0279  16
   2  -1   0 1145.71 53.6364   9
   2  -1   0 1022.21 57.3829   6
   2  -1   0 967.832 56.1843  15
   2  -1   0 972.202 54.7163  14
   2  -1   0 1058.95 68.8166   1
  -2   1   0 964.410 70.4725   3
  -2   1   0 1029.11 56.9029   6
  -2   1   0 1199.68 94.8006   5
  -2   1   0 1014.78 53.7952  12
  -2   1   0 1031.81 54.4020  17
  -2   1   0 1030.25 54.1536  11
  -2   1   0 1168.35 55.2084  16
  -2   1   0 1030.86 55.8220  15
  -2   1   0 1193.21 55.5838  10
  -2   1   0 1109.02 68.7744   1
  -2   1   0 1097.87 57.8555   6
  -2   1   0 1100.07 56.7971  15
  -2   1   0 1019.17 54.6270  17
  -2   1   0 1075.41 53.7376   9
  -2   1   0 1103.14 86.4682   5
   1  -1   0 71.7505 12.1763   1
   1  -1   0 81.3986 7.97954   6
   1  -1   0 70.6338 5.58244  17
   1  -1   0 66.2690 5.87207  16
   1  -1   0 78.5118 5.93917  10
   1  -1   0 46.7403 10.9342   3
   1  -1   0 81.0112 5.46782  12
   1  -1   0 70.4823 6.71205  15
   1  -1   0 87.9641 7.37531   6
   1  -1   0 67.7321 16.3024   5
   1  -1   0 74.7167 5.63003  17
   1  -1   0 68.1367 17.9631   5
   1  -1   0 78.1609 5.37892  11
   1  -1   0 80.1379 5.32689   9
   1  -1   0 78.0043 6.71088  15
  -1   1   0 80.3047 6.32439  16
  -1   1   0 84.5001 5.37682   9
  -1   1   0 77.0719 6.76451  15
  -1   1   0 75.9697 12.2877   1
  -1   1   0 78.4058 7.11990  15
  -1   1   0 76.7215 7.31827   6
  -1   1   0 93.4657 15.8673   3
  -1   1   0 74.3015 7.71964   6
  -1   1   0 78.5257 5.80987  17
  -1   1   0 79.6198 6.14958  10
  -1   1   0 87.4153 19.3965   5
  -1   1   0 74.1474 5.65860  17
  -1   1   0 67.5511 5.21442  11
  -1   1   0 75.3120 5.28811  12
   1   1   0 129.064 8.01903  14
  -2  -1   0 244.017 24.2463   1
  -2  -1   0 312.592 27.7860   2
  -2  -1   0 290.707 27.7273   3
  -2  -1   0 289.809 15.2401   7
  -2  -1   0 261.292 17.3170  15
  -2  -1   0 323.099 18.5043   6
  -2  -1   0 271.129 18.2741   6
  -2  -1   0 291.915 15.9302  14
  -2  -1   0 321.382 42.2530   5
  -2  -1   0 283.065 14.6711  13
  -2  -1   0 278.133 26.7703   4
  -2  -1   0 262.935 15.4416   8
  -2  -1   0 380.544 50.7861   5
  -2  -1   0 281.660 16.0871  17
  -2  -1   0 293.866 16.6364  10
  -2  -1   0 258.873 15.5653  11
  -2  -1   0 292.256 17.1562  15
  -2  -1   0 272.198 15.6909  17
  -2  -1   0 258.266 15.0220  12
   2   1   0 207.382 34.6268   5
   2   1   0 286.395 15.1634  12
   2   1   0 287.822 15.8036  17
   2   1   0 296.463 15.6317   8
   2   1   0 279.283 15.8698  14
   2   1   0 339.878 29.4960   4
   2   1   0 295.946 18.3321   6
   2   1   0 289.862 25.3479   1
   2   1   0 274.351 17.3532  15
   2   1   0 264.848 35.2474   5
   2   1   0 282.790 15.1915   7
   2   1   0 288.049 27.0162   3
   2   1   0 271.637 25.9782   2
   2   1   0 247.275 16.9780  15
   2   1   0 285.489 18.0162   6
   2   1   0 298.027 15.8165  11
   2   1   0 267.730 15.8970  17
   2   1   0 305.624 14.7448  13
  -3  -1   0 184.808 26.2321   1
  -3  -1   0 216.118 13.8977  17
  -3  -1   0 255.262 35.0831   3
  -3  -1   0 228.688 39.9286   2
  -3  -1   0 216.865 15.3859  15
  -3  -1   0 250.785 15.0782  10
  -3  -1   0 199.092 12.4359  12
  -3  -1   0 205.726 13.3635  17
  -3  -1   0 222.863 41.2276   5
  -3  -1   0 222.436 13.7812  14
  -3  -1   0 186.766 12.6560   8
  -3  -1   0 197.956 13.1036  11
  -3  -1   0 226.229 16.8964   6
  -3  -1   0 232.770 14.7205  16
  -3  -1   0 191.394 30.1833   4
  -3  -1   0 209.572 43.9594   5
  -3  -1   0 196.042 15.7288  15
  -3  -1   0 209.652 17.0312   6
  -3  -1   0 185.157 11.6702  13
  -3  -1   0 205.525 12.3117   7
   3   1   0 207.932 14.2614  10
   3   1   0 234.537 42.2258   5
   3   1   0 214.037 15.3780  15
   3   1   0 215.634 32.5932   3
   3   1   0 208.945 12.9089   8
   3   1   0 232.659 29.9339   1
   3   1   0 199.904 14.6803  16
   3   1   0 301.480 52.9570   5
   3   1   0 191.540 16.1407   6
   3   1   0 177.599 13.1489  14
   3   1   0 208.681 31.9570   4
   3   1   0 199.776 30.8817   2
   3   1   0 206.393 15.8777  15
   3   1   0 219.304 11.7856  13
   3   1   0 237.968 12.7934  12
   3   1   0 208.769 13.7294  17
   3   1   0 204.860 13.3379  17
   3   1   0 208.543 12.3836   7
   3   1   0 215.374 13.1741  11
   3   1   0 215.915 16.4219   6
  -4  -1   0 125.633 10.5582  11
  -4  -1   0 146.831 11.5547  14
  -4  -1   0 129.079 10.2313   8
  -4  -1   0 138.577 13.0988  15
  -4  -1   0 136.532 40.1503   5
  -4  -1   0 144.577 12.3061  10
  -4  -1   0 148.224 29.6388   2
  -4  -1   0 138.447 9.56484   7
  -4  -1   0 125.425 27.0386   4
  -4  -1   0 129.323 33.1354   5
  -4  -1   0 136.146 16.6465  15
  -4  -1   0 144.732 16.8786   6
  -4  -1   0 130.222 11.2032  17
  -4  -1   0 135.075 9.08262  13
  -4  -1   0 124.247 9.83928  12
  -4  -1   0 146.063 12.3566  16
  -4  -1   0 112.557 25.3244   3
  -4  -1   0 199.220 30.4589   1
  -4  -1   0 144.005 10.9559  17
  -4  -1   0 153.651 18.2878   6
   4   1   0 126.313 28.9732   3
   4   1   0 157.082 9.27050  13
   4   1   0 138.344 9.45580   7
   4   1   0 162.674 29.5411   4
   4   1   0 132.816 24.6924   1
   4   1   0 125.109 10.9207  17
   4   1   0 137.034 9.76270  12
   4   1   0 107.646 32.4480   5
   4   1   0 100.092 13.9816   6
   4   1   0 127.431 12.1977  16
   4   1   0 159.448 12.7491  10
   4   1   0 138.673 10.8483  17
   4   1   0 159.456 17.3454   6
   4   1   0 142.735 10.6785  11
   4   1   0 149.739 38.9949   5
   4   1   0 135.809 10.3779   8
   4   1   0 133.970 13.0506  15
   4   1   0 124.893 14.7891  15
   4   1   0 121.139 10.9588  14
  -5  -1   0 87.7886 14.0292  15
  -5  -1   0 57.8413 20.5002   4
  -5  -1   0 57.9332 26.8383   5
  -5  -1   0 69.1071 6.59903  13
  -5  -1   0 109.131 12.1455  14
  -5  -1   0 85.0993 14.8557   6
  -5  -1   0 84.3351 9.89878  17
  -5  -1   0 86.6000 13.2954  15
  -5  -1   0 156.636 47.4507   5
  -5  -1   0 129.267 18.5778   6
  -5  -1   0 116.175 13.7015  10
  -5  -1   0 68.7142 9.55841  17
  -5  -1   0 80.9156 7.10461   7
  -5  -1   0 99.0978 28.8325   3
  -5  -1   0 106.591 28.9311   2
  -5  -1   0 67.4415 8.32248  12
  -5  -1   0 78.2388 9.68528  11
  -5  -1   0 97.4554 13.3090  16
  -5  -1   0 93.9345 10.0384   8
   5   1   0 93.3747 10.2929  17
   5   1   0 86.1270 23.3276   1
   5   1   0 73.2599 13.9848  15
   5   1   0 87.5543 14.4474   6
   5   1   0 76.7397 11.2313  17
   5   1   0 83.0686 7.23930   7
   5   1   0 73.4791 6.52347  13
   5   1   0 61.0897 11.7962   6
   5   1   0 66.3600 10.4919  10
   5   1   0 75.1044 10.1193  14
   5   1   0 80.4834 11.9080  16
   5   1   0 90.1375 23.1614   4
   5   1   0 73.0368 12.7589  15
   5   1   0 132.035 39.4158   5
   5   1   0 67.4364 19.7873   1
   5   1   0 106.491 29.2123   3
   5   1   0 110.013 38.2349   5
   5   1   0 95.5462 10.4641  11
   5   1   0 82.8416 7.62327  12
  -6  -1   0 23.3094 6.19759  17
  -6  -1   0 31.7217 7.89027  16
  -6  -1   0 44.2166 21.6265   3
  -6  -1   0 33.7867 5.27561  13
  -6  -1   0 59.4711 32.6135   5
  -6  -1   0 38.9630 8.45580  14
  -6  -1   0 27.9989 6.70871  17
  -6  -1   0 27.6263 5.76753  12
  -6  -1   0 20.3646 9.54925  15
  -6  -1   0 20.6705 5.84129  11
  -6  -1   0 36.1512 26.8600   5
  -6  -1   0 28.7374 5.17599   7
  -6  -1   0 49.3955 12.1351   6
  -6  -1   0 30.9761 6.57498   8
  -6  -1   0 10.9624 10.9598   4
  -6  -1   0 40.9352 11.2228  15
  -6  -1   0 6.18676 10.2246   2
   6   1   0 28.4760 5.14052   9
   6   1   0 33.3209 7.21333  17
   6   1   0 46.4443 11.2286   6
   6   1   0 4.29869 13.5206   5
   6   1   0 27.5382 8.18285  10
   6   1   0 21.8660 20.6781   5
   6   1   0 16.3105 10.4103   1
   6   1   0 28.0281 9.23249  15
   6   1   0 28.8738 15.5381   4
   6   1   0 19.8253 6.80419  16
   6   1   0 15.5625 14.0056   3
   6   1   0 28.4777 7.09417  14
   6   1   0 38.1735 7.22064  12
   6   1   0 15.2582 5.37448  17
   6   1   0 20.1346 8.79391   6
   6   1   0 18.8845 14.1670   1
  -7  -1   0 89.8069 29.0473   4
  -7  -1   0 65.4637 10.4532  11
  -7  -1   0 82.6159 12.5380  17
  -7  -1   0 61.2009 27.7108   3
  -7  -1   0 58.8248 9.64055  17
  -7  -1   0 70.0990 29.3015   2
  -7  -1   0 78.1041 10.6352   8
  -7  -1   0 96.1020 42.4926   5
  -7  -1   0 80.6209 7.93343   7
  -7  -1   0 68.9608 8.45474  13
  -7  -1   0 82.7700 10.9112  12
  -7  -1   0 77.3879 15.4413  15
  -7  -1   0 98.0935 18.2935   6
   7   1   0 91.2832 27.4689   1
   7   1   0 62.1565 11.8046  16
   7   1   0 71.6472 8.57676   9
   7   1   0 122.293 34.0410   4
   7   1   0 51.8128 12.4758  15
   7   1   0 77.6902 8.98385   7
   7   1   0 43.8125 9.56027  17
   7   1   0 68.5732 24.2282   1
   7   1   0 50.8116 28.6417   3
   7   1   0 41.3544 28.6710   5
   7   1   0 82.8046 13.6520  10
   7   1   0 69.0698 15.5109   6
   7   1   0 95.1067 13.5793  14
  -8  -1   0 202.340 27.4857  15
  -8  -1   0 180.475 16.7784  17
  -8  -1   0 214.062 17.8021  11
  -8  -1   0 171.705 13.7464  13
  -8  -1   0 162.296 25.9664   6
  -8  -1   0 206.038 16.2469  12
  -8  -1   0 210.520 18.5307  17
  -8  -1   0 198.026 14.5653   7
  -8  -1   0 173.063 16.1650   8
   8   1   0 192.488 19.2728  10
   8   1   0 191.247 25.1588   6
   8   1   0 196.236 14.2899   9
   8   1   0 218.285 26.1158  15
   8   1   0 188.851 13.9172   7
   8   1   0 202.055 18.7481  14
   8   1   0 215.385 17.4898  17
   8   1   0 179.423 22.0965  16
  -9  -1   0 202.262 15.3815  13
  -9  -1   0 233.385 19.0637   8
  -9  -1   0 185.398 28.8744   6
  -9  -1   0 226.101 21.2020  17
  -9  -1   0 195.253 18.4087  17
  -9  -1   0 207.619 28.8625  15
  -9  -1   0 207.819 20.6433  11
   9   1   0 221.672 20.6608  14
   9   1   0 203.475 27.2511  15
   9   1   0 234.669 16.0617   7
   9   1   0 177.884 23.4526  16
   9   1   0 227.896 19.4445  17
 -10  -1   0 257.677 24.2442   8
 -10  -1   0 276.466 39.3212   6
 -10  -1   0 225.926 22.8563  17
 -10  -1   0 245.819 20.7775  12
 -10  -1   0 229.349 17.8786  13
 -10  -1   0 222.718 32.0787  15
 -10  -1   0 250.667 21.6045  11
  10   1   0 268.610 18.2294   7
  10   1   0 217.581 21.9141  14
  10   1   0 225.232 28.3075  16
  10   1   0 265.239 32.5010  15
  10   1   0 261.412 22.1260  17
  10   1   0 230.288 33.5055   6
 -11  -1   0 167.922 32.6057   6
 -11  -1   0 194.253 21.7116   8
 -11  -1   0 145.829 22.0764  17
 -11  -1   0 164.418 19.7597  12
 -11  -1   0 158.524 26.9563  15
 -11  -1   0 176.573 15.1106  13
 -11  -1   0 209.583 24.1165  11
  11   1   0 177.580 24.2510  14
  11   1   0 132.363 26.5166   6
  11   1   0 148.163 24.6928  16
  11   1   0 189.299 15.2307   7
  11   1   0 219.859 23.9820  17
  11   1   0 149.996 26.7448  15
 -12  -1   0 176.410 23.9000  17
 -12  -1   0 204.948 23.3663   8
 -12  -1   0 137.727 19.1695  12
 -12  -1   0 167.104 30.5621  15
 -12  -1   0 177.926 35.5173   6
 -12  -1   0 178.588 23.4304  11
 -12  -1   0 137.750 14.1552  13
  12   1   0 169.720 28.3155  15
  12   1   0 157.460 21.7715  17
  12   1   0 128.968 25.8924   6
  12   1   0 114.314 20.7766  14
  12   1   0 146.495 14.0318   7
 -13  -1   0 75.1597 22.9780  15
 -13  -1   0 27.1997 12.3997  17
 -13  -1   0 67.8223 23.2755   6
 -13  -1   0 56.0498 13.6592   8
 -13  -1   0 31.0818 8.82690  13
 -13  -1   0 17.1742 12.6870  11
 -13  -1   0 34.5331 10.6547  12
  13   1   0 31.5200 18.3575  15
  13   1   0 57.9753 14.3862  17
  13   1   0 18.9647 11.4764  14
  13   1   0 36.2898 8.59288   7
  13   1   0 38.8717 18.8492   6
 -14  -1   0 95.9480 14.2960  13
 -14  -1   0 94.5120 18.9807  12
 -14  -1   0 140.280 21.1786   8
 -14  -1   0 65.2479 23.5239  15
 -14  -1   0 50.3516 24.1775   6
 -14  -1   0 110.316 19.7724  11
  14   1   0 85.4008 20.3613  14
  14   1   0 103.231 25.9352   6
  14   1   0 88.8464 23.9426  15
  14   1   0 121.291 14.6716   7
  14   1   0 108.613 23.8203  17
 -15  -1   0 35.6171 25.5465   6
 -15  -1   0 71.7333 26.2331  15
 -15  -1   0 75.8545 15.1403  12
 -15  -1   0 76.5699 17.8521  11
 -15  -1   0 54.1734 17.3575  17
 -15  -1   0 37.2948 9.99509  13
 -15  -1   0 59.3621 15.7653   8
  15   1   0 69.8702 17.8275  17
  15   1   0 44.7554 23.3278   6
  15   1   0 70.4931 21.5777  15
  15   1   0 69.6221 11.4120   7
  15   1   0 37.1806 15.7195  14
 -16  -1   0 69.4022 18.5370  11
 -16  -1   0 67.9780 45.6193   6
 -16  -1   0 60.8696 17.2316   8
 -16  -1   0 72.9534 13.8305  13
 -16  -1   0 71.0224 17.3028  12
 -16  -1   0 69.7124 20.0196  17
  16   1   0 51.9407 25.2423  15
  16   1   0 9.85711 21.2382   6
  16   1   0 27.1577 15.4639  17
  16   1   0 52.1108 18.7812  14
  15  -2   0 0.03600 18.3956   6
  15  -2   0 -4.6000 18.3099  15
  15  -2   0 1.63289 15.9479  14
  15  -2   0 7.09551 14.9114  17
  15  -2   0 -0.9213 17.7090  16
 -15   2   0 4.90243 9.80107  12
 -15   2   0 7.39715 12.6567   8
 -15   2   0 3.73908 10.9699  11
 -15   2   0 4.78217 8.96072  13
 -15   2   0 6.49315 14.1988  17
  14  -2   0 17.2873 19.3954  15
  14  -2   0 1.00928 14.6066  16
  14  -2   0 36.6252 8.83926   7
  14  -2   0 8.11594 12.4742  17
  14  -2   0 12.9912 13.0347  14
  14  -2   0 6.94502 18.1516   6
 -14   2   0 15.2106 19.9012   6
 -14   2   0 24.2956 11.9831  12
 -14   2   0 28.9607 12.5368   8
 -14   2   0 26.3910 21.5036  15
 -14   2   0 0.29503 10.0918  17
 -14   2   0 16.6701 9.56763  13
 -14   2   0 35.2183 15.4668  11
  13  -2   0 48.4960 17.1908  14
  13  -2   0 66.0317 9.95633   7
  13  -2   0 34.8479 20.9328   6
  13  -2   0 41.9008 17.5503  17
  13  -2   0 47.0065 21.7659  15
 -13   2   0 76.7953 17.1227  17
 -13   2   0 54.3143 12.3575  13
 -13   2   0 10.2276 18.0468   6
 -13   2   0 66.6219 22.8443  15
 -13   2   0 47.9156 12.4106  12
 -13   2   0 43.7560 14.5462  11
  12  -2   0 335.676 28.8074  17
  12  -2   0 260.170 32.4283  14
  12  -2   0 309.959 37.5815  10
  12  -2   0 234.993 37.0278   6
  12  -2   0 305.772 20.6276   7
  12  -2   0 285.728 35.6427  16
  12  -2   0 330.784 43.5375  15
 -12   2   0 286.441 26.6233   8
 -12   2   0 279.277 26.0205  12
 -12   2   0 333.930 31.8060  17
 -12   2   0 261.266 41.5583   6
 -12   2   0 250.141 40.5781  15
 -12   2   0 277.432 26.6542  11
 -12   2   0 253.764 22.6451  13
  11  -2   0 20.7769 15.5338   6
  11  -2   0 17.2986 6.17770   7
  11  -2   0 16.5858 11.6794  10
  11  -2   0 18.9580 11.9565  16
  11  -2   0 9.92022 11.1065  14
  11  -2   0 22.2930 9.90450  17
  11  -2   0 11.6349 13.4509  15
 -11   2   0 5.81254 12.5445  15
 -11   2   0 38.9086 11.6864   8
 -11   2   0 2.45149 13.1027   6
 -11   2   0 6.79674 6.66855  13
 -11   2   0 39.8617 12.4723  17
 -11   2   0 12.7580 8.02301  12
 -11   2   0 18.4457 9.37010  11
  10  -2   0 193.275 32.3037   6
  10  -2   0 229.711 31.5990  15
  10  -2   0 177.006 25.8701  16
  10  -2   0 218.088 28.1370  10
  10  -2   0 191.894 25.6028  14
  10  -2   0 259.986 22.6500  17
  10  -2   0 243.472 16.8805   7
 -10   2   0 249.217 28.4659  17
 -10   2   0 269.950 23.0619   8
 -10   2   0 268.042 39.5607   6
 -10   2   0 241.069 19.8131  13
 -10   2   0 230.933 35.4468  15
 -10   2   0 249.066 22.0429  11
 -10   2   0 224.677 20.3731  12
   9  -2   0 363.080 22.6429   7
   9  -2   0 293.717 29.6184  10
   9  -2   0 335.265 34.0978  15
   9  -2   0 329.909 29.5578  14
   9  -2   0 363.056 31.0971  16
   9  -2   0 382.796 28.9714  17
   9  -2   0 398.563 37.3494   6
  -9   2   0 435.576 29.2999   8
  -9   2   0 360.003 26.9430  12
  -9   2   0 362.415 44.7831   6
  -9   2   0 389.342 26.0839  13
  -9   2   0 342.749 27.4904  11
  -9   2   0 412.297 30.7960  17
  -9   2   0 350.299 35.0502  15
   8  -2   0 235.072 15.7806   7
   8  -2   0 223.799 19.8399  17
   8  -2   0 185.477 23.1890  16
   8  -2   0 198.528 25.0470  10
   8  -2   0 295.237 40.9658   6
   8  -2   0 235.743 22.3981  14
   8  -2   0 279.448 31.8372  15
  -8   2   0 199.760 20.0304  17
  -8   2   0 302.760 36.3678   6
  -8   2   0 227.464 19.0579  12
  -8   2   0 237.209 17.7870  13
  -8   2   0 251.553 33.0058  15
   7  -2   0 91.5732 14.8547  14
   7  -2   0 95.3678 15.1183  16
   7  -2   0 88.3052 18.2597  15
   7  -2   0 107.885 19.2623   6
   7  -2   0 99.6211 14.6993  17
   7  -2   0 90.7872 8.22724   7
   7  -2   0 83.9259 15.1838  10
  -7   2   0 97.9548 13.6969  17
  -7   2   0 77.6592 16.9284   6
  -7   2   0 104.480 14.5854  17
  -7   2   0 95.1254 18.4447  15
  -7   2   0 99.0916 11.8749  13
  -7   2   0 99.9970 13.9670  11
  -7   2   0 102.613 13.2442  12
   6  -2   0 196.430 59.4780   5
   6  -2   0 235.267 28.2813   6
   6  -2   0 226.753 18.2929  17
   6  -2   0 223.305 14.7357   7
   6  -2   0 184.560 54.3678   5
   6  -2   0 226.928 20.4941  10
   6  -2   0 228.124 16.3273   9
   6  -2   0 118.238 38.9438   3
   6  -2   0 235.206 19.7252  16
   6  -2   0 198.926 40.0012   1
   6  -2   0 283.881 44.1290   4
   6  -2   0 230.513 20.4174  14
   6  -2   0 241.849 22.3186  15
  -6   2   0 219.036 17.5348  12
  -6   2   0 241.699 24.4018   6
  -6   2   0 256.790 18.5034  11
  -6   2   0 249.003 53.0336   3
  -6   2   0 218.162 26.3207  15
  -6   2   0 248.873 16.8538   9
  -6   2   0 220.434 18.0658  17
  -6   2   0 235.169 19.4783  17
  -6   2   0 257.786 48.9196   1
  -6   2   0 163.935 57.9697   5
  -6   2   0 230.577 16.6855  13
   5  -2   0 228.250 58.6561   5
   5  -2   0 275.475 62.4611   5
   5  -2   0 388.144 25.7276  17
   5  -2   0 399.187 22.2651   7
   5  -2   0 373.378 26.3787  16
   5  -2   0 382.427 29.3229  15
   5  -2   0 425.987 25.9550  17
   5  -2   0 366.839 26.6802  10
   5  -2   0 473.451 71.7136   3
   5  -2   0 430.978 23.9462   9
   5  -2   0 377.360 26.5236  14
   5  -2   0 387.889 49.9940   4
   5  -2   0 407.544 31.4643   6
  -5   2   0 390.277 29.6820  15
  -5   2   0 416.427 26.0017  17
  -5   2   0 410.624 64.1173   3
  -5   2   0 410.205 27.0223  16
  -5   2   0 375.902 53.1823   1
  -5   2   0 390.545 24.4202  12
  -5   2   0 259.445 69.1503   5
  -5   2   0 455.990 81.2319   5
  -5   2   0 346.608 29.3723   6
  -5   2   0 386.667 25.0616  11
  -5   2   0 413.841 26.8740  17
  -5   2   0 407.217 30.7710  15
  -5   2   0 349.719 23.4785   9
   4  -2   0 569.335 51.1294   4
   4  -2   0 534.075 84.0438   5
   4  -2   0 446.476 30.8601  16
   4  -2   0 539.866 34.9983   6
   4  -2   0 452.532 34.2643   6
   4  -2   0 438.626 33.1535  15
   4  -2   0 531.657 33.6320  15
   4  -2   0 479.937 30.0738  17
   4  -2   0 510.894 27.4795   7
   4  -2   0 542.732 29.7891  11
   4  -2   0 540.402 29.1612   9
   4  -2   0 332.419 53.9837   3
   4  -2   0 549.554 52.1649   1
   4  -2   0 492.904 31.3205  10
   4  -2   0 492.027 31.1748  14
   4  -2   0 530.489 30.9187  17
   4  -2   0 578.033 30.2006  12
  -4   2   0 509.584 31.3157  16
  -4   2   0 535.443 30.3625  17
  -4   2   0 472.910 86.3672   5
  -4   2   0 519.742 36.5035   6
  -4   2   0 476.231 34.5880   6
  -4   2   0 483.710 29.3235  12
  -4   2   0 477.917 33.6034  15
  -4   2   0 603.628 88.5860   5
  -4   2   0 505.565 30.9790  17
  -4   2   0 622.404 74.1904   3
  -4   2   0 523.497 29.9431  11
  -4   2   0 551.785 32.0404  10
  -4   2   0 491.973 28.9495   9
  -4   2   0 532.054 32.6930  15
  -4   2   0 549.568 52.7393   1
   3  -2   0 139.506 11.7032  12
   3  -2   0 138.105 11.3856  17
   3  -2   0 89.5896 28.7153   5
   3  -2   0 147.253 13.5497  15
   3  -2   0 120.189 14.9864  15
   3  -2   0 124.078 28.2269   3
   3  -2   0 151.968 14.8633   6
   3  -2   0 132.454 11.2473  17
   3  -2   0 121.693 11.5443  14
   3  -2   0 159.470 28.1569   1
   3  -2   0 144.229 40.6560   5
   3  -2   0 148.787 9.73274   7
   3  -2   0 156.464 10.5598   9
   3  -2   0 150.458 16.5958  10
   3  -2   0 158.629 11.0452  11
   3  -2   0 133.917 12.5299  16
   3  -2   0 127.854 18.3071   6
  -3   2   0 164.741 21.1808   6
  -3   2   0 132.279 10.7056  11
  -3   2   0 125.319 37.4846   5
  -3   2   0 136.339 12.2749  16
  -3   2   0 148.617 13.8716  15
  -3   2   0 132.993 10.4155   9
  -3   2   0 191.140 43.7572   5
  -3   2   0 140.079 26.4100   1
  -3   2   0 151.510 12.8779  10
  -3   2   0 139.356 10.7611  12
  -3   2   0 126.629 15.4605  15
  -3   2   0 124.835 27.6825   3
  -3   2   0 120.381 11.4376  17
  -3   2   0 160.242 11.7762  17
   2  -2   0 992.023 50.8155  17
   2  -2   0 1100.02 53.6670  15
   2  -2   0 1090.78 85.1569   5
   2  -2   0 921.510 51.2097  10
   2  -2   0 1002.58 50.1822  12
   2  -2   0 966.373 51.6133  16
   2  -2   0 899.198 69.6600   3
   2  -2   0 1088.38 93.3369   5
   2  -2   0 1075.89 54.0558   6
   2  -2   0 1023.66 68.4895   1
   2  -2   0 890.387 54.2546   6
   2  -2   0 1034.73 50.3757  11
   2  -2   0 1036.56 50.0538   9
   2  -2   0 910.948 53.1752  15
   2  -2   0 1030.39 51.0344  17
  -2   2   0 1095.22 52.1861  16
  -2   2   0 950.220 54.3611   6
  -2   2   0 961.474 82.4955   5
  -2   2   0 970.218 50.2810  11
  -2   2   0 928.489 50.7786  17
  -2   2   0 942.125 53.6229   6
  -2   2   0 964.441 71.0251   3
  -2   2   0 974.289 51.3825  10
  -2   2   0 876.956 52.5471  15
  -2   2   0 927.444 49.9348   9
  -2   2   0 911.252 50.5468  17
  -2   2   0 989.865 53.8657  15
  -2   2   0 976.584 88.8151   5
  -2   2   0 1046.09 68.4345   1
  -2   2   0 894.519 49.8154  12
   1  -2   0 373.429 19.7853  12
   1  -2   0 320.537 21.8202  15
   1  -2   0 335.565 49.5622   5
   1  -2   0 396.616 20.0261   9
   1  -2   0 346.993 20.3603  10
   1  -2   0 402.441 50.8114   5
   1  -2   0 347.189 20.9124  16
   1  -2   0 380.060 22.5158   6
   1  -2   0 377.971 22.3981  15
   1  -2   0 365.085 30.6334   1
   1  -2   0 349.389 20.1791  17
   1  -2   0 351.692 20.2294  17
   1  -2   0 344.055 23.2691   6
   1  -2   0 389.213 19.0448   7
  -1   2   0 416.989 33.0929   1
  -1   2   0 371.259 23.6866   6
  -1   2   0 321.843 19.5694  11
  -1   2   0 357.116 22.3967   6
  -1   2   0 382.907 21.2141  16
  -1   2   0 340.721 20.1095  17
  -1   2   0 369.212 22.8733  15
  -1   2   0 400.208 20.6653   8
  -1   2   0 329.119 19.4945  12
  -1   2   0 332.935 20.1399  17
  -1   2   0 324.259 53.4839   5
  -1   2   0 338.520 19.5989   9
  -1   2   0 353.507 21.9610  15
  -1   2   0 374.522 20.7405  10
  -1   2   0 366.271 52.6821   5
   0  -2   0 176.687 11.3380   8
   0  -2   0 195.283 10.6603   7
   0  -2   0 184.062 14.0432   6
   0  -2   0 196.102 11.3494  17
   0  -2   0 182.988 22.3149   1
   0  -2   0 176.666 11.1998  10
   0  -2   0 187.623 13.2199  15
   0  -2   0 193.630 10.8285  12
   0  -2   0 199.247 12.9638  15
   0  -2   0 185.160 11.3975  17
   0  -2   0 174.165 25.6237   2
   0  -2   0 187.766 12.0111  16
   0  -2   0 163.716 31.3205   5
   0  -2   0 172.004 23.8431   4
   0  -2   0 199.811 11.2090   9
   0  -2   0 232.578 33.2671   5
   0   2   0 177.513 10.5772   7
   0   2   0 170.451 33.2483   5
   0   2   0 181.785 11.1297  10
   0   2   0 188.988 11.3913  17
   0   2   0 187.773 25.2060   4
   0   2   0 183.459 10.7681  12
   0   2   0 194.625 13.4319  15
   0   2   0 188.427 14.2616   6
   0   2   0 210.872 12.4359  16
   0   2   0 209.390 19.9440   1
   0   2   0 185.340 11.3125  17
   0   2   0 188.596 11.4142   8
   0   2   0 187.213 29.8052   5
   0   2   0 158.484 23.6154   2
   0   2   0 171.773 10.9381   9
   0   2   0 187.710 12.6837  15
   0   2   0 168.629 12.9003   6
  -1  -2   0 2711.12 144.856   1
  -1  -2   0 2755.79 157.488   5
  -1  -2   0 2797.64 149.729   2
  -1  -2   0 2589.65 135.295  15
  -1  -2   0 2890.44 132.874  14
  -1  -2   0 2542.61 136.197   6
  -1  -2   0 2794.14 134.719   6
  -1  -2   0 2712.71 133.510   8
  -1  -2   0 2689.96 133.254  10
  -1  -2   0 2750.77 133.115   9
  -1  -2   0 2779.91 133.401  11
  -1  -2   0 2707.73 134.675  15
  -1  -2   0 2979.94 133.303   7
  -1  -2   0 2561.33 150.904   4
  -1  -2   0 2634.83 134.079  16
  -1  -2   0 2643.72 133.621  17
  -1  -2   0 2761.23 162.140   5
  -1  -2   0 2888.42 133.408  17
   1   2   0 2794.00 147.456   3
   1   2   0 2776.58 135.388  15
   1   2   0 2684.55 133.599  17
   1   2   0 2634.92 133.092   9
   1   2   0 2747.31 162.510   5
   1   2   0 2718.38 134.756   6
   1   2   0 2827.80 136.415   6
   1   2   0 2790.74 133.503   8
   1   2   0 2732.01 156.406   5
   1   2   0 2662.19 134.757  15
   1   2   0 2704.55 151.725   4
   1   2   0 2700.16 133.383  17
   1   2   0 2773.84 144.918   1
   1   2   0 2644.86 149.302   2
   1   2   0 2819.36 133.230  10
   1   2   0 2846.31 133.286  11
   1   2   0 2640.53 133.098   7
  -2  -2   0 10.1626 2.49707   9
  -2  -2   0 7.97524 2.56659   8
  -2  -2   0 9.47894 2.79352  17
  -2  -2   0 -1.7986 6.31149   4
  -2  -2   0 4.87126 2.55630  11
  -2  -2   0 3.86503 3.47743  15
  -2  -2   0 10.7672 3.14768  17
  -2  -2   0 9.10408 2.65495  14
  -2  -2   0 2.68748 9.39141   5
  -2  -2   0 8.52405 2.04908  13
  -2  -2   0 7.22149 9.09891   5
  -2  -2   0 14.4623 8.04698   1
  -2  -2   0 9.43882 4.40840  15
  -2  -2   0 6.18616 2.45114   7
  -2  -2   0 9.03353 4.73039   6
  -2  -2   0 2.66508 6.47169   2
  -2  -2   0 3.92218 4.53734   6
  -2  -2   0 1.01727 5.54675   3
   2   2   0 8.03459 2.45619   7
   2   2   0 10.3513 3.09394  17
   2   2   0 4.01935 3.89114  15
   2   2   0 13.2809 2.71596   9
   2   2   0 5.77965 3.56946   6
   2   2   0 5.43581 9.94474   5
   2   2   0 6.86386 6.14898   1
   2   2   0 5.72865 2.57163  17
   2   2   0 18.7987 10.1880   3
   2   2   0 8.29375 2.47218  14
   2   2   0 1.37015 7.08431   4
   2   2   0 11.3120 2.91765  11
   2   2   0 14.3952 2.44715  13
   2   2   0 6.97569 5.21273   6
   2   2   0 -5.9965 6.98723   5
   2   2   0 1.91569 5.84516   2
   2   2   0 11.5329 3.09715   8
   2   2   0 9.21585 4.62752  15
  -3  -2   0 1887.35 100.120  17
  -3  -2   0 2138.49 103.303   6
  -3  -2   0 2021.93 118.799   1
  -3  -2   0 1974.24 103.002  15
  -3  -2   0 2002.87 99.7814  17
  -3  -2   0 1946.95 135.047   5
  -3  -2   0 1907.48 124.363   4
  -3  -2   0 1927.94 99.4963   8
  -3  -2   0 1887.52 103.864   6
  -3  -2   0 1921.78 98.0160  13
  -3  -2   0 2031.61 125.494   2
  -3  -2   0 1910.08 98.6722  12
  -3  -2   0 2054.40 99.0924   7
  -3  -2   0 2048.05 122.544   3
  -3  -2   0 2159.22 102.116  15
  -3  -2   0 1924.41 99.7793  11
  -3  -2   0 2062.76 143.141   5
  -3  -2   0 2221.29 99.8603  14
   3   2   0 1983.99 140.963   5
   3   2   0 1977.77 98.5689   9
   3   2   0 2064.18 100.326  17
   3   2   0 2168.81 98.1070  13
   3   2   0 1901.50 122.812   2
   3   2   0 1780.82 123.421   4
   3   2   0 1861.74 102.711   6
   3   2   0 2081.90 103.715   6
   3   2   0 2099.58 99.7766  11
   3   2   0 1921.25 116.805   1
   3   2   0 1932.51 99.7046  17
   3   2   0 2123.99 150.809   5
   3   2   0 2129.91 103.054  15
   3   2   0 1900.32 99.0190   7
   3   2   0 2033.41 101.969  15
   3   2   0 1932.58 99.6046  14
   3   2   0 2086.13 99.5926   8
   3   2   0 2071.87 123.830   3
   3   2   0 2114.32 98.7272  12
  -4  -2   0 1018.05 96.5691   5
  -4  -2   0 1113.23 79.1447   2
  -4  -2   0 1053.85 51.8732  10
  -4  -2   0 895.688 49.7723   8
  -4  -2   0 926.069 75.2194   3
  -4  -2   0 1015.02 52.3014  16
  -4  -2   0 945.694 50.0005  17
  -4  -2   0 841.539 72.8474   4
  -4  -2   0 880.223 49.9921  11
  -4  -2   0 945.421 69.0369   1
  -4  -2   0 915.507 50.5531  17
  -4  -2   0 984.363 53.1029  15
  -4  -2   0 922.896 49.0587  12
  -4  -2   0 935.031 55.3313   6
  -4  -2   0 948.392 49.0593   7
  -4  -2   0 1077.15 55.3575   6
  -4  -2   0 884.463 47.7192  13
  -4  -2   0 1024.49 91.0381   5
  -4  -2   0 1055.24 50.6781  14
  -4  -2   0 963.633 54.1433  15
   4   2   0 960.588 70.3450   1
   4   2   0 885.448 50.3511  17
   4   2   0 876.665 89.1913   5
   4   2   0 1001.89 50.2050  11
   4   2   0 941.553 50.0360  17
   4   2   0 1002.38 48.9644  12
   4   2   0 905.101 48.8996   7
   4   2   0 1025.16 47.9542  13
   4   2   0 946.203 52.8696  15
   4   2   0 919.923 49.5675   8
   4   2   0 911.994 74.1532   3
   4   2   0 935.274 53.9533   6
   4   2   0 923.508 50.2913  14
   4   2   0 898.249 48.2186   9
   4   2   0 783.585 71.4295   2
   4   2   0 1010.90 53.9744  15
   4   2   0 995.716 87.7974   5
   4   2   0 1051.77 76.9152   4
   4   2   0 983.713 54.5283   6
  -5  -2   0 478.829 27.7660  14
  -5  -2   0 469.621 79.3148   5
  -5  -2   0 468.823 25.7620   7
  -5  -2   0 423.532 24.3025  13
  -5  -2   0 470.077 27.3159  17
  -5  -2   0 412.648 25.6122  12
  -5  -2   0 430.758 31.0383  15
  -5  -2   0 578.434 71.7861   4
  -5  -2   0 475.386 30.3357  15
  -5  -2   0 492.496 63.1636   2
  -5  -2   0 351.063 64.9344   5
  -5  -2   0 500.577 29.4996  10
  -5  -2   0 394.898 31.7849   6
  -5  -2   0 503.882 31.2662  16
  -5  -2   0 530.595 68.7076   3
  -5  -2   0 489.294 47.5064   1
  -5  -2   0 444.815 26.9069   8
  -5  -2   0 441.697 31.7563   6
  -5  -2   0 466.707 27.3430  11
   5   2   0 468.095 31.2652  15
   5   2   0 477.153 27.0884  11
   5   2   0 509.071 51.1100   4
   5   2   0 505.528 32.5953   6
   5   2   0 426.023 27.3932  14
   5   2   0 436.487 31.7752   6
   5   2   0 529.903 68.0864   2
   5   2   0 472.526 24.4735  13
   5   2   0 440.527 25.6162   7
   5   2   0 435.955 32.1810  15
   5   2   0 499.364 47.4073   1
   5   2   0 458.326 69.5777   5
   5   2   0 515.777 68.5705   3
   5   2   0 406.106 77.3117   5
   5   2   0 436.917 27.5364  17
   5   2   0 434.803 26.9734  17
   5   2   0 441.700 26.4555   8
  -6  -2   0 1031.62 56.8026  15
  -6  -2   0 985.766 79.9469   1
  -6  -2   0 936.472 51.0659  12
  -6  -2   0 992.215 86.4590   4
  -6  -2   0 960.824 52.5089  17
  -6  -2   0 938.751 59.8989   6
  -6  -2   0 913.418 51.9078   8
  -6  -2   0 1023.36 130.027   5
  -6  -2   0 931.277 49.3454  13
  -6  -2   0 932.887 87.6775   2
  -6  -2   0 1188.55 150.022   5
  -6  -2   0 1090.01 54.0176  14
  -6  -2   0 991.917 89.7842   3
  -6  -2   0 935.918 52.6322  11
  -6  -2   0 945.840 53.3039  17
  -6  -2   0 1065.51 54.8232  16
  -6  -2   0 913.779 57.7922  15
   6   2   0 962.035 50.4167   7
   6   2   0 830.345 118.556   5
   6   2   0 908.138 52.9527  14
   6   2   0 966.216 49.1259  13
   6   2   0 965.045 83.2505   4
   6   2   0 980.799 50.8001  12
   6   2   0 994.892 52.6602  17
   6   2   0 948.570 51.7451   8
   6   2   0 905.591 56.1208  15
   6   2   0 946.646 52.8423  17
   6   2   0 989.547 88.1063   3
   6   2   0 914.407 78.3089   1
   6   2   0 856.214 113.391   5
   6   2   0 890.618 57.3842   6
  -7  -2   0 667.103 38.3855  13
  -7  -2   0 853.743 102.963   3
  -7  -2   0 735.997 43.5921  17
  -7  -2   0 708.268 39.8905   7
  -7  -2   0 763.594 78.7127   4
  -7  -2   0 654.117 47.6528  15
  -7  -2   0 805.775 47.8052  15
  -7  -2   0 992.571 141.532   5
  -7  -2   0 707.622 40.8973  12
  -7  -2   0 744.655 41.8316   8
  -7  -2   0 710.402 42.2662  17
  -7  -2   0 774.153 43.1640  11
  -7  -2   0 604.213 88.9238   2
  -7  -2   0 837.540 129.968   5
   7   2   0 671.811 68.4498   1
   7   2   0 656.931 83.5849   4
   7   2   0 709.234 39.6051   7
   7   2   0 745.080 46.8325  15
   7   2   0 612.944 104.313   5
   7   2   0 787.504 38.8040  13
   7   2   0 810.548 45.6753  17
   7   2   0 673.049 47.9481   6
   7   2   0 675.114 42.9640  14
   7   2   0 781.800 129.871   5
  -8  -2   0 179.890 13.7375  13
  -8  -2   0 212.934 16.5822  12
  -8  -2   0 204.961 16.9522   8
  -8  -2   0 211.548 15.2099   7
  -8  -2   0 177.869 16.7704  17
  -8  -2   0 262.093 30.8361  15
  -8  -2   0 199.581 18.3219  17
  -8  -2   0 340.293 38.4346   6
  -8  -2   0 207.029 17.7131  11
   8   2   0 201.354 14.5006   9
   8   2   0 216.064 18.8006  14
   8   2   0 201.678 17.2034  17
   8   2   0 222.363 29.0449   6
   8   2   0 209.929 25.4196  15
   8   2   0 204.365 15.1191   7
  -9  -2   0 252.597 17.8544  13
  -9  -2   0 292.187 21.0969  12
  -9  -2   0 311.382 24.7523  17
  -9  -2   0 254.878 22.2028  17
  -9  -2   0 260.106 21.3452   8
   9   2   0 297.727 29.5932   6
   9   2   0 275.112 18.5641   9
   9   2   0 318.436 23.2016  17
   9   2   0 268.556 22.9438  14
   9   2   0 273.743 18.9848   7
   9   2   0 259.257 26.2642  15
 -10  -2   0 619.147 38.5715  13
 -10  -2   0 698.591 56.1798   6
 -10  -2   0 676.888 49.8244  17
 -10  -2   0 706.525 44.7099  11
 -10  -2   0 675.980 52.6942  15
 -10  -2   0 723.541 43.9971   8
 -10  -2   0 659.188 41.9996  12
  10   2   0 673.736 44.1089  17
  10   2   0 776.206 53.6750   6
  10   2   0 759.275 51.4730  15
  10   2   0 765.777 40.3899   7
  10   2   0 660.910 45.0610  14
 -11  -2   0 647.803 42.6130  12
 -11  -2   0 661.661 45.1504  11
 -11  -2   0 669.831 46.5663  17
 -11  -2   0 768.045 40.6460  13
 -11  -2   0 720.520 45.3822   8
 -11  -2   0 641.486 57.0247   6
 -11  -2   0 657.678 54.2719  15
  11   2   0 743.083 54.0475  15
  11   2   0 700.257 45.2402  17
  11   2   0 742.184 40.8399   7
  11   2   0 681.632 54.1427   6
  11   2   0 571.446 45.4683  14
 -12  -2   0 316.309 22.9974  13
 -12  -2   0 373.313 31.7549  17
 -12  -2   0 378.441 29.5378  11
 -12  -2   0 345.922 28.9028   8
 -12  -2   0 441.968 50.1279  15
 -12  -2   0 435.373 54.3603   6
 -12  -2   0 304.324 25.6493  12
  12   2   0 336.104 28.6328  17
  12   2   0 348.385 24.0650   7
  12   2   0 320.560 40.2236   6
  12   2   0 304.401 29.1170  14
  12   2   0 345.462 40.5256  15
 -13  -2   0 36.3136 22.2229   6
 -13  -2   0 39.8183 13.5593  11
 -13  -2   0 45.3219 12.4088  12
 -13  -2   0 80.4057 14.6219   8
 -13  -2   0 71.0732 15.7820  17
 -13  -2   0 70.2897 25.4721  15
 -13  -2   0 50.3447 9.01487  13
  13   2   0 54.9027 15.4105  14
  13   2   0 28.9944 17.3253   6
  13   2   0 62.8171 14.2169  17
  13   2   0 77.3281 20.7507  15
 -14  -2   0 108.070 18.5104  12
 -14  -2   0 109.625 14.3693  13
 -14  -2   0 110.563 30.3255   6
 -14  -2   0 114.514 22.0921  17
 -14  -2   0 113.783 27.5770  15
 -14  -2   0 66.7729 17.0905  11
 -14  -2   0 109.593 19.4748   8
  14   2   0 95.0600 20.2502  14
  14   2   0 103.188 26.0228   6
  14   2   0 116.395 14.5909   7
  14   2   0 115.274 25.5894  15
 -15  -2   0 96.5362 18.5531  11
 -15  -2   0 69.6544 25.1906  15
 -15  -2   0 56.3354 26.7088   6
 -15  -2   0 123.833 23.7320  17
 -15  -2   0 113.316 19.1867  12
 -15  -2   0 103.565 14.2339  13
 -15  -2   0 109.674 19.3313   8
  15   2   0 103.126 14.9052   9
  15   2   0 88.5934 24.7883  15
  15   2   0 115.247 22.9393  14
  15   2   0 128.011 15.9704   7
  15   2   0 112.057 21.6114  17
  15   2   0 75.0555 23.6292   6
 -16  -2   0 188.922 18.5745  13
 -16  -2   0 212.177 29.3696   8
 -16  -2   0 195.030 27.5878  11
 -16  -2   0 141.805 23.0924  12
 -16  -2   0 190.491 28.9135  17
 -16  -2   0 129.877 36.7988   6
 -16  -2   0 152.609 35.3955  15
  16   2   0 117.918 24.5121  14
  16   2   0 198.628 37.9965  15
  16   2   0 163.265 19.3464   9
  16   2   0 155.675 18.3329   7
  16   2   0 154.114 25.9617  17
  16   2   0 147.593 32.9246   6
 -17  -2   0 -9.6926 18.8391  15
 -17  -2   0 11.9472 12.2672  12
 -17  -2   0 25.5643 27.5876   6
 -17  -2   0 12.2251 15.0585  17
 -17  -2   0 36.8458 17.4402  11
 -17  -2   0 23.6335 15.6878   8
  17   2   0 36.2213 25.4163  15
  17   2   0 -1.2745 20.5688   6
  15  -3   0 56.6228 22.6348  16
  15  -3   0 61.4228 28.2087   6
  15  -3   0 33.3721 22.6877  15
  15  -3   0 58.2914 19.3260  14
 -15   3   0 80.8633 19.7862   8
 -15   3   0 75.2362 21.3400  11
 -15   3   0 20.2549 11.8949  13
 -15   3   0 52.7989 15.6300  12
 -15   3   0 42.6140 19.9989  17
 -15   3   0 35.6739 24.2301  15
 -15   3   0 22.2296 25.8636   6
  14  -3   0 49.0331 19.6421  14
  14  -3   0 57.9782 16.7611  17
  14  -3   0 37.6383 19.7976  16
  14  -3   0 35.1441 22.8806   6
  14  -3   0 72.4236 26.1860  15
 -14   3   0 52.0706 16.5777  11
 -14   3   0 62.6282 18.3963  17
 -14   3   0 61.5018 14.7890  12
 -14   3   0 23.7706 21.3076  15
 -14   3   0 58.5020 29.6940   6
 -14   3   0 83.1524 18.8213   8
 -14   3   0 62.2172 14.5966  13
  13  -3   0 2.96237 11.6134  10
  13  -3   0 1.08695 10.8662  14
  13  -3   0 4.84419 6.17762   7
  13  -3   0 -3.3111 12.4270  16
  13  -3   0 -1.1972 10.1880  17
  13  -3   0 20.6079 20.0580   6
 -13   3   0 5.00654 16.5827  15
 -13   3   0 -6.7322 9.78573  17
 -13   3   0 -0.5136 6.88042  13
 -13   3   0 8.39944 17.5111   6
 -13   3   0 0.64219 8.29070  12
 -13   3   0 -2.3451 8.39338  11
 -13   3   0 7.01182 10.0486   8
  12  -3   0 27.4711 19.6410  15
  12  -3   0 34.2359 34.2139   6
  12  -3   0 44.8592 8.09811   7
  12  -3   0 72.2116 18.9601  10
  12  -3   0 57.7720 15.0565  17
  12  -3   0 44.2153 14.2483  16
  12  -3   0 30.6255 14.0718  14
 -12   3   0 70.0533 13.3072  13
 -12   3   0 23.3895 10.7029  12
 -12   3   0 58.2749 15.1026   8
 -12   3   0 54.7630 21.1075  15
 -12   3   0 68.2164 16.8919  17
 -12   3   0 20.0802 17.8510   6
 -12   3   0 72.1166 16.0086  11
  11  -3   0 109.765 20.8162  14
  11  -3   0 112.003 18.8622  17
  11  -3   0 116.637 22.3968  10
  11  -3   0 118.387 21.9897  16
  11  -3   0 106.919 11.9000   7
  11  -3   0 130.452 25.4435  15
  11  -3   0 52.7922 20.9709   6
 -11   3   0 93.7472 18.5213  17
 -11   3   0 127.607 26.3102  15
 -11   3   0 131.545 19.1305   8
 -11   3   0 98.7323 15.0965  13
 -11   3   0 98.3279 25.7854   6
 -11   3   0 113.098 17.9741  11
 -11   3   0 93.1148 16.4267  12
  10  -3   0 148.823 23.5942  14
  10  -3   0 164.694 12.9229   7
  10  -3   0 118.292 25.3477   6
  10  -3   0 132.607 26.0872  15
  10  -3   0 149.563 21.2568  17
  10  -3   0 147.132 23.4762  10
  10  -3   0 154.306 24.5060  16
 -10   3   0 152.888 18.3522  13
 -10   3   0 134.417 27.2967  15
 -10   3   0 162.637 20.3689  12
 -10   3   0 157.048 20.9764  11
 -10   3   0 142.774 19.8513   8
 -10   3   0 123.790 26.5547   6
 -10   3   0 141.031 21.2493  17
   9  -3   0 354.408 30.3753  14
   9  -3   0 299.853 29.1141  16
   9  -3   0 359.193 40.2054  15
   9  -3   0 269.486 32.6608  10
   9  -3   0 320.718 27.1556  17
   9  -3   0 358.728 21.4189   7
   9  -3   0 262.759 37.4821   6
  -9   3   0 328.422 43.3008   6
  -9   3   0 357.431 26.5558  12
  -9   3   0 289.620 23.2634  13
  -9   3   0 357.080 27.3853  11
  -9   3   0 347.101 29.6153  17
  -9   3   0 360.003 41.6332  15
   8  -3   0 273.813 36.2082   6
   8  -3   0 303.048 27.2654  10
   8  -3   0 310.096 24.9125  17
   8  -3   0 321.925 19.6837   7
   8  -3   0 318.360 30.9494  15
   8  -3   0 304.226 26.7822  14
  -8   3   0 268.382 35.4618  15
  -8   3   0 259.168 35.5107   6
  -8   3   0 312.920 23.9621  11
  -8   3   0 295.523 22.6473  13
  -8   3   0 275.351 22.7851  12
  -8   3   0 311.745 24.7614  17
   7  -3   0 41.3871 6.36122   7
   7  -3   0 47.8297 15.2884   6
   7  -3   0 48.2351 11.9444  16
   7  -3   0 31.5151 8.83254  17
   7  -3   0 61.6884 12.8485  10
   7  -3   0 40.8176 12.9846  15
  -7   3   0 28.2582 8.25007  17
  -7   3   0 38.8177 10.0119  12
  -7   3   0 31.2301 8.04690  11
  -7   3   0 43.2249 8.85204   9
  -7   3   0 48.1593 8.64953  13
  -7   3   0 25.9931 13.4347   6
  -7   3   0 27.6779 9.28165  17
   6  -3   0 195.720 19.0626  16
   6  -3   0 246.683 20.3163  14
   6  -3   0 208.827 14.2477   7
   6  -3   0 206.747 19.8443  17
   6  -3   0 220.903 27.7731   6
   6  -3   0 194.349 19.7576  10
   6  -3   0 235.481 27.4891  15
  -6   3   0 218.239 17.7012  11
  -6   3   0 152.444 23.5805   6
  -6   3   0 251.905 29.2442  15
  -6   3   0 226.912 16.6762   9
  -6   3   0 211.289 16.7813  12
  -6   3   0 199.283 17.8835  17
  -6   3   0 229.881 19.5954  17
   5  -3   0 141.569 16.9634  14
   5  -3   0 127.839 46.9379   5
   5  -3   0 160.138 14.1565  17
   5  -3   0 142.712 21.8757   6
   5  -3   0 160.898 36.4096   1
   5  -3   0 142.599 17.2587  16
   5  -3   0 141.293 12.0031   9
   5  -3   0 152.772 20.6889  15
   5  -3   0 154.271 10.6683   7
   5  -3   0 116.965 15.3364  10
   5  -3   0 129.022 38.1194   3
   5  -3   0 209.161 37.9479   4
  -5   3   0 155.034 43.3425   1
  -5   3   0 133.178 12.4860  12
  -5   3   0 166.309 19.3078  15
  -5   3   0 158.124 22.3360   6
  -5   3   0 137.304 19.4844  15
  -5   3   0 139.312 12.7252  11
  -5   3   0 132.294 36.1753   3
  -5   3   0 152.053 45.1751   5
  -5   3   0 120.416 11.7371   9
  -5   3   0 135.456 49.1879   5
  -5   3   0 126.425 15.4378  17
  -5   3   0 140.871 13.7651  17
   4  -3   0 160.370 34.7412   1
   4  -3   0 145.126 18.8441  15
   4  -3   0 183.965 39.6084   3
   4  -3   0 120.543 38.9973   5
   4  -3   0 154.582 12.4114   9
   4  -3   0 158.420 21.5249   6
   4  -3   0 169.990 14.0841  17
   4  -3   0 167.058 14.1889  17
   4  -3   0 157.318 14.9269  10
   4  -3   0 167.753 13.0088  11
   4  -3   0 193.962 18.2562   6
   4  -3   0 161.140 14.6461  16
   4  -3   0 110.403 39.7257   5
   4  -3   0 164.555 11.1970   7
   4  -3   0 141.865 14.0571  14
  -4   3   0 142.163 46.0632   5
  -4   3   0 176.430 16.9867  10
  -4   3   0 140.750 13.8577  17
  -4   3   0 163.056 20.4317  15
  -4   3   0 163.124 12.6257   9
  -4   3   0 161.235 12.9495  12
  -4   3   0 81.8725 39.1196   5
  -4   3   0 128.083 17.0015  15
  -4   3   0 157.493 13.5922  17
  -4   3   0 147.142 31.2630   1
  -4   3   0 181.767 40.5947   3
  -4   3   0 166.901 13.4227  11
  -4   3   0 157.741 14.5739  16
  -4   3   0 130.000 18.6274   6
   3  -3   0 32.8490 25.3435   5
   3  -3   0 22.7614 6.39952  17
   3  -3   0 7.36097 13.9250   5
   3  -3   0 14.8111 5.60931  10
   3  -3   0 41.9046 16.1446   1
   3  -3   0 22.6520 5.79866  11
   3  -3   0 18.1103 8.17449  15
   3  -3   0 11.8565 4.45889  17
   3  -3   0 22.8941 5.05125  12
   3  -3   0 25.5320 6.42361  16
   3  -3   0 29.8194 6.10112   9
   3  -3   0 20.0859 8.91692   6
   3  -3   0 33.5810 9.49482   6
   3  -3   0 31.8850 8.59490  15
  -3   3   0 28.6333 9.86748   6
  -3   3   0 15.8200 7.96133  15
  -3   3   0 24.4443 8.31632   6
  -3   3   0 28.8120 6.67626  17
  -3   3   0 20.9060 5.86053  17
  -3   3   0 20.6136 6.24251  16
  -3   3   0 36.0327 24.0891   5
  -3   3   0 30.2186 5.75533  12
  -3   3   0 28.0678 6.73491  10
  -3   3   0 29.0433 19.4385   5
  -3   3   0 27.1811 8.07351  15
  -3   3   0 21.0345 5.00866   9
  -3   3   0 23.8835 14.0420   1
  -3   3   0 2.89974 9.63394   3
  -3   3   0 16.1691 4.55234  11
   2  -3   0 438.977 23.5757   9
   2  -3   0 375.738 24.2062  10
   2  -3   0 396.935 25.1480  16
   2  -3   0 445.182 65.9734   5
   2  -3   0 493.533 28.2201  15
   2  -3   0 417.772 23.4468  12
   2  -3   0 286.792 55.0533   5
   2  -3   0 402.569 24.1193  17
   2  -3   0 366.816 26.6708  15
   2  -3   0 396.907 23.9983  17
   2  -3   0 412.103 27.1988   6
   2  -3   0 386.792 46.6502   1
  -2   3   0 417.608 25.2833  16
  -2   3   0 449.404 41.3762   1
  -2   3   0 366.727 24.4567  12
  -2   3   0 456.872 24.9501   8
  -2   3   0 342.548 63.4218   5
  -2   3   0 405.661 24.7360  10
  -2   3   0 359.845 23.9459  17
  -2   3   0 413.663 36.7569   6
  -2   3   0 384.962 28.1136  15
  -2   3   0 360.222 23.0488  11
  -2   3   0 397.399 24.1626  17
  -2   3   0 415.980 29.1752   6
  -2   3   0 461.646 56.8932   3
  -2   3   0 394.798 23.2627   9
  -2   3   0 478.436 70.4785   5
  -2   3   0 399.002 27.2731  15
   1  -3   0 0.14250 5.72417   6
   1  -3   0 4.46699 7.87336   1
   1  -3   0 2.12709 3.02105  17
   1  -3   0 -6.6196 7.37119   5
   1  -3   0 -9.0624 7.58091   5
   1  -3   0 -1.2314 2.72462  17
   1  -3   0 5.17302 2.90201  12
   1  -3   0 4.84066 5.05763  15
   1  -3   0 8.69825 4.27008  10
   1  -3   0 -5.1057 4.33966   6
   1  -3   0 0.49988 2.67207   9
   1  -3   0 3.92033 2.51164   7
   1  -3   0 5.42157 4.10825  16
   1  -3   0 3.77526 5.29991  15
   1  -3   0 4.26725 3.39565   8
  -1   3   0 -1.3405 2.97210  10
  -1   3   0 -1.3309 2.73297  17
  -1   3   0 0.12288 7.81059   2
  -1   3   0 5.26790 6.06820   6
  -1   3   0 1.57140 2.86123  17
  -1   3   0 1.94907 12.2682   5
  -1   3   0 3.01741 2.77541  12
  -1   3   0 -0.5898 4.64036   6
  -1   3   0 -2.8995 4.81117  15
  -1   3   0 5.11882 4.87029  15
  -1   3   0 -0.8879 2.44555   9
  -1   3   0 0.09118 3.12585   8
  -1   3   0 1.02171 3.79711  16
  -1   3   0 0.80963 10.8737   5
  -1   3   0 0.41837 6.90517   1
   0  -3   0 874.465 42.6880  12
   0  -3   0 786.583 43.0651  10
   0  -3   0 801.608 47.1495   6
   0  -3   0 865.263 44.3061   6
   0  -3   0 905.397 42.4612   7
   0  -3   0 790.670 44.1508  16
   0  -3   0 884.366 43.0876   9
   0  -3   0 764.588 43.3430   8
   0  -3   0 876.384 58.5341   1
   0  -3   0 859.710 45.5556  15
   0  -3   0 804.622 64.6407   2
   0  -3   0 829.590 70.7550   5
   0  -3   0 789.215 46.2427  15
   0  -3   0 800.999 43.3581  17
   0  -3   0 760.506 75.6619   5
   0  -3   0 885.340 43.4204  17
   0   3   0 851.580 58.5090   1
   0   3   0 822.045 42.3861   7
   0   3   0 750.210 45.3848   6
   0   3   0 778.672 42.3934  12
   0   3   0 841.548 43.1211  10
   0   3   0 901.285 47.9989   6
   0   3   0 814.598 43.3035  17
   0   3   0 758.845 62.9317   2
   0   3   0 894.137 44.5004  16
   0   3   0 864.913 46.3897  15
   0   3   0 770.135 44.9364  15
   0   3   0 789.600 63.7167   4
   0   3   0 798.274 43.2548  17
   0   3   0 902.626 43.6985   8
   0   3   0 828.082 71.8459   5
   0   3   0 803.059 42.8882   9
  -1  -3   0 744.065 44.9280   6
  -1  -3   0 742.043 60.3466   4
  -1  -3   0 827.144 40.6276   9
  -1  -3   0 759.120 40.9730   8
  -1  -3   0 772.314 41.0976  17
  -1  -3   0 744.170 41.6908  16
  -1  -3   0 734.223 66.9995   5
  -1  -3   0 724.246 43.4723  15
  -1  -3   0 823.766 42.5705   6
  -1  -3   0 716.632 40.3459  10
  -1  -3   0 811.806 40.0216  12
  -1  -3   0 801.088 55.8749   1
  -1  -3   0 759.701 74.3670   5
  -1  -3   0 844.882 42.9817  15
  -1  -3   0 813.271 40.8021  17
  -1  -3   0 824.110 40.3019   7
   1   3   0 749.502 40.3936  10
   1   3   0 860.499 44.1702  15
   1   3   0 754.900 39.9629  12
   1   3   0 870.631 46.1373   6
   1   3   0 736.779 40.6588  17
   1   3   0 740.115 42.7202  15
   1   3   0 742.920 59.7627   2
   1   3   0 851.001 41.2286   8
   1   3   0 748.059 42.2141   6
   1   3   0 792.555 55.3606   1
   1   3   0 731.027 40.1271   7
   1   3   0 871.808 42.1597  16
   1   3   0 727.086 40.4229   9
   1   3   0 767.663 41.1138  17
   1   3   0 889.338 40.8345  11
  -2  -3   0 197.341 37.4301   5
  -2  -3   0 159.949 14.6180  15
  -2  -3   0 216.381 11.9451  14
  -2  -3   0 222.112 15.6497   6
  -2  -3   0 189.314 12.2757  17
  -2  -3   0 189.143 30.5585   3
  -2  -3   0 203.733 14.4070  15
  -2  -3   0 214.152 12.2059   7
  -2  -3   0 169.358 28.8369   2
  -2  -3   0 193.151 34.1004   4
  -2  -3   0 200.766 50.4303   5
  -2  -3   0 170.917 12.0824  11
  -2  -3   0 190.583 27.1109   1
  -2  -3   0 173.576 12.6810  17
  -2  -3   0 179.637 12.3085   8
  -2  -3   0 196.738 11.8907   9
   2   3   0 200.043 12.3211  11
   2   3   0 166.548 12.1729  17
   2   3   0 186.487 16.6639   6
   2   3   0 204.090 28.7394   1
   2   3   0 156.676 13.6513  15
   2   3   0 190.560 11.6757  14
   2   3   0 206.104 15.8290  15
   2   3   0 165.194 28.5367   2
   2   3   0 209.679 11.6981  13
   2   3   0 217.844 41.1351   5
   2   3   0 177.143 11.9473   7
   2   3   0 182.676 41.2822   5
   2   3   0 193.342 12.4404   8
   2   3   0 225.069 37.6538   4
   2   3   0 187.883 11.7023   9
   2   3   0 177.029 14.5276   6
   2   3   0 191.243 12.8024  17
   2   3   0 151.053 25.3375   3
  -3  -3   0 151.044 10.9617  17
  -3  -3   0 159.108 12.9472  15
  -3  -3   0 140.704 10.8045  11
  -3  -3   0 89.0846 23.7635   4
  -3  -3   0 154.661 25.9161   1
  -3  -3   0 146.083 28.1756   3
  -3  -3   0 180.143 44.1127   5
  -3  -3   0 123.721 11.0367  17
  -3  -3   0 137.629 13.8690   6
  -3  -3   0 141.175 10.4887   8
  -3  -3   0 154.850 9.81517   9
  -3  -3   0 179.859 32.9167   2
  -3  -3   0 134.880 9.18359  13
  -3  -3   0 150.937 34.5638   5
  -3  -3   0 123.090 15.9795   6
  -3  -3   0 144.799 10.2656  14
  -3  -3   0 158.796 10.3992   7
  -3  -3   0 123.437 14.5622  15
   3   3   0 155.572 10.7504  11
   3   3   0 195.675 30.1645   1
   3   3   0 138.956 9.72528   9
   3   3   0 179.101 18.7172   6
   3   3   0 149.854 11.4420  17
   3   3   0 130.316 31.4806   5
   3   3   0 145.743 12.8402  15
   3   3   0 134.075 10.1117   7
   3   3   0 111.398 25.3874   2
   3   3   0 168.638 10.6933  14
   3   3   0 95.7048 30.5072   5
   3   3   0 159.570 14.4781  15
   3   3   0 92.9703 22.0710   3
   3   3   0 160.569 9.46073  13
   3   3   0 155.468 30.5335   4
   3   3   0 137.319 10.6408   8
   3   3   0 140.689 10.6764  17
  -4  -3   0 76.2260 8.81421  17
  -4  -3   0 76.8829 12.2217  15
  -4  -3   0 67.9553 9.57042  11
  -4  -3   0 73.7227 19.6909   1
  -4  -3   0 105.030 36.9215   5
  -4  -3   0 62.1912 5.63938  13
  -4  -3   0 80.9646 11.2108  15
  -4  -3   0 59.9027 6.03239   9
  -4  -3   0 40.6003 7.20916  17
  -4  -3   0 79.0687 8.30815   7
  -4  -3   0 29.5389 20.8696   5
  -4  -3   0 86.3122 24.5234   3
  -4  -3   0 60.1594 11.0629   6
  -4  -3   0 68.3553 22.1303   4
  -4  -3   0 69.0952 7.96389   8
  -4  -3   0 81.6240 21.9905   2
  -4  -3   0 77.8082 8.72774  14
   4   3   0 71.0952 21.7786   4
   4   3   0 82.0410 9.17998  17
   4   3   0 66.6692 8.21119  14
   4   3   0 54.0380 7.06704   7
   4   3   0 81.6673 23.7000   3
   4   3   0 71.1647 6.51224  12
   4   3   0 69.5619 10.1711  15
   4   3   0 48.2335 27.9692   5
   4   3   0 70.5670 6.39731   9
   4   3   0 74.4908 5.84948  13
   4   3   0 114.993 34.1310   5
   4   3   0 67.9623 12.4509   6
   4   3   0 72.1926 18.7997   1
   4   3   0 70.1418 8.34464   8
   4   3   0 74.5016 22.5821   2
   4   3   0 57.8989 7.95383  17
   4   3   0 57.1272 7.73200  11
   4   3   0 76.6461 11.5547  15
  -5  -3   0 152.522 30.0965   1
  -5  -3   0 154.886 41.5412   5
  -5  -3   0 199.146 41.3779   4
  -5  -3   0 149.824 12.4754  14
  -5  -3   0 139.875 12.0827  11
  -5  -3   0 154.056 19.4718  15
  -5  -3   0 148.206 13.6269  10
  -5  -3   0 181.426 38.0662   3
  -5  -3   0 151.135 12.1357   8
  -5  -3   0 114.568 17.8817   6
  -5  -3   0 192.042 51.9236   5
  -5  -3   0 159.557 14.7669  15
  -5  -3   0 147.259 12.2100   7
  -5  -3   0 155.281 9.94276  13
  -5  -3   0 116.288 16.5088   6
  -5  -3   0 141.473 10.8807  12
  -5  -3   0 142.040 12.2688  17
  -5  -3   0 121.797 31.8028   2
   5   3   0 129.943 32.6747   2
   5   3   0 189.198 34.9398   1
   5   3   0 151.652 19.4832   6
   5   3   0 170.331 16.1080  15
   5   3   0 144.592 16.7915  15
   5   3   0 137.626 12.3824  17
   5   3   0 169.201 20.0090   6
   5   3   0 141.750 11.1748   7
   5   3   0 187.303 41.0587   4
   5   3   0 154.701 9.99103  13
   5   3   0 157.860 19.2557   8
   5   3   0 126.556 43.3193   5
   5   3   0 169.980 12.7071  14
   5   3   0 138.715 11.7659  11
   5   3   0 151.671 10.8873  12
   5   3   0 126.851 31.1332   3
   5   3   0 154.556 43.5336   5
   5   3   0 165.722 12.5624  17
   5   3   0 153.237 10.7660   9
  -6  -3   0 4.74204 10.6905   3
  -6  -3   0 12.5169 12.8376   1
  -6  -3   0 20.3167 4.77838   7
  -6  -3   0 23.8233 6.42267  14
  -6  -3   0 15.5608 5.09622   8
  -6  -3   0 29.8359 8.07326  16
  -6  -3   0 14.5617 8.76450   6
  -6  -3   0 24.6404 4.16752  13
  -6  -3   0 14.6088 4.55429  12
  -6  -3   0 12.3449 5.47199  17
  -6  -3   0 31.1819 9.47365  15
  -6  -3   0 24.5909 22.9956   5
  -6  -3   0 20.8436 8.69625  15
  -6  -3   0 12.8030 5.10700  11
  -6  -3   0 7.51293 12.3788   4
  -6  -3   0 6.55276 13.0682   2
  -6  -3   0 23.8532 7.34715  10
  -6  -3   0 30.0452 6.61086  17
   6   3   0 25.2706 6.76543  17
   6   3   0 -5.2057 8.17365   4
   6   3   0 5.75661 11.2389   1
   6   3   0 13.4024 5.15679  14
   6   3   0 19.0961 5.11165   8
   6   3   0 21.4669 4.43064   9
   6   3   0 18.8356 8.19733   6
   6   3   0 12.5738 17.9111   5
   6   3   0 17.0641 3.74728  13
   6   3   0 12.1194 4.77683  17
   6   3   0 22.2401 22.4991   5
   6   3   0 19.5781 8.73984  15
   6   3   0 23.1559 5.07834  12
   6   3   0 13.1588 8.36813   6
   6   3   0 21.2039 15.9485   3
   6   3   0 7.23156 3.83628   7
   6   3   0 45.5598 19.9295   2
   6   3   0 10.5401 6.77747  15
  -7  -3   0 186.271 14.8813  12
  -7  -3   0 250.348 27.9156  15
  -7  -3   0 191.647 14.5649   7
  -7  -3   0 206.062 41.0454   1
  -7  -3   0 185.965 62.3769   5
  -7  -3   0 194.999 17.2783  17
  -7  -3   0 229.571 16.6774   8
  -7  -3   0 221.131 27.5584   6
  -7  -3   0 205.743 46.4586   2
  -7  -3   0 218.698 26.2243  15
  -7  -3   0 201.766 13.1268  13
  -7  -3   0 176.063 16.2585  11
  -7  -3   0 178.782 43.9858   3
  -7  -3   0 107.610 44.1491   5
  -7  -3   0 215.209 16.9506  17
  -7  -3   0 182.536 46.3054   4
   7   3   0 178.890 43.3547   2
   7   3   0 203.424 16.9090  14
   7   3   0 193.501 22.7483  15
   7   3   0 165.421 37.7829   1
   7   3   0 226.646 49.7154   4
   7   3   0 207.995 26.0860   6
   7   3   0 216.747 64.5660   5
   7   3   0 200.710 13.1167  13
   7   3   0 210.636 14.7878   7
   7   3   0 260.087 65.3022   5
  -8  -3   0 1.85916 3.83204  12
  -8  -3   0 -1.5191 3.92939   8
  -8  -3   0 -3.4478 7.25148   6
  -8  -3   0 6.09989 5.72513  17
  -8  -3   0 15.4783 10.4486  15
  -8  -3   0 13.9874 6.59746  11
  -8  -3   0 12.6770 6.22910  17
   8   3   0 6.72982 3.42541  13
   8   3   0 5.15237 3.38289   9
   8   3   0 -0.9910 5.73448  15
   8   3   0 7.62755 8.69771   6
   8   3   0 4.02196 5.47960  14
   8   3   0 4.25245 4.63532  17
   8   3   0 6.76054 4.23699   7
  -9  -3   0 -5.5188 8.80093   6
  -9  -3   0 4.18769 8.82913  15
  -9  -3   0 -1.8129 2.46146  13
  -9  -3   0 1.04612 5.47126  11
  -9  -3   0 5.66353 5.21504   8
  -9  -3   0 1.36907 4.08303  12
  -9  -3   0 -0.1509 4.90983  17
  -9  -3   0 -0.9180 5.13041  17
   9   3   0 1.84808 4.69894  17
   9   3   0 0.74047 4.12454   7
   9   3   0 -3.9192 5.10542  14
   9   3   0 2.91315 8.62317   6
   9   3   0 -0.3872 7.05883  15
 -10  -3   0 2.65058 5.78003  11
 -10  -3   0 0.47337 4.36483  12
 -10  -3   0 2.74084 3.29889  13
 -10  -3   0 -3.9632 8.38341   6
 -10  -3   0 -8.8085 6.90818  15
 -10  -3   0 -2.2443 5.45847  17
 -10  -3   0 0.77436 5.60583   8
  10   3   0 -5.7620 8.19325   6
  10   3   0 6.05080 9.64356  15
  10   3   0 -2.5096 4.62185  17
  10   3   0 1.88437 4.62399   7
 -11  -3   0 6.47852 12.0277  15
 -11  -3   0 1.36117 5.97061  11
 -11  -3   0 4.40049 11.9225   6
 -11  -3   0 4.62857 5.72054  12
 -11  -3   0 4.09352 5.97235   8
 -11  -3   0 -2.7721 3.59624  13
 -11  -3   0 -2.1910 6.71307  17
  11   3   0 -4.1986 3.97645   7
  11   3   0 -5.0177 7.69995  15
  11   3   0 5.12094 6.82405  14
  11   3   0 1.52839 4.76290   9
  11   3   0 2.07075 10.4654   6
  11   3   0 5.39883 6.42384  17
 -12  -3   0 40.8538 11.9535  17
 -12  -3   0 16.3985 9.18523   8
 -12  -3   0 20.0622 6.28020  13
 -12  -3   0 21.3865 9.86926  11
 -12  -3   0 10.1226 14.3955  15
 -12  -3   0 2.65516 12.7207   6
 -12  -3   0 21.3867 8.41897  12
  12   3   0 23.9059 15.0309   6
  12   3   0 35.1747 8.37586   9
  12   3   0 12.4279 12.1695  15
  12   3   0 48.3117 11.5872  17
  12   3   0 48.1744 13.5929  14
  12   3   0 22.0788 7.27227   7
 -13  -3   0 32.0530 17.8307  15
 -13  -3   0 54.3804 12.1354  12
 -13  -3   0 30.0050 11.0847   8
 -13  -3   0 42.1490 12.7301  11
 -13  -3   0 12.1634 16.1872   6
 -13  -3   0 69.0766 16.3915  17
 -13  -3   0 38.6591 8.51318  13
  13   3   0 43.1108 9.14705   9
  13   3   0 21.1119 15.9436   6
  13   3   0 71.1823 16.2750  14
  13   3   0 19.3969 10.8781  17
  13   3   0 25.3750 16.1883  15
  13   3   0 42.7455 9.48153   7
 -14  -3   0 92.3533 12.5700  13
 -14  -3   0 104.755 20.7874  17
 -14  -3   0 80.6795 16.0686   8
 -14  -3   0 81.8516 17.3279  11
 -14  -3   0 96.5973 26.0176  15
 -14  -3   0 88.8642 27.6911   6
  14   3   0 80.3302 12.5671   7
  14   3   0 84.6166 24.9529  17
  14   3   0 68.4116 17.9985  14
  14   3   0 104.776 13.6402   9
  14   3   0 56.0024 20.8803  15
  14   3   0 56.9575 20.0562   6
 -15  -3   0 77.4805 16.7851  11
 -15  -3   0 23.5325 19.0480  15
 -15  -3   0 101.015 21.8501  17
 -15  -3   0 66.1225 17.8196   8
 -15  -3   0 13.8271 19.6728   6
 -15  -3   0 67.8215 14.6233  12
 -15  -3   0 53.0772 10.2704  13
  15   3   0 48.5266 17.1189  14
  15   3   0 59.1770 11.4756   9
  15   3   0 37.1008 10.4888   7
  15   3   0 37.9008 20.1966  15
  15   3   0 39.4662 21.5547   6
  15   3   0 59.3326 16.1379  17
 -16  -3   0 17.0220 12.2001  12
 -16  -3   0 19.0220 13.4812   8
 -16  -3   0 49.8723 16.5525  17
 -16  -3   0 21.7548 9.34552  13
 -16  -3   0 2.59800 20.3688   6
 -16  -3   0 21.0527 14.4144  11
 -16  -3   0 42.9106 25.7899  15
  16   3   0 41.6120 16.4175  17
  16   3   0 38.0932 10.8902   9
  16   3   0 45.3836 11.7183   7
  16   3   0 16.2667 20.1229   6
  16   3   0 29.9926 21.7024  15
  16   3   0 27.4554 15.6050  14
 -17  -3   0 -0.0330 13.0601   8
 -17  -3   0 3.60730 22.8167  15
 -17  -3   0 9.88623 11.4946  12
 -17  -3   0 20.4542 15.7033  11
 -17  -3   0 -11.576 22.0747   6
 -17  -3   0 10.3540 14.6418  17
  17   3   0 6.49702 19.5032   6
  17   3   0 3.56374 10.7011   7
  17   3   0 18.7922 21.3680  15
  17   3   0 5.19093 13.6218  14
  14  -4   0 36.7171 20.2149  16
  14  -4   0 38.3561 27.5479  17
  14  -4   0 15.3296 20.1169  15
  14  -4   0 26.4790 21.9028   6
 -14   4   0 32.9631 18.0185  17
 -14   4   0 85.0506 19.0777  11
 -14   4   0 48.7639 15.6128   8
 -14   4   0 42.5423 13.3120  13
  13  -4   0 6.27031 16.8407   6
  13  -4   0 -3.1308 11.9384  10
  13  -4   0 -6.0904 9.46320  17
  13  -4   0 -1.4174 13.1689  16
  13  -4   0 0.66045 12.3263  14
  13  -4   0 18.4132 19.2105  15
 -13   4   0 7.70622 12.3878  17
 -13   4   0 12.3611 11.6422  11
 -13   4   0 -5.8768 15.8805   6
 -13   4   0 -4.3087 7.57889  12
 -13   4   0 -0.7598 8.57984  13
 -13   4   0 -15.245 11.9724  15
 -13   4   0 -3.8357 9.75744   8
  12  -4   0 8.20060 19.4471  16
  12  -4   0 -1.1608 10.5895  14
  12  -4   0 20.9600 12.7338  17
  12  -4   0 10.5875 6.32267   7
  12  -4   0 12.3003 15.4537  15
  12  -4   0 17.4762 18.7441   6
  12  -4   0 14.5147 13.1497  10
 -12   4   0 -9.1926 14.1136   6
 -12   4   0 8.74058 10.1331  11
 -12   4   0 15.8384 9.98431  12
 -12   4   0 3.68522 7.76680  13
 -12   4   0 9.08813 9.74306  17
 -12   4   0 -2.3238 12.9897  15
 -12   4   0 12.3825 9.13663   8
  11  -4   0 7.73230 16.7895   6
  11  -4   0 4.11064 10.7024  14
  11  -4   0 4.94788 5.04808   7
  11  -4   0 -14.004 11.4297  15
  11  -4   0 9.56778 9.96008  10
  11  -4   0 -2.6040 8.57638  17
  11  -4   0 -8.6720 9.23260  16
 -11   4   0 -3.6290 6.76042  12
 -11   4   0 8.94946 9.17059   8
 -11   4   0 5.25215 14.9587  15
 -11   4   0 6.14554 9.47541  17
 -11   4   0 1.59005 6.47497  13
 -11   4   0 -6.3599 6.22922  11
 -11   4   0 -5.6505 13.6730   6
  10  -4   0 52.5317 19.5752   6
  10  -4   0 44.1728 15.6885  10
  10  -4   0 47.9462 15.4689  14
  10  -4   0 46.3658 12.8116  17
  10  -4   0 24.2027 13.2587  16
  10  -4   0 36.5966 16.9593  15
 -10   4   0 41.7271 11.3348  11
 -10   4   0 52.1207 13.8987  17
 -10   4   0 14.3782 13.1083  15
 -10   4   0 55.1161 11.6650  13
 -10   4   0 70.7234 13.2500  12
 -10   4   0 82.1476 22.9286   6
   9  -4   0 31.3432 12.2678  10
   9  -4   0 33.7447 6.39138   7
   9  -4   0 29.5408 15.9920   6
   9  -4   0 35.9866 12.3615  14
   9  -4   0 15.1043 10.1265  16
   9  -4   0 17.0191 9.27748  17
   9  -4   0 44.9892 17.9667  15
  -9   4   0 20.4874 14.2912  15
  -9   4   0 26.2306 9.13295  11
  -9   4   0 23.0068 13.9732   6
  -9   4   0 45.2958 11.1389  12
  -9   4   0 17.2609 10.3428  17
  -9   4   0 11.6260 7.63424  13
   8  -4   0 67.0496 19.1857   6
   8  -4   0 84.9844 20.7193  15
   8  -4   0 75.0907 15.3635  16
   8  -4   0 114.127 17.3130  17
   8  -4   0 107.255 18.6267  10
   8  -4   0 97.7316 10.6351   7
   8  -4   0 83.4624 16.5829  14
  -8   4   0 97.7647 14.5830  11
  -8   4   0 99.6992 16.3400  17
  -8   4   0 115.886 24.6765   6
  -8   4   0 92.9094 20.8759  15
  -8   4   0 76.2462 12.6005   9
  -8   4   0 78.5566 13.6671  12
   7  -4   0 436.029 30.4816  17
   7  -4   0 429.898 32.9190  10
   7  -4   0 442.635 25.0907   7
   7  -4   0 407.041 31.9064  16
   7  -4   0 372.917 31.3216  14
   7  -4   0 382.276 36.5081   6
   7  -4   0 422.410 35.9185  15
  -7   4   0 361.322 35.8065   6
  -7   4   0 440.059 32.4299  11
  -7   4   0 420.414 30.5740  17
  -7   4   0 428.692 37.5200  15
  -7   4   0 405.145 31.5455  17
  -7   4   0 465.513 28.9226   9
  -7   4   0 388.425 28.3800  12
   6  -4   0 246.010 21.9184  14
   6  -4   0 231.332 22.2338  10
   6  -4   0 248.210 22.5205  16
   6  -4   0 245.484 16.7765   7
   6  -4   0 284.833 26.6124  15
   6  -4   0 281.038 28.5322   6
   6  -4   0 280.359 21.7528  17
  -6   4   0 294.838 22.6077  17
  -6   4   0 261.214 32.1145   6
  -6   4   0 308.805 23.7385  17
  -6   4   0 251.325 19.9427  12
  -6   4   0 265.309 23.9943  15
  -6   4   0 252.023 19.3750   9
  -6   4   0 275.920 20.9508  11
   5  -4   0 379.431 27.7993  17
   5  -4   0 345.313 55.9997   1
   5  -4   0 252.633 68.5659   5
   5  -4   0 339.601 31.1766   6
   5  -4   0 344.663 26.5017  16
   5  -4   0 355.606 21.1712   7
   5  -4   0 320.903 25.9689  10
   5  -4   0 424.062 60.3655   4
   5  -4   0 352.838 29.5382  15
   5  -4   0 167.575 52.0187   5
   5  -4   0 332.844 25.5646  14
  -5   4   0 234.931 48.3708   1
  -5   4   0 361.321 25.7015  17
  -5   4   0 350.173 23.6468  12
  -5   4   0 335.494 24.4647  17
  -5   4   0 354.980 28.3461  15
  -5   4   0 308.825 84.5313   5
  -5   4   0 329.680 59.7615   3
  -5   4   0 365.663 24.3237  11
  -5   4   0 333.647 23.0114   9
  -5   4   0 319.913 73.9612   5
  -5   4   0 366.535 31.4944   6
   4  -4   0 183.220 23.7561   6
   4  -4   0 169.814 16.7551  16
   4  -4   0 183.559 15.0600  17
   4  -4   0 118.679 30.0494   1
   4  -4   0 123.139 47.2143   5
   4  -4   0 201.836 16.7341  10
   4  -4   0 132.292 45.6810   5
   4  -4   0 165.213 21.4160  15
  -4   4   0 171.161 15.5418  17
  -4   4   0 213.479 43.4378   1
  -4   4   0 198.847 53.7849   5
  -4   4   0 172.571 13.7001   9
  -4   4   0 201.235 18.6999  15
  -4   4   0 162.860 13.6528  12
  -4   4   0 186.185 14.4399  11
  -4   4   0 165.304 22.2483   6
  -4   4   0 156.869 14.2755  17
  -4   4   0 147.160 38.3718   3
  -4   4   0 215.874 67.0620   5
  -4   4   0 212.820 24.9671  15
   3  -4   0 96.0511 11.2233  17
   3  -4   0 108.576 10.0016   9
   3  -4   0 93.0507 13.0341  16
   3  -4   0 108.088 8.18883   7
   3  -4   0 112.486 36.7788   5
   3  -4   0 98.6578 39.4346   5
   3  -4   0 115.159 16.8284   6
   3  -4   0 91.0271 12.2123  10
   3  -4   0 104.243 18.2522   6
   3  -4   0 83.7041 23.3112   1
   3  -4   0 88.6769 11.3247  17
   3  -4   0 106.349 15.5213  15
  -3   4   0 116.518 12.9926  17
  -3   4   0 72.1239 22.6011   1
  -3   4   0 94.1486 11.0490   9
  -3   4   0 84.9186 15.2838  15
  -3   4   0 129.804 42.2588   5
  -3   4   0 101.946 9.89842  11
  -3   4   0 151.410 15.1266   8
  -3   4   0 100.924 30.0718   3
  -3   4   0 80.6413 14.3476   6
  -3   4   0 107.722 13.6360  16
  -3   4   0 86.2762 13.9801  15
  -3   4   0 123.030 14.3243  10
  -3   4   0 123.606 13.4691  17
  -3   4   0 128.188 44.7759   5
  -3   4   0 82.3778 10.1510  12
   2  -4   0 5.50493 6.03001  15
   2  -4   0 2.89406 5.63196   6
   2  -4   0 0.40281 3.25368   9
   2  -4   0 -0.7634 13.0610   5
   2  -4   0 -1.2551 3.01960  17
   2  -4   0 22.9021 21.4161   5
   2  -4   0 1.32408 6.81354   1
   2  -4   0 1.87034 3.88741  10
   2  -4   0 -1.3260 2.81692  12
   2  -4   0 -0.0066 3.60103  16
   2  -4   0 1.44630 6.54269   6
   2  -4   0 2.70069 2.72885   7
  -2   4   0 2.73010 3.79850   9
  -2   4   0 17.0881 12.4481   3
  -2   4   0 5.65827 14.3377   5
  -2   4   0 0.26186 5.21360  15
  -2   4   0 1.72013 3.32220  17
  -2   4   0 4.44939 5.90081   6
  -2   4   0 2.34161 3.30286  11
  -2   4   0 -1.3876 5.90256   6
  -2   4   0 -4.6211 10.3839   5
  -2   4   0 1.21473 4.08843  16
  -2   4   0 3.76726 3.54685  12
  -2   4   0 2.26506 3.67953  17
  -2   4   0 -8.0257 4.97472   2
  -2   4   0 -7.5578 3.53274   1
  -2   4   0 7.10147 4.63224  10
  -2   4   0 6.15157 6.32046  15
  -2   4   0 1.49488 3.78446   8
   1  -4   0 986.642 71.1811   1
   1  -4   0 1052.71 94.1524   5
   1  -4   0 1011.87 49.1328   7
   1  -4   0 931.567 54.8712  15
   1  -4   0 967.736 51.1069  17
   1  -4   0 1044.59 52.3184   9
   1  -4   0 836.360 53.8129  16
   1  -4   0 1055.26 55.2323   6
   1  -4   0 802.751 55.1383   6
   1  -4   0 894.446 74.2948   4
   1  -4   0 760.670 105.839   5
   1  -4   0 938.797 51.6480   8
   1  -4   0 888.851 50.9644  10
   1  -4   0 1004.24 50.3589  12
   1  -4   0 987.908 56.2496  15
   1  -4   0 964.830 51.1398  17
  -1   4   0 1071.04 72.8669   1
  -1   4   0 1099.21 53.3077  16
  -1   4   0 982.404 55.4987  15
  -1   4   0 925.195 50.5720   9
  -1   4   0 954.783 81.7531   2
  -1   4   0 940.794 51.1182  17
  -1   4   0 797.455 108.109   5
  -1   4   0 953.707 51.0533  10
  -1   4   0 912.671 54.3638   6
  -1   4   0 897.314 88.3947   5
  -1   4   0 934.428 51.1698  17
  -1   4   0 971.482 54.4031  15
   0  -4   0 27.1598 5.70588  10
   0  -4   0 49.4477 6.07312   7
   0  -4   0 18.8278 11.8244   4
   0  -4   0 44.8042 8.90444  15
   0  -4   0 30.0973 5.69243   9
   0  -4   0 19.8156 13.9329   2
   0  -4   0 43.1891 6.56360  17
   0  -4   0 23.3381 6.07898  16
   0  -4   0 47.2940 9.86892  15
   0  -4   0 39.1492 20.0076   5
   0  -4   0 46.9764 6.81147  17
   0  -4   0 32.3954 6.63140   6
   0  -4   0 60.3158 23.9742   5
   0  -4   0 20.8300 12.2713   1
   0  -4   0 33.8240 6.31438   8
   0  -4   0 24.9629 9.06711   6
   0  -4   0 43.2598 6.04615  12
   0   4   0 41.3608 5.68306  12
   0   4   0 19.7496 10.8753   1
   0   4   0 58.5224 19.7372   2
   0   4   0 35.3077 5.12958   7
   0   4   0 46.4913 6.75971  10
   0   4   0 11.6993 12.4632   4
   0   4   0 36.0893 7.41006  16
   0   4   0 39.7188 6.47372  17
   0   4   0 42.3965 9.34658   6
   0   4   0 26.0477 8.76377   6
   0   4   0 21.3053 14.8859   5
   0   4   0 30.0781 5.72893   9
   0   4   0 42.5377 6.86772   8
   0   4   0 32.5240 22.9489   5
   0   4   0 42.0555 9.89528  15
   0   4   0 40.2848 7.98672  15
   0   4   0 37.1906 6.35931  17
  -1  -4   0 982.489 78.3071   4
  -1  -4   0 1023.06 88.6721   5
  -1  -4   0 1042.00 51.0492   7
  -1  -4   0 922.449 51.7622   8
  -1  -4   0 960.610 68.7615   1
  -1  -4   0 1024.27 50.6632  12
  -1  -4   0 918.526 52.7894  16
  -1  -4   0 962.241 55.5124  15
  -1  -4   0 809.481 89.6573   5
  -1  -4   0 957.188 51.3448  10
  -1  -4   0 1064.19 51.5231   9
  -1  -4   0 1046.71 51.7530  17
  -1  -4   0 1070.83 80.5522   2
  -1  -4   0 978.084 57.2701   6
  -1  -4   0 914.710 51.7049  17
  -1  -4   0 964.620 53.9118  15
  -1  -4   0 1050.55 53.7811   6
   1   4   0 927.682 53.9730  15
   1   4   0 1035.30 51.9847   8
   1   4   0 1028.88 57.7243   6
   1   4   0 1008.80 87.7898   5
   1   4   0 1078.78 51.4853  11
   1   4   0 995.418 52.0006  17
   1   4   0 1086.45 80.5222   4
   1   4   0 959.133 51.6585  17
   1   4   0 1086.41 71.1102   1
   1   4   0 967.666 50.5690  12
   1   4   0 975.603 52.6516  16
   1   4   0 915.190 53.0098   6
   1   4   0 840.678 89.6059   5
   1   4   0 1037.41 55.9751  15
   1   4   0 952.082 50.7934   7
   1   4   0 901.010 76.0749   2
   1   4   0 1044.06 51.6056  10
   1   4   0 967.325 51.3758   9
  -2  -4   0 2171.34 110.948  11
  -2  -4   0 2084.59 111.489  17
  -2  -4   0 2090.44 116.726   6
  -2  -4   0 2138.75 142.938   4
  -2  -4   0 2106.09 112.254  16
  -2  -4   0 1973.40 149.116   5
  -2  -4   0 2237.50 141.508   2
  -2  -4   0 2282.72 110.499   7
  -2  -4   0 2243.35 113.630   6
  -2  -4   0 2135.52 164.005   5
  -2  -4   0 2125.64 131.216   1
  -2  -4   0 2127.61 114.939  15
  -2  -4   0 2119.73 111.227   8
  -2  -4   0 2135.02 110.725  10
  -2  -4   0 2291.37 110.599   9
  -2  -4   0 2358.67 111.180  17
  -2  -4   0 2503.16 110.302  14
  -2  -4   0 2277.25 113.550  15
   2   4   0 2323.94 146.501   4
   2   4   0 2311.21 111.287   8
   2   4   0 2315.43 138.407   3
   2   4   0 2475.83 111.184  11
   2   4   0 2105.93 109.766  12
   2   4   0 2283.68 111.281  17
   2   4   0 2074.41 110.398   9
   2   4   0 2287.17 111.689  17
   2   4   0 2111.03 113.548  15
   2   4   0 2139.34 110.524   7
   2   4   0 2211.64 154.940   5
   2   4   0 2296.12 115.166  15
   2   4   0 2238.94 113.622   6
   2   4   0 2399.66 117.164   6
   2   4   0 2341.37 133.626   1
   2   4   0 2271.80 142.073   2
  -3  -4   0 180.325 11.2037  14
  -3  -4   0 128.439 18.0805   6
  -3  -4   0 152.506 34.7042   4
  -3  -4   0 148.387 11.4883  17
  -3  -4   0 139.975 10.4813   9
  -3  -4   0 182.272 35.5413   2
  -3  -4   0 153.276 15.0172  15
  -3  -4   0 143.590 11.4837  11
  -3  -4   0 146.915 12.0601  17
  -3  -4   0 203.349 34.6614   3
  -3  -4   0 111.471 31.3157   5
  -3  -4   0 141.370 13.5712  15
  -3  -4   0 163.005 11.3305   7
  -3  -4   0 147.342 11.4868   8
  -3  -4   0 163.035 14.7420   6
  -3  -4   0 154.874 46.2052   5
   3   4   0 150.236 12.0458  17
   3   4   0 171.574 18.6130   6
   3   4   0 155.791 11.4989  11
   3   4   0 155.869 11.6996   8
   3   4   0 187.061 36.9003   2
   3   4   0 140.680 10.5551  14
   3   4   0 164.067 10.3596  13
   3   4   0 147.602 26.9251   1
   3   4   0 157.982 31.7169   3
   3   4   0 135.197 11.1797  17
   3   4   0 139.237 11.0234   7
   3   4   0 162.347 11.1154   9
   3   4   0 137.545 40.4537   5
   3   4   0 169.952 19.8179   6
   3   4   0 168.608 15.3119  15
   3   4   0 154.324 33.7390   4
   3   4   0 148.685 39.5851   5
   3   4   0 141.420 13.7182  15
  -4  -4   0 436.982 28.2036  17
  -4  -4   0 390.938 54.1228   3
  -4  -4   0 487.257 34.5192   6
  -4  -4   0 494.663 28.0804  11
  -4  -4   0 567.942 67.5972   2
  -4  -4   0 481.319 32.4801  15
  -4  -4   0 480.038 66.7531   4
  -4  -4   0 463.027 71.6609   5
  -4  -4   0 521.686 48.7059   1
  -4  -4   0 525.339 27.3670  14
  -4  -4   0 476.022 30.5292  15
  -4  -4   0 433.176 27.4006  17
  -4  -4   0 520.670 32.5514   6
  -4  -4   0 467.195 25.6644  13
  -4  -4   0 461.056 26.2882   9
  -4  -4   0 404.419 74.1965   5
   4   4   0 454.350 31.5876  15
   4   4   0 463.280 27.1013   7
   4   4   0 523.160 25.9974  13
   4   4   0 467.554 65.3112   4
   4   4   0 396.700 56.1768   3
   4   4   0 440.009 27.5020  17
   4   4   0 523.582 82.2996   5
   4   4   0 475.617 26.9941  14
   4   4   0 487.074 26.2827  12
   4   4   0 457.220 26.3057   9
   4   4   0 499.826 27.7836   8
   4   4   0 470.689 63.2993   2
   4   4   0 481.014 31.7557   6
   4   4   0 516.943 49.2833   1
   4   4   0 514.994 28.1005  11
   4   4   0 474.064 81.3458   5
   4   4   0 431.629 28.0062  17
  -5  -4   0 86.3558 8.23135   7
  -5  -4   0 58.4547 23.7551   4
  -5  -4   0 61.4074 20.7824   1
  -5  -4   0 52.1756 21.7580   2
  -5  -4   0 95.4245 9.18661  17
  -5  -4   0 88.2123 10.2788   8
  -5  -4   0 66.1988 12.9663  15
  -5  -4   0 63.8123 14.9925   6
  -5  -4   0 69.7539 6.53950  13
  -5  -4   0 73.6455 24.2530   3
  -5  -4   0 81.9858 7.48858   9
  -5  -4   0 100.901 14.0572  15
  -5  -4   0 91.0465 9.22581  14
  -5  -4   0 87.8620 35.9319   5
  -5  -4   0 105.455 16.5353   6
  -5  -4   0 93.7537 16.5726  17
  -5  -4   0 47.3331 25.1874   5
  -5  -4   0 85.3379 10.3013  11
   5   4   0 79.6679 30.8854   5
   5   4   0 76.4804 9.56991  14
   5   4   0 93.1379 30.6757   4
   5   4   0 109.512 11.9465  17
   5   4   0 76.0803 12.9930  15
   5   4   0 84.7684 7.57032   9
   5   4   0 85.6841 7.45771  12
   5   4   0 85.9664 9.70267   7
   5   4   0 88.3328 10.5189  11
   5   4   0 75.7593 6.74627  13
   5   4   0 101.171 16.7876   6
   5   4   0 87.5505 13.2874  15
   5   4   0 71.2274 26.1599   3
   5   4   0 72.9559 9.65194  17
   5   4   0 60.0909 22.4884   2
   5   4   0 79.9909 9.58889   8
   5   4   0 71.3738 13.0286   6
   5   4   0 169.855 50.8337   5
   5   4   0 94.2236 25.6917   1
  -6  -4   0 2964.00 140.851  14
  -6  -4   0 2715.87 187.423   4
  -6  -4   0 2785.50 139.478  12
  -6  -4   0 2660.15 147.034  15
  -6  -4   0 2668.55 140.816  17
  -6  -4   0 2793.49 137.608  13
  -6  -4   0 2794.52 141.032   8
  -6  -4   0 2901.36 145.748  15
  -6  -4   0 2566.36 148.641   6
  -6  -4   0 2681.65 207.268   5
  -6  -4   0 2846.54 142.171  17
  -6  -4   0 3079.46 179.007   1
  -6  -4   0 2880.19 188.360   3
  -6  -4   0 2755.31 220.277   5
  -6  -4   0 2693.28 183.371   2
  -6  -4   0 2585.61 140.811  11
  -6  -4   0 2883.92 139.816   7
  -6  -4   0 2974.86 143.106  10
   6   4   0 2787.50 188.887   4
   6   4   0 2897.00 141.401  17
   6   4   0 2822.42 141.810  17
   6   4   0 2828.01 147.508   6
   6   4   0 2670.36 140.553  14
   6   4   0 2837.22 140.563   8
   6   4   0 2538.97 215.358   5
   6   4   0 2940.78 139.097  12
   6   4   0 2683.49 182.642   3
   6   4   0 2736.10 145.463  15
   6   4   0 2499.84 173.288   1
   6   4   0 2852.17 187.754   2
   6   4   0 2867.90 138.679   9
   6   4   0 2718.06 139.651   7
   6   4   0 2966.96 137.604  13
   6   4   0 2631.74 204.333   5
  -7  -4   0 1462.97 149.258   5
  -7  -4   0 1512.49 92.7570   6
  -7  -4   0 1523.34 90.2816  15
  -7  -4   0 1648.98 85.4812  17
  -7  -4   0 1488.23 81.3625  12
  -7  -4   0 1706.64 83.8877  14
  -7  -4   0 1804.26 121.071   1
  -7  -4   0 1523.24 126.092   4
  -7  -4   0 1602.07 83.4879   8
  -7  -4   0 1651.88 132.265   3
  -7  -4   0 1688.43 129.911   2
  -7  -4   0 1550.21 79.6058  13
  -7  -4   0 1267.08 172.091   5
  -7  -4   0 1502.83 83.6567  11
   7   4   0 1602.27 83.8187  14
   7   4   0 1543.02 81.7678   7
   7   4   0 1580.76 87.2676  17
   7   4   0 1587.99 90.3967   6
   7   4   0 1595.49 80.7732   9
   7   4   0 1478.72 116.257   1
   7   4   0 1699.21 79.7812  13
   7   4   0 1442.11 129.349   3
   7   4   0 1432.25 152.258   5
   7   4   0 1602.67 83.9154  17
   7   4   0 1555.13 126.713   2
   7   4   0 1577.96 127.555   4
   7   4   0 1484.65 145.277   5
   7   4   0 1630.08 88.7718  15
  -8  -4   0 1065.58 58.7136  11
  -8  -4   0 1064.35 56.0071  12
  -8  -4   0 1093.28 69.2407   6
  -8  -4   0 1001.48 57.6023  17
  -8  -4   0 1006.49 59.2239  17
  -8  -4   0 950.914 53.1891  13
  -8  -4   0 1012.40 57.2149   8
  -8  -4   0 1022.75 64.6867  15
   8   4   0 1028.45 65.0145   6
   8   4   0 931.863 57.1310  14
   8   4   0 1046.36 63.2620  15
   8   4   0 1023.74 57.5787  17
   8   4   0 1046.40 53.0713  13
   8   4   0 990.563 55.3393   7
   8   4   0 1071.48 54.4188   9
  -9  -4   0 777.174 56.3164  15
  -9  -4   0 772.185 47.8467  17
  -9  -4   0 868.236 50.3845  17
  -9  -4   0 677.892 57.1809  11
  -9  -4   0 908.829 48.7917   8
  -9  -4   0 790.762 45.7810  12
  -9  -4   0 880.085 65.4105   6
   9   4   0 837.850 48.0884  17
   9   4   0 741.291 52.5714  15
   9   4   0 737.294 47.9146  14
   9   4   0 774.843 43.6287  13
   9   4   0 842.408 57.0660   6
   9   4   0 787.647 45.3081   7
   9   4   0 814.258 44.0647   9
 -10  -4   0 468.811 35.6092  12
 -10  -4   0 586.328 36.2580   8
 -10  -4   0 559.780 44.9403  15
 -10  -4   0 503.294 46.8361   6
 -10  -4   0 494.553 30.0333  13
 -10  -4   0 482.348 35.4515  11
 -10  -4   0 533.701 37.4251  17
  10   4   0 554.663 33.0138   7
  10   4   0 484.843 35.6816  14
  10   4   0 584.285 36.2858  17
  10   4   0 526.598 29.8264  13
  10   4   0 515.512 43.3333   6
  10   4   0 570.103 42.3424  15
  10   4   0 531.038 31.4155   9
 -11  -4   0 11.2459 7.75785  11
 -11  -4   0 20.9653 9.20412  17
 -11  -4   0 22.6001 14.1262  15
 -11  -4   0 28.1064 8.75879  12
 -11  -4   0 38.0664 10.2552   8
 -11  -4   0 5.66861 12.0081   6
 -11  -4   0 33.1466 6.58690  13
  11   4   0 23.2180 9.01515  17
  11   4   0 28.0273 7.01940   9
  11   4   0 23.0990 14.5944   6
  11   4   0 33.5360 10.4239  14
  11   4   0 20.1445 7.52717   7
  11   4   0 21.1337 12.3037  15
 -12  -4   0 176.467 21.4800   8
 -12  -4   0 165.410 19.6137  12
 -12  -4   0 137.384 27.8096  15
 -12  -4   0 122.541 19.5283  17
 -12  -4   0 131.983 29.3836   6
 -12  -4   0 141.868 20.6248  11
 -12  -4   0 106.546 11.8133  13
  12   4   0 123.853 17.9588   7
  12   4   0 170.050 22.1742  14
  12   4   0 140.301 26.9856  15
  12   4   0 121.436 26.0533   6
  12   4   0 155.586 13.8120   9
  12   4   0 127.748 18.2608  17
 -13  -4   0 80.3397 27.0385   6
 -13  -4   0 150.717 30.0913  15
 -13  -4   0 136.550 12.7936  13
 -13  -4   0 133.914 22.5194  17
 -13  -4   0 122.928 18.4572  12
 -13  -4   0 170.902 22.9929   8
 -13  -4   0 124.520 20.8633  11
  13   4   0 162.115 28.1232  15
  13   4   0 117.039 19.8417  14
  13   4   0 136.900 20.9285  17
  13   4   0 154.321 16.3416   9
  13   4   0 124.650 27.7811   6
  13   4   0 141.461 16.8357   7
 -14  -4   0 352.596 53.3358   6
 -14  -4   0 313.048 22.4390  13
 -14  -4   0 396.836 31.6688   8
 -14  -4   0 341.756 33.2251  17
 -14  -4   0 309.246 44.3235  15
 -14  -4   0 263.745 32.6021  11
 -14  -4   0 307.912 26.7210  12
  14   4   0 284.217 47.7431   6
  14   4   0 305.465 23.4703   9
  14   4   0 320.608 41.9234  15
  14   4   0 387.946 26.2110   7
  14   4   0 336.811 31.4576  14
 -15  -4   0 71.8515 17.6162  17
 -15  -4   0 50.1300 9.97415  13
 -15  -4   0 122.649 29.9451  15
 -15  -4   0 81.6653 18.9730  11
 -15  -4   0 67.7155 15.1982  12
 -15  -4   0 95.8343 31.7185   6
  15   4   0 77.3706 13.1090   7
  15   4   0 61.4345 33.3328  15
  15   4   0 55.5942 21.3958   6
  15   4   0 32.4256 15.0002  14
  15   4   0 97.3864 18.5884  17
 -16  -4   0 319.230 34.7797   8
 -16  -4   0 227.838 28.2399  12
 -16  -4   0 314.916 37.3660  17
 -16  -4   0 270.460 34.4756  11
 -16  -4   0 255.457 44.9426  15
 -16  -4   0 179.364 40.9267   6
 -16  -4   0 238.937 22.0399  13
  16   4   0 296.350 44.7107  15
  16   4   0 199.021 28.2360  17
  16   4   0 286.700 23.3707   7
  16   4   0 213.311 31.5371  14
  16   4   0 334.191 47.9911   6
  16   4   0 272.412 22.2513   9
 -17  -4   0 85.9998 22.4956  11
 -17  -4   0 64.1574 19.8729  17
 -17  -4   0 123.688 35.9292  15
 -17  -4   0 23.6492 13.2870  12
 -17  -4   0 43.7937 17.1687   8
 -17  -4   0 92.5666 33.0944   6
  17   4   0 74.8128 27.4196  15
  17   4   0 24.7352 23.1849   6
  17   4   0 26.8426 16.4438  17
  17   4   0 78.8547 14.3583   7
  17   4   0 38.3710 17.7740  14
  14  -5   0 17.5138 17.3403  10
  14  -5   0 -3.9170 15.2147  14
  14  -5   0 25.3510 24.6414  15
  14  -5   0 43.6109 21.3783  16
  14  -5   0 23.5362 24.5328   6
 -14   5   0 10.7571 20.2398  15
 -14   5   0 12.0774 12.6490  12
 -14   5   0 3.67255 10.3208  13
 -14   5   0 11.6206 24.2341   6
 -14   5   0 30.2381 16.4846  11
 -14   5   0 18.7604 14.7611   8
 -14   5   0 25.0141 17.5889  17
  13  -5   0 -6.0495 15.3682  15
  13  -5   0 10.5438 15.3717  10
  13  -5   0 13.2698 15.8639  14
  13  -5   0 -4.1994 12.9150  16
  13  -5   0 -1.6127 11.9562  17
  13  -5   0 2.65847 18.6803   6
 -13   5   0 3.23596 11.5532  11
 -13   5   0 3.56585 12.0899  17
 -13   5   0 16.3219 12.8696   8
 -13   5   0 5.66252 9.24062  12
 -13   5   0 31.3686 23.1739  15
 -13   5   0 4.81846 19.2777   6
 -13   5   0 15.8893 11.7609  13
  12  -5   0 53.2501 24.3234   6
  12  -5   0 55.8274 8.96243   7
  12  -5   0 28.1993 16.5894  14
  12  -5   0 62.9135 17.1993  17
  12  -5   0 22.4801 14.7648  10
  12  -5   0 36.2848 16.9615  16
 -12   5   0 22.0383 12.5939  11
 -12   5   0 46.9711 12.9043  13
 -12   5   0 69.7910 16.7893   8
 -12   5   0 27.1981 20.5718  15
 -12   5   0 18.3967 10.5143  12
 -12   5   0 7.94245 11.7558  17
 -12   5   0 25.4874 20.4237   6
  11  -5   0 196.905 29.4092  14
  11  -5   0 219.661 31.9250  10
  11  -5   0 241.413 32.0291  16
  11  -5   0 253.165 29.8786  17
  11  -5   0 251.822 17.1851   7
  11  -5   0 180.532 33.3013  15
  11  -5   0 273.671 40.8396   6
 -11   5   0 241.887 33.3247  11
 -11   5   0 187.461 34.7575  15
 -11   5   0 157.946 35.2487   6
 -11   5   0 242.086 22.8689  13
  10  -5   0 64.5386 21.6083  15
  10  -5   0 34.0213 15.0300  16
  10  -5   0 59.6720 14.0601  17
  10  -5   0 38.2490 7.40684   7
  10  -5   0 30.3740 17.8050   6
  10  -5   0 23.2677 14.1266  10
 -10   5   0 36.9987 12.1462  11
 -10   5   0 42.7118 14.2448  17
 -10   5   0 58.6748 12.3269  13
 -10   5   0 57.6187 21.3705   6
   9  -5   0 239.666 30.2581  14
   9  -5   0 265.812 33.0318  10
   9  -5   0 350.597 41.6685  15
   9  -5   0 309.893 34.4704  16
   9  -5   0 269.322 18.3066   7
   9  -5   0 309.762 26.0437  17
   9  -5   0 311.625 40.8629   6
  -9   5   0 228.933 22.2741  12
  -9   5   0 248.072 21.8321   9
  -9   5   0 286.328 24.8252  11
  -9   5   0 283.232 27.5638  17
  -9   5   0 236.834 22.1989  13
  -9   5   0 233.048 36.4974   6
  -9   5   0 284.493 39.8107  15
   8  -5   0 333.631 29.8893  10
   8  -5   0 305.311 26.6738  17
   8  -5   0 344.997 39.5439  15
   8  -5   0 345.348 20.6962   7
   8  -5   0 311.544 28.9230  16
   8  -5   0 384.540 43.3847   6
   8  -5   0 321.193 28.7013  14
  -8   5   0 340.058 40.1764  15
  -8   5   0 267.237 23.1098  13
  -8   5   0 347.691 26.4299  11
  -8   5   0 291.854 24.3635  12
  -8   5   0 310.664 27.5727  17
  -8   5   0 249.399 22.5996   9
  -8   5   0 295.489 39.1686   6
   7  -5   0 101.220 11.1441   7
   7  -5   0 97.4533 17.9786  10
   7  -5   0 115.234 16.7528  17
   7  -5   0 104.096 21.6187  15
   7  -5   0 86.2065 15.9924  14
   7  -5   0 131.055 20.0097  16
   7  -5   0 102.169 21.0372   6
  -7   5   0 124.117 15.6910   9
  -7   5   0 92.5430 17.1081  15
  -7   5   0 104.336 16.1867  17
  -7   5   0 64.5268 18.0475   6
  -7   5   0 109.319 14.9843  12
  -7   5   0 95.2757 15.9003  17
  -7   5   0 109.539 15.4173  11
   6  -5   0 100.738 10.9288   7
   6  -5   0 83.5121 17.7772  15
   6  -5   0 87.5504 13.9617  17
   6  -5   0 62.5233 14.7283  16
   6  -5   0 95.3575 16.4005  14
  -6   5   0 111.624 16.0480  17
  -6   5   0 95.0368 13.6797  12
  -6   5   0 83.9656 18.8804   6
  -6   5   0 116.143 17.1014  17
  -6   5   0 66.1323 15.4356  15
  -6   5   0 95.9561 12.9798   9
  -6   5   0 107.936 15.0625  11
   5  -5   0 562.940 36.9989  17
   5  -5   0 575.131 43.3213  15
   5  -5   0 518.209 43.4434   6
   5  -5   0 600.170 32.7959   7
   5  -5   0 546.527 39.1840  16
   5  -5   0 553.359 39.0218  10
   5  -5   0 564.490 38.8994  14
  -5   5   0 677.631 39.7236  17
  -5   5   0 628.915 36.7017   9
  -5   5   0 629.858 36.7809  11
  -5   5   0 552.348 35.6360  12
  -5   5   0 570.478 44.1225   6
  -5   5   0 573.258 37.6421  17
  -5   5   0 651.305 43.2897  15
   4  -5   0 488.552 24.8284   7
   4  -5   0 367.998 28.6195  10
   4  -5   0 443.796 63.9966   1
   4  -5   0 432.422 28.5115  17
   4  -5   0 446.745 33.7116  15
   4  -5   0 406.086 29.6288  16
   4  -5   0 377.915 34.0897   6
   4  -5   0 415.296 87.4146   5
   4  -5   0 346.856 76.3274   5
  -4   5   0 550.992 80.3835   3
  -4   5   0 423.928 32.1845  15
  -4   5   0 436.534 28.3674  17
  -4   5   0 353.896 25.9598   9
  -4   5   0 392.496 32.7005   6
  -4   5   0 396.085 26.6424  11
  -4   5   0 461.058 66.9343   1
  -4   5   0 396.932 26.6088  12
  -4   5   0 425.103 28.8579  17
  -4   5   0 296.013 81.8579   5
  -4   5   0 410.446 83.7063   5
   3  -5   0 120.901 12.7338  17
   3  -5   0 127.087 19.2970   6
   3  -5   0 172.356 58.2294   5
   3  -5   0 175.894 53.7139   5
   3  -5   0 142.156 17.1175  16
   3  -5   0 171.452 35.6107   1
   3  -5   0 187.722 22.7624  15
   3  -5   0 151.986 10.9091   7
   3  -5   0 162.852 14.5288  10
  -3   5   0 152.541 12.8841   9
  -3   5   0 199.382 52.9617   5
  -3   5   0 139.026 13.3177  17
  -3   5   0 134.538 12.2856  12
  -3   5   0 154.344 41.8556   2
  -3   5   0 174.108 57.9020   5
  -3   5   0 156.220 21.0187   6
  -3   5   0 136.772 13.6339  17
  -3   5   0 132.510 17.8966  15
  -3   5   0 95.9561 29.9061   3
  -3   5   0 141.830 12.7241  11
  -3   5   0 149.431 20.6397  15
  -3   5   0 144.097 39.9406   1
   2  -5   0 0.54805 6.96851   4
   2  -5   0 11.9750 14.6283   5
   2  -5   0 -4.6876 9.23909   5
   2  -5   0 4.77308 4.23170  17
   2  -5   0 5.19071 6.70897   6
   2  -5   0 0.42456 3.72175  10
   2  -5   0 4.30369 5.26838  16
   2  -5   0 7.36360 8.44130   6
   2  -5   0 2.44361 2.84873   7
   2  -5   0 4.40938 6.90491  15
   2  -5   0 -0.4226 3.37070  17
   2  -5   0 2.93293 4.00531   9
   2  -5   0 3.90936 4.10001  12
  -2   5   0 -3.0754 3.10799  17
  -2   5   0 -0.2449 6.67148   1
  -2   5   0 -2.9784 5.10854   6
  -2   5   0 -2.0395 10.1952   2
  -2   5   0 2.09138 4.22619  10
  -2   5   0 2.11979 3.63575  11
  -2   5   0 -2.9850 5.12889  15
  -2   5   0 3.38698 4.01501  17
  -2   5   0 15.4122 15.1815   3
  -2   5   0 0.67411 3.79377   9
  -2   5   0 9.06248 20.9522   5
  -2   5   0 9.91051 15.4188   5
  -2   5   0 -2.6722 6.81815  15
  -2   5   0 4.74999 5.04822  16
  -2   5   0 1.54479 3.24917  12
   1  -5   0 354.320 70.8957   5
   1  -5   0 442.351 25.6947  12
   1  -5   0 426.872 57.7717   4
   1  -5   0 427.404 80.5508   5
   1  -5   0 400.033 30.6887  15
   1  -5   0 417.316 32.5673   6
   1  -5   0 468.320 30.6320  15
   1  -5   0 406.304 27.0180   8
   1  -5   0 452.856 24.4813   7
   1  -5   0 488.758 31.3229   6
   1  -5   0 418.028 26.7041  10
   1  -5   0 448.608 26.7707  17
   1  -5   0 386.643 27.8149  16
   1  -5   0 415.631 26.2311  17
   1  -5   0 449.019 25.9405   9
   1  -5   0 416.425 54.4124   1
  -1   5   0 458.118 34.7924  15
  -1   5   0 377.660 76.2698   5
  -1   5   0 412.756 26.3661  17
  -1   5   0 387.896 26.1031  17
  -1   5   0 398.750 25.2290  12
  -1   5   0 484.819 69.8924   2
  -1   5   0 411.831 25.9779   9
  -1   5   0 455.913 28.2599  16
  -1   5   0 398.182 29.8666   6
  -1   5   0 555.423 85.5933   5
  -1   5   0 464.486 27.4085   8
  -1   5   0 409.060 29.9422  15
  -1   5   0 438.431 32.9104   6
  -1   5   0 448.457 53.9541   1
   0  -5   0 111.855 17.6185  15
   0  -5   0 103.707 34.7410   5
   0  -5   0 125.267 15.6588  15
   0  -5   0 147.680 15.7378   6
   0  -5   0 111.947 9.58904  12
   0  -5   0 151.943 28.9640   1
   0  -5   0 104.595 26.6956   4
   0  -5   0 115.087 17.5649   6
   0  -5   0 108.516 10.6330  17
   0  -5   0 53.8046 27.8414   5
   0  -5   0 106.619 10.1577  17
   0  -5   0 102.269 10.0040  10
   0  -5   0 122.792 9.46690   7
   0  -5   0 122.970 10.3370   9
   0  -5   0 108.925 12.3472   8
   0  -5   0 125.988 12.1361  16
   0  -5   0 155.762 35.0242   2
   0   5   0 121.722 10.9775  17
   0   5   0 109.265 14.9098   6
   0   5   0 139.071 44.9373   5
   0   5   0 101.600 9.73405   9
   0   5   0 105.737 32.4593   5
   0   5   0 129.240 18.9063   6
   0   5   0 86.7235 21.4519   1
   0   5   0 124.760 10.9451   8
   0   5   0 151.182 18.3486  15
   0   5   0 96.7856 28.2516   2
   0   5   0 104.360 8.99459   7
   0   5   0 112.761 9.49223  12
   0   5   0 128.696 15.8650  15
   0   5   0 124.616 12.3299  16
   0   5   0 122.435 10.7701  10
  -1  -5   0 560.989 77.5502   5
  -1  -5   0 574.520 34.1847  17
  -1  -5   0 551.390 33.3914  10
  -1  -5   0 594.519 60.7662   4
  -1  -5   0 641.817 35.3925   9
  -1  -5   0 611.557 32.8260  12
  -1  -5   0 581.533 35.5581  16
  -1  -5   0 573.472 40.0109   6
  -1  -5   0 548.643 83.6478   5
  -1  -5   0 627.509 53.6874   1
  -1  -5   0 672.250 33.4356   7
  -1  -5   0 649.806 62.8904   2
  -1  -5   0 553.939 38.1000  15
  -1  -5   0 596.973 34.4377   8
  -1  -5   0 591.273 33.7408  17
   1   5   0 712.487 100.332   5
   1   5   0 558.088 52.0008   1
   1   5   0 452.564 64.0206   2
   1   5   0 603.543 34.4198  17
   1   5   0 584.281 60.7742   4
   1   5   0 584.309 37.2629  15
   1   5   0 645.258 85.1456   5
   1   5   0 665.215 41.5409   6
   1   5   0 596.555 34.0801  17
   1   5   0 629.713 38.7208  15
   1   5   0 563.955 33.1722  10
   1   5   0 596.372 32.8845  12
   1   5   0 655.560 36.0148  16
   1   5   0 600.282 33.5920   9
   1   5   0 601.201 34.1530   8
  -2  -5   0 215.514 14.7926  17
  -2  -5   0 235.061 58.2951   5
  -2  -5   0 161.595 21.1991   6
  -2  -5   0 198.835 39.7554   4
  -2  -5   0 225.714 50.4456   5
  -2  -5   0 244.135 14.3091  14
  -2  -5   0 215.338 15.7195  17
  -2  -5   0 211.747 15.4808   8
  -2  -5   0 214.248 14.4985   9
  -2  -5   0 228.240 17.8169  15
  -2  -5   0 194.205 16.5375  16
  -2  -5   0 211.862 14.7581  10
  -2  -5   0 209.901 19.1872  15
   2   5   0 223.586 14.8303  11
   2   5   0 228.955 57.1836   5
   2   5   0 207.808 15.7096  17
   2   5   0 226.537 19.2532  15
   2   5   0 160.675 31.8154   3
   2   5   0 214.667 14.6181  10
   2   5   0 204.940 14.6979   9
   2   5   0 187.672 17.4276  15
   2   5   0 219.980 15.0645  17
   2   5   0 210.461 32.6293   1
   2   5   0 184.605 13.9628   7
   2   5   0 249.052 21.7273   6
   2   5   0 239.757 18.1435   6
   2   5   0 208.781 13.7541  12
   2   5   0 230.308 44.2431   4
   2   5   0 211.936 42.6943   2
   2   5   0 192.859 46.8840   5
  -3  -5   0 103.006 13.1789  16
  -3  -5   0 88.9171 21.9387   1
  -3  -5   0 127.935 31.2237   2
  -3  -5   0 95.8531 10.6920   8
  -3  -5   0 155.934 45.3848   5
  -3  -5   0 86.2824 28.5926   4
  -3  -5   0 33.7149 23.6086   5
  -3  -5   0 86.4594 10.9840  17
  -3  -5   0 97.4909 9.09258  10
  -3  -5   0 95.2789 10.0536   9
  -3  -5   0 120.441 29.5019   3
  -3  -5   0 90.2768 8.40736   7
  -3  -5   0 108.757 11.5781  11
  -3  -5   0 82.6437 15.5611   6
  -3  -5   0 89.3966 8.32574  14
  -3  -5   0 134.535 16.1471   6
  -3  -5   0 103.249 9.26037  17
  -3  -5   0 115.731 16.0131  15
   3   5   0 59.3864 21.6546   3
   3   5   0 63.4311 27.6390   5
   3   5   0 93.2049 12.7776   6
   3   5   0 89.0122 8.17510  13
   3   5   0 76.7026 9.37162  17
   3   5   0 94.5346 11.0876  11
   3   5   0 93.6137 13.6542  15
   3   5   0 124.178 42.4406   5
   3   5   0 90.4457 8.74086   7
   3   5   0 73.2228 23.5238   2
   3   5   0 112.192 9.54655   8
   3   5   0 132.055 16.7316  15
   3   5   0 105.986 15.9003   6
   3   5   0 109.900 31.7848   4
   3   5   0 100.824 9.94431  17
   3   5   0 85.4575 8.07176  14
  -4  -5   0 23.6675 5.22969  14
  -4  -5   0 19.3753 17.3236   4
  -4  -5   0 37.5457 9.17942  15
  -4  -5   0 8.13570 12.9798   2
  -4  -5   0 32.0390 25.4992   5
  -4  -5   0 18.7262 7.54590   6
  -4  -5   0 18.9662 5.65624  17
  -4  -5   0 17.1476 9.29242   6
  -4  -5   0 25.0187 5.17025   7
  -4  -5   0 15.6091 7.95081  15
  -4  -5   0 27.4095 5.89780  11
  -4  -5   0 25.2804 5.19133   9
  -4  -5   0 11.2209 12.3159   1
  -4  -5   0 23.4832 21.6034   5
  -4  -5   0 25.0446 5.75226   8
  -4  -5   0 10.3784 11.4713   3
  -4  -5   0 24.6944 5.92831  17
   4   5   0 19.1305 9.45651   6
   4   5   0 25.1781 14.8528   1
   4   5   0 29.0655 25.7940   5
   4   5   0 16.6116 5.94805  17
   4   5   0 6.86035 17.3568   5
   4   5   0 17.5165 6.94837   6
   4   5   0 19.4888 5.21794  17
   4   5   0 26.4279 5.27303  14
   4   5   0 28.4120 16.6668   3
   4   5   0 41.2977 7.00558  11
   4   5   0 27.2329 4.76783  13
   4   5   0 27.7237 6.46445   8
   4   5   0 11.1466 6.54756  15
   4   5   0 32.7143 19.8751   4
   4   5   0 10.4716 7.07884  15
   4   5   0 30.7358 16.8811   2
   4   5   0 21.0135 4.98810   7
  -5  -5   0 -2.1756 2.78891   7
  -5  -5   0 -2.2347 6.20348   6
  -5  -5   0 -1.7846 5.78617  15
  -5  -5   0 10.1843 7.43486   6
  -5  -5   0 8.69306 12.7749   4
  -5  -5   0 -2.6328 10.0625   5
  -5  -5   0 2.45171 3.87121  17
  -5  -5   0 0.62369 6.18514   1
  -5  -5   0 -5.2433 5.57467   3
  -5  -5   0 12.4193 23.8182   5
  -5  -5   0 6.84473 11.1590   2
  -5  -5   0 0.09198 2.64641   9
  -5  -5   0 0.95639 3.64116  11
  -5  -5   0 7.02092 4.18940  14
  -5  -5   0 9.27239 4.38218   8
  -5  -5   0 11.4742 7.11819  15
  -5  -5   0 6.90555 5.08372  17
   5   5   0 4.57454 3.96065  11
   5   5   0 -4.4243 4.28041   3
   5   5   0 13.4124 13.6439   1
   5   5   0 2.16590 3.17960  14
   5   5   0 10.3522 13.4794   2
   5   5   0 -0.7712 5.43367  15
   5   5   0 -2.9978 8.97936   4
   5   5   0 -1.1700 2.96976   8
   5   5   0 15.6062 4.92339  17
   5   5   0 1.69751 12.2387   5
   5   5   0 -2.8071 11.8614   5
   5   5   0 -4.7168 5.48140  15
   5   5   0 3.73801 7.59301   6
   5   5   0 4.66821 6.71682   6
   5   5   0 3.05821 3.45296   7
   5   5   0 2.49316 2.78379  13
  -6  -5   0 156.871 14.7884  17
  -6  -5   0 173.750 36.6633   1
  -6  -5   0 212.524 47.4771   3
  -6  -5   0 194.225 46.6923   2
  -6  -5   0 233.648 70.6766   5
  -6  -5   0 176.022 14.3392   8
  -6  -5   0 182.374 20.9031  15
  -6  -5   0 152.075 12.9148   9
  -6  -5   0 153.441 14.0306  11
  -6  -5   0 205.594 50.6658   4
  -6  -5   0 212.089 28.5940   6
  -6  -5   0 187.221 14.8354  17
  -6  -5   0 153.591 11.3484  13
  -6  -5   0 128.581 19.2172  15
  -6  -5   0 183.363 14.0726  14
  -6  -5   0 151.182 48.7741   5
   6   5   0 191.146 14.3867   8
   6   5   0 135.279 34.0581   1
   6   5   0 150.480 12.1994   9
   6   5   0 162.244 20.8436   6
   6   5   0 91.6505 33.5868   4
   6   5   0 183.647 11.7532  13
   6   5   0 170.006 14.4801  17
   6   5   0 174.466 20.8388  15
   6   5   0 218.604 46.4547   2
   6   5   0 175.256 12.6456  12
   6   5   0 150.870 55.3487   5
   6   5   0 158.822 13.2046  14
   6   5   0 156.247 13.1154   7
   6   5   0 158.991 52.3654   5
   6   5   0 163.735 14.3464  17
   6   5   0 118.683 34.7489   3
  -7  -5   0 241.793 24.4403  15
  -7  -5   0 314.336 64.1766   4
  -7  -5   0 258.966 19.3567  17
  -7  -5   0 459.502 102.031   5
  -7  -5   0 237.471 18.7039   8
  -7  -5   0 306.630 58.5099   3
  -7  -5   0 215.829 18.5298  11
  -7  -5   0 243.658 20.0911  17
  -7  -5   0 193.684 55.9782   5
  -7  -5   0 205.870 47.9318   2
  -7  -5   0 230.058 18.2608  14
  -7  -5   0 229.666 44.6820   1
  -7  -5   0 310.281 35.9494   6
  -7  -5   0 242.268 15.7635  13
   7   5   0 261.951 15.8849  13
   7   5   0 258.835 60.5540   4
   7   5   0 288.249 50.4740   1
   7   5   0 235.674 22.4461  15
   7   5   0 249.547 24.0212   6
   7   5   0 262.071 18.4310   7
   7   5   0 225.134 47.8550   3
   7   5   0 240.492 18.6125  14
   7   5   0 262.450 57.1760   2
   7   5   0 292.630 20.1152  17
   7   5   0 278.297 17.2718   9
   7   5   0 236.949 65.1592   5
  -8  -5   0 25.5070 6.98446   8
  -8  -5   0 8.89718 10.4098   6
  -8  -5   0 21.3175 6.63312  17
  -8  -5   0 21.6647 7.03300  11
  -8  -5   0 40.2325 13.0832  15
  -8  -5   0 27.9977 8.55901  17
   8   5   0 32.6865 7.26824   7
   8   5   0 8.26764 5.80078  14
   8   5   0 16.0821 10.2247   6
   8   5   0 17.1032 4.06700  13
   8   5   0 10.5002 9.16519  15
   8   5   0 17.7727 4.73929   9
   8   5   0 21.8088 6.60593  17
  -9  -5   0 18.5628 4.67768  13
  -9  -5   0 25.8195 9.17180  17
  -9  -5   0 8.97301 5.56275  12
  -9  -5   0 49.4907 15.4963  15
  -9  -5   0 26.4087 7.98822   8
  -9  -5   0 26.5380 7.96737  17
   9   5   0 15.5083 5.29348   9
   9   5   0 25.1414 7.49331  17
   9   5   0 28.3571 7.37243   7
   9   5   0 25.7809 8.10266  14
   9   5   0 30.4923 10.7026  15
   9   5   0 21.8371 12.6288   6
   9   5   0 28.4846 5.88615  13
 -10  -5   0 48.7793 10.6164   8
 -10  -5   0 47.4551 15.5875  15
 -10  -5   0 31.2651 5.99173  13
 -10  -5   0 38.5045 9.76422  11
 -10  -5   0 40.8862 11.0811  17
 -10  -5   0 35.5104 16.0635   6
 -10  -5   0 34.3675 7.88478  12
  10   5   0 37.6781 8.40237   7
  10   5   0 32.9277 6.19763  13
  10   5   0 29.5983 9.25841  14
  10   5   0 38.5224 12.7946  15
  10   5   0 42.5883 14.7459   6
  10   5   0 33.8574 9.06041  17
  10   5   0 41.7762 7.89404   9
 -11  -5   0 61.4154 13.2030  17
 -11  -5   0 68.5641 8.78987  13
 -11  -5   0 39.0755 16.1191  15
 -11  -5   0 44.3077 10.0384  12
 -11  -5   0 36.8150 10.3402   8
 -11  -5   0 71.3752 14.2167  11
 -11  -5   0 62.3722 18.9775   6
  11   5   0 24.6672 13.1969  15
  11   5   0 49.1946 11.7289  14
  11   5   0 64.3405 8.32173  13
  11   5   0 57.9988 12.5510  17
  11   5   0 46.4286 16.6597   6
  11   5   0 44.7278 11.0863   7
  11   5   0 62.5712 9.78319   9
 -12  -5   0 -3.4259 6.16564   8
 -12  -5   0 1.67387 5.97470  12
 -12  -5   0 7.41717 7.72804  11
 -12  -5   0 5.95153 11.5723  15
 -12  -5   0 1.29146 7.48846  17
 -12  -5   0 5.05348 4.46398  13
 -12  -5   0 -1.8884 12.5618   6
  12   5   0 0.37420 5.81100   7
  12   5   0 6.47635 10.8680  15
  12   5   0 -6.4502 6.03224  14
  12   5   0 6.31207 5.59284   9
  12   5   0 -1.3694 11.1336   6
  12   5   0 4.76423 7.11307  17
 -13  -5   0 105.257 19.8392  11
 -13  -5   0 72.0796 25.9454   6
 -13  -5   0 140.539 19.6882   8
 -13  -5   0 73.6403 13.8990  12
 -13  -5   0 70.0876 22.6039  15
 -13  -5   0 105.587 10.9222  13
 -13  -5   0 131.683 21.5908  17
  13   5   0 110.509 13.8032   9
  13   5   0 128.602 19.0939  17
  13   5   0 57.2809 19.9523   6
  13   5   0 110.103 15.2937   7
  13   5   0 137.105 27.2359  15
  13   5   0 89.0073 18.1410  14
 -14  -5   0 139.914 13.5370  13
 -14  -5   0 193.359 24.7642   8
 -14  -5   0 81.4021 27.7296   6
 -14  -5   0 162.316 23.5158  11
 -14  -5   0 180.194 25.7454  17
 -14  -5   0 114.097 29.5128  15
 -14  -5   0 158.446 20.2648  12
  14   5   0 195.728 32.3934  15
  14   5   0 145.897 17.8539   7
  14   5   0 116.973 31.5672   6
  14   5   0 158.666 15.2556   9
  14   5   0 127.136 21.1896  14
 -15  -5   0 112.238 30.4243  15
 -15  -5   0 68.6398 19.3894  17
 -15  -5   0 67.4806 10.4348  13
 -15  -5   0 64.7490 17.1549  11
 -15  -5   0 50.1230 13.7971  12
 -15  -5   0 51.8022 26.4176   6
 -15  -5   0 101.242 19.0806   8
  15   5   0 70.1534 11.8579   9
  15   5   0 80.3350 17.3348  17
  15   5   0 70.1892 13.3052   7
  15   5   0 30.4224 19.8764   6
  15   5   0 65.2161 16.8381  14
 -16  -5   0 -2.1346 20.0227   6
 -16  -5   0 2.03683 10.0034   8
 -16  -5   0 4.17227 11.9082  17
 -16  -5   0 11.5706 12.4146  11
 -16  -5   0 -4.8032 8.84315  12
 -16  -5   0 8.83946 18.6185  15
  16   5   0 4.96948 8.03764   9
  16   5   0 3.36648 8.81316   7
  16   5   0 5.46865 11.1959  14
  16   5   0 3.68581 12.1134  17
  16   5   0 16.8905 19.3659   6
  16   5   0 1.73061 15.3840  15
 -17  -5   0 15.1949 40.6584  15
 -17  -5   0 2.59807 11.6329   8
 -17  -5   0 1.44594 25.8966   6
 -17  -5   0 7.60441 11.8633  12
 -17  -5   0 -5.1376 12.3765  17
  17   5   0 -5.3331 8.05857   7
  17   5   0 1.17438 12.8182  14
  17   5   0 4.34762 12.7381  17
  17   5   0 12.6386 20.5283  15
  17   5   0 -10.681 16.1601   6
  13  -6   0 0.89265 15.5229  16
  13  -6   0 4.38566 15.2446  14
  13  -6   0 4.99189 21.0398   6
  13  -6   0 -2.1731 17.9946  15
 -13   6   0 9.50151 24.3933   6
 -13   6   0 9.09079 9.59638  12
 -13   6   0 -0.0676 9.45315  13
 -13   6   0 5.63518 10.9976  11
 -13   6   0 1.43266 11.6913   8
 -13   6   0 3.02685 12.5438  17
 -13   6   0 3.60011 19.8919  15
  12  -6   0 13.2592 19.5248  15
  12  -6   0 -5.0748 11.1508  17
  12  -6   0 14.3984 19.6420   6
  12  -6   0 -5.2118 13.3657  16
  12  -6   0 0.56053 13.1286  14
  12  -6   0 5.76375 14.9658  10
 -12   6   0 0.19040 17.5828   6
 -12   6   0 -7.0941 13.9984  15
 -12   6   0 -5.0523 9.17076  11
 -12   6   0 -4.6998 10.6869  17
 -12   6   0 2.02382 8.90114  13
 -12   6   0 -6.7179 6.86002  12
 -12   6   0 3.39929 9.62996   8
  11  -6   0 32.2535 16.5338  16
  11  -6   0 75.3996 19.7478  17
  11  -6   0 28.4964 15.5866  10
  11  -6   0 39.6307 7.90983   7
  11  -6   0 17.9603 12.8023  14
  11  -6   0 21.9790 19.7595   6
  11  -6   0 37.6473 22.2560  15
 -11   6   0 54.5252 25.9919   6
 -11   6   0 19.3629 11.4519  12
 -11   6   0 38.1113 11.4276  13
 -11   6   0 31.8789 14.9257  17
 -11   6   0 37.1167 12.9939  11
 -11   6   0 28.6323 20.9619  15
  10  -6   0 16.9546 6.37555   7
  10  -6   0 18.2903 11.4287  17
  10  -6   0 5.83413 16.8474   6
  10  -6   0 45.8627 14.6688  14
  10  -6   0 41.7901 14.8553  10
  10  -6   0 10.2491 12.5279  16
  10  -6   0 32.5364 21.3285  15
 -10   6   0 13.4223 9.49389  13
 -10   6   0 24.6988 13.2119  17
 -10   6   0 -8.4918 12.6720   6
 -10   6   0 12.6160 15.5693  15
 -10   6   0 13.6058 10.4106  11
 -10   6   0 15.0656 8.50746  12
   9  -6   0 16.2639 16.3684  15
   9  -6   0 3.67808 10.6519  10
   9  -6   0 8.47401 10.4663  16
   9  -6   0 12.0799 5.70914   7
   9  -6   0 11.8068 10.2300  14
   9  -6   0 -8.0136 11.9902   6
   9  -6   0 3.77609 8.90028  17
  -9   6   0 10.8898 9.78202  17
  -9   6   0 4.33617 7.50479   9
  -9   6   0 7.34456 7.98313  11
  -9   6   0 2.47252 13.4598   6
  -9   6   0 8.78825 7.83122  13
  -9   6   0 29.9987 16.3522  15
  -9   6   0 9.05584 7.52011  12
   8  -6   0 44.9593 13.7077  14
   8  -6   0 11.6149 11.1377  16
   8  -6   0 47.4670 8.15236   7
   8  -6   0 53.3329 18.9593   6
   8  -6   0 64.3436 13.7032  17
   8  -6   0 30.5616 16.1069  15
   8  -6   0 68.0733 15.2925  10
  -8   6   0 43.2930 11.7057  11
  -8   6   0 59.0282 19.2108  15
  -8   6   0 60.8835 13.8650  17
  -8   6   0 20.5594 14.5526   6
  -8   6   0 40.2009 10.8890  13
  -8   6   0 39.6047 10.6918   9
  -8   6   0 29.7084 9.46296  12
   7  -6   0 255.524 34.7913  15
   7  -6   0 164.120 27.4245   6
   7  -6   0 183.519 21.9618  17
   7  -6   0 146.334 22.1673  14
   7  -6   0 156.248 13.0661   7
   7  -6   0 157.711 13.5553   7
   7  -6   0 180.138 25.6453  16
   7  -6   0 132.584 20.7796  10
  -7   6   0 185.008 26.0718  15
  -7   6   0 156.925 19.6723  11
  -7   6   0 187.200 20.8663   9
  -7   6   0 164.862 29.2341   6
  -7   6   0 181.656 17.3127  12
  -7   6   0 174.237 23.1803  17
   6  -6   0 53.4022 17.0949  15
   6  -6   0 34.5954 14.6226   6
   6  -6   0 84.2678 16.6136  16
   6  -6   0 47.0839 12.1564  14
   6  -6   0 69.5039 14.3950  10
   6  -6   0 80.4618 14.4117  17
   6  -6   0 63.4911 8.48351   7
   6  -6   0 62.6530 9.23744   7
  -6   6   0 44.8691 11.2714  17
  -6   6   0 71.5001 13.7479  17
  -6   6   0 87.8792 18.5256  15
  -6   6   0 60.6205 18.1562   6
  -6   6   0 58.6800 11.0424  12
  -6   6   0 64.4658 13.9664   9
  -6   6   0 59.2271 11.2624  11
   5  -6   0 221.510 24.9682  10
   5  -6   0 230.591 14.9701   7
   5  -6   0 200.180 20.5069  14
   5  -6   0 232.348 19.5156  17
   5  -6   0 239.596 32.2571   6
   5  -6   0 214.049 28.7904  15
   5  -6   0 226.924 21.4827  16
  -5   6   0 229.190 27.9926  15
  -5   6   0 196.040 17.5896  12
  -5   6   0 159.479 26.3811   6
  -5   6   0 196.661 17.3632   9
  -5   6   0 204.129 19.5347  17
  -5   6   0 197.226 18.8361  17
  -5   6   0 189.912 17.8443  11
   4  -6   0 830.731 48.2523  17
   4  -6   0 860.453 55.2229  15
   4  -6   0 770.780 43.1926   7
   4  -6   0 821.384 50.7393  16
   4  -6   0 799.724 49.1997  10
   4  -6   0 796.240 56.6503   6
  -4   6   0 739.952 46.0836  12
  -4   6   0 854.026 49.5163  17
  -4   6   0 751.742 52.8350  15
  -4   6   0 790.197 48.3644  17
  -4   6   0 789.414 54.7249   6
  -4   6   0 904.867 47.6884  11
  -4   6   0 784.578 46.7971   9
   3  -6   0 650.794 41.1027  10
   3  -6   0 614.002 103.533   5
   3  -6   0 682.935 42.5621  16
   3  -6   0 671.030 48.2010   6
   3  -6   0 797.974 74.2599   1
   3  -6   0 688.588 46.5586  15
   3  -6   0 727.247 36.7861   7
   3  -6   0 590.026 113.754   5
   3  -6   0 644.850 82.8425   4
  -3   6   0 616.620 38.9205   9
  -3   6   0 608.321 38.4754  12
  -3   6   0 639.796 40.7928  17
  -3   6   0 679.798 39.2541  11
  -3   6   0 688.546 45.2991  15
  -3   6   0 679.467 40.6687  17
  -3   6   0 877.413 116.612   2
  -3   6   0 624.362 125.456   5
  -3   6   0 543.192 98.1812   5
  -3   6   0 629.801 80.7569   1
  -3   6   0 600.724 45.2809   6
  -3   6   0 599.565 87.7550   3
   2  -6   0 421.842 89.9682   5
   2  -6   0 289.927 27.2364  15
   2  -6   0 321.830 29.7726   6
   2  -6   0 358.721 56.9822   4
   2  -6   0 366.568 55.3624   1
   2  -6   0 321.364 22.6432  17
   2  -6   0 337.835 23.3174  10
   2  -6   0 291.850 24.3807  16
   2  -6   0 325.463 19.6220   7
   2  -6   0 407.386 82.7877   5
  -2   6   0 272.184 26.1666   6
  -2   6   0 345.167 28.4827  15
  -2   6   0 305.500 21.0801  12
  -2   6   0 225.025 65.0542   5
  -2   6   0 283.257 65.7571   5
  -2   6   0 339.464 23.1678  17
  -2   6   0 292.176 21.4087   9
  -2   6   0 302.099 26.0016  15
  -2   6   0 322.912 21.7718  11
  -2   6   0 398.940 60.0848   1
  -2   6   0 409.180 73.6298   2
  -2   6   0 304.775 22.7758  17
   1  -6   0 672.351 43.1880  15
   1  -6   0 529.775 71.8508   4
   1  -6   0 636.974 107.897   5
   1  -6   0 655.018 34.2645   7
   1  -6   0 550.259 89.9285   5
   1  -6   0 624.477 37.5593   8
   1  -6   0 663.456 36.7126  17
   1  -6   0 614.460 36.5988  10
   1  -6   0 562.035 38.1459  16
   1  -6   0 488.427 64.1066   1
   1  -6   0 636.427 36.9084  17
   1  -6   0 605.874 43.7438   6
  -1   6   0 622.334 36.7773  17
  -1   6   0 637.178 36.2386   9
  -1   6   0 611.555 36.4954  10
  -1   6   0 666.540 42.9905  15
  -1   6   0 442.154 72.3275   2
  -1   6   0 630.780 95.1328   5
  -1   6   0 572.897 40.5434   6
  -1   6   0 551.568 39.7763  15
  -1   6   0 612.513 109.002   5
  -1   6   0 605.935 36.6686  17
  -1   6   0 465.533 68.6884   1
  -1   6   0 603.549 35.3210  12
   0  -6   0 377.502 28.1864  16
   0  -6   0 448.683 25.9616  12
   0  -6   0 419.605 78.7216   5
   0  -6   0 422.035 26.6197  10
   0  -6   0 442.778 30.6723  15
   0  -6   0 460.974 66.9170   4
   0  -6   0 470.336 25.3946   7
   0  -6   0 463.104 27.1008  17
   0  -6   0 324.110 69.3869   5
   0  -6   0 439.903 29.2335   6
   0  -6   0 402.722 27.2319   8
   0  -6   0 437.515 68.9885   2
   0  -6   0 563.991 65.8231   1
   0  -6   0 393.587 31.4757  15
   0  -6   0 414.605 33.7347   6
   0  -6   0 421.433 27.0525  17
   0   6   0 414.331 26.4194   9
   0   6   0 425.047 27.2379  17
   0   6   0 450.749 87.2524   5
   0   6   0 427.883 25.7502  12
   0   6   0 507.849 29.7678  16
   0   6   0 433.737 26.7282  10
   0   6   0 390.574 53.9393   1
   0   6   0 430.774 27.4165  17
   0   6   0 399.871 30.3204  15
   0   6   0 405.996 25.1667   7
   0   6   0 448.289 67.9960   2
   0   6   0 410.713 31.1749   6
   0   6   0 434.961 32.7227  15
   0   6   0 395.478 73.2281   5
  -1  -6   0 77.6717 15.6239   6
  -1  -6   0 82.3444 8.24002  12
  -1  -6   0 105.138 9.33579   7
  -1  -6   0 130.658 16.5356  15
  -1  -6   0 91.8262 11.3187  17
  -1  -6   0 61.0060 19.7052   1
  -1  -6   0 136.335 16.0984   6
  -1  -6   0 92.8374 11.3569   8
  -1  -6   0 88.7373 12.8273  16
  -1  -6   0 78.2687 28.5169   4
  -1  -6   0 106.144 16.1352  15
  -1  -6   0 104.874 9.92532   9
  -1  -6   0 91.3169 41.4033   5
  -1  -6   0 90.0152 35.4734   5
  -1  -6   0 83.3688 27.9473   2
  -1  -6   0 118.919 12.3505  17
   1   6   0 124.987 33.5758   1
   1   6   0 96.9434 11.1496  17
   1   6   0 80.8539 11.8888  16
   1   6   0 114.485 10.7090   8
   1   6   0 77.4139 13.3907  15
   1   6   0 103.385 9.84045   9
   1   6   0 113.375 16.9570  15
   1   6   0 106.308 16.1104   6
   1   6   0 90.1522 15.9848   6
   1   6   0 94.4199 8.85948   7
   1   6   0 62.8734 32.5014   5
   1   6   0 90.0961 8.80750  12
   1   6   0 50.0423 27.6867   5
   1   6   0 77.9610 27.7024   2
   1   6   0 99.1432 9.50748  10
   1   6   0 52.4429 23.5464   4
   1   6   0 116.573 13.3930  17
  -2  -6   0 516.554 34.1939   6
  -2  -6   0 639.304 82.0766   2
  -2  -6   0 487.867 32.6569  16
  -2  -6   0 490.194 80.3521   5
  -2  -6   0 360.776 76.6493   5
  -2  -6   0 543.436 30.8383   9
  -2  -6   0 537.765 38.6138   6
  -2  -6   0 537.503 36.7419  15
  -2  -6   0 544.647 34.5308  15
  -2  -6   0 531.708 31.7037  17
  -2  -6   0 539.633 52.8365   1
  -2  -6   0 495.402 31.7110  17
  -2  -6   0 506.660 30.4087  10
  -2  -6   0 519.493 31.4541   8
  -2  -6   0 547.572 30.0934   7
  -2  -6   0 526.176 73.8974   4
   2   6   0 506.949 30.1117   7
   2   6   0 510.663 71.0452   2
   2   6   0 402.304 58.1681   3
   2   6   0 538.111 30.7358  11
   2   6   0 556.085 32.1838  17
   2   6   0 548.599 30.7146  10
   2   6   0 502.674 33.3541   6
   2   6   0 654.121 92.3186   5
   2   6   0 589.494 99.5803   5
   2   6   0 556.773 36.4891  15
   2   6   0 528.918 34.9762  15
   2   6   0 629.430 77.2133   1
   2   6   0 548.191 33.1127  16
   2   6   0 529.531 31.3256   8
   2   6   0 437.749 66.3358   4
   2   6   0 500.286 38.2636   6
   2   6   0 456.191 29.0695  12
   2   6   0 518.038 31.0970  17
   2   6   0 513.589 30.4341   9
  -3  -6   0 2117.85 98.1969  14
  -3  -6   0 2017.44 100.622  17
  -3  -6   0 1833.48 99.5082   8
  -3  -6   0 1918.78 105.527  15
  -3  -6   0 2004.22 99.3815  17
  -3  -6   0 1853.72 99.1824  11
  -3  -6   0 2025.94 98.9716   9
  -3  -6   0 1890.82 108.430   6
  -3  -6   0 2068.24 103.495  15
  -3  -6   0 1993.56 129.650   1
  -3  -6   0 1991.55 141.501   2
  -3  -6   0 1755.03 100.941  16
  -3  -6   0 2012.75 172.388   5
  -3  -6   0 1852.42 154.312   5
  -3  -6   0 2185.63 104.784   6
   3   6   0 1914.24 145.399   4
   3   6   0 1930.54 104.631  15
   3   6   0 1935.97 98.8486   9
   3   6   0 1859.51 98.5984   7
   3   6   0 2007.98 134.207   3
   3   6   0 1969.50 130.175   1
   3   6   0 1986.86 99.4668   8
   3   6   0 1802.56 99.3080  17
   3   6   0 1949.59 107.334   6
   3   6   0 1847.99 99.2134  12
   3   6   0 1939.32 171.107   5
   3   6   0 1827.47 138.080   2
   3   6   0 1919.37 158.313   5
   3   6   0 1851.27 103.279  15
   3   6   0 1928.04 100.264  17
   3   6   0 1860.25 102.489   6
   3   6   0 2110.37 99.5159  11
  -4  -6   0 1444.90 80.9196  16
  -4  -6   0 1422.55 77.9523  17
  -4  -6   0 1509.34 77.2676   9
  -4  -6   0 1314.26 131.191   5
  -4  -6   0 1402.54 78.1275  11
  -4  -6   0 1587.86 76.8919  14
  -4  -6   0 1564.42 83.2266   6
  -4  -6   0 1465.03 116.315   2
  -4  -6   0 1411.42 84.2160  15
  -4  -6   0 1539.45 87.4608   6
  -4  -6   0 1469.41 78.1648  10
  -4  -6   0 1492.28 78.8657   8
  -4  -6   0 1561.65 80.0198   7
  -4  -6   0 1528.76 146.891   5
  -4  -6   0 1520.55 110.410   1
  -4  -6   0 1463.22 121.871   4
  -4  -6   0 1577.84 116.291   3
  -4  -6   0 1575.57 82.6302  15
   4   6   0 1544.27 83.2100   6
   4   6   0 1446.20 76.4737  14
   4   6   0 1354.57 143.318   5
   4   6   0 1401.79 120.879   4
   4   6   0 1610.82 115.618   3
   4   6   0 1518.67 136.823   5
   4   6   0 1540.94 78.4284   8
   4   6   0 1531.37 78.7635  17
   4   6   0 1635.64 92.1311   6
   4   6   0 1544.70 84.4657  15
   4   6   0 1437.20 82.5322  15
   4   6   0 1506.15 120.493   2
   4   6   0 1434.41 108.759   1
   4   6   0 1470.05 77.3426   9
   4   6   0 1604.05 78.4520  11
   4   6   0 1473.26 77.9802   7
   4   6   0 1412.70 78.8617  17
  -5  -6   0 678.001 92.3168   4
  -5  -6   0 711.646 38.0077   9
  -5  -6   0 632.835 44.7126  15
  -5  -6   0 706.970 48.7199   6
  -5  -6   0 676.431 39.8832  11
  -5  -6   0 580.559 102.718   5
  -5  -6   0 738.085 88.9123   3
  -5  -6   0 685.881 43.1023  15
  -5  -6   0 681.536 105.592   5
  -5  -6   0 762.430 48.3403  17
  -5  -6   0 775.385 38.7415  14
  -5  -6   0 654.826 40.4390  17
  -5  -6   0 610.241 38.9613   8
  -5  -6   0 659.955 65.7314   1
  -5  -6   0 790.881 77.6516   2
   5   6   0 768.046 49.1067  15
   5   6   0 651.746 40.0978  17
   5   6   0 631.037 42.9516  15
   5   6   0 717.575 95.0662   4
   5   6   0 518.443 69.7771   1
   5   6   0 692.119 113.563   5
   5   6   0 732.255 72.5138   3
   5   6   0 702.903 38.3620  13
   5   6   0 622.882 38.1763   7
   5   6   0 676.415 43.8686   6
   5   6   0 658.115 100.878   5
   5   6   0 690.089 38.1512   9
   5   6   0 725.770 88.5279   2
   5   6   0 652.944 39.4000  14
   5   6   0 669.066 41.5798   8
   5   6   0 728.700 40.0911  17
  -6  -6   0 666.404 67.8667   1
  -6  -6   0 713.679 40.0786  17
  -6  -6   0 646.810 85.6485   3
  -6  -6   0 603.439 39.2486  11
  -6  -6   0 707.386 38.7153  14
  -6  -6   0 761.311 123.791   5
  -6  -6   0 544.328 95.3410   5
  -6  -6   0 612.771 48.6571   6
  -6  -6   0 727.457 41.4240  17
  -6  -6   0 802.463 100.773   2
  -6  -6   0 675.880 39.8966   8
  -6  -6   0 620.227 37.2679   9
  -6  -6   0 712.594 96.6636   4
  -6  -6   0 734.112 47.7005  15
   6   6   0 740.345 126.532   5
   6   6   0 637.175 38.7195   7
   6   6   0 670.950 45.1053   6
   6   6   0 803.769 101.646   2
   6   6   0 738.644 37.0750  13
   6   6   0 651.254 43.9439  15
   6   6   0 681.176 40.6175  17
   6   6   0 684.156 39.8912  17
   6   6   0 726.229 37.5173  12
   6   6   0 613.742 83.5019   3
   6   6   0 658.318 38.3478  14
   6   6   0 530.314 84.2001   4
   6   6   0 686.404 37.9021   9
   6   6   0 460.495 67.4810   1
   6   6   0 708.437 117.432   5
  -7  -6   0 1294.34 62.5242  14
  -7  -6   0 1139.40 59.8906   9
  -7  -6   0 1062.44 69.8387  15
  -7  -6   0 1154.58 62.6931  17
  -7  -6   0 1175.61 62.9132   8
  -7  -6   0 1130.07 147.468   5
  -7  -6   0 913.998 122.868   4
  -7  -6   0 1188.90 64.5036  17
  -7  -6   0 1016.39 58.2942  13
  -7  -6   0 1301.60 102.817   1
  -7  -6   0 882.612 161.345   5
  -7  -6   0 1054.65 72.6491   6
  -7  -6   0 1258.70 112.897   2
  -7  -6   0 1114.55 104.501   3
  -7  -6   0 1132.37 63.2404  11
   7   6   0 1065.34 104.275   3
   7   6   0 1199.15 60.3548   9
   7   6   0 1134.29 99.8757   1
   7   6   0 1151.18 62.9350  17
   7   6   0 1137.16 106.617   2
   7   6   0 887.339 135.669   5
   7   6   0 1109.55 61.3908   7
   7   6   0 802.990 137.174   5
   7   6   0 1073.07 61.3893  14
   7   6   0 1128.45 67.8664  15
   7   6   0 1167.86 69.5831   6
   7   6   0 1162.34 64.2845  13
  -8  -6   0 797.305 48.8322  17
  -8  -6   0 829.308 50.7777  17
  -8  -6   0 951.609 50.4066   8
  -8  -6   0 824.273 60.2797   6
  -8  -6   0 828.708 49.7734  11
  -8  -6   0 782.096 44.6473  13
  -8  -6   0 875.026 57.8779  15
   8   6   0 956.548 56.5768  15
   8   6   0 839.167 47.7858   7
   8   6   0 817.065 45.9728  13
   8   6   0 780.344 48.0805  14
   8   6   0 861.190 46.3897   9
   8   6   0 888.026 49.7968  17
  -9  -6   0 912.554 50.5604   8
  -9  -6   0 889.106 52.5175  17
  -9  -6   0 832.934 61.8992   6
  -9  -6   0 771.564 49.6871  11
   9   6   0 870.998 56.6733  15
   9   6   0 822.769 49.4672  14
   9   6   0 864.733 44.6052  13
   9   6   0 660.836 58.3009   6
   9   6   0 857.783 46.3134   9
   9   6   0 796.846 47.5955   7
   9   6   0 801.268 49.4522  17
 -10  -6   0 728.660 54.5204  15
 -10  -6   0 765.030 47.5161  17
 -10  -6   0 668.547 57.0294   6
 -10  -6   0 645.073 38.6932  13
 -10  -6   0 725.885 45.3930   8
 -10  -6   0 628.678 44.4466  11
  10   6   0 706.546 44.7633  14
  10   6   0 715.076 52.7981   6
  10   6   0 716.479 42.7881   7
  10   6   0 692.098 38.7363  13
  10   6   0 804.533 46.5112  17
  10   6   0 770.978 41.0930   9
 -11  -6   0 726.975 40.4036  13
 -11  -6   0 735.129 48.3731  11
 -11  -6   0 703.073 60.8470   6
 -11  -6   0 692.702 56.3730  15
 -11  -6   0 728.455 46.6210   8
 -11  -6   0 825.947 51.1086  17
  11   6   0 652.961 53.7232   6
  11   6   0 661.709 39.6840  13
  11   6   0 751.256 44.5184   7
  11   6   0 756.273 47.1495  17
  11   6   0 792.157 42.5924   9
  11   6   0 744.331 53.6769  15
 -12  -6   0 480.655 36.6247  11
 -12  -6   0 426.744 54.3333   6
 -12  -6   0 514.342 36.1352   8
 -12  -6   0 529.839 39.8028  17
 -12  -6   0 503.452 29.5822  13
 -12  -6   0 471.038 45.4514  15
  12   6   0 496.599 36.8438  17
  12   6   0 571.090 32.0372   9
  12   6   0 432.579 42.9624   6
  12   6   0 491.281 32.6474  13
  12   6   0 445.773 35.8635  14
  12   6   0 507.766 33.1782   7
  12   6   0 445.664 41.7919  15
 -13  -6   0 315.089 26.6558   8
 -13  -6   0 303.809 29.0673  17
 -13  -6   0 240.486 23.3871  12
 -13  -6   0 281.219 19.2885  13
 -13  -6   0 304.382 44.0719  15
 -13  -6   0 280.493 26.8317  11
 -13  -6   0 268.548 42.6975   6
  13   6   0 274.699 39.3526   6
  13   6   0 255.306 22.2745   7
  13   6   0 254.149 20.1147   9
  13   6   0 268.813 25.6237  17
  13   6   0 256.148 25.9075  14
  13   6   0 275.028 38.1179  15
 -14  -6   0 178.260 25.4480  11
 -14  -6   0 202.977 15.8227  13
 -14  -6   0 180.871 23.3263  12
 -14  -6   0 225.656 37.1228  15
 -14  -6   0 208.595 26.6374   8
 -14  -6   0 208.502 27.6092  17
 -14  -6   0 210.730 41.8415   6
  14   6   0 132.007 31.4795   6
  14   6   0 215.854 27.6468  14
  14   6   0 189.029 33.5506  15
  14   6   0 194.053 18.8052   7
  14   6   0 174.727 16.5170   9
  14   6   0 164.704 23.3576  17
 -15  -6   0 84.0105 11.2098  13
 -15  -6   0 97.0717 18.9564   8
 -15  -6   0 104.012 20.8827  11
 -15  -6   0 87.1402 31.0475   6
 -15  -6   0 35.4885 22.9321  15
 -15  -6   0 86.2051 17.5467  12
  15   6   0 64.3887 16.1323  17
  15   6   0 59.9558 12.4097   7
  15   6   0 53.9546 11.4187   9
  15   6   0 86.2547 24.8366   6
  15   6   0 46.3647 14.5807  14
 -16  -6   0 189.183 43.0359   6
 -16  -6   0 196.475 28.8541  17
 -16  -6   0 152.437 27.2653  11
 -16  -6   0 160.717 33.5764  15
 -16  -6   0 147.869 23.6587   8
  16   6   0 205.914 23.2713   7
  16   6   0 207.333 28.4078  17
  16   6   0 209.854 36.0264   6
  16   6   0 184.268 20.8063   9
  16   6   0 178.817 35.3559  15
  16   6   0 129.686 23.8464  14
 -17  -6   0 121.625 23.4691   8
 -17  -6   0 160.684 27.5715  17
  17   6   0 84.0018 27.6297  15
  17   6   0 111.809 19.8831   7
  17   6   0 50.6936 24.6840   6
  17   6   0 83.5680 19.2900  17
  17   6   0 104.998 22.4548  14
  12  -7   0 0.55008 13.7914  17
  12  -7   0 15.5604 21.8715   6
  12  -7   0 2.62742 15.6089  10
  12  -7   0 -3.4171 14.0597  14
  12  -7   0 14.2610 16.1600  16
  12  -7   0 5.00053 18.0407  15
 -12   7   0 -7.0037 18.4616   6
 -12   7   0 6.08506 10.6247  13
 -12   7   0 6.55290 12.2228  11
 -12   7   0 -4.4327 9.07437  12
 -12   7   0 8.96022 20.3926  15
  11  -7   0 7.78233 13.9075  16
  11  -7   0 -6.6382 16.4438   6
  11  -7   0 -6.8826 18.2922  15
  11  -7   0 0.43828 11.2572  17
  11  -7   0 14.3145 14.2692  10
  11  -7   0 5.34964 12.4184  14
 -11   7   0 -3.9112 7.93594  11
 -11   7   0 9.71894 9.74912  13
 -11   7   0 3.46193 9.05520  12
 -11   7   0 3.05805 11.4249  17
 -11   7   0 -1.2955 16.6995   6
 -11   7   0 10.5646 16.5039  15
  10  -7   0 -5.7838 15.8553  15
  10  -7   0 -2.1479 10.4660  10
  10  -7   0 17.7734 12.0148  17
  10  -7   0 -1.8064 12.0596  16
  10  -7   0 5.40596 5.81701   7
  10  -7   0 5.36174 11.3622  14
  10  -7   0 1.09159 16.3624   6
 -10   7   0 13.7051 9.10769  12
 -10   7   0 -3.8550 12.4973  15
 -10   7   0 -4.2201 6.90052  13
 -10   7   0 -9.7627 9.12747  17
 -10   7   0 -2.9994 13.5098   6
 -10   7   0 4.74385 8.99933  11
   9  -7   0 15.6896 11.3724  17
   9  -7   0 -1.1004 15.0074  15
   9  -7   0 20.3292 12.7411  14
   9  -7   0 27.6692 17.6589   6
   9  -7   0 6.68036 11.7588  16
   9  -7   0 13.6004 6.24337   7
   9  -7   0 3.18403 10.6059  10
  -9   7   0 9.34650 14.0723   6
  -9   7   0 11.3562 9.14597  13
  -9   7   0 6.04126 14.6605  15
  -9   7   0 6.88029 8.91116  11
  -9   7   0 10.1689 10.6482  17
  -9   7   0 11.9140 8.49182   9
  -9   7   0 3.51110 7.45639  12
   8  -7   0 101.651 21.6126  10
   8  -7   0 152.029 13.0769   7
   8  -7   0 120.975 22.4768  16
   8  -7   0 120.737 22.2549  14
   8  -7   0 146.043 28.9871  15
   8  -7   0 106.215 24.4905   6
   8  -7   0 156.754 21.0603  17
  -8   7   0 150.931 22.5747  17
  -8   7   0 129.441 18.2415  12
  -8   7   0 144.718 20.0539  11
  -8   7   0 79.4561 22.9861   6
  -8   7   0 121.373 17.9957   9
   7  -7   0 110.015 22.1245  15
   7  -7   0 96.1530 18.9509  14
   7  -7   0 89.1081 23.0110   6
   7  -7   0 120.093 13.2485   7
   7  -7   0 142.655 22.1167  10
   7  -7   0 157.025 21.0526  17
  -7   7   0 126.653 17.7160  12
  -7   7   0 106.462 18.3436  17
  -7   7   0 103.520 16.6512  11
  -7   7   0 110.700 25.6335   6
  -7   7   0 97.9035 15.3799   9
  -7   7   0 103.472 21.1604  15
   6  -7   0 163.985 23.9202  16
   6  -7   0 190.465 29.8713   6
   6  -7   0 209.566 16.6358   7
   6  -7   0 194.463 24.7256  14
   6  -7   0 217.035 26.8502  10
   6  -7   0 213.835 30.8932  15
   6  -7   0 187.627 22.2107  17
  -6   7   0 193.483 28.1579  15
  -6   7   0 182.753 18.0471   9
  -6   7   0 206.881 19.0290  11
  -6   7   0 238.569 26.4374  17
  -6   7   0 185.103 18.3277  12
  -6   7   0 185.537 29.5433   6
   5  -7   0 52.6491 13.2729  14
   5  -7   0 101.112 21.3190  15
   5  -7   0 84.0842 11.5329   7
   5  -7   0 60.3657 13.8659  16
   5  -7   0 108.433 15.7795  17
   5  -7   0 74.1832 19.5668   6
   5  -7   0 90.1805 17.8129  10
  -5   7   0 70.0127 17.9475   6
  -5   7   0 82.3874 16.9198  17
  -5   7   0 101.287 13.9436   9
  -5   7   0 70.3812 12.0113  12
  -5   7   0 84.8959 14.3115  17
  -5   7   0 106.771 20.1125  15
   4  -7   0 268.463 18.1660   7
   4  -7   0 260.449 23.3272  10
   4  -7   0 309.752 41.3641   6
   4  -7   0 263.338 32.7747  15
   4  -7   0 282.784 24.7422  16
   4  -7   0 286.417 22.3084  17
  -4   7   0 272.897 27.0303  15
  -4   7   0 262.350 20.9187   9
  -4   7   0 330.635 31.0172   6
  -4   7   0 230.939 21.2027  17
  -4   7   0 283.004 21.5836  11
  -4   7   0 264.614 23.4362  17
  -4   7   0 272.419 21.0969  12
   3  -7   0 327.291 24.1627  17
   3  -7   0 318.791 24.6677  10
   3  -7   0 314.247 19.8996   7
   3  -7   0 310.794 30.4090  15
   3  -7   0 334.018 32.0962   6
   3  -7   0 295.339 25.8529  16
  -3   7   0 301.603 22.0787  12
  -3   7   0 346.255 25.0062  17
  -3   7   0 279.987 27.1168  15
  -3   7   0 321.765 29.6515   6
  -3   7   0 285.093 22.3726   9
  -3   7   0 309.848 22.6790  11
  -3   7   0 281.279 23.3480  17
   2  -7   0 297.532 23.1082  10
   2  -7   0 317.032 25.8204  16
   2  -7   0 295.462 30.2385   6
   2  -7   0 352.858 24.0047  17
   2  -7   0 350.213 20.5652   7
   2  -7   0 279.788 27.9415  15
  -2   7   0 288.236 27.9552   6
  -2   7   0 294.613 21.6874  12
  -2   7   0 293.444 23.2187  17
  -2   7   0 336.054 28.3583  15
  -2   7   0 296.189 22.0943  11
  -2   7   0 304.359 22.2141   9
   1  -7   0 523.478 32.7254  10
   1  -7   0 436.904 37.1032  15
   1  -7   0 560.058 114.717   5
   1  -7   0 641.480 84.6716   4
   1  -7   0 538.874 34.1640   8
   1  -7   0 383.479 86.0983   5
   1  -7   0 555.813 30.0207   7
   1  -7   0 497.809 34.6633  16
   1  -7   0 510.810 40.4336   6
   1  -7   0 490.744 68.3974   1
  -1   7   0 502.917 80.6739   2
  -1   7   0 501.337 32.7231  17
  -1   7   0 511.326 30.9855  12
  -1   7   0 512.707 32.7219  17
  -1   7   0 432.036 97.1086   5
  -1   7   0 477.883 67.9074   1
  -1   7   0 479.351 36.6374  15
  -1   7   0 539.077 38.3713   6
  -1   7   0 491.701 31.7680   9
   0  -7   0 470.322 96.0241   5
   0  -7   0 499.385 39.1815   6
   0  -7   0 543.347 30.1901   7
   0  -7   0 513.227 31.8921  10
   0  -7   0 527.682 33.4363   8
   0  -7   0 607.243 73.3639   1
   0  -7   0 549.402 96.2618   5
   0  -7   0 505.802 32.0797  17
   0  -7   0 558.958 39.3106  15
   0  -7   0 504.231 34.0301  16
   0  -7   0 538.266 78.3887   4
   0  -7   0 511.446 33.3141  17
   0  -7   0 600.666 90.8749   2
   0   7   0 545.630 84.1699   2
   0   7   0 548.006 32.2895  10
   0   7   0 467.767 36.2070   6
   0   7   0 617.674 111.919   5
   0   7   0 495.137 30.0157   7
   0   7   0 454.599 35.2801  15
   0   7   0 490.367 38.4060  15
   0   7   0 517.492 92.9628   5
   0   7   0 536.399 32.8037  17
   0   7   0 483.050 30.4951  12
   0   7   0 482.010 31.2241   9
   0   7   0 552.488 33.0675  17
   0   7   0 472.350 64.3075   1
  -1  -7   0 43.8026 8.31378  10
  -1  -7   0 37.7470 8.66061  16
  -1  -7   0 39.6975 11.9693  15
  -1  -7   0 30.7690 7.50136   8
  -1  -7   0 54.1913 14.5660   6
  -1  -7   0 13.5293 12.9360   1
  -1  -7   0 40.5367 6.74558   7
  -1  -7   0 15.2895 6.12060  17
  -1  -7   0 25.8295 26.0107   5
  -1  -7   0 32.7536 7.30081  17
  -1  -7   0 45.3328 6.96888  12
  -1  -7   0 25.2220 31.5518   5
  -1  -7   0 30.3536 21.9276   2
  -1  -7   0 31.9939 20.6990   4
   1   7   0 42.5481 7.99180  17
   1   7   0 37.7131 7.10322   7
   1   7   0 8.82346 18.4215   5
   1   7   0 36.9125 7.51288   9
   1   7   0 30.4581 6.84591  10
   1   7   0 34.0999 11.3784  15
   1   7   0 24.4595 9.18726  15
   1   7   0 32.1596 10.5003   6
   1   7   0 51.1304 24.0816   4
   1   7   0 78.6195 29.5848   2
   1   7   0 35.0186 8.20046  17
   1   7   0 33.7278 17.7965   1
   1   7   0 37.9464 6.87199  12
   1   7   0 34.2642 27.2205   5
  -2  -7   0 81.9126 29.9625   2
  -2  -7   0 15.4288 20.8578   5
  -2  -7   0 41.6533 7.67580  10
  -2  -7   0 50.3980 9.38482  17
  -2  -7   0 42.0509 12.4977   6
  -2  -7   0 13.8804 13.3032   1
  -2  -7   0 32.6952 21.4468   4
  -2  -7   0 40.9860 11.5504  15
  -2  -7   0 45.0443 9.80680  16
  -2  -7   0 43.6527 30.4355   5
  -2  -7   0 51.4363 8.71377  17
  -2  -7   0 33.8178 7.69733   8
   2   7   0 53.8036 26.1137   2
   2   7   0 13.9053 12.2471   1
   2   7   0 21.5507 21.2649   5
   2   7   0 47.1906 7.56021   7
   2   7   0 37.0593 7.39401   9
   2   7   0 38.8905 22.2408   4
   2   7   0 53.5605 9.05879  17
   2   7   0 53.6740 8.86451  11
   2   7   0 50.1296 8.87837  17
   2   7   0 51.6399 10.7206   6
   2   7   0 40.0703 6.62438  12
   2   7   0 35.9962 31.2446   5
   2   7   0 49.4999 8.08354  10
   2   7   0 64.9632 14.2302  15
   2   7   0 58.8347 12.7407  15
  -3  -7   0 229.625 26.1991  15
  -3  -7   0 193.610 15.3624  14
  -3  -7   0 211.520 66.7402   5
  -3  -7   0 203.721 17.6060  16
  -3  -7   0 167.434 36.3953   1
  -3  -7   0 179.257 14.7574  10
  -3  -7   0 163.703 15.0647   8
  -3  -7   0 130.074 42.1008   5
  -3  -7   0 237.331 51.3981   4
  -3  -7   0 143.607 37.7594   2
  -3  -7   0 141.948 23.0567   6
  -3  -7   0 197.155 15.1936  17
  -3  -7   0 191.523 17.8381  17
   3   7   0 182.416 17.8649   6
   3   7   0 173.760 39.5064   3
   3   7   0 260.728 58.2357   4
   3   7   0 173.791 52.7384   5
   3   7   0 178.361 15.5283  17
   3   7   0 169.813 21.0292  15
   3   7   0 176.934 55.5844   5
   3   7   0 206.102 15.7345  17
   3   7   0 237.740 50.3950   2
   3   7   0 142.364 13.4497   7
   3   7   0 215.158 20.8035  15
   3   7   0 187.230 14.5624   9
   3   7   0 106.166 28.3787   1
   3   7   0 197.613 13.9773  12
  -4  -7   0 520.443 77.3988   2
  -4  -7   0 347.695 73.3653   5
  -4  -7   0 411.853 28.4001  11
  -4  -7   0 473.170 35.4560  15
  -4  -7   0 429.177 37.0950   6
  -4  -7   0 487.881 30.5858  17
  -4  -7   0 479.246 28.8248  17
  -4  -7   0 432.361 29.2037   8
  -4  -7   0 581.618 90.9941   4
  -4  -7   0 455.707 31.2362  16
  -4  -7   0 450.286 27.8703   9
  -4  -7   0 300.796 81.2365   5
  -4  -7   0 461.442 27.1054  14
  -4  -7   0 466.872 62.3122   1
  -4  -7   0 431.779 28.3891  10
   4   7   0 465.367 28.0223   9
   4   7   0 481.296 33.1832   6
   4   7   0 481.867 75.9536   2
   4   7   0 474.974 29.3774  17
   4   7   0 447.277 28.2167   7
   4   7   0 523.640 66.8485   1
   4   7   0 443.523 89.0811   5
   4   7   0 493.912 69.5838   3
   4   7   0 443.398 26.9596  12
   4   7   0 552.275 107.253   5
   4   7   0 461.890 29.7727  17
   4   7   0 462.039 26.9090  13
   4   7   0 533.761 83.5483   4
   4   7   0 451.884 33.0743  15
  -5  -7   0 53.8779 23.6712   2
  -5  -7   0 73.9245 18.7151   6
  -5  -7   0 37.4511 7.62832  17
  -5  -7   0 12.0486 23.5619   5
  -5  -7   0 57.6930 9.25780  14
  -5  -7   0 58.6864 9.91769  17
  -5  -7   0 43.3722 8.98943  11
  -5  -7   0 67.2319 8.99605   9
  -5  -7   0 59.3019 9.69805  10
  -5  -7   0 31.4405 26.5387   5
  -5  -7   0 73.4945 37.7975   4
  -5  -7   0 44.6410 23.1577   3
  -5  -7   0 44.1567 21.9608   1
  -5  -7   0 56.6349 14.6553  15
  -5  -7   0 53.3609 9.14000   8
   5   7   0 45.2416 11.6290  15
   5   7   0 63.2278 28.2887   4
   5   7   0 89.2976 33.3802   2
   5   7   0 46.0484 8.23157   9
   5   7   0 12.5848 22.6154   5
   5   7   0 54.7691 9.74477  17
   5   7   0 27.0667 16.7020   3
   5   7   0 43.7929 8.17254   7
   5   7   0 57.6660 9.70294  17
   5   7   0 61.1198 23.8549   1
   5   7   0 45.8783 11.4787   6
   5   7   0 42.0114 7.21300  14
   5   7   0 55.7513 7.76796  13
   5   7   0 83.2212 39.2975   5
  -6  -7   0 70.3501 16.1803  15
  -6  -7   0 7.09029 13.9676   1
  -6  -7   0 28.9304 22.9403   2
  -6  -7   0 79.5174 47.4189   5
  -6  -7   0 4.78198 14.2198   5
  -6  -7   0 47.5950 28.3845   3
  -6  -7   0 43.3573 25.2775   4
  -6  -7   0 45.0984 15.3183   6
  -6  -7   0 45.1642 9.31415   8
  -6  -7   0 40.1348 7.24835   9
  -6  -7   0 62.5686 10.4432  11
  -6  -7   0 42.5795 9.58238  17
  -6  -7   0 53.1352 8.21304  14
  -6  -7   0 48.5539 8.97349  17
   6   7   0 24.3718 27.0956   5
   6   7   0 57.2909 13.1359   6
   6   7   0 40.7496 6.75427  13
   6   7   0 41.4456 8.17697   7
   6   7   0 8.01186 14.1054   3
   6   7   0 47.4158 30.6750   4
   6   7   0 56.9731 10.0694  17
   6   7   0 53.1643 10.5923  17
   6   7   0 57.0940 37.4963   5
   6   7   0 35.1182 10.7725  15
   6   7   0 54.2889 26.3845   2
   6   7   0 48.2322 22.4776   1
   6   7   0 58.2326 8.75165   9
   6   7   0 37.3406 7.20397  14
  -7  -7   0 423.619 28.0694  17
  -7  -7   0 371.977 27.5994   9
  -7  -7   0 389.159 34.4858  15
  -7  -7   0 419.702 28.2415   8
  -7  -7   0 377.137 37.3685   6
  -7  -7   0 435.835 29.9768  17
  -7  -7   0 452.597 27.5875  14
  -7  -7   0 402.961 28.4940  11
   7   7   0 464.560 33.9214  15
   7   7   0 464.080 28.9545  17
   7   7   0 415.678 26.0490   9
   7   7   0 376.833 26.8362   7
   7   7   0 419.366 24.7127  13
   7   7   0 439.443 34.7625   6
   7   7   0 400.513 26.4443  14
  -8  -7   0 70.0120 16.8709  15
  -8  -7   0 52.8423 10.7829  11
  -8  -7   0 37.6639 15.6264   6
  -8  -7   0 54.8473 10.7201   8
  -8  -7   0 66.3524 12.5019  17
   8   7   0 58.8843 10.8302  17
   8   7   0 68.5197 11.0088   7
   8   7   0 53.1074 9.89540  14
   8   7   0 63.3289 8.27927  13
   8   7   0 64.4588 16.1954  15
   8   7   0 82.9402 10.6791   9
   8   7   0 70.4312 16.7652   6
  -9  -7   0 4.69259 3.42974  13
  -9  -7   0 2.14865 4.64161   8
  -9  -7   0 18.3072 12.6795  15
  -9  -7   0 -8.3452 8.82804   6
  -9  -7   0 4.82674 6.40642  17
  -9  -7   0 9.25373 6.43547  11
   9   7   0 6.52136 4.21770  13
   9   7   0 4.43145 4.13877   9
   9   7   0 -5.1347 3.90802   7
   9   7   0 8.61040 9.61744   6
   9   7   0 4.87637 9.16448  15
   9   7   0 3.53820 5.38509  17
   9   7   0 2.75933 5.23859  14
 -10  -7   0 43.3408 7.28951  13
 -10  -7   0 57.3664 12.1790   8
 -10  -7   0 44.4490 19.9339   6
 -10  -7   0 41.4443 11.1085  11
 -10  -7   0 78.6210 20.7400  15
 -10  -7   0 39.6064 11.6389  17
  10   7   0 33.0796 13.9446  15
  10   7   0 41.8781 7.16053  13
  10   7   0 39.9847 9.49305  14
  10   7   0 35.6438 9.85870  17
  10   7   0 44.4194 9.79213   7
  10   7   0 70.9245 18.5253   6
  10   7   0 59.0995 9.77835   9
 -11  -7   0 16.4924 12.9045  15
 -11  -7   0 7.80802 7.58133   8
 -11  -7   0 12.7170 15.5747   6
 -11  -7   0 4.11699 4.21742  13
 -11  -7   0 5.93347 7.80575  17
 -11  -7   0 3.22274 6.07258  11
  11   7   0 2.41776 4.37300  13
  11   7   0 12.1264 7.80204  17
  11   7   0 11.1163 5.93921   9
  11   7   0 9.39282 7.20185  14
  11   7   0 5.64600 9.96698   6
  11   7   0 -0.4952 5.32801   7
  11   7   0 -9.6100 8.06693  15
 -12  -7   0 -0.2757 4.05159  13
 -12  -7   0 -2.4574 11.8760  15
 -12  -7   0 2.01915 6.84300   8
 -12  -7   0 15.1594 16.2725   6
 -12  -7   0 0.00901 7.38983  11
 -12  -7   0 0.35101 7.90456  17
  12   7   0 -2.3571 9.88597   6
  12   7   0 7.24328 7.72578  14
  12   7   0 -4.7819 6.13944  17
  12   7   0 5.26905 6.24204   7
  12   7   0 4.43373 5.39807   9
  12   7   0 6.76924 11.2724  15
 -13  -7   0 3.10594 4.64926  13
 -13  -7   0 -6.3689 5.85983  11
 -13  -7   0 10.8103 14.9401  15
 -13  -7   0 -4.7218 5.95871   8
 -13  -7   0 -2.9098 7.67148  17
 -13  -7   0 0.75092 14.7537   6
  13   7   0 2.29684 7.06117   7
  13   7   0 14.4199 13.6047   6
  13   7   0 -0.7021 11.1648  15
  13   7   0 -1.4124 7.48273  14
  13   7   0 7.32919 8.66381  17
  13   7   0 3.98316 5.82924   9
 -14  -7   0 6.64690 14.8715  15
 -14  -7   0 -3.4102 8.78989  17
 -14  -7   0 9.73789 17.9425   6
 -14  -7   0 2.75926 8.23054   8
 -14  -7   0 6.63522 9.06411  11
 -14  -7   0 0.16537 4.87596  13
  14   7   0 4.31773 12.5043  15
  14   7   0 2.25818 7.95686  17
  14   7   0 -5.7875 6.47630   7
  14   7   0 -1.4596 5.83547   9
  14   7   0 -4.5430 7.74834  14
  14   7   0 3.69685 13.6779   6
 -15  -7   0 38.2675 23.2723  15
 -15  -7   0 47.2639 14.1650  11
 -15  -7   0 30.1031 7.38669  13
 -15  -7   0 33.8835 24.8179   6
 -15  -7   0 42.7781 16.6497  17
 -15  -7   0 46.9787 14.1664   8
  15   7   0 15.6448 9.53643   7
  15   7   0 7.82605 11.4866  17
  15   7   0 26.7104 13.2995  14
  15   7   0 19.3752 17.2815   6
  15   7   0 28.0776 9.41602   9
  15   7   0 33.2547 19.9336  15
 -16  -7   0 5.53937 12.2469  17
 -16  -7   0 12.3698 19.2516  15
 -16  -7   0 2.39165 10.3109   8
 -16  -7   0 3.75637 11.8547  11
 -16  -7   0 -5.3366 18.5618   6
  16   7   0 -1.0582 10.6183  14
  16   7   0 -0.4410 16.2517  15
  16   7   0 14.0766 9.43055   9
  16   7   0 2.61166 16.7083   6
  16   7   0 4.72367 9.06632   7
  16   7   0 0.08306 10.6759  17
 -17  -7   0 8.14503 14.7463  17
 -17  -7   0 -7.8655 10.4023   8
  17   7   0 3.03386 9.61715   7
  17   7   0 -13.044 14.0405  15
  17   7   0 -8.8693 16.3920   6
  17   7   0 -7.9531 11.8718  17
  17   7   0 2.96549 12.5963  14
  12  -8   0 1.60114 22.1479   6
  12  -8   0 -1.0398 13.2465  14
  12  -8   0 -4.2439 14.7025  16
  12  -8   0 7.50993 20.6999  10
  12  -8   0 10.6642 22.6552  15
 -12   8   0 4.27992 14.7521  17
 -12   8   0 -4.2785 19.1783   6
 -12   8   0 0.54277 11.4232  12
 -12   8   0 0.47364 10.4049  13
 -12   8   0 7.19413 22.6733  15
 -12   8   0 -0.8919 10.1720  11
  11  -8   0 24.9354 16.1504  17
  11  -8   0 41.1031 25.2202  15
  11  -8   0 16.5025 21.0887   6
  11  -8   0 17.8562 16.2185  14
  11  -8   0 40.4402 20.0751  10
  11  -8   0 11.1828 16.8501  16
 -11   8   0 10.9314 10.9695  13
 -11   8   0 6.65937 12.8837  17
 -11   8   0 33.6891 14.2188  11
 -11   8   0 17.9599 11.2859  12
 -11   8   0 24.7267 22.3678   6
 -11   8   0 24.2824 22.5204  15
  10  -8   0 -8.9218 11.2895  16
  10  -8   0 0.67282 11.6961  14
  10  -8   0 6.42244 6.26772   7
  10  -8   0 25.0695 21.3539   6
  10  -8   0 -3.1028 10.8496  10
  10  -8   0 12.3459 13.5369  17
 -10   8   0 0.27372 8.34187   9
 -10   8   0 -9.1882 14.4048   6
 -10   8   0 10.9336 12.1851  17
 -10   8   0 -6.8398 15.2075  15
 -10   8   0 20.4925 12.0253  11
 -10   8   0 4.06354 8.70850  12
 -10   8   0 1.71953 8.84712  13
   9  -8   0 3.68973 14.1245  16
   9  -8   0 4.99279 11.4220  14
   9  -8   0 -3.4736 5.10872   7
   9  -8   0 13.0659 16.7691   6
   9  -8   0 4.88918 11.0676  10
   9  -8   0 7.77054 18.0069  15
   9  -8   0 -7.3484 8.55181  17
  -9   8   0 1.68866 7.24274  12
  -9   8   0 -0.3304 7.84626   9
  -9   8   0 1.95844 8.34359  11
  -9   8   0 -9.3367 11.2110  15
  -9   8   0 -13.666 11.1608   6
   8  -8   0 20.4840 17.1497   6
   8  -8   0 7.42398 10.0657  17
   8  -8   0 37.2750 18.6830  15
   8  -8   0 23.7562 7.03541   7
   8  -8   0 5.51024 10.5873  16
   8  -8   0 24.7064 13.6683  10
   8  -8   0 25.9347 13.5166  14
  -8   8   0 44.7316 16.1830  15
  -8   8   0 16.8435 9.59093   9
  -8   8   0 9.50697 8.18674  12
  -8   8   0 10.9264 17.9658   6
  -8   8   0 19.3024 9.49325  11
  -8   8   0 19.8757 11.6291  17
   7  -8   0 10.4664 10.0362  16
   7  -8   0 14.7612 15.2608   6
   7  -8   0 7.05430 15.5761  15
   7  -8   0 26.7710 11.5653  14
   7  -8   0 18.2364 10.7111  10
   7  -8   0 10.0794 9.85608  17
   7  -8   0 10.3040 6.42800   7
  -7   8   0 18.9360 8.82905  12
  -7   8   0 19.7148 8.89026  11
  -7   8   0 27.7501 10.1620   9
  -7   8   0 5.45469 8.98621  17
  -7   8   0 12.5428 13.2583   6
  -7   8   0 9.08707 11.0271  15
   6  -8   0 54.7976 15.5478  16
   6  -8   0 64.5881 14.3167  17
   6  -8   0 48.6647 14.2108  10
   6  -8   0 71.9087 16.0045  14
   6  -8   0 82.0178 21.8971  15
   6  -8   0 38.6624 18.1716   6
  -6   8   0 33.0357 16.2408   6
  -6   8   0 62.9228 12.2301  12
  -6   8   0 48.6786 12.6787  17
  -6   8   0 62.2263 13.0242  11
  -6   8   0 43.8647 15.9182  15
  -6   8   0 46.6128 11.2365   9
   5  -8   0 65.4254 18.8848   6
   5  -8   0 60.5649 13.2291  17
   5  -8   0 64.9614 15.1033  10
   5  -8   0 69.2004 15.3811  16
   5  -8   0 57.1065 18.5610  15
   5  -8   0 89.4320 16.7544  14
  -5   8   0 41.8472 15.4645   6
  -5   8   0 64.6030 12.4270  12
  -5   8   0 52.1511 11.4780   9
  -5   8   0 65.4601 14.2015  17
  -5   8   0 43.3896 14.0843  15
  -5   8   0 42.5746 10.6624  11
   4  -8   0 12.1099 8.04086  16
   4  -8   0 8.03550 7.84675  10
   4  -8   0 -0.5165 5.68162  17
   4  -8   0 6.31811 11.4125   6
   4  -8   0 4.35043 9.87952  15
  -4   8   0 12.4888 8.32803  17
  -4   8   0 5.27597 6.00124   9
  -4   8   0 6.18483 5.74240  12
  -4   8   0 5.19170 9.81934   6
  -4   8   0 1.72881 8.13813  15
  -4   8   0 -0.4125 5.59333  17
   3  -8   0 6.46196 9.89247  15
   3  -8   0 9.27842 10.7616   6
   3  -8   0 16.0061 7.32554  10
   3  -8   0 2.73104 5.44802  17
  -3   8   0 4.55369 6.38332  17
  -3   8   0 1.56682 5.79262  17
  -3   8   0 2.53507 5.57407   9
  -3   8   0 3.08536 7.42844  15
  -3   8   0 7.04594 5.79782  11
  -3   8   0 8.41077 5.56225  12
  -3   8   0 -0.9614 7.39168   6
   2  -8   0 -2.0376 8.98246   6
   2  -8   0 13.4468 8.62889  16
   2  -8   0 20.9110 8.44287  10
   2  -8   0 3.81289 5.15867  17
   2  -8   0 5.21741 9.02934  15
  -2   8   0 4.18264 5.38949  17
  -2   8   0 16.1528 10.1854   6
  -2   8   0 3.51754 4.61289  12
  -2   8   0 1.45045 4.36796  11
  -2   8   0 13.2535 9.03119  15
  -2   8   0 2.76795 4.67720   9
  -2   8   0 1.37889 5.06781  17
   1  -8   0 102.937 14.2568  10
   1  -8   0 93.8755 20.7111   6
   1  -8   0 62.3273 11.9854   8
   1  -8   0 80.4667 14.7600  16
   1  -8   0 86.6841 13.0994  17
   1  -8   0 65.3937 15.9604  15
  -1   8   0 99.4874 17.8780  15
  -1   8   0 95.4110 12.4471  12
  -1   8   0 65.3328 16.0894   6
  -1   8   0 67.8223 11.2551   9
  -1   8   0 109.040 14.7143  17
  -1   8   0 106.077 14.9647  17
   0  -8   0 87.1106 29.0824   1
   0  -8   0 168.043 46.3584   4
   0  -8   0 117.892 16.4450   8
   0  -8   0 102.095 19.2974  15
   0  -8   0 112.731 16.8295  16
   0  -8   0 115.323 14.5316  17
   0  -8   0 148.072 13.3948  10
   0  -8   0 126.256 22.6455   6
   0  -8   0 149.087 46.6683   2
   0  -8   0 72.0844 36.4446   5
   0  -8   0 225.177 73.1069   5
   0   8   0 111.871 14.4920  17
   0   8   0 121.692 20.0203   6
   0   8   0 79.2105 36.5431   5
   0   8   0 131.730 15.7887  17
   0   8   0 95.5872 35.3865   2
   0   8   0 116.849 14.2317   9
   0   8   0 194.087 24.8450  15
   0   8   0 161.132 39.1105   1
   0   8   0 78.0501 46.5199   5
   0   8   0 127.585 11.8792  12
   0   8   0 114.232 11.2716   7
  -1  -8   0 42.5579 9.38460   8
  -1  -8   0 49.0578 15.7669   6
  -1  -8   0 48.5244 36.6777   5
  -1  -8   0 75.4752 25.8240   1
  -1  -8   0 143.197 40.5237   4
  -1  -8   0 57.3001 15.5649  15
  -1  -8   0 59.5099 10.8628  17
  -1  -8   0 48.0906 10.9085  16
  -1  -8   0 76.8294 11.4444  10
  -1  -8   0 117.665 43.3226   5
  -1  -8   0 44.0118 27.5147   2
   1   8   0 64.0820 11.3112  17
   1   8   0 82.5515 42.3480   5
   1   8   0 55.6911 10.6073  17
   1   8   0 60.3623 9.25336   7
   1   8   0 74.8926 26.0805   1
   1   8   0 67.7990 10.4079   9
   1   8   0 53.7637 14.2367   6
   1   8   0 33.2732 22.8409   4
   1   8   0 78.8135 37.6825   5
   1   8   0 57.0243 13.7572  15
   1   8   0 56.0857 8.74633  12
   1   8   0 40.2968 25.7348   2
  -2  -8   0 0.74766 3.85776  10
  -2  -8   0 -0.6015 12.9899   2
  -2  -8   0 5.37011 8.41576  15
  -2  -8   0 6.86753 5.12902   8
  -2  -8   0 -4.0450 3.05281  17
  -2  -8   0 -2.6033 7.23020   6
  -2  -8   0 7.82589 19.4182   5
  -2  -8   0 -7.9887 6.62219   1
  -2  -8   0 -10.170 6.50427   4
  -2  -8   0 -6.2858 3.84035  16
   2   8   0 12.1908 13.7236   1
   2   8   0 6.19525 4.38239   9
   2   8   0 -1.2314 3.70333  17
   2   8   0 6.29848 12.4957   2
   2   8   0 -0.2364 3.31747   7
   2   8   0 -11.421 11.0696   5
   2   8   0 -3.1525 5.12615  15
   2   8   0 3.97400 4.83386  17
   2   8   0 -0.4760 3.28225  12
   2   8   0 6.68696 4.87332  10
   2   8   0 0.81571 10.1644   5
   2   8   0 21.9629 22.2988   4
  -3  -8   0 743.725 44.0122  17
  -3  -8   0 625.370 50.7938   6
  -3  -8   0 734.470 42.3306  10
  -3  -8   0 707.439 50.0845  15
  -3  -8   0 1058.56 147.807   5
  -3  -8   0 712.661 45.7369  16
  -3  -8   0 739.636 73.0036   1
  -3  -8   0 610.496 116.654   5
  -3  -8   0 695.243 42.4889  17
  -3  -8   0 779.818 41.3043  14
  -3  -8   0 707.379 43.5366   8
   3   8   0 784.004 43.9039  17
   3   8   0 745.559 46.6357   6
   3   8   0 783.857 42.5738  10
   3   8   0 581.374 87.1467   2
   3   8   0 856.408 125.833   5
   3   8   0 638.095 119.925   5
   3   8   0 719.821 42.5883   9
   3   8   0 691.065 47.7458  15
   3   8   0 766.392 44.2727  17
   3   8   0 716.631 41.0093  12
   3   8   0 724.565 42.2168   7
   3   8   0 636.823 80.9911   1
   3   8   0 797.747 110.371   4
   3   8   0 823.279 81.1585   3
  -4  -8   0 224.261 69.5548   5
  -4  -8   0 282.466 20.5182  17
  -4  -8   0 272.178 64.4366   4
  -4  -8   0 290.107 21.5381  17
  -4  -8   0 267.563 52.3214   1
  -4  -8   0 262.616 20.3603  10
  -4  -8   0 271.107 20.1065  11
  -4  -8   0 279.097 85.5331   5
  -4  -8   0 229.672 22.1423  16
  -4  -8   0 285.742 26.8199  15
  -4  -8   0 300.464 30.4513   6
  -4  -8   0 250.185 20.3195   8
  -4  -8   0 294.631 19.0720  14
   4   8   0 263.225 23.6449   6
   4   8   0 244.221 65.2308   5
   4   8   0 247.092 24.6820  15
   4   8   0 297.953 20.4021   9
   4   8   0 335.115 70.3006   3
   4   8   0 276.834 19.9117   7
   4   8   0 352.163 66.8100   2
   4   8   0 400.218 96.2653   5
   4   8   0 301.972 52.8876   1
   4   8   0 278.152 18.8504  12
   4   8   0 238.715 59.2986   4
   4   8   0 263.816 20.6781  17
   4   8   0 283.729 21.6557  17
  -5  -8   0 581.599 36.4814  17
  -5  -8   0 661.938 41.0502  16
  -5  -8   0 669.612 94.8096   2
  -5  -8   0 560.477 43.5842  15
  -5  -8   0 533.391 45.9652   6
  -5  -8   0 603.542 37.1867  11
  -5  -8   0 535.788 74.4582   1
  -5  -8   0 605.643 36.8535  10
  -5  -8   0 688.486 102.119   4
  -5  -8   0 620.482 38.4895  17
  -5  -8   0 559.990 37.1709   8
  -5  -8   0 515.274 100.301   5
  -5  -8   0 625.137 35.0840  14
  -5  -8   0 641.389 125.495   5
   5   8   0 653.227 97.1870   2
   5   8   0 860.696 170.740   5
   5   8   0 585.732 78.0364   1
   5   8   0 613.727 41.9162   6
   5   8   0 615.047 37.2736  17
   5   8   0 601.428 35.7976   9
   5   8   0 571.042 36.1176   7
   5   8   0 702.734 92.8594   3
   5   8   0 693.007 104.683   4
   5   8   0 617.336 38.1476  17
   5   8   0 577.291 42.0275  15
  -6  -8   0 378.193 35.9775   6
  -6  -8   0 358.743 25.8987  10
  -6  -8   0 393.811 24.4764  14
  -6  -8   0 385.926 26.4661   8
  -6  -8   0 334.572 31.8989  15
  -6  -8   0 370.929 27.2175  17
  -6  -8   0 373.238 26.3912  11
   6   8   0 329.864 23.2362  14
   6   8   0 393.356 24.7865   9
   6   8   0 382.946 26.1166   7
   6   8   0 395.960 26.7321  17
   6   8   0 364.601 30.9471  15
   6   8   0 349.567 30.5855   6
  -7  -8   0 294.329 23.0306  17
  -7  -8   0 270.208 21.3316  11
  -7  -8   0 234.803 20.9242   8
  -7  -8   0 307.937 35.5452  15
  -7  -8   0 314.069 38.9325   6
  -7  -8   0 258.510 19.3633  14
   7   8   0 283.781 21.4952  17
   7   8   0 252.588 29.7933  15
   7   8   0 265.326 26.6923   6
   7   8   0 260.033 17.7341  13
   7   8   0 284.652 19.6773   9
   7   8   0 203.461 17.9818  14
   7   8   0 264.999 20.1707   7
  -8  -8   0 135.293 24.7421  15
  -8  -8   0 171.527 19.7446   8
  -8  -8   0 189.012 21.4252  17
  -8  -8   0 137.632 27.3544   6
  -8  -8   0 190.284 23.8558  11
   8   8   0 181.992 24.7425  15
   8   8   0 132.749 14.1599  14
   8   8   0 165.794 16.6890  17
   8   8   0 187.382 27.1937   6
   8   8   0 185.204 13.3891  13
   8   8   0 161.633 14.2595   9
   8   8   0 142.770 19.6601   7
  -9  -8   0 174.199 23.2443   8
  -9  -8   0 161.842 19.0939  11
  -9  -8   0 131.009 18.9090  17
  -9  -8   0 158.716 27.7472  15
  -9  -8   0 172.069 30.1391   6
   9   8   0 150.607 15.0794  14
   9   8   0 143.714 14.5564   7
   9   8   0 161.468 19.1609  17
   9   8   0 183.801 14.9218   9
   9   8   0 103.901 21.4713   6
   9   8   0 152.804 12.5174  13
 -10  -8   0 49.0794 12.2911  17
 -10  -8   0 58.0230 12.7441   8
 -10  -8   0 49.9202 11.3251  11
 -10  -8   0 78.6187 23.4675   6
 -10  -8   0 36.9487 16.2734  15
  10   8   0 41.6997 8.85006   9
  10   8   0 60.0436 17.7620  15
  10   8   0 32.5468 14.9245   6
  10   8   0 46.2309 10.5184   7
  10   8   0 57.7766 12.5015  17
  10   8   0 40.4464 9.91337  14
 -11  -8   0 337.253 49.5369   6
 -11  -8   0 275.839 25.4788  11
 -11  -8   0 282.143 24.7405   8
 -11  -8   0 289.243 27.5741  17
 -11  -8   0 263.150 37.7668  15
  11   8   0 305.615 25.9037  17
  11   8   0 254.857 22.4789   7
  11   8   0 270.559 35.4171  15
  11   8   0 283.534 24.1334  14
  11   8   0 321.586 22.2852   9
  11   8   0 273.890 35.9449   6
 -12  -8   0 182.133 24.5855  11
 -12  -8   0 264.793 23.5099   8
 -12  -8   0 204.786 15.9881  13
 -12  -8   0 289.169 41.0693  15
 -12  -8   0 207.382 42.5229   6
 -12  -8   0 233.193 28.6181  17
  12   8   0 245.592 34.5994  15
  12   8   0 215.433 24.9308  17
  12   8   0 235.878 34.2277   6
  12   8   0 210.603 18.2157   9
  12   8   0 190.798 19.2813   7
  12   8   0 200.618 24.0369  14
 -13  -8   0 375.734 49.1456  15
 -13  -8   0 398.086 31.6556   8
 -13  -8   0 364.736 53.0086   6
 -13  -8   0 360.058 31.5237  11
 -13  -8   0 360.642 23.3775  13
 -13  -8   0 382.261 34.1307  17
  13   8   0 355.009 27.8125   7
  13   8   0 315.706 43.2214   6
  13   8   0 340.160 42.5708  15
  13   8   0 351.093 25.4289   9
 -14  -8   0 281.780 43.7415  15
 -14  -8   0 338.543 30.5667   8
 -14  -8   0 340.708 31.5399  11
 -14  -8   0 323.611 22.1114  13
 -14  -8   0 280.878 46.8504   6
 -14  -8   0 403.523 35.0935  17
  14   8   0 381.237 46.2730  15
  14   8   0 360.039 24.9067   9
  14   8   0 307.827 28.9018  14
  14   8   0 312.012 29.7022  17
  14   8   0 321.238 26.9482   7
  14   8   0 365.447 46.5428   6
 -15  -8   0 323.267 37.2331  11
 -15  -8   0 348.156 43.8215  17
 -15  -8   0 301.916 21.0658  13
 -15  -8   0 276.661 48.7846   6
 -15  -8   0 242.886 42.7855  15
  15   8   0 316.357 30.4823  14
  15   8   0 279.495 41.4697  15
  15   8   0 278.858 41.5506   6
  15   8   0 319.747 30.0283  17
  15   8   0 340.159 27.3509   7
 -16  -8   0 114.876 23.8098  17
 -16  -8   0 112.172 23.1463  11
 -16  -8   0 174.971 45.2508   6
 -16  -8   0 113.078 31.3909  15
 -16  -8   0 117.559 21.4260   8
  16   8   0 114.781 15.5850   9
  16   8   0 97.6244 20.5953  17
  16   8   0 119.291 30.4208  15
  16   8   0 105.490 21.7505  14
  16   8   0 101.828 27.5921   6
  16   8   0 158.926 21.1701   7
 -17  -8   0 21.5498 15.7652  17
 -17  -8   0 19.3187 14.7883   8
  17   8   0 15.4314 14.0752  17
  17   8   0 38.0896 23.6051   6
  17   8   0 20.0787 12.8520   7
  17   8   0 42.2416 22.4462  15
  17   8   0 13.9377 14.7402  14
  11  -9   0 17.5259 24.4978   6
  11  -9   0 -0.0242 15.7094  16
  11  -9   0 3.80209 22.8274  15
  11  -9   0 9.52475 15.7643  10
  11  -9   0 -8.2337 13.6033  14
 -11   9   0 -0.7428 10.5526  13
 -11   9   0 -9.3679 18.1581  15
 -11   9   0 -0.3431 11.1254  11
 -11   9   0 23.8747 11.9064  12
 -11   9   0 -6.2121 20.0313   6
 -11   9   0 3.63656 13.3061  17
  10  -9   0 12.9677 19.1758  15
  10  -9   0 2.12090 11.7181  14
  10  -9   0 1.14077 13.0584  17
  10  -9   0 -11.833 12.4195  16
  10  -9   0 3.01475 13.6805  10
  10  -9   0 5.43580 19.2732   6
 -10   9   0 4.46714 18.1407  15
 -10   9   0 -5.0645 8.32384   9
 -10   9   0 0.43007 11.3386  17
 -10   9   0 -6.1655 8.67878  13
 -10   9   0 10.6613 11.3521  11
 -10   9   0 -5.7435 8.64242  12
 -10   9   0 -0.1077 18.7122   6
   9  -9   0 9.33545 19.6621  15
   9  -9   0 -3.7397 11.8667  14
   9  -9   0 8.90942 13.4277  17
   9  -9   0 2.16759 17.1958   6
   9  -9   0 6.10941 6.74893   7
   9  -9   0 10.6982 14.6850  16
   9  -9   0 -4.0975 12.1458  10
  -9   9   0 3.14480 16.7065   6
  -9   9   0 -2.2090 8.63754  12
  -9   9   0 -1.6174 7.37886   9
  -9   9   0 -2.8381 8.93501  11
  -9   9   0 8.31681 11.7431  17
  -9   9   0 -0.4964 14.3146  15
   8  -9   0 4.48538 10.4046  17
   8  -9   0 -7.8085 8.52651  14
   8  -9   0 -0.4613 15.8036  15
   8  -9   0 16.3147 18.1669   6
   8  -9   0 1.44281 10.6488  10
   8  -9   0 -0.6760 5.57416   7
  -8   9   0 -14.758 9.02456  15
  -8   9   0 5.74184 9.13617  11
  -8   9   0 12.2621 12.6151  17
  -8   9   0 -0.3266 13.3253   6
  -8   9   0 15.2290 10.4490   9
  -8   9   0 11.9957 8.71858  12
   7  -9   0 -9.2389 8.53006  10
   7  -9   0 -1.3356 13.2880   6
   7  -9   0 -8.3094 7.48513  16
   7  -9   0 1.30199 9.01074  17
   7  -9   0 -10.232 14.2724  15
   7  -9   0 -4.9838 5.25036   7
  -7   9   0 0.00250 8.57527  17
  -7   9   0 7.43637 12.0921  12
  -7   9   0 -4.8958 6.80773  11
  -7   9   0 15.6725 12.6288  15
  -7   9   0 -5.8181 6.45678   9
   6  -9   0 71.7673 22.3082   6
   6  -9   0 25.3945 11.7350  10
   6  -9   0 31.1943 11.9914  17
   6  -9   0 45.9215 19.7432  15
   6  -9   0 58.2874 15.5793  16
   6  -9   0 25.8305 12.6412  14
  -6   9   0 67.8069 15.7991  17
  -6   9   0 36.2588 10.7784  12
  -6   9   0 34.3202 10.4324   9
  -6   9   0 35.0559 10.2062  11
  -6   9   0 22.2818 17.2401   6
  -6   9   0 22.3709 13.5856  15
   5  -9   0 67.3001 13.8858  17
   5  -9   0 53.5985 13.7578  14
   5  -9   0 67.7134 18.5166  15
   5  -9   0 80.6955 15.8924  10
   5  -9   0 78.3091 17.8612  16
   5  -9   0 28.2941 16.1878   6
  -5   9   0 70.4947 13.6583  17
  -5   9   0 64.7211 18.5441  15
  -5   9   0 51.3681 11.4671  12
  -5   9   0 74.4152 13.1971   9
  -5   9   0 73.9572 13.6902  11
  -5   9   0 51.4212 17.9157   6
   4  -9   0 105.182 17.9537  10
   4  -9   0 139.898 25.3745  15
   4  -9   0 106.569 18.8416  16
   4  -9   0 107.299 23.7746   6
   4  -9   0 100.788 16.1712  17
  -4   9   0 124.507 16.6456  11
  -4   9   0 93.3932 20.6497  15
  -4   9   0 103.108 14.9476  12
  -4   9   0 113.460 18.0079  17
  -4   9   0 101.308 22.0157   6
  -4   9   0 113.297 16.0985   9
   3  -9   0 71.1261 13.9874  17
   3  -9   0 51.9617 14.0432  16
   3  -9   0 84.3339 19.9224   6
   3  -9   0 59.5722 17.1558  15
  -3   9   0 57.6523 11.9414  11
  -3   9   0 40.7705 15.2356   6
  -3   9   0 95.4254 15.8877  17
  -3   9   0 80.1055 12.5234  12
  -3   9   0 70.1414 17.9685  15
  -3   9   0 73.5814 12.8690   9
   2  -9   0 533.628 41.6628  15
   2  -9   0 450.343 42.9936   6
   2  -9   0 420.120 35.5346  16
   2  -9   0 504.862 34.5974  10
   2  -9   0 499.314 34.4772  17
  -2   9   0 443.126 39.9364   6
  -2   9   0 537.151 33.3703  11
  -2   9   0 465.388 34.0940  17
  -2   9   0 490.426 33.4358   9
  -2   9   0 462.544 31.4962  12
  -2   9   0 454.806 33.3450  17
  -2   9   0 492.342 39.7272  15
   1  -9   0 83.8377 23.0687   6
   1  -9   0 86.9631 13.6806  17
   1  -9   0 114.615 21.5859  15
   1  -9   0 88.0021 14.3750  10
   1  -9   0 90.0732 15.0430   8
  -1   9   0 88.2911 14.4747  17
  -1   9   0 96.6031 14.7718  17
  -1   9   0 95.2379 13.4122  12
  -1   9   0 86.1180 22.7616   6
  -1   9   0 79.1187 12.8945   9
  -1   9   0 69.7534 16.4758  15
   0  -9   0 242.308 22.2359   8
   0  -9   0 311.662 37.0527   6
   0  -9   0 244.674 21.3683  17
   0  -9   0 266.214 21.0111  10
   0  -9   0 260.012 24.0436  16
   0  -9   0 267.735 32.5437  15
   0   9   0 263.079 19.9559  12
   0   9   0 264.399 19.3716   7
   0   9   0 261.663 31.9428  15
   0   9   0 305.664 22.7690  17
   0   9   0 230.832 19.7885   9
   0   9   0 269.986 32.3703   6
   0   9   0 239.818 21.1361  17
  -1  -9   0 19.6523 11.5066  15
  -1  -9   0 35.9970 8.98195   8
  -1  -9   0 56.8004 12.1843  16
  -1  -9   0 30.7026 8.97464  17
  -1  -9   0 23.8272 7.70523  10
  -1  -9   0 37.5513 13.6874   6
   1   9   0 31.2397 8.42317   9
   1   9   0 44.9089 13.4407   6
   1   9   0 40.9726 9.45136  17
   1   9   0 47.3012 8.47219  12
   1   9   0 47.3203 10.3014  17
   1   9   0 39.1670 12.3325  15
   1   9   0 39.5587 8.31085   7
  -2  -9   0 2.52193 9.03227  15
  -2  -9   0 -7.7663 3.12419   8
  -2  -9   0 1.65919 4.76490  17
  -2  -9   0 -1.3257 4.19504  10
  -2  -9   0 -0.7887 8.43409   6
  -2  -9   0 7.44444 6.73701  16
   2   9   0 -1.4647 6.97111   6
   2   9   0 6.37145 7.63479  15
   2   9   0 0.90582 3.92263  12
   2   9   0 -0.4506 4.78354  17
   2   9   0 6.44319 5.34744   9
   2   9   0 -1.0897 3.54632   7
   2   9   0 -3.4113 3.83906  17
  -3  -9   0 181.901 17.4959  17
  -3  -9   0 176.232 22.6230  16
  -3  -9   0 177.013 27.0902  15
  -3  -9   0 203.186 30.5401   6
  -3  -9   0 192.873 17.8133   8
  -3  -9   0 173.565 16.1698  10
  -3  -9   0 181.149 16.5621  14
   3   9   0 183.946 16.0008   9
   3   9   0 194.580 25.6297  15
   3   9   0 188.313 17.0083  17
   3   9   0 200.656 15.9795   7
   3   9   0 196.352 20.1678   6
   3   9   0 203.250 17.8460  17
   3   9   0 168.653 14.7129  12
  -4  -9   0 305.331 26.1559  16
  -4  -9   0 331.424 24.5986  17
  -4  -9   0 329.847 30.4669  15
  -4  -9   0 344.409 22.0288  14
  -4  -9   0 356.930 35.2028   6
  -4  -9   0 305.395 22.9291  10
  -4  -9   0 310.597 23.9927   8
   4   9   0 294.633 22.2462   9
   4   9   0 333.477 27.5017   6
   4   9   0 300.998 23.8983  17
   4   9   0 289.909 22.3272   7
   4   9   0 339.546 29.6628  15
   4   9   0 311.231 24.4148  17
   4   9   0 315.052 21.6278  12
  -5  -9   0 252.200 22.5864  16
  -5  -9   0 269.134 21.8579  17
  -5  -9   0 251.346 20.7417   8
  -5  -9   0 306.284 39.0799   6
  -5  -9   0 242.128 19.5119  10
  -5  -9   0 234.873 19.9726  11
  -5  -9   0 301.182 35.4193  15
  -5  -9   0 242.911 18.0451  14
   5   9   0 265.121 30.8002  15
   5   9   0 258.370 19.7553   9
   5   9   0 225.838 19.1685   7
   5   9   0 251.562 20.3957  17
   5   9   0 283.844 19.0911  12
   5   9   0 196.433 25.6088   6
  -6  -9   0 14.0518 7.35259  17
  -6  -9   0 8.54177 5.32756  14
  -6  -9   0 2.19443 10.1018  15
  -6  -9   0 18.4817 8.85066  16
  -6  -9   0 23.7844 8.24174  11
  -6  -9   0 3.18722 11.4782   6
  -6  -9   0 10.3325 6.71579  10
  -6  -9   0 19.3956 7.29790   8
   6   9   0 14.9704 8.51615   6
   6   9   0 31.5288 7.70698   9
   6   9   0 28.7958 11.4727  15
   6   9   0 33.8730 8.57708  17
   6   9   0 11.4544 6.01568   7
  -7  -9   0 14.6766 10.7792  15
  -7  -9   0 4.10617 5.51127  10
  -7  -9   0 -3.0448 4.91060  11
  -7  -9   0 4.05816 5.71696  17
  -7  -9   0 23.0770 13.3080   6
  -7  -9   0 6.02610 5.68064   8
  -7  -9   0 -7.4792 4.79540  16
   7   9   0 6.99932 5.56657   7
   7   9   0 -1.4572 3.72860  14
   7   9   0 3.40249 7.94926   6
   7   9   0 4.75561 5.42325  17
   7   9   0 4.00544 5.15246   9
   7   9   0 1.28731 7.25942  15
  -8  -9   0 43.8948 11.3008  17
  -8  -9   0 47.7684 10.9766  11
  -8  -9   0 43.0012 16.6576   6
  -8  -9   0 54.0720 15.5029  15
   8   9   0 51.3997 10.1749   9
   8   9   0 21.1344 11.2408   6
   8   9   0 32.4678 8.66946   7
   8   9   0 70.3384 12.7294  17
   8   9   0 33.2559 8.28202  14
  -9  -9   0 221.634 33.2938  15
  -9  -9   0 200.286 19.2852   8
  -9  -9   0 167.039 21.3511  11
  -9  -9   0 220.185 21.5680  17
  -9  -9   0 266.342 39.6343   6
   9   9   0 223.904 30.1856  15
   9   9   0 201.844 28.6656   6
   9   9   0 239.905 18.0679   9
   9   9   0 172.946 17.6826   7
   9   9   0 241.192 20.7838  17
   9   9   0 185.638 17.6433  14
 -10  -9   0 410.927 50.9008   6
 -10  -9   0 336.210 28.3130   8
 -10  -9   0 393.709 46.5424  15
 -10  -9   0 380.157 29.7283  11
 -10  -9   0 357.524 31.0731  17
  10   9   0 315.739 26.2301   7
  10   9   0 339.551 25.7862  14
  10   9   0 367.254 28.4298  17
  10   9   0 371.487 25.3745   9
  10   9   0 350.300 33.7184  15
  10   9   0 358.264 42.6521   6
 -11  -9   0 504.973 36.7498   8
 -11  -9   0 450.327 35.8403  11
 -11  -9   0 506.053 51.7270   6
 -11  -9   0 564.513 39.9232  17
 -11  -9   0 473.516 46.9040  15
  11   9   0 476.704 34.4585   7
  11   9   0 460.247 42.0931  15
  11   9   0 541.158 36.8883  17
  11   9   0 482.308 43.4077   6
  11   9   0 527.030 32.4549   9
  11   9   0 471.710 34.2400  14
 -12  -9   0 98.2769 17.3670   8
 -12  -9   0 86.5018 23.4589  15
 -12  -9   0 81.6305 17.7247  17
 -12  -9   0 45.9897 13.0836  11
 -12  -9   0 22.0884 18.1825   6
  12   9   0 73.0097 12.0266   9
  12   9   0 32.5326 15.9477   6
  12   9   0 61.8245 18.7065  15
  12   9   0 83.0522 13.8480   7
  12   9   0 41.7969 11.8172  17
  12   9   0 39.8639 10.2996  14
 -13  -9   0 45.3684 15.2879  17
 -13  -9   0 19.4592 16.7418  15
 -13  -9   0 14.0622 10.0153   8
  13   9   0 7.89262 8.61502  17
  13   9   0 14.3129 9.81657  14
  13   9   0 26.1619 16.6879  15
  13   9   0 39.8280 9.07102   9
  13   9   0 14.8510 9.30591   7
  13   9   0 14.9202 14.6486   6
 -14  -9   0 19.6108 18.4293  15
 -14  -9   0 17.9338 11.2613  11
 -14  -9   0 20.2718 12.3931  17
 -14  -9   0 31.7936 22.9515   6
 -14  -9   0 2.23625 9.26697   8
  14   9   0 10.6402 10.0036  14
  14   9   0 12.7996 10.2523  17
  14   9   0 11.7980 9.69348   7
  14   9   0 2.98239 14.3944   6
  14   9   0 16.8921 17.4736  15
 -15  -9   0 17.9897 24.3472   6
 -15  -9   0 20.0220 12.2894  11
 -15  -9   0 15.2125 14.2259  17
 -15  -9   0 14.3983 11.8342   8
 -15  -9   0 -13.462 16.6265  15
  15   9   0 4.26658 15.8940   6
  15   9   0 18.9406 8.84349   9
  15   9   0 10.8339 10.9742   7
  15   9   0 -10.883 12.3374  15
  15   9   0 14.1891 11.2735  14
  15   9   0 22.6711 13.0729  17
 -16  -9   0 2.44427 11.1319   8
 -16  -9   0 1.40273 18.5250  15
 -16  -9   0 -16.796 19.2845   6
 -16  -9   0 0.76968 11.3190  17
 -16  -9   0 7.53283 12.9446  11
  16   9   0 3.77125 10.2370   7
  16   9   0 -8.8074 15.2804   6
  16   9   0 -1.1133 10.2154  17
  16   9   0 2.68745 14.9386  15
  16   9   0 4.83762 12.5722  14
  16   9   0 6.59164 8.14546   9
 -17  -9   0 3.74600 25.8003   6
 -17  -9   0 -2.3739 11.1034   8
 -17  -9   0 -3.2998 11.4070  11
 -17  -9   0 -7.3943 11.5212  17
  17   9   0 -0.8202 12.5382  17
  17   9   0 -6.6765 10.2531  14
  17   9   0 -3.9829 9.24745   7
  17   9   0 -1.1414 18.2872   6
  17   9   0 4.60180 19.0361  15
  10 -10   0 -4.5928 14.5335  16
  10 -10   0 9.01615 22.3955   6
  10 -10   0 -5.3143 14.9394  10
  10 -10   0 -5.6886 20.9511  15
 -10  10   0 -9.4083 18.1686  15
 -10  10   0 -2.7804 9.02751   9
 -10  10   0 1.49024 10.1931  13
 -10  10   0 12.7252 12.6080  11
 -10  10   0 -0.2981 13.5145  17
 -10  10   0 8.47790 36.8856   6
 -10  10   0 5.84072 12.3301  12
   9 -10   0 11.2852 13.1100  17
   9 -10   0 54.6008 20.6511  10
   9 -10   0 23.3586 15.8827  16
   9 -10   0 3.96308 18.8433   6
   9 -10   0 27.6205 23.2211  15
   9 -10   0 40.7653 17.7471  14
  -9  10   0 48.4308 14.4621  13
  -9  10   0 45.2911 13.8780   9
  -9  10   0 27.4410 13.7092  11
  -9  10   0 38.5689 12.8100  12
  -9  10   0 26.3598 20.9065   6
  -9  10   0 80.8139 19.2782  17
   8 -10   0 0.22039 16.5205  15
   8 -10   0 -5.3880 9.79655  10
   8 -10   0 -2.5377 11.5646  14
   8 -10   0 -1.9880 13.5998  16
   8 -10   0 0.97908 6.56646   7
   8 -10   0 -1.7620 16.3447   6
  -8  10   0 0.40792 7.27853  12
  -8  10   0 -8.4568 8.45431   9
  -8  10   0 2.85372 10.9407  17
  -8  10   0 12.7542 17.7838   6
  -8  10   0 -7.4195 8.12278  11
  -8  10   0 -4.2352 10.8020  15
   7 -10   0 -1.8601 10.2436  14
   7 -10   0 35.7452 21.5551  15
   7 -10   0 4.36483 6.80051   7
   7 -10   0 13.2768 12.1752  17
   7 -10   0 8.11470 12.8035  16
   7 -10   0 3.39899 15.8355   6
  -7  10   0 21.7673 13.0844  17
  -7  10   0 17.0424 16.6334   6
  -7  10   0 24.2538 12.4730   9
  -7  10   0 17.3303 10.5299  12
  -7  10   0 -2.2194 12.5520  15
  -7  10   0 12.0744 10.2767  11
   6 -10   0 6.50094 9.48358  17
   6 -10   0 10.8402 11.2352  10
   6 -10   0 6.92218 9.44960  14
   6 -10   0 -5.6553 12.6580  15
   6 -10   0 3.10857 11.1998  16
   6 -10   0 -13.037 11.6093   6
  -6  10   0 2.33761 9.37046  17
  -6  10   0 -3.7395 9.63448  15
  -6  10   0 8.61236 8.48523   9
  -6  10   0 8.34545 7.79975  11
   5 -10   0 0.85206 13.5759   6
   5 -10   0 -3.2841 8.32254  14
   5 -10   0 -5.2025 7.67078  16
   5 -10   0 -1.3714 8.79700  10
   5 -10   0 -0.1784 8.30857  17
   5 -10   0 14.3666 16.0277  15
  -5  10   0 6.57931 12.4312   6
  -5  10   0 7.35872 8.75308  17
  -5  10   0 -5.2969 6.16996  11
  -5  10   0 -4.4444 5.39351  12
  -5  10   0 -12.576 9.00089  15
  -5  10   0 11.9967 8.88802   9
   4 -10   0 -9.8151 9.69156   6
   4 -10   0 -5.6041 6.98620  10
   4 -10   0 -7.3419 6.61381  17
   4 -10   0 3.29674 8.66933  16
   4 -10   0 -9.2587 11.5246  15
  -4  10   0 1.45073 7.12156  17
  -4  10   0 -1.1806 5.80367  11
  -4  10   0 1.60760 5.89008  12
  -4  10   0 -2.6864 11.0587   6
  -4  10   0 -2.5554 5.94245   9
  -4  10   0 0.81456 10.7402  15
   3 -10   0 8.37019 12.7507  15
   3 -10   0 22.5585 10.2555  10
   3 -10   0 -5.0143 10.5291   6
   3 -10   0 16.6469 9.26787  17
   3 -10   0 9.66837 10.6435  16
  -3  10   0 4.24952 7.25720  17
  -3  10   0 -1.1816 6.42503   9
  -3  10   0 7.38904 6.55432  12
  -3  10   0 27.7354 15.1662   6
  -3  10   0 7.77072 11.1230  15
  -3  10   0 17.4478 8.21210  11
   2 -10   0 26.2117 16.2501  15
   2 -10   0 13.1012 8.72067  17
   2 -10   0 9.16470 8.58235  16
   2 -10   0 10.1875 11.7441   6
  -2  10   0 12.8096 7.60884  11
  -2  10   0 22.3394 7.95768   9
  -2  10   0 -0.0576 8.81595  15
  -2  10   0 10.0830 7.33677  17
  -2  10   0 11.3618 11.7998   6
  -2  10   0 14.5646 6.70799  12
   1 -10   0 3.07620 5.66933  10
   1 -10   0 -7.9477 5.01742  17
   1 -10   0 8.05705 8.89684  16
   1 -10   0 12.2144 11.9910   6
   1 -10   0 -4.7442 5.19489   8
   1 -10   0 5.75818 10.8498  15
  -1  10   0 -4.5848 5.33389  17
  -1  10   0 -3.1563 4.12491   9
  -1  10   0 -3.2377 6.82856  15
  -1  10   0 -0.8382 4.37531  12
  -1  10   0 -3.6074 8.14079   6
   0 -10   0 43.8447 17.5239   6
   0 -10   0 31.6441 9.68610  17
   0 -10   0 32.2617 9.45696  10
   0 -10   0 25.5699 9.25520   8
   0 -10   0 9.21853 8.96941  16
   0 -10   0 20.9311 12.7625  15
   0  10   0 12.6518 10.5418   6
   0  10   0 42.8622 10.8698  17
   0  10   0 25.9452 7.31198  12
   0  10   0 30.7389 8.68027   9
   0  10   0 27.2408 12.0638  15
  -1 -10   0 -2.1529 9.31420   6
  -1 -10   0 -5.3499 4.50441   8
  -1 -10   0 -8.1700 7.20667  15
  -1 -10   0 -2.2353 5.29316  16
  -1 -10   0 -1.2702 5.18018  10
  -1 -10   0 -4.4022 4.79537  17
   1  10   0 1.41782 5.89752  17
   1  10   0 -1.2794 5.75703  17
   1  10   0 7.52823 6.85529  15
   1  10   0 4.59052 5.14388   7
   1  10   0 0.17421 4.40163   9
   1  10   0 -3.3835 3.35427  12
   1  10   0 7.31063 9.07409   6
  -2 -10   0 24.5970 12.9484  15
  -2 -10   0 15.5538 9.85509  16
  -2 -10   0 18.8544 8.00861   8
  -2 -10   0 22.7196 7.46941  17
  -2 -10   0 8.51074 6.38290  10
   2  10   0 8.05482 7.97534  17
   2  10   0 13.6030 6.16418   7
   2  10   0 9.19409 6.77120   9
   2  10   0 17.6762 6.41805  12
   2  10   0 3.38647 9.55379   6
   2  10   0 18.1470 7.85246  17
  -3 -10   0 38.8345 14.3199  15
  -3 -10   0 52.1594 19.3828   6
  -3 -10   0 49.9316 10.3837  17
  -3 -10   0 42.6735 9.33909  10
   3  10   0 33.3731 7.87029  12
   3  10   0 44.3654 10.3985  17
   3  10   0 37.6932 8.55121   7
   3  10   0 49.9258 10.1788   9
   3  10   0 62.4608 14.8330  15
  -4 -10   0 219.763 18.9457  10
  -4 -10   0 247.727 33.2318  15
  -4 -10   0 242.366 20.7713  17
  -4 -10   0 186.190 24.3641   8
   4  10   0 240.835 29.9959  15
   4  10   0 222.577 17.3576  12
   4  10   0 216.024 19.6214  17
   4  10   0 190.041 17.6839   7
   4  10   0 215.464 18.5900   9
  -5 -10   0 218.962 31.1740  15
  -5 -10   0 230.166 19.4401  10
  -5 -10   0 232.206 21.0008  17
  -5 -10   0 244.995 28.0279  16
  -5 -10   0 240.276 39.2198   6
   5  10   0 245.253 21.1540  17
   5  10   0 215.829 26.3425   6
   5  10   0 216.192 17.5686  12
   5  10   0 213.903 21.1527   7
   5  10   0 216.665 18.4051   9
   5  10   0 242.671 30.3343  15
  -6 -10   0 406.151 27.9398  10
  -6 -10   0 357.602 35.5938  15
  -6 -10   0 363.954 28.4293  17
  -6 -10   0 339.882 30.0893   8
  -6 -10   0 295.793 40.9829   6
  -6 -10   0 394.349 30.6163  16
   6  10   0 371.661 26.0342   9
   6  10   0 301.138 25.1130   7
   6  10   0 377.855 32.2028   6
   6  10   0 400.344 28.4007  17
   6  10   0 399.109 25.4955  12
  -7 -10   0 3.02922 6.36792  10
  -7 -10   0 9.29765 7.62116  16
  -7 -10   0 11.8733 11.3739  15
  -7 -10   0 4.99352 6.91966  17
  -7 -10   0 20.4892 7.59997   8
  -7 -10   0 -5.8911 9.28140   6
  -7 -10   0 9.38792 6.66348  11
   7  10   0 2.39862 7.60746   6
   7  10   0 0.31838 8.54566  15
   7  10   0 7.91964 5.62938   9
   7  10   0 -0.6966 4.48998   7
   7  10   0 -1.3355 5.52298  17
  -8 -10   0 -2.2152 5.77476  17
  -8 -10   0 -4.4814 4.86560  11
  -8 -10   0 -5.1023 8.39839  15
  -8 -10   0 2.41905 6.81771  16
  -8 -10   0 3.11665 6.45954   8
  -8 -10   0 2.15906 10.7346   6
  -8 -10   0 6.02158 6.91346  10
   8  10   0 3.03657 6.01433  17
   8  10   0 7.22337 5.78128   7
   8  10   0 10.2183 10.0177  15
   8  10   0 4.58303 5.26409   9
   8  10   0 3.33699 5.07370  14
   8  10   0 8.03792 9.60740   6
  -9 -10   0 447.721 35.0249  11
  -9 -10   0 498.867 35.4709   8
  -9 -10   0 402.812 51.5827   6
  -9 -10   0 563.140 47.5249  15
  -9 -10   0 482.799 37.2595  17
   9  10   0 544.315 33.5196   9
   9  10   0 473.914 41.0875  15
   9  10   0 569.596 37.1337  17
   9  10   0 496.570 34.7013   7
   9  10   0 497.984 32.9261  14
 -10 -10   0 228.509 35.8304  15
 -10 -10   0 315.073 34.3538  17
 -10 -10   0 319.219 47.4648   6
 -10 -10   0 220.579 26.7005  11
 -10 -10   0 275.509 24.3836   8
  10  10   0 263.430 21.5393  14
  10  10   0 289.680 23.6655   7
  10  10   0 279.898 36.1073  15
  10  10   0 233.350 33.9497   6
  10  10   0 278.599 24.5939  17
  10  10   0 267.327 21.7020   9
 -11 -10   0 99.6027 24.6110  15
 -11 -10   0 77.6487 14.7210  11
 -11 -10   0 81.1621 16.6532  17
 -11 -10   0 54.7680 22.5359   6
 -11 -10   0 68.5583 14.2624   8
  11  10   0 91.8851 13.1237   9
  11  10   0 64.0139 14.5392  17
  11  10   0 49.6264 16.7043   6
  11  10   0 67.7990 19.6475  15
  11  10   0 55.3240 12.0405  14
  11  10   0 56.0836 13.0333   7
 -12 -10   0 182.275 25.9875  17
 -12 -10   0 130.709 30.6454  15
 -12 -10   0 118.067 20.1914  11
 -12 -10   0 135.626 20.5408   8
 -12 -10   0 98.9338 28.6485   6
  12  10   0 89.3402 16.7169  17
  12  10   0 110.612 23.3962  15
  12  10   0 136.804 18.5435   9
  12  10   0 118.054 17.1147  14
  12  10   0 141.360 19.2178   7
  12  10   0 140.800 26.4050   6
 -13 -10   0 192.975 27.0308  17
 -13 -10   0 143.688 34.4819   6
 -13 -10   0 191.851 24.6292   8
 -13 -10   0 145.875 23.7992  11
  13  10   0 163.954 21.4787   7
  13  10   0 163.693 23.7790  17
  13  10   0 136.632 19.9180  14
  13  10   0 166.256 20.4272   9
  13  10   0 95.2159 33.7258   6
  13  10   0 204.502 34.3415  15
 -14 -10   0 221.643 31.1141  17
 -14 -10   0 184.750 38.9214  15
 -14 -10   0 177.175 38.6853   6
 -14 -10   0 301.184 27.7890   8
 -14 -10   0 198.131 27.4947  11
  14  10   0 264.528 20.8249   9
  14  10   0 230.050 28.5761  17
  14  10   0 206.006 26.3740  14
  14  10   0 166.000 31.9983   6
 -15 -10   0 159.345 25.6243  11
 -15 -10   0 154.261 35.7309  15
 -15 -10   0 256.535 30.3651   8
 -15 -10   0 154.331 40.3072   6
  15  10   0 169.514 34.3638   6
  15  10   0 228.204 39.6484  15
  15  10   0 203.538 24.5901   7
  15  10   0 167.426 24.5512  17
  15  10   0 202.124 18.6911   9
  15  10   0 154.326 23.2448  14
 -16 -10   0 193.078 29.7356  11
 -16 -10   0 308.096 37.4564  17
 -16 -10   0 248.771 45.5201  15
 -16 -10   0 137.748 40.1231   6
 -16 -10   0 196.300 28.4940   8
  16  10   0 238.843 21.1963   9
  16  10   0 199.214 28.4951  17
  16  10   0 246.549 40.6813  15
  16  10   0 285.077 42.2346   6
  16  10   0 258.272 25.4414   7
 -17 -10   0 49.3710 31.6996  15
 -17 -10   0 109.734 25.4688  17
 -17 -10   0 80.7486 21.0597  11
 -17 -10   0 141.867 25.2582   8
 -17 -10   0 112.887 40.1376   6
  17  10   0 121.544 22.3543  17
  17  10   0 33.5898 23.8656  15
  17  10   0 118.537 19.6890   7
  17  10   0 142.939 33.8490   6
  17  10   0 103.820 21.8195  14
   9 -11   0 5.99746 13.9032  10
   9 -11   0 2.82212 17.6231  14
   9 -11   0 8.33404 21.3319   6
   9 -11   0 6.84828 21.8538  15
   9 -11   0 6.44904 14.2480  16
  -9  11   0 -6.0755 8.40224   9
  -9  11   0 -7.3629 11.7466  17
  -9  11   0 -1.1575 9.71466  11
  -9  11   0 6.34918 11.1669  13
   8 -11   0 17.5095 8.88524   7
   8 -11   0 2.66053 18.1835  15
   8 -11   0 -11.089 16.5080   6
   8 -11   0 14.6627 16.5088  16
   8 -11   0 6.94824 12.6272  17
   8 -11   0 15.8343 16.6550  10
   8 -11   0 9.18250 13.2716  14
  -8  11   0 19.3532 16.0878  15
  -8  11   0 13.2559 11.9422   9
  -8  11   0 7.84036 10.5448  11
  -8  11   0 19.9769 12.0583  12
  -8  11   0 -15.484 15.5382   6
  -8  11   0 21.6707 14.8553  17
   7 -11   0 8.68628 13.2821  14
   7 -11   0 7.53124 22.7067  15
   7 -11   0 40.9437 10.5876   7
   7 -11   0 26.2777 14.9466  10
   7 -11   0 25.3689 15.2352  17
   7 -11   0 18.8409 15.1122  16
   7 -11   0 23.3762 20.1087   6
  -7  11   0 44.5566 13.0132  11
  -7  11   0 17.5282 19.1422   6
  -7  11   0 18.1115 15.8285  15
  -7  11   0 41.4714 16.7035  17
  -7  11   0 30.0549 12.2542   9
  -7  11   0 57.7956 14.7530  12
   6 -11   0 -16.037 13.5459  15
   6 -11   0 10.5013 12.7853  16
   6 -11   0 -5.8110 9.56616  14
   6 -11   0 11.9326 17.2547   6
   6 -11   0 5.06108 10.4694  10
   6 -11   0 -6.5298 9.16711  17
  -6  11   0 -2.0660 8.60360   9
  -6  11   0 -5.8944 10.9315  15
  -6  11   0 -2.0949 7.85873  11
  -6  11   0 -0.0559 9.44625  17
  -6  11   0 1.54698 8.30666  12
  -6  11   0 11.8765 16.1533   6
   5 -11   0 10.1657 10.4675  10
   5 -11   0 3.55625 13.8130  15
   5 -11   0 1.79128 13.9590   6
   5 -11   0 6.12559 10.5551  16
   5 -11   0 -6.0995 8.11264  17
   5 -11   0 -3.6190 8.32766  14
  -5  11   0 -5.6068 6.46158  11
  -5  11   0 10.8263 13.7530   6
  -5  11   0 -3.8487 7.41443  17
  -5  11   0 -5.4317 5.58022   9
  -5  11   0 2.66508 12.6112  15
   4 -11   0 -1.2174 13.5176  15
   4 -11   0 42.1953 14.5266  10
   4 -11   0 17.2453 11.2965  17
   4 -11   0 25.9476 13.2807  16
   4 -11   0 34.0036 18.6485   6
  -4  11   0 33.1466 12.0004   9
  -4  11   0 21.7725 15.0259  15
  -4  11   0 38.8045 12.3822  17
  -4  11   0 17.8503 8.64881  11
  -4  11   0 22.7876 9.43226  12
  -4  11   0 13.2395 14.1635   6
   3 -11   0 4.74693 8.83148  17
   3 -11   0 -5.0678 5.88808  10
   3 -11   0 -4.4692 12.0868   6
   3 -11   0 -9.5521 10.4446  15
   3 -11   0 5.19379 9.18099  16
  -3  11   0 4.20105 5.95588  12
  -3  11   0 1.63786 7.21420  11
  -3  11   0 3.46739 12.2453   6
  -3  11   0 -3.2065 7.27190  17
  -3  11   0 4.81226 6.83282   9
  -3  11   0 -15.514 8.18721  15
   2 -11   0 79.7513 15.9120  10
   2 -11   0 73.2318 17.5729  16
   2 -11   0 73.0675 14.4631  17
   2 -11   0 25.7963 16.4835   6
   2 -11   0 66.8774 20.8479  15
  -2  11   0 89.3668 15.4249  11
  -2  11   0 74.5866 12.9547  12
  -2  11   0 85.2573 21.2391  15
  -2  11   0 93.8903 15.4496   9
  -2  11   0 41.1856 16.5880   6
  -2  11   0 48.1184 12.9469  17
   1 -11   0 -1.0870 6.90058  17
   1 -11   0 7.26600 9.04257  16
   1 -11   0 10.1270 8.22628   8
   1 -11   0 3.52206 6.66293  10
   1 -11   0 31.0823 16.5753   6
   1 -11   0 20.0726 13.9842  15
  -1  11   0 14.8304 12.2540   6
  -1  11   0 24.6494 9.06478   9
  -1  11   0 16.2639 11.7005  15
  -1  11   0 16.9242 7.16056  12
  -1  11   0 43.0088 11.2469  17
   0 -11   0 169.135 28.7696  15
   0 -11   0 194.112 25.0702   8
   0 -11   0 183.489 22.0638  10
   0 -11   0 218.666 21.3181  17
   0 -11   0 178.291 25.6496  16
   0 -11   0 172.905 30.9682   6
   0  11   0 219.621 21.3459  17
   0  11   0 187.788 29.3825  15
   0  11   0 195.606 17.9719  12
   0  11   0 200.338 19.1380   9
   0  11   0 163.906 26.7527   6
  -1 -11   0 112.064 16.2635  10
  -1 -11   0 106.705 19.8386  16
  -1 -11   0 114.759 16.5367  17
  -1 -11   0 106.997 24.9860   6
  -1 -11   0 88.1443 15.3794   8
   1  11   0 99.7308 15.6905   9
   1  11   0 160.018 21.5234  17
   1  11   0 115.441 21.7843  15
   1  11   0 123.045 23.5925   6
   1  11   0 117.861 17.3225  12
  -2 -11   0 86.9059 15.0913  17
  -2 -11   0 67.6000 13.9365   8
  -2 -11   0 68.0336 13.3465  10
  -2 -11   0 76.0281 20.6171   6
  -2 -11   0 31.3659 16.2279  15
  -2 -11   0 62.9307 14.7568  16
   2  11   0 57.1882 10.9504   7
   2  11   0 47.9056 15.8888  15
   2  11   0 70.3998 17.5451   6
   2  11   0 59.8932 10.9479  12
   2  11   0 68.3401 12.1966   9
   2  11   0 51.2858 12.3101  17
  -3 -11   0 18.5694 10.0347  16
  -3 -11   0 33.5786 10.0124  17
  -3 -11   0 25.0084 13.8246  15
  -3 -11   0 6.72468 6.39569  10
  -3 -11   0 9.50233 6.87314   8
  -3 -11   0 19.3050 12.9080   6
   3  11   0 26.5549 7.14222  12
   3  11   0 7.63064 6.17712   9
   3  11   0 7.89036 7.03518  17
   3  11   0 26.9323 12.3281  15
   3  11   0 11.0606 10.9479   6
   3  11   0 16.5654 7.67716   7
  -4 -11   0 0.95841 10.3789   6
  -4 -11   0 29.5457 13.9318  15
  -4 -11   0 3.84385 5.64683   8
  -4 -11   0 3.88385 6.20450  10
  -4 -11   0 13.9331 9.21447  16
  -4 -11   0 5.08174 6.65102  17
   4  11   0 0.55297 7.09125   6
   4  11   0 14.8761 10.8524  15
   4  11   0 6.98092 5.83863   7
   4  11   0 12.1516 6.19493  12
   4  11   0 11.0416 7.18553  17
   4  11   0 14.6480 7.62382   9
  -5 -11   0 31.5698 17.2238  15
  -5 -11   0 54.1866 12.0203  10
  -5 -11   0 28.1922 15.8470   6
  -5 -11   0 41.3899 10.7708   8
  -5 -11   0 39.0871 10.8627  17
  -5 -11   0 71.2508 15.6836  16
   5  11   0 63.1729 12.0236   9
   5  11   0 57.5624 11.0790   7
   5  11   0 52.0760 11.1303  17
   5  11   0 41.5370 12.8559   6
   5  11   0 54.3023 10.1623  12
   5  11   0 52.6035 14.9803  15
  -6 -11   0 201.501 31.8352  15
  -6 -11   0 185.583 25.4279  16
  -6 -11   0 190.234 23.2999  17
  -6 -11   0 189.662 19.2155  10
  -6 -11   0 144.522 30.8228   6
  -6 -11   0 208.925 24.8095   8
   6  11   0 224.204 19.3592   7
   6  11   0 203.672 29.9806  15
   6  11   0 230.192 20.6678  17
   6  11   0 238.682 19.1344   9
   6  11   0 183.971 27.2216   6
   6  11   0 210.699 17.7243  12
  -7 -11   0 159.903 31.4806   6
  -7 -11   0 204.387 23.7336  17
  -7 -11   0 171.724 21.5598  11
  -7 -11   0 202.154 24.0331   8
  -7 -11   0 183.427 24.6908  16
  -7 -11   0 164.359 29.2948  15
  -7 -11   0 199.599 19.1585  10
   7  11   0 160.293 19.5994   7
   7  11   0 179.727 27.3280  15
   7  11   0 208.558 19.8143  17
   7  11   0 183.889 17.5201   9
   7  11   0 190.305 26.3769   6
   7  11   0 193.801 16.7117  12
  -8 -11   0 6.53558 11.0942  15
  -8 -11   0 6.87203 6.74684   8
  -8 -11   0 3.38907 6.99348  10
  -8 -11   0 -1.3919 6.67856  16
  -8 -11   0 0.95394 6.10437  11
  -8 -11   0 1.60182 12.0555   6
  -8 -11   0 1.32370 6.84320  17
   8  11   0 12.3052 7.41150   7
   8  11   0 0.81657 8.73546   6
   8  11   0 -0.0230 6.04341   9
   8  11   0 1.22117 8.90779  15
   8  11   0 1.48987 6.22283  17
  -9 -11   0 0.27119 12.5100   6
  -9 -11   0 -0.5992 6.66714  10
  -9 -11   0 7.64523 8.16284  17
  -9 -11   0 5.09070 6.59831   8
  -9 -11   0 -4.4494 6.67419  16
  -9 -11   0 -1.9812 6.58188  11
  -9 -11   0 4.90648 11.9712  15
   9  11   0 10.0541 7.94726  17
   9  11   0 9.45536 7.10038   7
   9  11   0 13.0793 7.36413   9
   9  11   0 1.24783 5.70284  14
   9  11   0 -6.1557 8.23957   6
   9  11   0 5.38743 10.6684  15
 -10 -11   0 73.5308 15.4478  17
 -10 -11   0 80.1863 15.4678  10
 -10 -11   0 64.9875 15.3126   8
 -10 -11   0 40.1271 20.4965   6
 -10 -11   0 60.7981 20.8819  15
 -10 -11   0 51.2949 12.1022  11
  10  11   0 67.9336 18.9394  15
  10  11   0 66.1941 12.0465  14
  10  11   0 70.7387 12.3844   9
  10  11   0 76.4907 15.0770  17
  10  11   0 52.1553 12.9502   7
  10  11   0 76.2387 20.6064   6
 -11 -11   0 17.6391 9.89829  11
 -11 -11   0 0.16901 8.44715  17
 -11 -11   0 -10.802 13.3992   6
 -11 -11   0 9.57998 7.88795   8
 -11 -11   0 7.20912 14.2218  15
  11  11   0 7.80547 12.1217   6
  11  11   0 2.64165 7.94983  17
  11  11   0 11.3200 8.23372   7
  11  11   0 14.8676 8.11246   9
  11  11   0 0.31889 10.2278  15
  11  11   0 11.2351 7.60735  14
 -12 -11   0 28.4725 23.6747   6
 -12 -11   0 78.1660 17.5452  11
 -12 -11   0 75.6447 22.9487  15
 -12 -11   0 104.865 18.8933   8
 -12 -11   0 79.2470 18.0293  17
  12  11   0 73.4581 13.7983  14
  12  11   0 70.2060 12.7323   9
  12  11   0 77.0232 14.3509   7
  12  11   0 86.6245 22.1028   6
  12  11   0 54.0063 19.8685  15
  12  11   0 55.6140 14.5345  17
 -13 -11   0 59.9921 14.9966   8
 -13 -11   0 41.4805 23.3920  15
 -13 -11   0 37.1541 13.1121  11
 -13 -11   0 17.7964 20.9100   6
 -13 -11   0 61.6610 16.8691  17
  13  11   0 59.3278 20.9224   6
  13  11   0 54.5520 19.1009  15
  13  11   0 45.6645 10.9888   9
  13  11   0 76.1999 15.6068  17
  13  11   0 17.8434 9.96406  14
 -14 -11   0 19.8020 12.6519  11
 -14 -11   0 6.03928 11.2096  17
 -14 -11   0 21.3248 20.5652  15
 -14 -11   0 22.9077 22.9493   6
 -14 -11   0 11.8095 16.1463   8
  14  11   0 16.1906 10.4622  14
  14  11   0 20.3410 9.48207   9
  14  11   0 7.83139 10.3636  17
  14  11   0 15.5834 9.73414   7
  14  11   0 19.5897 16.5877  15
  14  11   0 25.6400 17.3245   6
 -15 -11   0 11.2501 21.6743  15
 -15 -11   0 9.30081 12.2673   8
 -15 -11   0 9.50969 13.0266  11
 -15 -11   0 2.76339 21.3918   6
 -15 -11   0 -11.486 9.36101  17
  15  11   0 0.83802 9.16474   7
  15  11   0 9.22151 8.91233   9
  15  11   0 -2.7069 15.3795  15
  15  11   0 -7.8616 9.26111  17
  15  11   0 9.13262 10.2252  14
  15  11   0 13.7300 17.7642   6
 -16 -11   0 5.79090 13.2219  11
 -16 -11   0 10.2563 14.9609  17
 -16 -11   0 3.99648 12.3543   8
 -16 -11   0 8.69406 20.7474  15
 -16 -11   0 -8.2151 23.0513   6
  16  11   0 -6.8000 15.3014   6
  16  11   0 21.3630 20.9048  15
  16  11   0 29.4066 10.6357   9
  16  11   0 15.6813 11.6139  14
  16  11   0 6.69238 12.1062  17
  16  11   0 12.4454 11.9158   7
 -17 -11   0 13.4119 27.4879   6
 -17 -11   0 9.04031 14.0540   8
 -17 -11   0 6.26575 14.9691  17
 -17 -11   0 0.39502 20.3909  15
 -17 -11   0 12.2484 14.1502  11
  17  11   0 1.81698 12.4800  17
  17  11   0 8.91584 11.7946   7
  17  11   0 -1.2225 11.2608  14
  17  11   0 -4.9807 19.1712  15
   8 -12   0 34.1399 15.6850  14
   8 -12   0 8.87511 23.4216  17
   8 -12   0 24.7995 19.6659  16
   8 -12   0 -1.6916 19.6505   6
   8 -12   0 15.8343 22.3094  15
   8 -12   0 14.1015 16.9170  10
  -8  12   0 5.51065 11.3835  11
  -8  12   0 28.4847 16.1763  17
  -8  12   0 4.29085 10.6435  12
  -8  12   0 10.0051 11.7618   9
   7 -12   0 3.40807 13.8395  14
   7 -12   0 -6.7823 11.9011  17
   7 -12   0 6.33441 19.4729   6
   7 -12   0 -3.9748 7.92778   7
   7 -12   0 -13.460 18.9262  15
   7 -12   0 -1.3705 12.1278  16
   7 -12   0 42.8130 16.4572  10
  -7  12   0 8.67330 12.3852  17
  -7  12   0 1.49332 10.0761   9
  -7  12   0 8.22908 17.4482   6
  -7  12   0 -4.9187 8.40275  11
  -7  12   0 0.67417 8.29145  12
  -7  12   0 6.98352 14.8797  15
   6 -12   0 3.68580 13.5470  16
   6 -12   0 12.2021 18.9083   6
   6 -12   0 9.37566 12.5208  14
   6 -12   0 -4.3051 10.2739  10
   6 -12   0 -4.8082 10.4546  17
  -6  12   0 7.01765 16.0261   6
  -6  12   0 2.11410 8.83987  11
  -6  12   0 -1.2966 13.0650  15
  -6  12   0 -2.8049 9.07304   9
  -6  12   0 14.9170 10.4286  12
  -6  12   0 -3.7079 8.59757  17
   5 -12   0 86.0618 19.8741  10
   5 -12   0 68.3509 18.1017  14
   5 -12   0 86.1082 18.5615  17
   5 -12   0 44.1343 21.7884   6
   5 -12   0 47.9965 16.3902  16
   5 -12   0 52.2184 24.6311  15
  -5  12   0 65.4669 20.8749  15
  -5  12   0 54.1949 13.7854   9
  -5  12   0 67.8971 14.5147  12
  -5  12   0 79.0970 24.4311   6
  -5  12   0 83.0676 16.3925  11
   4 -12   0 76.9339 17.0139  17
   4 -12   0 70.0801 23.5459  15
   4 -12   0 24.0619 19.8639   6
   4 -12   0 57.2750 15.2494  10
  -4  12   0 61.8472 14.3146   9
  -4  12   0 65.7477 16.5083  17
  -4  12   0 78.1311 14.9687  11
  -4  12   0 69.7013 22.1751   6
  -4  12   0 28.4969 17.5325  15
   3 -12   0 75.5222 18.4039  16
   3 -12   0 70.4945 16.2677  17
   3 -12   0 81.3691 23.6718   6
   3 -12   0 71.1339 16.3235  10
   3 -12   0 76.4257 22.2185  15
  -3  12   0 56.9317 13.5298   9
  -3  12   0 74.9464 14.7735  11
  -3  12   0 48.9431 12.2590  12
  -3  12   0 114.741 25.3291  15
  -3  12   0 89.5302 17.6181  17
  -3  12   0 37.7943 17.7031   6
   2 -12   0 7.82026 13.8877   6
   2 -12   0 2.70876 8.64297  17
   2 -12   0 -7.5293 6.71308  10
   2 -12   0 -0.3799 10.5233  16
   2 -12   0 12.0598 14.8548  15
  -2  12   0 0.90757 10.4220  15
  -2  12   0 12.0629 8.89882  11
  -2  12   0 5.86395 12.5184   6
  -2  12   0 -0.1214 6.48268  12
  -2  12   0 13.6526 9.15600   9
  -2  12   0 20.6950 10.8198  17
   1 -12   0 74.8894 15.1840  17
   1 -12   0 73.4643 21.9656   6
   1 -12   0 77.4102 15.4605  10
   1 -12   0 66.8733 17.3317  16
   1 -12   0 76.4930 21.8387  15
  -1  12   0 74.4186 14.6054   9
  -1  12   0 66.5133 19.4814  15
  -1  12   0 65.1863 13.2080  12
  -1  12   0 62.2751 20.6112   6
  -1  12   0 62.8131 14.4899  17
  -1  12   0 60.4721 12.9075  11
   0 -12   0 153.414 29.3671  15
   0 -12   0 161.408 21.7918  17
   0 -12   0 110.411 26.0106   6
   0 -12   0 134.958 21.1458   8
   0 -12   0 115.418 20.8545  16
   0 -12   0 131.010 19.3060  10
   0  12   0 166.497 21.9105  17
   0  12   0 137.373 18.8893   9
   0  12   0 86.6263 20.4120  15
   0  12   0 134.285 26.6367   6
   0  12   0 131.120 17.3133  12
  -1 -12   0 122.852 28.0657   6
  -1 -12   0 120.748 18.5277  10
  -1 -12   0 123.061 19.7282   8
  -1 -12   0 113.689 24.4695  15
  -1 -12   0 134.475 19.0761  17
  -1 -12   0 105.619 20.8648  16
   1  12   0 153.542 18.0271  12
   1  12   0 101.636 14.9163   7
   1  12   0 111.254 23.4745   6
   1  12   0 127.683 24.3647  15
   1  12   0 134.751 19.7978  17
   1  12   0 134.217 18.5889   9
  -2 -12   0 133.812 29.5542   6
  -2 -12   0 76.0714 15.4674  17
  -2 -12   0 74.5103 15.0638   8
  -2 -12   0 78.8903 21.6877  15
  -2 -12   0 73.2225 16.8822  16
  -2 -12   0 86.7814 15.0571  10
   2  12   0 77.2837 14.6371   9
   2  12   0 90.2180 13.7024  12
   2  12   0 105.746 17.7564  17
   2  12   0 60.8559 18.4926   6
   2  12   0 65.6311 17.7424  15
   2  12   0 78.4393 12.8115   7
  -3 -12   0 11.2906 7.99049   8
  -3 -12   0 9.83019 14.0489   6
  -3 -12   0 21.4617 8.62590  10
  -3 -12   0 20.3588 14.9912  15
  -3 -12   0 24.6468 12.2125  16
  -3 -12   0 31.2139 11.0625  17
   3  12   0 8.72431 7.51506  17
   3  12   0 23.7552 8.74994   9
   3  12   0 31.4941 8.83128   7
   3  12   0 29.9279 9.08313  12
   3  12   0 6.57752 11.7069   6
   3  12   0 9.30311 10.4167  15
  -4 -12   0 117.022 19.5025   8
  -4 -12   0 138.814 19.8856  17
  -4 -12   0 134.785 18.1078  10
  -4 -12   0 85.0374 22.1775  15
  -4 -12   0 125.699 21.7402  16
  -4 -12   0 125.354 26.9473   6
   4  12   0 137.485 16.4240  12
   4  12   0 115.535 16.6410   9
   4  12   0 131.928 25.8563   6
   4  12   0 140.658 24.5109  15
   4  12   0 112.625 16.1959   7
   4  12   0 164.876 31.0797  17
  -5 -12   0 10.1350 7.61677  10
  -5 -12   0 8.51466 7.89216  17
  -5 -12   0 18.5574 11.2268  16
  -5 -12   0 5.39677 7.30274   8
  -5 -12   0 0.98949 13.9384   6
  -5 -12   0 7.29506 12.4136  15
   5  12   0 13.1964 9.89116   6
   5  12   0 10.7522 6.65448  12
   5  12   0 1.29434 8.86360  15
   5  12   0 11.0618 6.90088   7
   5  12   0 18.7981 8.84860  17
   5  12   0 -1.7366 5.25305   9
  -6 -12   0 5.63308 13.5424   6
  -6 -12   0 36.9618 11.8227  17
  -6 -12   0 22.7189 11.3751  16
  -6 -12   0 28.7989 16.0002  15
  -6 -12   0 16.1627 8.52157   8
  -6 -12   0 36.8200 10.8675  10
   6  12   0 19.7577 8.69306   9
   6  12   0 33.9278 13.5693   6
   6  12   0 28.8957 8.12186  12
   6  12   0 15.9507 9.49221  17
   6  12   0 15.6670 7.81894   7
   6  12   0 19.5395 12.2684  15
  -7 -12   0 62.8503 21.4103   6
  -7 -12   0 47.5235 14.1132  16
  -7 -12   0 53.2992 13.3326  17
  -7 -12   0 59.6150 14.1524   8
  -7 -12   0 42.6157 16.4031  15
  -7 -12   0 56.8720 12.3046  10
   7  12   0 39.1255 15.1754  15
   7  12   0 52.4776 11.7138   7
   7  12   0 71.2811 17.2448   6
   7  12   0 57.6709 10.9786   9
   7  12   0 54.7978 10.5805  12
   7  12   0 61.2386 14.1940  17
  -8 -12   0 24.9101 11.7482  16
  -8 -12   0 24.9504 11.2590  17
  -8 -12   0 27.4567 10.1124  11
  -8 -12   0 47.8523 20.0657   6
  -8 -12   0 81.2658 23.3172  15
  -8 -12   0 23.5044 10.1353   8
  -8 -12   0 44.2050 12.0648  10
   8  12   0 25.4166 13.9960  15
   8  12   0 55.4014 16.5628   6
   8  12   0 39.3917 9.65068  12
   8  12   0 27.8040 9.08352   7
   8  12   0 20.8127 9.14925   9
  -9 -12   0 2.62059 8.61216  16
  -9 -12   0 -4.4844 6.15403  11
  -9 -12   0 -11.170 11.2241   6
  -9 -12   0 6.30633 12.5445  15
  -9 -12   0 -2.4958 6.94746  10
  -9 -12   0 -4.6255 5.75276   8
  -9 -12   0 -4.0412 6.75531  17
   9  12   0 3.81900 10.3064   6
   9  12   0 -6.7645 5.45058   7
   9  12   0 7.41680 11.6096  15
   9  12   0 1.28743 6.29102  17
   9  12   0 8.93798 6.94417   9
 -10 -12   0 114.160 26.6886  15
 -10 -12   0 117.757 19.4623  11
 -10 -12   0 150.768 24.4109  16
 -10 -12   0 159.135 22.6498  10
 -10 -12   0 120.042 20.1725  17
 -10 -12   0 163.233 23.2340   8
 -10 -12   0 106.522 27.9260   6
  10  12   0 157.694 19.3476   9
  10  12   0 139.296 19.8426   7
  10  12   0 148.337 20.4315  17
  10  12   0 110.491 24.0653  15
  10  12   0 143.020 17.6889  14
  10  12   0 134.994 26.0876   6
 -11 -12   0 41.5889 22.1154  15
 -11 -12   0 34.9064 15.2107  16
 -11 -12   0 51.7565 14.0759   8
 -11 -12   0 30.7971 21.0589   6
 -11 -12   0 52.9003 13.5103  11
 -11 -12   0 67.6514 14.7570  10
 -11 -12   0 63.9689 15.4792  17
  11  12   0 31.5210 10.6590  14
  11  12   0 31.2191 16.4901  15
  11  12   0 41.0269 11.6615   7
  11  12   0 39.2163 10.2628   9
  11  12   0 57.7360 18.8738   6
  11  12   0 53.9223 13.8185  17
 -12 -12   0 181.692 40.6304   6
 -12 -12   0 214.027 27.8595  17
 -12 -12   0 151.697 24.2556  11
 -12 -12   0 175.116 39.8382  15
 -12 -12   0 179.293 25.0339   8
  12  12   0 155.455 30.3592  15
  12  12   0 148.049 27.7306   6
  12  12   0 183.508 21.0840   9
  12  12   0 181.134 24.7104  17
 -13 -12   0 116.790 21.5629  11
 -13 -12   0 133.363 24.8759   8
 -13 -12   0 96.2749 29.1800  15
 -13 -12   0 122.198 21.5520  17
 -13 -12   0 46.5297 27.0534   6
  13  12   0 123.276 20.1105  17
  13  12   0 138.352 33.3913  15
  13  12   0 95.7111 15.2720   9
  13  12   0 136.223 19.8673   7
  13  12   0 121.784 25.7974   6
  13  12   0 120.372 17.7833  14
 -14 -12   0 132.819 22.1261   8
 -14 -12   0 144.167 34.8430  15
 -14 -12   0 125.278 24.4491  17
 -14 -12   0 79.1233 18.5310  11
 -14 -12   0 121.255 36.6182   6
  14  12   0 88.9509 16.7674   7
  14  12   0 83.0933 24.7016   6
  14  12   0 110.287 18.4894  14
  14  12   0 122.959 17.1251   9
  14  12   0 117.563 21.1927  17
  14  12   0 96.1163 25.4294  15
 -15 -12   0 18.0445 14.8280  11
 -15 -12   0 10.0065 12.0229   8
 -15 -12   0 58.1240 33.3145   6
 -15 -12   0 50.5824 27.0734  15
 -15 -12   0 28.4645 17.3610  17
  15  12   0 37.0357 13.2419   7
  15  12   0 9.97577 12.1609  17
  15  12   0 6.40158 16.6891  15
  15  12   0 12.0529 17.3790   6
  15  12   0 6.83820 10.4824  14
  15  12   0 18.1765 10.5016   9
 -16 -12   0 37.6717 30.7162   6
 -16 -12   0 47.2036 16.4380  11
 -16 -12   0 20.4923 16.2507  17
 -16 -12   0 50.7541 18.1612   8
 -16 -12   0 17.8892 22.9813  15
  16  12   0 17.3647 12.8170  14
  16  12   0 19.9405 20.1767  15
  16  12   0 40.1307 22.1311   6
  16  12   0 28.4724 11.5869   9
  16  12   0 29.1146 13.8178   7
  16  12   0 45.5049 16.6476  17
 -17 -12   0 27.0002 18.3731  17
 -17 -12   0 24.6833 27.6210  15
 -17 -12   0 114.920 42.1048   6
 -17 -12   0 56.6570 19.3787   8
 -17 -12   0 56.2032 17.6354  11
  17  12   0 26.7872 23.3171  15
  17  12   0 60.0854 16.4970   7
  17  12   0 126.068 31.6624   6
  17  12   0 84.0199 18.6278  14
   7 -13   0 -13.026 14.7632  16
   7 -13   0 23.3188 23.6039   6
   7 -13   0 11.0616 15.9785  10
   7 -13   0 -11.958 21.1569  15
   7 -13   0 4.20393 13.3588  14
  -7  13   0 23.1293 16.5301  17
  -7  13   0 20.2556 16.5974  15
  -7  13   0 8.94605 13.1372   9
  -7  13   0 13.2234 11.5910  12
  -7  13   0 16.5545 12.5761  11
   6 -13   0 2.97288 13.9615  10
   6 -13   0 8.69649 20.1211   6
   6 -13   0 -4.6003 13.2982  16
   6 -13   0 4.22276 21.7343  15
   6 -13   0 -6.6295 11.2744  17
   6 -13   0 -3.6645 12.3256  14
  -6  13   0 -8.4529 8.99317   9
  -6  13   0 -1.7059 17.9394   6
  -6  13   0 12.9807 11.3386  12
  -6  13   0 5.56946 11.6606  17
  -6  13   0 -6.9101 11.7169  15
  -6  13   0 -4.2754 8.72553  11
   5 -13   0 -1.2783 17.3209  15
   5 -13   0 12.6175 13.9661  14
   5 -13   0 1.09588 11.2531  17
   5 -13   0 -0.2262 11.1995  16
   5 -13   0 4.00550 11.8239  10
   5 -13   0 -3.8739 17.1225   6
  -5  13   0 6.02899 13.8585  15
  -5  13   0 1.40416 15.5984   6
  -5  13   0 10.3434 10.2395  11
  -5  13   0 1.68745 10.4430  17
  -5  13   0 0.81139 10.2282   9
  -5  13   0 9.21331 9.42517  12
   4 -13   0 13.3760 13.0349  16
   4 -13   0 -4.8698 15.8613   6
   4 -13   0 2.74025 9.84735  14
   4 -13   0 4.53666 18.7568  15
   4 -13   0 5.35732 10.9327  17
   4 -13   0 19.3938 13.4473  10
  -4  13   0 9.32954 10.5239  17
  -4  13   0 19.7167 11.9661   9
  -4  13   0 23.2265 19.1309   6
  -4  13   0 30.3998 18.7620  15
  -4  13   0 3.92041 9.01913  11
  -4  13   0 7.45740 8.45199  12
   3 -13   0 13.7670 17.4775  15
   3 -13   0 27.8289 23.3882   6
   3 -13   0 13.9523 12.3531  10
   3 -13   0 15.7228 11.3376  17
   3 -13   0 28.0113 14.0141  16
  -3  13   0 23.8118 15.9682  15
  -3  13   0 31.2619 12.0091   9
  -3  13   0 37.8181 11.9268  11
  -3  13   0 43.1524 21.2769   6
  -3  13   0 19.6653 12.6347  17
  -3  13   0 30.3176 10.4739  12
   2 -13   0 50.6225 23.6460  15
   2 -13   0 101.421 25.2039  16
   2 -13   0 41.2328 22.2316   6
   2 -13   0 83.5036 18.4876  10
   2 -13   0 74.6715 16.9839  17
  -2  13   0 106.979 25.9652   6
  -2  13   0 99.6765 17.3375  11
  -2  13   0 121.264 20.2629  17
  -2  13   0 83.4466 15.8479   9
  -2  13   0 79.1626 21.1220  15
  -2  13   0 90.6242 15.5273  12
   1 -13   0 62.7641 15.4109  10
   1 -13   0 48.2147 12.6982  17
   1 -13   0 69.7207 21.3892  15
   1 -13   0 24.1866 13.1850  16
   1 -13   0 72.3904 22.8376   6
  -1  13   0 79.9605 16.8813  17
  -1  13   0 52.4636 12.7449  12
  -1  13   0 43.4775 12.2232   9
  -1  13   0 46.8079 18.7768  15
  -1  13   0 16.7665 15.7760   6
  -1  13   0 93.1021 15.2379  11
   0 -13   0 5.35469 8.78763   8
   0 -13   0 6.64216 9.83234  16
   0 -13   0 16.6451 10.3839  17
   0 -13   0 31.4599 18.5496  15
   0 -13   0 19.0697 10.4740  10
   0 -13   0 -1.6809 13.1675   6
   0  13   0 11.7409 9.30966   9
   0  13   0 4.11145 7.89867  17
   0  13   0 7.45433 13.1095   6
   0  13   0 10.4633 7.48494  12
   0  13   0 11.1517 14.5205  15
  -1 -13   0 -1.9820 7.39573  10
  -1 -13   0 2.71987 13.6423  15
  -1 -13   0 -4.8434 7.07564  17
  -1 -13   0 -6.5335 6.75730  16
  -1 -13   0 -7.7747 12.5231   6
  -1 -13   0 2.31509 7.62456   8
   1  13   0 -9.7096 5.21741  12
   1  13   0 3.05580 7.82408  17
   1  13   0 4.95179 11.0583  15
   1  13   0 3.19472 6.89165   9
   1  13   0 -5.4665 9.64567   6
  -2 -13   0 88.1537 16.7951  17
  -2 -13   0 132.108 23.0757  16
  -2 -13   0 81.4852 17.0993   8
  -2 -13   0 95.3769 26.5719   6
  -2 -13   0 102.439 17.2656  10
  -2 -13   0 125.380 28.9796  15
   2  13   0 114.570 19.6782  17
   2  13   0 95.2928 16.2688   9
   2  13   0 97.5312 22.9718  15
   2  13   0 94.7834 14.6260  12
   2  13   0 95.1400 15.2763   7
   2  13   0 63.5977 19.1818   6
  -3 -13   0 37.4789 19.8699   6
  -3 -13   0 79.0466 16.5423   8
  -3 -13   0 35.0019 18.3316  15
  -3 -13   0 65.2296 16.6117  16
  -3 -13   0 61.7374 14.6738  17
   3  13   0 77.0818 12.9527  12
   3  13   0 118.217 16.0539   7
   3  13   0 96.5493 22.4272   6
   3  13   0 30.7871 10.1330   9
   3  13   0 73.9853 15.4286  17
   3  13   0 60.9978 20.3575  15
  -4 -13   0 224.516 24.8154  10
  -4 -13   0 177.409 32.3470  15
  -4 -13   0 160.684 32.6954   6
  -4 -13   0 197.349 27.4322  16
  -4 -13   0 231.171 26.0776  17
  -4 -13   0 195.803 26.4502   8
   4  13   0 152.501 28.8916   6
   4  13   0 167.801 21.5605   7
   4  13   0 203.548 24.6286  17
   4  13   0 190.359 22.9043   9
   4  13   0 186.453 30.2106  15
   4  13   0 221.238 18.9491  12
  -5 -13   0 11.0704 8.55022  10
  -5 -13   0 9.83181 8.67706   8
  -5 -13   0 4.95041 8.33223  16
  -5 -13   0 19.4167 15.6120  15
  -5 -13   0 32.0743 20.0782   6
  -5 -13   0 6.58230 8.77949  17
   5  13   0 6.04254 6.26946  12
   5  13   0 0.71217 9.91681  15
   5  13   0 14.6308 7.78854   9
   5  13   0 12.3068 8.89948  17
   5  13   0 15.1461 8.58369   7
  -6 -13   0 52.8089 22.2126   6
  -6 -13   0 23.0633 12.9567  16
  -6 -13   0 69.0925 14.7308  17
  -6 -13   0 15.0200 16.0076  15
  -6 -13   0 18.2862 9.94966   8
   6  13   0 39.3792 11.5857  17
   6  13   0 48.5049 17.2298  15
   6  13   0 35.2133 10.9617   9
   6  13   0 21.9901 12.5782   6
   6  13   0 27.1684 8.68015  12
   6  13   0 32.6320 10.7496   7
  -7 -13   0 18.3954 9.35611  10
  -7 -13   0 19.8832 10.9637  17
  -7 -13   0 23.0306 12.5710  16
  -7 -13   0 6.94364 14.1088  15
  -7 -13   0 20.2302 9.71038   8
  -7 -13   0 27.5326 19.4807   6
   7  13   0 18.9995 10.2017  17
   7  13   0 7.92905 9.89900   6
   7  13   0 37.4189 10.9477   7
   7  13   0 24.7720 7.88902  12
   7  13   0 42.0526 16.9315  15
   7  13   0 21.2682 9.10141   9
  -8 -13   0 8.09221 8.41906   8
  -8 -13   0 30.9676 18.0557  15
  -8 -13   0 21.7427 11.8232  16
  -8 -13   0 24.3172 9.92022  10
  -8 -13   0 13.8082 10.5975  17
  -8 -13   0 -13.720 12.0203   6
   8  13   0 16.1935 8.96990   9
   8  13   0 2.42884 9.36334   6
   8  13   0 18.1630 7.24841  12
   8  13   0 3.66067 7.78266  17
   8  13   0 12.2585 12.7725  15
   8  13   0 8.84558 7.69561   7
  -9 -13   0 27.3477 12.5947  16
  -9 -13   0 49.8027 13.1583   8
  -9 -13   0 75.2986 15.7316  10
  -9 -13   0 61.2143 15.9981  17
  -9 -13   0 61.7734 23.5489  15
  -9 -13   0 50.3147 24.8645   6
  -9 -13   0 34.3049 11.8634  11
   9  13   0 76.8268 15.2428  17
   9  13   0 62.6156 12.4937  12
   9  13   0 46.3431 16.4495   6
   9  13   0 48.4650 12.7217   7
   9  13   0 62.2613 12.8671   9
   9  13   0 68.4885 19.7720  15
 -10 -13   0 92.8925 17.7009  11
 -10 -13   0 137.341 20.2602  10
 -10 -13   0 94.9310 30.0300   6
 -10 -13   0 88.5525 26.9281  15
 -10 -13   0 106.290 21.5988  16
 -10 -13   0 182.930 26.4774  17
 -10 -13   0 132.534 20.5091   8
  10  13   0 127.568 26.7051  15
  10  13   0 92.6546 23.5624   6
  10  13   0 92.6044 19.1369  17
  10  13   0 139.345 18.9535   9
  10  13   0 99.2516 17.3323   7
 -11 -13   0 4.53814 8.96130  10
 -11 -13   0 8.74026 10.8433  17
 -11 -13   0 1.89585 16.8336   6
 -11 -13   0 -0.8868 13.8559  15
 -11 -13   0 -1.6482 9.00624   8
  11  13   0 26.5695 17.3374  15
  11  13   0 2.42945 9.09771  17
  11  13   0 7.88216 7.94507   9
  11  13   0 16.3098 14.1443   6
  11  13   0 10.2935 8.83241   7
 -12 -13   0 55.6379 15.6394  11
 -12 -13   0 56.2977 17.2915  16
 -12 -13   0 64.8305 18.3820   8
 -12 -13   0 21.6074 14.5264  17
 -12 -13   0 23.6165 12.5405  10
 -12 -13   0 25.2688 19.5129  15
 -12 -13   0 13.8307 20.4857   6
  12  13   0 59.3791 12.7959  14
  12  13   0 74.6226 17.1460  17
  12  13   0 61.6867 20.0203   6
  12  13   0 26.1046 12.1815   7
  12  13   0 48.6247 11.5819   9
 -13 -13   0 111.275 21.3393   8
 -13 -13   0 132.249 37.5418   6
 -13 -13   0 130.083 27.4610  16
 -13 -13   0 83.1373 19.3602  11
 -13 -13   0 103.446 30.6178  15
 -13 -13   0 55.7165 17.6888  17
 -13 -13   0 115.602 21.1809  10
  13  13   0 101.224 18.8332  17
  13  13   0 32.3493 19.8615   6
  13  13   0 100.097 18.7119   7
  13  13   0 87.9173 15.3390  14
  13  13   0 98.8734 16.1495   9
  13  13   0 105.033 27.5928  15
 -14 -13   0 111.025 32.4704  15
 -14 -13   0 67.4903 32.8206   6
 -14 -13   0 100.582 21.5078  17
 -14 -13   0 83.4895 18.0529  11
 -14 -13   0 108.356 20.2810   8
  14  13   0 71.6508 17.4364  17
  14  13   0 55.1696 24.0796  15
  14  13   0 73.3761 14.2015   9
  14  13   0 84.7647 17.6472   7
  14  13   0 41.5797 12.5054  14
  14  13   0 44.3234 21.1835   6
 -15 -13   0 -8.0355 10.7640  17
 -15 -13   0 -20.581 17.9814   6
 -15 -13   0 19.0303 22.3329  15
 -15 -13   0 -0.2221 10.9635   8
 -15 -13   0 -5.9533 10.3715  11
  15  13   0 -9.9988 15.5567   6
  15  13   0 0.73322 18.2810  15
  15  13   0 -6.9408 11.2430  17
  15  13   0 5.03648 9.80752  14
  15  13   0 -2.4492 8.19286   9
  15  13   0 -7.0839 9.23809   7
 -16 -13   0 8.47914 18.1026  15
 -16 -13   0 26.1030 14.9690  11
 -16 -13   0 42.5087 32.2226   6
 -16 -13   0 -3.2892 13.7616  17
 -16 -13   0 -10.526 10.2230   8
  16  13   0 4.84382 10.0247   9
  16  13   0 9.78790 11.6287  17
  16  13   0 -10.800 9.35201   7
  16  13   0 -1.8195 18.1045   6
  16  13   0 11.2887 11.5726  14
  16  13   0 18.7952 20.2083  15
   6 -14   0 21.1943 26.6328  15
   6 -14   0 -0.5351 14.2811  10
   6 -14   0 -3.2060 13.3078  14
   6 -14   0 -8.2954 14.5283  16
   6 -14   0 -2.5840 21.5819   6
  -6  14   0 0.24801 9.86449   9
  -6  14   0 -1.1117 10.6728  12
  -6  14   0 7.11120 17.1201   6
  -6  14   0 12.0332 13.9535  17
  -6  14   0 -1.0719 10.2082  11
  -6  14   0 -9.9311 15.9148  15
   5 -14   0 -3.8904 12.3319  16
   5 -14   0 -0.6836 18.6587  15
   5 -14   0 -4.2219 12.3920  17
   5 -14   0 -4.4497 13.2015  14
   5 -14   0 -12.649 18.1168   6
   5 -14   0 -1.5295 12.5730  10
  -5  14   0 -3.9939 9.08809  12
  -5  14   0 14.6098 21.1354   6
  -5  14   0 3.50712 11.0006  11
  -5  14   0 -7.8572 9.87970   9
  -5  14   0 -1.6504 11.1156  17
  -5  14   0 0.62361 15.4053  15
   4 -14   0 -17.097 15.7584   6
   4 -14   0 6.55807 12.4375  17
   4 -14   0 12.4898 14.6642  14
   4 -14   0 0.11919 19.4239  15
   4 -14   0 -9.3823 12.2544  16
   4 -14   0 10.1792 13.4190  10
  -4  14   0 5.26705 11.7319  17
  -4  14   0 -6.2880 15.0775  15
  -4  14   0 12.5154 10.8447  11
  -4  14   0 7.74815 8.92817  12
  -4  14   0 -2.7666 15.6404   6
  -4  14   0 4.05196 10.2787   9
   3 -14   0 9.42304 14.1588  16
   3 -14   0 -2.5221 10.1259  17
   3 -14   0 1.37142 17.3992   6
   3 -14   0 3.13331 11.1720  10
  -3  14   0 0.44259 8.50816   9
  -3  14   0 4.35392 7.75007  12
  -3  14   0 -1.3139 10.3384  17
  -3  14   0 15.9933 16.8412  15
  -3  14   0 -5.4133 8.27454  11
  -3  14   0 -1.2072 15.2656   6
   2 -14   0 36.5328 22.4925   6
   2 -14   0 62.1222 17.8724  17
   2 -14   0 82.3424 24.6003  15
   2 -14   0 47.3350 17.2573  16
   2 -14   0 39.7942 15.0002  10
  -2  14   0 20.5215 16.3564  15
  -2  14   0 50.8992 14.2162   9
  -2  14   0 67.2240 15.0938  11
  -2  14   0 58.2069 13.7472  12
  -2  14   0 25.3570 17.6480   6
  -2  14   0 61.3802 16.3423  17
   1 -14   0 66.1289 17.8244  17
   1 -14   0 77.3144 20.4207  16
   1 -14   0 46.0681 23.0374  15
   1 -14   0 75.2494 16.6882  10
   1 -14   0 31.3981 24.8609   6
  -1  14   0 57.7802 13.2287  12
  -1  14   0 60.6294 15.4985  17
  -1  14   0 22.0047 10.7607  11
  -1  14   0 63.3528 21.0955   6
  -1  14   0 32.1907 20.4323  15
  -1  14   0 30.2305 12.4751   9
   0 -14   0 68.2853 22.0167  15
   0 -14   0 35.9679 13.1677   8
   0 -14   0 43.0684 13.6741  17
   0 -14   0 46.7886 23.8775   6
   0 -14   0 43.7585 13.5678  10
   0  14   0 13.3352 9.00812  12
   0  14   0 67.9869 22.2604   6
   0  14   0 19.2036 15.5861  15
   0  14   0 67.5536 16.5426  17
   0  14   0 47.4845 13.4281   9
  -1 -14   0 55.5590 13.8575  10
  -1 -14   0 32.0239 15.0983  16
  -1 -14   0 36.4820 15.2223   8
  -1 -14   0 88.3422 26.5057   6
  -1 -14   0 34.1926 20.1390  15
  -1 -14   0 36.6080 12.1907  17
   1  14   0 43.4501 13.6378   9
   1  14   0 50.0887 11.2219  12
   1  14   0 48.1882 14.0736  17
   1  14   0 26.0860 16.7966   6
   1  14   0 38.4916 19.1103  15
  -2 -14   0 14.1633 9.70842  17
  -2 -14   0 11.3805 9.78049  10
  -2 -14   0 15.7857 10.1452   8
  -2 -14   0 19.1432 12.3135  16
  -2 -14   0 5.84681 14.9884  15
  -2 -14   0 11.4857 16.7654   6
   2  14   0 6.25658 6.83110  12
   2  14   0 8.75357 9.63663  17
   2  14   0 9.15726 12.5336  15
   2  14   0 3.39598 7.68329   9
   2  14   0 6.72687 7.83158   7
   2  14   0 23.2313 17.1986   6
  -3 -14   0 5.52991 9.30459   8
  -3 -14   0 -9.8074 13.6455   6
  -3 -14   0 -9.1592 11.6929  15
  -3 -14   0 -2.8540 8.10497  17
  -3 -14   0 5.86360 7.92770  10
  -3 -14   0 12.1187 11.4475  16
   3  14   0 5.18719 7.77860   9
   3  14   0 -4.0229 11.6474   6
   3  14   0 -0.3019 8.17514  17
   3  14   0 -0.8093 9.55202  15
   3  14   0 -2.7059 5.56347   7
   3  14   0 5.39792 7.39031  12
  -4 -14   0 28.5850 13.6226  16
  -4 -14   0 11.2960 9.62565   8
  -4 -14   0 25.5567 11.3991  10
  -4 -14   0 6.76444 15.1455  15
  -4 -14   0 11.7468 10.4213  17
  -4 -14   0 14.3953 16.8158   6
   4  14   0 17.2306 9.49456   7
   4  14   0 14.9554 8.11386  12
   4  14   0 19.1843 10.5213  17
   4  14   0 7.29292 12.8663  15
   4  14   0 17.5450 9.61075   9
   4  14   0 46.1349 19.4007   6
  -5 -14   0 2.20355 14.9969   6
  -5 -14   0 -5.3187 6.83433  10
  -5 -14   0 -2.0401 7.22624   8
  -5 -14   0 -7.3940 13.3871  15
  -5 -14   0 -6.2786 6.67989  17
  -5 -14   0 0.06894 8.35515  16
   5  14   0 -1.3220 10.4309  15
   5  14   0 1.02886 6.80363   9
   5  14   0 -5.3706 10.3465   6
   5  14   0 7.35972 7.37431   7
   5  14   0 12.9968 7.86612  12
   5  14   0 -1.9635 7.39347  17
  -6 -14   0 66.9546 17.5526  16
  -6 -14   0 91.2186 27.7858   6
  -6 -14   0 85.9288 17.6904   8
  -6 -14   0 109.133 27.4590  15
  -6 -14   0 107.559 17.8794  10
   6  14   0 102.928 25.0256  15
   6  14   0 121.649 18.4619   7
   6  14   0 126.377 17.1462  12
   6  14   0 135.107 20.2046  17
   6  14   0 105.914 17.2663   9
  -7 -14   0 32.7938 11.7391   8
  -7 -14   0 10.8510 17.7005   6
  -7 -14   0 31.4286 12.7160  17
  -7 -14   0 47.2557 13.6171  10
  -7 -14   0 32.9660 15.0626  16
  -7 -14   0 26.7872 17.5491  15
   7  14   0 19.1355 10.7584  17
   7  14   0 38.9696 11.6884   7
   7  14   0 42.5033 14.9546   6
   7  14   0 21.8569 9.02330  12
   7  14   0 43.9867 11.3658   9
   7  14   0 32.9265 16.3973  15
  -8 -14   0 -4.7285 14.1004  15
  -8 -14   0 16.4955 19.3653   6
  -8 -14   0 -8.4389 6.69285  10
  -8 -14   0 1.71502 7.28946   8
  -8 -14   0 9.64840 11.2338  17
  -8 -14   0 -0.3185 9.29891  16
   8  14   0 9.51963 8.74743   7
   8  14   0 6.43027 10.2842   6
   8  14   0 5.57630 6.71233  12
   8  14   0 -1.3862 7.91193  17
   8  14   0 15.3155 14.2606  15
   8  14   0 7.73452 8.43056   9
  -9 -14   0 2.65553 8.34480  10
  -9 -14   0 -10.108 11.7181  15
  -9 -14   0 0.94772 10.7675  16
  -9 -14   0 7.84754 10.6432  17
  -9 -14   0 -21.505 21.8421   6
  -9 -14   0 14.7080 10.7214   8
   9  14   0 -3.1562 7.21779   9
   9  14   0 -7.4514 10.6228  15
   9  14   0 -1.3889 6.42255  12
   9  14   0 19.7257 11.8894  17
 -10 -14   0 46.0734 22.0716  15
 -10 -14   0 88.2384 17.6225  10
 -10 -14   0 62.7621 18.7844  16
 -10 -14   0 84.2143 18.4763  17
 -10 -14   0 39.7957 26.5394   6
 -10 -14   0 38.8984 14.0538   8
  10  14   0 42.3016 18.2950  15
  10  14   0 58.9164 14.1117   7
  10  14   0 50.1622 13.9240  17
  10  14   0 41.7762 17.3149   6
  10  14   0 71.6543 14.1163   9
  10  14   0 55.1834 12.1607  12
 -11 -14   0 59.4729 15.0966  11
 -11 -14   0 70.7694 24.8892  15
 -11 -14   0 65.1864 18.1766  17
 -11 -14   0 86.7083 18.5362  10
 -11 -14   0 41.4735 25.5029   6
 -11 -14   0 72.1684 19.8719  16
 -11 -14   0 88.3582 17.2986   8
  11  14   0 61.3228 13.2036  12
  11  14   0 33.8868 20.8353  15
  11  14   0 48.5557 15.1485  17
  11  14   0 54.0590 18.7879   6
  11  14   0 65.2123 14.4823   7
  11  14   0 90.7694 14.9936   9
 -12 -14   0 23.2890 14.3956  17
 -12 -14   0 59.1972 29.2890  15
 -12 -14   0 13.2319 12.5381  16
 -12 -14   0 26.5159 26.6724   6
 -12 -14   0 35.6454 14.2767   8
 -12 -14   0 24.2783 13.0533  10
 -12 -14   0 12.9789 10.4354  11
  12  14   0 9.93360 9.38423   7
  12  14   0 40.0810 11.2978   9
  12  14   0 34.5043 18.4344   6
  12  14   0 19.1614 12.7253  17
  12  14   0 15.5547 16.7661  15
 -13 -14   0 15.8704 14.2533  16
 -13 -14   0 13.2934 11.2933  11
 -13 -14   0 15.1031 14.7452  17
 -13 -14   0 23.4912 21.7373  15
 -13 -14   0 -6.1957 20.2625   6
 -13 -14   0 4.10438 10.8947   8
  13  14   0 -0.8495 15.7903  15
  13  14   0 13.8714 10.1506  14
  13  14   0 9.19672 16.4826   6
  13  14   0 2.78888 8.67450   7
  13  14   0 2.67053 8.74585   9
  13  14   0 3.43995 10.7271  17
 -14 -14   0 107.565 20.8223  10
 -14 -14   0 28.0271 25.0275  15
 -14 -14   0 43.8127 28.7766   6
 -14 -14   0 82.6351 21.0784  17
 -14 -14   0 24.1824 14.1604  11
 -14 -14   0 32.9881 18.6332  16
 -14 -14   0 32.5032 14.6977   8
  14  14   0 71.4795 15.8782   7
  14  14   0 57.4735 13.6078   9
  14  14   0 78.9489 23.5842   6
  14  14   0 51.3511 25.4130  15
  14  14   0 62.5415 17.3154  17
  14  14   0 59.3933 14.7089  14
 -15 -14   0 81.5231 19.4921   8
 -15 -14   0 70.5366 20.0396  11
 -15 -14   0 71.1310 20.8904  17
 -15 -14   0 48.7466 21.0621  16
 -15 -14   0 44.0397 29.6734  15
 -15 -14   0 85.1386 21.1566  10
 -15 -14   0 101.778 36.4153   6
  15  14   0 29.7936 21.0966   6
  15  14   0 69.2410 17.1563   7
  15  14   0 67.8989 14.9036   9
  15  14   0 79.5659 16.2567  14
  15  14   0 83.3185 20.5358  17
  15  14   0 67.9911 26.9905  15
 -16 -14   0 89.0456 21.1255   8
 -16 -14   0 163.344 41.3723  15
 -16 -14   0 133.991 24.6948  11
 -16 -14   0 48.7955 32.9453   6
 -16 -14   0 89.7800 23.1950  17
  16  14   0 80.9987 28.8289  15
  16  14   0 54.7280 18.2903  17
  16  14   0 48.2015 15.1846  14
  16  14   0 78.7197 16.1146   9
  16  14   0 59.1088 25.9107   6
   5 -15   0 -2.4878 14.5373  10
   5 -15   0 14.3289 16.1964  14
   5 -15   0 -8.6469 23.9185  15
   5 -15   0 4.50750 22.9732   6
   5 -15   0 3.57293 24.5932  16
  -5  15   0 3.54835 11.8555   9
  -5  15   0 9.17156 11.6694  11
  -5  15   0 1.11194 13.3494  17
  -5  15   0 3.20303 19.9025   6
  -5  15   0 6.91432 18.6804  15
   4 -15   0 13.1003 14.3669  10
   4 -15   0 14.3972 14.1856  17
   4 -15   0 0.02726 15.1076  16
   4 -15   0 8.33718 13.3343  14
   4 -15   0 -9.1773 19.9115  15
   4 -15   0 -4.0308 21.5396   6
  -4  15   0 18.6609 18.6655   6
  -4  15   0 16.4728 11.9439  12
  -4  15   0 17.4803 14.1158  17
  -4  15   0 6.95184 11.3234   9
  -4  15   0 4.49821 10.7343  11
  -4  15   0 35.4570 22.4023  15
   3 -15   0 15.4263 23.5355   6
   3 -15   0 68.8620 18.4918  14
   3 -15   0 24.1867 22.8458  15
   3 -15   0 27.3324 15.5990  17
   3 -15   0 26.7153 16.2994  10
   3 -15   0 0.70409 13.9624  16
  -3  15   0 58.2448 22.6605  15
  -3  15   0 18.9910 14.1901  17
  -3  15   0 11.9495 11.3612  11
  -3  15   0 16.8576 11.8165  12
  -3  15   0 46.4612 24.3569   6
  -3  15   0 47.4406 15.0232   9
   2 -15   0 -4.5855 10.4553  10
   2 -15   0 -3.0607 11.3515  16
   2 -15   0 -3.0703 18.1196   6
   2 -15   0 -0.9436 16.9595  15
   2 -15   0 -3.8778 10.3932  17
  -2  15   0 4.99380 9.00575  11
  -2  15   0 4.01922 9.85231   9
  -2  15   0 7.37474 16.3868  15
  -2  15   0 11.5124 12.3839  17
  -2  15   0 -0.9880 15.3135   6
  -2  15   0 -3.1903 7.84579  12
   1 -15   0 15.0062 15.2409  16
   1 -15   0 7.38476 18.7507   6
   1 -15   0 30.7590 14.9902  10
   1 -15   0 28.0808 14.5265  17
  -1  15   0 34.6389 12.1393  12
  -1  15   0 30.5596 19.9724   6
  -1  15   0 46.8191 15.1682  17
  -1  15   0 40.8153 15.2794  11
  -1  15   0 12.8611 10.4851   9
  -1  15   0 25.0304 19.3852  15
   0 -15   0 21.4177 21.8373   6
   0 -15   0 -10.663 9.48229  17
   0 -15   0 2.21238 10.0879  10
   0 -15   0 10.2792 14.2788  16
   0 -15   0 7.81017 16.3313  15
   0  15   0 -5.9738 7.21865   9
   0  15   0 0.21418 10.1751  17
   0  15   0 4.58682 14.1192  15
   0  15   0 8.98281 16.6284   6
  -1 -15   0 15.2884 17.3597  15
  -1 -15   0 8.94107 17.9421   6
  -1 -15   0 -3.8966 8.40734  17
  -1 -15   0 -4.2807 8.87758   8
  -1 -15   0 -3.8193 8.51921  10
  -1 -15   0 -1.2391 10.2369  16
   1  15   0 7.81292 14.8476  15
   1  15   0 -7.7762 12.1052   6
   1  15   0 -0.5734 7.34602  12
   1  15   0 -7.8142 6.90959   9
   1  15   0 -5.6096 7.88599  17
  -2 -15   0 1.01873 9.92718  16
  -2 -15   0 13.9591 11.3684  17
  -2 -15   0 0.94896 7.85849   8
  -2 -15   0 -22.013 14.8529   6
  -2 -15   0 -11.782 14.5775  15
  -2 -15   0 2.41200 8.72093  10
   2  15   0 5.91018 10.2584  17
   2  15   0 -1.5096 7.19563  12
   2  15   0 8.00796 14.9791   6
   2  15   0 1.03286 7.92976   9
   2  15   0 2.76691 11.9869  15
  -3 -15   0 -3.1519 8.38683   8
  -3 -15   0 1.30024 8.89211  17
  -3 -15   0 18.4372 10.9931  10
  -3 -15   0 4.31501 16.5125  15
  -3 -15   0 -2.7011 10.4380  16
   3  15   0 21.8942 15.6685  15
   3  15   0 9.21231 9.99883   9
   3  15   0 17.7242 8.52332  12
   3  15   0 10.2693 14.6270   6
   3  15   0 13.7556 11.2029  17
   3  15   0 9.72238 8.07294   7
  -4 -15   0 -7.1045 15.6682   6
  -4 -15   0 -7.3501 13.9463  15
  -4 -15   0 1.07919 8.88189  10
  -4 -15   0 1.70988 9.26831  17
  -4 -15   0 4.65611 10.6927  16
  -4 -15   0 4.92933 7.49809   8
   4  15   0 -0.5675 12.6275   6
   4  15   0 1.42867 8.94647  17
   4  15   0 1.62585 6.87228  12
   4  15   0 1.25915 6.30126   7
  -5 -15   0 1.56186 7.63190  10
  -5 -15   0 2.99697 11.7419  16
  -5 -15   0 -1.2501 14.8786   6
  -5 -15   0 16.1768 16.6641  15
  -5 -15   0 -0.9173 8.09300  17
   5  15   0 5.87539 7.81376   9
   5  15   0 0.78812 6.57166  12
   5  15   0 -3.4726 8.56391  17
   5  15   0 11.3778 13.8763  15
   5  15   0 -10.668 11.2511   6
   5  15   0 4.87138 7.36427   7
  -6 -15   0 10.5921 28.3222   6
  -6 -15   0 5.58520 9.85008  17
  -6 -15   0 16.9296 10.1624  10
  -6 -15   0 7.22530 17.0380  15
  -6 -15   0 7.17431 12.3831  16
   6  15   0 -1.8556 8.08204  17
   6  15   0 -0.9096 6.29840  12
   6  15   0 -1.0302 7.79887   7
   6  15   0 -2.1977 10.8871   6
   6  15   0 20.4973 13.1538  15
   6  15   0 -0.6708 6.78809   9
  -7 -15   0 31.5870 19.8154  15
  -7 -15   0 102.045 33.6155   6
  -7 -15   0 56.8477 17.5444  16
  -7 -15   0 75.8432 15.2599  10
  -7 -15   0 77.2755 17.6193  17
   7  15   0 54.9449 15.8227   7
   7  15   0 84.5947 17.9458  17
   7  15   0 20.9124 18.6827  15
   7  15   0 74.4296 13.2672  12
   7  15   0 63.6273 14.3955   9
  -8 -15   0 25.3193 21.9187   6
  -8 -15   0 28.8259 12.2270  10
  -8 -15   0 15.2690 10.4938   8
  -8 -15   0 2.49252 11.0141  16
  -8 -15   0 14.5746 18.9782  15
  -8 -15   0 12.3632 11.7877  17
   8  15   0 6.95272 9.59616  17
   8  15   0 6.16143 11.3995   6
   8  15   0 12.9693 10.0286   9
   8  15   0 17.8246 9.94125   7
   8  15   0 20.4457 8.78487  12
  -9 -15   0 -1.7345 12.0121  16
  -9 -15   0 0.29893 9.08115   8
  -9 -15   0 7.68280 10.8983  17
  -9 -15   0 10.6659 19.8085   6
  -9 -15   0 0.42441 8.04765  10
   9  15   0 -9.1608 7.38811  17
   9  15   0 7.86200 8.55247   7
   9  15   0 3.24389 8.55538   9
   9  15   0 2.52860 7.40510  12
   9  15   0 7.06931 12.9525   6
   9  15   0 -15.120 11.2453  15
 -10 -15   0 57.1767 15.1690  10
 -10 -15   0 60.6941 28.4179   6
 -10 -15   0 66.4051 17.7157  17
 -10 -15   0 40.9915 24.0947  15
 -10 -15   0 84.0606 20.5631  16
 -10 -15   0 29.5050 13.5756   8
  10  15   0 57.5166 18.8480   6
  10  15   0 48.4258 12.9686   7
  10  15   0 47.2852 21.1457  15
  10  15   0 70.0529 15.2997   9
  10  15   0 56.4153 12.9960  12
  10  15   0 52.3650 14.6980  17
 -11 -15   0 63.3772 19.5803  16
 -11 -15   0 47.9574 15.2970  10
 -11 -15   0 11.2838 11.9584   8
 -11 -15   0 43.8850 14.9209  11
 -11 -15   0 50.2236 16.4362  17
 -11 -15   0 30.1400 20.8360  15
 -11 -15   0 36.9272 27.4740   6
  11  15   0 41.9300 12.6370  12
  11  15   0 47.0201 22.9786  15
  11  15   0 71.3376 21.1645   6
  11  15   0 47.7921 13.8766   7
  11  15   0 57.2523 14.7342  17
  11  15   0 75.9068 14.7285   9
 -12 -15   0 -1.1050 11.4597  17
 -12 -15   0 -6.1526 9.73829  16
 -12 -15   0 31.7178 22.7985  15
 -12 -15   0 11.8827 11.5571  11
 -12 -15   0 15.3509 12.0634   8
 -12 -15   0 -1.3193 10.6424  10
 -12 -15   0 -4.1092 22.2389   6
  12  15   0 -0.2266 14.7568  15
  12  15   0 -5.8559 6.78454   7
  12  15   0 -1.1586 7.55377  12
  12  15   0 8.92713 14.3717   6
  12  15   0 1.14247 8.84258   9
  12  15   0 4.36408 9.86617  17
 -13 -15   0 -7.1607 20.7686   6
 -13 -15   0 2.92532 9.82193   8
 -13 -15   0 0.10312 10.4381  10
 -13 -15   0 -1.9535 11.5849  17
 -13 -15   0 -4.1981 8.34557  11
 -13 -15   0 -2.0917 12.7212  16
 -13 -15   0 -5.1461 20.6562  15
  13  15   0 -1.4111 14.6847   6
  13  15   0 4.04323 17.2633  15
  13  15   0 -5.6881 7.69371   9
  13  15   0 -5.6548 7.78596   7
  13  15   0 -4.3144 10.4672  17
 -14 -15   0 24.7256 25.6080  15
 -14 -15   0 45.8991 16.7189  10
 -14 -15   0 32.6509 17.5501  17
 -14 -15   0 17.7481 17.7705  16
 -14 -15   0 22.4266 14.5193  11
 -14 -15   0 35.2305 16.1864   8
 -14 -15   0 41.0357 32.0109   6
  14  15   0 18.2040 12.0008   7
  14  15   0 29.7715 12.3085   9
  14  15   0 11.1318 17.6200  15
  14  15   0 21.9625 14.9528  17
  14  15   0 15.2173 18.3135   6
 -15 -15   0 6.90134 37.3445  15
 -15 -15   0 -6.4032 12.1708   8
 -15 -15   0 10.0948 11.2487  11
 -15 -15   0 -11.201 13.0192  17
 -15 -15   0 -17.558 23.1871   6
 -15 -15   0 4.43598 14.3061  10
 -15 -15   0 0.34159 14.1945  16
  15  15   0 1.73284 10.0197  14
  15  15   0 4.53215 21.6942  15
  15  15   0 13.7284 35.3843   6
  15  15   0 0.91960 11.9087  17
  15  15   0 -2.0240 9.54184   9
   4 -16   0 -15.485 13.5405  10
   4 -16   0 0.59849 15.5891  16
   4 -16   0 -6.9933 20.8806  15
   4 -16   0 -0.6324 22.3740   6
   4 -16   0 -2.2813 14.2730  14
  -4  16   0 8.13362 11.5246  11
  -4  16   0 4.11109 18.4376  15
  -4  16   0 19.1669 13.7986  12
  -4  16   0 -3.4696 12.5394  17
  -4  16   0 -6.6974 18.8815   6
  -4  16   0 3.35970 11.9897   9
   3 -16   0 17.2799 15.8796  17
   3 -16   0 -2.6141 18.7058  15
   3 -16   0 3.74898 15.5280  10
   3 -16   0 3.05581 14.9352  16
   3 -16   0 14.2729 23.6505   6
   3 -16   0 25.9599 16.9390  14
  -3  16   0 13.8240 11.7038  12
  -3  16   0 13.0881 21.2221   6
  -3  16   0 3.37572 14.3490  17
  -3  16   0 -5.5724 11.1197   9
  -3  16   0 0.70668 11.3260  11
  -3  16   0 0.46962 19.4700  15
   2 -16   0 -4.7116 19.6172   6
   2 -16   0 4.11645 13.1707  17
   2 -16   0 7.72708 13.9003  10
   2 -16   0 3.78146 15.4698  16
   2 -16   0 26.4419 26.5145  15
  -2  16   0 1.50803 10.5116  11
  -2  16   0 7.81619 16.8549  15
  -2  16   0 -1.2796 18.1901   6
  -2  16   0 -0.3341 9.81403   9
  -2  16   0 15.0639 13.1925  17
  -2  16   0 9.00207 11.0901  12
   1 -16   0 8.68820 22.8044   6
   1 -16   0 -1.5561 12.6312  17
   1 -16   0 5.06403 16.2608  16
   1 -16   0 -11.939 16.2463  15
  -1  16   0 -1.9364 9.45638  11
  -1  16   0 0.10831 8.53236   9
  -1  16   0 1.71971 9.42179  12
  -1  16   0 -0.4163 17.6156  15
  -1  16   0 -8.5020 10.1909  17
  -1  16   0 -8.6834 14.8619   6
   0 -16   0 55.7522 16.4537  10
   0 -16   0 47.7273 15.9191  17
   0 -16   0 22.4176 23.2001  15
   0 -16   0 19.1005 22.1164   6
   0 -16   0 10.4719 13.2781  16
   0  16   0 24.1553 11.3917  12
   0  16   0 14.5319 10.6714   9
   0  16   0 12.1917 17.5335  15
   0  16   0 46.2666 23.7430   6
   0  16   0 27.5524 14.5448  17
   0  16   0 37.8384 12.4665  11
  -1 -16   0 -5.8991 18.5009   6
  -1 -16   0 -12.345 9.72927  17
  -1 -16   0 4.13212 11.1827  10
  -1 -16   0 0.34487 10.0843   8
  -1 -16   0 -3.7297 12.2536  16
  -1 -16   0 -7.7874 18.5732  15
   1  16   0 24.4812 10.9244  17
   1  16   0 0.48930 7.96912  12
   1  16   0 -5.4322 13.5059   6
   1  16   0 -13.404 12.3141  15
   1  16   0 -6.1710 9.71085   9
  -2 -16   0 14.3768 11.7067  10
  -2 -16   0 25.4621 13.4776  17
  -2 -16   0 0.22607 11.8488  16
  -2 -16   0 2.09235 19.2041   6
  -2 -16   0 5.82274 12.5338   8
   2  16   0 26.8815 12.5860   9
   2  16   0 13.2812 16.7014   6
   2  16   0 15.4858 9.64191  12
   2  16   0 3.09197 14.4251  15
   2  16   0 16.8313 11.7448  17
  -3 -16   0 -6.9917 7.88403   8
  -3 -16   0 -11.076 15.5891  15
  -3 -16   0 -4.4938 8.42367  10
  -3 -16   0 1.04791 10.9805  17
  -3 -16   0 -4.0793 9.74349  16
  -3 -16   0 -3.0092 16.5695   6
   3  16   0 -0.0548 7.61671  12
   3  16   0 -0.1772 14.5085   6
   3  16   0 0.71761 7.06639   7
   3  16   0 -7.2814 11.0826  15
   3  16   0 -0.1479 7.43400   9
   3  16   0 3.15785 9.77584  17
  -4 -16   0 2.21928 8.81421  10
  -4 -16   0 2.55408 10.4694  17
  -4 -16   0 7.03632 12.2605  16
  -4 -16   0 8.12986 19.0386   6
  -4 -16   0 -0.9445 8.73818   8
  -4 -16   0 -17.509 14.1138  15
   4  16   0 0.54558 12.0820  15
   4  16   0 1.65423 7.27247  12
   4  16   0 7.67867 14.5840   6
   4  16   0 -7.9476 8.48649  17
   4  16   0 0.58462 8.47441   9
   4  16   0 7.29376 8.67249   7
  -5 -16   0 -4.2975 8.85787  17
  -5 -16   0 10.2945 18.8567   6
  -5 -16   0 8.37229 10.0891  10
  -5 -16   0 9.91021 13.8489  16
  -5 -16   0 -2.4474 8.82875   8
  -5 -16   0 -17.196 15.5682  15
   5  16   0 0.30195 12.8968  15
   5  16   0 -1.4823 13.1340   6
   5  16   0 3.49461 7.53583  12
   5  16   0 -3.6536 7.52105   7
   5  16   0 -3.4639 9.34588  17
   5  16   0 -1.7755 7.38939   9
  -6 -16   0 8.97015 18.8525   6
  -6 -16   0 4.36174 11.7253  16
  -6 -16   0 13.5499 10.3019  10
  -6 -16   0 3.88454 9.93117   8
  -6 -16   0 -1.2080 10.9196  17
   6  16   0 9.37974 16.0450  15
   6  16   0 11.1827 10.7718  17
   6  16   0 -5.5101 12.4527   6
   6  16   0 9.88849 9.46023   9
   6  16   0 16.1020 11.5036   7
   6  16   0 13.5648 8.73081  12
  -7 -16   0 3.46693 10.7592  17
  -7 -16   0 0.37111 9.28992   8
  -7 -16   0 -8.1289 15.7767   6
  -7 -16   0 -10.193 15.1106  15
  -7 -16   0 -0.6662 10.3735  16
  -7 -16   0 0.38229 9.87485  10
   7  16   0 2.26976 14.5100   6
   7  16   0 -3.4220 8.49965   7
   7  16   0 -9.2182 7.31711  17
   7  16   0 2.81710 7.90143   9
   7  16   0 -2.0928 6.60958  12
   7  16   0 -5.5179 12.2725  15
  -8 -16   0 2.68537 10.4672   8
  -8 -16   0 3.73561 9.26234  10
  -8 -16   0 10.1868 20.3340   6
  -8 -16   0 14.1505 19.4728  15
  -8 -16   0 1.40501 11.6731  17
  -8 -16   0 1.89734 12.7001  16
   8  16   0 1.70044 9.57858  17
   8  16   0 4.75331 8.59097   9
   8  16   0 -13.688 10.0962  15
   8  16   0 -0.0577 7.62767   7
   8  16   0 0.68306 12.0604   6
   8  16   0 10.3905 8.20960  12
  -9 -16   0 -1.9822 10.8899   8
  -9 -16   0 -2.3727 8.28655  10
  -9 -16   0 28.4243 21.9150  15
  -9 -16   0 -0.4965 11.3393  16
  -9 -16   0 0.45608 10.6475  17
  -9 -16   0 5.68274 20.0403   6
   9  16   0 18.6142 11.1191   9
   9  16   0 1.36987 7.66194  12
   9  16   0 3.26751 12.1714   6
   9  16   0 -2.1132 8.04478   7
   9  16   0 5.01247 14.5820  15
   9  16   0 9.25423 11.5420  17
 -10 -16   0 1.81963 9.28597   8
 -10 -16   0 11.8685 15.2744  16
 -10 -16   0 15.9698 12.1632  10
 -10 -16   0 12.9987 13.6756  17
 -10 -16   0 9.73402 21.7963  15
 -10 -16   0 24.0424 27.4962   6
  10  16   0 29.5839 12.0148   9
  10  16   0 8.76901 9.46328   7
  10  16   0 5.48480 16.2229  15
  10  16   0 10.7973 9.60714  12
  10  16   0 28.7224 16.6089   6
  10  16   0 8.95136 11.8454  17
 -11 -16   0 -7.2566 9.53117   8
 -11 -16   0 12.6697 24.0045   6
 -11 -16   0 -3.5877 11.3784  17
 -11 -16   0 -0.6686 9.87947  10
 -11 -16   0 7.66920 14.3041  16
 -11 -16   0 -7.3958 18.4763  15
  11  16   0 2.97605 9.29668   9
  11  16   0 -3.0481 12.6218   6
  11  16   0 -2.6696 7.64922  12
  11  16   0 -2.8401 9.22704   7
  11  16   0 -2.8116 9.85438  17
  11  16   0 -4.9083 14.7084  15
 -12 -16   0 -5.5057 9.28076  11
 -12 -16   0 -7.5679 18.5469  15
 -12 -16   0 20.3122 15.1944  17
 -12 -16   0 15.2024 14.1301  16
 -12 -16   0 14.5126 27.0893   6
 -12 -16   0 3.50874 11.1309   8
  12  16   0 1.63270 9.17224   9
  12  16   0 2.43255 13.7555   6
  12  16   0 5.13383 11.3134  17
  12  16   0 -1.0470 8.75768  12
  12  16   0 12.5352 20.1330  15
  12  16   0 -7.8771 8.11296   7
 -13 -16   0 15.5959 24.2098  15
 -13 -16   0 2.62794 12.7845  10
 -13 -16   0 4.78778 11.6231   8
 -13 -16   0 -5.4634 24.7783   6
 -13 -16   0 2.95369 14.3627  17
 -13 -16   0 -1.3961 12.7134  16
 -13 -16   0 -14.707 10.7023  11
  13  16   0 18.3111 17.2969   6
  13  16   0 -0.1002 9.21865  12
  13  16   0 17.9688 12.3359   7
  13  16   0 13.8205 21.2524  15
  13  16   0 0.39275 9.53551   9
 -14 -16   0 12.2846 17.8218  16
 -14 -16   0 -13.745 10.5936   8
 -14 -16   0 14.7050 26.6069  15
 -14 -16   0 11.3124 16.5036  17
 -14 -16   0 -2.1528 13.0874  10
 -14 -16   0 0.47446 30.6233   6
  14  16   0 -21.293 14.3577  15
  14  16   0 2.32184 10.1394  12
  14  16   0 11.2953 10.9137   9
  14  16   0 9.93025 13.9568  17
 -15 -16   0 5.41354 13.6942   8
 -15 -16   0 0.18827 24.4003  15
 -15 -16   0 -9.0643 26.0098   6
 -15 -16   0 7.32106 15.7768  10
 -15 -16   0 -1.0541 12.3873  11
 -15 -16   0 -2.8662 17.1918  16
 -15 -16   0 -0.6315 14.4304  17
  15  16   0 1.11221 10.2350   9
  15  16   0 -13.847 15.7632   6
  15  16   0 -6.4794 11.7198  17
  15  16   0 -6.0378 33.1559  15
  15  16   0 0.79131 11.6829   7
   2 -17   0 9.81700 24.3637   6
   2 -17   0 20.9567 16.7255  14
   2 -17   0 38.7010 21.2015  16
   2 -17   0 30.4397 27.0859  15
   2 -17   0 25.1175 16.5902  10
  -2  17   0 2.56310 14.0754  17
  -2  17   0 19.6289 23.9070   6
  -2  17   0 23.8975 13.4794  12
  -2  17   0 18.2929 13.4207  11
  -2  17   0 31.9032 21.8734  15
  -2  17   0 40.2074 16.7565   9
   1 -17   0 1.40105 15.8163  16
   1 -17   0 -7.4210 12.7437  10
   1 -17   0 9.83070 24.8018   6
   1 -17   0 10.8279 15.6020  17
   1 -17   0 19.7911 24.3005  15
  -1  17   0 48.6557 34.1440   6
  -1  17   0 17.4838 11.5374  12
  -1  17   0 13.5138 14.8807  17
  -1  17   0 4.22876 12.5383   9
  -1  17   0 12.1218 13.3775  11
   0 -17   0 7.52949 23.0692  15
   0 -17   0 51.5468 20.6807  16
   0 -17   0 19.9161 24.8108   6
   0 -17   0 79.8191 20.0547  10
   0 -17   0 12.1463 15.1508  17
   0  17   0 23.1798 20.8926  15
   0  17   0 53.3757 17.0889  17
   0  17   0 57.4066 16.2458  11
   0  17   0 66.3765 17.9223   9
   0  17   0 19.5992 22.5545   6
   0  17   0 57.0091 14.1529  12
  -1 -17   0 24.8832 15.2829  10
  -1 -17   0 22.5950 18.0644  16
  -1 -17   0 11.6316 22.6802   6
  -1 -17   0 9.96796 14.5281  17
  -1 -17   0 41.9120 26.4047  15
   1  17   0 40.8882 12.6180  12
   1  17   0 6.79223 18.7115   6
   1  17   0 8.38028 18.0851  15
   1  17   0 16.2292 12.0042   9
   1  17   0 20.4820 14.6877  17
  -2 -17   0 40.7387 20.0242  16
  -2 -17   0 104.255 31.6858   6
  -2 -17   0 42.3053 16.3638  10
  -2 -17   0 41.5344 17.1566  17
  -2 -17   0 12.0833 21.4655  15
  -2 -17   0 49.9281 17.6778   8
   2  17   0 22.6942 11.5295  12
   2  17   0 35.2653 21.0923  15
   2  17   0 82.8046 18.9309  17
   2  17   0 24.0026 13.3406   9
   2  17   0 21.6941 20.2513   6
  -3 -17   0 17.9511 13.4172   8
  -3 -17   0 26.2185 15.3124  16
  -3 -17   0 22.1655 24.7550   6
  -3 -17   0 24.9759 22.4806  15
  -3 -17   0 17.3264 13.6085  10
  -3 -17   0 30.1900 16.7737  17
   3  17   0 23.5805 11.3831  12
   3  17   0 15.6844 20.1214   6
   3  17   0 5.76619 15.1574  15
   3  17   0 10.9705 12.5850  17
   3  17   0 46.9005 14.7606   9
  -4 -17   0 135.646 34.3212  15
  -4 -17   0 92.2853 28.8901   6
  -4 -17   0 41.2553 16.7825  17
  -4 -17   0 96.0533 19.7488  10
  -4 -17   0 91.7083 20.2768   8
  -4 -17   0 86.5403 22.5867  16
   4  17   0 127.408 21.8736  12
   4  17   0 110.552 20.0326   9
   4  17   0 105.776 20.1157  17
   4  17   0 82.1821 26.4592   6
   4  17   0 70.4388 16.9832   7
   4  17   0 87.3157 25.0117  15
  -5 -17   0 9.18525 19.5080  15
  -5 -17   0 -2.9000 18.4355   6
  -5 -17   0 1.51241 11.9782  17
  -5 -17   0 0.29500 9.58576  10
  -5 -17   0 -3.2697 9.87001   8
  -5 -17   0 -8.9140 9.66108  16
   5  17   0 0.27085 16.0939   6
   5  17   0 1.91098 8.73979   9
   5  17   0 -0.7088 7.83251  12
   5  17   0 -3.2168 8.91887   7
   5  17   0 -5.7227 13.7890  15
  -6 -17   0 -10.829 9.04222   8
  -6 -17   0 2.03174 13.3619  16
  -6 -17   0 3.39977 10.5644  10
  -6 -17   0 2.97978 20.5467   6
  -6 -17   0 -6.5916 10.1193  17
  -6 -17   0 -7.1941 17.8150  15
   6  17   0 -0.4613 10.8198  17
   6  17   0 -0.5320 9.24405   7
   6  17   0 -0.6204 14.5284   6
   6  17   0 12.3308 9.19057  12
   6  17   0 0.05676 15.5101  15
   6  17   0 5.15221 9.14627   9
  -7 -17   0 103.892 32.1168   6
  -7 -17   0 107.764 25.1190  16
  -7 -17   0 130.348 22.7114  10
  -7 -17   0 61.8822 17.5229   8
  -7 -17   0 126.182 22.9779  17
  -7 -17   0 97.1189 31.1469  15
   7  17   0 70.4592 25.5204  15
   7  17   0 54.4393 23.8582   6
   7  17   0 99.0446 18.7988   9
   7  17   0 125.887 18.4727  12
   7  17   0 73.8379 18.5714  17
   7  17   0 114.705 21.6661   7
  -8 -17   0 23.2768 13.2719  10
  -8 -17   0 22.5665 23.8243   6
  -8 -17   0 23.4476 15.3135  17
  -8 -17   0 29.3835 18.7610  16
  -8 -17   0 18.9614 14.2590   8
  -8 -17   0 5.01926 22.2032  15
   8  17   0 15.1512 10.3172   9
   8  17   0 26.4672 11.2941  12
   8  17   0 13.8816 19.1590   6
   8  17   0 24.0422 19.4427  15
   8  17   0 27.2088 13.7779  17
   8  17   0 25.4881 12.8846   7
  -9 -17   0 7.51147 12.9854  17
  -9 -17   0 23.3071 14.0235   8
  -9 -17   0 -9.8837 11.8335  16
  -9 -17   0 13.3811 21.5335   6
  -9 -17   0 0.48577 9.69160  10
  -9 -17   0 -8.1326 19.9852  15
   9  17   0 28.5188 20.2256  15
   9  17   0 -5.2505 7.46796  12
   9  17   0 2.08397 10.1179   9
   9  17   0 0.02653 9.04063   7
   9  17   0 5.19332 11.1226  17
 -10 -17   0 8.19231 13.1293   8
 -10 -17   0 14.4416 26.0069   6
 -10 -17   0 14.8761 15.1793  16
 -10 -17   0 -4.8221 11.6012  17
 -10 -17   0 11.7697 12.4243  10
 -10 -17   0 -15.372 18.7030  15
  10  17   0 2.46224 14.6736   6
  10  17   0 -3.3710 7.70939   7
  10  17   0 10.6477 16.9200  15
  10  17   0 0.85280 8.56145  12
  10  17   0 3.19295 9.97280   9
 -11 -17   0 2.01157 12.3303   8
 -11 -17   0 9.83947 25.1068   6
 -11 -17   0 1.85386 12.7788  17
 -11 -17   0 -2.6417 13.1343  16
 -11 -17   0 10.3981 25.3206  15
  11  17   0 4.77102 10.5727   9
  11  17   0 1.69081 11.6008  17
  11  17   0 1.46253 14.0672   6
  11  17   0 2.93408 9.01775  12
  11  17   0 0.21169 17.3798  15
  11  17   0 -2.1810 9.78436   7
 -12 -17   0 -5.3330 15.4869  16
 -12 -17   0 8.99509 15.3760  17
 -12 -17   0 28.1234 26.6328   6
 -12 -17   0 8.26523 12.4506  10
 -12 -17   0 10.0739 25.3234  15
 -12 -17   0 37.2568 16.5517   8
  12  17   0 8.16970 11.0306   7
  12  17   0 7.48012 16.1490   6
  12  17   0 -1.5227 9.49840   9
  12  17   0 8.18130 10.5035  12
  12  17   0 -1.1467 20.1260  15
  12  17   0 0.04201 12.4032  17
 -13 -17   0 15.5998 13.6974   8
 -13 -17   0 14.8525 27.8708   6
 -13 -17   0 1.85156 13.4694  10
 -13 -17   0 15.2351 25.5292  15
 -13 -17   0 -2.3209 13.5251  17
  13  17   0 -0.3976 10.4230   9
  13  17   0 -5.2201 16.0314   6
  13  17   0 -6.5471 19.3751  15
  13  17   0 10.6251 9.04456   7
  13  17   0 6.42975 9.96159  12
  13  17   0 10.1511 14.1899  17
 -14 -17   0 -4.0076 14.0530  16
 -14 -17   0 9.25376 29.0412   6
 -14 -17   0 -4.3868 13.1516  10
 -14 -17   0 -17.515 22.5460  15
 -14 -17   0 9.16654 14.5029  11
 -14 -17   0 0.71310 15.2416  17
  14  17   0 2.41450 10.0119  12
  14  17   0 -10.079 15.6557   6
  14  17   0 2.06441 11.0281   9
  14  17   0 11.3038 15.7309  17
  14  17   0 -7.5631 21.0293  15
  14  17   0 -2.3446 11.5805   7
   0 -18   0 35.2713 28.5858  15
   0 -18   0 28.0287 17.5518  10
   0 -18   0 11.9524 21.2742  17
   0 -18   0 38.7428 32.8777   6
   0 -18   0 39.2499 21.6579  16
   0  18   0 26.3681 23.9241   6
   0  18   0 36.7792 25.8034  15
   0  18   0 13.1603 12.3876   9
   0  18   0 31.6616 13.1375  12
   0  18   0 10.4812 15.2580  17
   0  18   0 29.6845 15.4471  11
  -1 -18   0 9.18006 13.9104  10
  -1 -18   0 -6.4978 15.7262  16
  -1 -18   0 15.9321 25.9715   6
  -1 -18   0 6.88965 21.8358  15
  -1 -18   0 14.2840 16.4328  17
   1  18   0 13.9604 19.5270  15
   1  18   0 -5.1224 8.75148  12
   1  18   0 12.1024 12.7329  11
   1  18   0 25.7426 23.9887   6
   1  18   0 0.47860 13.7279  17
   1  18   0 15.5934 11.8423   9
  -2 -18   0 -8.5973 12.1780  17
  -2 -18   0 -3.5937 20.0358  15
  -2 -18   0 -3.5253 16.1065  16
  -2 -18   0 5.83852 13.6418  10
  -2 -18   0 6.95882 22.9715   8
  -2 -18   0 -12.391 20.8200   6
   2  18   0 8.34700 19.0606  15
   2  18   0 2.22335 19.7607   9
   2  18   0 5.70968 12.8654  17
   2  18   0 2.18249 25.4316   6
   2  18   0 -0.2227 9.05914  12
  -3 -18   0 -6.5486 23.1109   6
  -3 -18   0 7.70538 15.3651   8
  -3 -18   0 4.90381 13.5583  16
  -3 -18   0 -6.2983 19.9472  15
  -3 -18   0 7.44553 13.4741  17
  -3 -18   0 21.0835 14.3141  10
   3  18   0 9.30646 12.2308   9
   3  18   0 3.72432 18.7057   6
   3  18   0 38.8347 20.1703  15
   3  18   0 -2.1452 8.20102  12
   3  18   0 -0.9832 11.7448  17
  -4 -18   0 -13.593 18.2997  15
  -4 -18   0 -10.259 20.7306   6
  -4 -18   0 -1.9491 10.8977  10
  -4 -18   0 3.58558 12.7029   8
  -4 -18   0 1.85258 13.5980  16
  -4 -18   0 16.6727 13.7493  17
   4  18   0 5.42892 10.6480   9
   4  18   0 6.26069 12.4838  17
   4  18   0 4.56257 19.0281  15
   4  18   0 -2.5801 17.4912   6
   4  18   0 20.0919 11.9168  12
  -5 -18   0 9.02132 14.3587  16
  -5 -18   0 5.79904 23.4680   6
  -5 -18   0 3.98523 23.4476  15
  -5 -18   0 -11.509 10.4603  17
  -5 -18   0 -3.9086 11.0388   8
  -5 -18   0 22.1496 13.7348  10
   5  18   0 11.7245 18.8430  15
   5  18   0 9.75204 9.94314  12
   5  18   0 9.39439 19.0809   6
   5  18   0 2.01583 10.4331   7
   5  18   0 17.8979 14.1774  17
   5  18   0 5.92408 11.9528   9
  -6 -18   0 33.8409 16.9947  17
  -6 -18   0 10.6823 23.5315  15
  -6 -18   0 11.7716 12.6249  10
  -6 -18   0 15.0467 16.0620  16
  -6 -18   0 10.1144 25.6132   6
  -6 -18   0 4.02876 13.5924   8
   6  18   0 4.29590 17.9371   6
   6  18   0 18.5663 10.9062  12
   6  18   0 33.3626 16.8737  17
   6  18   0 35.8685 21.7280  15
   6  18   0 7.47479 10.5249   7
   6  18   0 11.0661 11.9631   9
  -7 -18   0 -6.6002 11.6006   8
  -7 -18   0 22.6848 23.9885   6
  -7 -18   0 6.24446 14.2418  17
  -7 -18   0 0.90482 11.5572  10
  -7 -18   0 5.09611 23.0020  15
  -7 -18   0 1.07307 15.3501  16
   7  18   0 10.9070 11.3243   7
   7  18   0 12.3695 19.2827   6
   7  18   0 5.95656 18.7414  15
   7  18   0 -2.6239 11.4291  17
   7  18   0 3.11850 11.2782   9
  -8 -18   0 -4.4092 22.0348  15
  -8 -18   0 21.5642 25.9787   6
  -8 -18   0 7.47374 14.1193  17
  -8 -18   0 -3.8569 10.5153  10
  -8 -18   0 0.41300 15.5964  16
  -8 -18   0 17.9415 15.0741   8
   8  18   0 -3.3169 8.96223   9
   8  18   0 14.3465 12.3011   7
   8  18   0 18.0695 20.1708   6
   8  18   0 -7.6651 10.6571  17
   8  18   0 23.8833 22.4417  15
  -9 -18   0 -1.5456 10.6524   8
  -9 -18   0 9.57298 14.7278  17
  -9 -18   0 6.62027 24.4198   6
  -9 -18   0 12.3196 17.0384  16
  -9 -18   0 9.14580 12.7417  10
  -9 -18   0 18.3003 23.7769  15
   9  18   0 24.6051 24.1868   6
   9  18   0 10.9349 13.7403  17
   9  18   0 7.34636 10.4790   9
   9  18   0 8.88040 11.7857   7
   9  18   0 18.8006 22.4103  15
   9  18   0 13.7144 15.7543  12
 -10 -18   0 24.1189 24.9012  15
 -10 -18   0 7.02137 17.6694  17
 -10 -18   0 -20.330 20.1145   6
 -10 -18   0 -1.5096 12.8652  16
 -10 -18   0 0.55108 12.9127   8
  10  18   0 9.39428 11.7965   9
  10  18   0 -4.9036 8.97549   7
  10  18   0 -6.5486 10.9720  17
  10  18   0 0.61877 17.4139  15
 -11 -18   0 35.2969 27.7743  15
 -11 -18   0 -14.115 12.9603  17
 -11 -18   0 -6.7460 10.9510   8
 -11 -18   0 5.89477 13.3998  10
  11  18   0 -2.2952 10.9456   7
  11  18   0 16.2877 21.4408  15
  11  18   0 0.51139 12.9248  17
  11  18   0 -5.8732 10.1988   9
  11  18   0 -7.1750 9.16593  12
  11  18   0 -3.1774 27.0215   6
 -12 -18   0 -0.2332 16.0540  17
 -12 -18   0 -0.1536 14.3532  16
 -12 -18   0 7.34675 13.2883  10
 -12 -18   0 -6.2483 24.8204   6
 -12 -18   0 -0.5772 24.6674  15
  12  18   0 9.85334 11.2143  12
  12  18   0 6.00486 15.7747   6
  12  18   0 -10.921 9.61636   9
  12  18   0 -6.6370 8.68837   7
  12  18   0 -6.9028 11.9760  17
  -3 -19   0 15.8595 17.8919  17
  -3 -19   0 13.1447 28.4032  15
  -3 -19   0 19.5839 16.8406   8
  -3 -19   0 24.9731 16.6233  10
  -3 -19   0 12.3324 21.0677  16
   3  19   0 15.9682 15.0596  17
   3  19   0 21.7164 23.5717   6
   3  19   0 20.9440 20.5169  15
   3  19   0 38.3939 13.3594  12
   3  19   0 17.4566 15.3155   9
  -4 -19   0 3.99061 13.7484   8
  -4 -19   0 19.5021 15.9710  17
  -4 -19   0 7.92356 22.7253  15
  -4 -19   0 19.9266 15.0467  10
  -4 -19   0 77.8334 58.8183   6
  -4 -19   0 32.4668 22.4291  16
   4  19   0 13.6011 14.3733  17
   4  19   0 3.31350 11.8819   9
   4  19   0 28.2831 11.8318  12
   4  19   0 46.4294 20.5891  15
   4  19   0 13.6651 21.2762   6
  -5 -19   0 7.58724 25.9470   6
  -5 -19   0 20.3358 15.1421  10
  -5 -19   0 52.4295 22.4180  16
  -5 -19   0 36.4892 18.5866  17
  -5 -19   0 32.2155 17.4844   8
  -5 -19   0 28.9614 28.6263  15
   5  19   0 47.4903 18.9131   9
   5  19   0 25.7050 24.4930   6
   5  19   0 18.1327 12.3630  12
   5  19   0 26.1827 17.0946  17
   5  19   0 32.9293 24.1090  15
  -6 -19   0 -9.8108 23.7288   6
  -6 -19   0 33.2030 29.3109  15
  -6 -19   0 9.65017 17.7674  16
  -6 -19   0 28.6804 14.1308   8
  -6 -19   0 12.6253 15.2550  10
  -6 -19   0 13.7544 15.9250  17
   6  19   0 3.84821 13.7058  17
   6  19   0 8.82192 20.3726   6
   6  19   0 12.2486 11.9611   7
   6  19   0 21.7688 16.2551   9
   6  19   0 14.3559 11.6180  12
  -7 -19   0 1.06774 15.1309   8
  -7 -19   0 14.3697 16.5991  17
  -7 -19   0 -10.531 24.4631  15
  -7 -19   0 -7.7309 13.2254  16
  -7 -19   0 7.68382 28.2160   6
  -7 -19   0 14.0024 15.2541  10
   7  19   0 -2.5423 9.07481  12
   7  19   0 15.9227 22.0888   6
   7  19   0 31.1127 16.7139  17
   7  19   0 2.23962 12.9693   9
   7  19   0 16.2092 13.3244   7
  -8 -19   0 57.2975 34.3023  15
  -8 -19   0 86.4120 35.8801  17
  -8 -19   0 62.5338 17.8174  10
  -8 -19   0 42.9029 19.0342   8
  -8 -19   0 93.2781 23.9914  16
   8  19   0 38.1159 15.8810   9
   8  19   0 47.6222 17.9788  17
   8  19   0 52.9590 14.6536  12
   8  19   0 38.6867 25.2244   6
  -9 -19   0 0.48660 14.1041   8
  -9 -19   0 9.50395 25.1233  15
  -9 -19   0 -1.2518 24.9346   6
  -9 -19   0 -0.2321 14.3364  17
  -9 -19   0 4.33579 17.1163  16
  -9 -19   0 12.6832 14.5908  10
   9  19   0 1.72086 9.53316  12
   9  19   0 4.01313 11.2314   9
   9  19   0 15.9425 22.3686  15
   9  19   0 14.7719 13.7461   7
   9  19   0 7.61548 14.0053  17
   9  19   0 12.4653 21.8941   6
 -10 -19   0 4.48535 15.6474   8
 -10 -19   0 -0.1429 13.8590  10
 -10 -19   0 -13.511 21.4857  15
 -10 -19   0 4.97498 15.6455  17
 -10 -19   0 -15.660 15.2511  16
 -10 -19   0 -2.3846 26.5721   6
  10  19   0 -4.8224 12.7634  17
  10  19   0 -14.104 19.8007  15
  10  19   0 -4.6929 8.86121  12
  10  19   0 2.50213 10.7727   7
  10  19   0 -8.3989 19.6952   6
  10  19   0 0.96975 12.3325   9
   9  19  -1 13.7105 16.0644  17
   9  19  -1 8.74060 11.2499  12
   9  19  -1 14.0080 24.5443  15
   9  19  -1 24.4788 15.0511   9
   9  19  -1 2.04911 20.7030   6
   9  19  -1 16.5614 15.3208   7
  -9 -19   1 13.8833 16.8331   8
  -9 -19   1 27.3371 19.3238  17
  -9 -19   1 21.5154 15.8396  10
  -9 -19   1 17.7649 29.5967   6
  -9 -19   1 11.1201 19.6348  16
   8  19  -1 -7.0042 18.9664   6
   8  19  -1 12.7329 11.3411  12
   8  19  -1 23.4165 22.9016  15
   8  19  -1 -0.4394 10.8136   7
   8  19  -1 -4.9431 13.5578  17
   8  19  -1 1.36139 12.0439   9
  -8 -19   1 2.70338 14.0627  10
  -8 -19   1 -8.8057 13.4781   8
  -8 -19   1 1.36864 21.1892  15
  -8 -19   1 -19.098 23.4058   6
  -8 -19   1 -5.1773 15.2858  17
  -8 -19   1 13.3622 17.4387  16
   7  19  -1 51.7480 14.0424  12
   7  19  -1 31.5259 15.2576   7
   7  19  -1 24.8918 18.6346   9
   7  19  -1 23.4471 23.3688  15
   7  19  -1 64.8707 19.9455  17
   7  19  -1 25.6264 24.3083   6
  -7 -19   1 21.6210 29.7793  15
  -7 -19   1 32.0632 17.6365  10
  -7 -19   1 28.3584 17.6747   8
  -7 -19   1 27.8583 20.8888  16
  -7 -19   1 38.1702 29.7740   6
  -7 -19   1 13.8329 17.2727  17
   6  19  -1 -5.2631 20.2309   6
   6  19  -1 -0.7556 12.2535  17
   6  19  -1 36.3694 19.8470  15
   6  19  -1 -5.3154 8.92716  12
  -6 -19   1 21.7534 18.6619  16
  -6 -19   1 -0.4596 26.0421  15
  -6 -19   1 2.98007 13.2218  10
  -6 -19   1 6.11611 13.7191   8
  -6 -19   1 -0.1812 14.3141  17
  -6 -19   1 -6.5341 24.2612   6
   5  19  -1 -6.0684 12.6339   9
   5  19  -1 12.6687 21.7319   6
   5  19  -1 -13.887 18.3263  15
   5  19  -1 -1.6471 9.79505  12
   5  19  -1 -3.5442 13.4239  17
  -5 -19   1 9.92799 16.8436  17
  -5 -19   1 4.33743 14.4716  10
  -5 -19   1 -4.7809 23.9298   6
  -5 -19   1 4.85457 24.9109  15
  -5 -19   1 13.4967 20.1697  16
  -5 -19   1 2.45998 12.7021   8
   4  19  -1 13.9092 11.6036  12
   4  19  -1 -0.3178 13.0618  17
   4  19  -1 1.05292 18.4116  15
   4  19  -1 2.46481 13.4318   9
   4  19  -1 53.1119 27.8716   6
  -4 -19   1 4.19298 15.5016  10
  -4 -19   1 -3.4283 25.0654  15
  -4 -19   1 11.3031 16.1611   8
  -4 -19   1 -0.5250 14.9180  16
  -4 -19   1 -0.0574 14.9523  17
  -4 -19   1 -13.256 24.2119   6
  12  18  -1 2.13375 17.1228   6
  12  18  -1 -12.242 11.1301  17
  12  18  -1 9.88055 12.9705   7
  12  18  -1 19.8244 19.6463  15
  12  18  -1 1.72393 10.6654  12
 -12 -18   1 2.64740 26.9465  15
 -12 -18   1 8.86621 15.9660  17
 -12 -18   1 -0.2222 27.8404   6
 -12 -18   1 -0.5196 14.6461   8
 -12 -18   1 9.71222 16.5820  16
  11  18  -1 -1.5213 23.8004  15
  11  18  -1 2.28396 10.8244   7
  11  18  -1 -0.7934 10.3475   9
  11  18  -1 2.36277 10.9541  12
  11  18  -1 2.16273 14.0721  17
 -11 -18   1 -0.4769 21.3678   8
 -11 -18   1 0.28869 17.1190  16
 -11 -18   1 -10.060 13.0036  17
 -11 -18   1 22.6343 28.6180   6
 -11 -18   1 -7.3240 11.9075  10
 -11 -18   1 22.1906 33.8233  15
  10  18  -1 1.13061 17.7157  15
  10  18  -1 24.4044 12.2272  12
  10  18  -1 17.0451 14.6496   7
  10  18  -1 5.05677 12.4723  17
  10  18  -1 -8.5018 34.7961   6
  10  18  -1 24.4380 13.6510   9
 -10 -18   1 15.0231 19.1534  16
 -10 -18   1 14.2140 13.8270  10
 -10 -18   1 8.94607 14.7892  17
 -10 -18   1 47.6315 28.7204  15
 -10 -18   1 -2.9878 13.4080   8
   9  18  -1 126.210 24.6447  17
   9  18  -1 124.500 32.7008   6
   9  18  -1 173.110 27.0755   7
   9  18  -1 210.595 27.2897   9
   9  18  -1 178.658 21.9505  12
   9  18  -1 143.283 35.7025  15
  -9 -18   1 137.140 32.5320  16
  -9 -18   1 170.217 29.5035   8
  -9 -18   1 164.286 26.0410  10
  -9 -18   1 134.750 26.3000  17
  -9 -18   1 188.024 43.7515   6
  -9 -18   1 210.550 44.6985  15
   8  18  -1 134.010 24.3912   7
   8  18  -1 154.946 34.2199   6
   8  18  -1 184.939 36.3027  15
   8  18  -1 141.590 26.9314  17
   8  18  -1 167.367 24.5794   9
   8  18  -1 175.402 22.0268  12
  -8 -18   1 167.469 28.5521   8
  -8 -18   1 125.394 23.7321  10
  -8 -18   1 146.128 37.9436  15
  -8 -18   1 112.065 26.1697  16
  -8 -18   1 244.510 51.5284   6
  -8 -18   1 151.788 32.6680  17
   7  18  -1 22.8017 11.9538  12
   7  18  -1 17.4788 12.3058   7
   7  18  -1 45.3852 16.1888   9
   7  18  -1 16.7008 19.8805   6
   7  18  -1 44.1370 23.5192  15
   7  18  -1 33.1279 17.0384  17
  -7 -18   1 7.54324 22.9750  15
  -7 -18   1 21.2986 15.9798   8
  -7 -18   1 14.4105 26.6108   6
  -7 -18   1 29.5072 18.1481  16
  -7 -18   1 19.4021 15.7613  17
   6  18  -1 39.9974 23.6688  15
   6  18  -1 43.0388 14.9705   9
   6  18  -1 21.1883 13.0061   7
   6  18  -1 29.6437 16.5476  17
   6  18  -1 14.1052 19.6799   6
  -6 -18   1 22.6074 26.5218  15
  -6 -18   1 17.1315 17.6876  16
  -6 -18   1 24.1563 17.2842  17
  -6 -18   1 7.53494 12.8452   8
  -6 -18   1 40.2732 29.7004   6
   5  18  -1 7.13093 13.4983  17
   5  18  -1 12.9531 11.6772   7
   5  18  -1 -0.0119 8.67845  12
   5  18  -1 14.9391 19.0123  15
   5  18  -1 7.52959 12.2680   9
   5  18  -1 29.6793 23.3993   6
  -5 -18   1 30.4311 16.5125   8
  -5 -18   1 30.3591 28.2349   6
  -5 -18   1 20.4526 16.1196  17
  -5 -18   1 12.4968 16.4862  16
  -5 -18   1 12.0595 24.7587  15
   4  18  -1 108.945 30.0054  15
   4  18  -1 44.7585 16.6593  17
   4  18  -1 36.9188 16.6855   9
   4  18  -1 59.3813 14.0488  12
   4  18  -1 93.1287 27.2065   6
  -4 -18   1 66.4765 18.8709  17
  -4 -18   1 57.4734 29.7541  15
  -4 -18   1 38.2728 29.3345   6
  -4 -18   1 27.1950 15.6777  10
  -4 -18   1 39.5179 18.7524   8
  -4 -18   1 93.5133 24.5676  16
   3  18  -1 27.5315 21.6893  15
   3  18  -1 39.7889 18.2594  17
   3  18  -1 42.7243 16.8520   9
   3  18  -1 9.61882 34.7731   6
   3  18  -1 25.6809 12.0845  12
  -3 -18   1 28.5424 29.4327   6
  -3 -18   1 10.9097 16.4694   8
  -3 -18   1 15.6415 15.0057  17
  -3 -18   1 16.3388 17.8984  16
  -3 -18   1 10.5977 26.2426  15
  -3 -18   1 20.9866 15.5134  10
   2  18  -1 15.3973 12.9814   9
   2  18  -1 -11.963 17.3051   6
   2  18  -1 -1.9191 12.4173  17
   2  18  -1 6.30418 10.1256  12
  -2 -18   1 -5.1869 24.0538  15
  -2 -18   1 -1.3884 13.6655   8
  -2 -18   1 -0.1119 13.5335  17
  -2 -18   1 27.6095 23.5551   6
  -2 -18   1 0.37511 12.2136  10
   1  18  -1 30.8488 15.3178  11
   1  18  -1 28.4303 14.1889   9
   1  18  -1 7.04098 22.2631   6
   1  18  -1 12.4210 21.4385  15
   1  18  -1 8.14459 14.1278  17
   1  18  -1 17.6163 12.2010  12
  -1 -18   1 20.5100 16.9386  17
  -1 -18   1 10.3431 14.7587  10
  -1 -18   1 5.65852 18.3540  16
  -1 -18   1 21.6935 26.0209  15
  13  17  -1 -9.8472 8.54556   7
  13  17  -1 -9.0355 11.3822  17
  13  17  -1 -4.2766 15.7184   6
  13  17  -1 0.22479 10.4765   9
  13  17  -1 -2.3136 22.8758  15
 -13 -17   1 2.55078 16.1191  16
 -13 -17   1 -1.3837 13.5346  10
 -13 -17   1 -8.1881 14.1638  17
 -13 -17   1 -11.178 21.4575  15
 -13 -17   1 22.1277 29.4548   6
  12  17  -1 14.5810 15.1331  17
  12  17  -1 -3.1485 9.11587  12
  12  17  -1 22.4016 14.3845   7
  12  17  -1 -2.5636 20.8497  15
  12  17  -1 0.55634 9.60198   9
 -12 -17   1 -6.2631 12.1113  10
 -12 -17   1 41.2969 29.6136  15
 -12 -17   1 6.37354 14.7381  17
 -12 -17   1 13.4706 14.7114   8
  11  17  -1 -0.8608 9.55826   9
  11  17  -1 0.11777 15.7692   6
  11  17  -1 12.0258 20.7371  15
  11  17  -1 1.39768 15.9062  17
  11  17  -1 5.38293 9.70097  12
  11  17  -1 4.19034 11.9375   7
 -11 -17   1 -17.541 20.6289   6
 -11 -17   1 -1.2846 11.2865   8
 -11 -17   1 9.57266 15.3293  17
 -11 -17   1 11.4551 13.0325  10
 -11 -17   1 -0.2080 12.4122  16
 -11 -17   1 13.7041 24.0878  15
  10  17  -1 -4.6525 13.6420   6
  10  17  -1 -3.1955 8.55179   7
  10  17  -1 -1.8582 8.74562  12
  10  17  -1 4.60070 9.64045   9
  10  17  -1 7.01714 14.5430  17
  10  17  -1 -5.6795 19.2008  15
 -10 -17   1 -2.9498 12.0425  16
 -10 -17   1 6.81286 11.5323  10
 -10 -17   1 -7.5914 19.8205   6
 -10 -17   1 10.6361 15.3566  17
 -10 -17   1 -15.852 20.7595  15
 -10 -17   1 -0.4813 10.9919   8
   9  17  -1 -1.6570 7.94495  12
   9  17  -1 14.1368 17.4389  15
   9  17  -1 0.56339 12.0833  17
   9  17  -1 0.04907 8.92753   7
   9  17  -1 10.4589 10.1195   9
  -9 -17   1 21.9467 17.7408  16
  -9 -17   1 9.02712 23.1152   6
  -9 -17   1 -0.9528 12.7889  17
  -9 -17   1 30.0761 14.4873  10
  -9 -17   1 16.1091 13.2373   8
  -9 -17   1 2.69375 22.0283  15
   8  17  -1 12.7035 10.7471   9
   8  17  -1 16.3066 18.6260  15
   8  17  -1 8.04944 12.2093  17
   8  17  -1 4.86628 16.9689   6
   8  17  -1 6.46478 9.27424  12
   8  17  -1 10.9500 10.3052   7
  -8 -17   1 5.41307 11.3962  10
  -8 -17   1 5.36458 21.9845   6
  -8 -17   1 2.11418 10.1571   8
  -8 -17   1 -3.0281 19.2688  15
  -8 -17   1 -2.6000 12.0852  16
  -8 -17   1 8.40950 13.5789  17
   7  17  -1 5.39109 10.9187   9
   7  17  -1 17.5347 19.8023   6
   7  17  -1 36.5822 13.5666   7
   7  17  -1 10.6808 15.8732  15
   7  17  -1 8.79028 8.53149  12
   7  17  -1 12.9436 13.4793  17
  -7 -17   1 5.11277 12.8817  17
  -7 -17   1 11.8390 15.9430  16
  -7 -17   1 10.3404 12.2340  10
  -7 -17   1 16.5809 24.4987   6
  -7 -17   1 14.6010 21.9641  15
  -7 -17   1 3.14392 11.3402   8
   6  17  -1 -10.676 15.2358   6
   6  17  -1 -4.9091 8.26518   9
   6  17  -1 -8.3062 13.1043  15
   6  17  -1 0.22228 8.29985   7
   6  17  -1 -2.6364 10.1713  17
   6  17  -1 -1.9011 7.42912  12
  -6 -17   1 5.95896 11.3620  10
  -6 -17   1 -8.9881 20.4654  15
  -6 -17   1 -5.3125 10.4719  17
  -6 -17   1 0.91434 10.6327   8
  -6 -17   1 3.06718 12.3238  16
  -6 -17   1 -11.446 20.0753   6
   5  17  -1 2.44238 9.88548   9
   5  17  -1 -15.958 13.2673   6
   5  17  -1 -11.277 15.1994  17
   5  17  -1 9.32253 8.90624  12
   5  17  -1 6.97146 10.8727   7
   5  17  -1 -14.316 11.6460  15
  -5 -17   1 -3.6324 11.5484  16
  -5 -17   1 5.80969 11.7657  10
  -5 -17   1 0.63343 10.0610   8
  -5 -17   1 4.34989 21.7626   6
  -5 -17   1 -5.2821 10.0966  17
  -5 -17   1 0.52204 18.7564  15
   4  17  -1 -1.7297 16.3576   6
   4  17  -1 2.78369 7.54071  12
   4  17  -1 11.6423 14.1271  17
   4  17  -1 5.36314 10.8610   9
   4  17  -1 -5.1234 14.2702  15
  -4 -17   1 16.4610 13.7902  17
  -4 -17   1 6.55582 22.7901   6
  -4 -17   1 -0.7044 11.4179  10
  -4 -17   1 -10.498 18.1729  15
  -4 -17   1 8.16692 11.9366   8
  -4 -17   1 -0.7679 12.9784  16
   3  17  -1 2.06350 10.9602  17
   3  17  -1 -2.0160 16.1780   6
   3  17  -1 5.78398 17.2469  15
   3  17  -1 9.91931 9.60154  12
   3  17  -1 -10.040 7.60101   9
  -3 -17   1 -1.3584 10.9047   8
  -3 -17   1 -13.654 15.0886  15
  -3 -17   1 -3.4173 10.7549  10
  -3 -17   1 -4.6997 11.7991  16
  -3 -17   1 0.35001 12.1976  17
  -3 -17   1 -2.1549 20.3169   6
   2  17  -1 10.4789 16.6235  15
   2  17  -1 23.0619 14.7158  17
   2  17  -1 8.48416 10.9654   9
   2  17  -1 25.8839 11.7592  12
   2  17  -1 22.0853 21.1541   6
  -2 -17   1 5.03663 21.4297  15
  -2 -17   1 37.4752 26.2899   6
  -2 -17   1 11.8097 13.2577   8
  -2 -17   1 25.4499 16.8037  10
  -2 -17   1 16.4189 14.3591  17
  -2 -17   1 14.8775 16.6012  16
   1  17  -1 21.9439 13.1697   9
   1  17  -1 6.18519 18.7224   6
   1  17  -1 15.7989 10.1548  12
   1  17  -1 8.39364 13.3611  17
   1  17  -1 6.46656 20.0919  15
  -1 -17   1 4.67559 21.8927  15
  -1 -17   1 11.4546 14.5425  17
  -1 -17   1 13.9578 14.2100  10
  -1 -17   1 16.8737 25.0597   6
  -1 -17   1 1.46594 15.2426  16
  -1 -17   1 6.95989 14.8217   8
   0  17  -1 -0.8365 8.85695   9
   0  17  -1 10.0109 11.9693  11
   0  17  -1 -4.5146 11.8432  17
   0  17  -1 11.0740 10.4599  12
   0  17  -1 7.61633 19.4591   6
   0  17  -1 14.3263 17.3021  15
   0 -17   1 6.05337 23.3602  15
   0 -17   1 -8.5932 21.3906   6
   0 -17   1 1.65503 13.8849  17
   0 -17   1 -5.9673 14.9393  16
   0 -17   1 15.6858 15.3994  10
  -1  17  -1 -0.5063 10.5717  11
  -1  17  -1 -5.3375 8.88262  12
  -1  17  -1 4.29759 19.4896   6
  -1  17  -1 -5.3714 10.6851  17
  -1  17  -1 -9.4509 15.0887  15
  -1  17  -1 7.94164 13.0228   9
   1 -17   1 18.1664 26.6163   6
   1 -17   1 3.42980 13.4238  10
   1 -17   1 -5.8383 14.6969  17
   1 -17   1 -11.060 25.0703  16
   1 -17   1 37.4843 28.5300  15
  -2  17  -1 -1.3587 12.3476  17
  -2  17  -1 0.73150 11.1319   9
  -2  17  -1 10.7533 12.6371  11
  -2  17  -1 8.28007 19.9307  15
  -2  17  -1 -9.4478 20.3520   6
  -2  17  -1 9.90136 10.4685  12
   2 -17   1 -5.0097 14.1487  17
   2 -17   1 7.04753 28.6940   6
   2 -17   1 -5.7205 13.8632  10
   2 -17   1 7.24742 24.5101  15
   2 -17   1 11.5031 18.4867  16
  14  16  -1 8.43760 19.4707  15
  14  16  -1 25.8556 20.4435   6
  14  16  -1 8.82149 12.5520  12
  14  16  -1 24.0129 13.6643   9
  14  16  -1 20.9647 13.4159   7
  14  16  -1 11.4058 14.0862  17
 -14 -16   1 9.54465 13.9588  11
 -14 -16   1 17.9848 15.6149  10
 -14 -16   1 10.7860 17.5573  17
 -14 -16   1 2.72502 27.0083   6
 -14 -16   1 15.1293 15.4938   8
 -14 -16   1 -5.7071 24.7027  15
 -14 -16   1 -7.6541 14.0014  16
  13  16  -1 159.291 36.3712  15
  13  16  -1 130.354 20.2851   9
  13  16  -1 119.718 27.5475  17
  13  16  -1 83.7044 24.2631   6
  13  16  -1 125.938 22.9354   7
  13  16  -1 94.3354 16.5972  12
 -13 -16   1 125.097 47.8497   6
 -13 -16   1 97.6308 23.4182  17
 -13 -16   1 55.7955 32.2625  15
 -13 -16   1 101.680 23.2073  11
 -13 -16   1 117.642 23.7229  10
 -13 -16   1 97.5679 25.4464  16
 -13 -16   1 134.131 24.4716   8
  12  16  -1 58.1358 24.7776  15
  12  16  -1 48.2732 13.7151   9
  12  16  -1 62.0043 17.6212  17
  12  16  -1 71.0618 14.4705  12
  12  16  -1 55.7582 20.8963   6
  12  16  -1 55.3495 15.8863   7
 -12 -16   1 16.4349 13.4294  11
 -12 -16   1 37.8192 25.1374  15
 -12 -16   1 49.9912 17.1295  10
 -12 -16   1 31.4142 16.7071  17
 -12 -16   1 36.4387 31.6370   6
 -12 -16   1 55.4127 16.9980   8
 -12 -16   1 33.0334 19.1368  16
  11  16  -1 107.078 22.4974  17
  11  16  -1 96.7486 17.7015   9
  11  16  -1 98.3072 23.4660   6
  11  16  -1 121.183 32.2573  15
  11  16  -1 113.821 17.6044  12
  11  16  -1 107.500 19.6158   7
 -11 -16   1 121.512 24.8051  17
 -11 -16   1 117.073 24.2998   8
 -11 -16   1 86.2044 30.1668  15
 -11 -16   1 91.8157 23.2193  10
 -11 -16   1 79.3482 37.0813   6
 -11 -16   1 147.111 29.6317  16
  10  16  -1 13.5744 18.9828  15
  10  16  -1 30.8332 15.4171  17
  10  16  -1 20.6452 11.5640   9
  10  16  -1 9.58999 10.7127   7
  10  16  -1 27.2869 10.0919  12
  10  16  -1 12.3128 14.2002   6
 -10 -16   1 -8.3073 20.6731   6
 -10 -16   1 12.9625 13.6761  17
 -10 -16   1 28.4971 25.5946  15
 -10 -16   1 26.0918 17.2274  16
 -10 -16   1 18.6916 13.9106   8
 -10 -16   1 23.0866 13.4975  10
   9  16  -1 34.2196 19.8668  15
   9  16  -1 17.4305 12.4133  17
   9  16  -1 16.4362 14.1901   6
   9  16  -1 11.8780 10.5435   7
   9  16  -1 39.7795 11.2645  12
   9  16  -1 20.9438 10.8855   9
  -9 -16   1 23.6952 24.2117   6
  -9 -16   1 9.91743 12.0295  10
  -9 -16   1 28.1864 21.7617  15
  -9 -16   1 49.4482 17.1287   8
  -9 -16   1 24.2101 15.3166  16
  -9 -16   1 12.3085 13.0845  17
   8  16  -1 153.255 32.0630  15
   8  16  -1 159.746 21.6401   9
   8  16  -1 161.545 20.6513  12
   8  16  -1 126.125 20.9168   7
   8  16  -1 156.759 24.8108  17
  -8 -16   1 113.295 21.4299  10
  -8 -16   1 169.622 26.6652  17
  -8 -16   1 112.282 32.5450   6
  -8 -16   1 198.151 29.5047   8
  -8 -16   1 168.645 37.0993  15
  -8 -16   1 132.182 26.8600  16
   7  16  -1 65.1977 15.3948   9
   7  16  -1 91.6272 19.0130  17
   7  16  -1 44.3179 21.8066   6
   7  16  -1 52.3774 21.9528  15
   7  16  -1 84.3127 17.9683   7
   7  16  -1 79.2150 14.4417  12
  -7 -16   1 62.3119 16.8187   8
  -7 -16   1 90.0313 30.3141   6
  -7 -16   1 26.6254 22.3962  15
  -7 -16   1 68.5271 21.4048  16
  -7 -16   1 82.9706 18.0245  10
  -7 -16   1 89.9811 19.6769  17
   6  16  -1 60.7664 14.9158   9
   6  16  -1 80.8565 13.7293  12
   6  16  -1 25.8514 18.6415  15
   6  16  -1 37.9243 20.6162   6
   6  16  -1 23.0305 11.2586   7
  -6 -16   1 22.2903 22.3360   6
  -6 -16   1 113.526 31.5423  15
  -6 -16   1 75.4612 21.2660  16
  -6 -16   1 55.7560 16.8250   8
  -6 -16   1 66.6617 16.9314  17
  -6 -16   1 78.3557 16.4494  10
   5  16  -1 40.4278 21.6098   6
   5  16  -1 36.9545 10.6943  12
   5  16  -1 37.8673 13.4311   9
   5  16  -1 18.6549 11.0716   7
   5  16  -1 16.7343 12.3208  17
   5  16  -1 28.4699 18.6159  15
  -5 -16   1 13.5560 11.5004  10
  -5 -16   1 14.9412 14.6648  16
  -5 -16   1 67.3940 29.7460  15
  -5 -16   1 17.2547 20.4954   6
  -5 -16   1 14.2155 12.9375   8
  -5 -16   1 65.3885 17.6797  17
   4  16  -1 16.8363 16.0915  15
   4  16  -1 10.1694 9.58266   7
   4  16  -1 15.2534 11.3122   9
   4  16  -1 7.54918 11.2466  17
   4  16  -1 3.14336 14.8287   6
   4  16  -1 9.35392 8.44180  12
  -4 -16   1 21.5164 13.1529  10
  -4 -16   1 4.96293 18.7996   6
  -4 -16   1 23.2033 13.2888  17
  -4 -16   1 -1.0085 17.6723  15
  -4 -16   1 11.7002 11.9543   8
  -4 -16   1 7.25038 11.7066  16
   3  16  -1 30.8676 20.7170   6
   3  16  -1 4.86097 15.8481  15
   3  16  -1 21.1867 12.3923   9
   3  16  -1 24.1978 10.6289  12
   3  16  -1 8.40782 11.3692  17
  -3 -16   1 6.97003 11.0151   8
  -3 -16   1 28.8268 23.6878   6
  -3 -16   1 7.16596 11.6647  10
  -3 -16   1 4.17238 11.5921  17
  -3 -16   1 36.1623 16.6204  16
  -3 -16   1 -0.7732 18.8078  15
   2  16  -1 0.95166 7.66208  12
   2  16  -1 0.91503 15.0648   6
   2  16  -1 21.1343 18.7649  15
   2  16  -1 6.95407 9.82087  17
   2  16  -1 16.3748 10.4579   9
  -2 -16   1 -0.5817 10.5156  10
  -2 -16   1 -14.266 14.8321  15
  -2 -16   1 3.33977 12.3270  16
  -2 -16   1 -10.410 18.1136   6
  -2 -16   1 -6.8434 8.46220   8
  -2 -16   1 7.40953 12.6767  17
   1  16  -1 37.8097 21.8574  15
   1  16  -1 20.9838 10.0143  12
   1  16  -1 9.04716 12.8530  17
   1  16  -1 22.0884 20.2609   6
   1  16  -1 24.5307 12.9267   9
  -1 -16   1 15.7917 13.4937   8
  -1 -16   1 12.9210 22.6251  15
  -1 -16   1 39.1627 16.1198  10
  -1 -16   1 3.38556 13.7022  16
  -1 -16   1 15.6610 14.1186  17
  -1 -16   1 13.8592 22.1812   6
   0  16  -1 89.5872 16.8129  11
   0  16  -1 54.8893 24.7094  15
   0  16  -1 55.4885 15.2093   9
   0  16  -1 45.9281 23.7958   6
   0  16  -1 19.2639 11.1883  12
   0  16  -1 19.9577 14.2723  17
   0 -16   1 44.7263 26.0695   6
   0 -16   1 23.9718 17.8245  16
   0 -16   1 12.1768 19.6077  15
   0 -16   1 29.6316 14.9014  17
  -1  16  -1 11.1333 11.4685  11
  -1  16  -1 2.83225 11.4978   9
  -1  16  -1 -3.4704 17.6596   6
  -1  16  -1 -2.2659 15.2296  15
  -1  16  -1 10.0339 12.7728  17
  -1  16  -1 6.36846 9.63063  12
   1 -16   1 8.75924 22.8568   6
   1 -16   1 6.49581 14.1816  17
   1 -16   1 -8.8171 19.4214  15
   1 -16   1 5.14918 13.1223  10
   1 -16   1 11.7189 16.1617  16
  -2  16  -1 -4.2975 11.4543  17
  -2  16  -1 -11.222 16.8365  15
  -2  16  -1 -0.5193 10.0222  11
  -2  16  -1 -4.3588 7.54418  12
  -2  16  -1 -1.5543 9.02773   9
  -2  16  -1 -5.8723 17.6819   6
   2 -16   1 -0.6857 13.3880  10
   2 -16   1 -10.603 20.2822   6
   2 -16   1 -5.7952 12.3858  17
   2 -16   1 0.63438 21.0486  15
   2 -16   1 6.07287 16.0335  16
  -3  16  -1 -0.8056 16.0714  15
  -3  16  -1 15.8145 22.1601   6
  -3  16  -1 -1.1725 9.91142  11
  -3  16  -1 11.2571 11.6418   9
  -3  16  -1 11.2175 15.1391  17
  -3  16  -1 -1.0324 9.80157  12
   3 -16   1 -1.9288 21.9801   6
   3 -16   1 14.3808 15.2022  17
   3 -16   1 8.84772 15.3722  10
   3 -16   1 -1.6376 15.6666  16
   3 -16   1 22.4150 25.7713  15
  15  15  -1 25.8971 18.3394  17
  15  15  -1 3.91653 11.6741  14
  15  15  -1 14.0770 11.0997   9
  15  15  -1 -0.9966 17.9993   6
  15  15  -1 -1.4471 21.4323  15
  15  15  -1 20.6645 13.8791   7
 -15 -15   1 22.0815 17.6963  11
 -15 -15   1 6.56221 26.7981   6
 -15 -15   1 6.58564 15.3712  10
 -15 -15   1 9.03008 15.1453  17
 -15 -15   1 18.0999 19.0238  16
 -15 -15   1 26.7608 31.0660  15
 -15 -15   1 8.33480 14.7431   8
  14  15  -1 18.3774 18.9962   6
  14  15  -1 17.1849 11.3825   9
  14  15  -1 3.39175 9.79825   7
  14  15  -1 -7.3768 15.9859  15
  14  15  -1 -3.5100 10.5559  17
 -14 -15   1 7.03203 14.2262  10
 -14 -15   1 -18.650 33.9406   6
 -14 -15   1 12.9313 14.5762   8
 -14 -15   1 12.9126 12.8439  11
 -14 -15   1 1.89478 14.8502  16
 -14 -15   1 48.5413 29.6146  15
 -14 -15   1 -6.6498 13.7620  17
  13  15  -1 -6.6555 14.3935  15
  13  15  -1 17.4605 12.2535   7
  13  15  -1 0.05017 8.44675  12
  13  15  -1 3.51721 11.2364  17
  13  15  -1 -2.2859 8.49276   9
  13  15  -1 10.6889 14.7255   6
 -13 -15   1 -2.3353 12.7068  16
 -13 -15   1 -2.0865 20.1618  15
 -13 -15   1 0.34094 11.6691  10
 -13 -15   1 -1.6851 13.4140  17
 -13 -15   1 -2.0775 9.71466   8
 -13 -15   1 0.27169 21.9439   6
  12  15  -1 35.3227 20.1655  15
  12  15  -1 14.1707 10.3390   9
  12  15  -1 13.7039 12.8433  17
  12  15  -1 10.3501 8.88194  12
  12  15  -1 1.65305 13.8708   6
  12  15  -1 -5.8541 8.69266   7
 -12 -15   1 7.24787 11.9777  10
 -12 -15   1 5.11672 12.3801  16
 -12 -15   1 7.78481 13.8087  17
 -12 -15   1 13.6193 11.5094  11
 -12 -15   1 16.9101 20.0546  15
 -12 -15   1 15.7348 11.5926   8
 -12 -15   1 26.5173 27.7021   6
  11  15  -1 58.4453 14.0866   9
  11  15  -1 30.2496 17.1654   6
  11  15  -1 42.8600 21.3092  15
  11  15  -1 12.5852 13.1758  17
  11  15  -1 36.7738 11.6365  12
  11  15  -1 56.8419 14.8390   7
 -11 -15   1 65.1460 18.9995  17
 -11 -15   1 20.2408 12.4182  11
 -11 -15   1 57.3138 26.7207  15
 -11 -15   1 46.2028 19.0559  16
 -11 -15   1 12.4615 23.3478   6
 -11 -15   1 56.6955 16.1504   8
 -11 -15   1 29.9896 14.4132  10
  10  15  -1 68.3369 16.7861   7
  10  15  -1 76.3075 14.3402  12
  10  15  -1 87.6762 19.1592  17
  10  15  -1 91.4252 25.3448  15
  10  15  -1 55.4858 18.4840   6
  10  15  -1 83.0647 16.2094   9
 -10 -15   1 91.0728 20.0518  17
 -10 -15   1 36.4043 15.1972  10
 -10 -15   1 22.1750 22.2957   6
 -10 -15   1 79.9837 18.4222   8
 -10 -15   1 79.3516 20.6241  16
 -10 -15   1 132.008 33.7204  15
   9  15  -1 76.6656 20.3781   6
   9  15  -1 47.9914 13.6553   7
   9  15  -1 55.7412 15.0135  17
   9  15  -1 59.6187 12.5276  12
   9  15  -1 81.8843 15.9446   9
   9  15  -1 56.7315 22.0972  15
  -9 -15   1 45.5622 15.6261  10
  -9 -15   1 45.0330 26.3612   6
  -9 -15   1 47.5412 15.1124   8
  -9 -15   1 48.2802 18.4198  16
  -9 -15   1 73.9417 18.1009  17
  -9 -15   1 31.0140 23.0676  15
   8  15  -1 -2.8950 6.79256   9
   8  15  -1 2.26804 9.35422  17
   8  15  -1 -4.6128 5.87159  12
   8  15  -1 1.34428 7.21659   7
   8  15  -1 7.91160 12.7966   6
   8  15  -1 0.58610 12.7690  15
  -8 -15   1 38.2803 21.8963  15
  -8 -15   1 -0.5496 8.77769  10
  -8 -15   1 3.47329 9.14807   8
  -8 -15   1 -2.5609 10.7169  16
  -8 -15   1 -13.965 14.6487   6
  -8 -15   1 8.72342 10.2739  17
   7  15  -1 30.0787 9.37395  12
   7  15  -1 -1.2523 8.32528   7
   7  15  -1 29.1100 11.3242   9
   7  15  -1 23.2171 12.6035  17
  -7 -15   1 12.7704 11.5841  17
  -7 -15   1 29.2828 21.7695   6
  -7 -15   1 9.65968 12.1744  16
  -7 -15   1 13.0037 10.5569  10
  -7 -15   1 4.63725 11.0410   8
  -7 -15   1 0.75992 18.5861  15
   6  15  -1 67.8084 16.1533  17
   6  15  -1 68.1940 22.1650   6
   6  15  -1 65.5687 14.1333   9
   6  15  -1 49.9313 13.6987   7
   6  15  -1 74.5959 13.3566  12
  -6 -15   1 89.0764 27.2088  15
  -6 -15   1 84.9250 28.0655   6
  -6 -15   1 58.3613 16.5787   8
  -6 -15   1 32.1324 13.2678  10
  -6 -15   1 38.5552 16.6569  16
  -6 -15   1 55.6846 14.9319  17
   5  15  -1 12.8811 11.3753  17
   5  15  -1 -5.9552 12.3714   6
   5  15  -1 -0.3638 8.92473   9
   5  15  -1 5.85326 7.13398  12
  -5 -15   1 11.8333 19.0234   6
  -5 -15   1 3.11388 10.9676  16
  -5 -15   1 -1.5099 8.64796  10
  -5 -15   1 -4.5052 7.68026   8
  -5 -15   1 9.18441 11.0560  17
  -5 -15   1 -12.789 12.2887  15
   4  15  -1 -5.6030 5.33790  12
   4  15  -1 5.53078 9.58586  17
   4  15  -1 24.8325 13.0277   9
   4  15  -1 0.54833 8.22147   7
   4  15  -1 -6.0319 22.5620  15
   4  15  -1 5.62234 13.6082   6
  -4 -15   1 5.04746 14.9338   6
  -4 -15   1 1.31090 10.3267  16
  -4 -15   1 4.07766 8.70114  10
  -4 -15   1 -4.4713 8.76133  17
  -4 -15   1 -4.6123 14.1942  15
  -4 -15   1 -4.1155 8.54057   8
   3  15  -1 124.168 27.6995  15
   3  15  -1 126.847 22.8077  17
   3  15  -1 116.202 28.5617   6
   3  15  -1 110.566 16.5522  12
   3  15  -1 100.103 17.4967   7
   3  15  -1 121.537 19.9583   9
  -3 -15   1 59.4131 24.9133   6
  -3 -15   1 131.256 20.8635  10
  -3 -15   1 116.862 20.5550  17
  -3 -15   1 54.2415 18.0308  16
  -3 -15   1 112.727 30.6796  15
  -3 -15   1 77.1847 18.3475   8
   2  15  -1 4.43924 7.93412   9
   2  15  -1 23.2067 11.7351  17
   2  15  -1 1.62662 7.47536  12
   2  15  -1 11.7792 14.3264  15
   2  15  -1 7.07105 14.6986   6
  -2 -15   1 8.76142 10.7494  17
  -2 -15   1 1.73112 9.06597  10
  -2 -15   1 8.68758 18.3217   6
  -2 -15   1 17.8057 13.1645  16
  -2 -15   1 -2.1479 9.02350   8
  -2 -15   1 9.51594 17.5121  15
   1  15  -1 51.5532 21.6753  15
   1  15  -1 15.8832 17.7715   6
   1  15  -1 10.3731 9.63032   9
   1  15  -1 16.1250 9.57427  12
   1  15  -1 13.7225 11.7414  17
  -1 -15   1 18.6192 12.8802  17
  -1 -15   1 7.69641 13.2363  16
  -1 -15   1 29.3016 15.3004   8
  -1 -15   1 23.1029 21.1325   6
  -1 -15   1 8.85369 19.0296  15
  -1 -15   1 -2.4490 9.62660  10
   0  15  -1 20.0598 17.6555   6
   0  15  -1 9.08992 8.53678  12
   0  15  -1 5.42617 9.40422   9
   0  15  -1 12.4201 11.8175  17
   0  15  -1 11.3551 13.9702  15
   0 -15   1 5.36506 11.8444  17
   0 -15   1 18.8708 21.4001   6
   0 -15   1 21.6660 14.1168   8
   0 -15   1 12.9785 19.8765  15
   0 -15   1 19.6618 16.1565  16
   0 -15   1 29.3707 13.9243  10
  -1  15  -1 -3.3841 14.6965   6
  -1  15  -1 -8.9805 13.0971  15
  -1  15  -1 6.83737 13.0900  17
  -1  15  -1 1.14393 8.94422   9
  -1  15  -1 -6.2329 6.81647  12
   1 -15   1 -0.6246 17.5548  15
   1 -15   1 11.2448 22.0394   6
   1 -15   1 0.89289 11.2857  17
   1 -15   1 0.15716 11.2136  10
   1 -15   1 -1.2195 11.9045  16
  -2  15  -1 50.8140 14.2550  11
  -2  15  -1 25.9738 14.8708  17
  -2  15  -1 30.8521 14.2934   9
  -2  15  -1 9.77711 18.8672   6
  -2  15  -1 39.5356 12.1991  12
  -2  15  -1 36.2636 20.1222  15
   2 -15   1 57.7986 17.6315  10
   2 -15   1 16.4910 23.9414  15
   2 -15   1 64.4199 18.1736  17
   2 -15   1 15.3061 13.9990  16
   2 -15   1 22.9368 23.7621   6
  -3  15  -1 3.80261 19.0625   6
  -3  15  -1 -12.636 13.4922  15
  -3  15  -1 15.8707 13.0129   9
  -3  15  -1 19.3704 11.7436  12
  -3  15  -1 5.70601 12.3375  17
  -3  15  -1 7.24738 10.4172  11
   3 -15   1 3.86031 12.0756  17
   3 -15   1 1.15599 21.7890   6
   3 -15   1 -3.9695 18.2226  15
   3 -15   1 -3.7950 11.8754  10
   3 -15   1 0.42122 14.2552  16
  -4  15  -1 -3.7361 17.7782  15
  -4  15  -1 0.99415 9.62000  11
  -4  15  -1 -2.9412 11.9624  17
  -4  15  -1 -6.7094 8.99570  12
  -4  15  -1 9.59484 12.6936   9
   4 -15   1 8.42710 23.7416  15
   4 -15   1 -7.8875 21.8823   6
   4 -15   1 3.83626 14.1705  14
   4 -15   1 8.67764 14.9709  10
   4 -15   1 -4.4706 15.2177  16
   4 -15   1 -4.6624 12.5396  17
  -5  15  -1 -3.6647 17.7244  15
  -5  15  -1 2.68375 12.2638   9
  -5  15  -1 -2.6818 10.7854  11
  -5  15  -1 13.5171 21.9840   6
  -5  15  -1 2.26229 13.4333  17
  -5  15  -1 -13.713 14.7483  12
   5 -15   1 -3.6625 15.2653  17
   5 -15   1 3.00874 24.8720   6
   5 -15   1 -8.0812 14.3864  10
   5 -15   1 -12.423 23.5936  15
   5 -15   1 -13.131 15.2418  14
  15  14  -1 69.3821 18.0390   7
  15  14  -1 61.6597 16.5416  14
  15  14  -1 93.0902 21.9659  17
  15  14  -1 45.0511 26.4418  15
  15  14  -1 77.9007 15.0382   9
  15  14  -1 83.9494 25.1952   6
 -15 -14   1 129.574 24.7009   8
 -15 -14   1 54.7534 20.1276  10
 -15 -14   1 59.9501 19.0509  17
 -15 -14   1 120.025 43.0215  15
 -15 -14   1 30.4207 33.6833   6
 -15 -14   1 61.2939 24.9704  16
  14  14  -1 77.7761 18.8171   7
  14  14  -1 32.5506 13.1260  14
  14  14  -1 20.6723 19.7022   6
  14  14  -1 36.0768 22.7358  15
  14  14  -1 46.4040 12.7603   9
  14  14  -1 19.2919 13.2930  17
 -14 -14   1 29.7506 18.4272  16
 -14 -14   1 53.4870 17.2232   8
 -14 -14   1 8.51270 24.7584  15
 -14 -14   1 67.5184 19.2258  10
 -14 -14   1 33.0976 15.8950  11
 -14 -14   1 29.9714 28.0592   6
 -14 -14   1 51.3835 17.9641  17
  13  14  -1 220.847 24.3229   9
  13  14  -1 120.796 30.5817  15
  13  14  -1 191.796 26.2763   7
  13  14  -1 222.307 35.4594   6
  13  14  -1 206.714 30.3050  17
  13  14  -1 141.555 21.0457  14
 -13 -14   1 188.524 32.7449  16
 -13 -14   1 296.782 54.7698  17
 -13 -14   1 194.337 28.9028  10
 -13 -14   1 262.470 33.4408   8
 -13 -14   1 236.130 50.3712   6
 -13 -14   1 187.768 28.2412  11
 -13 -14   1 205.348 41.3294  15
  12  14  -1 20.9202 11.0344   9
  12  14  -1 45.3879 14.2019  17
  12  14  -1 30.4142 12.6623   7
  12  14  -1 27.2164 18.7156  15
  12  14  -1 46.4891 20.9381   6
 -12 -14   1 38.3490 17.9903  16
 -12 -14   1 31.2452 15.7317  10
 -12 -14   1 2.87882 8.78228  11
 -12 -14   1 41.3742 28.6764   6
 -12 -14   1 118.607 22.1799  17
 -12 -14   1 12.1108 21.6937  15
 -12 -14   1 53.0465 16.3416   8
  11  14  -1 133.717 20.2877   7
  11  14  -1 99.5120 27.6089  15
  11  14  -1 107.628 15.8063  12
  11  14  -1 97.6400 18.7325  17
  11  14  -1 102.502 16.7201   9
  11  14  -1 118.740 25.3113   6
 -11 -14   1 85.7128 19.3287   8
 -11 -14   1 106.155 19.4527  11
 -11 -14   1 54.2637 26.6973  15
 -11 -14   1 86.8367 22.2451  16
 -11 -14   1 173.388 42.7504   6
 -11 -14   1 88.7359 20.3873  17
 -11 -14   1 113.920 20.7702  10
  10  14  -1 212.736 24.1725   9
  10  14  -1 179.791 24.9923  17
  10  14  -1 284.782 21.7517  12
  10  14  -1 186.332 24.7178   7
  10  14  -1 115.606 25.4013   6
  10  14  -1 273.247 61.8167  15
 -10 -14   1 213.448 44.0908   6
 -10 -14   1 213.714 28.8553   8
 -10 -14   1 241.987 30.6362  17
 -10 -14   1 212.600 32.0363  16
 -10 -14   1 178.042 35.1278  15
 -10 -14   1 172.501 24.9546  11
 -10 -14   1 214.159 27.1510  10
   9  14  -1 23.9721 14.2741   6
   9  14  -1 46.6116 11.0736   9
   9  14  -1 51.1690 11.2151  12
   9  14  -1 47.3729 14.6285  17
   9  14  -1 23.1454 9.96964   7
   9  14  -1 23.0269 18.4889  15
  -9 -14   1 15.5730 12.7943  17
  -9 -14   1 63.4330 24.6508  15
  -9 -14   1 17.9037 11.8009  10
  -9 -14   1 40.9161 15.1811  16
  -9 -14   1 85.0910 28.5898   6
   8  14  -1 107.355 19.4775  17
   8  14  -1 127.563 18.4193   9
   8  14  -1 116.497 16.0651  12
   8  14  -1 110.789 26.1413  15
   8  14  -1 88.0791 32.8752   6
  -8 -14   1 48.2115 35.7371   6
  -8 -14   1 89.7080 26.3000  15
  -8 -14   1 130.069 20.4832  10
  -8 -14   1 121.365 21.9999  17
  -8 -14   1 94.5902 18.2309   8
   7  14  -1 170.406 21.6121   9
   7  14  -1 167.847 27.2290   6
   7  14  -1 188.570 25.1575  17
   7  14  -1 136.709 21.1421   7
   7  14  -1 168.919 19.0908  12
   7  14  -1 122.804 26.3883  15
  -7 -14   1 172.782 34.6348  15
  -7 -14   1 138.100 25.4595  16
  -7 -14   1 112.655 20.2013   8
  -7 -14   1 140.459 21.9866  17
  -7 -14   1 156.550 33.1528   6
  -7 -14   1 147.756 21.7330  10
   6  14  -1 200.496 18.0053  12
   6  14  -1 197.584 34.0778   6
   6  14  -1 191.966 26.3363  17
   6  14  -1 143.222 27.8939  15
   6  14  -1 138.922 20.7355   9
   6  14  -1 162.454 22.9105   7
  -6 -14   1 211.686 27.0896  17
  -6 -14   1 179.302 24.8080   8
  -6 -14   1 169.783 37.4807   6
  -6 -14   1 193.076 25.0453  10
  -6 -14   1 114.651 23.8652  16
  -6 -14   1 175.880 32.9202  15
   5  14  -1 52.8252 20.4912   6
   5  14  -1 25.4054 10.3699   9
   5  14  -1 20.8943 9.96855   7
   5  14  -1 53.1306 10.6853  12
   5  14  -1 40.8263 17.5703  15
   5  14  -1 60.8151 15.1593  17
  -5 -14   1 34.1240 19.1953  15
  -5 -14   1 19.4889 18.6766   6
  -5 -14   1 54.9033 13.8703  10
  -5 -14   1 26.4391 13.2092  16
  -5 -14   1 22.9509 11.5120   8
  -5 -14   1 25.2409 12.3752  17
   4  14  -1 10.5714 9.77747  17
   4  14  -1 2.04640 7.22528   9
   4  14  -1 0.18143 12.5267   6
   4  14  -1 5.30279 11.7707  15
   4  14  -1 29.4645 8.95836  12
   4  14  -1 5.96455 8.14638   7
  -4 -14   1 3.69498 15.9661   6
  -4 -14   1 15.0806 12.1686  16
  -4 -14   1 1.72741 8.81187  17
  -4 -14   1 22.5848 17.5434  15
  -4 -14   1 7.78988 9.48167  10
  -4 -14   1 10.3123 9.94446   8
   3  14  -1 8.65661 7.82575  12
   3  14  -1 6.79664 12.5065   6
   3  14  -1 4.77881 7.45261   7
   3  14  -1 6.34271 9.02452   9
   3  14  -1 -6.3141 7.84668  17
   3  14  -1 1.77358 12.2711  15
  -3 -14   1 3.45853 9.05071  17
  -3 -14   1 3.73040 15.1256  15
  -3 -14   1 -3.2204 8.43219  16
  -3 -14   1 2.35999 15.9193   6
  -3 -14   1 1.41953 8.36266  10
  -3 -14   1 8.65529 10.5461   8
   2  14  -1 60.7593 20.2971  15
   2  14  -1 38.2871 11.6541   9
   2  14  -1 48.5827 13.9393  17
   2  14  -1 60.5004 12.3042  12
   2  14  -1 67.3844 21.3745   6
  -2 -14   1 74.2695 22.9315  15
  -2 -14   1 70.6299 17.3313  16
  -2 -14   1 44.0657 13.7345  10
  -2 -14   1 30.8420 12.6283   8
  -2 -14   1 66.8960 16.8528  17
  -2 -14   1 25.8188 19.5539   6
   1  14  -1 8.89231 10.3852   9
   1  14  -1 0.32677 8.29693  17
   1  14  -1 18.0314 18.5994   6
   1  14  -1 0.37560 11.6770  15
   1  14  -1 2.48065 7.14783  12
  -1 -14   1 33.9875 15.4163  16
  -1 -14   1 19.8869 11.9084  17
  -1 -14   1 33.8681 18.8750  15
  -1 -14   1 23.9605 11.9783  10
  -1 -14   1 8.75821 18.2216   6
  -1 -14   1 18.6429 19.2514   8
   0  14  -1 21.9108 9.68578  12
   0  14  -1 28.8398 18.2040   6
   0  14  -1 30.6621 12.0664   9
   0  14  -1 49.2974 15.2665  17
   0  14  -1 52.5966 18.0319  15
   0 -14   1 26.3686 12.8724  17
   0 -14   1 18.9464 22.4332   6
   0 -14   1 27.8871 15.5009  16
   0 -14   1 27.7405 20.6742  15
   0 -14   1 18.5757 11.4336   8
   0 -14   1 11.9321 11.5503  10
  -1  14  -1 -0.3643 7.07491  12
  -1  14  -1 -2.3755 11.8258  15
  -1  14  -1 24.2735 18.3237   6
  -1  14  -1 7.29659 9.12742  11
  -1  14  -1 2.81328 9.83498  17
  -1  14  -1 -1.4369 7.36627   9
   1 -14   1 9.10208 12.1829  10
   1 -14   1 1.82983 17.0460   6
   1 -14   1 19.6011 12.3762  17
   1 -14   1 -1.1468 10.4297  16
   1 -14   1 25.2969 19.6964  15
  -2  14  -1 57.2386 15.8260  17
  -2  14  -1 9.16554 9.83881  11
  -2  14  -1 21.9214 8.94311  12
  -2  14  -1 -5.0714 13.3820   6
  -2  14  -1 -0.8731 7.73172   9
  -2  14  -1 34.4776 19.3616  15
   2 -14   1 22.4878 13.6357  10
   2 -14   1 14.2451 12.7098  17
   2 -14   1 3.82306 13.3233  16
   2 -14   1 8.15206 19.0431   6
  -3  14  -1 11.5178 11.9948  17
  -3  14  -1 13.1243 16.6621  15
  -3  14  -1 1.29533 8.44143  12
  -3  14  -1 -1.7580 7.77851   9
  -3  14  -1 1.78144 15.2274   6
   3 -14   1 26.0726 14.5386  10
   3 -14   1 -9.7189 15.3172  15
   3 -14   1 -5.1750 12.3178  16
   3 -14   1 10.1549 19.4722   6
   3 -14   1 4.07055 11.2766  17
  -4  14  -1 4.49661 16.6644  15
  -4  14  -1 6.09856 10.4888  11
  -4  14  -1 -4.0573 9.35878   9
  -4  14  -1 9.71301 9.28830  12
  -4  14  -1 -9.9193 15.0531   6
  -4  14  -1 3.85516 11.3441  17
   4 -14   1 6.27044 21.3597   6
   4 -14   1 -6.8309 11.1842  10
   4 -14   1 10.2141 16.0625  16
   4 -14   1 7.26236 21.1162  15
   4 -14   1 -1.9981 10.6431  17
  -5  14  -1 18.5386 12.3139  12
  -5  14  -1 24.4542 15.8226  17
  -5  14  -1 3.52869 9.80904  11
  -5  14  -1 4.91085 15.9778  15
  -5  14  -1 1.96590 10.6030   9
  -5  14  -1 20.1173 20.6445   6
   5 -14   1 -0.7114 12.9293  17
   5 -14   1 22.6315 17.9806  16
   5 -14   1 14.6763 22.5694   6
   5 -14   1 17.0324 22.2005  15
   5 -14   1 10.8430 14.5757  10
   5 -14   1 9.26018 14.7982  14
  -6  14  -1 -9.4497 11.5042  17
  -6  14  -1 -0.6853 9.92925  11
  -6  14  -1 -1.5868 17.7850  15
  -6  14  -1 2.39811 9.98823  12
  -6  14  -1 16.1560 22.4441   6
   6 -14   1 6.35129 23.3256   6
   6 -14   1 12.2204 15.5266  17
   6 -14   1 -2.3504 13.8115  10
   6 -14   1 -2.0112 15.0986  14
   6 -14   1 -6.3615 15.2270  16
   6 -14   1 6.11907 22.0427  15
  16  13  -1 27.5043 16.3028  17
  16  13  -1 35.5503 15.0083  14
  16  13  -1 52.6347 16.0264   7
  16  13  -1 29.8003 24.2737  15
 -16 -13   1 17.0251 14.5694  11
 -16 -13   1 1.45639 24.1970   6
 -16 -13   1 51.4487 31.2440  15
 -16 -13   1 11.2906 16.9336  17
 -16 -13   1 44.5124 19.3461   8
  15  13  -1 93.9915 27.2511   6
  15  13  -1 137.691 25.3741  17
  15  13  -1 117.034 20.0677  14
  15  13  -1 131.271 17.4135   9
  15  13  -1 85.7202 27.8159  15
  15  13  -1 127.454 21.0042   7
 -15 -13   1 149.781 28.1324  17
 -15 -13   1 153.175 25.9043   8
 -15 -13   1 110.376 23.9154  11
 -15 -13   1 156.716 45.0311   6
 -15 -13   1 134.076 36.8520  15
  14  13  -1 32.6241 20.8007   6
  14  13  -1 63.5736 17.0312  17
  14  13  -1 59.2482 24.6413  15
  14  13  -1 61.6382 14.6261  14
  14  13  -1 46.3300 12.0865   9
  14  13  -1 62.5748 15.9055   7
 -14 -13   1 34.4047 17.0308  17
 -14 -13   1 37.5117 16.7477  10
 -14 -13   1 17.2598 24.0427   6
 -14 -13   1 15.6666 23.4847  15
 -14 -13   1 37.0778 15.1702  11
 -14 -13   1 52.7078 16.6953   8
  13  13  -1 240.928 35.7973   6
  13  13  -1 193.443 25.3968   7
  13  13  -1 202.975 24.9660  14
  13  13  -1 232.053 29.4027  17
  13  13  -1 251.430 21.6738   9
  13  13  -1 185.718 33.8424  15
 -13 -13   1 214.763 32.2796  17
 -13 -13   1 222.222 42.7521  15
 -13 -13   1 280.210 33.3524  10
 -13 -13   1 164.484 39.7016   6
 -13 -13   1 235.009 30.0489   8
 -13 -13   1 199.647 28.3451  11
  12  13  -1 129.300 20.1376   7
  12  13  -1 132.711 21.7015  17
  12  13  -1 113.756 27.5641  15
  12  13  -1 95.6210 16.4654  14
  12  13  -1 102.182 23.9319   6
  12  13  -1 132.483 17.9513   9
 -12 -13   1 171.805 25.4766  10
 -12 -13   1 148.012 23.8522   8
 -12 -13   1 96.6884 18.6470  11
 -12 -13   1 64.6049 20.3874  16
 -12 -13   1 53.5883 27.6301   6
 -12 -13   1 117.928 22.3468  17
 -12 -13   1 141.990 33.2477  15
  11  13  -1 88.9466 23.0464   6
  11  13  -1 147.476 22.8215  17
  11  13  -1 145.640 29.3494  15
  11  13  -1 128.253 17.2315   9
  11  13  -1 111.446 18.8217   7
 -11 -13   1 128.476 30.4164  15
 -11 -13   1 99.5515 18.7393  11
 -11 -13   1 97.2592 29.9924   6
 -11 -13   1 125.412 21.7638  17
 -11 -13   1 112.718 20.1455  10
 -11 -13   1 64.6846 18.9170  16
  10  13  -1 144.168 30.0342  15
  10  13  -1 205.612 22.6191   9
  10  13  -1 154.266 18.6147  12
  10  13  -1 155.198 22.3932  17
  10  13  -1 177.731 43.3849   6
 -10 -13   1 156.277 23.7112  10
 -10 -13   1 161.800 24.8798  17
 -10 -13   1 158.570 23.4637  11
 -10 -13   1 187.118 25.2647   8
 -10 -13   1 106.074 30.3844  15
 -10 -13   1 168.623 31.5451  16
   9  13  -1 217.187 33.6874   6
   9  13  -1 179.283 17.8566  12
   9  13  -1 213.769 20.0272   9
   9  13  -1 201.117 25.3874  17
   9  13  -1 178.003 32.0991  15
   9  13  -1 211.392 25.2142   7
  -9 -13   1 208.861 30.8352  16
  -9 -13   1 195.766 26.0436   8
  -9 -13   1 178.864 24.6661  11
  -9 -13   1 175.155 37.7445   6
  -9 -13   1 203.074 27.3637  17
  -9 -13   1 180.378 33.4738  15
  -9 -13   1 220.024 27.3991  10
   8  13  -1 71.9242 20.8304  15
   8  13  -1 71.0812 18.3113   6
   8  13  -1 109.339 16.0362   9
   8  13  -1 104.435 17.0898   7
   8  13  -1 59.8025 14.8881  17
   8  13  -1 95.4411 14.5770  12
  -8 -13   1 91.3651 16.2079  11
  -8 -13   1 94.5783 29.0050   6
  -8 -13   1 75.1804 16.3307   8
  -8 -13   1 101.204 27.2690  15
  -8 -13   1 110.914 19.1432  10
  -8 -13   1 106.217 20.3356  16
  -8 -13   1 117.269 20.4007  17
   7  13  -1 0.44759 7.18051   7
   7  13  -1 1.01987 9.11713   6
   7  13  -1 16.7233 14.9643  15
   7  13  -1 15.5570 8.74196  12
   7  13  -1 7.29590 8.17787   9
   7  13  -1 8.01168 9.09583  17
  -7 -13   1 11.2974 10.3149  17
  -7 -13   1 10.2680 17.0753   6
  -7 -13   1 7.29651 10.5979  16
  -7 -13   1 49.7834 12.9793  10
  -7 -13   1 -6.2982 13.3624  15
  -7 -13   1 15.1932 9.65306   8
   6  13  -1 21.9246 10.9332  17
   6  13  -1 4.12702 7.00586   9
   6  13  -1 7.95510 11.6757  15
   6  13  -1 33.5078 12.6982   6
   6  13  -1 16.3975 8.47637  12
   6  13  -1 1.40431 7.07823   7
  -6 -13   1 24.5326 11.5787  17
  -6 -13   1 14.1775 10.4351  16
  -6 -13   1 1.08671 15.2180   6
  -6 -13   1 27.6650 11.1482  10
  -6 -13   1 32.7868 17.5097  15
  -6 -13   1 14.3878 10.4536   8
   5  13  -1 153.119 29.1764   6
   5  13  -1 152.554 19.8014   9
   5  13  -1 136.206 16.9657  12
   5  13  -1 129.662 18.6423   7
   5  13  -1 110.843 24.1482  15
   5  13  -1 117.484 18.7472  17
  -5 -13   1 94.1598 18.6991   8
  -5 -13   1 143.013 30.0268  15
  -5 -13   1 118.564 29.5931   6
  -5 -13   1 163.169 25.8262  16
  -5 -13   1 170.855 23.0792  10
  -5 -13   1 106.106 21.0429  17
   4  13  -1 330.729 43.4882   6
   4  13  -1 292.450 38.9039  15
   4  13  -1 272.438 25.5876   7
   4  13  -1 362.378 25.1566  12
   4  13  -1 271.220 25.1412   9
   4  13  -1 322.474 28.0472  17
  -4 -13   1 343.408 49.7980   6
  -4 -13   1 318.837 28.9431   8
  -4 -13   1 351.130 28.6818  10
  -4 -13   1 307.977 44.7596  15
  -4 -13   1 399.118 31.0804  17
  -4 -13   1 279.254 35.6979  16
   3  13  -1 87.5142 13.3850  12
   3  13  -1 74.9302 19.5709  15
   3  13  -1 86.6942 21.3982   6
   3  13  -1 69.3034 14.1777   9
   3  13  -1 46.0176 11.5105   7
   3  13  -1 71.1420 14.4295  17
  -3 -13   1 73.7604 16.3786  17
  -3 -13   1 45.4515 13.4415   8
  -3 -13   1 51.7876 21.0472   6
  -3 -13   1 33.3024 13.9050  16
  -3 -13   1 34.5245 21.0194  15
  -3 -13   1 80.1552 15.0389  10
   2  13  -1 -2.6383 7.39112  17
   2  13  -1 1.37849 5.55205  12
   2  13  -1 7.32234 11.7963  15
   2  13  -1 -4.5295 10.1666   6
   2  13  -1 -1.0471 6.96273   9
   2  13  -1 2.26941 6.23748   7
  -2 -13   1 -5.1398 11.1835  15
  -2 -13   1 -1.0015 7.09875  17
  -2 -13   1 -4.7633 6.79912   8
  -2 -13   1 4.31348 10.2528  16
  -2 -13   1 4.69042 14.5833   6
  -2 -13   1 3.11620 7.94299  10
   1  13  -1 0.04913 11.5620   6
   1  13  -1 0.34312 11.7514  15
   1  13  -1 2.59362 7.08191   9
   1  13  -1 0.24796 6.03754  12
   1  13  -1 -2.0047 6.77976  17
  -1 -13   1 -4.5861 7.53143  16
  -1 -13   1 -4.8208 7.04548  17
  -1 -13   1 6.78742 14.3960  15
  -1 -13   1 3.44930 14.2098   6
  -1 -13   1 -1.0960 7.83987  10
  -1 -13   1 0.28961 9.33518   8
   0  13  -1 14.3293 10.7112  17
   0  13  -1 4.43782 11.6208  15
   0  13  -1 28.7918 9.51182  12
   0  13  -1 -3.5231 11.2090   6
   0  13  -1 22.2752 10.1703   9
   0 -13   1 17.2896 19.6127   6
   0 -13   1 19.7458 11.1611  17
   0 -13   1 20.1935 12.6592  16
   0 -13   1 19.0227 12.4164   8
   0 -13   1 51.5662 14.3211  10
   0 -13   1 13.6659 15.3236  15
  -1  13  -1 65.1377 24.0051   6
  -1  13  -1 84.5512 23.0569  15
  -1  13  -1 62.0870 13.9591  11
  -1  13  -1 126.532 17.2909  12
  -1  13  -1 78.1400 18.0146   9
  -1  13  -1 82.5172 17.5792  17
   1 -13   1 80.5400 19.9697  16
   1 -13   1 95.3269 26.7482   6
   1 -13   1 74.5661 18.4613  17
   1 -13   1 59.5547 23.9023  15
   1 -13   1 77.8328 17.5428  10
  -2  13  -1 16.3209 8.99563  11
  -2  13  -1 19.5160 12.2456  17
  -2  13  -1 8.82621 8.44424  12
  -2  13  -1 4.84870 14.4358   6
  -2  13  -1 5.68852 7.93469   9
  -2  13  -1 7.56156 12.9641  15
   2 -13   1 6.24255 10.5037  17
   2 -13   1 -2.7538 11.6472  16
   2 -13   1 21.1105 13.4825  10
   2 -13   1 -0.4199 16.3579  15
  -3  13  -1 9.68871 9.76593  11
  -3  13  -1 18.1237 12.4458  17
  -3  13  -1 7.49332 13.3650  15
  -3  13  -1 2.33311 14.2251   6
  -3  13  -1 16.7174 10.4067   9
   3 -13   1 4.63325 10.9760  17
   3 -13   1 19.5045 12.6192  10
   3 -13   1 14.7408 18.3057  15
   3 -13   1 -1.4960 16.6405   6
   3 -13   1 7.32572 12.8696  16
  -4  13  -1 -1.8584 12.8464  15
  -4  13  -1 -6.0794 7.05546  11
  -4  13  -1 -4.7424 13.6254   6
  -4  13  -1 -6.1940 6.95291   9
  -4  13  -1 3.61934 7.02352  12
   4 -13   1 -6.8230 16.0805   6
   4 -13   1 -3.1879 11.0808  17
   4 -13   1 -3.3488 11.7244  16
  -5  13  -1 41.3092 20.2400  15
  -5  13  -1 70.2926 15.0965  12
  -5  13  -1 65.5991 15.9820   9
  -5  13  -1 88.4057 20.0153  17
  -5  13  -1 68.8915 25.6257   6
  -5  13  -1 66.5136 15.0585  11
   5 -13   1 68.5179 19.0399  14
   5 -13   1 45.7947 19.8346  16
   5 -13   1 22.1916 20.9705  15
   5 -13   1 71.3649 19.7585  10
   5 -13   1 44.8388 25.9089   6
   5 -13   1 55.9629 17.0076  17
  -6  13  -1 1.34740 10.4959  12
  -6  13  -1 39.5442 17.6810  17
  -6  13  -1 17.0065 12.1100   9
  -6  13  -1 18.6842 17.8234  15
  -6  13  -1 21.9356 22.0889   6
  -6  13  -1 30.3813 13.1598  11
   6 -13   1 37.1837 17.0737  17
   6 -13   1 10.0262 13.6285  10
   6 -13   1 30.4768 25.0729   6
   6 -13   1 12.1173 14.1300  14
   6 -13   1 22.1922 22.6658  15
   6 -13   1 6.93631 15.6271  16
  -7  13  -1 0.33392 10.5029  11
  -7  13  -1 15.0366 21.6950  15
  -7  13  -1 4.45436 12.2919   9
  -7  13  -1 1.88199 19.7278   6
  -7  13  -1 2.64469 11.2480  12
  -7  13  -1 3.39051 13.6396  17
   7 -13   1 7.53379 12.3047   7
   7 -13   1 -10.570 15.1019  16
   7 -13   1 9.07453 15.6930  10
   7 -13   1 7.74975 21.7836  15
   7 -13   1 13.9646 15.2983  17
   7 -13   1 -3.9871 22.0874   6
   7 -13   1 0.98201 12.6962  14
  16  12  -1 181.555 36.7296  15
  16  12  -1 142.826 23.0797  14
  16  12  -1 159.636 34.6407   6
  16  12  -1 184.244 28.8531  17
  16  12  -1 184.280 25.4856   7
 -16 -12   1 101.717 41.1029   6
 -16 -12   1 210.127 29.2214   8
 -16 -12   1 179.492 31.6647  17
 -16 -12   1 130.859 28.4619  11
  15  12  -1 127.089 30.5254   6
  15  12  -1 146.512 24.8540  17
  15  12  -1 125.136 21.8699   7
  15  12  -1 150.396 33.4333  15
  15  12  -1 189.183 20.7139   9
  15  12  -1 131.118 21.5612  14
 -15 -12   1 145.480 25.7184  11
 -15 -12   1 153.197 38.0285  15
 -15 -12   1 177.049 27.8701   8
 -15 -12   1 175.533 30.4699  17
 -15 -12   1 163.867 44.5019   6
  14  12  -1 107.183 20.3805  17
  14  12  -1 84.8680 17.9143  14
  14  12  -1 126.432 28.6005   6
  14  12  -1 112.709 16.3794   9
  14  12  -1 134.725 31.5455  15
  14  12  -1 142.258 20.8755   7
 -14 -12   1 152.552 26.1374  17
 -14 -12   1 137.342 35.5420  15
 -14 -12   1 144.456 23.4325   8
 -14 -12   1 151.108 42.1740   6
 -14 -12   1 114.477 22.3250  11
  13  12  -1 127.670 16.8800   9
  13  12  -1 112.964 27.7821  15
  13  12  -1 116.721 18.1624  14
  13  12  -1 106.054 24.7224   6
  13  12  -1 119.428 20.3908  17
 -13 -12   1 134.541 36.7248   6
 -13 -12   1 107.013 21.1410  11
 -13 -12   1 185.217 26.6899   8
 -13 -12   1 57.2430 25.3540  15
 -13 -12   1 97.5045 21.5630  17
  12  12  -1 145.378 18.3690   9
  12  12  -1 201.983 33.1939  15
  12  12  -1 146.087 22.6442  17
  12  12  -1 142.353 21.3005   7
  12  12  -1 126.747 27.7006   6
  12  12  -1 129.007 18.4103  14
 -12 -12   1 118.561 29.9743  15
 -12 -12   1 148.582 23.2665   8
 -12 -12   1 122.381 22.4783  10
 -12 -12   1 90.2216 30.3272   6
 -12 -12   1 113.709 19.3175  11
 -12 -12   1 153.054 24.9282  17
  11  12  -1 207.047 24.4146   7
  11  12  -1 183.455 30.5686   6
  11  12  -1 179.989 25.3165  17
  11  12  -1 164.573 20.7323  14
  11  12  -1 180.867 31.0349  15
  11  12  -1 181.682 20.6178   9
 -11 -12   1 169.533 24.9533  11
 -11 -12   1 224.060 29.3545  17
 -11 -12   1 134.693 31.4776  15
 -11 -12   1 227.540 28.4310  10
 -11 -12   1 227.760 28.1735   8
  10  12  -1 245.726 24.4980   7
  10  12  -1 329.066 27.5172  17
  10  12  -1 254.478 35.4357  15
  10  12  -1 264.851 22.7198  14
  10  12  -1 271.694 22.7989   9
  10  12  -1 272.479 37.4566   6
 -10 -12   1 224.777 28.3016   8
 -10 -12   1 236.232 32.8548  16
 -10 -12   1 342.264 36.0585  17
 -10 -12   1 291.188 43.9773  15
 -10 -12   1 300.801 27.2678  10
 -10 -12   1 185.368 38.7379   6
 -10 -12   1 254.587 25.1051  11
   9  12  -1 74.5371 14.4768   7
   9  12  -1 33.9815 15.4003   6
   9  12  -1 72.2366 12.8946   9
   9  12  -1 52.8841 18.1471  15
  -9 -12   1 49.2772 12.9574   8
  -9 -12   1 69.1634 15.8292  17
  -9 -12   1 53.3761 13.4461  11
  -9 -12   1 45.0178 24.5771   6
  -9 -12   1 20.2560 17.1788  15
  -9 -12   1 73.4717 18.8257  16
  -9 -12   1 84.0035 15.9843  10
   8  12  -1 59.2524 16.1298   6
   8  12  -1 52.9337 10.7764   9
   8  12  -1 21.0750 9.42482   7
   8  12  -1 22.3185 7.99113  12
   8  12  -1 12.2862 13.3221  15
   8  12  -1 28.3614 10.5084  17
  -8 -12   1 27.9253 19.1263   6
  -8 -12   1 26.3100 16.8978  15
  -8 -12   1 34.4030 11.9059  10
  -8 -12   1 33.7367 12.4169  17
  -8 -12   1 38.5387 13.4085  16
  -8 -12   1 29.5519 10.1768  11
  -8 -12   1 40.2717 12.1022   8
   7  12  -1 259.345 28.4286  17
   7  12  -1 254.046 32.4617   6
   7  12  -1 262.130 20.0813  12
   7  12  -1 238.257 21.3767   9
   7  12  -1 256.496 36.3427  15
   7  12  -1 223.027 21.9322   7
  -7 -12   1 245.833 22.9672  10
  -7 -12   1 186.181 24.1798   8
  -7 -12   1 206.892 29.7423  16
  -7 -12   1 216.579 21.4037  11
  -7 -12   1 279.261 44.1482   6
  -7 -12   1 170.145 32.2381  15
   6  12  -1 430.888 37.2955   6
   6  12  -1 496.661 33.8414  17
   6  12  -1 429.965 31.3101   7
   6  12  -1 358.290 36.6114  15
   6  12  -1 356.520 29.0312   9
   6  12  -1 428.581 28.3275  12
  -6 -12   1 404.854 48.7305  15
  -6 -12   1 431.733 32.5301  10
  -6 -12   1 461.396 34.2863  17
  -6 -12   1 353.003 50.3272   6
  -6 -12   1 379.287 31.8665   8
  -6 -12   1 399.389 36.3674  16
   5  12  -1 180.521 30.0548  15
   5  12  -1 238.100 21.4219   7
   5  12  -1 236.601 21.4357   9
   5  12  -1 259.724 20.0765  12
   5  12  -1 250.963 23.5782  17
  -5 -12   1 259.465 31.6014  16
  -5 -12   1 257.967 29.9833  10
  -5 -12   1 233.181 23.1702   8
  -5 -12   1 198.018 34.1249  15
  -5 -12   1 263.302 24.7346  17
  -5 -12   1 211.515 36.9917   6
   4  12  -1 724.967 47.0196   9
   4  12  -1 739.512 47.6989   7
   4  12  -1 783.537 45.8146  12
   4  12  -1 882.149 51.4741  17
   4  12  -1 651.163 54.5286  15
   4  12  -1 774.808 58.6443   6
  -4 -12   1 773.368 60.1038  15
  -4 -12   1 728.891 63.7318   6
  -4 -12   1 753.562 50.2275  17
  -4 -12   1 820.294 50.0936  10
  -4 -12   1 791.418 51.1842   8
  -4 -12   1 731.605 52.8427  16
   3  12  -1 953.490 51.2418  12
   3  12  -1 901.117 63.9509   6
   3  12  -1 802.592 51.9751   9
   3  12  -1 812.359 60.7085  15
   3  12  -1 784.797 51.0516   7
  -3 -12   1 837.299 64.5640  15
  -3 -12   1 832.032 57.3454  16
  -3 -12   1 860.164 55.5811   8
  -3 -12   1 793.895 56.7214  10
  -3 -12   1 863.398 54.6504  17
  -3 -12   1 835.166 67.1545   6
   2  12  -1 576.370 50.2046   6
   2  12  -1 656.000 39.7601  12
   2  12  -1 568.181 40.9487   9
   2  12  -1 628.524 43.7734  17
   2  12  -1 578.954 48.2924  15
   2  12  -1 600.457 40.5090   7
  -2 -12   1 657.527 47.6314  16
  -2 -12   1 702.150 44.7942  17
  -2 -12   1 577.842 51.6077  15
  -2 -12   1 607.739 55.4471   6
  -2 -12   1 659.628 46.5186  10
  -2 -12   1 665.821 44.7868   8
   1  12  -1 860.160 47.1719  12
   1  12  -1 654.818 46.7798   9
   1  12  -1 753.707 49.2138  17
   1  12  -1 709.989 56.5119  15
   1  12  -1 732.553 58.2281   6
  -1 -12   1 771.086 49.0513  10
  -1 -12   1 764.387 58.6420  15
  -1 -12   1 757.383 49.9168  17
  -1 -12   1 736.230 52.8659  16
  -1 -12   1 730.908 50.3793   8
  -1 -12   1 635.855 60.0851   6
   0  12  -1 467.762 33.0120  12
   0  12  -1 424.106 42.0094  15
   0  12  -1 458.846 34.6990   9
   0  12  -1 432.462 43.4755   6
   0  12  -1 547.349 37.9626  17
   0 -12   1 494.928 36.6757  17
   0 -12   1 490.387 37.0948   8
   0 -12   1 421.459 38.4248  16
   0 -12   1 496.571 36.7335  10
   0 -12   1 446.192 44.6650  15
   0 -12   1 512.550 59.4584   6
  -1  12  -1 229.897 35.9215   6
  -1  12  -1 321.273 26.4114   9
  -1  12  -1 331.276 25.2476  12
  -1  12  -1 314.608 40.1627  15
  -1  12  -1 314.719 28.3975  17
   1 -12   1 255.181 32.6402  16
   1 -12   1 283.967 27.1168  10
   1 -12   1 306.595 45.5946   6
   1 -12   1 279.434 27.5960  17
   1 -12   1 362.137 46.1381  15
   1 -12   1 281.168 27.9647   8
  -2  12  -1 194.174 24.8125   9
  -2  12  -1 204.212 25.7790  17
  -2  12  -1 173.681 29.8339  15
  -2  12  -1 192.803 23.0780  11
  -2  12  -1 196.841 18.9028  12
  -2  12  -1 200.418 33.1544   6
   2 -12   1 144.584 26.0775  16
   2 -12   1 207.928 36.5585   6
   2 -12   1 237.413 28.3583  10
   2 -12   1 166.027 23.5091  17
   2 -12   1 180.552 33.9637  15
  -3  12  -1 254.598 23.9340  11
  -3  12  -1 206.528 29.0442   9
  -3  12  -1 240.714 22.0891  12
  -3  12  -1 230.901 28.7521  17
  -3  12  -1 235.458 36.2176  15
   3 -12   1 190.921 30.2578  16
   3 -12   1 289.929 26.7217  17
   3 -12   1 256.316 30.2121  10
   3 -12   1 258.881 39.9958  15
   3 -12   1 231.229 38.2402   6
  -4  12  -1 1.78828 12.2650  15
  -4  12  -1 16.6556 15.6629   6
  -4  12  -1 10.8171 11.3594  17
  -4  12  -1 6.58601 8.66932   9
  -4  12  -1 -1.4614 7.58464  11
   4 -12   1 30.8720 23.9648   6
   4 -12   1 17.0753 12.7698  17
   4 -12   1 1.12222 14.7228  15
   4 -12   1 12.2869 12.2208  10
  -5  12  -1 -10.032 6.60434  11
  -5  12  -1 13.7734 10.2462   9
  -5  12  -1 1.40856 13.8337   6
  -5  12  -1 7.07775 9.07792  12
  -5  12  -1 -12.085 9.39460  15
  -5  12  -1 -2.5991 9.11596  17
   5 -12   1 -0.1156 11.4391  17
   5 -12   1 -7.9680 14.2897  15
   5 -12   1 -0.5107 16.8020   6
   5 -12   1 -4.8378 11.1607  16
  -6  12  -1 5.93872 8.32321  12
  -6  12  -1 18.8129 16.2374  15
  -6  12  -1 5.76955 11.4050  17
  -6  12  -1 14.6543 11.7934  11
  -6  12  -1 7.83848 19.0160   6
  -6  12  -1 10.7668 10.6063   9
   6 -12   1 18.6393 14.3631  16
   6 -12   1 6.47538 11.4358  14
   6 -12   1 6.88473 20.4187  15
   6 -12   1 8.63479 11.9598  17
   6 -12   1 -2.4370 16.6922   6
   6 -12   1 -11.418 11.3925  10
  -7  12  -1 14.6201 18.3986  15
  -7  12  -1 6.74107 10.6325  12
  -7  12  -1 6.13313 19.6396   6
  -7  12  -1 -3.6096 9.21173  11
  -7  12  -1 -0.8521 10.2235   9
  -7  12  -1 0.55410 12.0385  17
   7 -12   1 11.6130 10.1297   7
   7 -12   1 40.2892 24.4705  15
   7 -12   1 -2.6503 12.1459  16
   7 -12   1 -3.2855 11.5524  14
   7 -12   1 38.2704 25.9741   6
   7 -12   1 2.34057 14.3662  10
   7 -12   1 -1.9368 12.8340  17
  -8  12  -1 25.3168 16.8766  17
  -8  12  -1 25.2581 13.8645  11
  -8  12  -1 45.2473 15.4402  12
  -8  12  -1 27.1044 14.9853   9
  -8  12  -1 28.8085 15.3402  13
  -8  12  -1 -14.352 31.9010   6
   8 -12   1 31.4442 17.7585  10
   8 -12   1 32.8456 18.3979  17
   8 -12   1 29.0614 26.2252  15
   8 -12   1 27.4461 24.6621   6
   8 -12   1 33.2565 20.1313  16
   8 -12   1 41.1125 16.2362  14
  17  11  -1 112.693 23.0273  14
  17  11  -1 128.869 24.9443  17
  17  11  -1 142.040 32.1154  15
  17  11  -1 144.562 23.0825   7
  17  11  -1 214.929 43.5077   6
 -17 -11   1 167.842 27.8916  11
 -17 -11   1 170.692 30.7776  17
 -17 -11   1 136.896 44.4437   6
 -17 -11   1 165.341 28.4622   8
 -17 -11   1 107.956 37.0012  15
  16  11  -1 145.058 23.7488  14
  16  11  -1 158.507 35.7957  15
  16  11  -1 194.651 25.1105   7
  16  11  -1 229.726 39.1334   6
  16  11  -1 126.231 24.3418  17
 -16 -11   1 167.019 40.3462  15
 -16 -11   1 194.803 31.1699  17
 -16 -11   1 174.889 46.0995   6
 -16 -11   1 215.353 32.4507  11
 -16 -11   1 221.969 30.3042   8
  15  11  -1 335.097 44.5132   6
  15  11  -1 303.785 30.4999  14
  15  11  -1 335.008 32.3461  17
  15  11  -1 392.513 31.6843   7
  15  11  -1 303.010 24.9679   9
  15  11  -1 327.163 45.2575  15
 -15 -11   1 362.864 34.8329   8
 -15 -11   1 303.296 38.7741  17
 -15 -11   1 323.146 38.5538  11
 -15 -11   1 282.553 52.0067   6
 -15 -11   1 346.054 51.5928  15
  14  11  -1 346.054 26.1900   9
  14  11  -1 369.991 30.3430   7
  14  11  -1 370.208 33.4662  17
  14  11  -1 422.683 51.1411   6
  14  11  -1 311.763 46.3158  15
  14  11  -1 322.509 30.1269  14
 -14 -11   1 447.769 52.4197  17
 -14 -11   1 323.169 37.2634   8
 -14 -11   1 325.314 33.2200  11
 -14 -11   1 395.048 53.9631  15
 -14 -11   1 262.173 50.3299   6
  13  11  -1 185.163 34.1057   6
  13  11  -1 202.458 25.3478   7
  13  11  -1 198.595 18.6102   9
  13  11  -1 276.568 39.8811  15
  13  11  -1 150.209 22.2435  14
  13  11  -1 202.558 26.7348  17
 -13 -11   1 194.356 26.7161  11
 -13 -11   1 213.824 37.2563  15
 -13 -11   1 234.616 43.5878   6
 -13 -11   1 227.561 31.3745  17
  12  11  -1 127.106 16.3568   9
  12  11  -1 149.364 21.1219  17
  12  11  -1 122.124 18.6120   7
  12  11  -1 140.044 19.6395  14
  12  11  -1 188.097 32.6334  15
 -12 -11   1 118.310 20.7970   8
 -12 -11   1 106.122 22.7834  11
 -12 -11   1 157.794 24.8822  17
 -12 -11   1 118.559 34.0844   6
  11  11  -1 115.908 15.7947   9
  11  11  -1 117.813 17.5805   7
  11  11  -1 96.8426 14.9080  14
  11  11  -1 98.5238 23.6394  15
  11  11  -1 82.9320 20.0889   6
 -11 -11   1 78.0679 15.7528  11
 -11 -11   1 84.4839 18.0526  17
 -11 -11   1 114.834 28.9623  15
 -11 -11   1 118.533 31.1511   6
 -11 -11   1 67.8445 14.8909   8
  10  11  -1 151.075 19.4906  14
  10  11  -1 159.049 28.2853   6
  10  11  -1 151.301 20.2778   9
  10  11  -1 148.965 20.2697   7
  10  11  -1 213.518 25.3554  17
  10  11  -1 153.791 27.6750  15
 -10 -11   1 142.110 21.5989  17
 -10 -11   1 146.092 20.9827  11
 -10 -11   1 162.805 22.1273   8
 -10 -11   1 170.460 23.1884  10
 -10 -11   1 153.210 30.6155  15
 -10 -11   1 126.389 29.0755   6
   9  11  -1 509.957 35.8542   9
   9  11  -1 458.422 41.4081   6
   9  11  -1 459.286 33.8495   7
   9  11  -1 525.578 36.2069  17
   9  11  -1 422.111 40.2800  15
   9  11  -1 436.199 32.0003  14
  -9 -11   1 472.208 35.9114   8
  -9 -11   1 518.164 37.6005  10
  -9 -11   1 436.165 35.3280  11
  -9 -11   1 450.691 52.8120  15
  -9 -11   1 528.480 38.6768  17
  -9 -11   1 498.979 40.4590  16
  -9 -11   1 640.509 68.9645   6
   8  11  -1 229.157 25.0271   9
   8  11  -1 232.429 31.9457   6
   8  11  -1 281.437 34.9800  15
   8  11  -1 234.809 26.2243  17
   8  11  -1 225.054 20.2089   7
  -8 -11   1 215.666 33.9527  15
  -8 -11   1 178.142 26.5688  16
  -8 -11   1 173.896 30.1148  17
  -8 -11   1 171.504 22.9285   8
  -8 -11   1 191.343 35.1428   6
  -8 -11   1 180.533 22.9553  11
  -8 -11   1 226.167 22.1168  10
   7  11  -1 1.02730 4.84541  12
   7  11  -1 2.17423 6.11340   9
   7  11  -1 6.56324 8.77824   6
   7  11  -1 4.58604 7.14181  17
   7  11  -1 11.3731 6.95694   7
   7  11  -1 3.84419 9.65708  15
  -7 -11   1 14.2789 8.25850  11
  -7 -11   1 -1.9830 6.39257  17
  -7 -11   1 -2.9755 11.4210  15
  -7 -11   1 7.51073 8.32697  16
  -7 -11   1 -0.0971 12.6655   6
  -7 -11   1 -0.7347 6.55352   8
   6  11  -1 76.8929 18.4486  15
   6  11  -1 56.1577 11.5832   7
   6  11  -1 72.9307 12.3268   9
   6  11  -1 92.4178 12.0862  12
   6  11  -1 88.9879 14.4038  17
   6  11  -1 58.1736 14.8595   6
  -6 -11   1 37.1676 16.9645  15
  -6 -11   1 72.6409 22.6258   6
  -6 -11   1 77.3001 14.3838  17
  -6 -11   1 49.2389 13.6979  16
  -6 -11   1 49.8377 12.0573   8
  -6 -11   1 81.7883 14.7934  10
   5  11  -1 148.919 15.9353  12
   5  11  -1 134.062 21.9467   6
   5  11  -1 127.279 16.7856   7
   5  11  -1 156.305 20.2921  17
   5  11  -1 115.303 21.9220  15
   5  11  -1 126.554 16.8471   9
  -5 -11   1 117.261 17.7276  10
  -5 -11   1 145.079 19.9984  17
  -5 -11   1 87.3926 16.6458   8
  -5 -11   1 109.977 24.1933  15
  -5 -11   1 122.321 28.7858   6
  -5 -11   1 108.406 19.2112  16
   4  11  -1 590.829 34.6503  12
   4  11  -1 478.240 35.0074   7
   4  11  -1 526.596 35.8548   9
   4  11  -1 652.808 39.5399  17
   4  11  -1 545.896 44.1845  15
  -4 -11   1 531.008 47.4256  15
  -4 -11   1 570.098 37.5389  10
  -4 -11   1 559.995 41.4634  16
  -4 -11   1 512.678 49.0508   6
  -4 -11   1 457.576 36.7156   8
  -4 -11   1 586.235 38.7835  17
   3  11  -1 98.0127 21.8710   6
   3  11  -1 171.949 15.3135  12
   3  11  -1 168.304 21.8347  17
   3  11  -1 183.060 21.0116   7
   3  11  -1 161.110 26.8284  15
   3  11  -1 179.133 20.8194   9
  -3 -11   1 149.931 21.9197   8
  -3 -11   1 151.484 20.2511  17
  -3 -11   1 196.239 18.1067  10
  -3 -11   1 149.891 29.9354   6
  -3 -11   1 160.512 28.1680  15
  -3 -11   1 172.772 23.7104  16
   2  11  -1 305.009 25.7327  17
   2  11  -1 307.492 36.9209  15
   2  11  -1 324.626 22.6854  12
   2  11  -1 241.594 22.2646   7
   2  11  -1 277.185 23.5282   9
   2  11  -1 247.829 33.7439   6
  -2 -11   1 335.548 26.1009  10
  -2 -11   1 279.836 25.3970   8
  -2 -11   1 332.238 26.5531  17
  -2 -11   1 369.478 43.0459  15
  -2 -11   1 288.783 40.3743   6
  -2 -11   1 260.040 26.4583  16
   1  11  -1 202.776 18.9067   7
   1  11  -1 200.283 19.5871   9
   1  11  -1 286.070 23.5451  17
   1  11  -1 174.067 27.0687  15
   1  11  -1 226.864 32.6438   6
   1  11  -1 239.319 25.0638  12
  -1 -11   1 268.216 39.9216   6
  -1 -11   1 182.822 25.9618  16
  -1 -11   1 188.979 30.7175  15
  -1 -11   1 213.439 24.4799  17
  -1 -11   1 213.481 25.4987   8
   0  11  -1 34.4581 15.1374   6
   0  11  -1 20.8749 8.22820   9
   0  11  -1 24.4166 11.0251  17
   0  11  -1 11.0221 11.0104  15
   0  11  -1 29.0027 8.35474  12
   0 -11   1 19.5726 10.2814  10
   0 -11   1 31.8101 16.1385  15
   0 -11   1 17.9469 9.49952   8
   0 -11   1 24.1654 17.0927   6
   0 -11   1 39.5664 11.5580  17
   0 -11   1 11.4192 9.43678  16
  -1  11  -1 -8.2651 7.94427  15
  -1  11  -1 0.76016 6.43542   9
  -1  11  -1 0.35062 7.24574  17
  -1  11  -1 1.29184 4.85348  12
  -1  11  -1 1.66963 11.5237   6
   1 -11   1 -3.5147 7.45664  16
   1 -11   1 2.46192 12.0049  15
   1 -11   1 1.21809 7.89903  10
   1 -11   1 6.18139 12.7214   6
   1 -11   1 -1.6161 6.48865  17
   1 -11   1 2.51156 6.51134   8
  -2  11  -1 4.32444 10.6612   6
  -2  11  -1 6.90784 6.96081  11
  -2  11  -1 7.72165 11.3258  15
  -2  11  -1 7.60340 6.21038  12
  -2  11  -1 7.91830 7.98057  17
  -2  11  -1 5.53757 7.38042   9
   2 -11   1 7.71966 13.6756  15
   2 -11   1 10.0847 9.21431  16
   2 -11   1 11.3772 8.86349  17
   2 -11   1 -0.8555 8.10256  10
   2 -11   1 -0.2696 12.2321   6
  -3  11  -1 6.65069 7.02310  11
  -3  11  -1 4.89421 8.57867  17
  -3  11  -1 14.1020 8.13622  12
  -3  11  -1 15.2207 13.1431  15
  -3  11  -1 2.06975 11.4264   6
  -3  11  -1 35.6332 10.7814   9
   3 -11   1 3.57240 8.01289  10
   3 -11   1 -0.9351 12.8157   6
   3 -11   1 14.4912 10.5811  17
   3 -11   1 25.8717 10.5020  16
   3 -11   1 -0.6804 14.0789  15
  -4  11  -1 -0.5341 10.9297  15
  -4  11  -1 14.8461 7.89029  12
  -4  11  -1 13.8464 13.0861   6
  -4  11  -1 16.3585 11.3391  17
  -4  11  -1 -2.8179 6.23798   9
  -4  11  -1 26.3071 9.66554  11
   4 -11   1 1.10876 9.21253  17
   4 -11   1 4.76127 10.8410  16
   4 -11   1 0.18874 13.2569   6
   4 -11   1 6.95899 10.8910  10
   4 -11   1 18.3065 18.6451  15
  -5  11  -1 21.2737 16.0423   6
  -5  11  -1 20.5814 11.2032  12
  -5  11  -1 15.0371 8.97013  11
  -5  11  -1 -4.6261 7.98603  17
  -5  11  -1 15.5935 14.9774  15
   5 -11   1 -11.923 13.7850   6
   5 -11   1 7.85687 10.3075  17
   5 -11   1 7.23547 12.0549  16
   5 -11   1 3.19017 11.0735  10
   5 -11   1 -5.9815 12.7135  15
  -6  11  -1 62.0710 13.9382  12
  -6  11  -1 57.2124 13.6637  11
  -6  11  -1 63.6058 14.9279   9
  -6  11  -1 51.9105 19.1185  15
  -6  11  -1 25.5680 18.5292   6
  -6  11  -1 73.7994 17.7972  17
   6 -11   1 42.4622 14.4351  17
   6 -11   1 27.9546 20.4858  15
   6 -11   1 40.0758 17.9044  16
   6 -11   1 47.7058 24.4956   6
   6 -11   1 55.2954 17.0586  14
  -7  11  -1 57.2672 14.6031   9
  -7  11  -1 52.6805 14.6826  12
  -7  11  -1 32.7240 20.6818   6
  -7  11  -1 65.7490 18.9260  17
  -7  11  -1 72.3886 22.8243  15
  -7  11  -1 71.4926 18.7801  11
   7 -11   1 74.1130 19.9035  14
   7 -11   1 99.8309 29.5337  15
   7 -11   1 62.1852 17.9936  17
   7 -11   1 119.591 23.9726  10
   7 -11   1 36.8765 24.5026   6
   7 -11   1 78.8882 13.5738   7
  -8  11  -1 78.7692 23.6246  15
  -8  11  -1 84.5452 16.6245  12
  -8  11  -1 77.6999 17.9715   9
  -8  11  -1 76.1386 17.1406  11
  -8  11  -1 68.6555 19.3898  17
  -8  11  -1 88.8174 29.2290   6
   8 -11   1 128.316 24.9930  10
   8 -11   1 116.837 23.4563  17
   8 -11   1 47.7812 20.6212  16
   8 -11   1 101.670 15.0957   7
   8 -11   1 75.8031 28.7696  15
   8 -11   1 71.4321 20.8543  14
   8 -11   1 38.6137 26.1254   6
  -9  11  -1 0.36498 10.5465  13
  -9  11  -1 7.21497 11.6973   9
  -9  11  -1 3.28756 11.0941  11
  -9  11  -1 8.70416 13.5788  17
   9 -11   1 17.1593 24.3961  15
   9 -11   1 4.63160 16.1877  16
   9 -11   1 11.9279 23.1388   6
   9 -11   1 4.42553 14.7452  17
   9 -11   1 22.9794 18.7176  10
   9 -11   1 20.2311 27.6350  14
[truncated: 6,460,392 more chars]
