# Supplementary material for: Isolation of a Square Pyramidal Bis(amidophenolate)‐Supported As(III)‐Cation: Coordination‐Induced Electromerism at As
Source: Angew Chem Int Ed Engl. 2025 Apr 4;64(23):e202501439. doi: 10.1002/anie.202501439 (PMC12124349; doi:10.1002/anie.202501439)
Supplement: Supplementary file 2 — Supporting Information [file ANIE-64-e202501439-s001.zip › 10+MeCN.cif]

data_mo_2155_cg_0m
loop_
_audit_author_name
_audit_author_email
_audit_author_address
'Karnbrock, S.B.' skarnbr@uni-goettingen.de
;
Georg-August-Universitaet Goettingen
Institut fuer Organische und Biomolekulare Chemie 
Tammannstrasse 2
Goettingen
D-37077
Germany
;
'Golz, C.' 'cgolz@gwdg.de '
;
Georg-August-Universitaet Goettingen
Institut fuer Organische und Biomolekulare Chemie 
Tammannstrasse 2
Goettingen
D-37077
Germany
;
'Alcarazo, P.' 'malcara@gwdg.de '
;
Georg-August-Universitaet Goettingen
Institut fuer Organische und Biomolekulare Chemie 
Tammannstrasse 2
Goettingen
D-37077
Germany
;

_diffrn_special_details           ?
_audit_creation_method
;FinalCif V130 by Daniel Kratzert, Freiburg 2023, 
https://dkratzert.de/finalcif.html
;
_audit_contact_author_address
;Georg-August-Universitaet Goettingen
Institut fuer Organische und Biomolekulare Chemie 
Tammannstrasse 2
Goettingen
D-37077
Germany
;
_audit_contact_author_email       cgolz@gwdg.de
_audit_contact_author_name        'Golz, C.'
_audit_contact_author_phone       '+49(551) 39-21750'
_audit_creation_date              2023-11-20
_publ_contact_author_id_orcid     ''
_diffrn_source_power              0.07
_publ_section_references
;
D. Kratzert, I. Krossing, (2018), J. Appl. Cryst. 51, 928-934. 

Dolomanov, O.V., Bourhis, L.J., Gildea, R.J, Howard, J.A.K. & Puschmann, H.
 (2009), J. Appl. Cryst. 42, 339-341.

Kratzert, D., Holstein, J.J. & Krossing, I. (2015). J. Appl. Cryst. 48, 933-938.

Sheldrick, G.M. (2008). Acta Cryst. A64, 112-122.

Sheldrick, G.M. (2015). Acta Cryst. A71, 3-8.
;
_exptl_crystal_colour_primary     colourless
_olex2_refinement_description
;
1. Fixed Uiso
 At 1.2 times of:
  All C(H) groups
 At 1.5 times of:
  All C(H,H,H) groups
2. Restrained distances
 C69A-N5A
 1.137 with sigma of 0.01
 C69A-C70A
 1.456 with sigma of 0.01
 C70A-N5A
 2.593 with sigma of 0.02
 C69B-N5B
 1.137 with sigma of 0.01
 C69B-C70B
 1.456 with sigma of 0.01
 C70B-N5B
 2.593 with sigma of 0.02
 C69C-N5C
 1.137 with sigma of 0.01
 C69C-C70C
 1.456 with sigma of 0.01
 C70C-N5C
 2.593 with sigma of 0.02
 C31-C32A \\sim C31-C33B
 with sigma of 0.02
 C31-C34A \\sim C31-C34B
 with sigma of 0.02
 C31-C33A \\sim C31-C32B
 with sigma of 0.02
 C11-C12A \\sim C11-C12B
 with sigma of 0.02
 C11-C14A \\sim C11-C14B
 with sigma of 0.02
 C11-C13A \\sim C11-C13B
 with sigma of 0.02
3. Uiso/Uaniso restraints and constraints
N5A \\sim C69A \\sim C70A: within 2A with sigma of 0.01 and sigma for terminal
atoms of 0.02 within 2A
N5B \\sim C69B \\sim C70B: within 2A with sigma of 0.01 and sigma for terminal
atoms of 0.02 within 2A
N5C \\sim C69C \\sim C70C: within 2A with sigma of 0.01 and sigma for terminal
atoms of 0.02 within 2A
4. Rigid body (RIGU) restrains
 N5A, C69A, C70A
 with sigma for 1-2 distances of 0.01 and sigma for 1-3 distances of 0.02
 N5B, C69B, C70B
 with sigma for 1-2 distances of 0.01 and sigma for 1-3 distances of 0.02
 N5C, C69C, C70C
 with sigma for 1-2 distances of 0.01 and sigma for 1-3 distances of 0.02
5. Others
 1*[Sof(N5A)+Sof(C69A)+Sof(C70A)+Sof(H70A)+Sof(H70B)+Sof(H70C)]+1*[Sof(N5B)+
 Sof(C69B)+Sof(C70B)+Sof(H70D)+Sof(H70E)+Sof(H70F)]+1*[Sof(N5C)+Sof(C69C)+
 Sof(C70C)+Sof(H70G)+Sof(H70H)+Sof(H70I)]=0.78 with esd of 0.0001
 Sof(C32B)=Sof(H32D)=Sof(H32E)=Sof(H32F)=Sof(C33B)=Sof(H33D)=Sof(H33E)=
 Sof(H33F)=Sof(C34B)=Sof(H34D)=Sof(H34E)=Sof(H34F)=1-FVAR(1)
 Sof(C32A)=Sof(H32A)=Sof(H32B)=Sof(H32C)=Sof(C33A)=Sof(H33A)=Sof(H33B)=
 Sof(H33C)=Sof(C34A)=Sof(H34A)=Sof(H34B)=Sof(H34C)=FVAR(1)
 Sof(C12B)=Sof(H12D)=Sof(H12E)=Sof(H12F)=Sof(C13B)=Sof(H13D)=Sof(H13E)=
 Sof(H13F)=Sof(C14B)=Sof(H14D)=Sof(H14E)=Sof(H14F)=1-FVAR(2)
 Sof(C12A)=Sof(H12A)=Sof(H12B)=Sof(H12C)=Sof(C13A)=Sof(H13A)=Sof(H13B)=
 Sof(H13C)=Sof(C14A)=Sof(H14A)=Sof(H14B)=Sof(H14C)=FVAR(2)
 Sof(N5A)=Sof(C69A)=Sof(C70A)=Sof(H70A)=Sof(H70B)=Sof(H70C)=FVAR(3)
 Sof(N5B)=Sof(C69B)=Sof(C70B)=Sof(H70D)=Sof(H70E)=Sof(H70F)=FVAR(4)
 Sof(N5C)=Sof(C69C)=Sof(C70C)=Sof(H70G)=Sof(H70H)=Sof(H70I)=FVAR(5)
6.a Free rotating group:
 N5A(C69A,C70A), N5B(C69B,C70B), N5C(C69C,C70C)
6.b Aromatic/amide H refined with riding coordinates:
 C3(H3), C5(H5), C17(H17), C18(H18), C19(H19), C20(H20), C22(H22), C24(H24),
 C37(H37), C39(H39), C50(H50), C51(H51), C52(H52), C53(H53), C56(H56), C58(H58)
6.c Idealised Me refined as rotating group:
 C8(H8A,H8B,H8C), C9(H9A,H9B,H9C), C10(H10A,H10B,H10C), C12A(H12A,H12B,H12C),
 C12B(H12D,H12E,H12F), C13A(H13A,H13B,H13C), C13B(H13D,H13E,H13F), C14A(H14A,
 H14B,H14C), C14B(H14D,H14E,H14F), C28(H28A,H28B,H28C), C29(H29A,H29B,H29C),
 C30(H30A,H30B,H30C), C32A(H32A,H32B,H32C), C32B(H32D,H32E,H32F), C33A(H33A,
 H33B,H33C), C33B(H33D,H33E,H33F), C34A(H34A,H34B,H34C), C34B(H34D,H34E,H34F),
 C42(H42A,H42B,H42C), C43(H43A,H43B,H43C), C44(H44A,H44B,H44C), C46(H46A,H46B,
 H46C), C47(H47A,H47B,H47C), C48(H48A,H48B,H48C), C62(H62A,H62B,H62C), C63(H63A,
 H63B,H63C), C64(H64A,H64B,H64C), C66(H66A,H66B,H66C), C67(H67A,H67B,H67C),
 C68(H68A,H68B,H68C), C70A(H70A,H70B,H70C), C70B(H70D,H70E,H70F), C70C(H70G,
 H70H,H70I)
;
_olex2_submission_special_instructions 'No special instructions were received'
_shelx_SHELXL_version_number      '2018/3'
_chemical_name_systematic         ?
_chemical_name_common             ?
_chemical_formula_sum             'C69.56 H90.34 As2 N4.78 O4'
_chemical_formula_moiety          'C68 H88 As2 N4 O4, 0.78(C2 H3 N)'
_chemical_formula_weight          1207.28
_chemical_melting_point           ?
_space_group_crystal_system       'monoclinic'
_space_group_IT_number            14
_space_group_name_H-M_alt         'P 1 21/n 1'
_space_group_name_Hall            '-P 2yn'
_shelx_space_group_comment
;
The symmetry employed for this shelxl refinement is uniquely defined
by the following loop, which should always be used as a source of
symmetry information in preference to the above space-group names.
They are only intended as comments.
;

loop_
_space_group_symop_operation_xyz
'x, y, z'
'-x+1/2, y+1/2, -z+1/2'
'-x, -y, -z'
'x-1/2, -y-1/2, z-1/2'

_cell_length_a                    15.406(5)
_cell_length_b                    24.196(13)
_cell_length_c                    17.640(8)
_cell_angle_alpha                 90
_cell_angle_beta                  98.49(2)
_cell_angle_gamma                 90
_cell_volume                      6504(5)
_cell_formula_units_Z             4
_cell_measurement_temperature     100.00
_cell_measurement_reflns_used     9475
_cell_measurement_theta_min       2.330
_cell_measurement_theta_max       25.151
_exptl_crystal_description        plate
_exptl_crystal_colour             colourless
_exptl_crystal_recrystallization_method 'from acetonitrile.'
_exptl_crystal_density_meas       ?
_exptl_crystal_density_method     ?
_exptl_crystal_density_diffrn     1.233
_exptl_crystal_F_000              2557
_exptl_crystal_size_max           0.42
_exptl_crystal_size_mid           0.229
_exptl_crystal_size_min           0.024
_exptl_absorpt_coefficient_mu     1.078
_exptl_absorpt_correction_type    multi-scan
_exptl_absorpt_correction_T_min   0.1940
_exptl_absorpt_correction_T_max   0.2369
_exptl_absorpt_process_details
;
SADABS-2016/2 (Bruker,2016/2) was used for absorption correction.
wR2(int) was 0.0926 before and 0.0484 after correction.
The Ratio of minimum to maximum transmission is 0.8189.
The \l/2 correction factor is Not present.
;
_exptl_absorpt_special_details    ?
_shelx_estimated_absorpt_T_min    0.660
_shelx_estimated_absorpt_T_max    0.975
_exptl_transmission_factor_min    ?
_exptl_transmission_factor_max    ?
_exptl_special_details            ?
_diffrn_ambient_temperature       100.00
_diffrn_ambient_environment       N~2~
_diffrn_radiation_type            MoK\a
_diffrn_radiation_wavelength      0.71073
_diffrn_radiation_monochromator   'mirror optics'
_diffrn_measurement_ambient_temperature_device_make 'Oxford Cryostream 800'
_diffrn_radiation_probe           x-ray
_diffrn_source                    'microfocus sealed X-ray tube'
_diffrn_source_type               'Incoatec I\ms'
_diffrn_source_voltage            50.0
_diffrn_source_current            1.4
_diffrn_detector                  CPAD
_diffrn_detector_type             'Bruker PHOTON III'
_diffrn_detector_area_resol_mean  7.41
_diffrn_measurement_device        'four-circle diffractometer'
_diffrn_measurement_device_type   'Bruker D8 VENTURE dual wavelength Mo/Ag'
_diffrn_measurement_method        '\w and \f scans'
_diffrn_measurement_specimen_support 'MiTeGen micromount'
_diffrn_reflns_number             74596
_diffrn_reflns_av_unetI/netI      0.0654
_diffrn_reflns_av_R_equivalents   0.0775
_diffrn_reflns_theta_min          2.048
_diffrn_reflns_theta_max          26.440
_diffrn_reflns_theta_full         25.242
_diffrn_reflns_limit_h_min        -19
_diffrn_reflns_limit_h_max        17
_diffrn_reflns_limit_k_min        -30
_diffrn_reflns_limit_k_max        28
_diffrn_reflns_limit_l_min        -21
_diffrn_reflns_limit_l_max        22
_diffrn_standards_number          0
_diffrn_measured_fraction_theta_max 0.996
_diffrn_measured_fraction_theta_full 0.999
_diffrn_reflns_Laue_measured_fraction_max 0.996
_diffrn_reflns_Laue_measured_fraction_full 0.999
_diffrn_reflns_point_group_measured_fraction_max 0.996
_diffrn_reflns_point_group_measured_fraction_full 0.999
_reflns_number_total              13345
_reflns_number_gt                 8969
_reflns_threshold_expression      'I > 2\s(I)'
_reflns_Friedel_coverage          0.000
_reflns_Friedel_fraction_max      .
_reflns_Friedel_fraction_full     .
_reflns_special_details
;
 Reflections were merged by SHELXL according to the crystal
 class for the calculation of statistics and refinement.
 
 _reflns_Friedel_fraction is defined as the number of unique
 Friedel pairs measured divided by the number that would be
 possible theoretically, ignoring centric projections and
 systematic absences.
;
_computing_data_collection        'Bruker BIS 8.5.0.27 Release/2023-03-20 and APEX4 2022.10-1'
_computing_cell_refinement        'SAINT V8.40B (?, 2016)'
_computing_data_reduction         'SAINT V8.40B (?, 2016)'
_computing_structure_solution     'XT  (Sheldrick, 2015)'
_computing_structure_refinement   'XL  (Sheldrick, 2008)'
_computing_molecular_graphics     'Olex2 1.5 (Dolomanov et al., 2009)'
_computing_publication_material   'Olex2 1.5 (Dolomanov et al., 2009)'
_refine_special_details
'The co-crystallized acetonitrile seems to have an occupancy below 1, since the ellispoids become very large and unstable at full occupancy.'
_refine_ls_structure_factor_coef  Fsqd
_refine_ls_matrix_type            full
_refine_ls_weighting_scheme       calc
_refine_ls_weighting_details      'w=1/[\s^2^(Fo^2^)+(0.0610P)^2^+1.7262P] where P=(Fo^2^+2Fc^2^)/3'
_atom_sites_solution_primary      dual
_atom_sites_solution_secondary    ?
_atom_sites_solution_hydrogens    geom
_refine_ls_hydrogen_treatment     constr
_refine_ls_number_reflns          13345
_refine_ls_number_parameters      867
_refine_ls_number_restraints      79
_refine_ls_R_factor_all           0.0868
_refine_ls_R_factor_gt            0.0483
_refine_ls_wR_factor_ref          0.1262
_refine_ls_wR_factor_gt           0.1089
_refine_ls_goodness_of_fit_ref    1.014
_refine_ls_restrained_S_all       1.015
_refine_ls_shift/su_max           0.004
_refine_ls_shift/su_mean          0.000
_refine_diff_density_max          0.494
_refine_diff_density_min          -0.591
_refine_diff_density_rms          0.070
_refine_ls_extinction_method      none
_refine_ls_extinction_coef        .

loop_
_atom_type_symbol
_atom_type_description
_atom_type_scat_dispersion_real
_atom_type_scat_dispersion_imag
_atom_type_scat_source
'C' 'C' 0.0033 0.0016 'International Tables Vol C Tables 4.2.6.8 and 6.1.1.4'
'H' 'H' 0.0000 0.0000 'International Tables Vol C Tables 4.2.6.8 and 6.1.1.4'
'As' 'As' 0.0499 2.0058 'International Tables Vol C Tables 4.2.6.8 and 6.1.1.4'
'N' 'N' 0.0061 0.0033 'International Tables Vol C Tables 4.2.6.8 and 6.1.1.4'
'O' 'O' 0.0106 0.0060 'International Tables Vol C Tables 4.2.6.8 and 6.1.1.4'

_geom_special_details
;
 All esds (except the esd in the dihedral angle between two l.s. planes)
 are estimated using the full covariance matrix.  The cell esds are taken
 into account individually in the estimation of esds in distances, angles
 and torsion angles; correlations between esds in cell parameters are only
 used when they are defined by crystal symmetry.  An approximate (isotropic)
 treatment of cell esds is used for estimating esds involving l.s. planes.
;

loop_
_atom_site_label
_atom_site_type_symbol
_atom_site_fract_x
_atom_site_fract_y
_atom_site_fract_z
_atom_site_U_iso_or_equiv
_atom_site_adp_type
_atom_site_occupancy
_atom_site_site_symmetry_order
_atom_site_calc_flag
_atom_site_refinement_flags_posn
_atom_site_refinement_flags_adp
_atom_site_refinement_flags_occupancy
_atom_site_disorder_assembly
_atom_site_disorder_group
As1 As 0.65096(2) 0.50893(2) 0.32745(2) 0.02928(9) Uani 1 1 d . . . . .
As2 As 0.57966(2) 0.41368(2) 0.20735(2) 0.02950(9) Uani 1 1 d . . . . .
O1 O 0.68399(14) 0.54171(9) 0.24275(12) 0.0326(5) Uani 1 1 d . . . . .
O2 O 0.47278(14) 0.38168(9) 0.17482(12) 0.0339(5) Uani 1 1 d . . . . .
O3 O 0.74028(14) 0.54042(9) 0.38882(12) 0.0335(5) Uani 1 1 d . . . . .
O4 O 0.57847(14) 0.56926(9) 0.33183(11) 0.0330(5) Uani 1 1 d . . . . .
N1 N 0.70817(17) 0.44411(11) 0.28977(14) 0.0307(6) Uani 1 1 d . . . . .
N2 N 0.59166(17) 0.36052(11) 0.28298(14) 0.0314(6) Uani 1 1 d . . . . .
N3 N 0.62590(17) 0.47033(11) 0.41240(14) 0.0306(6) Uani 1 1 d . . . . .
N4 N 0.53633(16) 0.47525(11) 0.27307(14) 0.0276(6) Uani 1 1 d . . . . .
C1 C 0.7538(2) 0.51581(14) 0.21747(17) 0.0309(7) Uani 1 1 d . . . . .
C2 C 0.7691(2) 0.46189(14) 0.24163(18) 0.0326(7) Uani 1 1 d . . . . .
C3 C 0.8349(2) 0.43046(15) 0.21766(18) 0.0366(8) Uani 1 1 d . . . . .
H3 H 0.843694 0.393223 0.234094 0.044 Uiso 1 1 calc R U . . .
C4 C 0.8877(2) 0.45402(16) 0.16932(18) 0.0391(8) Uani 1 1 d . . . . .
C5 C 0.8725(2) 0.50909(16) 0.14749(18) 0.0395(8) Uani 1 1 d . . . . .
H5 H 0.909300 0.525086 0.114705 0.047 Uiso 1 1 calc R U . . .
C6 C 0.8073(2) 0.54204(15) 0.17040(18) 0.0348(8) Uani 1 1 d . . . . .
C7 C 0.7946(2) 0.60301(16) 0.1495(2) 0.0433(9) Uani 1 1 d . . . . .
C8 C 0.7009(2) 0.61484(15) 0.1116(2) 0.0436(9) Uani 1 1 d . . . . .
H8A H 0.688672 0.594185 0.063430 0.065 Uiso 1 1 calc R U . . .
H8B H 0.694223 0.654499 0.101063 0.065 Uiso 1 1 calc R U . . .
H8C H 0.659705 0.603439 0.145972 0.065 Uiso 1 1 calc R U . . .
C9 C 0.8163(3) 0.63731(16) 0.2237(2) 0.0528(10) Uani 1 1 d . . . . .
H9A H 0.805869 0.676550 0.212002 0.079 Uiso 1 1 calc R U . . .
H9B H 0.878049 0.631822 0.245366 0.079 Uiso 1 1 calc R U . . .
H9C H 0.778822 0.625332 0.260947 0.079 Uiso 1 1 calc R U . . .
C10 C 0.8567(3) 0.62193(19) 0.0944(2) 0.0579(11) Uani 1 1 d . . . . .
H10A H 0.845227 0.600380 0.046907 0.087 Uiso 1 1 calc R U . . .
H10B H 0.917606 0.616279 0.118251 0.087 Uiso 1 1 calc R U . . .
H10C H 0.846923 0.661227 0.082656 0.087 Uiso 1 1 calc R U . . .
C11 C 0.9625(2) 0.42058(18) 0.1436(2) 0.0508(10) Uani 1 1 d D . . . .
C12A C 1.0261(4) 0.4032(3) 0.2162(4) 0.055(2) Uani 0.608(7) 1 d D . P A 1
H12A H 1.050799 0.436298 0.243243 0.083 Uiso 0.608(7) 1 calc R U P A 1
H12B H 1.073729 0.380760 0.201090 0.083 Uiso 0.608(7) 1 calc R U P A 1
H12C H 0.994101 0.381573 0.249975 0.083 Uiso 0.608(7) 1 calc R U P A 1
C12B C 1.0506(6) 0.4518(5) 0.1706(7) 0.056(3) Uani 0.392(7) 1 d D . P A 2
H12D H 1.047507 0.489033 0.148629 0.084 Uiso 0.392(7) 1 calc R U P A 2
H12E H 1.099267 0.431500 0.153378 0.084 Uiso 0.392(7) 1 calc R U P A 2
H12F H 1.060348 0.454242 0.226640 0.084 Uiso 0.392(7) 1 calc R U P A 2
C13A C 1.0124(6) 0.4515(5) 0.0902(5) 0.101(4) Uani 0.608(7) 1 d D . P A 1
H13A H 0.972060 0.463112 0.044807 0.151 Uiso 0.608(7) 1 calc R U P A 1
H13B H 1.057809 0.427450 0.074602 0.151 Uiso 0.608(7) 1 calc R U P A 1
H13C H 1.040025 0.484148 0.116425 0.151 Uiso 0.608(7) 1 calc R U P A 1
C13B C 0.9508(7) 0.4214(4) 0.0537(5) 0.041(3) Uani 0.392(7) 1 d D . P A 2
H13D H 0.945497 0.459760 0.035612 0.061 Uiso 0.392(7) 1 calc R U P A 2
H13E H 0.897660 0.400939 0.033088 0.061 Uiso 0.392(7) 1 calc R U P A 2
H13F H 1.001890 0.404171 0.036282 0.061 Uiso 0.392(7) 1 calc R U P A 2
C14A C 0.9248(5) 0.3652(4) 0.1078(5) 0.088(3) Uani 0.608(7) 1 d D . P A 1
H14A H 0.895361 0.345270 0.145213 0.133 Uiso 0.608(7) 1 calc R U P A 1
H14B H 0.972705 0.342518 0.093920 0.133 Uiso 0.608(7) 1 calc R U P A 1
H14C H 0.882474 0.372927 0.061898 0.133 Uiso 0.608(7) 1 calc R U P A 1
C14B C 0.9688(7) 0.3621(4) 0.1705(6) 0.049(3) Uani 0.392(7) 1 d D . P A 2
H14D H 0.982661 0.361392 0.226572 0.074 Uiso 0.392(7) 1 calc R U P A 2
H14E H 1.015166 0.343127 0.148210 0.074 Uiso 0.392(7) 1 calc R U P A 2
H14F H 0.912620 0.343418 0.154599 0.074 Uiso 0.392(7) 1 calc R U P A 2
C15 C 0.7325(2) 0.39655(14) 0.33725(18) 0.0329(7) Uani 1 1 d . . . . .
C16 C 0.6724(2) 0.35262(14) 0.33038(18) 0.0347(8) Uani 1 1 d . . . . .
C17 C 0.6964(2) 0.30289(15) 0.3677(2) 0.0424(9) Uani 1 1 d . . . . .
H17 H 0.657736 0.272094 0.361039 0.051 Uiso 1 1 calc R U . . .
C18 C 0.7760(3) 0.29860(16) 0.4141(2) 0.0477(9) Uani 1 1 d . . . . .
H18 H 0.792110 0.264690 0.439498 0.057 Uiso 1 1 calc R U . . .
C19 C 0.8334(2) 0.34344(16) 0.4243(2) 0.0460(9) Uani 1 1 d . . . . .
H19 H 0.887336 0.340564 0.458056 0.055 Uiso 1 1 calc R U . . .
C20 C 0.8113(2) 0.39222(15) 0.38500(19) 0.0381(8) Uani 1 1 d . . . . .
H20 H 0.850574 0.422695 0.391029 0.046 Uiso 1 1 calc R U . . .
C21 C 0.5130(2) 0.33178(13) 0.28718(18) 0.0316(7) Uani 1 1 d . . . . .
C22 C 0.4945(2) 0.29882(14) 0.34679(18) 0.0365(8) Uani 1 1 d . . . . .
H22 H 0.537646 0.292644 0.390256 0.044 Uiso 1 1 calc R U . . .
C23 C 0.4120(3) 0.27485(15) 0.34237(19) 0.0417(9) Uani 1 1 d . . . . .
C24 C 0.3511(2) 0.28383(15) 0.27757(19) 0.0422(9) Uani 1 1 d . . . . .
H24 H 0.296309 0.265287 0.273725 0.051 Uiso 1 1 calc R U . . .
C25 C 0.3657(2) 0.31843(14) 0.21778(19) 0.0378(8) Uani 1 1 d . . . . .
C26 C 0.4484(2) 0.34306(14) 0.22563(18) 0.0329(7) Uani 1 1 d . . . . .
C27 C 0.2972(2) 0.32790(16) 0.1473(2) 0.0451(9) Uani 1 1 d . . . . .
C28 C 0.2128(3) 0.29513(19) 0.1515(2) 0.0605(12) Uani 1 1 d . . . . .
H28A H 0.169927 0.302971 0.106009 0.091 Uiso 1 1 calc R U . . .
H28B H 0.188382 0.305975 0.197603 0.091 Uiso 1 1 calc R U . . .
H28C H 0.226098 0.255505 0.153712 0.091 Uiso 1 1 calc R U . . .
C29 C 0.2732(3) 0.38866(18) 0.1390(2) 0.0549(11) Uani 1 1 d . . . . .
H29A H 0.229836 0.393945 0.092972 0.082 Uiso 1 1 calc R U . . .
H29B H 0.325896 0.410334 0.134336 0.082 Uiso 1 1 calc R U . . .
H29C H 0.248339 0.400937 0.184144 0.082 Uiso 1 1 calc R U . . .
C30 C 0.3346(3) 0.30778(18) 0.0760(2) 0.0544(10) Uani 1 1 d . . . . .
H30A H 0.348526 0.268325 0.081297 0.082 Uiso 1 1 calc R U . . .
H30B H 0.387966 0.328570 0.070855 0.082 Uiso 1 1 calc R U . . .
H30C H 0.290956 0.313607 0.030294 0.082 Uiso 1 1 calc R U . . .
C31 C 0.3887(3) 0.23800(16) 0.4078(2) 0.0449(9) Uani 1 1 d D . . . .
C32A C 0.3702(5) 0.1786(2) 0.3797(3) 0.0513(16) Uani 0.744(7) 1 d D . P B 1
H32A H 0.318313 0.178201 0.340169 0.077 Uiso 0.744(7) 1 calc R U P B 1
H32B H 0.359493 0.155298 0.422796 0.077 Uiso 0.744(7) 1 calc R U P B 1
H32C H 0.420877 0.164393 0.358156 0.077 Uiso 0.744(7) 1 calc R U P B 1
C32B C 0.4378(14) 0.1871(6) 0.4018(9) 0.062(5) Uani 0.256(7) 1 d D . P B 2
H32D H 0.414483 0.167992 0.354144 0.094 Uiso 0.256(7) 1 calc R U P B 2
H32E H 0.431928 0.163182 0.445611 0.094 Uiso 0.256(7) 1 calc R U P B 2
H32F H 0.499820 0.195888 0.401646 0.094 Uiso 0.256(7) 1 calc R U P B 2
C33A C 0.4677(4) 0.2327(3) 0.4748(3) 0.0594(19) Uani 0.744(7) 1 d D . P B 1
H33A H 0.517977 0.216064 0.455190 0.089 Uiso 0.744(7) 1 calc R U P B 1
H33B H 0.450439 0.209225 0.515328 0.089 Uiso 0.744(7) 1 calc R U P B 1
H33C H 0.483867 0.269422 0.495578 0.089 Uiso 0.744(7) 1 calc R U P B 1
C33B C 0.2849(8) 0.2239(7) 0.3889(9) 0.053(5) Uani 0.256(7) 1 d D . P B 2
H33D H 0.250721 0.256917 0.397423 0.080 Uiso 0.256(7) 1 calc R U P B 2
H33E H 0.270599 0.194106 0.422632 0.080 Uiso 0.256(7) 1 calc R U P B 2
H33F H 0.270585 0.212205 0.335370 0.080 Uiso 0.256(7) 1 calc R U P B 2
C34A C 0.3131(5) 0.2613(2) 0.4407(4) 0.067(2) Uani 0.744(7) 1 d D . P B 1
H34A H 0.326733 0.299208 0.458155 0.101 Uiso 0.744(7) 1 calc R U P B 1
H34B H 0.301678 0.238612 0.484140 0.101 Uiso 0.744(7) 1 calc R U P B 1
H34C H 0.260978 0.261521 0.401389 0.101 Uiso 0.744(7) 1 calc R U P B 1
C34B C 0.3982(13) 0.2705(6) 0.4788(7) 0.051(5) Uani 0.256(7) 1 d D . P B 2
H34D H 0.456925 0.286976 0.488047 0.077 Uiso 0.256(7) 1 calc R U P B 2
H34E H 0.390033 0.246403 0.521790 0.077 Uiso 0.256(7) 1 calc R U P B 2
H34F H 0.353926 0.299897 0.473852 0.077 Uiso 0.256(7) 1 calc R U P B 2
C35 C 0.7545(2) 0.51554(13) 0.46044(17) 0.0307(7) Uani 1 1 d . . . . .
C36 C 0.6929(2) 0.47553(14) 0.47395(17) 0.0305(7) Uani 1 1 d . . . . .
C37 C 0.7085(2) 0.44403(14) 0.53979(18) 0.0347(8) Uani 1 1 d . . . . .
H37 H 0.669116 0.415192 0.547986 0.042 Uiso 1 1 calc R U . . .
C38 C 0.7816(2) 0.45430(15) 0.59411(19) 0.0375(8) Uani 1 1 d . . . . .
C39 C 0.8363(2) 0.49783(15) 0.5816(2) 0.0404(8) Uani 1 1 d . . . . .
H39 H 0.884539 0.506045 0.620023 0.049 Uiso 1 1 calc R U . . .
C40 C 0.8241(2) 0.53047(15) 0.51477(19) 0.0360(8) Uani 1 1 d . . . . .
C41 C 0.8817(3) 0.58021(17) 0.5039(2) 0.0499(10) Uani 1 1 d . . . . .
C42 C 0.9347(3) 0.56933(19) 0.4386(3) 0.0621(12) Uani 1 1 d . . . . .
H42A H 0.972793 0.537209 0.451219 0.093 Uiso 1 1 calc R U . . .
H42B H 0.970655 0.601791 0.431457 0.093 Uiso 1 1 calc R U . . .
H42C H 0.894486 0.562038 0.391175 0.093 Uiso 1 1 calc R U . . .
C43 C 0.9454(3) 0.5928(2) 0.5773(3) 0.0783(15) Uani 1 1 d . . . . .
H43A H 0.912275 0.597495 0.620199 0.117 Uiso 1 1 calc R U . . .
H43B H 0.977772 0.626814 0.570223 0.117 Uiso 1 1 calc R U . . .
H43C H 0.986827 0.562082 0.588286 0.117 Uiso 1 1 calc R U . . .
C44 C 0.8249(3) 0.63142(16) 0.4863(3) 0.0573(11) Uani 1 1 d . . . . .
H44A H 0.784731 0.625788 0.438422 0.086 Uiso 1 1 calc R U . . .
H44B H 0.862495 0.663431 0.480884 0.086 Uiso 1 1 calc R U . . .
H44C H 0.790962 0.638024 0.528219 0.086 Uiso 1 1 calc R U . . .
C45 C 0.8005(2) 0.41715(16) 0.66530(19) 0.0435(9) Uani 1 1 d . . . . .
C46 C 0.7287(3) 0.4228(2) 0.7125(3) 0.0808(17) Uani 1 1 d . . . . .
H46A H 0.672270 0.414947 0.680770 0.121 Uiso 1 1 calc R U . . .
H46B H 0.728215 0.460546 0.732512 0.121 Uiso 1 1 calc R U . . .
H46C H 0.738169 0.396592 0.755265 0.121 Uiso 1 1 calc R U . . .
C47 C 0.8865(4) 0.4330(3) 0.7158(3) 0.113(2) Uani 1 1 d . . . . .
H47A H 0.880955 0.470182 0.736689 0.169 Uiso 1 1 calc R U . . .
H47B H 0.934442 0.432588 0.684957 0.169 Uiso 1 1 calc R U . . .
H47C H 0.899002 0.406503 0.757935 0.169 Uiso 1 1 calc R U . . .
C48 C 0.8105(4) 0.35816(19) 0.6403(2) 0.0788(16) Uani 1 1 d . . . . .
H48A H 0.825037 0.334584 0.685543 0.118 Uiso 1 1 calc R U . . .
H48B H 0.857571 0.356001 0.608631 0.118 Uiso 1 1 calc R U . . .
H48C H 0.755312 0.345570 0.610406 0.118 Uiso 1 1 calc R U . . .
C49 C 0.5400(2) 0.45242(13) 0.40823(17) 0.0284(7) Uani 1 1 d . . . . .
C50 C 0.4988(2) 0.43445(13) 0.46915(17) 0.0311(7) Uani 1 1 d . . . . .
H50 H 0.530954 0.432081 0.519311 0.037 Uiso 1 1 calc R U . . .
C51 C 0.4114(2) 0.42018(13) 0.45623(18) 0.0335(7) Uani 1 1 d . . . . .
H51 H 0.384267 0.406577 0.497517 0.040 Uiso 1 1 calc R U . . .
C52 C 0.3617(2) 0.42530(14) 0.38369(19) 0.0354(8) Uani 1 1 d . . . . .
H52 H 0.301101 0.415964 0.375831 0.043 Uiso 1 1 calc R U . . .
C53 C 0.4021(2) 0.44428(13) 0.32293(18) 0.0325(7) Uani 1 1 d . . . . .
H53 H 0.369124 0.448553 0.273355 0.039 Uiso 1 1 calc R U . . .
C54 C 0.4901(2) 0.45676(13) 0.33537(17) 0.0278(7) Uani 1 1 d . . . . .
C55 C 0.4946(2) 0.52191(13) 0.23063(17) 0.0295(7) Uani 1 1 d . . . . .
C56 C 0.4413(2) 0.51823(13) 0.16124(17) 0.0312(7) Uani 1 1 d . . . . .
H56 H 0.427025 0.483151 0.138579 0.037 Uiso 1 1 calc R U . . .
C57 C 0.4084(2) 0.56619(14) 0.12446(18) 0.0349(8) Uani 1 1 d . . . . .
C58 C 0.4310(2) 0.61625(15) 0.16144(19) 0.0400(8) Uani 1 1 d . . . . .
H58 H 0.406995 0.649090 0.137366 0.048 Uiso 1 1 calc R U . . .
C59 C 0.4867(2) 0.62169(14) 0.23158(18) 0.0358(8) Uani 1 1 d . . . . .
C60 C 0.5194(2) 0.57249(14) 0.26591(17) 0.0339(7) Uani 1 1 d . . . . .
C61 C 0.5087(3) 0.67801(15) 0.2695(2) 0.0462(9) Uani 1 1 d . . . . .
C62 C 0.4620(3) 0.72600(16) 0.2223(2) 0.0640(13) Uani 1 1 d . . . . .
H62A H 0.481561 0.727390 0.171941 0.096 Uiso 1 1 calc R U . . .
H62B H 0.476412 0.760960 0.249319 0.096 Uiso 1 1 calc R U . . .
H62C H 0.398412 0.720123 0.215747 0.096 Uiso 1 1 calc R U . . .
C63 C 0.6070(3) 0.68856(17) 0.2783(3) 0.0597(11) Uani 1 1 d . . . . .
H63A H 0.638208 0.658976 0.309088 0.089 Uiso 1 1 calc R U . . .
H63B H 0.620430 0.724129 0.303997 0.089 Uiso 1 1 calc R U . . .
H63C H 0.625833 0.689383 0.227639 0.089 Uiso 1 1 calc R U . . .
C64 C 0.4780(3) 0.67916(17) 0.3481(2) 0.0601(12) Uani 1 1 d . . . . .
H64A H 0.415207 0.670667 0.342293 0.090 Uiso 1 1 calc R U . . .
H64B H 0.488461 0.715964 0.370865 0.090 Uiso 1 1 calc R U . . .
H64C H 0.510788 0.651592 0.381619 0.090 Uiso 1 1 calc R U . . .
C65 C 0.3466(2) 0.56302(16) 0.04775(19) 0.0410(8) Uani 1 1 d . . . . .
C66 C 0.3805(3) 0.52199(18) -0.0058(2) 0.0584(12) Uani 1 1 d . . . . .
H66A H 0.439234 0.533193 -0.014968 0.088 Uiso 1 1 calc R U . . .
H66B H 0.340785 0.521092 -0.054550 0.088 Uiso 1 1 calc R U . . .
H66C H 0.383559 0.485160 0.017568 0.088 Uiso 1 1 calc R U . . .
C67 C 0.3339(4) 0.61806(18) 0.0077(2) 0.0754(15) Uani 1 1 d . . . . .
H67A H 0.306813 0.644060 0.039813 0.113 Uiso 1 1 calc R U . . .
H67B H 0.295590 0.613417 -0.041445 0.113 Uiso 1 1 calc R U . . .
H67C H 0.390871 0.632495 -0.001383 0.113 Uiso 1 1 calc R U . . .
C68 C 0.2566(3) 0.5415(3) 0.0636(2) 0.0766(16) Uani 1 1 d . . . . .
H68A H 0.264064 0.505352 0.088642 0.115 Uiso 1 1 calc R U . . .
H68B H 0.216847 0.538018 0.015034 0.115 Uiso 1 1 calc R U . . .
H68C H 0.231743 0.567610 0.097062 0.115 Uiso 1 1 calc R U . . .
N5A N 0.584(2) 0.2489(18) 0.1317(18) 0.153(13) Uani 0.211(3) 1 d DG U P C 1
C69A C 0.5479(15) 0.2502(10) 0.0708(16) 0.128(10) Uani 0.211(3) 1 d DG U P C 1
C70A C 0.5023(18) 0.2523(12) -0.0076(16) 0.103(9) Uani 0.211(3) 1 d DG U P C 1
H70A H 0.439366 0.246223 -0.007606 0.154 Uiso 0.211(3) 1 calc R U P C 1
H70B H 0.525430 0.223555 -0.038195 0.154 Uiso 0.211(3) 1 calc R U P C 1
H70C H 0.511265 0.288659 -0.029727 0.154 Uiso 0.211(3) 1 calc R U P C 1
N5B N 0.7224(13) 0.2982(8) 0.1584(12) 0.099(6) Uani 0.341(3) 1 d DG U P D 2
C69B C 0.6582(11) 0.2743(7) 0.1509(9) 0.082(6) Uani 0.341(3) 1 d DG U P D 2
C70B C 0.5753(12) 0.2444(9) 0.1420(13) 0.085(7) Uani 0.341(3) 1 d DG U P D 2
H70D H 0.549781 0.246867 0.189557 0.127 Uiso 0.341(3) 1 calc R U P D 2
H70E H 0.585621 0.205532 0.130479 0.127 Uiso 0.341(3) 1 calc R U P D 2
H70F H 0.534771 0.260677 0.099853 0.127 Uiso 0.341(3) 1 calc R U P D 2
N5C N 0.668(2) 0.2932(14) 0.1469(19) 0.104(10) Uani 0.228(3) 1 d DG U P E 3
C69C C 0.6130(18) 0.2625(11) 0.1509(13) 0.107(11) Uani 0.228(3) 1 d DG U P E 3
C70C C 0.542(2) 0.2237(13) 0.1550(19) 0.105(11) Uani 0.228(3) 1 d DG U P E 3
H70G H 0.496806 0.228283 0.109814 0.158 Uiso 0.228(3) 1 calc R U P E 3
H70H H 0.515446 0.230952 0.201424 0.158 Uiso 0.228(3) 1 calc R U P E 3
H70I H 0.564352 0.185879 0.156506 0.158 Uiso 0.228(3) 1 calc R U P E 3

loop_
_atom_site_aniso_label
_atom_site_aniso_U_11
_atom_site_aniso_U_22
_atom_site_aniso_U_33
_atom_site_aniso_U_23
_atom_site_aniso_U_13
_atom_site_aniso_U_12
As1 0.03096(19) 0.03018(18) 0.02643(17) 0.00199(13) 0.00330(13) -0.00278(14)
As2 0.03021(19) 0.02982(18) 0.02823(17) 0.00116(13) 0.00356(12) 0.00007(14)
O1 0.0382(13) 0.0297(12) 0.0313(12) 0.0042(9) 0.0096(10) -0.0008(10)
O2 0.0347(13) 0.0345(13) 0.0313(12) -0.0001(10) 0.0012(9) -0.0035(10)
O3 0.0330(13) 0.0323(13) 0.0342(12) 0.0014(10) 0.0017(9) -0.0082(10)
O4 0.0367(13) 0.0341(13) 0.0276(11) -0.0019(9) 0.0031(9) 0.0014(10)
N1 0.0275(15) 0.0306(15) 0.0340(14) 0.0047(11) 0.0042(11) 0.0006(11)
N2 0.0329(16) 0.0283(15) 0.0315(14) 0.0034(11) 0.0004(11) -0.0054(12)
N3 0.0310(15) 0.0339(15) 0.0260(13) 0.0036(11) 0.0008(11) -0.0079(12)
N4 0.0278(14) 0.0286(15) 0.0259(13) 0.0025(11) 0.0024(10) 0.0020(11)
C1 0.0304(18) 0.0356(19) 0.0269(16) -0.0001(13) 0.0052(13) 0.0008(14)
C2 0.0299(18) 0.0360(19) 0.0315(17) 0.0034(14) 0.0030(13) -0.0049(15)
C3 0.0322(19) 0.042(2) 0.0350(18) -0.0002(15) 0.0022(14) 0.0025(15)
C4 0.0316(19) 0.053(2) 0.0317(18) -0.0023(16) 0.0019(14) 0.0018(16)
C5 0.0313(19) 0.058(2) 0.0303(17) 0.0045(16) 0.0071(14) -0.0049(17)
C6 0.0328(19) 0.042(2) 0.0291(16) 0.0028(14) 0.0022(13) -0.0060(15)
C7 0.044(2) 0.045(2) 0.042(2) 0.0079(17) 0.0070(16) -0.0121(17)
C8 0.055(2) 0.039(2) 0.0372(19) 0.0087(16) 0.0058(17) -0.0038(17)
C9 0.061(3) 0.043(2) 0.052(2) -0.0008(18) 0.0012(19) -0.0130(19)
C10 0.055(3) 0.065(3) 0.055(2) 0.017(2) 0.014(2) -0.013(2)
C11 0.036(2) 0.078(3) 0.038(2) -0.002(2) 0.0041(16) 0.014(2)
C12A 0.027(3) 0.081(6) 0.055(4) 0.009(4) 0.001(3) 0.001(3)
C12B 0.022(5) 0.069(8) 0.075(8) -0.007(6) -0.005(5) 0.003(5)
C13A 0.065(6) 0.166(11) 0.082(7) 0.056(7) 0.047(6) 0.057(7)
C13B 0.033(6) 0.047(6) 0.044(5) 0.002(4) 0.011(4) 0.012(4)
C14A 0.064(6) 0.133(9) 0.062(5) -0.042(5) -0.011(4) 0.036(5)
C14B 0.057(7) 0.049(6) 0.045(6) 0.005(5) 0.016(5) 0.027(5)
C15 0.0343(19) 0.0312(18) 0.0327(17) 0.0028(14) 0.0037(14) 0.0014(14)
C16 0.0330(19) 0.035(2) 0.0341(17) 0.0021(14) -0.0014(14) 0.0021(14)
C17 0.045(2) 0.035(2) 0.045(2) 0.0067(16) 0.0004(16) 0.0001(16)
C18 0.049(2) 0.040(2) 0.051(2) 0.0145(18) -0.0035(18) 0.0059(18)
C19 0.040(2) 0.050(2) 0.046(2) 0.0090(18) -0.0031(16) 0.0046(18)
C20 0.0318(19) 0.039(2) 0.0420(19) 0.0033(16) 0.0011(15) -0.0001(15)
C21 0.0358(19) 0.0266(17) 0.0322(17) -0.0015(13) 0.0048(14) -0.0046(14)
C22 0.047(2) 0.0314(19) 0.0307(17) -0.0009(14) 0.0036(15) -0.0069(15)
C23 0.055(2) 0.036(2) 0.0361(19) -0.0076(15) 0.0127(17) -0.0153(17)
C24 0.042(2) 0.045(2) 0.0396(19) -0.0104(16) 0.0074(16) -0.0173(17)
C25 0.039(2) 0.037(2) 0.0378(19) -0.0069(15) 0.0056(15) -0.0074(16)
C26 0.0337(19) 0.0336(18) 0.0306(16) -0.0012(14) 0.0024(14) -0.0053(15)
C27 0.037(2) 0.052(2) 0.044(2) -0.0043(17) 0.0001(16) -0.0139(18)
C28 0.043(2) 0.072(3) 0.062(3) -0.006(2) -0.0048(19) -0.021(2)
C29 0.036(2) 0.065(3) 0.059(2) -0.005(2) -0.0103(18) -0.0017(19)
C30 0.059(3) 0.059(3) 0.042(2) -0.0052(19) -0.0036(18) -0.007(2)
C31 0.056(3) 0.042(2) 0.039(2) -0.0032(16) 0.0145(17) -0.0171(18)
C32A 0.071(5) 0.041(3) 0.041(3) 0.001(2) 0.005(3) -0.016(3)
C32B 0.086(15) 0.059(12) 0.041(9) 0.013(8) 0.005(9) -0.014(11)
C33A 0.078(5) 0.066(4) 0.032(3) 0.008(3) 0.003(3) -0.030(3)
C33B 0.031(9) 0.070(12) 0.054(9) 0.016(8) -0.009(7) -0.023(8)
C34A 0.091(5) 0.052(4) 0.067(4) -0.006(3) 0.039(4) -0.020(3)
C34B 0.088(15) 0.040(9) 0.029(7) -0.002(6) 0.018(8) -0.024(9)
C35 0.0304(18) 0.0306(18) 0.0306(16) -0.0012(14) 0.0029(13) 0.0027(14)
C36 0.0284(18) 0.0348(19) 0.0281(16) -0.0025(13) 0.0032(13) 0.0011(14)
C37 0.0341(19) 0.038(2) 0.0323(17) 0.0003(14) 0.0045(14) -0.0013(15)
C38 0.036(2) 0.044(2) 0.0328(18) 0.0010(15) 0.0034(14) 0.0061(16)
C39 0.0285(19) 0.052(2) 0.0383(19) -0.0051(16) -0.0044(14) 0.0030(16)
C40 0.0287(18) 0.0369(19) 0.0411(19) -0.0023(15) 0.0010(14) -0.0008(15)
C41 0.038(2) 0.055(3) 0.053(2) 0.0014(19) -0.0044(17) -0.0162(18)
C42 0.039(2) 0.065(3) 0.083(3) 0.020(2) 0.014(2) -0.005(2)
C43 0.059(3) 0.084(4) 0.084(3) -0.002(3) -0.014(3) -0.037(3)
C44 0.058(3) 0.037(2) 0.075(3) -0.004(2) 0.002(2) -0.0113(19)
C45 0.042(2) 0.056(2) 0.0314(18) 0.0032(17) -0.0009(15) 0.0015(18)
C46 0.079(4) 0.115(5) 0.054(3) 0.039(3) 0.028(2) 0.044(3)
C47 0.097(5) 0.157(6) 0.067(3) 0.061(4) -0.040(3) -0.037(4)
C48 0.124(5) 0.066(3) 0.045(2) 0.017(2) 0.005(3) 0.040(3)
C49 0.0278(17) 0.0297(17) 0.0272(16) 0.0018(13) 0.0025(12) -0.0013(13)
C50 0.0339(19) 0.0331(18) 0.0258(15) -0.0017(13) 0.0027(13) 0.0001(14)
C51 0.037(2) 0.0317(19) 0.0333(17) -0.0009(14) 0.0091(14) -0.0002(15)
C52 0.0248(18) 0.038(2) 0.0439(19) -0.0035(15) 0.0049(14) -0.0009(14)
C53 0.0303(18) 0.0332(19) 0.0338(17) -0.0044(14) 0.0042(13) 0.0040(14)
C54 0.0311(18) 0.0266(17) 0.0265(15) -0.0021(13) 0.0067(13) 0.0012(13)
C55 0.0316(18) 0.0275(18) 0.0295(16) 0.0046(13) 0.0046(13) 0.0041(13)
C56 0.0347(19) 0.0310(18) 0.0277(16) 0.0002(13) 0.0036(13) 0.0026(14)
C57 0.039(2) 0.0375(19) 0.0297(17) 0.0017(15) 0.0089(14) 0.0087(15)
C58 0.047(2) 0.038(2) 0.0357(19) 0.0043(15) 0.0091(16) 0.0121(16)
C59 0.047(2) 0.0295(18) 0.0322(17) 0.0002(14) 0.0091(15) 0.0059(15)
C60 0.038(2) 0.036(2) 0.0273(16) -0.0013(14) 0.0051(14) 0.0023(15)
C61 0.063(3) 0.035(2) 0.039(2) -0.0036(16) 0.0029(18) 0.0098(18)
C62 0.099(4) 0.036(2) 0.053(2) -0.0032(19) -0.002(2) 0.021(2)
C63 0.069(3) 0.033(2) 0.072(3) -0.006(2) -0.002(2) -0.009(2)
C64 0.092(3) 0.042(2) 0.047(2) -0.0109(18) 0.011(2) 0.013(2)
C65 0.043(2) 0.048(2) 0.0302(17) 0.0049(16) 0.0013(15) 0.0113(17)
C66 0.077(3) 0.060(3) 0.033(2) -0.0066(18) -0.0100(19) 0.020(2)
C67 0.111(4) 0.051(3) 0.052(3) 0.007(2) -0.029(3) 0.012(3)
C68 0.046(3) 0.134(5) 0.046(2) 0.010(3) -0.005(2) -0.002(3)
N5A 0.17(3) 0.15(2) 0.14(3) -0.05(3) 0.01(2) 0.02(2)
C69A 0.13(2) 0.121(18) 0.13(2) -0.04(2) 0.032(18) 0.030(17)
C70A 0.10(2) 0.092(17) 0.13(2) -0.045(18) 0.040(16) 0.017(15)
N5B 0.136(16) 0.079(11) 0.081(10) 0.013(8) 0.011(12) 0.023(12)
C69B 0.126(15) 0.068(13) 0.053(10) 0.019(9) 0.017(11) 0.039(11)
C70B 0.132(16) 0.079(16) 0.044(10) 0.018(10) 0.016(11) 0.063(12)
N5C 0.17(3) 0.10(2) 0.054(15) 0.008(14) 0.046(18) 0.02(2)
C69C 0.17(3) 0.09(2) 0.063(15) 0.005(15) 0.029(19) 0.016(19)
C70C 0.17(3) 0.08(2) 0.073(17) 0.002(15) 0.030(17) 0.020(18)

loop_
_geom_bond_atom_site_label_1
_geom_bond_atom_site_label_2
_geom_bond_distance
_geom_bond_site_symmetry_2
_geom_bond_publ_flag
As1 O1 1.829(2) . ?
As1 O3 1.791(2) . ?
As1 O4 1.846(2) . ?
As1 N1 1.962(3) . ?
As1 N3 1.854(3) . ?
As1 N4 2.050(3) . ?
As2 O2 1.833(2) . ?
As2 N1 2.393(3) . ?
As2 N2 1.843(3) . ?
As2 N4 2.058(3) . ?
O1 C1 1.375(4) . ?
O2 C26 1.385(4) . ?
O3 C35 1.387(4) . ?
O4 C60 1.369(4) . ?
N1 C2 1.422(4) . ?
N1 C15 1.440(4) . ?
N2 C16 1.406(4) . ?
N2 C21 1.409(4) . ?
N3 C36 1.389(4) . ?
N3 C49 1.385(4) . ?
N4 C54 1.465(4) . ?
N4 C55 1.451(4) . ?
C1 C2 1.382(5) . ?
C1 C6 1.405(4) . ?
C2 C3 1.382(5) . ?
C3 H3 0.9500 . ?
C3 C4 1.386(5) . ?
C4 C5 1.397(5) . ?
C4 C11 1.531(5) . ?
C5 H5 0.9500 . ?
C5 C6 1.388(5) . ?
C6 C7 1.526(5) . ?
C7 C8 1.526(5) . ?
C7 C9 1.544(5) . ?
C7 C10 1.531(5) . ?
C8 H8A 0.9800 . ?
C8 H8B 0.9800 . ?
C8 H8C 0.9800 . ?
C9 H9A 0.9800 . ?
C9 H9B 0.9800 . ?
C9 H9C 0.9800 . ?
C10 H10A 0.9800 . ?
C10 H10B 0.9800 . ?
C10 H10C 0.9800 . ?
C11 C12A 1.552(7) . ?
C11 C12B 1.565(9) . ?
C11 C13A 1.500(8) . ?
C11 C13B 1.569(9) . ?
C11 C14A 1.556(9) . ?
C11 C14B 1.491(9) . ?
C12A H12A 0.9800 . ?
C12A H12B 0.9800 . ?
C12A H12C 0.9800 . ?
C12B H12D 0.9800 . ?
C12B H12E 0.9800 . ?
C12B H12F 0.9800 . ?
C13A H13A 0.9800 . ?
C13A H13B 0.9800 . ?
C13A H13C 0.9800 . ?
C13B H13D 0.9800 . ?
C13B H13E 0.9800 . ?
C13B H13F 0.9800 . ?
C14A H14A 0.9800 . ?
C14A H14B 0.9800 . ?
C14A H14C 0.9800 . ?
C14B H14D 0.9800 . ?
C14B H14E 0.9800 . ?
C14B H14F 0.9800 . ?
C15 C16 1.403(5) . ?
C15 C20 1.375(5) . ?
C16 C17 1.395(5) . ?
C17 H17 0.9500 . ?
C17 C18 1.375(5) . ?
C18 H18 0.9500 . ?
C18 C19 1.395(5) . ?
C19 H19 0.9500 . ?
C19 C20 1.386(5) . ?
C20 H20 0.9500 . ?
C21 C22 1.383(4) . ?
C21 C26 1.387(5) . ?
C22 H22 0.9500 . ?
C22 C23 1.389(5) . ?
C23 C24 1.384(5) . ?
C23 C31 1.542(5) . ?
C24 H24 0.9500 . ?
C24 C25 1.390(5) . ?
C25 C26 1.395(5) . ?
C25 C27 1.525(5) . ?
C27 C28 1.535(5) . ?
C27 C29 1.518(6) . ?
C27 C30 1.538(5) . ?
C28 H28A 0.9800 . ?
C28 H28B 0.9800 . ?
C28 H28C 0.9800 . ?
C29 H29A 0.9800 . ?
C29 H29B 0.9800 . ?
C29 H29C 0.9800 . ?
C30 H30A 0.9800 . ?
C30 H30B 0.9800 . ?
C30 H30C 0.9800 . ?
C31 C32A 1.533(6) . ?
C31 C32B 1.457(15) . ?
C31 C33A 1.571(7) . ?
C31 C33B 1.622(12) . ?
C31 C34A 1.488(7) . ?
C31 C34B 1.467(12) . ?
C32A H32A 0.9800 . ?
C32A H32B 0.9800 . ?
C32A H32C 0.9800 . ?
C32B H32D 0.9800 . ?
C32B H32E 0.9800 . ?
C32B H32F 0.9800 . ?
C33A H33A 0.9800 . ?
C33A H33B 0.9800 . ?
C33A H33C 0.9800 . ?
C33B H33D 0.9800 . ?
C33B H33E 0.9800 . ?
C33B H33F 0.9800 . ?
C34A H34A 0.9800 . ?
C34A H34B 0.9800 . ?
C34A H34C 0.9800 . ?
C34B H34D 0.9800 . ?
C34B H34E 0.9800 . ?
C34B H34F 0.9800 . ?
C35 C36 1.401(5) . ?
C35 C40 1.376(5) . ?
C36 C37 1.380(4) . ?
C37 H37 0.9500 . ?
C37 C38 1.389(5) . ?
C38 C39 1.387(5) . ?
C38 C45 1.537(5) . ?
C39 H39 0.9500 . ?
C39 C40 1.408(5) . ?
C40 C41 1.524(5) . ?
C41 C42 1.530(6) . ?
C41 C43 1.536(6) . ?
C41 C44 1.522(6) . ?
C42 H42A 0.9800 . ?
C42 H42B 0.9800 . ?
C42 H42C 0.9800 . ?
C43 H43A 0.9800 . ?
C43 H43B 0.9800 . ?
C43 H43C 0.9800 . ?
C44 H44A 0.9800 . ?
C44 H44B 0.9800 . ?
C44 H44C 0.9800 . ?
C45 C46 1.485(5) . ?
C45 C47 1.532(6) . ?
C45 C48 1.509(6) . ?
C46 H46A 0.9800 . ?
C46 H46B 0.9800 . ?
C46 H46C 0.9800 . ?
C47 H47A 0.9800 . ?
C47 H47B 0.9800 . ?
C47 H47C 0.9800 . ?
C48 H48A 0.9800 . ?
C48 H48B 0.9800 . ?
C48 H48C 0.9800 . ?
C49 C50 1.396(4) . ?
C49 C54 1.401(4) . ?
C50 H50 0.9500 . ?
C50 C51 1.377(4) . ?
C51 H51 0.9500 . ?
C51 C52 1.396(5) . ?
C52 H52 0.9500 . ?
C52 C53 1.395(5) . ?
C53 H53 0.9500 . ?
C53 C54 1.374(4) . ?
C55 C56 1.373(4) . ?
C55 C60 1.401(5) . ?
C56 H56 0.9500 . ?
C56 C57 1.388(4) . ?
C57 C58 1.396(5) . ?
C57 C65 1.537(5) . ?
C58 H58 0.9500 . ?
C58 C59 1.404(5) . ?
C59 C60 1.396(5) . ?
C59 C61 1.534(5) . ?
C61 C62 1.543(5) . ?
C61 C63 1.521(6) . ?
C61 C64 1.531(5) . ?
C62 H62A 0.9800 . ?
C62 H62B 0.9800 . ?
C62 H62C 0.9800 . ?
C63 H63A 0.9800 . ?
C63 H63B 0.9800 . ?
C63 H63C 0.9800 . ?
C64 H64A 0.9800 . ?
C64 H64B 0.9800 . ?
C64 H64C 0.9800 . ?
C65 C66 1.515(5) . ?
C65 C67 1.507(5) . ?
C65 C68 1.545(6) . ?
C66 H66A 0.9800 . ?
C66 H66B 0.9800 . ?
C66 H66C 0.9800 . ?
C67 H67A 0.9800 . ?
C67 H67B 0.9800 . ?
C67 H67C 0.9800 . ?
C68 H68A 0.9800 . ?
C68 H68B 0.9800 . ?
C68 H68C 0.9800 . ?
N5A C69A 1.1369 . ?
C69A C70A 1.4560 . ?
C70A H70A 0.9800 . ?
C70A H70B 0.9800 . ?
C70A H70C 0.9800 . ?
N5B C69B 1.1369 . ?
C69B C70B 1.4555 . ?
C70B H70D 0.9800 . ?
C70B H70E 0.9800 . ?
C70B H70F 0.9800 . ?
N5C C69C 1.1373 . ?
C69C C70C 1.4557 . ?
C70C H70G 0.9800 . ?
C70C H70H 0.9800 . ?
C70C H70I 0.9800 . ?

loop_
_geom_angle_atom_site_label_1
_geom_angle_atom_site_label_2
_geom_angle_atom_site_label_3
_geom_angle
_geom_angle_site_symmetry_1
_geom_angle_site_symmetry_3
_geom_angle_publ_flag
O1 As1 O4 86.23(10) . . ?
O1 As1 N1 82.93(10) . . ?
O1 As1 N3 174.25(11) . . ?
O1 As1 N4 96.58(10) . . ?
O3 As1 O1 91.59(10) . . ?
O3 As1 O4 93.09(10) . . ?
O3 As1 N1 101.62(11) . . ?
O3 As1 N3 87.63(11) . . ?
O3 As1 N4 169.75(10) . . ?
O4 As1 N1 161.92(10) . . ?
O4 As1 N3 99.50(11) . . ?
O4 As1 N4 81.33(10) . . ?
N1 As1 N4 85.57(11) . . ?
N3 As1 N1 91.64(12) . . ?
N3 As1 N4 84.84(11) . . ?
O2 As2 N1 160.82(9) . . ?
O2 As2 N2 85.49(11) . . ?
O2 As2 N4 97.53(10) . . ?
N2 As2 N1 77.84(11) . . ?
N2 As2 N4 95.95(11) . . ?
N4 As2 N1 75.11(10) . . ?
C1 O1 As1 113.11(19) . . ?
C26 O2 As2 113.53(19) . . ?
C35 O3 As1 111.73(19) . . ?
C60 O4 As1 109.86(19) . . ?
As1 N1 As2 94.53(10) . . ?
C2 N1 As1 109.2(2) . . ?
C2 N1 As2 106.87(19) . . ?
C2 N1 C15 116.8(3) . . ?
C15 N1 As1 122.2(2) . . ?
C15 N1 As2 103.21(19) . . ?
C16 N2 As2 120.7(2) . . ?
C16 N2 C21 126.5(3) . . ?
C21 N2 As2 112.8(2) . . ?
C36 N3 As1 111.5(2) . . ?
C49 N3 As1 115.2(2) . . ?
C49 N3 C36 131.6(3) . . ?
As1 N4 As2 102.87(11) . . ?
C54 N4 As1 104.55(18) . . ?
C54 N4 As2 115.82(19) . . ?
C55 N4 As1 102.55(19) . . ?
C55 N4 As2 115.35(18) . . ?
C55 N4 C54 113.4(2) . . ?
O1 C1 C2 115.9(3) . . ?
O1 C1 C6 122.8(3) . . ?
C2 C1 C6 121.4(3) . . ?
C1 C2 N1 111.8(3) . . ?
C3 C2 N1 126.5(3) . . ?
C3 C2 C1 121.7(3) . . ?
C2 C3 H3 120.5 . . ?
C2 C3 C4 119.0(3) . . ?
C4 C3 H3 120.5 . . ?
C3 C4 C5 118.2(3) . . ?
C3 C4 C11 120.1(3) . . ?
C5 C4 C11 121.7(3) . . ?
C4 C5 H5 117.7 . . ?
C6 C5 C4 124.5(3) . . ?
C6 C5 H5 117.7 . . ?
C1 C6 C7 120.9(3) . . ?
C5 C6 C1 115.2(3) . . ?
C5 C6 C7 123.9(3) . . ?
C6 C7 C9 108.1(3) . . ?
C6 C7 C10 111.9(3) . . ?
C8 C7 C6 111.5(3) . . ?
C8 C7 C9 110.1(3) . . ?
C8 C7 C10 107.7(3) . . ?
C10 C7 C9 107.5(3) . . ?
C7 C8 H8A 109.5 . . ?
C7 C8 H8B 109.5 . . ?
C7 C8 H8C 109.5 . . ?
H8A C8 H8B 109.5 . . ?
H8A C8 H8C 109.5 . . ?
H8B C8 H8C 109.5 . . ?
C7 C9 H9A 109.5 . . ?
C7 C9 H9B 109.5 . . ?
C7 C9 H9C 109.5 . . ?
H9A C9 H9B 109.5 . . ?
H9A C9 H9C 109.5 . . ?
H9B C9 H9C 109.5 . . ?
C7 C10 H10A 109.5 . . ?
C7 C10 H10B 109.5 . . ?
C7 C10 H10C 109.5 . . ?
H10A C10 H10B 109.5 . . ?
H10A C10 H10C 109.5 . . ?
H10B C10 H10C 109.5 . . ?
C4 C11 C12A 108.1(4) . . ?
C4 C11 C12B 108.2(5) . . ?
C4 C11 C13B 108.3(4) . . ?
C4 C11 C14A 108.8(4) . . ?
C12A C11 C14A 104.7(5) . . ?
C12B C11 C13B 105.5(6) . . ?
C13A C11 C4 113.6(5) . . ?
C13A C11 C12A 109.4(5) . . ?
C13A C11 C14A 111.8(6) . . ?
C14B C11 C4 115.0(5) . . ?
C14B C11 C12B 110.3(7) . . ?
C14B C11 C13B 109.1(6) . . ?
C11 C12A H12A 109.5 . . ?
C11 C12A H12B 109.5 . . ?
C11 C12A H12C 109.5 . . ?
H12A C12A H12B 109.5 . . ?
H12A C12A H12C 109.5 . . ?
H12B C12A H12C 109.5 . . ?
C11 C12B H12D 109.5 . . ?
C11 C12B H12E 109.5 . . ?
C11 C12B H12F 109.5 . . ?
H12D C12B H12E 109.5 . . ?
H12D C12B H12F 109.5 . . ?
H12E C12B H12F 109.5 . . ?
C11 C13A H13A 109.5 . . ?
C11 C13A H13B 109.5 . . ?
C11 C13A H13C 109.5 . . ?
H13A C13A H13B 109.5 . . ?
H13A C13A H13C 109.5 . . ?
H13B C13A H13C 109.5 . . ?
C11 C13B H13D 109.5 . . ?
C11 C13B H13E 109.5 . . ?
C11 C13B H13F 109.5 . . ?
H13D C13B H13E 109.5 . . ?
H13D C13B H13F 109.5 . . ?
H13E C13B H13F 109.5 . . ?
C11 C14A H14A 109.5 . . ?
C11 C14A H14B 109.5 . . ?
C11 C14A H14C 109.5 . . ?
H14A C14A H14B 109.5 . . ?
H14A C14A H14C 109.5 . . ?
H14B C14A H14C 109.5 . . ?
C11 C14B H14D 109.5 . . ?
C11 C14B H14E 109.5 . . ?
C11 C14B H14F 109.5 . . ?
H14D C14B H14E 109.5 . . ?
H14D C14B H14F 109.5 . . ?
H14E C14B H14F 109.5 . . ?
C16 C15 N1 116.3(3) . . ?
C20 C15 N1 123.2(3) . . ?
C20 C15 C16 120.4(3) . . ?
C15 C16 N2 117.6(3) . . ?
C17 C16 N2 123.1(3) . . ?
C17 C16 C15 119.2(3) . . ?
C16 C17 H17 120.1 . . ?
C18 C17 C16 119.8(3) . . ?
C18 C17 H17 120.1 . . ?
C17 C18 H18 119.6 . . ?
C17 C18 C19 120.8(3) . . ?
C19 C18 H18 119.6 . . ?
C18 C19 H19 120.2 . . ?
C20 C19 C18 119.5(3) . . ?
C20 C19 H19 120.2 . . ?
C15 C20 C19 120.1(3) . . ?
C15 C20 H20 120.0 . . ?
C19 C20 H20 120.0 . . ?
C22 C21 N2 126.9(3) . . ?
C22 C21 C26 120.2(3) . . ?
C26 C21 N2 112.6(3) . . ?
C21 C22 H22 120.4 . . ?
C21 C22 C23 119.2(3) . . ?
C23 C22 H22 120.4 . . ?
C22 C23 C31 120.7(3) . . ?
C24 C23 C22 118.9(3) . . ?
C24 C23 C31 120.4(3) . . ?
C23 C24 H24 118.1 . . ?
C23 C24 C25 123.7(3) . . ?
C25 C24 H24 118.1 . . ?
C24 C25 C26 115.4(3) . . ?
C24 C25 C27 122.6(3) . . ?
C26 C25 C27 121.9(3) . . ?
O2 C26 C21 114.1(3) . . ?
O2 C26 C25 123.7(3) . . ?
C21 C26 C25 122.2(3) . . ?
C25 C27 C28 111.9(3) . . ?
C25 C27 C30 108.8(3) . . ?
C28 C27 C30 107.4(3) . . ?
C29 C27 C25 110.8(3) . . ?
C29 C27 C28 108.0(3) . . ?
C29 C27 C30 110.0(3) . . ?
C27 C28 H28A 109.5 . . ?
C27 C28 H28B 109.5 . . ?
C27 C28 H28C 109.5 . . ?
H28A C28 H28B 109.5 . . ?
H28A C28 H28C 109.5 . . ?
H28B C28 H28C 109.5 . . ?
C27 C29 H29A 109.5 . . ?
C27 C29 H29B 109.5 . . ?
C27 C29 H29C 109.5 . . ?
H29A C29 H29B 109.5 . . ?
H29A C29 H29C 109.5 . . ?
H29B C29 H29C 109.5 . . ?
C27 C30 H30A 109.5 . . ?
C27 C30 H30B 109.5 . . ?
C27 C30 H30C 109.5 . . ?
H30A C30 H30B 109.5 . . ?
H30A C30 H30C 109.5 . . ?
H30B C30 H30C 109.5 . . ?
C23 C31 C33A 111.8(3) . . ?
C23 C31 C33B 107.4(6) . . ?
C32A C31 C23 110.6(3) . . ?
C32A C31 C33A 104.7(4) . . ?
C32B C31 C23 104.7(7) . . ?
C32B C31 C33B 108.3(11) . . ?
C32B C31 C34B 121.9(11) . . ?
C34A C31 C23 110.7(4) . . ?
C34A C31 C32A 111.2(4) . . ?
C34A C31 C33A 107.6(4) . . ?
C34B C31 C23 108.9(6) . . ?
C34B C31 C33B 105.0(10) . . ?
C31 C32A H32A 109.5 . . ?
C31 C32A H32B 109.5 . . ?
C31 C32A H32C 109.5 . . ?
H32A C32A H32B 109.5 . . ?
H32A C32A H32C 109.5 . . ?
H32B C32A H32C 109.5 . . ?
C31 C32B H32D 109.5 . . ?
C31 C32B H32E 109.5 . . ?
C31 C32B H32F 109.5 . . ?
H32D C32B H32E 109.5 . . ?
H32D C32B H32F 109.5 . . ?
H32E C32B H32F 109.5 . . ?
C31 C33A H33A 109.5 . . ?
C31 C33A H33B 109.5 . . ?
C31 C33A H33C 109.5 . . ?
H33A C33A H33B 109.5 . . ?
H33A C33A H33C 109.5 . . ?
H33B C33A H33C 109.5 . . ?
C31 C33B H33D 109.5 . . ?
C31 C33B H33E 109.5 . . ?
C31 C33B H33F 109.5 . . ?
H33D C33B H33E 109.5 . . ?
H33D C33B H33F 109.5 . . ?
H33E C33B H33F 109.5 . . ?
C31 C34A H34A 109.5 . . ?
C31 C34A H34B 109.5 . . ?
C31 C34A H34C 109.5 . . ?
H34A C34A H34B 109.5 . . ?
H34A C34A H34C 109.5 . . ?
H34B C34A H34C 109.5 . . ?
C31 C34B H34D 109.5 . . ?
C31 C34B H34E 109.5 . . ?
C31 C34B H34F 109.5 . . ?
H34D C34B H34E 109.5 . . ?
H34D C34B H34F 109.5 . . ?
H34E C34B H34F 109.5 . . ?
O3 C35 C36 115.8(3) . . ?
C40 C35 O3 121.5(3) . . ?
C40 C35 C36 122.7(3) . . ?
N3 C36 C35 112.0(3) . . ?
C37 C36 N3 128.7(3) . . ?
C37 C36 C35 119.1(3) . . ?
C36 C37 H37 119.8 . . ?
C36 C37 C38 120.3(3) . . ?
C38 C37 H37 119.8 . . ?
C37 C38 C45 119.7(3) . . ?
C39 C38 C37 118.4(3) . . ?
C39 C38 C45 121.9(3) . . ?
C38 C39 H39 118.3 . . ?
C38 C39 C40 123.3(3) . . ?
C40 C39 H39 118.3 . . ?
C35 C40 C39 115.5(3) . . ?
C35 C40 C41 121.8(3) . . ?
C39 C40 C41 122.7(3) . . ?
C40 C41 C42 110.1(3) . . ?
C40 C41 C43 111.2(3) . . ?
C42 C41 C43 108.9(4) . . ?
C44 C41 C40 109.9(3) . . ?
C44 C41 C42 109.9(3) . . ?
C44 C41 C43 106.7(4) . . ?
C41 C42 H42A 109.5 . . ?
C41 C42 H42B 109.5 . . ?
C41 C42 H42C 109.5 . . ?
H42A C42 H42B 109.5 . . ?
H42A C42 H42C 109.5 . . ?
H42B C42 H42C 109.5 . . ?
C41 C43 H43A 109.5 . . ?
C41 C43 H43B 109.5 . . ?
C41 C43 H43C 109.5 . . ?
H43A C43 H43B 109.5 . . ?
H43A C43 H43C 109.5 . . ?
H43B C43 H43C 109.5 . . ?
C41 C44 H44A 109.5 . . ?
C41 C44 H44B 109.5 . . ?
C41 C44 H44C 109.5 . . ?
H44A C44 H44B 109.5 . . ?
H44A C44 H44C 109.5 . . ?
H44B C44 H44C 109.5 . . ?
C46 C45 C38 109.7(3) . . ?
C46 C45 C47 107.6(4) . . ?
C46 C45 C48 111.6(4) . . ?
C47 C45 C38 111.8(3) . . ?
C48 C45 C38 109.2(3) . . ?
C48 C45 C47 106.9(4) . . ?
C45 C46 H46A 109.5 . . ?
C45 C46 H46B 109.5 . . ?
C45 C46 H46C 109.5 . . ?
H46A C46 H46B 109.5 . . ?
H46A C46 H46C 109.5 . . ?
H46B C46 H46C 109.5 . . ?
C45 C47 H47A 109.5 . . ?
C45 C47 H47B 109.5 . . ?
C45 C47 H47C 109.5 . . ?
H47A C47 H47B 109.5 . . ?
H47A C47 H47C 109.5 . . ?
H47B C47 H47C 109.5 . . ?
C45 C48 H48A 109.5 . . ?
C45 C48 H48B 109.5 . . ?
C45 C48 H48C 109.5 . . ?
H48A C48 H48B 109.5 . . ?
H48A C48 H48C 109.5 . . ?
H48B C48 H48C 109.5 . . ?
N3 C49 C50 126.6(3) . . ?
N3 C49 C54 114.6(3) . . ?
C50 C49 C54 118.7(3) . . ?
C49 C50 H50 120.1 . . ?
C51 C50 C49 119.7(3) . . ?
C51 C50 H50 120.1 . . ?
C50 C51 H51 119.3 . . ?
C50 C51 C52 121.3(3) . . ?
C52 C51 H51 119.3 . . ?
C51 C52 H52 120.4 . . ?
C53 C52 C51 119.1(3) . . ?
C53 C52 H52 120.4 . . ?
C52 C53 H53 120.3 . . ?
C54 C53 C52 119.4(3) . . ?
C54 C53 H53 120.3 . . ?
C49 C54 N4 116.7(3) . . ?
C53 C54 N4 121.6(3) . . ?
C53 C54 C49 121.7(3) . . ?
C56 C55 N4 124.8(3) . . ?
C56 C55 C60 122.8(3) . . ?
C60 C55 N4 112.3(3) . . ?
C55 C56 H56 120.3 . . ?
C55 C56 C57 119.5(3) . . ?
C57 C56 H56 120.3 . . ?
C56 C57 C58 117.3(3) . . ?
C56 C57 C65 120.4(3) . . ?
C58 C57 C65 122.3(3) . . ?
C57 C58 H58 117.6 . . ?
C57 C58 C59 124.9(3) . . ?
C59 C58 H58 117.6 . . ?
C58 C59 C61 122.3(3) . . ?
C60 C59 C58 115.9(3) . . ?
C60 C59 C61 121.7(3) . . ?
O4 C60 C55 115.5(3) . . ?
O4 C60 C59 124.7(3) . . ?
C59 C60 C55 119.7(3) . . ?
C59 C61 C62 112.2(3) . . ?
C63 C61 C59 110.3(3) . . ?
C63 C61 C62 107.9(4) . . ?
C63 C61 C64 109.9(3) . . ?
C64 C61 C59 109.4(3) . . ?
C64 C61 C62 107.0(3) . . ?
C61 C62 H62A 109.5 . . ?
C61 C62 H62B 109.5 . . ?
C61 C62 H62C 109.5 . . ?
H62A C62 H62B 109.5 . . ?
H62A C62 H62C 109.5 . . ?
H62B C62 H62C 109.5 . . ?
C61 C63 H63A 109.5 . . ?
C61 C63 H63B 109.5 . . ?
C61 C63 H63C 109.5 . . ?
H63A C63 H63B 109.5 . . ?
H63A C63 H63C 109.5 . . ?
H63B C63 H63C 109.5 . . ?
C61 C64 H64A 109.5 . . ?
C61 C64 H64B 109.5 . . ?
C61 C64 H64C 109.5 . . ?
H64A C64 H64B 109.5 . . ?
H64A C64 H64C 109.5 . . ?
H64B C64 H64C 109.5 . . ?
C57 C65 C68 108.3(3) . . ?
C66 C65 C57 110.8(3) . . ?
C66 C65 C68 107.1(4) . . ?
C67 C65 C57 113.0(3) . . ?
C67 C65 C66 108.7(3) . . ?
C67 C65 C68 108.9(4) . . ?
C65 C66 H66A 109.5 . . ?
C65 C66 H66B 109.5 . . ?
C65 C66 H66C 109.5 . . ?
H66A C66 H66B 109.5 . . ?
H66A C66 H66C 109.5 . . ?
H66B C66 H66C 109.5 . . ?
C65 C67 H67A 109.5 . . ?
C65 C67 H67B 109.5 . . ?
C65 C67 H67C 109.5 . . ?
H67A C67 H67B 109.5 . . ?
H67A C67 H67C 109.5 . . ?
H67B C67 H67C 109.5 . . ?
C65 C68 H68A 109.5 . . ?
C65 C68 H68B 109.5 . . ?
C65 C68 H68C 109.5 . . ?
H68A C68 H68B 109.5 . . ?
H68A C68 H68C 109.5 . . ?
H68B C68 H68C 109.5 . . ?
N5A C69A C70A 179.12(12) . . ?
C69A C70A H70A 109.5 . . ?
C69A C70A H70B 109.5 . . ?
C69A C70A H70C 109.5 . . ?
H70A C70A H70B 109.5 . . ?
H70A C70A H70C 109.5 . . ?
H70B C70A H70C 109.5 . . ?
N5B C69B C70B 179.11(8) . . ?
C69B C70B H70D 109.5 . . ?
C69B C70B H70E 109.5 . . ?
C69B C70B H70F 109.5 . . ?
H70D C70B H70E 109.5 . . ?
H70D C70B H70F 109.5 . . ?
H70E C70B H70F 109.5 . . ?
N5C C69C C70C 179.05(11) . . ?
C69C C70C H70G 109.5 . . ?
C69C C70C H70H 109.5 . . ?
C69C C70C H70I 109.5 . . ?
H70G C70C H70H 109.5 . . ?
H70G C70C H70I 109.5 . . ?
H70H C70C H70I 109.5 . . ?

loop_
_geom_torsion_atom_site_label_1
_geom_torsion_atom_site_label_2
_geom_torsion_atom_site_label_3
_geom_torsion_atom_site_label_4
_geom_torsion
_geom_torsion_site_symmetry_1
_geom_torsion_site_symmetry_2
_geom_torsion_site_symmetry_3
_geom_torsion_site_symmetry_4
_geom_torsion_publ_flag
As1 O1 C1 C2 20.0(3) . . . . ?
As1 O1 C1 C6 -159.5(3) . . . . ?
As1 O3 C35 C36 -6.2(3) . . . . ?
As1 O3 C35 C40 175.1(3) . . . . ?
As1 O4 C60 C55 30.8(3) . . . . ?
As1 O4 C60 C59 -146.5(3) . . . . ?
As1 N1 C2 C1 -17.2(3) . . . . ?
As1 N1 C2 C3 165.1(3) . . . . ?
As1 N1 C15 C16 95.7(3) . . . . ?
As1 N1 C15 C20 -86.9(4) . . . . ?
As1 N3 C36 C35 9.9(3) . . . . ?
As1 N3 C36 C37 -163.9(3) . . . . ?
As1 N3 C49 C50 -163.9(3) . . . . ?
As1 N3 C49 C54 11.8(4) . . . . ?
As1 N4 C54 C49 -16.2(3) . . . . ?
As1 N4 C54 C53 163.8(3) . . . . ?
As1 N4 C55 C56 148.0(3) . . . . ?
As1 N4 C55 C60 -27.9(3) . . . . ?
As2 O2 C26 C21 -6.4(3) . . . . ?
As2 O2 C26 C25 171.8(3) . . . . ?
As2 N1 C2 C1 84.0(3) . . . . ?
As2 N1 C2 C3 -93.7(3) . . . . ?
As2 N1 C15 C16 -8.4(3) . . . . ?
As2 N1 C15 C20 169.0(3) . . . . ?
As2 N2 C16 C15 21.6(4) . . . . ?
As2 N2 C16 C17 -155.7(3) . . . . ?
As2 N2 C21 C22 -164.6(3) . . . . ?
As2 N2 C21 C26 10.4(3) . . . . ?
As2 N4 C54 C49 96.2(3) . . . . ?
As2 N4 C54 C53 -83.7(3) . . . . ?
As2 N4 C55 C56 37.0(4) . . . . ?
As2 N4 C55 C60 -138.9(2) . . . . ?
O1 As1 O3 C35 -164.8(2) . . . . ?
O1 As1 O4 C60 60.2(2) . . . . ?
O1 C1 C2 N1 -0.7(4) . . . . ?
O1 C1 C2 C3 177.2(3) . . . . ?
O1 C1 C6 C5 -177.3(3) . . . . ?
O1 C1 C6 C7 4.7(5) . . . . ?
O2 As2 N2 C16 170.0(2) . . . . ?
O2 As2 N2 C21 -11.2(2) . . . . ?
O3 As1 O1 C1 78.1(2) . . . . ?
O3 As1 O4 C60 151.6(2) . . . . ?
O3 As1 N3 C36 -11.1(2) . . . . ?
O3 As1 N3 C49 156.1(2) . . . . ?
O3 C35 C36 N3 -2.7(4) . . . . ?
O3 C35 C36 C37 171.8(3) . . . . ?
O3 C35 C40 C39 -173.3(3) . . . . ?
O3 C35 C40 C41 8.6(5) . . . . ?
O4 As1 O1 C1 171.1(2) . . . . ?
O4 As1 O3 C35 108.9(2) . . . . ?
O4 As1 N3 C36 -103.8(2) . . . . ?
O4 As1 N3 C49 63.3(2) . . . . ?
N1 As1 O1 C1 -23.4(2) . . . . ?
N1 As1 O3 C35 -81.7(2) . . . . ?
N1 As1 O4 C60 7.0(4) . . . . ?
N1 As1 N3 C36 90.5(2) . . . . ?
N1 As1 N3 C49 -102.4(2) . . . . ?
N1 As2 O2 C26 -19.7(4) . . . . ?
N1 As2 N2 C16 -19.5(2) . . . . ?
N1 As2 N2 C21 159.2(2) . . . . ?
N1 C2 C3 C4 178.7(3) . . . . ?
N1 C15 C16 N2 -5.0(4) . . . . ?
N1 C15 C16 C17 172.4(3) . . . . ?
N1 C15 C20 C19 -174.7(3) . . . . ?
N2 As2 O2 C26 9.8(2) . . . . ?
N2 C16 C17 C18 -179.0(3) . . . . ?
N2 C21 C22 C23 178.0(3) . . . . ?
N2 C21 C26 O2 -2.7(4) . . . . ?
N2 C21 C26 C25 179.1(3) . . . . ?
N3 As1 O3 C35 9.5(2) . . . . ?
N3 As1 O4 C60 -120.3(2) . . . . ?
N3 C36 C37 C38 177.5(3) . . . . ?
N3 C49 C50 C51 177.1(3) . . . . ?
N3 C49 C54 N4 4.6(4) . . . . ?
N3 C49 C54 C53 -175.5(3) . . . . ?
N4 As1 O1 C1 -108.0(2) . . . . ?
N4 As1 O3 C35 52.2(7) . . . . ?
N4 As1 O4 C60 -37.1(2) . . . . ?
N4 As1 N3 C36 175.9(2) . . . . ?
N4 As1 N3 C49 -17.0(2) . . . . ?
N4 As2 O2 C26 -85.6(2) . . . . ?
N4 As2 N2 C16 -92.9(2) . . . . ?
N4 As2 N2 C21 85.9(2) . . . . ?
N4 C55 C56 C57 -177.0(3) . . . . ?
N4 C55 C60 O4 1.1(4) . . . . ?
N4 C55 C60 C59 178.6(3) . . . . ?
C1 C2 C3 C4 1.2(5) . . . . ?
C1 C6 C7 C8 -56.2(4) . . . . ?
C1 C6 C7 C9 65.0(4) . . . . ?
C1 C6 C7 C10 -176.9(3) . . . . ?
C2 N1 C15 C16 -125.3(3) . . . . ?
C2 N1 C15 C20 52.1(4) . . . . ?
C2 C1 C6 C5 3.2(5) . . . . ?
C2 C1 C6 C7 -174.8(3) . . . . ?
C2 C3 C4 C5 0.6(5) . . . . ?
C2 C3 C4 C11 178.4(3) . . . . ?
C3 C4 C5 C6 -0.6(5) . . . . ?
C3 C4 C11 C12A -59.5(5) . . . . ?
C3 C4 C11 C12B -120.4(6) . . . . ?
C3 C4 C11 C13A 178.9(6) . . . . ?
C3 C4 C11 C13B 125.7(5) . . . . ?
C3 C4 C11 C14A 53.7(6) . . . . ?
C3 C4 C11 C14B 3.4(7) . . . . ?
C4 C5 C6 C1 -1.3(5) . . . . ?
C4 C5 C6 C7 176.6(3) . . . . ?
C5 C4 C11 C12A 118.2(4) . . . . ?
C5 C4 C11 C12B 57.3(6) . . . . ?
C5 C4 C11 C13A -3.4(7) . . . . ?
C5 C4 C11 C13B -56.5(6) . . . . ?
C5 C4 C11 C14A -128.6(5) . . . . ?
C5 C4 C11 C14B -178.9(6) . . . . ?
C5 C6 C7 C8 126.0(4) . . . . ?
C5 C6 C7 C9 -112.9(4) . . . . ?
C5 C6 C7 C10 5.3(5) . . . . ?
C6 C1 C2 N1 178.9(3) . . . . ?
C6 C1 C2 C3 -3.2(5) . . . . ?
C11 C4 C5 C6 -178.3(3) . . . . ?
C15 N1 C2 C1 -161.1(3) . . . . ?
C15 N1 C2 C3 21.1(5) . . . . ?
C15 C16 C17 C18 3.8(5) . . . . ?
C16 N2 C21 C22 14.1(5) . . . . ?
C16 N2 C21 C26 -170.9(3) . . . . ?
C16 C15 C20 C19 2.7(5) . . . . ?
C16 C17 C18 C19 -0.1(6) . . . . ?
C17 C18 C19 C20 -2.4(6) . . . . ?
C18 C19 C20 C15 1.1(5) . . . . ?
C20 C15 C16 N2 177.5(3) . . . . ?
C20 C15 C16 C17 -5.1(5) . . . . ?
C21 N2 C16 C15 -157.0(3) . . . . ?
C21 N2 C16 C17 25.8(5) . . . . ?
C21 C22 C23 C24 1.2(5) . . . . ?
C21 C22 C23 C31 -179.8(3) . . . . ?
C22 C21 C26 O2 172.7(3) . . . . ?
C22 C21 C26 C25 -5.5(5) . . . . ?
C22 C23 C24 C25 -4.0(6) . . . . ?
C22 C23 C31 C32A -116.2(4) . . . . ?
C22 C23 C31 C32B -72.3(9) . . . . ?
C22 C23 C31 C33A 0.0(5) . . . . ?
C22 C23 C31 C33B 172.7(8) . . . . ?
C22 C23 C31 C34A 120.0(4) . . . . ?
C22 C23 C31 C34B 59.5(10) . . . . ?
C23 C24 C25 C26 2.0(5) . . . . ?
C23 C24 C25 C27 -179.5(4) . . . . ?
C24 C23 C31 C32A 62.8(5) . . . . ?
C24 C23 C31 C32B 106.7(9) . . . . ?
C24 C23 C31 C33A 179.0(4) . . . . ?
C24 C23 C31 C33B -8.3(8) . . . . ?
C24 C23 C31 C34A -61.0(5) . . . . ?
C24 C23 C31 C34B -121.5(9) . . . . ?
C24 C25 C26 O2 -175.2(3) . . . . ?
C24 C25 C26 C21 2.8(5) . . . . ?
C24 C25 C27 C28 0.1(5) . . . . ?
C24 C25 C27 C29 120.7(4) . . . . ?
C24 C25 C27 C30 -118.3(4) . . . . ?
C26 C21 C22 C23 3.3(5) . . . . ?
C26 C25 C27 C28 178.5(3) . . . . ?
C26 C25 C27 C29 -60.9(4) . . . . ?
C26 C25 C27 C30 60.1(4) . . . . ?
C27 C25 C26 O2 6.3(5) . . . . ?
C27 C25 C26 C21 -175.7(3) . . . . ?
C31 C23 C24 C25 177.0(3) . . . . ?
C35 C36 C37 C38 4.0(5) . . . . ?
C35 C40 C41 C42 -67.6(5) . . . . ?
C35 C40 C41 C43 171.6(4) . . . . ?
C35 C40 C41 C44 53.7(5) . . . . ?
C36 N3 C49 C50 0.1(6) . . . . ?
C36 N3 C49 C54 175.8(3) . . . . ?
C36 C35 C40 C39 8.1(5) . . . . ?
C36 C35 C40 C41 -170.0(3) . . . . ?
C36 C37 C38 C39 2.0(5) . . . . ?
C36 C37 C38 C45 -177.2(3) . . . . ?
C37 C38 C39 C40 -3.3(5) . . . . ?
C37 C38 C45 C46 -64.0(5) . . . . ?
C37 C38 C45 C47 176.7(4) . . . . ?
C37 C38 C45 C48 58.6(5) . . . . ?
C38 C39 C40 C35 -1.7(5) . . . . ?
C38 C39 C40 C41 176.4(3) . . . . ?
C39 C38 C45 C46 116.9(4) . . . . ?
C39 C38 C45 C47 -2.4(6) . . . . ?
C39 C38 C45 C48 -120.5(4) . . . . ?
C39 C40 C41 C42 114.5(4) . . . . ?
C39 C40 C41 C43 -6.3(5) . . . . ?
C39 C40 C41 C44 -124.3(4) . . . . ?
C40 C35 C36 N3 176.0(3) . . . . ?
C40 C35 C36 C37 -9.5(5) . . . . ?
C45 C38 C39 C40 175.9(3) . . . . ?
C49 N3 C36 C35 -154.5(3) . . . . ?
C49 N3 C36 C37 31.7(6) . . . . ?
C49 C50 C51 C52 -2.5(5) . . . . ?
C50 C49 C54 N4 -179.4(3) . . . . ?
C50 C49 C54 C53 0.6(5) . . . . ?
C50 C51 C52 C53 1.2(5) . . . . ?
C51 C52 C53 C54 1.0(5) . . . . ?
C52 C53 C54 N4 178.1(3) . . . . ?
C52 C53 C54 C49 -1.9(5) . . . . ?
C54 N4 C55 C56 -99.9(3) . . . . ?
C54 N4 C55 C60 84.2(3) . . . . ?
C54 C49 C50 C51 1.6(5) . . . . ?
C55 N4 C54 C49 -127.1(3) . . . . ?
C55 N4 C54 C53 52.9(4) . . . . ?
C55 C56 C57 C58 -0.8(5) . . . . ?
C55 C56 C57 C65 -178.4(3) . . . . ?
C56 C55 C60 O4 -174.9(3) . . . . ?
C56 C55 C60 C59 2.6(5) . . . . ?
C56 C57 C58 C59 2.2(5) . . . . ?
C56 C57 C65 C66 -44.8(5) . . . . ?
C56 C57 C65 C67 -167.0(4) . . . . ?
C56 C57 C65 C68 72.3(4) . . . . ?
C57 C58 C59 C60 -1.1(5) . . . . ?
C57 C58 C59 C61 -179.7(3) . . . . ?
C58 C57 C65 C66 137.7(4) . . . . ?
C58 C57 C65 C67 15.5(5) . . . . ?
C58 C57 C65 C68 -105.1(4) . . . . ?
C58 C59 C60 O4 176.0(3) . . . . ?
C58 C59 C60 C55 -1.2(5) . . . . ?
C58 C59 C61 C62 0.8(5) . . . . ?
C58 C59 C61 C63 -119.5(4) . . . . ?
C58 C59 C61 C64 119.5(4) . . . . ?
C60 C55 C56 C57 -1.5(5) . . . . ?
C60 C59 C61 C62 -177.7(3) . . . . ?
C60 C59 C61 C63 62.0(4) . . . . ?
C60 C59 C61 C64 -59.0(5) . . . . ?
C61 C59 C60 O4 -5.4(5) . . . . ?
C61 C59 C60 C55 177.4(3) . . . . ?
C65 C57 C58 C59 179.7(3) . . . . ?

_shelx_res_file
;
TITL mo_2155_cg_0m_a.res in P2(1)/n
    mo_2155_cg_0m.res
    created by SHELXL-2018/3 at 13:03:24 on 20-Nov-2023
REM Old TITL mo_2155_CG_0m in P2(1)/n
REM SHELXT solution in P2(1)/n: R1 0.225, Rweak 0.021, Alpha 0.084
REM <I/s> 0.338 for 44 systematic absences, Orientation as input
REM Formula found by SHELXT: C68 N4 O5 As2
CELL 0.71073 15.4059 24.1963 17.6398 90 98.485 90
ZERR 4 0.0054 0.0132 0.0075 0 0.021 0
LATT 1
SYMM 0.5-X,0.5+Y,0.5-Z
SFAC C H As N O
UNIT 278.24 361.36 8 19.12 16
DFIX 1.137 0.01 C69A N5A
DFIX 1.456 0.01 C69A C70A
SADI C31 C32A C31 C33B
DFIX 2.593 C70A N5A
SIMU 0.01 0.02 2 N5A C69A C70A
RIGU 0.01 0.02 N5A C69A C70A
DFIX 1.137 0.01 C69B N5B
SADI C31 C34A C31 C34B
DFIX 1.456 0.01 C69B C70B
DFIX 2.593 C70B N5B
SADI C31 C33A C31 C32B
SIMU 0.01 0.02 2 N5B C69B C70B
RIGU 0.01 0.02 N5B C69B C70B
DFIX 1.137 0.01 C69C N5C
SADI C11 C12A C11 C12B
DFIX 1.456 0.01 C69C C70C
DFIX 2.593 C70C N5C
SADI C11 C14A C11 C14B
SIMU 0.01 0.02 2 N5C C69C C70C
RIGU 0.01 0.02 N5C C69C C70C
SADI C11 C13A C11 C13B
SUMP 0.78 0.0001 1 4 1 5 1 6

L.S. 16
PLAN  19
SIZE 0.024 0.229 0.42
TEMP -173.15
CONF
BOND
list 4
MORE -1
BOND $H
fmap 2
acta
OMIT -1 1 1
OMIT 1 0 1
REM <olex2.extras>
REM <HklSrc "%.\\mo_2155_CG_0m.hkl">
REM </olex2.extras>

WGHT    0.061000    1.726200
FVAR       0.26357   0.74437   0.60847   0.21107   0.34093   0.22800
AS1   3    0.650962    0.508931    0.327446    11.00000    0.03096    0.03018 =
         0.02643    0.00199    0.00330   -0.00278
AS2   3    0.579659    0.413682    0.207351    11.00000    0.03021    0.02982 =
         0.02823    0.00116    0.00356    0.00007
O1    5    0.683993    0.541711    0.242754    11.00000    0.03816    0.02975 =
         0.03132    0.00422    0.00958   -0.00079
O2    5    0.472783    0.381683    0.174819    11.00000    0.03465    0.03450 =
         0.03134   -0.00008    0.00120   -0.00349
O3    5    0.740278    0.540415    0.388824    11.00000    0.03301    0.03232 =
         0.03424    0.00140    0.00168   -0.00825
O4    5    0.578470    0.569259    0.331832    11.00000    0.03673    0.03412 =
         0.02758   -0.00193    0.00314    0.00142
N1    4    0.708170    0.444113    0.289767    11.00000    0.02746    0.03055 =
         0.03404    0.00466    0.00419    0.00064
N2    4    0.591665    0.360521    0.282979    11.00000    0.03291    0.02835 =
         0.03155    0.00343    0.00036   -0.00536
N3    4    0.625900    0.470327    0.412399    11.00000    0.03097    0.03391 =
         0.02603    0.00357    0.00077   -0.00789
N4    4    0.536332    0.475246    0.273074    11.00000    0.02782    0.02858 =
         0.02593    0.00247    0.00243    0.00204
C1    1    0.753795    0.515809    0.217473    11.00000    0.03041    0.03562 =
         0.02687   -0.00008    0.00523    0.00080
C2    1    0.769110    0.461893    0.241633    11.00000    0.02994    0.03598 =
         0.03146    0.00337    0.00305   -0.00491
C3    1    0.834851    0.430455    0.217662    11.00000    0.03225    0.04184 =
         0.03496   -0.00025    0.00216    0.00250
AFIX  43
H3    2    0.843694    0.393223    0.234094    11.00000   -1.20000
AFIX   0
C4    1    0.887684    0.454019    0.169318    11.00000    0.03159    0.05324 =
         0.03165   -0.00230    0.00189    0.00179
C5    1    0.872494    0.509091    0.147489    11.00000    0.03128    0.05763 =
         0.03029    0.00445    0.00710   -0.00489
AFIX  43
H5    2    0.909300    0.525086    0.114705    11.00000   -1.20000
AFIX   0
C6    1    0.807331    0.542042    0.170405    11.00000    0.03283    0.04191 =
         0.02908    0.00275    0.00219   -0.00598
C7    1    0.794622    0.603008    0.149544    11.00000    0.04351    0.04468 =
         0.04204    0.00787    0.00701   -0.01209
C8    1    0.700926    0.614841    0.111609    11.00000    0.05457    0.03866 =
         0.03724    0.00866    0.00580   -0.00383
AFIX 137
H8A   2    0.688672    0.594185    0.063430    11.00000   -1.50000
H8B   2    0.694223    0.654499    0.101063    11.00000   -1.50000
H8C   2    0.659705    0.603439    0.145972    11.00000   -1.50000
AFIX   0
C9    1    0.816323    0.637312    0.223743    11.00000    0.06148    0.04277 =
         0.05210   -0.00077    0.00118   -0.01302
AFIX 137
H9A   2    0.805869    0.676550    0.212002    11.00000   -1.50000
H9B   2    0.878049    0.631822    0.245366    11.00000   -1.50000
H9C   2    0.778822    0.625332    0.260947    11.00000   -1.50000
AFIX   0
C10   1    0.856681    0.621927    0.094373    11.00000    0.05506    0.06545 =
         0.05495    0.01655    0.01393   -0.01344
AFIX 137
H10A  2    0.845227    0.600380    0.046907    11.00000   -1.50000
H10B  2    0.917606    0.616279    0.118251    11.00000   -1.50000
H10C  2    0.846923    0.661227    0.082656    11.00000   -1.50000
AFIX   0
C11   1    0.962481    0.420577    0.143551    11.00000    0.03587    0.07786 =
         0.03840   -0.00161    0.00412    0.01352
PART 1
C12A  1    1.026142    0.403201    0.216153    31.00000    0.02734    0.08143 =
         0.05472    0.00873    0.00077    0.00083
AFIX 137
H12A  2    1.050799    0.436298    0.243243    31.00000   -1.50000
H12B  2    1.073729    0.380760    0.201090    31.00000   -1.50000
H12C  2    0.994101    0.381573    0.249975    31.00000   -1.50000
AFIX   0
PART 2
C12B  1    1.050641    0.451752    0.170576   -31.00000    0.02197    0.06890 =
         0.07452   -0.00681   -0.00473    0.00336
AFIX 137
H12D  2    1.047507    0.489033    0.148629   -31.00000   -1.50000
H12E  2    1.099267    0.431500    0.153378   -31.00000   -1.50000
H12F  2    1.060348    0.454242    0.226640   -31.00000   -1.50000
AFIX   0
PART 1
C13A  1    1.012423    0.451502    0.090224    31.00000    0.06505    0.16614 =
         0.08201    0.05636    0.04708    0.05721
AFIX 137
H13A  2    0.972060    0.463112    0.044807    31.00000   -1.50000
H13B  2    1.057809    0.427450    0.074602    31.00000   -1.50000
H13C  2    1.040025    0.484148    0.116425    31.00000   -1.50000
AFIX   0
PART 2
C13B  1    0.950785    0.421443    0.053705   -31.00000    0.03271    0.04707 =
         0.04378    0.00151    0.01081    0.01164
AFIX 137
H13D  2    0.945497    0.459760    0.035612   -31.00000   -1.50000
H13E  2    0.897660    0.400939    0.033088   -31.00000   -1.50000
H13F  2    1.001890    0.404171    0.036282   -31.00000   -1.50000
AFIX   0
PART 1
C14A  1    0.924763    0.365196    0.107840    31.00000    0.06405    0.13330 =
         0.06169   -0.04188   -0.01079    0.03620
AFIX 137
H14A  2    0.895361    0.345270    0.145213    31.00000   -1.50000
H14B  2    0.972705    0.342518    0.093920    31.00000   -1.50000
H14C  2    0.882474    0.372927    0.061898    31.00000   -1.50000
AFIX   0
PART 2
C14B  1    0.968771    0.362119    0.170546   -31.00000    0.05661    0.04900 =
         0.04535    0.00538    0.01589    0.02745
AFIX 137
H14D  2    0.982661    0.361392    0.226572   -31.00000   -1.50000
H14E  2    1.015166    0.343127    0.148210   -31.00000   -1.50000
H14F  2    0.912620    0.343418    0.154599   -31.00000   -1.50000
AFIX   0
PART 0
C15   1    0.732511    0.396553    0.337254    11.00000    0.03427    0.03120 =
         0.03274    0.00276    0.00368    0.00145
C16   1    0.672450    0.352621    0.330381    11.00000    0.03295    0.03504 =
         0.03415    0.00209   -0.00142    0.00211
C17   1    0.696352    0.302895    0.367681    11.00000    0.04527    0.03524 =
         0.04475    0.00669    0.00037    0.00013
AFIX  43
H17   2    0.657736    0.272094    0.361039    11.00000   -1.20000
AFIX   0
C18   1    0.776004    0.298596    0.414105    11.00000    0.04862    0.04016 =
         0.05104    0.01452   -0.00352    0.00587
AFIX  43
H18   2    0.792110    0.264690    0.439498    11.00000   -1.20000
AFIX   0
C19   1    0.833423    0.343435    0.424347    11.00000    0.03960    0.04994 =
         0.04562    0.00905   -0.00309    0.00456
AFIX  43
H19   2    0.887336    0.340564    0.458056    11.00000   -1.20000
AFIX   0
C20   1    0.811285    0.392217    0.385004    11.00000    0.03181    0.03924 =
         0.04204    0.00325    0.00115   -0.00014
AFIX  43
H20   2    0.850574    0.422695    0.391029    11.00000   -1.20000
AFIX   0
C21   1    0.513002    0.331784    0.287183    11.00000    0.03584    0.02661 =
         0.03220   -0.00155    0.00479   -0.00463
C22   1    0.494455    0.298819    0.346786    11.00000    0.04670    0.03145 =
         0.03067   -0.00087    0.00362   -0.00694
AFIX  43
H22   2    0.537646    0.292644    0.390256    11.00000   -1.20000
AFIX   0
C23   1    0.411974    0.274847    0.342372    11.00000    0.05522    0.03563 =
         0.03609   -0.00762    0.01265   -0.01532
C24   1    0.351141    0.283827    0.277571    11.00000    0.04234    0.04500 =
         0.03957   -0.01038    0.00741   -0.01731
AFIX  43
H24   2    0.296309    0.265287    0.273725    11.00000   -1.20000
AFIX   0
C25   1    0.365698    0.318432    0.217782    11.00000    0.03883    0.03686 =
         0.03776   -0.00693    0.00557   -0.00743
C26   1    0.448415    0.343056    0.225626    11.00000    0.03367    0.03359 =
         0.03060   -0.00119    0.00244   -0.00525
C27   1    0.297199    0.327903    0.147314    11.00000    0.03725    0.05211 =
         0.04412   -0.00431    0.00008   -0.01394
C28   1    0.212775    0.295127    0.151542    11.00000    0.04305    0.07248 =
         0.06215   -0.00632   -0.00476   -0.02076
AFIX 137
H28A  2    0.169927    0.302971    0.106009    11.00000   -1.50000
H28B  2    0.188382    0.305975    0.197603    11.00000   -1.50000
H28C  2    0.226098    0.255505    0.153712    11.00000   -1.50000
AFIX   0
C29   1    0.273191    0.388662    0.138951    11.00000    0.03552    0.06476 =
         0.05909   -0.00529   -0.01027   -0.00168
AFIX 137
H29A  2    0.229836    0.393945    0.092972    11.00000   -1.50000
H29B  2    0.325896    0.410334    0.134336    11.00000   -1.50000
H29C  2    0.248339    0.400937    0.184144    11.00000   -1.50000
AFIX   0
C30   1    0.334550    0.307775    0.075968    11.00000    0.05880    0.05906 =
         0.04190   -0.00520   -0.00360   -0.00706
AFIX 137
H30A  2    0.348526    0.268325    0.081297    11.00000   -1.50000
H30B  2    0.387966    0.328570    0.070855    11.00000   -1.50000
H30C  2    0.290956    0.313607    0.030294    11.00000   -1.50000
AFIX   0
C31   1    0.388739    0.237998    0.407809    11.00000    0.05615    0.04210 =
         0.03887   -0.00315    0.01455   -0.01708
PART 1
C32A  1    0.370182    0.178617    0.379697    21.00000    0.07104    0.04059 =
         0.04124    0.00111    0.00472   -0.01630
AFIX 137
H32A  2    0.318313    0.178201    0.340169    21.00000   -1.50000
H32B  2    0.359493    0.155298    0.422796    21.00000   -1.50000
H32C  2    0.420877    0.164393    0.358156    21.00000   -1.50000
AFIX   0
PART 2
C32B  1    0.437751    0.187102    0.401812   -21.00000    0.08617    0.05928 =
         0.04073    0.01277    0.00505   -0.01420
AFIX 137
H32D  2    0.414483    0.167992    0.354144   -21.00000   -1.50000
H32E  2    0.431928    0.163182    0.445611   -21.00000   -1.50000
H32F  2    0.499820    0.195888    0.401646   -21.00000   -1.50000
AFIX   0
PART 1
C33A  1    0.467677    0.232677    0.474771    21.00000    0.07813    0.06599 =
         0.03247    0.00843    0.00267   -0.02988
AFIX 137
H33A  2    0.517977    0.216064    0.455190    21.00000   -1.50000
H33B  2    0.450439    0.209225    0.515328    21.00000   -1.50000
H33C  2    0.483867    0.269422    0.495578    21.00000   -1.50000
AFIX   0
PART 2
C33B  1    0.284889    0.223913    0.388943   -21.00000    0.03136    0.07000 =
         0.05429    0.01598   -0.00896   -0.02339
AFIX 137
H33D  2    0.250721    0.256917    0.397423   -21.00000   -1.50000
H33E  2    0.270599    0.194106    0.422632   -21.00000   -1.50000
H33F  2    0.270585    0.212205    0.335370   -21.00000   -1.50000
AFIX   0
PART 1
C34A  1    0.313078    0.261324    0.440677    21.00000    0.09097    0.05182 =
         0.06699   -0.00631    0.03909   -0.01977
AFIX 137
H34A  2    0.326733    0.299208    0.458155    21.00000   -1.50000
H34B  2    0.301678    0.238612    0.484140    21.00000   -1.50000
H34C  2    0.260978    0.261521    0.401389    21.00000   -1.50000
AFIX   0
PART 2
C34B  1    0.398191    0.270519    0.478767   -21.00000    0.08807    0.03961 =
         0.02913   -0.00166    0.01843   -0.02405
AFIX 137
H34D  2    0.456925    0.286976    0.488047   -21.00000   -1.50000
H34E  2    0.390033    0.246403    0.521790   -21.00000   -1.50000
H34F  2    0.353926    0.299897    0.473852   -21.00000   -1.50000
AFIX   0
PART 0
C35   1    0.754523    0.515545    0.460444    11.00000    0.03036    0.03061 =
         0.03059   -0.00123    0.00289    0.00275
C36   1    0.692902    0.475535    0.473953    11.00000    0.02842    0.03482 =
         0.02810   -0.00255    0.00319    0.00108
C37   1    0.708531    0.444033    0.539791    11.00000    0.03409    0.03771 =
         0.03227    0.00030    0.00454   -0.00131
AFIX  43
H37   2    0.669116    0.415192    0.547986    11.00000   -1.20000
AFIX   0
C38   1    0.781594    0.454297    0.594107    11.00000    0.03559    0.04381 =
         0.03275    0.00104    0.00341    0.00609
C39   1    0.836327    0.497834    0.581572    11.00000    0.02848    0.05172 =
         0.03826   -0.00506   -0.00436    0.00298
AFIX  43
H39   2    0.884539    0.506045    0.620023    11.00000   -1.20000
AFIX   0
C40   1    0.824061    0.530466    0.514775    11.00000    0.02866    0.03693 =
         0.04109   -0.00229    0.00097   -0.00078
C41   1    0.881676    0.580210    0.503884    11.00000    0.03782    0.05540 =
         0.05327    0.00138   -0.00437   -0.01620
C42   1    0.934664    0.569335    0.438564    11.00000    0.03944    0.06502 =
         0.08324    0.01994    0.01401   -0.00526
AFIX 137
H42A  2    0.972793    0.537209    0.451219    11.00000   -1.50000
H42B  2    0.970655    0.601791    0.431457    11.00000   -1.50000
H42C  2    0.894486    0.562038    0.391175    11.00000   -1.50000
AFIX   0
C43   1    0.945401    0.592788    0.577287    11.00000    0.05906    0.08416 =
         0.08402   -0.00152   -0.01439   -0.03736
AFIX 137
H43A  2    0.912275    0.597495    0.620199    11.00000   -1.50000
H43B  2    0.977772    0.626814    0.570223    11.00000   -1.50000
H43C  2    0.986827    0.562082    0.588286    11.00000   -1.50000
AFIX   0
C44   1    0.824912    0.631423    0.486286    11.00000    0.05845    0.03659 =
         0.07464   -0.00418    0.00212   -0.01126
AFIX 137
H44A  2    0.784731    0.625788    0.438422    11.00000   -1.50000
H44B  2    0.862495    0.663431    0.480884    11.00000   -1.50000
H44C  2    0.790962    0.638024    0.528219    11.00000   -1.50000
AFIX   0
C45   1    0.800453    0.417151    0.665299    11.00000    0.04156    0.05564 =
         0.03136    0.00320   -0.00093    0.00150
C46   1    0.728673    0.422788    0.712472    11.00000    0.07947    0.11503 =
         0.05366    0.03939    0.02850    0.04353
AFIX 137
H46A  2    0.672270    0.414947    0.680770    11.00000   -1.50000
H46B  2    0.728215    0.460546    0.732512    11.00000   -1.50000
H46C  2    0.738169    0.396592    0.755265    11.00000   -1.50000
AFIX   0
C47   1    0.886464    0.433038    0.715768    11.00000    0.09740    0.15746 =
         0.06736    0.06137   -0.04014   -0.03696
AFIX 137
H47A  2    0.880955    0.470182    0.736689    11.00000   -1.50000
H47B  2    0.934442    0.432588    0.684957    11.00000   -1.50000
H47C  2    0.899002    0.406503    0.757935    11.00000   -1.50000
AFIX   0
C48   1    0.810471    0.358158    0.640278    11.00000    0.12365    0.06585 =
         0.04452    0.01682    0.00455    0.04006
AFIX 137
H48A  2    0.825037    0.334584    0.685543    11.00000   -1.50000
H48B  2    0.857571    0.356001    0.608631    11.00000   -1.50000
H48C  2    0.755312    0.345570    0.610406    11.00000   -1.50000
AFIX   0
C49   1    0.539969    0.452424    0.408225    11.00000    0.02779    0.02966 =
         0.02722    0.00175    0.00255   -0.00128
C50   1    0.498788    0.434454    0.469146    11.00000    0.03392    0.03312 =
         0.02576   -0.00166    0.00270    0.00011
AFIX  43
H50   2    0.530954    0.432081    0.519311    11.00000   -1.20000
AFIX   0
C51   1    0.411350    0.420182    0.456232    11.00000    0.03674    0.03174 =
         0.03331   -0.00089    0.00909   -0.00015
AFIX  43
H51   2    0.384267    0.406577    0.497517    11.00000   -1.20000
AFIX   0
C52   1    0.361662    0.425295    0.383695    11.00000    0.02479    0.03753 =
         0.04393   -0.00351    0.00495   -0.00091
AFIX  43
H52   2    0.301101    0.415964    0.375831    11.00000   -1.20000
AFIX   0
C53   1    0.402113    0.444284    0.322928    11.00000    0.03026    0.03319 =
         0.03378   -0.00440    0.00423    0.00400
AFIX  43
H53   2    0.369124    0.448553    0.273355    11.00000   -1.20000
AFIX   0
C54   1    0.490067    0.456762    0.335371    11.00000    0.03112    0.02656 =
         0.02654   -0.00211    0.00670    0.00118
C55   1    0.494619    0.521906    0.230628    11.00000    0.03161    0.02751 =
         0.02946    0.00459    0.00464    0.00411
C56   1    0.441295    0.518226    0.161244    11.00000    0.03473    0.03099 =
         0.02768    0.00025    0.00361    0.00258
AFIX  43
H56   2    0.427025    0.483151    0.138579    11.00000   -1.20000
AFIX   0
C57   1    0.408384    0.566186    0.124456    11.00000    0.03867    0.03753 =
         0.02969    0.00174    0.00890    0.00874
C58   1    0.431034    0.616251    0.161445    11.00000    0.04694    0.03824 =
         0.03570    0.00427    0.00907    0.01207
AFIX  43
H58   2    0.406995    0.649090    0.137366    11.00000   -1.20000
AFIX   0
C59   1    0.486688    0.621686    0.231576    11.00000    0.04665    0.02949 =
         0.03221    0.00021    0.00914    0.00589
C60   1    0.519445    0.572492    0.265907    11.00000    0.03812    0.03630 =
         0.02731   -0.00133    0.00515    0.00229
C61   1    0.508748    0.678014    0.269479    11.00000    0.06302    0.03477 =
         0.03938   -0.00358    0.00287    0.00983
C62   1    0.462020    0.726000    0.222318    11.00000    0.09897    0.03582 =
         0.05326   -0.00318   -0.00194    0.02096
AFIX 137
H62A  2    0.481561    0.727390    0.171941    11.00000   -1.50000
H62B  2    0.476412    0.760960    0.249319    11.00000   -1.50000
H62C  2    0.398412    0.720123    0.215747    11.00000   -1.50000
AFIX   0
C63   1    0.607044    0.688563    0.278338    11.00000    0.06927    0.03346 =
         0.07237   -0.00625   -0.00247   -0.00914
AFIX 137
H63A  2    0.638208    0.658976    0.309088    11.00000   -1.50000
H63B  2    0.620430    0.724129    0.303997    11.00000   -1.50000
H63C  2    0.625833    0.689383    0.227639    11.00000   -1.50000
AFIX   0
C64   1    0.478038    0.679163    0.348141    11.00000    0.09209    0.04186 =
         0.04658   -0.01092    0.01061    0.01252
AFIX 137
H64A  2    0.415207    0.670667    0.342293    11.00000   -1.50000
H64B  2    0.488461    0.715964    0.370865    11.00000   -1.50000
H64C  2    0.510788    0.651592    0.381619    11.00000   -1.50000
AFIX   0
C65   1    0.346635    0.563021    0.047746    11.00000    0.04348    0.04789 =
         0.03024    0.00485    0.00130    0.01127
C66   1    0.380547    0.521994   -0.005776    11.00000    0.07706    0.05962 =
         0.03292   -0.00658   -0.01001    0.02033
AFIX 137
H66A  2    0.439234    0.533193   -0.014968    11.00000   -1.50000
H66B  2    0.340785    0.521092   -0.054550    11.00000   -1.50000
H66C  2    0.383559    0.485160    0.017568    11.00000   -1.50000
AFIX   0
C67   1    0.333861    0.618060    0.007680    11.00000    0.11065    0.05076 =
         0.05235    0.00682   -0.02905    0.01214
AFIX 137
H67A  2    0.306813    0.644060    0.039813    11.00000   -1.50000
H67B  2    0.295590    0.613417   -0.041445    11.00000   -1.50000
H67C  2    0.390871    0.632495   -0.001383    11.00000   -1.50000
AFIX   0
C68   1    0.256591    0.541536    0.063567    11.00000    0.04555    0.13425 =
         0.04632    0.01007   -0.00500   -0.00199
AFIX 137
H68A  2    0.264064    0.505352    0.088642    11.00000   -1.50000
H68B  2    0.216847    0.538018    0.015034    11.00000   -1.50000
H68C  2    0.231743    0.567610    0.097062    11.00000   -1.50000
AFIX   6

PART 1
N5A   4    0.584266    0.248936    0.131671    41.00000    0.16627    0.15391 =
         0.13586   -0.04888    0.00928    0.02372
C69A  1    0.547858    0.250174    0.070750    41.00000    0.13435    0.12105 =
         0.13335   -0.04000    0.03167    0.03009
C70A  1    0.502252    0.252329   -0.007597    41.00000    0.09632    0.09219 =
         0.12692   -0.04506    0.04010    0.01710
AFIX 137
H70A  2    0.439366    0.246223   -0.007606    41.00000   -1.50000
H70B  2    0.525430    0.223555   -0.038195    41.00000   -1.50000
H70C  2    0.511265    0.288659   -0.029727    41.00000   -1.50000
AFIX   6

PART 2
N5B   4    0.722430    0.298184    0.158438    51.00000    0.13584    0.07930 =
         0.08114    0.01303    0.01149    0.02344
C69B  1    0.658181    0.274303    0.150930    51.00000    0.12643    0.06751 =
         0.05279    0.01861    0.01689    0.03932
C70B  1    0.575321    0.244403    0.141973    51.00000    0.13240    0.07864 =
         0.04414    0.01753    0.01585    0.06304
AFIX 137
H70D  2    0.549781    0.246867    0.189557    51.00000   -1.50000
H70E  2    0.585621    0.205532    0.130479    51.00000   -1.50000
H70F  2    0.534771    0.260677    0.099853    51.00000   -1.50000
AFIX   6

PART 3
N5C   4    0.668031    0.293199    0.146915    61.00000    0.16978    0.09733 =
         0.05364    0.00823    0.04586    0.01600
C69C  1    0.612970    0.262508    0.150879    61.00000    0.17126    0.09055 =
         0.06256    0.00541    0.02933    0.01645
C70C  1    0.541559    0.223738    0.154992    61.00000    0.16528    0.08141 =
         0.07278    0.00199    0.03016    0.02025
AFIX 137
H70G  2    0.496806    0.228283    0.109814    61.00000   -1.50000
H70H  2    0.515446    0.230952    0.201424    61.00000   -1.50000
H70I  2    0.564352    0.185879    0.156506    61.00000   -1.50000
AFIX   0
HKLF 4


REM  mo_2155_cg_0m_a.res in P2(1)/n
REM wR2 = 0.126196, GooF = S = 1.01414, Restrained GooF = 1.01468 for all data
REM R1 = 0.048335 for 8969 Fo > 4sig(Fo) and 0.086850 for all 13345 data
REM 867 parameters refined using 79 restraints

END

WGHT      0.0610      1.7262

REM Highest difference peak  0.494,  deepest hole -0.591,  1-sigma level  0.070
Q1    1   0.8076  0.4920  0.7391  11.00000  0.05    0.49
Q2    1   1.1211  0.4135  0.1382  11.00000  0.05    0.49
Q3    1   0.5219  0.2469  0.0556  11.00000  0.05    0.47
Q4    1   0.5031  0.5095  0.0857  11.00000  0.05    0.46
Q5    1   0.7205  0.4124  0.4481  11.00000  0.05    0.43
Q6    1   0.6551  0.6642  0.3274  11.00000  0.05    0.38
Q7    1   0.7074  0.3758  0.6765  11.00000  0.05    0.36
Q8    1   0.7895  0.4532  0.7520  11.00000  0.05    0.35
Q9    1   0.5766  0.5664  0.2061  11.00000  0.05    0.34
Q10   1   0.8733  0.3906  0.6740  11.00000  0.05    0.32
Q11   1   0.4083  0.6170  0.0039  11.00000  0.05    0.31
Q12   1   0.6086  0.5380  0.3157  11.00000  0.05    0.30
Q13   1   0.4308  0.6175 -0.0024  11.00000  0.05    0.30
Q14   1   0.5813  0.4797  0.2828  11.00000  0.05    0.30
Q15   1   0.6553  0.3187  0.3321  11.00000  0.05    0.29
Q16   1   0.2400  0.4210  0.1804  11.00000  0.05    0.29
Q17   1   0.9826  0.5763  0.5368  11.00000  0.05    0.29
Q18   1   0.6004  0.4490  0.1337  11.00000  0.05    0.27
Q19   1   0.5800  0.4596  0.6456  11.00000  0.05    0.27
;
_shelx_res_checksum               17772
_shelx_hkl_file
;
   2   0   0 107.180 7.27953   6
   2   0   0 133.298 10.7821   2
   2   0   0 104.778 21.2074   1
  -2   0   0 108.048 7.37625   6
   2   0   0 142.472 26.1673   3
  -2   0   0 90.3190 18.7756   4
  -2   0   0 117.772 6.44785   5
   2   0   0 105.897 6.53177   5
  -2   0   0 129.438 11.2470   2
  -2   0   0 125.900 23.9599   3
  -2   0   0 102.685 20.0863   1
  -3   0   0 40.8722 25.1302   4
   3   0   0 11.3514 28.9519   3
   3   0   0 7.11305 5.27824   6
  -3   0   0 4.36007 4.12317   5
  -3   0   0 6.75440 10.8819   2
  -3   0   0 37.1961 28.2725   3
  -3   0   0 3.30065 22.0992   1
   3   0   0 14.9977 21.2542   1
   3   0   0 5.21730 3.94041   5
  -3   0   0 5.11341 5.45147   6
  -4   0   0 49.2763 29.1807   1
  -4   0   0 36.3793 26.8959   4
  -4   0   0 51.1248 7.46125   6
  -4   0   0 47.3874 12.9607   2
   4   0   0 64.7768 27.9415   1
   4   0   0 38.1071 6.20221   6
   4   0   0 61.9917 5.64843   5
   4   0   0 79.0493 34.9641   3
  -4   0   0 24.7795 29.9005   3
  -4   0   0 56.2330 5.58399   5
  -5   0   0 8.48292 5.85873   6
  -5   0   0 -7.3357 22.4991   4
  -5   0   0 -7.4253 30.0875   3
  -5   0   0 -3.6899 3.89569   5
   5   0   0 13.3275 23.2832   1
  -5   0   0 9.03325 23.9718   1
   5   0   0 -3.6201 4.70547   6
  -5   0   0 -2.0932 10.3452   2
   5   0   0 -0.6274 4.04988   5
   5   0   0 15.7573 29.1909   3
  -6   0   0 354.574 30.4500   2
  -6   0   0 372.492 19.5301   5
   6   0   0 392.789 57.9833   1
  -6   0   0 372.910 65.0650   3
  -6   0   0 289.815 53.6640   4
   6   0   0 390.880 19.5410   5
   6   0   0 349.151 57.0630   4
  -6   0   0 353.308 21.2211   6
   6   0   0 382.606 20.8979   6
   6   0   0 477.411 72.4222   3
  -6   0   0 289.412 51.7228   1
   7   0   0 -20.713 33.4056   3
  -7   0   0 -9.1932 27.3713   1
   7   0   0 24.2094 28.4851   1
   7   0   0 1.06525 5.99123   6
  -7   0   0 -12.977 26.9401   4
  -7   0   0 9.97522 36.5509   3
  -7   0   0 3.98397 14.0065   2
   7   0   0 15.8759 23.6062   4
  -7   0   0 7.61132 5.09867   5
  -7   0   0 -4.8326 7.06051   6
   8   0   0 2.43623 36.3887   3
  -8   0   0 47.8905 9.01846   6
  -8   0   0 80.6402 18.3274   2
  -8   0   0 92.8829 36.9130   1
   8   0   0 133.219 43.6551   1
  -8   0   0 58.7838 7.28176   5
  -8   0   0 10.1875 31.0031   4
   8   0   0 72.6070 36.0333   4
  -8   0   0 84.0871 46.3628   3
  -9   0   0 -2.2410 4.48734   5
  -9   0   0 1.76907 7.55368   6
 -10   0   0 8.28035 9.16695   6
 -11   0   0 -8.0964 8.28756   6
 -12   0   0 467.275 30.3408   6
 -13   0   0 19.1774 11.6230   6
 -14   0   0 203.622 21.1558   6
 -15   0   0 -18.106 12.6333   6
 -16   0   0 31.3019 14.0218   6
 -17   0   0 14.8238 13.3652   6
 -18   0   0 73.6418 18.2322   6
 -19   0   0 5.96701 14.8448   6
  -2  -1   0 130.609 21.5629   4
   2  -1   0 115.094 7.59350   6
  -2  -1   0 131.486 15.3298   2
  -2  -1   0 106.849 21.6186   1
  -2  -1   0 120.766 26.3851   3
  -2  -1   0 97.7593 7.71440   6
   2  -1   0 123.139 6.59131   5
  -2  -1   0 109.899 7.03862   5
   2  -1   0 145.467 26.5851   3
   2   1   0 133.607 26.9196   3
   2   1   0 130.943 27.8202   1
  -2   1   0 113.609 24.9474   1
  -2   1   0 144.871 24.0787   4
  -2   1   0 113.076 21.3846   1
  -2   1   0 143.973 27.5745   3
   2   1   0 115.291 7.78324   6
   2   1   0 169.466 17.0011   2
  -2   1   0 120.134 8.54711   7
  -2   1   0 118.248 7.84646   6
  -3  -1   0 0.24971 22.6340   1
  -3  -1   0 42.4360 31.1859   3
  -3  -1   0 10.4277 4.34683   5
   3  -1   0 3.47348 25.7397   3
   3  -1   0 16.3001 4.05113   5
   3  -1   0 16.0698 5.44349   6
  -3  -1   0 15.2880 14.0570   2
  -3  -1   0 8.57189 5.48069   6
  -3  -1   0 28.6688 24.3106   4
   3   1   0 13.6248 5.46396   6
   3   1   0 37.1120 29.4520   3
   3   1   0 19.0862 13.5288   2
  -3   1   0 10.2216 3.98507   5
  -3   1   0 12.8489 5.86020   6
  -3   1   0 12.4382 6.26453   7
   3   1   0 4.41364 22.1947   1
  -3   1   0 16.8681 29.0960   3
  -3   1   0 56.2931 27.4398   4
  -3   1   0 23.6603 24.8524   1
   4  -1   0 322.772 17.3175   6
  -4  -1   0 292.484 44.9686   1
  -4  -1   0 265.834 17.4615   6
   4  -1   0 331.154 15.8687   5
   4  -1   0 294.971 48.7574   3
  -4  -1   0 302.829 44.9374   4
  -4  -1   0 303.925 52.2945   3
  -4  -1   0 309.707 16.3265   5
  -4  -1   0 331.823 29.3585   2
  -4   1   0 286.708 44.8092   4
  -4   1   0 332.616 18.0692   7
  -4   1   0 285.520 49.9471   3
  -4   1   0 282.222 45.8414   1
   4   1   0 312.755 50.9070   3
  -4   1   0 326.149 16.0913   5
   4   1   0 326.355 17.2921   6
  -4   1   0 255.244 18.5717   6
   4   1   0 309.729 45.2146   1
   4   1   0 314.328 28.5906   2
  -5  -1   0 92.0541 18.1910   2
   5  -1   0 28.4803 6.07549   6
  -5  -1   0 61.1097 29.8236   1
  -5  -1   0 27.6691 6.84464   6
   5  -1   0 84.5122 39.9422   3
  -5  -1   0 40.6997 5.54616   5
  -5  -1   0 28.4661 28.5586   3
   5  -1   0 17.0868 24.5051   1
  -5  -1   0 54.9203 29.3294   4
   5  -1   0 37.5209 5.07305   5
  -5   1   0 47.4789 5.61026   5
   5   1   0 26.1888 6.23950   6
  -5   1   0 44.2877 9.44979   2
  -5   1   0 36.8936 7.00093   6
  -5   1   0 70.1515 36.9598   3
  -5   1   0 25.8143 27.3658   1
   5   1   0 41.4797 27.4713   1
   5   1   0 -0.7930 25.9112   3
  -5   1   0 43.6050 7.35411   7
  -5   1   0 7.47742 23.5775   4
  -6  -1   0 379.207 34.7797   2
  -6  -1   0 221.727 47.2641   4
  -6  -1   0 254.785 49.4435   1
  -6  -1   0 290.759 16.6073   5
   6  -1   0 369.092 51.9847   1
  -6  -1   0 333.806 64.2015   3
   6  -1   0 296.911 18.1755   6
  -6  -1   0 285.904 18.4753   6
   6  -1   0 299.273 17.4658   5
   6  -1   0 313.226 63.3051   3
  -6   1   0 324.151 54.7093   4
  -6   1   0 297.945 50.9678   1
  -6   1   0 298.417 21.8489   2
   6   1   0 273.064 58.3732   3
   6   1   0 316.453 53.0798   4
  -6   1   0 239.683 53.8641   3
  -6   1   0 298.948 18.7319   7
  -6   1   0 308.182 18.7924   6
   6   1   0 270.210 17.6300   6
   6   1   0 351.172 56.0125   1
  -6   1   0 310.885 16.4889   5
   7  -1   0 72.0922 46.1123   3
  -7  -1   0 17.1989 31.6485   1
  -7  -1   0 -1.1707 29.4010   3
  -7  -1   0 13.4196 7.67949   6
  -7  -1   0 6.62270 5.23532   5
  -7  -1   0 31.8882 17.2188   2
  -7  -1   0 1.50092 31.1645   4
   7  -1   0 14.3637 5.17590   5
   7  -1   0 8.83963 21.8157   4
   7  -1   0 8.85848 6.19426   6
  -7   1   0 5.50095 4.94463   5
  -7   1   0 10.1032 10.0994   2
   7   1   0 6.61227 27.2717   1
  -7   1   0 9.27283 7.47786   6
   7   1   0 11.6032 6.63532   6
   7   1   0 10.9933 35.9363   3
  -7   1   0 25.5259 33.1887   4
  -7   1   0 16.1627 35.8333   3
  -7   1   0 -1.9289 6.74917   7
  -7   1   0 19.4321 29.4811   1
   7   1   0 13.6425 24.6446   4
   8  -1   0 -11.632 32.4328   3
  -8  -1   0 64.8695 37.0745   4
  -8  -1   0 51.1674 6.75017   5
  -8  -1   0 36.6982 41.1724   3
   8  -1   0 76.5299 34.9570   4
  -8  -1   0 62.6941 19.2160   2
  -8  -1   0 41.4485 8.89849   6
  -8  -1   0 39.0055 31.0937   1
  -8   1   0 44.3838 6.68864   5
   8   1   0 55.2562 31.6598   4
  -8   1   0 23.8784 35.9940   3
   8   1   0 12.8794 38.2104   3
  -8   1   0 128.447 45.9192   4
  -8   1   0 33.9856 34.2563   1
   8   1   0 71.3808 34.0468   1
  -8   1   0 40.8776 8.91698   6
  -9  -1   0 22.3796 8.42480   6
  -9   1   0 -0.4488 7.10323   6
  -9   1   0 1.36288 4.87594   5
 -10  -1   0 142.681 21.5556   6
 -10   1   0 144.726 14.8397   6
 -11  -1   0 28.7285 10.3587   6
 -11   1   0 58.2690 11.6582   6
 -12  -1   0 20.0767 11.3748   6
 -12   1   0 -12.496 9.37323   6
 -13  -1   0 999.240 52.7665   6
 -13   1   0 949.425 52.0296   6
 -14  -1   0 13.9139 11.9976   6
 -14   1   0 6.66510 11.7048   6
 -15  -1   0 3.53320 12.3786   6
 -16  -1   0 28.5442 13.6113   6
 -16   1   0 13.4022 12.9859   6
 -17  -1   0 231.979 23.6003   6
 -17   1   0 199.847 23.0217   6
 -18  -1   0 6.90294 13.4791   6
 -18   1   0 -9.6071 13.3125   6
 -19  -1   0 21.9024 15.9239   6
 -19   1   0 28.0342 15.9226   6
   1  -2   0 336.008 15.0228   5
  -1  -2   0 307.233 24.6918   2
   1  -2   0 320.765 21.7840   2
  -1  -2   0 334.428 15.6833   6
  -1  -2   0 326.819 15.6797   7
  -1  -2   0 323.097 32.1595   3
   1  -2   0 334.417 15.7487   7
  -1  -2   0 313.722 26.3683   4
   1  -2   0 329.665 30.9986   1
  -1  -2   0 317.946 28.9275   1
   1  -2   0 332.305 31.9867   4
  -1   2   0 321.128 21.4265   2
  -1   2   0 353.040 33.3013   1
  -1   2   0 325.279 15.6908   7
   1   2   0 317.502 30.0624   3
   1   2   0 328.825 15.7146   6
   1   2   0 329.455 15.6853   7
  -1   2   0 341.529 14.9922   5
  -1   2   0 343.526 29.4292   4
   1   2   0 323.911 30.7369   4
   1   2   0 326.334 26.5671   2
  -2  -2   0 617.094 49.2907   4
   2  -2   0 613.312 66.5292   1
   2  -2   0 608.878 32.8303   2
   2  -2   0 589.443 27.2129   5
  -2  -2   0 583.898 41.2011   2
   2  -2   0 601.170 28.5440   7
  -2  -2   0 597.473 28.3938   6
  -2  -2   0 607.644 48.6475   1
  -2  -2   0 669.083 55.2297   3
  -2   2   0 625.533 51.1620   4
  -2   2   0 617.174 28.6443   7
  -2   2   0 601.827 55.3100   1
   2   2   0 649.714 53.2867   3
   2   2   0 593.431 28.2247   6
  -2   2   0 613.859 27.3636   5
   2   2   0 599.781 41.4438   2
  -2   2   0 583.880 28.1268   6
  -3  -2   0 208.049 12.1891   5
  -3  -2   0 211.661 35.5119   1
   3  -2   0 206.147 13.2251   6
   3  -2   0 207.421 41.3826   1
  -3  -2   0 208.126 13.6234   6
  -3  -2   0 202.435 35.3480   4
   3  -2   0 205.502 11.3577   5
  -3  -2   0 207.194 26.0870   2
  -3  -2   0 209.436 40.0700   3
   3  -2   0 216.712 14.0013   7
  -3   2   0 215.498 11.6069   5
   3   2   0 190.062 36.5355   1
  -3   2   0 239.069 45.2210   1
   3   2   0 236.374 28.6063   2
  -3   2   0 197.844 37.0821   4
   3   2   0 149.694 38.1480   3
  -3   2   0 234.206 42.1509   3
  -3   2   0 200.693 13.2892   6
  -3   2   0 224.566 14.1779   7
   3   2   0 205.391 13.2620   6
  -4  -2   0 181.906 36.1984   1
   4  -2   0 178.754 10.1126   5
  -4  -2   0 108.643 39.9007   3
  -4  -2   0 175.333 11.0525   5
   4  -2   0 154.212 38.1758   3
  -4  -2   0 176.861 36.5755   4
   4  -2   0 167.665 11.7778   6
  -4  -2   0 187.392 26.0964   2
  -4  -2   0 155.898 12.3949   6
  -4   2   0 179.719 10.0908   5
   4   2   0 203.234 42.7536   2
   4   2   0 179.178 42.6670   3
  -4   2   0 179.749 41.7998   3
  -4   2   0 158.686 12.7301   7
  -4   2   0 162.550 36.9280   4
   4   2   0 165.939 11.8254   6
  -4   2   0 104.065 34.5585   1
  -4   2   0 122.773 12.7772   6
  -4   2   0 198.743 43.0742   1
   4   2   0 193.738 37.1248   1
  -5  -2   0 358.583 59.6865   3
  -5  -2   0 403.948 21.7201   6
  -5  -2   0 413.235 57.0251   4
   5  -2   0 395.112 19.4572   5
  -5  -2   0 350.523 52.8851   1
  -5  -2   0 402.234 20.3806   5
   5  -2   0 398.922 21.3401   6
   5  -2   0 359.309 62.5955   3
  -5  -2   0 381.577 37.4397   2
  -5   2   0 392.640 19.6774   5
   5   2   0 398.963 21.1626   6
   5   2   0 311.775 49.7351   1
  -5   2   0 476.945 61.4166   4
   5   2   0 280.392 55.8915   3
  -5   2   0 394.364 22.5016   7
  -5   2   0 385.960 21.4191   6
  -5   2   0 323.657 59.0506   3
  -5   2   0 370.769 54.3567   1
  -5   2   0 388.517 59.7962   1
   6  -2   0 46.0347 5.80017   5
   6  -2   0 78.0136 40.9510   3
   6  -2   0 37.7202 7.00926   6
  -6  -2   0 49.8208 6.45029   5
  -6  -2   0 -11.234 25.2826   4
  -6  -2   0 59.8538 20.3215   2
  -6  -2   0 63.9807 43.5785   3
  -6  -2   0 57.1940 8.69505   6
  -6  -2   0 99.1700 35.6510   1
  -6   2   0 51.2734 8.64615   7
  -6   2   0 55.4513 8.41305   6
  -6   2   0 -8.2545 27.1498   1
   6   2   0 43.0225 7.12278   6
  -6   2   0 66.5648 6.29279   5
   6   2   0 35.0122 29.1664   1
  -6   2   0 59.6047 38.3176   3
  -6   2   0 63.8239 39.6655   1
   6   2   0 2.68350 30.1292   3
  -6   2   0 44.6075 31.6312   4
   7  -2   0 82.6855 45.9053   3
  -7  -2   0 71.0147 23.9092   2
  -7  -2   0 59.5411 46.6452   3
  -7  -2   0 77.7399 10.2635   6
  -7  -2   0 157.386 42.4145   1
   7  -2   0 83.0270 7.56731   5
  -7  -2   0 34.3963 35.5089   4
  -7  -2   0 86.2031 8.43653   5
   7   2   0 59.5006 8.69847   6
  -7   2   0 106.782 48.3712   1
  -7   2   0 81.1172 39.4746   1
  -7   2   0 5.97400 33.2896   4
   7   2   0 155.045 51.6459   3
   7   2   0 82.0847 35.1936   4
  -7   2   0 76.4697 7.49500   5
  -7   2   0 77.5086 9.92604   7
  -7   2   0 68.2800 10.0242   6
  -7   2   0 58.2520 38.4232   3
   7   2   0 58.8045 36.1069   1
  -8  -2   0 20.4510 5.95240   5
  -8  -2   0 7.04934 17.4321   2
   8  -2   0 57.2135 41.0312   3
  -8  -2   0 17.4124 7.97748   6
   8  -2   0 25.5644 29.3122   4
  -8  -2   0 -12.687 36.1307   3
   8  -2   0 32.1126 5.75064   5
  -8  -2   0 17.3887 31.6215   4
  -8  -2   0 86.8816 37.2239   1
  -8   2   0 -9.6506 32.9172   3
   8   2   0 14.3180 26.1046   4
  -8   2   0 -22.663 25.2724   4
  -8   2   0 31.4398 33.1721   1
  -8   2   0 24.9494 28.0305   1
  -8   2   0 28.2882 6.50599   5
  -8   2   0 12.6058 7.89658   6
   8   2   0 56.3267 30.8209   1
   8   2   0 6.98319 33.3914   3
  -9  -2   0 445.968 27.1637   6
  -9   2   0 454.285 24.4336   5
  -9   2   0 491.551 27.2642   6
 -10   2   0 370.853 21.3678   5
 -10   2   0 387.100 24.4694   6
 -11  -2   0 83.5116 13.1509   6
 -11   2   0 98.0999 13.3773   6
 -12  -2   0 169.667 17.9073   6
 -12   2   0 214.255 19.2229   6
 -13  -2   0 28.2038 12.2060   6
 -13   2   0 26.8213 12.4043   6
 -14  -2   0 46.6816 14.1243   6
 -14   2   0 50.8985 13.7412   6
 -15  -2   0 56.5784 15.4033   6
 -15   2   0 40.6504 25.0609   6
 -16  -2   0 25.2044 14.2872   6
 -16   2   0 3.20704 13.1459   6
 -17  -2   0 17.0693 14.5978   6
 -17   2   0 7.42130 12.7474   6
 -18  -2   0 12.0201 14.2775   6
 -18   2   0 20.8022 14.4292   6
 -19  -2   0 -3.0443 14.8576   6
 -19   2   0 6.85260 14.9462   6
   0  -3   0 -2.4109 3.20295   6
   0  -3   0 2.17544 11.2118   2
   0  -3   0 -19.991 13.2883   1
   0  -3   0 16.7981 14.4795   4
   0  -3   0 -5.3155 2.58056   7
   0   3   0 1.99780 15.8087   1
   0   3   0 1.05806 3.20615   6
   0   3   0 -5.8111 8.93166   2
   0   3   0 -0.4570 16.8397   4
   0   3   0 -1.5863 2.82076   7
  -1  -3   0 -3.1130 17.4278   3
  -1  -3   0 -8.9641 12.6972   4
   1  -3   0 4.16555 3.85345   7
   1  -3   0 5.19115 11.2175   2
   1  -3   0 4.38734 19.9902   1
  -1  -3   0 -3.8402 3.41152   7
  -1  -3   0 21.2545 17.0028   1
   1  -3   0 -18.515 14.4384   4
   1  -3   0 1.08817 2.17843   5
  -1  -3   0 -1.6933 3.57375   6
  -1  -3   0 25.0617 14.3629   2
   1   3   0 0.30724 12.7684   2
   1   3   0 0.26844 3.33296   7
  -1   3   0 -8.9567 10.5317   2
   1   3   0 -1.8455 18.1591   3
  -1   3   0 10.2227 20.1228   1
  -1   3   0 -13.012 15.1450   4
   1   3   0 -0.7180 16.0935   1
  -1   3   0 -2.9510 3.63284   7
   1   3   0 -11.167 12.9468   4
  -1   3   0 -1.4409 2.10255   5
   1   3   0 0.01057 3.40846   6
  -2  -3   0 2229.23 117.841   4
   2  -3   0 2153.82 96.0260   7
   2  -3   0 2067.32 125.774   1
  -2  -3   0 2130.19 95.9810   7
  -2  -3   0 2150.48 119.493   1
   2  -3   0 2148.03 94.9224   5
  -2  -3   0 2090.62 111.474   2
  -2  -3   0 2138.06 95.9000   6
   2  -3   0 2123.50 121.819   4
   2  -3   0 2118.34 104.076   2
  -2   3   0 2096.51 124.873   1
  -2   3   0 2193.96 95.2007   5
   2   3   0 1955.61 134.390   2
  -2   3   0 2155.02 96.0018   7
  -2   3   0 2195.84 122.542   4
   2   3   0 2237.03 123.596   3
   2   3   0 2215.89 117.689   4
  -2   3   0 2144.73 103.736   2
   2   3   0 2124.78 95.8084   6
   3  -3   0 1097.28 86.7557   4
  -3  -3   0 1259.06 74.6035   2
  -3  -3   0 1222.39 56.1479   6
  -3  -3   0 1218.87 55.6140   5
   3  -3   0 1172.85 90.2334   1
  -3  -3   0 1258.44 92.2648   3
   3  -3   0 1247.67 54.8812   5
   3  -3   0 1254.29 62.2938   2
  -3  -3   0 1163.63 84.0182   1
   3  -3   0 1287.32 56.4794   7
  -3  -3   0 1226.59 82.7584   4
  -3   3   0 1177.98 88.6815   4
   3   3   0 1113.38 89.6673   3
   3   3   0 1239.44 56.1119   6
   3   3   0 1136.55 73.7507   2
  -3   3   0 1234.35 56.4962   7
  -3   3   0 1386.44 149.893   1
  -3   3   0 1230.62 54.9979   5
  -3   3   0 1147.00 89.1602   3
  -3   3   0 1228.67 56.1792   6
  -4  -3   0 643.925 73.9929   3
  -4  -3   0 497.047 44.0493   2
   4  -3   0 555.586 27.3093   6
  -4  -3   0 572.841 61.7690   4
   4  -3   0 620.594 71.8408   1
   4  -3   0 537.682 28.2436   7
  -4  -3   0 530.567 29.0466   6
   4  -3   0 559.287 25.6821   5
  -4  -3   0 573.100 26.6563   5
  -4  -3   0 498.117 59.1354   1
   4  -3   0 502.952 30.0400   2
   4   3   0 574.377 45.4723   2
   4   3   0 496.127 65.2047   3
   4   3   0 581.600 63.7464   1
  -4   3   0 599.648 70.2665   1
  -4   3   0 536.684 69.3505   3
  -4   3   0 559.118 25.9417   5
  -4   3   0 513.628 62.2165   4
  -4   3   0 504.816 27.3802   6
  -4   3   0 580.182 28.1134   7
   4   3   0 575.589 27.4358   6
  -5  -3   0 15.8723 28.3645   3
  -5  -3   0 6.50098 23.8925   1
  -5  -3   0 -1.2981 6.01906   6
  -5  -3   0 25.2304 26.7749   4
   5  -3   0 -6.0546 4.88212   6
  -5  -3   0 -3.9833 4.03866   5
   5  -3   0 6.50124 3.74027   5
  -5  -3   0 8.62694 16.0572   2
  -5   3   0 8.35706 4.07109   5
  -5   3   0 3.78186 29.9307   1
  -5   3   0 9.35047 6.29199   7
  -5   3   0 -37.818 20.9865   4
   5   3   0 0.56642 15.9691   2
   5   3   0 -28.365 22.4262   3
  -5   3   0 -0.1945 28.8309   3
  -5   3   0 0.91226 5.79331   6
   5   3   0 -6.8291 5.06909   6
   5   3   0 -18.195 21.8393   1
  -5   3   0 -27.336 21.4917   1
  -6  -3   0 -2.5402 6.63795   6
  -6  -3   0 -25.323 20.5334   1
  -6  -3   0 10.3857 21.3515   2
   6  -3   0 -5.2117 5.21366   6
  -6  -3   0 28.2274 29.0861   4
  -6  -3   0 15.8312 36.0333   3
   6  -3   0 5.85586 4.22020   5
  -6  -3   0 -0.1601 4.76820   5
   6   3   0 3.55289 5.74585   6
  -6   3   0 44.5188 32.5038   4
  -6   3   0 -13.691 29.1660   1
   6   3   0 11.8915 28.2916   1
  -6   3   0 -3.4595 29.0649   3
  -6   3   0 11.4022 6.74955   6
  -6   3   0 5.58927 27.1067   1
  -6   3   0 7.77869 4.55055   5
  -6   3   0 8.03053 6.87763   7
   6   3   0 46.2549 35.2553   3
   7  -3   0 194.924 12.7211   5
  -7  -3   0 189.820 46.6148   1
  -7  -3   0 184.392 32.5433   2
  -7  -3   0 201.069 13.7488   5
  -7  -3   0 198.746 47.5874   4
  -7  -3   0 179.464 55.8150   3
  -7  -3   0 210.245 16.4074   6
  -7   3   0 172.327 16.3891   7
  -7   3   0 163.083 46.0472   4
   7   3   0 198.595 50.3291   1
   7   3   0 223.212 15.7478   6
   7   3   0 237.840 58.7810   3
  -7   3   0 188.288 53.4149   1
  -7   3   0 200.473 16.0546   6
   7   3   0 145.367 45.7837   4
  -7   3   0 202.431 12.8765   5
  -7   3   0 284.727 64.3964   3
  -7   3   0 305.636 59.1848   1
  -8  -3   0 422.496 48.1909   2
  -8  -3   0 392.648 24.5127   6
  -8  -3   0 302.631 60.9911   4
  -8  -3   0 356.155 64.6517   1
   8  -3   0 426.791 21.3942   5
  -8  -3   0 468.773 84.7200   3
   8   3   0 407.331 66.8052   1
   8   3   0 454.657 81.6999   3
  -8   3   0 432.664 75.4399   1
  -8   3   0 381.116 72.2634   3
  -8   3   0 410.651 24.6759   6
  -8   3   0 447.769 72.5244   4
  -8   3   0 420.900 21.9069   5
  -8   3   0 530.213 78.0662   1
   8   3   0 381.202 60.0173   4
  -9  -3   0 248.596 19.0600   6
   9  -3   0 254.432 14.6766   5
  -9   3   0 223.490 14.9964   5
  -9   3   0 242.499 18.6655   6
 -10   3   0 277.210 17.1004   5
 -10   3   0 261.463 20.2694   6
 -11  -3   0 106.576 13.7921   6
 -11   3   0 136.942 15.0556   6
 -12  -3   0 36.6088 12.0745   6
 -12   3   0 31.5980 11.4186   6
 -13  -3   0 66.0488 14.2732   6
 -13   3   0 83.3872 14.5309   6
 -14  -3   0 6.72554 11.6352   6
 -14   3   0 28.1048 12.6221   6
 -15  -3   0 13.0678 12.2421   6
 -15   3   0 10.3559 12.7993   6
 -16  -3   0 62.5572 15.0152   6
 -16   3   0 56.2172 15.4092   6
 -17  -3   0 83.4321 16.7854   6
 -17   3   0 56.1882 16.4799   6
 -18  -3   0 -0.5164 13.8655   6
 -18   3   0 6.31641 13.8622   6
   0  -4   0 79.9224 24.7071   4
   0  -4   0 114.790 31.8016   1
   0  -4   0 86.0614 31.2622   4
   0  -4   0 76.2538 6.97640   7
   0  -4   0 77.3669 20.9623   2
   0   4   0 96.7668 23.0748   2
   0   4   0 89.5137 8.46122   7
   0   4   0 62.3754 28.9405   4
   0   4   0 80.5229 30.6076   1
   0   4   0 80.7693 7.24170   6
   1  -4   0 791.705 72.8681   1
   1  -4   0 863.002 68.8273   4
  -1  -4   0 740.815 66.0496   1
  -1  -4   0 752.443 66.7581   3
   1  -4   0 793.999 36.2745   5
  -1  -4   0 785.108 37.3088   7
   1  -4   0 771.587 52.6616   2
  -1  -4   0 773.582 57.0344   2
  -1  -4   0 792.643 37.5186   6
  -1  -4   0 807.842 61.4245   4
   1  -4   0 803.701 37.4402   7
  -1   4   0 773.765 54.0759   2
  -1   4   0 740.284 66.0475   4
   1   4   0 881.365 68.6662   1
   1   4   0 842.905 58.3138   2
   1   4   0 855.638 61.1924   4
   1   4   0 787.103 66.5179   3
  -1   4   0 805.392 37.1760   7
   1   4   0 791.834 37.2707   6
   1   4   0 834.000 37.5244   7
  -1   4   0 832.715 70.6194   1
  -2  -4   0 335.173 51.8472   3
   2  -4   0 352.811 48.2190   4
   2  -4   0 336.419 32.7880   2
  -2  -4   0 376.495 45.4223   4
   2  -4   0 347.386 18.9673   7
  -2  -4   0 341.954 19.0302   6
  -2  -4   0 378.140 40.4621   2
   2  -4   0 348.196 16.9562   5
  -2  -4   0 454.080 51.8397   1
   2  -4   0 334.026 52.1220   1
  -2  -4   0 350.604 19.0541   7
  -2   4   0 296.737 47.0142   4
   2   4   0 370.720 40.4083   2
   2   4   0 333.287 50.2117   3
  -2   4   0 312.985 32.1798   2
   2   4   0 361.324 18.8026   7
   2   4   0 354.368 18.4821   6
   2   4   0 206.420 62.8052   1
  -2   4   0 368.642 19.3244   7
   2   4   0 329.489 40.7950   4
  -2   4   0 340.912 52.3696   1
  -2   4   0 351.993 17.3171   5
   3  -4   0 30.5775 3.96248   5
  -3  -4   0 7.01592 25.8856   1
  -3  -4   0 33.0177 23.9845   4
  -3  -4   0 25.0769 6.34884   6
  -3  -4   0 34.4734 30.8914   3
  -3  -4   0 19.2045 6.02936   7
   3  -4   0 32.0543 26.8907   4
   3  -4   0 30.1644 14.4228   2
   3  -4   0 13.2935 30.8222   1
   3  -4   0 24.3617 6.73962   7
  -3  -4   0 41.7530 23.2780   2
   3   4   0 40.1125 5.98476   6
  -3   4   0 26.4257 4.09094   5
  -3   4   0 0.05964 29.9773   1
  -3   4   0 0.12215 26.1584   4
   3   4   0 20.0368 22.7699   4
  -3   4   0 28.6033 6.72184   7
   3   4   0 58.2321 22.0256   2
  -4  -4   0 101.225 8.58452   5
  -4  -4   0 49.1799 29.6220   4
  -4  -4   0 84.1440 9.74849   6
   4  -4   0 63.5427 31.9854   4
   4  -4   0 95.3155 7.29780   5
  -4  -4   0 102.293 32.6612   1
  -4  -4   0 98.8448 38.2098   3
   4  -4   0 195.137 45.8431   1
   4  -4   0 105.583 16.4813   2
  -4  -4   0 95.6068 24.4409   2
  -4   4   0 106.266 9.33110   7
  -4   4   0 81.7354 32.2317   3
   4   4   0 106.185 25.2207   2
  -4   4   0 80.9643 32.8177   4
  -4   4   0 89.7834 8.53104   6
  -4   4   0 107.395 7.77530   5
   4   4   0 139.438 34.8629   1
  -4   4   0 68.9583 36.5999   1
   4   4   0 93.0241 37.1516   3
   4   4   0 103.384 48.6120   4
   4   4   0 97.5786 8.50469   6
  -5  -4   0 34.1113 7.24912   6
  -5  -4   0 49.2583 21.8006   2
   5  -4   0 38.8023 10.9056   2
  -5  -4   0 24.6780 31.8190   3
   5  -4   0 72.4064 36.8672   4
   5  -4   0 28.7060 7.59579   7
  -5  -4   0 3.09877 25.9164   1
  -5  -4   0 61.5902 32.0766   4
   5  -4   0 41.3441 4.85472   5
   5  -4   0 4.67892 32.0269   1
  -5  -4   0 40.7247 6.59464   5
  -5   4   0 50.7601 34.3336   3
   5   4   0 68.4762 37.3045   3
  -5   4   0 35.9984 6.77291   6
  -5   4   0 70.4739 39.0861   1
  -5   4   0 51.8391 30.8116   4
   5   4   0 44.1009 22.4840   2
   5   4   0 57.4082 29.7625   1
  -5   4   0 37.3269 7.53525   7
   5   4   0 45.4168 6.90780   6
  -5   4   0 41.7345 4.95696   5
  -6  -4   0 493.584 67.0346   4
   6  -4   0 393.019 19.7203   5
  -6  -4   0 389.231 22.7834   6
  -6  -4   0 380.661 21.2008   5
  -6  -4   0 427.939 48.5123   2
  -6  -4   0 502.611 82.5970   3
  -6  -4   0 468.032 66.4613   1
  -6   4   0 369.941 61.2345   1
  -6   4   0 393.492 22.9935   7
  -6   4   0 387.485 22.4678   6
   6   4   0 381.585 22.2032   6
   6   4   0 328.882 57.4195   1
  -6   4   0 336.455 65.8345   1
   6   4   0 520.655 78.6164   3
  -6   4   0 435.191 63.8788   4
  -6   4   0 450.062 68.1118   3
  -6   4   0 399.334 20.2156   5
  -7  -4   0 96.3516 30.3674   2
  -7  -4   0 71.3896 8.06700   5
  -7  -4   0 76.5177 10.2872   6
  -7  -4   0 47.6615 33.9231   1
   7  -4   0 84.5605 7.87802   5
  -7  -4   0 19.5034 31.3759   4
  -7  -4   0 88.2575 47.1143   3
  -7   4   0 96.8936 42.9308   4
  -7   4   0 85.3096 7.58430   5
   7   4   0 77.2276 38.2793   1
  -7   4   0 65.2868 9.89689   7
  -7   4   0 65.8640 9.72716   6
  -7   4   0 102.152 42.4540   1
  -7   4   0 17.7542 37.0317   1
   7   4   0 69.7183 9.09865   6
  -7   4   0 93.4377 42.8835   3
   7   4   0 82.5328 45.3979   3
   8  -4   0 985.469 45.1414   5
  -8  -4   0 800.985 97.5480   4
  -8  -4   0 952.569 48.2792   6
  -8  -4   0 935.124 103.616   1
  -8  -4   0 1230.30 137.733   3
  -8  -4   0 968.788 73.0937   2
  -8   4   0 1014.60 45.8850   5
   8   4   0 1100.72 125.523   3
  -8   4   0 1065.62 97.0371   1
  -8   4   0 1083.26 100.131   4
  -8   4   0 934.583 113.368   1
   8   4   0 860.950 97.8477   4
  -8   4   0 915.057 47.9333   6
   8   4   0 993.648 94.2956   1
  -8   4   0 974.742 125.350   3
  -9  -4   0 242.677 18.4592   6
   9  -4   0 248.879 14.8335   5
  -9   4   0 248.288 18.7931   6
 -10  -4   0 574.585 36.6170   6
 -10   4   0 657.901 35.1709   6
 -10   4   0 628.042 31.7089   5
 -11  -4   0 -1.5583 9.33505   6
 -11   4   0 13.0402 9.45508   6
 -11   4   0 14.3987 6.78300   5
 -12  -4   0 32.6583 12.0615   6
 -12   4   0 24.3614 11.2376   6
 -13  -4   0 22.0649 12.2276   6
 -13   4   0 30.7145 11.9024   6
 -14  -4   0 -9.5952 11.4213   6
 -14   4   0 -4.0342 11.0453   6
 -15  -4   0 68.3298 15.3731   6
 -15   4   0 39.0472 13.8489   6
 -16  -4   0 4.59581 13.0678   6
 -16   4   0 -4.5562 12.3344   6
 -17  -4   0 10.3089 13.3156   6
 -17   4   0 16.5749 13.6824   6
 -18  -4   0 3.63389 14.8741   6
 -18   4   0 8.43840 14.5945   6
   0  -5   0 15.7236 24.1212   4
   0  -5   0 14.3047 27.4351   1
   0  -5   0 28.4712 22.6869   2
   0  -5   0 1.62674 5.82577   7
   0   5   0 1.88020 5.56933   7
   0   5   0 0.74596 6.24459   6
   0   5   0 13.1836 21.1766   2
   0   5   0 19.1084 31.4392   4
   0   5   0 15.9195 28.5647   1
  -1  -5   0 1039.84 87.8763   3
  -1  -5   0 1104.04 51.1589   6
  -1  -5   0 987.309 84.4247   1
   1  -5   0 1120.16 106.530   1
   1  -5   0 1103.55 49.8096   5
  -1  -5   0 919.022 83.1431   2
   1  -5   0 1106.80 85.7011   4
   1  -5   0 1206.54 72.1198   2
  -1  -5   0 1081.89 50.9868   7
  -1  -5   0 1255.43 79.7956   4
   1  -5   0 1134.08 51.0085   7
   1   5   0 1229.36 80.8852   4
  -1   5   0 1137.54 89.6169   1
   1   5   0 1131.26 74.1758   2
  -1   5   0 1175.80 86.4771   4
  -1   5   0 1103.59 50.7249   7
   1   5   0 1055.16 81.8739   1
   1   5   0 1075.68 87.4429   3
   1   5   0 1080.35 50.8580   6
   1   5   0 1076.25 50.8202   7
  -1   5   0 1142.31 71.2186   2
   2  -5   0 1.02150 5.57143   7
   2  -5   0 17.2985 17.6472   2
  -2  -5   0 5.89299 5.58061   7
   2  -5   0 -0.2088 3.69418   5
  -2  -5   0 1.13674 19.5954   2
   2  -5   0 -30.277 25.8880   1
  -2  -5   0 9.22316 22.2106   4
  -2  -5   0 -10.586 23.9791   1
   2  -5   0 17.9132 26.2635   4
  -2  -5   0 -8.1037 5.66923   6
  -2  -5   0 10.5181 28.6356   3
   2   5   0 47.2789 23.8283   4
   2   5   0 -2.4746 29.6568   3
   2   5   0 12.4628 24.1499   1
   2   5   0 5.38839 5.51050   6
  -2   5   0 -1.0379 16.2063   2
  -2   5   0 -4.9551 3.26337   5
  -2   5   0 3.37844 26.2595   4
  -2   5   0 -2.9905 5.24281   7
  -2   5   0 -15.182 29.8127   1
   2   5   0 -4.5738 5.00124   7
   2   5   0 -8.3813 20.0977   2
   3  -5   0 505.357 26.6400   7
  -3  -5   0 589.526 69.8442   3
   3  -5   0 469.401 58.2573   4
  -3  -5   0 507.055 62.9844   1
  -3  -5   0 504.253 51.2287   2
  -3  -5   0 494.875 56.6776   4
   3  -5   0 532.801 24.6456   5
   3  -5   0 462.592 39.9110   2
  -3  -5   0 492.519 26.8156   7
  -3  -5   0 559.292 26.9865   6
   3  -5   0 625.388 72.2153   1
   3   5   0 575.761 58.4178   4
  -3   5   0 535.153 61.8872   4
   3   5   0 530.565 53.3614   2
  -3   5   0 525.423 68.5820   1
   3   5   0 536.716 65.3709   3
  -3   5   0 535.948 24.6291   5
  -3   5   0 544.413 26.7458   7
   3   5   0 547.057 26.4005   6
  -4  -5   0 419.204 22.5025   7
   4  -5   0 420.212 34.2562   2
  -4  -5   0 393.044 45.8366   2
   4  -5   0 427.485 23.1641   7
  -4  -5   0 496.544 70.2354   3
   4  -5   0 486.260 68.7220   1
  -4  -5   0 392.320 22.7823   6
   4  -5   0 443.166 20.3956   5
   4  -5   0 452.268 62.6307   4
  -4  -5   0 419.959 21.7239   5
  -4  -5   0 366.746 54.5975   1
  -4  -5   0 398.754 54.3897   4
   4   5   0 441.936 49.2071   2
   4   5   0 464.365 55.1768   4
   4   5   0 391.756 59.8456   3
  -4   5   0 388.915 57.8971   4
  -4   5   0 391.559 62.4956   1
  -4   5   0 389.991 22.3161   6
  -4   5   0 459.386 23.2065   7
   4   5   0 434.326 22.4102   6
  -4   5   0 440.790 20.5093   5
  -5  -5   0 627.850 31.4046   5
  -5  -5   0 566.725 70.4487   4
   5  -5   0 665.412 33.3884   7
  -5  -5   0 520.721 78.8143   3
   5  -5   0 650.106 42.4655   2
   5  -5   0 661.687 30.0833   5
   5  -5   0 677.458 85.5720   1
   5  -5   0 622.564 74.4605   4
  -5  -5   0 701.239 57.9515   2
  -5  -5   0 648.164 73.8309   1
  -5  -5   0 640.020 32.6848   6
  -5   5   0 644.822 30.3077   5
  -5   5   0 639.192 32.4241   6
   5   5   0 555.131 66.7913   4
   5   5   0 677.208 77.9433   1
  -5   5   0 756.458 88.1077   3
   5   5   0 674.409 58.1018   2
   5   5   0 635.072 32.1067   6
  -5   5   0 621.176 74.6685   4
   5   5   0 749.745 86.6897   3
  -5   5   0 668.561 33.1871   7
  -5   5   0 551.601 77.5593   1
  -6  -5   0 498.898 26.4322   6
  -6  -5   0 412.510 74.5173   3
  -6  -5   0 528.336 58.4181   2
   6  -5   0 502.294 22.8777   5
   6  -5   0 493.675 26.9813   7
   6  -5   0 451.162 76.5546   1
  -6  -5   0 515.890 70.7849   1
   6  -5   0 483.583 31.6041   2
   6  -5   0 621.324 77.4129   4
  -6  -5   0 443.572 67.8107   4
  -6   5   0 450.407 76.0672   1
  -6   5   0 411.554 25.3940   6
  -6   5   0 438.533 26.2342   7
  -6   5   0 525.142 77.9217   3
   6   5   0 495.373 73.7708   3
  -6   5   0 465.584 23.2317   5
   6   5   0 435.543 25.1138   6
   6   5   0 403.345 64.4757   1
  -6   5   0 445.577 68.7893   4
  -7  -5   0 2424.78 183.686   3
  -7  -5   0 2712.30 169.553   1
  -7  -5   0 2608.90 148.899   2
   7  -5   0 2632.53 116.400   5
  -7  -5   0 2616.47 119.112   6
  -7  -5   0 2817.50 174.966   4
  -7   5   0 2494.40 176.959   1
   7   5   0 2652.28 183.445   3
  -7   5   0 2636.14 119.656   7
   7   5   0 2565.14 170.224   1
  -7   5   0 2745.59 174.721   4
   7   5   0 2597.53 120.584   6
  -7   5   0 2641.99 116.897   5
  -7   5   0 2360.92 170.341   1
  -7   5   0 2544.51 119.009   6
  -8  -5   0 -15.747 23.1567   1
  -8  -5   0 11.4411 21.2513   2
  -8  -5   0 -6.3585 23.8609   4
  -8  -5   0 26.9354 36.7899   3
   8  -5   0 3.04075 4.17633   5
  -8  -5   0 -3.4979 7.34039   6
  -8   5   0 -45.402 19.4747   1
  -8   5   0 87.2266 49.9681   1
  -8   5   0 -8.7914 33.5073   3
  -8   5   0 -15.296 23.4524   4
  -8   5   0 -5.2981 6.57369   6
   8   5   0 36.6578 30.4627   1
   8   5   0 28.7955 35.8547   3
  -8   5   0 0.66412 4.32372   5
   9  -5   0 265.943 15.0556   5
  -9  -5   0 238.666 19.7807   6
  -9   5   0 267.597 15.9332   5
  -9   5   0 253.038 19.1722   6
 -10  -5   0 20.1140 9.66580   6
  10  -5   0 -1.7923 5.02082   5
 -10   5   0 9.09787 5.26051   5
 -10   5   0 -3.4499 8.37564   6
 -11  -5   0 194.231 18.3080   6
 -11   5   0 188.534 14.3932   5
 -11   5   0 199.600 19.1812   6
 -12  -5   0 14.5103 11.1233   6
 -12   5   0 3.48308 9.97218   6
 -13  -5   0 89.3546 15.2998   6
 -13   5   0 62.5716 13.5801   6
 -14  -5   0 90.1892 15.8111   6
 -14   5   0 80.7646 15.3988   6
 -15  -5   0 -14.143 11.7271   6
 -15   5   0 -2.4946 11.8119   6
 -16  -5   0 14.2655 13.0050   6
 -16   5   0 -5.1722 12.1427   6
 -17  -5   0 14.9169 13.8344   6
 -17   5   0 9.90861 13.3029   6
 -18  -5   0 -5.6539 13.8603   6
 -18   5   0 4.41918 13.5905   6
   0  -6   0 982.327 85.6670   1
   0  -6   0 912.027 67.3600   2
   0  -6   0 1015.20 75.5178   4
   0  -6   0 877.553 81.7263   4
   0  -6   0 931.271 44.0212   7
   0   6   0 949.492 43.8224   7
   0   6   0 853.759 88.4387   3
   0   6   0 956.504 86.0458   1
   0   6   0 942.037 68.5638   2
   0   6   0 935.257 44.1716   6
   1  -6   0 -1.8021 5.90926   7
   1  -6   0 30.5121 36.6787   2
  -1  -6   0 -38.020 26.1423   3
  -1  -6   0 -29.848 19.3842   4
  -1  -6   0 0.38377 5.55147   7
   1  -6   0 9.12155 30.1686   1
  -1  -6   0 -8.3636 26.0873   1
  -1  -6   0 2.98095 19.8511   2
  -1  -6   0 2.07367 6.16688   6
  -1   6   0 -13.846 17.1128   2
   1   6   0 15.0889 23.9097   4
  -1   6   0 -20.602 23.1285   4
  -1   6   0 28.1230 29.4794   1
   1   6   0 -7.0618 5.49261   6
   1   6   0 -27.231 25.3041   3
  -1   6   0 -5.6037 5.09584   7
   1   6   0 -19.709 19.5260   2
   1   6   0 0.09158 5.44583   7
   1   6   0 -33.242 24.1489   1
  -2  -6   0 1402.11 65.2592   6
  -2  -6   0 1448.05 105.860   3
  -2  -6   0 1455.99 102.242   1
   2  -6   0 1448.62 63.8161   5
  -2  -6   0 1401.65 66.4401   7
   2  -6   0 1467.66 103.552   4
   2  -6   0 1403.62 109.869   1
   2  -6   0 1326.74 84.2720   2
  -2  -6   0 1398.26 96.1757   4
   2  -6   0 1435.02 65.2290   7
  -2  -6   0 1300.95 89.2010   2
   2   6   0 1428.66 92.3057   2
  -2   6   0 1442.31 65.0586   7
  -2   6   0 1306.87 83.5102   2
   2   6   0 1432.02 65.2296   7
  -2   6   0 1447.62 104.903   4
  -2   6   0 1355.77 110.991   1
   2   6   0 1457.31 65.1287   6
   2   6   0 1368.73 101.407   1
   2   6   0 1563.48 97.7908   4
   2   6   0 1508.66 108.673   3
   3  -6   0 380.631 21.9441   7
   3  -6   0 332.111 37.5881   2
  -3  -6   0 339.703 46.0253   2
  -3  -6   0 385.763 23.3935   6
  -3  -6   0 395.145 56.6846   1
   3  -6   0 450.648 64.4487   1
   3  -6   0 363.529 57.0129   4
  -3  -6   0 395.504 21.4206   7
   3  -6   0 379.066 18.9597   5
  -3  -6   0 479.435 58.1749   4
  -3  -6   0 435.104 64.4438   3
   3   6   0 455.631 50.7800   2
  -3   6   0 407.569 21.4041   7
   3   6   0 388.446 51.0022   4
  -3   6   0 403.193 18.8820   5
  -3   6   0 399.609 55.8197   4
  -3   6   0 413.477 65.5749   1
   3   6   0 434.660 62.9836   3
   3   6   0 398.208 20.9900   6
   3   6   0 290.370 49.7550   1
  -4  -6   0 90.2917 9.26065   7
  -4  -6   0 124.431 45.9068   3
   4  -6   0 105.748 7.66048   5
  -4  -6   0 104.086 28.4253   2
   4  -6   0 106.171 22.1514   2
  -4  -6   0 94.9751 37.4532   1
  -4  -6   0 168.673 40.5270   4
   4  -6   0 95.0030 9.87351   7
   4  -6   0 134.016 46.3860   1
  -4  -6   0 99.0733 9.72562   6
   4  -6   0 103.842 38.8136   4
  -4   6   0 141.997 40.9870   4
   4   6   0 88.7603 8.88318   6
   4   6   0 125.517 30.3006   2
   4   6   0 75.1964 37.9077   3
  -4   6   0 87.1950 41.8665   1
   4   6   0 106.527 32.2650   4
  -4   6   0 102.980 7.69610   5
  -4   6   0 95.2468 9.47245   7
  -5  -6   0 353.384 66.1197   3
   5  -6   0 371.915 18.2032   5
  -5  -6   0 399.414 51.0691   2
  -5  -6   0 348.872 21.6746   6
   5  -6   0 336.937 33.9530   2
   5  -6   0 346.104 68.0780   1
  -5  -6   0 384.361 21.9388   7
  -5  -6   0 429.783 64.1199   1
   5  -6   0 393.673 61.6575   4
   5  -6   0 356.009 21.6748   7
  -5  -6   0 377.698 19.9339   5
  -5  -6   0 367.036 58.1605   4
  -5   6   0 312.948 64.6573   1
   5   6   0 316.469 59.5789   3
  -5   6   0 309.653 56.9132   4
   5   6   0 374.428 49.3775   2
  -5   6   0 367.403 21.1848   6
   5   6   0 285.224 50.8796   4
  -5   6   0 370.986 18.5262   5
  -5   6   0 423.073 69.0701   3
  -5   6   0 371.754 23.6711   7
   6  -6   0 3067.82 201.712   4
  -6  -6   0 3324.03 181.014   2
   6  -6   0 3373.58 147.637   5
   6  -6   0 3437.07 160.567   2
  -6  -6   0 3245.04 199.529   4
  -6  -6   0 3359.57 201.231   1
  -6  -6   0 3300.27 150.246   6
  -6  -6   0 3285.28 216.008   3
   6  -6   0 3361.90 211.388   1
   6  -6   0 3354.28 150.428   7
  -6  -6   0 3293.93 149.432   5
  -6   6   0 3447.84 206.865   4
  -6   6   0 3520.10 212.474   3
   6   6   0 3031.65 193.844   4
   6   6   0 3278.59 200.729   1
   6   6   0 3344.42 182.366   2
  -6   6   0 3318.72 212.135   1
  -6   6   0 3370.55 150.528   7
   6   6   0 3283.23 149.816   6
  -6   6   0 3280.89 149.992   6
  -6   6   0 3372.02 147.957   5
   6   6   0 3450.60 213.166   3
  -7  -6   0 11.7379 8.12143   6
   7  -6   0 22.6019 4.79643   5
   7  -6   0 95.5392 81.0195   1
   7  -6   0 18.6050 35.9091   4
  -7  -6   0 7.89912 29.5401   4
   7  -6   0 11.2601 11.0437   2
  -7  -6   0 36.4125 28.6874   1
   7  -6   0 33.0664 8.96476   7
  -7  -6   0 26.2154 40.3417   3
  -7  -6   0 42.8956 26.0064   2
  -7   6   0 28.6258 35.0774   4
  -7   6   0 23.1324 5.12768   5
   7   6   0 -16.092 24.3583   1
  -7   6   0 55.6683 39.0559   3
  -7   6   0 -3.0282 34.6848   1
   7   6   0 -28.761 28.1827   3
  -7   6   0 25.2108 7.84689   6
   8  -6   0 740.857 115.975   4
  -8  -6   0 570.374 31.4864   6
   8  -6   0 584.423 29.8504   5
  -8  -6   0 687.781 103.851   3
  -8  -6   0 694.895 69.8990   2
  -8  -6   0 632.159 90.4368   4
  -8  -6   0 652.132 86.2316   1
  -8   6   0 558.367 31.0424   6
  -8   6   0 528.937 89.5658   3
  -8   6   0 581.839 83.3449   1
  -8   6   0 532.252 97.4011   1
  -8   6   0 659.930 88.1545   4
   8   6   0 479.186 82.3333   3
  -8   6   0 561.581 28.2766   5
   9  -6   0 55.2830 6.48101   5
  -9  -6   0 58.7751 10.6924   6
  -9   6   0 54.9554 15.8047   6
  -9   6   0 66.7138 7.14415   5
 -10  -6   0 771.554 39.1191   6
  10  -6   0 685.672 33.4992   5
 -10   6   0 670.400 37.7630   6
 -10   6   0 667.094 35.3651   5
 -11  -6   0 359.497 25.3955   6
 -11   6   0 318.906 23.6989   6
 -11   6   0 289.157 18.7281   5
 -12  -6   0 27.6473 12.2872   6
 -12   6   0 24.2068 11.2093   6
 -13  -6   0 116.411 17.0743   6
 -13   6   0 166.438 18.0114   6
 -14  -6   0 18.7048 12.6608   6
 -14   6   0 15.7407 11.8907   6
 -15  -6   0 3.48990 19.7097   6
 -15   6   0 -11.239 11.1410   6
 -16  -6   0 -5.6652 11.9339   6
 -16   6   0 2.85570 12.8175   6
 -17  -6   0 32.4727 15.3718   6
 -17   6   0 27.0041 15.0674   6
 -18  -6   0 11.0022 14.7785   6
 -18   6   0 28.6119 15.8584   6
   0  -7   0 2.02847 5.95407   7
   0  -7   0 -21.808 29.9667   1
   0  -7   0 -6.0786 22.4992   4
   0  -7   0 49.9338 32.8853   4
   0  -7   0 7.77471 21.6949   2
   0   7   0 -5.5476 28.6006   1
   0   7   0 9.50523 6.22292   6
   0   7   0 2.16826 5.72172   7
   0   7   0 3.78820 29.8489   3
   0   7   0 18.9363 20.7383   2
  -1  -7   0 350.460 55.3319   4
   1  -7   0 232.533 50.8928   1
  -1  -7   0 250.831 18.9636   7
  -1  -7   0 332.297 57.6358   3
   1  -7   0 220.673 36.2740   2
   1  -7   0 294.138 51.2795   4
  -1  -7   0 303.339 18.1377   6
   1  -7   0 300.118 17.7902   7
  -1  -7   0 234.166 38.7221   2
  -1  -7   0 285.068 47.2226   4
  -1  -7   0 380.905 62.3841   1
   1   7   0 304.007 17.0695   7
   1   7   0 304.255 17.2885   6
  -1   7   0 286.371 55.6184   1
   1   7   0 365.009 57.5237   3
  -1   7   0 308.590 17.3206   7
   1   7   0 285.696 42.5585   2
   1   7   0 192.772 48.1791   1
  -1   7   0 358.830 42.4119   2
  -1   7   0 282.715 55.7603   4
   2  -7   0 752.890 36.1072   7
  -2  -7   0 705.222 35.9948   7
  -2  -7   0 767.269 76.0244   4
  -2  -7   0 548.914 74.6819   1
   2  -7   0 693.338 57.4398   2
   2  -7   0 764.557 34.3208   5
  -2  -7   0 614.385 77.2955   3
   2  -7   0 627.289 84.5363   4
  -2  -7   0 746.022 36.4922   6
  -2  -7   0 710.839 62.9506   2
   2  -7   0 913.199 96.7270   1
  -2   7   0 624.385 73.2851   4
   2   7   0 652.459 76.0652   1
  -2   7   0 764.150 35.9658   7
   2   7   0 744.630 35.9340   6
   2   7   0 730.723 82.7524   3
   2   7   0 737.127 35.8692   7
  -2   7   0 779.985 58.1480   2
   2   7   0 786.150 70.4164   4
  -2   7   0 829.827 90.8689   1
   2   7   0 844.756 65.0975   2
   3  -7   0 42.5510 33.6579   4
   3  -7   0 36.4132 23.6760   2
  -3  -7   0 47.4125 7.68420   7
   3  -7   0 51.4759 5.24054   5
  -3  -7   0 33.1246 26.9962   4
  -3  -7   0 13.2920 22.5690   2
  -3  -7   0 74.7043 38.5713   3
   3  -7   0 47.5110 7.91577   7
  -3  -7   0 25.5781 30.8949   1
  -3  -7   0 41.4143 7.80973   6
   3  -7   0 145.657 49.6829   1
  -3   7   0 37.9870 7.14797   7
  -3   7   0 71.1685 34.6730   4
  -3   7   0 72.6412 41.4814   1
   3   7   0 29.3143 29.7699   1
   3   7   0 54.0518 7.32966   6
   3   7   0 4.32072 22.4658   4
  -3   7   0 47.3507 4.75748   5
   3   7   0 41.6050 24.8761   2
   3   7   0 152.118 42.2054   3
   3   7   0 54.6132 7.46109   7
  -4  -7   0 17.9301 36.0436   3
  -4  -7   0 115.809 41.2375   1
  -4  -7   0 58.6277 8.61992   6
   4  -7   0 41.0197 8.28414   7
   4  -7   0 82.8794 44.7293   1
  -4  -7   0 79.1025 29.2716   2
  -4  -7   0 43.1616 7.73040   7
   4  -7   0 32.0519 19.0822   2
   4  -7   0 38.6456 4.88230   5
  -4  -7   0 -4.2984 27.2816   4
   4  -7   0 24.3052 33.9528   4
   4   7   0 53.1815 28.3342   2
  -4   7   0 40.5113 7.57694   7
  -4   7   0 22.4575 30.3368   4
   4   7   0 37.8023 6.93555   6
  -4   7   0 6.57711 35.4319   1
   4   7   0 20.2466 24.7978   4
  -4   7   0 38.0919 4.68233   5
   4   7   0 14.3878 34.8961   3
  -5  -7   0 225.675 41.4723   2
  -5  -7   0 184.747 48.7458   1
  -5  -7   0 227.348 16.8345   7
  -5  -7   0 221.370 17.2847   6
   5  -7   0 239.980 32.9997   2
  -5  -7   0 222.799 14.4651   5
   5  -7   0 211.192 56.3922   1
  -5  -7   0 200.117 48.0219   4
   5  -7   0 245.281 12.8130   5
   5  -7   0 217.548 17.6660   7
  -5  -7   0 306.501 64.2852   3
   5  -7   0 268.352 56.1039   4
  -5   7   0 195.942 16.3493   6
   5   7   0 245.181 44.5584   2
   5   7   0 263.501 47.4206   4
   5   7   0 197.606 15.1833   6
  -5   7   0 214.146 52.6186   4
  -5   7   0 238.455 16.2306   7
   5   7   0 156.600 51.0162   3
  -5   7   0 247.764 61.9508   1
  -5   7   0 240.251 12.8068   5
  -6  -7   0 297.727 20.4752   7
   6  -7   0 316.354 33.7646   2
  -6  -7   0 300.683 67.7636   3
  -6  -7   0 304.391 19.9244   6
   6  -7   0 334.645 69.1696   1
  -6  -7   0 329.620 60.9748   1
   6  -7   0 322.521 16.2063   5
  -6  -7   0 218.309 45.4569   2
  -6  -7   0 234.416 55.5825   4
   6  -7   0 302.076 58.0338   4
  -6   7   0 316.866 62.6412   3
  -6   7   0 339.800 64.7830   4
   6   7   0 314.338 49.6017   2
  -6   7   0 308.761 16.5195   5
  -6   7   0 411.583 74.7781   1
  -6   7   0 281.754 19.4312   6
  -6   7   0 372.646 20.5981   7
   6   7   0 281.100 19.1338   6
   6   7   0 225.627 53.8322   1
   6   7   0 223.197 60.0891   3
   6   7   0 367.750 56.5815   4
  -7  -7   0 535.374 29.2837   6
  -7  -7   0 525.190 62.8437   2
   7  -7   0 537.686 29.6517   7
  -7  -7   0 586.984 92.5842   3
   7  -7   0 537.948 92.3932   1
   7  -7   0 492.851 77.4862   4
   7  -7   0 492.222 39.4345   2
  -7  -7   0 486.486 76.9853   1
  -7  -7   0 634.399 83.3791   4
   7  -7   0 542.420 25.6371   5
  -7   7   0 395.562 79.7480   3
  -7   7   0 509.290 85.0356   1
  -7   7   0 527.935 29.2078   6
  -7   7   0 533.154 26.0782   5
  -7   7   0 424.604 73.9478   4
   7   7   0 601.555 82.1554   1
   7   7   0 614.198 77.9832   4
   7   7   0 665.536 91.5837   3
   8  -7   0 75.9537 11.0838   7
  -8  -7   0 62.1154 10.4362   6
   8  -7   0 84.1672 7.68179   5
  -8   7   0 70.8557 6.94901   5
  -8   7   0 66.2579 10.4860   6
  -9  -7   0 61.9771 11.1270   6
   9  -7   0 69.2349 6.56247   5
  -9   7   0 58.5555 6.93504   5
  -9   7   0 65.5616 10.9434   6
  10  -7   0 97.0690 9.60068   5
 -10  -7   0 113.427 14.0499   6
 -10   7   0 103.848 12.7736   6
 -10   7   0 113.126 10.3716   5
 -11  -7   0 583.852 33.7480   6
 -11   7   0 498.216 27.7311   5
 -11   7   0 532.900 32.3013   6
 -12  -7   0 267.680 22.7866   6
 -12   7   0 214.210 19.9147   6
 -12   7   0 196.279 15.3836   5
 -13  -7   0 63.3419 14.2869   6
 -13   7   0 18.8795 12.2257   6
 -14  -7   0 163.389 19.9719   6
 -14   7   0 180.791 19.7064   6
 -15   7   0 12.5635 11.9309   6
 -16  -7   0 24.3955 14.6185   6
 -16   7   0 -2.8544 12.3812   6
 -17  -7   0 3.16826 14.0310   6
 -17   7   0 3.53514 13.6060   6
 -18  -7   0 -2.3793 14.0813   6
 -18   7   0 -16.126 13.5422   6
   0  -8   0 248.488 54.6480   1
   0  -8   0 274.872 46.1832   4
   0  -8   0 272.145 42.6389   2
   0  -8   0 318.615 19.2032   7
   0  -8   0 364.434 60.6248   4
   0   8   0 304.675 57.8535   3
   0   8   0 259.416 54.0614   1
   0   8   0 340.892 19.5019   6
   0   8   0 243.941 39.9580   2
   0   8   0 332.406 18.3823   7
  -1  -8   0 96.4013 11.5654   6
  -1  -8   0 87.2750 39.1184   4
  -1  -8   0 93.8960 9.60223   7
   1  -8   0 138.579 30.6638   2
   1  -8   0 97.4442 45.0968   1
  -1  -8   0 144.816 38.5154   4
   1  -8   0 139.115 43.8046   4
   1  -8   0 92.1821 9.67810   7
  -1  -8   0 91.5426 30.6389   2
  -1  -8   0 94.6723 42.8490   1
  -1   8   0 117.998 11.2389   7
   1   8   0 48.2816 36.8494   3
  -1   8   0 97.7973 28.9481   2
   1   8   0 130.982 41.7356   1
   1   8   0 99.9694 29.0189   2
   1   8   0 105.940 9.66665   6
  -1   8   0 112.566 52.6032   1
   1   8   0 112.812 10.6118   7
  -2  -8   0 275.384 57.2407   3
   2  -8   0 364.171 45.4934   2
  -2  -8   0 286.608 48.8797   4
  -2  -8   0 343.723 59.8342   1
  -2  -8   0 318.211 19.4110   7
   2  -8   0 334.583 17.2355   5
  -2  -8   0 311.236 46.9831   2
  -2  -8   0 334.572 20.0305   6
   2  -8   0 325.021 19.8994   7
   2  -8   0 284.147 54.4158   4
   2  -8   0 284.321 58.7866   1
  -2   8   0 197.613 48.3140   4
   2   8   0 366.204 55.8267   4
   2   8   0 332.947 18.9986   7
   2   8   0 252.458 51.7735   1
   2   8   0 340.051 49.0814   2
  -2   8   0 392.901 45.8433   2
   2   8   0 343.124 19.2801   6
   2   8   0 286.412 52.8889   3
  -2   8   0 415.957 66.9814   1
  -2   8   0 332.666 19.0082   7
  -3  -8   0 16.0841 7.30734   6
   3  -8   0 14.8017 33.3471   1
  -3  -8   0 14.7604 7.08631   7
   3  -8   0 0.61063 30.4314   4
   3  -8   0 9.10454 7.05307   7
  -3  -8   0 39.4640 32.7915   1
  -3  -8   0 -31.944 28.3331   3
   3  -8   0 20.2873 4.69051   5
   3  -8   0 32.8378 22.4169   2
  -3  -8   0 26.3196 26.9128   2
  -3  -8   0 -8.3134 23.1241   4
   3   8   0 38.3030 32.7319   1
   3   8   0 6.66158 6.87907   7
   3   8   0 28.6082 24.6434   2
   3   8   0 26.6700 6.32926   6
  -3   8   0 47.2972 34.8232   4
   3   8   0 -1.6760 25.6938   4
   3   8   0 41.7533 36.3024   3
  -3   8   0 14.9410 6.49469   7
  -3   8   0 79.0953 39.8401   1
   4  -8   0 236.847 37.3666   2
   4  -8   0 250.340 56.1685   4
  -4  -8   0 288.283 18.6010   7
  -4  -8   0 288.445 18.9017   6
  -4  -8   0 266.947 54.6473   4
  -4  -8   0 299.482 47.1619   2
   4  -8   0 293.918 19.2856   7
   4  -8   0 297.215 15.0886   5
  -4  -8   0 323.755 66.3138   3
   4  -8   0 302.702 61.3012   1
  -4  -8   0 360.134 63.3218   1
  -4   8   0 285.942 14.7081   5
   4   8   0 255.565 17.6433   6
   4   8   0 307.190 53.9535   1
  -4   8   0 293.678 18.7451   7
   4   8   0 203.283 45.2433   4
  -4   8   0 165.429 49.4403   4
  -4   8   0 224.686 59.2883   1
   4   8   0 280.978 59.5725   3
   4   8   0 264.756 46.7386   2
   5  -8   0 37.4428 8.98499   7
   5  -8   0 13.3629 21.9087   2
   5  -8   0 32.1006 41.1814   1
  -5  -8   0 60.9953 31.5341   2
  -5  -8   0 -8.5316 27.8252   4
  -5  -8   0 24.0486 41.9227   3
   5  -8   0 31.5927 37.1055   4
  -5  -8   0 25.7376 8.68208   7
  -5  -8   0 53.7569 38.2124   1
   5  -8   0 30.1126 4.80096   5
  -5  -8   0 28.4959 8.40693   6
   5   8   0 75.4388 33.1353   2
  -5   8   0 5.13249 31.7335   4
   5   8   0 -50.169 25.2076   3
  -5   8   0 22.7925 39.1223   1
  -5   8   0 28.1784 7.70962   7
   5   8   0 35.3349 7.32917   6
   5   8   0 40.3633 31.7152   4
  -5   8   0 31.5120 4.76532   5
  -6  -8   0 509.722 88.3573   3
   6  -8   0 620.426 28.1206   5
  -6  -8   0 524.303 67.9170   2
  -6  -8   0 581.372 32.1687   7
  -6  -8   0 618.516 31.9194   6
   6  -8   0 596.297 31.7407   7
  -6  -8   0 609.862 81.6641   1
   6  -8   0 662.102 95.9753   1
   6  -8   0 586.451 85.2754   4
   6  -8   0 535.112 52.5653   2
  -6  -8   0 633.846 82.9241   4
  -6   8   0 568.685 31.2987   6
   6   8   0 751.826 78.2581   2
  -6   8   0 587.920 31.8439   7
   6   8   0 655.396 90.1389   3
  -6   8   0 685.886 90.0368   4
  -6   8   0 581.139 28.2867   5
   6   8   0 605.274 74.7949   4
  -6   8   0 530.226 86.9114   1
   6   8   0 578.883 31.0308   6
   7  -8   0 5.79753 14.1248   2
   7  -8   0 -16.699 31.4648   1
  -7  -8   0 -42.975 21.8827   4
   7  -8   0 11.8247 28.7175   4
   7  -8   0 3.91041 7.66406   7
  -7  -8   0 -4.3001 23.2108   2
   7  -8   0 0.62801 3.64348   5
  -7  -8   0 -0.8720 7.14068   6
  -7  -8   0 109.462 53.0744   3
  -7  -8   0 -37.738 20.0598   1
  -7  -8   0 2.94231 7.41352   7
  -7   8   0 68.5512 43.5358   1
   7   8   0 8.44726 26.7611   4
  -7   8   0 -19.644 26.5149   3
  -7   8   0 -45.588 22.3470   4
  -7   8   0 1.98375 6.96612   6
   7   8   0 -11.347 25.6253   1
   7   8   0 -16.452 28.7393   3
  -7   8   0 -0.7510 3.87726   5
   8  -8   0 2.31540 8.41778   7
  -8  -8   0 4.51820 8.23835   7
  -8  -8   0 12.6149 8.45096   6
   8  -8   0 6.98371 4.01590   5
  -8   8   0 11.5337 7.72332   6
  -8   8   0 1.85839 4.24271   5
  -9  -8   0 175.565 15.5869   6
   9  -8   0 161.175 10.4290   5
  -9  -8   0 141.740 14.7727   7
  -9   8   0 134.799 10.9260   5
  -9   8   0 119.953 13.5452   6
 -10  -8   0 690.899 38.3638   6
  10  -8   0 728.452 32.8598   5
 -10   8   0 638.414 33.5360   5
 -10   8   0 667.768 37.6482   6
 -11  -8   0 467.362 30.0914   6
  11  -8   0 482.179 22.7042   5
 -11   8   0 414.288 28.3900   6
 -11   8   0 365.594 23.1294   5
 -12  -8   0 6.42170 11.9321   6
 -12   8   0 1.00555 5.91318   5
 -12   8   0 8.39107 10.7626   6
 -13  -8   0 8.48203 12.0739   6
 -13   8   0 26.7350 12.5454   6
 -14  -8   0 5.36172 12.5636   6
 -15  -8   0 12.6065 15.1152   6
 -15   8   0 16.0792 13.2919   6
 -16  -8   0 14.4653 14.2286   6
 -16   8   0 38.4424 14.3378   6
 -17  -8   0 18.6116 14.2286   7
 -17  -8   0 39.4889 16.0075   6
 -17   8   0 2.27251 13.9468   6
 -18  -8   0 -7.2396 15.0718   6
 -18  -8   0 9.54125 15.5863   7
 -18   8   0 -0.4029 14.1661   6
   0  -9   0 -4.1017 20.4775   2
   0  -9   0 -17.751 24.4081   4
   0  -9   0 -2.6683 6.70750   7
   0  -9   0 -2.2316 29.2228   4
   0  -9   0 -20.015 29.7944   1
   0   9   0 -13.901 32.5545   3
   0   9   0 -3.7453 5.49077   7
   0   9   0 2.78929 33.3777   1
   0   9   0 0.91425 6.24774   6
   0   9   0 40.6862 26.9623   2
  -1  -9   0 37.9980 33.4957   4
  -1  -9   0 17.7152 25.6006   2
  -1  -9   0 46.6489 40.9659   1
   1  -9   0 27.9336 7.37197   7
   1  -9   0 10.8389 22.1889   2
  -1  -9   0 76.6199 41.7053   4
   1  -9   0 4.65486 36.0612   1
   1  -9   0 26.0562 35.3095   4
  -1  -9   0 27.8074 7.73918   7
  -1  -9   0 37.5981 8.03580   6
  -1   9   0 11.9009 22.5313   2
  -1   9   0 62.4098 38.4557   4
   1   9   0 81.4341 41.8283   3
  -1   9   0 32.0462 6.97591   7
   1   9   0 30.8857 7.47687   6
  -1   9   0 38.3243 40.5706   1
   1   9   0 29.3009 6.78138   7
   1   9   0 43.2730 25.8560   2
  -1   9   0 39.9089 7.90819   6
   1   9   0 74.0773 37.9796   1
  -2  -9   0 13.6308 6.96900   7
   2  -9   0 9.31982 7.24807   7
  -2  -9   0 -11.134 19.4229   2
  -2  -9   0 -4.8847 26.7500   1
  -2  -9   0 35.5063 35.6039   3
   2  -9   0 21.8534 22.9373   2
   2  -9   0 -8.9678 35.1762   1
   2  -9   0 12.8088 4.93968   5
  -2  -9   0 38.0772 30.0619   4
   2  -9   0 6.15901 32.3270   4
  -2  -9   0 15.2348 7.47481   6
  -2   9   0 7.72566 21.5343   2
  -2   9   0 48.2113 36.5999   4
  -2   9   0 14.6453 6.49714   7
   2   9   0 13.2913 23.9360   2
  -2   9   0 11.9383 37.5840   1
   2   9   0 25.3643 27.2740   4
   2   9   0 19.3824 6.65066   6
   2   9   0 -10.288 27.8386   1
   2   9   0 22.9572 34.6672   3
  -3  -9   0 380.582 21.7356   7
  -3  -9   0 359.201 21.7669   6
  -3  -9   0 421.598 72.1038   1
  -3  -9   0 413.853 72.2567   3
   3  -9   0 513.534 84.2612   1
   3  -9   0 352.980 18.6320   5
  -3  -9   0 387.702 61.3282   4
   3  -9   0 268.200 42.4485   2
  -3  -9   0 343.330 50.8775   2
   3  -9   0 382.923 66.0068   4
   3  -9   0 362.074 21.6756   7
   3   9   0 465.109 61.1177   2
   3   9   0 340.166 54.2184   4
   3   9   0 335.071 61.8637   1
   3   9   0 359.334 20.9189   7
  -3   9   0 278.780 57.3478   4
   3   9   0 378.235 21.2297   6
   3   9   0 445.981 70.3820   3
  -3   9   0 323.229 65.1310   1
  -3   9   0 331.709 20.8112   7
  -4  -9   0 80.2208 44.3780   1
  -4  -9   0 189.838 47.8521   4
   4  -9   0 124.769 9.51639   5
   4  -9   0 123.187 11.8771   7
   4  -9   0 109.289 46.4922   4
  -4  -9   0 90.2865 34.6764   2
  -4  -9   0 78.1895 44.8859   3
  -4  -9   0 112.602 11.5369   7
   4  -9   0 193.450 57.2421   1
   4  -9   0 121.390 30.2649   2
  -4  -9   0 118.856 11.9807   6
   4   9   0 184.471 45.7696   4
  -4   9   0 160.721 48.7047   4
   4   9   0 47.2188 35.5160   1
  -4   9   0 33.8643 44.8784   1
   4   9   0 133.337 38.4549   2
   4   9   0 117.158 10.8721   6
   4   9   0 77.7244 46.0055   3
  -4   9   0 133.929 11.6806   7
   5  -9   0 76.0387 53.6435   4
  -5  -9   0 201.983 53.1250   1
   5  -9   0 85.6395 27.8185   2
  -5  -9   0 153.376 38.8676   2
  -5  -9   0 114.445 41.6921   4
  -5  -9   0 101.263 51.0596   3
  -5  -9   0 100.285 11.5192   6
  -5  -9   0 114.533 12.5004   7
   5  -9   0 97.2950 11.4158   7
   5  -9   0 125.629 9.09213   5
   5  -9   0 149.317 56.5379   1
  -5   9   0 85.8390 43.7594   4
   5   9   0 101.563 47.8976   3
   5   9   0 107.235 10.6031   6
  -5   9   0 130.629 8.64708   5
  -5   9   0 102.839 11.1836   7
   5   9   0 166.007 39.3512   2
   5   9   0 74.3684 38.1596   1
  -5   9   0 72.2195 46.4920   1
   5   9   0 105.695 39.7462   4
   6  -9   0 -11.471 55.5358   1
   6  -9   0 30.1342 39.0716   4
  -6  -9   0 7.91398 8.02274   7
   6  -9   0 2.84046 8.06512   7
  -6  -9   0 8.53039 8.11427   6
   6  -9   0 3.67659 3.93961   5
  -6  -9   0 74.6275 38.0486   4
  -6  -9   0 25.2112 28.0374   2
   6  -9   0 -16.866 17.3943   2
  -6  -9   0 -3.0767 34.5803   3
  -6  -9   0 30.5377 35.5977   1
   6   9   0 -27.033 26.6741   3
  -6   9   0 8.84414 4.04453   5
  -6   9   0 -16.126 33.0545   1
  -6   9   0 3.24930 31.1226   4
   6   9   0 47.8659 32.7655   4
  -6   9   0 14.9401 7.66607   7
  -6   9   0 8.99368 7.33108   6
   7  -9   0 142.150 13.5325   7
  -7  -9   0 129.461 12.9357   6
  -7  -9   0 112.471 12.4282   7
   7  -9   0 129.471 8.88501   5
  -7   9   0 123.584 9.00486   5
  -7   9   0 90.9284 11.2433   6
  -8  -9   0 284.363 20.6787   6
   8  -9   0 281.190 14.5284   5
   8  -9   0 270.897 20.6887   7
  -8  -9   0 258.647 27.1047   7
  -8   9   0 240.169 14.8692   5
  -9  -9   0 229.302 20.3090   6
  -9  -9   0 290.732 21.1741   7
   9  -9   0 262.809 19.8378   7
  -9   9   0 244.349 19.8972   6
  -9   9   0 231.369 14.7272   5
 -10  -9   0 132.125 14.9488   7
 -10  -9   0 138.139 15.4872   6
  10  -9   0 128.728 10.1496   5
 -10   9   0 104.698 9.43327   5
 -10   9   0 117.549 14.4126   6
  11  -9   0 59.5740 6.70463   5
 -11  -9   0 60.4806 13.2645   7
 -11  -9   0 39.9265 12.2286   6
 -11   9   0 44.1657 7.62883   5
 -11   9   0 52.8187 12.3799   6
 -12  -9   0 180.739 19.3047   7
 -12  -9   0 196.545 19.1090   6
 -12   9   0 138.675 13.1287   5
 -12   9   0 168.391 18.0626   6
 -13  -9   0 125.075 16.8181   6
 -13  -9   0 113.294 17.0584   7
 -13   9   0 97.7010 10.7181   5
 -13   9   0 141.282 17.3564   6
 -14  -9   0 80.1322 15.7318   6
 -14  -9   0 116.267 17.9881   7
 -14   9   0 82.2741 15.8672   6
 -15  -9   0 20.7257 12.7750   6
 -15  -9   0 20.7457 13.0903   7
 -15   9   0 20.4234 12.9144   6
 -16  -9   0 83.4195 17.5198   6
 -16  -9   0 57.0056 16.3246   7
 -16   9   0 73.7360 15.8754   6
 -17  -9   0 0.38202 13.7533   7
 -17  -9   0 13.9462 15.2396   6
 -17   9   0 20.2291 14.1448   6
 -18  -9   0 1.89442 14.3426   7
 -18  -9   0 -2.5024 13.7756   6
 -18   9   0 17.4316 15.1026   6
   0 -10   0 326.322 63.7557   4
   0 -10   0 224.506 17.4858   7
   0 -10   0 221.666 48.3604   4
   0 -10   0 215.955 60.6481   1
   0 -10   0 180.613 38.5527   2
   0  10   0 251.327 45.0278   2
   0  10   0 299.707 63.4496   1
   0  10   0 296.927 64.8029   3
   0  10   0 259.303 17.7212   7
   0  10   0 236.441 17.4742   6
   1 -10   0 748.694 99.4954   1
  -1 -10   0 496.553 68.0729   4
  -1 -10   0 609.456 90.8912   1
   1 -10   0 628.675 33.2890   7
  -1 -10   0 720.866 34.6967   6
   1 -10   0 539.132 64.1939   2
  -1 -10   0 603.858 67.7951   2
   1 -10   0 745.353 93.3632   4
  -1 -10   0 655.249 34.0776   7
  -1 -10   0 746.577 93.6601   4
  -1  10   0 683.564 33.4765   7
   1  10   0 663.623 33.9268   6
   1  10   0 554.569 83.9978   3
  -1  10   0 675.236 91.5549   4
   1  10   0 515.366 79.1487   1
   1  10   0 635.406 33.3023   7
  -1  10   0 759.495 73.3285   2
  -1  10   0 506.375 87.3165   1
   1  10   0 822.596 72.7982   2
   2 -10   0 18.9544 8.16551   7
  -2 -10   0 26.8598 8.26413   6
   2 -10   0 109.555 50.7888   1
  -2 -10   0 5.06226 28.2768   4
  -2 -10   0 77.0991 43.5423   3
  -2 -10   0 -12.357 36.8078   4
  -2 -10   0 31.5306 8.04732   7
   2 -10   0 26.5785 5.84368   5
  -2 -10   0 36.8270 28.4204   2
   2 -10   0 34.1646 26.5519   2
   2 -10   0 -17.967 31.5022   4
   2  10   0 23.4494 28.0887   2
  -2  10   0 -2.2700 20.4455   2
  -2  10   0 21.2182 35.2262   4
   2  10   0 21.1637 8.55410   6
  -2  10   0 66.2979 43.4709   1
   2  10   0 51.4445 37.1177   1
   2  10   0 -56.828 27.4157   3
   2  10   0 16.4533 6.87599   7
  -3 -10   0 159.585 53.4011   1
  -3 -10   0 115.620 41.6243   4
   3 -10   0 177.456 15.0940   7
   3 -10   0 205.962 57.3183   4
   3 -10   0 146.387 11.5299   5
   3 -10   0 116.582 52.7529   1
  -3 -10   0 113.306 35.7468   2
  -3 -10   0 155.082 55.7085   3
   3 -10   0 170.265 36.8296   2
  -3 -10   0 157.371 15.0875   7
  -3 -10   0 204.934 16.2316   6
   3  10   0 174.083 14.4267   6
   3  10   0 199.327 58.9537   3
  -3  10   0 161.366 54.6478   1
  -3  10   0 199.082 54.8258   4
   3  10   0 187.330 44.6326   4
   3  10   0 101.005 46.1256   1
   3  10   0 166.303 14.0041   7
   3  10   0 146.818 38.7628   2
  -3  10   0 177.683 13.9722   7
   4 -10   0 205.706 40.8191   2
  -4 -10   0 396.301 71.4532   1
  -4 -10   0 282.522 20.0090   6
  -4 -10   0 282.409 20.2247   7
   4 -10   0 370.241 75.1671   1
  -4 -10   0 302.627 61.6227   4
  -4 -10   0 340.566 72.5527   3
   4 -10   0 307.814 16.3804   5
   4 -10   0 314.804 20.7577   7
  -4 -10   0 382.217 56.4785   2
   4 -10   0 286.002 63.7810   4
   4  10   0 264.587 52.4619   4
   4  10   0 409.656 60.4774   2
  -4  10   0 284.777 19.8294   7
   4  10   0 223.832 56.2211   1
  -4  10   0 366.688 72.8211   1
   4  10   0 128.346 48.3838   3
   4  10   0 332.334 19.2034   6
  -4  10   0 182.452 64.4849   4
  -5 -10   0 44.9685 38.4506   1
  -5 -10   0 60.6975 10.1077   7
  -5 -10   0 9.41404 33.1242   4
   5 -10   0 68.2673 6.06263   5
   5 -10   0 53.3091 9.58165   7
   5 -10   0 100.237 30.7109   2
   5 -10   0 -5.9719 39.8710   1
  -5 -10   0 11.3729 27.6195   2
   5 -10   0 35.5350 39.6868   4
  -5 -10   0 64.6006 9.93053   6
  -5 -10   0 27.2343 40.4994   3
  -5  10   0 56.8240 5.53916   5
   5  10   0 50.0851 8.49755   6
  -5  10   0 59.2406 9.13498   7
   5  10   0 80.3722 46.0227   3
   5  10   0 74.3424 32.6255   2
  -5  10   0 67.6719 43.6652   4
   5  10   0 28.1108 32.4863   4
   5  10   0 37.4426 35.5635   1
  -5  10   0 119.129 51.5402   1
   6 -10   0 21.1003 20.8861   2
  -6 -10   0 -19.980 25.0919   4
  -6 -10   0 11.2768 31.7231   3
  -6 -10   0 5.99502 7.81188   7
  -6 -10   0 13.0156 8.00915   6
   6 -10   0 22.3263 38.4279   1
  -6 -10   0 28.3105 33.6813   1
  -6 -10   0 0.44363 24.8782   2
   6 -10   0 -3.2110 27.7893   4
   6 -10   0 7.27868 4.00143   5
   6 -10   0 0.51159 7.29228   7
  -6  10   0 -3.8066 6.18558   6
  -6  10   0 -50.642 20.8956   4
   6  10   0 26.7437 28.1532   4
  -6  10   0 74.1880 48.5177   1
  -6  10   0 -4.9445 3.32418   5
   6  10   0 20.7837 31.3168   3
   7 -10   0 0.77960 3.75468   5
  -7 -10   0 6.13291 8.03246   6
  -7 -10   0 9.45745 8.30546   7
   7 -10   0 -10.267 7.55127   7
  -7  10   0 11.2716 7.56891   6
  -7  10   0 4.26595 3.72750   5
  -8 -10   0 9.06564 8.69612   7
   8 -10   0 -7.8619 8.41092   7
  -8 -10   0 3.01182 8.68102   6
   8 -10   0 -5.7065 3.65958   5
  -8  10   0 5.77371 4.05998   5
  -8  10   0 11.0434 7.95830   6
   9 -10   0 7.92600 9.45681   7
  -9 -10   0 11.7241 9.96314   7
   9 -10   0 17.7266 4.74315   5
  -9  10   0 5.81389 4.77852   5
  -9  10   0 -6.6745 8.45053   6
 -10 -10   0 279.187 21.8710   6
  10 -10   0 256.211 14.4788   5
 -10 -10   0 247.751 22.0669   7
 -10  10   0 282.727 21.8496   6
 -10  10   0 227.943 15.0913   5
 -11 -10   0 311.267 25.3291   7
 -11 -10   0 326.683 25.6381   6
  11 -10   0 330.784 17.0812   5
 -11  10   0 257.208 17.4912   5
 -11  10   0 307.407 24.0231   6
 -12 -10   0 71.8919 14.5488   6
 -12 -10   0 76.0376 15.0476   7
 -12  10   0 70.2469 10.9777   5
 -12  10   0 78.5170 14.3372   6
 -13 -10   0 42.2345 13.6307   6
 -13 -10   0 28.8477 13.6094   7
 -13  10   0 17.1396 6.80898   5
 -13  10   0 12.4655 11.8462   6
 -14 -10   0 229.901 23.2382   6
 -14 -10   0 305.412 26.2640   7
 -14  10   0 197.993 21.1476   6
 -14  10   0 211.630 18.0060   5
 -15 -10   0 122.534 18.1386   7
 -15 -10   0 94.4410 18.1198   6
 -15  10   0 157.401 19.5417   6
 -16 -10   0 46.9013 15.8801   7
 -16 -10   0 23.6427 14.9872   6
 -16  10   0 19.9590 14.2125   6
 -17 -10   0 -7.5360 13.5412   7
 -17 -10   0 2.19349 14.1801   6
 -17  10   0 2.36632 13.0207   6
 -18 -10   0 48.5823 18.1110   6
   0 -11   0 9.27355 8.10089   7
   0 -11   0 55.7723 35.1050   4
   0 -11   0 -18.632 34.3071   1
   0 -11   0 -2.4342 41.5202   4
   0 -11   0 37.3338 28.3016   2
   0  11   0 74.2510 44.5177   3
   0  11   0 -2.6045 6.14907   7
   0  11   0 -3.2240 30.4250   1
   0  11   0 -4.9659 6.64749   6
   0  11   0 17.3360 26.3971   2
   1 -11   0 323.489 69.9616   4
  -1 -11   0 420.221 24.2524   6
   1 -11   0 409.890 23.3790   7
   1 -11   0 418.804 67.4691   4
   1 -11   0 444.669 59.1574   2
  -1 -11   0 404.915 58.6195   2
  -1 -11   0 557.032 83.6864   4
  -1 -11   0 394.777 23.5063   7
  -1 -11   0 451.048 67.7956   4
  -1 -11   0 441.709 80.8470   1
   1 -11   0 361.557 77.7224   1
   1  11   0 339.744 55.4077   2
   1  11   0 394.972 23.7859   6
  -1  11   0 369.268 22.4696   7
  -1  11   0 363.576 23.6511   6
   1  11   0 397.494 22.5857   7
   1  11   0 413.578 93.5257   1
  -1  11   0 454.802 60.3458   2
  -1  11   0 444.685 74.4417   4
   1  11   0 426.449 76.1972   3
  -1  11   0 295.852 69.2851   1
   2 -11   0 115.595 10.7416   5
  -2 -11   0 115.882 56.4421   4
  -2 -11   0 111.577 51.5818   1
   2 -11   0 85.2740 33.4616   2
  -2 -11   0 104.980 49.3528   3
   2 -11   0 117.578 49.0405   4
  -2 -11   0 123.276 44.2409   4
  -2 -11   0 126.454 37.5485   2
   2 -11   0 80.6168 48.3908   1
   2 -11   0 99.4828 11.1649   7
  -2 -11   0 111.143 11.6397   7
  -2 -11   0 90.2956 11.4341   6
   2  11   0 109.553 11.3074   6
   2  11   0 148.895 39.2158   2
   2  11   0 93.4586 48.4378   3
  -2  11   0 114.994 33.3217   2
  -2  11   0 103.193 10.7639   7
   2  11   0 94.6461 10.5189   7
   2  11   0 75.2507 42.2914   1
  -2  11   0 73.4491 42.6092   4
  -2  11   0 134.130 53.5478   1
  -3 -11   0 340.626 73.4162   3
   3 -11   0 414.854 81.5729   1
   3 -11   0 262.567 18.6024   7
   3 -11   0 237.580 43.5198   2
  -3 -11   0 242.433 18.6389   6
  -3 -11   0 233.639 52.0135   4
   3 -11   0 328.663 65.0792   4
  -3 -11   0 210.080 47.1760   2
   3 -11   0 242.337 14.8591   5
  -3 -11   0 237.061 17.9439   7
  -3 -11   0 239.172 61.8055   1
   3  11   0 221.329 17.0077   6
  -3  11   0 283.964 69.4871   1
   3  11   0 198.030 55.5707   1
   3  11   0 262.666 61.8726   3
   3  11   0 236.637 18.7600   7
  -3  11   0 228.708 16.6654   7
   3  11   0 266.919 52.5068   2
   3  11   0 309.590 59.3914   4
  -3  11   0 256.440 58.5335   4
   4 -11   0 23.2443 5.30648   5
  -4 -11   0 8.16695 33.8795   1
   4 -11   0 11.5850 43.1224   1
  -4 -11   0 21.9786 8.73646   6
  -4 -11   0 4.52780 28.1558   4
   4 -11   0 -43.818 26.0100   4
   4 -11   0 27.0602 26.1682   2
  -4 -11   0 16.7809 8.60870   7
  -4 -11   0 36.4391 29.8854   2
   4 -11   0 26.0223 9.07305   7
  -4 -11   0 55.3569 43.0143   3
  -4  11   0 18.3895 7.45172   7
   4  11   0 -8.1083 26.7514   1
  -4  11   0 45.5723 37.6062   4
  -4  11   0 22.4651 40.7149   1
   4  11   0 55.4038 38.7777   2
   4  11   0 -5.0459 35.4316   3
   4  11   0 19.7428 7.24128   6
   4  11   0 39.6944 32.4536   4
   5 -11   0 119.968 8.94306   5
  -5 -11   0 68.5371 39.1296   4
  -5 -11   0 107.443 12.1129   7
  -5 -11   0 56.9234 32.8516   2
  -5 -11   0 111.557 12.1820   6
   5 -11   0 111.771 12.6309   7
  -5 -11   0 79.1371 40.8142   1
   5 -11   0 188.020 56.4877   4
   5 -11   0 166.168 38.2333   2
   5 -11   0 200.172 57.8682   1
  -5 -11   0 32.7646 43.4642   3
  -5  11   0 143.515 59.0714   1
   5  11   0 124.471 41.3602   4
   5  11   0 33.0995 38.1355   3
   5  11   0 121.344 39.7530   2
  -5  11   0 66.2018 42.2120   4
   5  11   0 70.3555 40.5538   1
  -6 -11   0 85.2496 10.7889   6
  -6 -11   0 66.9844 10.8580   7
   6 -11   0 60.9147 6.16394   5
   6 -11   0 66.8405 10.6253   7
  -6  11   0 74.0587 6.84855   5
   7 -11   0 -0.5373 8.64284   7
  -7 -11   0 -3.5473 7.97662   6
   7 -11   0 -1.3913 3.70843   5
  -7  11   0 8.26787 8.49860   6
  -7  11   0 2.84055 3.59930   5
  -8 -11   0 9.68693 9.30489   6
  -8 -11   0 13.6820 9.45229   7
   8 -11   0 9.11442 4.07080   5
   8 -11   0 6.55710 9.12887   7
  -8  11   0 1.55264 3.92812   5
  -8  11   0 5.14919 8.25852   6
  -9 -11   0 71.3517 12.6632   6
   9 -11   0 52.1238 5.65501   5
   9 -11   0 58.4092 13.2344   7
  -9 -11   0 53.7319 11.5845   7
  -9  11   0 35.7686 10.5093   6
  -9  11   0 36.4108 5.76020   5
  10 -11   0 3.54337 9.67621   7
 -10 -11   0 13.8803 11.0268   6
 -10 -11   0 2.89212 10.1166   7
 -10  11   0 11.3760 4.93984   5
 -10  11   0 2.19109 9.78019   6
  11 -11   0 22.8996 5.19911   5
 -11 -11   0 11.0728 11.8099   6
 -11 -11   0 31.2741 12.4132   7
 -11  11   0 13.9636 5.68442   5
 -11  11   0 22.1262 10.8547   6
 -12 -11   0 70.0539 14.2910   7
 -12 -11   0 61.6732 14.7332   6
 -12  11   0 71.9518 14.4799   6
 -12  11   0 49.6380 7.48229   5
 -13 -11   0 480.192 34.2834   7
 -13 -11   0 453.974 32.8296   6
 -13  11   0 413.699 24.2476   5
 -13  11   0 459.470 32.7407   6
 -14 -11   0 93.9498 16.9563   6
 -14 -11   0 88.6886 17.4891   7
 -14  11   0 126.041 17.8321   6
 -15 -11   0 13.2846 14.4160   6
 -15 -11   0 -6.4152 12.7915   7
 -15  11   0 28.3594 14.4622   6
 -16 -11   0 9.14654 14.4773   6
 -16 -11   0 22.2914 14.9529   7
 -16  11   0 15.2021 14.3145   6
 -17 -11   0 74.7203 18.0609   7
 -17 -11   0 32.0568 16.1321   6
 -17  11   0 50.8554 16.2365   6
   0 -12   0 289.848 19.5450   7
   0 -12   0 301.642 56.1365   4
   0 -12   0 323.625 67.1330   4
   0 -12   0 290.060 67.6512   1
   0 -12   0 243.862 49.2763   2
   0  12   0 273.077 19.7387   6
   0  12   0 270.107 18.6966   7
   0  12   0 290.733 69.9376   1
   0  12   0 334.766 69.6233   3
   0  12   0 321.296 54.4596   2
   1 -12   0 608.372 32.9511   7
  -1 -12   0 610.473 82.0691   4
   1 -12   0 790.060 104.039   4
   1 -12   0 532.918 76.3580   4
  -1 -12   0 625.678 95.0845   4
   1 -12   0 625.654 98.0965   1
  -1 -12   0 621.161 92.7813   1
  -1 -12   0 633.115 33.4232   7
   1 -12   0 529.308 68.7798   2
  -1 -12   0 508.387 68.5627   2
  -1 -12   0 580.718 32.7246   6
   1  12   0 649.713 32.5543   7
  -1  12   0 547.446 70.4299   2
   1  12   0 689.828 80.6983   2
   1  12   0 512.552 89.0042   3
  -1  12   0 623.993 32.4622   7
  -1  12   0 683.030 98.5707   1
   1  12   0 663.624 97.4257   1
   1  12   0 627.902 33.0589   6
  -1  12   0 608.103 33.2052   6
   2 -12   0 625.845 71.6465   2
   2 -12   0 678.793 34.2294   7
  -2 -12   0 645.344 99.6949   1
   2 -12   0 621.872 90.1006   4
  -2 -12   0 552.316 72.0103   2
  -2 -12   0 669.655 87.7726   4
  -2 -12   0 543.834 90.1581   4
   2 -12   0 652.869 31.4629   5
   2 -12   0 658.805 98.9605   1
  -2 -12   0 602.992 33.7792   6
  -2 -12   0 656.955 34.5185   7
   2  12   0 569.246 89.9394   3
  -2  12   0 631.627 32.8838   7
  -2  12   0 590.631 97.8694   4
   2  12   0 587.148 90.5865   1
   2  12   0 564.269 75.2626   2
  -2  12   0 616.090 97.6669   1
   2  12   0 622.133 33.5230   6
  -3 -12   0 166.861 15.9569   6
  -3 -12   0 178.318 42.3132   2
   3 -12   0 160.312 15.9265   7
  -3 -12   0 170.056 15.2276   7
   3 -12   0 147.756 11.7635   5
  -3 -12   0 102.013 52.3420   1
   3 -12   0 193.121 67.2353   1
  -3 -12   0 120.194 44.4359   4
  -3 -12   0 124.010 57.7369   3
   3 -12   0 191.877 54.6746   4
   3 -12   0 111.818 36.6224   2
  -3  12   0 215.212 63.7689   1
  -3  12   0 206.799 57.8582   4
   3  12   0 243.492 56.8100   1
   3  12   0 110.376 36.7718   2
   3  12   0 64.9452 45.5276   3
   3  12   0 149.740 13.2037   6
  -3  12   0 151.542 14.2535   7
   4 -12   0 1474.77 65.7526   5
  -4 -12   0 1342.79 111.389   2
  -4 -12   0 1125.62 136.365   1
   4 -12   0 1572.95 104.498   2
  -4 -12   0 1499.32 68.7476   6
  -4 -12   0 1490.73 138.467   3
  -4 -12   0 1562.32 126.546   4
   4 -12   0 1462.01 68.5779   7
   4 -12   0 1440.43 129.829   4
   4 -12   0 1590.57 144.936   1
  -4 -12   0 1464.92 68.9121   7
   4  12   0 1335.27 111.535   2
   4  12   0 1476.67 131.439   3
   4  12   0 1338.52 69.8521   6
   4  12   0 1447.29 128.823   1
  -4  12   0 1406.09 129.050   4
  -4  12   0 1581.12 138.771   1
  -4  12   0 1349.64 69.8358   7
   4  12   0 1452.69 120.733   4
   5 -12   0 447.714 26.1745   7
  -5 -12   0 414.498 26.0651   7
  -5 -12   0 442.511 26.2702   6
   5 -12   0 423.576 21.7665   5
  -6 -12   0 110.366 12.8368   7
   6 -12   0 116.400 12.8771   7
  -6 -12   0 133.202 13.3566   6
   6 -12   0 95.3057 8.94315   5
   7 -12   0 7.78861 4.41890   5
   7 -12   0 9.18752 9.00243   7
  -7 -12   0 9.80410 8.88958   7
  -7 -12   0 32.4981 9.50495   6
  -7  12   0 3.85708 8.06569   6
   8 -12   0 22.3074 4.62516   5
   8 -12   0 18.2569 9.56295   7
  -8 -12   0 22.0755 10.1858   7
  -8 -12   0 35.2027 10.6424   6
  -8  12   0 13.5213 4.27800   5
  -8  12   0 20.0669 8.89520   6
  -9 -12   0 225.194 20.9552   7
   9 -12   0 225.590 12.6486   5
   9 -12   0 189.190 18.7808   7
  -9 -12   0 226.172 20.5836   6
  -9  12   0 234.209 20.1270   6
  -9  12   0 193.318 12.6971   5
  10 -12   0 167.798 17.3495   7
  10 -12   0 163.226 11.0600   5
 -10 -12   0 141.796 16.9649   7
 -10 -12   0 120.998 16.7560   6
 -10  12   0 131.074 10.5737   5
 -10  12   0 125.136 15.3777   6
 -11 -12   0 18.8969 12.9662   6
  11 -12   0 17.4041 5.94585   5
 -11 -12   0 5.02768 11.9596   7
 -11  12   0 11.1340 10.8993   6
 -11  12   0 8.52406 5.23068   5
 -12 -12   0 231.245 21.5112   6
 -12 -12   0 175.121 19.7809   7
 -12  12   0 142.090 12.0528   5
 -12  12   0 193.734 19.5833   6
 -13 -12   0 7.27410 12.4555   6
 -13 -12   0 -14.045 11.7681   7
 -13  12   0 1.26471 5.78774   5
 -13  12   0 1.38433 13.8003   6
 -14 -12   0 173.777 21.0382   7
 -14 -12   0 171.954 20.6627   6
 -14  12   0 171.019 20.4320   6
 -15 -12   0 19.2069 14.0889   6
 -15 -12   0 7.85851 13.6348   7
 -15  12   0 26.6631 14.7024   6
 -16 -12   0 -12.188 13.3538   6
 -16 -12   0 37.7303 16.1026   7
 -16  12   0 45.1260 15.6935   6
 -17 -12   0 53.8171 17.2713   7
 -17 -12   0 32.8552 16.4112   6
 -17  12   0 29.4034 15.6794   6
   0 -13   0 -42.978 22.8260   4
   0 -13   0 -17.222 32.3479   4
   0 -13   0 14.0897 26.5948   2
   0 -13   0 -18.688 35.8100   1
   0 -13   0 11.3305 8.12500   7
   0  13   0 7.11967 7.53584   7
   0  13   0 -8.4074 6.82287   6
   0  13   0 -30.311 31.2251   1
   0  13   0 -7.6383 25.3676   2
   0  13   0 -66.471 28.7414   3
   1 -13   0 108.568 11.6742   7
   1 -13   0 77.5847 49.3184   4
  -1 -13   0 109.663 11.8123   7
  -1 -13   0 34.4967 35.3910   4
   1 -13   0 93.1961 44.2341   4
   1 -13   0 46.6880 43.3423   1
  -1 -13   0 57.6428 33.1108   2
  -1 -13   0 146.532 62.6511   1
  -1 -13   0 99.9625 48.3039   4
   1 -13   0 116.759 38.9205   2
   1  13   0 56.3173 45.8122   3
   1  13   0 72.1359 46.9892   1
  -1  13   0 154.980 56.0089   1
   1  13   0 101.172 11.3543   6
  -1  13   0 99.0770 10.7034   7
   1  13   0 180.744 44.2236   2
  -2 -13   0 7.74491 41.1595   4
  -2 -13   0 30.3158 31.0703   2
  -2 -13   0 72.6881 35.9374   4
   2 -13   0 7.56923 7.94609   7
  -2 -13   0 22.7984 33.6656   1
  -2 -13   0 -5.5194 7.36322   6
  -2 -13   0 -4.6001 7.50037   7
   2 -13   0 -6.5403 31.6545   1
   2 -13   0 -4.1447 23.0335   2
   2 -13   0 -59.194 24.3499   4
   2 -13   0 11.7395 5.53949   5
   2  13   0 31.2012 40.5774   3
  -2  13   0 -12.710 30.7145   1
   2  13   0 19.4910 28.1870   2
   2  13   0 -28.316 36.3172   1
  -2  13   0 -3.6315 6.66242   7
  -2  13   0 35.6481 39.7853   4
   2  13   0 -8.6557 6.45196   6
  -3 -13   0 272.238 55.1580   2
  -3 -13   0 288.174 69.7684   4
  -3 -13   0 180.188 51.5188   4
   3 -13   0 257.961 18.4575   7
  -3 -13   0 163.602 57.5261   1
  -3 -13   0 228.693 65.4754   3
   3 -13   0 301.746 71.0270   1
   3 -13   0 232.312 14.9401   5
  -3 -13   0 264.855 19.1078   6
  -3 -13   0 225.983 18.4134   7
   3 -13   0 196.411 42.3263   2
   3 -13   0 200.800 57.1000   4
   3  13   0 253.890 64.8765   3
   3  13   0 273.092 66.3427   1
  -3  13   0 266.049 63.0013   1
  -3  13   0 263.068 65.1077   4
   3  13   0 200.486 49.8586   2
  -4 -13   0 1155.65 56.1278   7
   4 -13   0 1140.16 55.6251   7
   4 -13   0 1137.53 52.9941   5
  -4 -13   0 1126.97 56.1562   6
  -5 -13   0 493.895 28.9295   7
  -5 -13   0 487.946 28.4038   6
   5 -13   0 464.513 24.5198   5
   5 -13   0 479.906 28.6346   7
  -6 -13   0 54.9152 12.4132   7
   6 -13   0 39.1636 5.79314   5
  -6 -13   0 44.7054 10.5401   6
   6 -13   0 51.1546 11.0830   7
  -7 -13   0 28.4609 10.0833   7
   7 -13   0 39.0241 5.66175   5
   7 -13   0 51.0231 11.2001   7
  -7 -13   0 43.1889 10.6787   6
  -7  13   0 41.3550 9.70746   6
   8 -13   0 188.371 11.9183   5
  -8 -13   0 228.502 20.6003   7
  -8 -13   0 200.517 20.6319   6
  -8  13   0 190.415 17.3125   6
   9 -13   0 86.9584 13.9149   7
  -9 -13   0 85.8071 14.5517   7
  -9 -13   0 95.8557 14.7344   6
   9 -13   0 92.5507 8.31439   5
  -9  13   0 88.1097 13.9276   6
  -9  13   0 87.2149 8.18545   5
 -10 -13   0 9.45176 11.5779   7
 -10 -13   0 16.8775 12.3293   6
  10 -13   0 -1.3224 4.07944   5
  10 -13   0 1.82621 10.5756   7
 -10  13   0 7.71015 4.49255   5
 -10  13   0 -6.8401 9.80754   6
  11 -13   0 12.2304 6.62675   5
  11 -13   0 7.28368 11.4044   7
 -11 -13   0 16.8315 12.6686   6
 -11 -13   0 30.6127 13.4593   7
 -11  13   0 6.85501 4.77275   5
 -11  13   0 13.3633 11.6784   6
 -12 -13   0 26.9498 13.3668   7
 -12 -13   0 9.58960 12.7163   6
 -12  13   0 7.79640 12.0542   6
 -12  13   0 9.25245 5.14115   5
 -13 -13   0 419.235 31.4911   7
 -13 -13   0 418.012 31.7271   6
 -13  13   0 436.634 31.3200   6
 -13  13   0 349.827 21.0814   5
 -14 -13   0 7.70639 13.4509   7
 -14  13   0 4.10317 12.6762   6
 -15 -13   0 8.85169 14.4837   6
 -15 -13   0 15.4088 14.8583   7
 -15  13   0 -2.3256 12.7288   6
 -16 -13   0 1.68719 14.4707   7
 -16 -13   0 11.7915 14.0437   6
 -16  13   0 -7.8900 12.8467   6
 -17 -13   0 89.9079 19.7084   6
 -17 -13   0 98.9158 20.7889   7
 -17  13   0 69.2382 18.6029   6
   0 -14   0 69.4792 46.3761   4
   0 -14   0 33.1504 51.7222   2
   0 -14   0 61.9588 39.4554   4
   0 -14   0 0.59155 35.0645   1
   0  14   0 64.2292 43.8213   1
   0  14   0 144.208 59.3871   3
  -1 -14   0 24.2241 31.7988   4
  -1 -14   0 -15.384 37.2202   4
   1 -14   0 -22.771 38.1940   1
   1 -14   0 -10.949 26.2458   4
  -1 -14   0 -15.714 32.1950   1
  -1 -14   0 18.6107 9.10446   7
   1 -14   0 24.6368 27.1146   2
   1 -14   0 -30.885 35.5973   4
  -1 -14   0 4.84893 25.7418   2
   1 -14   0 21.1433 8.93466   7
   1  14   0 -15.955 35.7545   3
  -1  14   0 -50.161 29.7856   3
   1  14   0 47.3540 30.8511   2
  -1  14   0 14.7362 37.7505   1
   1  14   0 -0.6102 35.1111   1
  -2 -14   0 72.4766 10.9786   7
   2 -14   0 77.7040 11.1135   7
   2 -14   0 74.9209 8.27866   5
  -2 -14   0 94.8882 11.7773   6
   3 -14   0 496.650 29.0020   7
  -3 -14   0 494.961 28.9456   6
   3 -14   0 477.124 25.4668   5
  -3 -14   0 501.362 28.9645   7
   4 -14   0 903.199 43.6939   5
  -4 -14   0 971.191 47.7803   6
  -4 -14   0 910.739 47.0700   7
   4 -14   0 919.778 47.1472   7
   5 -14   0 294.795 21.5348   7
   5 -14   0 265.792 15.9959   5
  -5 -14   0 269.150 23.5018   7
  -5 -14   0 257.443 20.8113   6
   6 -14   0 0.11905 8.93100   7
  -6 -14   0 -2.1722 9.32901   7
  -6 -14   0 23.3826 10.0255   6
   6 -14   0 2.60194 5.80332   5
  -7 -14   0 0.47280 9.68180   7
  -7 -14   0 18.2198 10.6753   6
   7 -14   0 8.11129 9.48661   7
   7 -14   0 8.73302 4.63372   5
  -7  14   0 8.37364 8.70725   6
  -8 -14   0 22.1071 11.0759   7
   8 -14   0 27.4137 5.29445   5
   8 -14   0 44.5979 12.2190   7
  -8 -14   0 16.3169 11.6018   6
  -8  14   0 25.5129 10.2176   6
   9 -14   0 349.684 18.2298   5
   9 -14   0 337.370 25.8444   7
  -9 -14   0 361.780 27.7355   7
  -9 -14   0 366.271 27.6430   6
  -9  14   0 363.087 26.1544   6
 -10 -14   0 113.898 16.5817   7
  10 -14   0 123.746 16.1067   7
 -10 -14   0 125.669 16.8508   6
  10 -14   0 118.396 8.94064   5
 -10  14   0 85.3239 15.4196   6
 -11 -14   0 3.70268 12.1053   7
  11 -14   0 8.03209 4.04571   5
  11 -14   0 -8.8714 11.2156   7
 -11 -14   0 -14.444 11.3698   6
 -11  14   0 4.88229 4.33769   5
 -11  14   0 19.1936 11.7501   6
 -12 -14   0 204.276 20.4480   6
 -12  14   0 132.530 18.2287   6
 -12  14   0 149.977 10.5929   5
 -13 -14   0 67.6583 16.5301   6
 -13 -14   0 54.5019 15.8840   7
 -13  14   0 78.6761 15.5799   6
 -14 -14   0 90.8793 17.7526   7
 -14 -14   0 87.6570 17.7291   6
 -14  14   0 62.0672 15.5336   6
 -15 -14   0 -0.3644 13.8559   6
 -15 -14   0 -24.123 12.6210   7
 -15  14   0 8.69794 14.3547   6
 -16 -14   0 123.725 21.0833   7
 -16 -14   0 99.4956 19.3729   6
 -16  14   0 92.5510 18.5194   6
   0 -15   0 -7.2043 8.12705   7
   1 -15   0 8.01718 6.39554   5
   1 -15   0 11.5556 8.77619   7
  -1 -15   0 18.6347 8.65942   7
  -2 -15   0 93.4545 12.3380   7
   2 -15   0 89.0956 12.0113   7
  -2 -15   0 64.0216 11.3787   6
   2 -15   0 84.2499 9.01133   5
   3 -15   0 130.046 13.7291   7
  -3 -15   0 109.874 13.1465   7
  -3 -15   0 87.4552 12.2411   6
   3 -15   0 104.672 9.57313   5
  -4 -15   0 428.641 27.0786   7
   4 -15   0 402.116 26.5624   7
  -4 -15   0 403.439 26.8478   6
   4 -15   0 431.165 22.7207   5
  -5 -15   0 12.3109 9.78811   7
  -5 -15   0 12.4045 9.63065   6
   5 -15   0 0.41055 5.14593   5
   5 -15   0 -14.283 8.85121   7
   6 -15   0 27.0422 10.8857   7
  -6 -15   0 29.5121 10.8920   7
   6 -15   0 34.2638 6.11932   5
  -6 -15   0 44.8350 11.6695   6
   7 -15   0 100.114 18.9612   7
  -7 -15   0 87.4055 14.7484   6
   7 -15   0 117.583 12.1774   5
  -7 -15   0 104.265 14.7415   7
   8 -15   0 579.042 28.6812   5
   8 -15   0 600.162 35.4718   7
  -8 -15   0 563.412 36.6076   6
  -8 -15   0 595.123 36.5410   7
  -8  15   0 636.065 35.8443   6
   9 -15   0 -3.0154 4.25045   5
   9 -15   0 -5.1741 10.7983   7
  -9 -15   0 25.3072 12.2210   6
  -9 -15   0 -0.0571 11.2668   7
  -9  15   0 10.2373 10.4375   6
 -10 -15   0 19.9738 13.5338   7
 -10 -15   0 31.2535 12.5940   6
  10 -15   0 8.82120 11.8549   7
  10 -15   0 23.4650 4.65757   5
 -10  15   0 7.69975 12.1629   6
  11 -15   0 4.43355 3.82960   5
 -11 -15   0 -22.456 11.1343   7
  11 -15   0 15.0507 12.2930   7
 -11 -15   0 8.97001 12.4200   6
 -11  15   0 14.8253 11.5050   6
 -12 -15   0 55.0409 15.7789   7
 -12 -15   0 38.7089 14.8238   6
 -12  15   0 48.2873 14.4099   6
 -13 -15   0 25.5021 13.9377   6
 -13 -15   0 23.3609 14.6283   7
 -13  15   0 14.9540 12.5706   6
 -14 -15   0 -7.2902 12.8636   6
 -14 -15   0 -22.130 12.2735   7
 -14  15   0 7.36266 13.1905   6
 -15 -15   0 0.14320 14.5188   7
 -15 -15   0 13.9202 14.0736   6
 -15  15   0 18.0876 14.4299   6
 -16 -15   0 -5.4716 15.0355   7
 -16 -15   0 -2.5230 13.4044   6
 -16  15   0 -8.6079 14.3943   6
   0 -16   0 26.7060 9.83328   7
   1 -16   0 10.9866 9.35164   7
  -1 -16   0 -3.5663 8.75106   7
   1 -16   0 -3.5403 6.14171   5
  -2 -16   0 20.6745 9.70651   7
   2 -16   0 18.1400 6.82281   5
  -2 -16   0 17.6399 9.52812   6
   2 -16   0 4.75012 8.79966   7
  -3 -16   0 24.1002 11.7198   7
   3 -16   0 32.2312 7.03289   5
  -3 -16   0 26.1695 10.3623   6
   3 -16   0 33.8834 10.8011   7
  -4 -16   0 94.2855 13.6902   7
   4 -16   0 73.9110 8.60322   5
  -4 -16   0 69.5441 12.2343   6
   4 -16   0 86.7254 12.8249   7
   5 -16   0 324.893 19.3210   5
  -5 -16   0 373.532 25.2840   7
  -5 -16   0 352.259 25.0222   6
   5 -16   0 305.417 24.3885   7
   6 -16   0 543.797 27.9563   5
  -6 -16   0 565.382 34.1507   7
   7 -16   0 7.08677 10.6954   7
  -7 -16   0 -8.0488 10.4155   7
  -7 -16   0 -14.317 9.60903   6
   7 -16   0 -5.3085 5.55459   5
  -8 -16   0 105.670 16.2556   6
   8 -16   0 105.251 10.0858   5
  -8 -16   0 102.450 16.4707   7
   8 -16   0 128.322 16.4538   7
  -8  16   0 116.376 15.0436   6
   9 -16   0 532.119 27.2148   5
   9 -16   0 595.369 35.9338   7
  -9 -16   0 561.843 36.9908   6
  -9 -16   0 576.350 36.7212   7
  -9  16   0 607.659 35.0562   6
  10 -16   0 24.2476 4.67162   5
  10 -16   0 38.7994 13.6176   7
 -10 -16   0 23.0201 13.8784   6
 -10 -16   0 20.6751 13.6913   7
 -10  16   0 15.7467 12.6227   6
  11 -16   0 5.66287 3.48081   5
  11 -16   0 5.20441 12.2686   7
 -11 -16   0 6.37968 14.4986   7
 -11 -16   0 6.24237 13.2670   6
 -11  16   0 15.7362 11.9719   6
 -12 -16   0 0.00243 13.0069   7
 -12 -16   0 -1.8097 12.6410   6
  12 -16   0 -2.1979 11.3088   7
 -12  16   0 -6.6959 11.9258   6
 -13 -16   0 26.1651 15.0758   7
 -13 -16   0 2.22420 13.1561   6
 -13  16   0 4.73029 13.0312   6
 -14 -16   0 4.58042 14.6202   7
 -14 -16   0 21.4114 14.6244   6
 -14  16   0 5.62337 13.8673   6
 -15 -16   0 -12.944 14.4353   7
 -15 -16   0 1.86395 14.5159   6
 -15  16   0 4.02458 13.6564   6
 -16 -16   0 6.28733 15.0518   6
 -16 -16   0 20.6100 17.0889   7
 -16  16   0 41.8187 16.5647   6
   0 -17   0 -2.8072 9.47648   7
  -1 -17   0 18.8904 9.99357   7
   1 -17   0 -4.3177 6.61436   5
   1 -17   0 4.75024 9.18524   7
   2 -17   0 22.1448 7.32137   5
   2 -17   0 1.90653 10.0532   7
  -3 -17   0 36.3365 11.6314   6
  -3 -17   0 32.6520 11.2608   7
   3 -17   0 39.5535 11.6097   7
   3 -17   0 49.5561 8.06558   5
   4 -17   0 13.6744 10.4362   7
   4 -17   0 18.5778 6.66706   5
  -4 -17   0 9.53183 10.4639   7
  -4 -17   0 18.8444 10.5551   6
  -5 -17   0 630.113 38.1209   7
   5 -17   0 633.035 32.0455   5
  -6 -17   0 55.5368 12.9160   6
   6 -17   0 41.4412 7.02277   5
  -6 -17   0 49.8564 13.3423   7
   6 -17   0 30.2393 11.8901   7
   7 -17   0 187.710 18.2346   7
  -7 -17   0 153.153 18.4335   7
   7 -17   0 140.362 12.0689   5
  -7 -17   0 153.408 18.1509   6
  -8 -17   0 361.927 28.6030   6
  -8 -17   0 359.032 28.5816   7
   8 -17   0 334.319 27.2340   7
  -8  17   0 336.454 26.1635   6
   9 -17   0 -0.1725 4.44994   5
   9 -17   0 8.86421 12.0929   7
  -9 -17   0 15.2914 12.7594   6
  -9 -17   0 -7.0768 12.3626   7
  -9  17   0 8.10100 11.1968   6
  10 -17   0 14.6669 12.2805   7
 -10 -17   0 -8.5560 12.4479   6
  10 -17   0 12.3199 4.18080   5
 -10 -17   0 2.03458 12.9244   7
 -10  17   0 3.61432 12.2807   6
 -11 -17   0 100.232 17.5380   7
  11 -17   0 57.9770 14.9710   7
 -11 -17   0 91.6169 17.4628   6
 -11  17   0 81.0901 16.8400   6
 -12 -17   0 65.8510 16.0828   6
  12 -17   0 43.7171 14.5986   7
 -12 -17   0 16.1497 14.6037   7
 -12  17   0 42.8326 14.7282   6
 -13 -17   0 11.1127 14.3205   6
 -13 -17   0 26.3048 14.8168   7
 -13  17   0 39.7002 13.9843   6
 -14 -17   0 -4.4275 13.2430   6
 -14 -17   0 15.7835 15.3144   7
 -14  17   0 -10.646 13.4345   6
 -15 -17   0 -0.0259 15.2649   7
 -15 -17   0 9.10440 14.6457   6
 -15  17   0 -22.756 13.0322   6
   0 -18   0 48.2201 16.1911   7
  -1 -18   0 359.112 26.5825   7
   1 -18   0 387.933 23.5029   5
  -2 -18   0 85.7427 13.6316   7
   2 -18   0 91.5145 10.6410   5
  -3 -18   0 27.5485 11.8358   7
   3 -18   0 45.4377 8.47608   5
  -4 -18   0 5.02344 11.8627   7
   4 -18   0 21.7265 10.7933   7
  -4 -18   0 18.1593 10.5836   6
   4 -18   0 17.5011 7.16156   5
   5 -18   0 103.456 14.8232   7
  -5 -18   0 90.3169 14.5884   6
   5 -18   0 71.6017 8.88266   5
  -5 -18   0 73.8341 14.2681   7
  -6 -18   0 413.582 29.4082   6
  -6 -18   0 377.549 29.3031   7
   6 -18   0 419.117 28.0439   7
   6 -18   0 397.129 22.4294   5
  -7 -18   0 35.2883 13.5654   7
   7 -18   0 64.1704 13.9822   7
   7 -18   0 38.1119 6.83271   5
  -7 -18   0 37.0706 13.3982   6
  -8 -18   0 70.3378 15.6671   7
   8 -18   0 104.085 15.8194   7
  -8 -18   0 83.3612 15.6220   6
   8 -18   0 78.0779 8.98993   5
  -8  18   0 101.598 15.0858   6
  -9 -18   0 45.6344 14.2736   6
   9 -18   0 20.2414 5.25596   5
   9 -18   0 39.5990 13.3800   7
  -9 -18   0 26.0531 13.7646   7
  -9  18   0 35.5619 13.3733   6
 -10 -18   0 37.0063 14.1784   6
 -10 -18   0 64.0936 30.1668   7
  10 -18   0 108.861 15.9238   7
  10 -18   0 57.3533 5.53455   5
 -10  18   0 86.2031 15.3306   6
  11 -18   0 95.6236 16.4855   7
 -11 -18   0 77.8805 17.0567   6
 -11 -18   0 52.7123 16.5460   7
 -11  18   0 125.944 17.5963   6
 -12 -18   0 78.5526 17.6828   7
  12 -18   0 56.6119 15.3161   7
 -12 -18   0 28.5401 14.2464   6
 -12  18   0 45.2056 13.9332   6
 -13 -18   0 -10.356 13.0764   6
 -13 -18   0 -0.2489 14.2892   7
 -13  18   0 -19.481 12.1900   6
 -14 -18   0 22.9803 15.8604   6
 -14 -18   0 7.92378 16.1478   7
 -14  18   0 9.02064 13.6038   6
 -15 -18   0 73.6497 18.8877   6
 -15 -18   0 45.4539 19.0311   7
 -15  18   0 63.0932 17.5903   6
   0 -19   0 -6.1222 10.1105   7
  -1 -19   0 79.9069 13.6323   7
   1 -19   0 80.4433 11.1210   5
   1 -19   0 77.2207 13.8204   7
   2 -19   0 518.725 32.6811   7
  -2 -19   0 512.281 32.8482   7
   2 -19   0 522.702 29.0713   5
  -3 -19   0 70.6018 13.6354   6
  -3 -19   0 83.0651 14.4984   7
   3 -19   0 52.2269 9.41542   5
   3 -19   0 84.5340 14.3377   7
   4 -19   0 -7.7909 11.0258   7
   4 -19   0 1.60514 6.82066   5
  -4 -19   0 -6.4738 12.1012   7
  -4 -19   0 -11.436 11.3433   6
   5 -19   0 140.241 16.5032   7
  -5 -19   0 110.574 16.6414   6
  -5 -19   0 108.536 16.4345   7
   5 -19   0 120.835 11.2965   5
  -6 -19   0 39.0096 13.8911   6
  -6 -19   0 40.4158 14.9640   7
   6 -19   0 28.5862 7.29206   5
   6 -19   0 46.5143 13.6242   7
  -7 -19   0 55.0905 14.9304   7
   7 -19   0 47.6702 13.1069   7
  -7 -19   0 74.1971 15.6670   6
   7 -19   0 67.2786 8.21093   5
   8 -19   0 2.76764 11.7069   7
   8 -19   0 10.3154 5.75349   5
  -8 -19   0 -2.6278 12.7827   7
  -8 -19   0 25.4273 13.5198   6
  -8  19   0 10.8383 11.5872   6
  -9 -19   0 23.1751 13.5701   6
  -9 -19   0 56.7620 15.0347   7
   9 -19   0 32.9433 5.59949   5
   9 -19   0 30.3154 13.4772   7
  -9  19   0 57.7137 14.1819   6
  10 -19   0 105.475 7.97541   5
 -10 -19   0 115.775 18.7761   7
  10 -19   0 104.460 16.9295   7
 -10 -19   0 91.1666 17.2965   6
 -10  19   0 125.485 17.2002   6
 -11 -19   0 54.3623 17.2650   7
  11 -19   0 31.7667 14.0175   7
 -11 -19   0 42.7045 15.1347   6
 -11  19   0 38.3576 14.1582   6
  12 -19   0 45.0388 14.8281   7
 -12 -19   0 -5.4508 15.1514   7
 -12  19   0 18.8093 13.3637   6
 -13 -19   0 18.2739 15.5478   6
 -13 -19   0 -0.1983 15.0228   7
 -13  19   0 -4.5776 13.6326   6
 -14 -19   0 37.5575 17.2040   7
 -14 -19   0 25.2036 15.8192   6
 -14  19   0 43.0344 16.2788   6
   0 -20   0 26.6439 12.9516   7
   0 -20   0 42.4342 11.5080   5
   1 -20   0 210.520 19.7465   7
   1 -20   0 189.243 17.7468   5
  -1 -20   0 182.438 19.2469   7
  -2 -20   0 392.534 28.7542   7
   2 -20   0 397.492 24.5351   5
   2 -20   0 407.670 28.9956   7
   3 -20   0 358.276 23.6032   5
   3 -20   0 380.832 28.9468   7
  -3 -20   0 432.257 29.6861   7
  -4 -20   0 -3.3966 12.0608   7
   4 -20   0 -10.385 6.95487   5
   4 -20   0 6.52398 11.8536   7
  -4 -20   0 17.1179 12.2711   6
   5 -20   0 19.1502 12.4616   7
   5 -20   0 9.48721 7.44392   5
  -5 -20   0 13.3613 13.0160   7
  -5 -20   0 5.59978 11.8165   6
  -6 -20   0 18.4580 13.8507   7
   6 -20   0 25.7746 13.3290   7
  -6 -20   0 16.7360 12.7747   6
   6 -20   0 3.72337 6.67673   5
   7 -20   0 74.3639 8.76420   5
  -7 -20   0 56.4721 16.0775   7
   7 -20   0 104.010 15.7371   7
  -7 -20   0 94.0871 16.7175   6
   8 -20   0 17.2696 6.06372   5
  -8 -20   0 -4.7752 11.7315   6
   8 -20   0 3.67113 12.0706   7
  -8 -20   0 19.0548 13.9067   7
  -8  20   0 11.5556 11.8746   6
   9 -20   0 -12.629 11.8573   7
  -9 -20   0 8.68335 14.5285   7
   9 -20   0 3.40833 5.78680   5
  -9 -20   0 -14.727 11.7089   6
  -9  20   0 -2.8189 18.5134   6
  10 -20   0 1.03166 3.38224   5
 -10 -20   0 2.90688 13.8832   7
  10 -20   0 -14.970 11.6918   7
 -10 -20   0 -3.8805 12.0670   6
 -10  20   0 -5.1691 12.4556   6
 -11 -20   0 120.787 20.4589   7
 -11 -20   0 109.442 18.6433   6
  11 -20   0 97.7268 17.5818   7
 -11  20   0 148.889 19.7085   6
 -12 -20   0 -6.8080 13.2592   6
 -12 -20   0 -15.379 14.4183   7
  12 -20   0 -6.4867 14.1111   7
 -12  20   0 22.6642 13.9488   6
 -13 -20   0 13.2121 14.7396   6
  13 -20   0 -9.2607 13.1378   7
 -13 -20   0 29.9570 17.1179   7
 -13  20   0 19.5211 14.6263   6
 -14 -20   0 6.80457 15.1276   6
 -14 -20   0 -11.815 15.1286   7
 -14  20   0 -5.1007 14.0278   6
   0 -21   0 2.48244 11.9256   7
   0 -21   0 4.81527 9.12892   5
   1 -21   0 32.1172 13.3260   7
   1 -21   0 21.2014 16.5379   5
  -1 -21   0 20.2503 13.4364   7
   2 -21   0 370.351 27.4046   7
   2 -21   0 309.357 22.5500   5
  -2 -21   0 311.294 27.4940   7
   3 -21   0 80.5563 11.2814   5
  -3 -21   0 110.374 17.0211   7
   3 -21   0 93.4265 15.7296   7
   4 -21   0 5.23020 8.03145   5
  -4 -21   0 53.4464 15.2890   7
   4 -21   0 35.8889 13.2115   7
  -4 -21   0 18.8500 12.9679   6
  -5 -21   0 21.0976 13.6195   6
  -5 -21   0 42.9772 15.2945   7
   5 -21   0 37.3337 13.7045   7
   5 -21   0 23.6560 8.14286   5
  -6 -21   0 30.5394 15.5937   7
   6 -21   0 21.6389 7.65316   5
   6 -21   0 32.9986 13.6515   7
  -6 -21   0 42.3557 14.2898   6
   7 -21   0 11.1190 12.4403   7
   7 -21   0 -0.3343 6.39894   5
  -7 -21   0 -0.3667 14.4143   7
  -7 -21   0 -7.3500 12.1945   6
   8 -21   0 55.4877 7.62655   5
   8 -21   0 48.9229 14.6771   7
  -8 -21   0 51.8155 15.3134   6
  -8  21   0 77.9632 15.0545   6
  -9 -21   0 28.7379 15.7071   7
  -9 -21   0 39.3900 15.2034   6
   9 -21   0 34.0579 14.2844   7
  -9  21   0 12.9984 12.5909   6
  10 -21   0 144.621 18.6288   7
 -10 -21   0 143.930 20.6194   7
  10 -21   0 89.3301 7.33320   5
 -10 -21   0 131.928 19.1550   6
 -10  21   0 103.722 17.2665   6
 -11 -21   0 7.81936 15.9393   7
  11 -21   0 5.93618 14.8993   7
 -11 -21   0 -2.0164 26.4056   6
 -11  21   0 10.1607 13.9195   6
  12 -21   0 26.1289 14.7643   7
 -12 -21   0 19.8194 16.6963   7
 -12 -21   0 38.9652 16.7368   6
 -12  21   0 21.8839 14.3775   6
 -13 -21   0 14.3481 16.8352   7
  13 -21   0 21.9577 15.2994   7
 -13 -21   0 30.2180 16.6959   6
 -13  21   0 53.2958 17.1523   6
   0 -22   0 68.5246 11.9793   5
   0 -22   0 87.5650 15.6243   7
   1 -22   0 38.8111 10.3846   5
  -1 -22   0 38.3342 13.9900   7
   1 -22   0 36.7648 14.4746   7
   2 -22   0 -2.8530 15.9826   5
   2 -22   0 24.3491 13.3245   7
  -2 -22   0 14.1306 13.1319   7
   3 -22   0 86.8269 11.7556   5
  -3 -22   0 141.332 18.7764   7
   3 -22   0 130.876 17.3232   7
   4 -22   0 90.8046 11.7674   5
   4 -22   0 128.442 17.7631   7
  -4 -22   0 125.817 17.7540   7
  -5 -22   0 26.4209 13.1424   6
  -5 -22   0 19.5644 13.8987   7
   5 -22   0 1.19182 12.2868   7
   5 -22   0 6.62428 7.53430   5
   6 -22   0 32.8956 14.0499   7
  -6 -22   0 19.4384 15.1307   7
   6 -22   0 23.9271 8.06660   5
  -6 -22   0 5.43373 12.9040   6
   7 -22   0 3.54524 6.71617   5
  -7 -22   0 4.14780 12.8328   6
  -7 -22   0 25.5457 16.2809   7
   7 -22   0 23.3333 13.2593   7
   8 -22   0 17.6232 6.50901   5
  -8 -22   0 13.6851 13.5009   6
  -8 -22   0 3.96425 14.5097   7
   8 -22   0 8.28186 13.2081   7
  -8  22   0 9.43603 12.5545   6
  -9 -22   0 32.8482 15.0710   6
  -9 -22   0 39.1696 15.7834   7
   9 -22   0 4.84999 12.8710   7
  -9  22   0 15.3836 12.9858   6
 -10 -22   0 -1.3058 13.3695   6
 -10 -22   0 -6.1267 14.5942   7
  10 -22   0 9.19069 12.8772   7
 -10  22   0 -4.4505 11.9647   6
 -11 -22   0 74.1955 19.1934   7
 -11 -22   0 98.4022 19.2214   6
  11 -22   0 98.0623 17.7923   7
 -11  22   0 74.6198 16.3832   6
 -12 -22   0 -4.4315 15.0632   7
 -12 -22   0 23.5141 15.8924   6
  12 -22   0 16.3442 14.5974   7
 -12  22   0 7.19694 13.7088   6
  13 -22   0 -8.5028 13.9019   7
 -13 -22   0 15.7678 17.3987   7
 -13 -22   0 -6.4447 15.2897   6
 -13  22   0 -9.7044 15.0079   6
   0 -23   0 -16.205 8.86536   5
   0 -23   0 8.69870 12.9772   7
  -1 -23   0 43.3194 11.7907   5
   1 -23   0 65.4617 14.9049   7
   1 -23   0 30.7604 10.7622   5
  -1 -23   0 38.2372 13.4680   7
   2 -23   0 153.844 18.5994   7
   2 -23   0 112.802 13.4076   5
  -2 -23   0 99.3574 16.9242   7
   3 -23   0 -5.3582 9.27092   5
   3 -23   0 0.70602 12.2532   7
  -3 -23   0 5.36408 13.5166   7
   4 -23   0 3.34394 12.3248   7
  -4 -23   0 15.9901 14.4834   7
   4 -23   0 22.7839 8.59970   5
  -5 -23   0 73.4769 16.0842   6
   5 -23   0 77.6735 11.2296   5
  -5 -23   0 91.5733 17.9429   7
   5 -23   0 102.168 16.8633   7
  -6 -23   0 153.873 22.2129   7
   6 -23   0 204.873 21.1842   7
   6 -23   0 166.795 15.8008   5
  -6 -23   0 171.608 21.4921   6
   7 -23   0 11.3319 13.0626   7
  -7 -23   0 4.31758 14.8899   7
   7 -23   0 12.3849 7.33691   5
  -7 -23   0 7.06185 13.1525   6
   8 -23   0 48.0770 7.84335   5
  -8 -23   0 40.8730 15.2706   6
   8 -23   0 58.7399 15.4309   7
  -8 -23   0 49.3847 17.0821   7
  -8  23   0 58.5332 15.2902   6
  -9 -23   0 0.23019 14.9287   7
  -9 -23   0 13.4092 14.4661   6
   9 -23   0 21.9757 14.2283   7
  -9  23   0 1.62626 12.1238   6
  10 -23   0 3.45808 15.1411   7
 -10 -23   0 24.4765 14.7904   6
 -10 -23   0 11.0620 15.5095   7
 -10  23   0 5.22233 13.1564   6
  11 -23   0 6.56120 14.4097   7
 -11 -23   0 23.5013 16.3748   6
 -11 -23   0 34.8741 17.4976   7
 -11  23   0 39.2517 15.3232   6
 -12 -23   0 20.1917 15.9103   6
  12 -23   0 6.20810 14.8690   7
 -12 -23   0 4.45820 17.3432   7
 -12  23   0 4.74483 14.4095   6
   0 -24   0 26.7198 14.0018   7
   0 -24   0 38.0481 11.3303   5
   1 -24   0 70.2919 12.1982   5
   1 -24   0 61.0678 14.7926   7
  -1 -24   0 66.8830 12.8715   5
  -1 -24   0 31.5173 14.1279   7
   2 -24   0 17.1338 13.2313   7
   2 -24   0 -6.2123 8.48982   5
  -2 -24   0 7.41660 13.8654   7
   3 -24   0 10.3585 13.2615   7
   3 -24   0 8.04761 8.83224   5
  -3 -24   0 3.02322 14.0597   7
   4 -24   0 14.6365 8.55803   5
   4 -24   0 -3.8004 12.5829   7
  -4 -24   0 0.61729 13.8663   7
   5 -24   0 277.442 26.2294   7
  -5 -24   0 219.177 26.7515   7
   5 -24   0 256.753 19.6932   5
   6 -24   0 16.0468 13.6884   7
   6 -24   0 9.56974 8.24276   5
  -6 -24   0 -11.521 14.6789   7
  -6 -24   0 -7.3100 12.5343   6
   7 -24   0 9.42548 13.2118   7
  -7 -24   0 11.9626 13.7814   6
  -7 -24   0 -30.193 12.8885   7
   7 -24   0 14.7948 7.69267   5
  -8 -24   0 23.8232 15.9623   7
  -8 -24   0 -2.2322 13.3924   6
   8 -24   0 8.37882 6.53471   5
   8 -24   0 -4.2195 13.4828   7
  -8  24   0 33.4582 14.1313   6
  -9 -24   0 55.1912 18.4326   6
  -9 -24   0 83.5535 19.7273   7
  -9  24   0 65.1366 16.4080   6
 -10 -24   0 -6.4571 16.0707   7
 -10 -24   0 -2.7884 14.8209   6
  10 -24   0 13.4360 14.6244   7
 -10  24   0 -5.6302 13.7111   6
 -11 -24   0 -2.0120 16.0293   7
  11 -24   0 40.9898 16.2249   7
 -11 -24   0 23.3062 15.8098   6
 -11  24   0 11.9915 15.0362   6
   0 -25   0 -3.6143 9.50886   5
   0 -25   0 17.0163 13.2207   7
   1 -25   0 22.5633 13.5209   7
  -1 -25   0 -4.4601 10.3147   5
  -1 -25   0 21.0656 13.8402   7
   1 -25   0 9.71276 10.2345   5
  -2 -25   0 -14.268 10.6672   5
  -2 -25   0 6.49162 13.2364   7
   2 -25   0 -2.2028 12.6554   7
   2 -25   0 -6.9330 8.95042   5
   3 -25   0 -21.287 12.0785   7
   3 -25   0 4.45861 9.30326   5
  -3 -25   0 4.96591 13.8802   7
   4 -25   0 200.975 19.4973   5
   4 -25   0 250.049 23.3542   7
   5 -25   0 9.45314 8.99685   5
   5 -25   0 7.42289 13.5907   7
  -5 -25   0 -3.9152 14.2382   7
   6 -25   0 36.9938 15.4920   7
  -6 -25   0 39.3185 15.7567   6
  -6 -25   0 49.8410 16.9525   7
   6 -25   0 59.4049 10.5235   5
  -7 -25   0 -19.872 13.1901   6
   7 -25   0 8.07425 14.0882   7
  -7 -25   0 2.53654 16.1975   7
   7 -25   0 5.01399 7.49976   5
  -8 -25   0 117.289 21.1569   6
   8 -25   0 93.4448 20.9626   7
  -8 -25   0 108.937 21.7043   7
   8 -25   0 93.4565 10.6078   5
  -8  25   0 98.0814 16.5059   6
  -9 -25   0 15.1315 16.6958   7
  -9 -25   0 29.1259 16.7345   6
   9 -25   0 30.8067 15.8851   7
  -9  25   0 5.63693 14.2196   6
  10 -25   0 15.8078 15.3610   7
 -10 -25   0 19.8017 18.7955   7
 -10 -25   0 33.8566 16.7841   6
 -10  25   0 6.31709 14.6799   6
   0 -26   0 54.0859 12.7242   5
   0 -26   0 47.7812 15.1134   7
   1 -26   0 17.5837 10.7976   5
  -1 -26   0 29.2519 15.2709   7
  -1 -26   0 32.6444 12.0958   5
   1 -26   0 26.9878 14.1573   7
  -2 -26   0 -16.985 21.2625   7
   2 -26   0 -6.1937 9.33221   5
   2 -26   0 -9.4262 12.9084   7
  -2 -26   0 -3.2718 10.8680   5
   3 -26   0 33.4569 10.8930   5
  -3 -26   0 31.4040 14.8742   7
   3 -26   0 20.8839 14.5708   7
  -4 -26   0 6.42282 14.8202   7
   4 -26   0 25.5838 14.2442   7
   4 -26   0 -4.9385 8.99801   5
  -5 -26   0 236.704 25.6379   7
   5 -26   0 218.236 23.3896   7
   6 -26   0 5.83072 8.42669   5
  -6 -26   0 -18.060 14.1464   7
   7 -26   0 23.9937 15.0025   7
  -7 -26   0 20.8813 16.0018   6
  -7 -26   0 16.9901 15.8709   7
   7 -26   0 37.1934 9.08282   5
  -8 -26   0 -1.5003 15.1273   6
   8 -26   0 6.38033 14.5919   7
  -8 -26   0 35.4056 17.8940   7
  -8  26   0 -18.439 12.0136   6
  -9 -26   0 170.237 23.3541   6
  -9 -26   0 157.802 24.5281   7
   9 -26   0 217.631 24.7638   7
  -9  26   0 217.063 23.0669   6
   0 -27   0 -8.1806 10.8252   5
   0 -27   0 22.2871 16.9797   7
  -1 -27   0 9.20508 14.8086   7
  -1 -27   0 18.7206 12.1233   5
   1 -27   0 12.1995 11.3090   5
  -2 -27   0 42.5586 15.6290   7
   2 -27   0 3.72728 24.6779   7
  -2 -27   0 42.4431 13.8153   5
   2 -27   0 29.9137 11.4796   5
   3 -27   0 -1.8982 10.3891   5
  -3 -27   0 -5.4444 13.2051   7
  -3 -27   0 5.62368 11.7973   5
  -4 -27   0 124.119 20.3757   7
   4 -27   0 110.935 14.1246   5
   4 -27   0 128.892 25.3161   7
  -5 -27   0 -14.229 15.0297   7
   5 -27   0 5.70792 9.21991   5
   5 -27   0 19.1918 15.2733   7
   6 -27   0 -9.0028 8.64933   5
  -6 -27   0 1.46990 16.2365   7
   6 -27   0 -22.911 13.3656   7
  -7 -27   0 19.0318 16.8697   7
   7 -27   0 10.2581 14.7837   7
   8 -27   0 45.7753 17.3393   7
  -8 -27   0 50.5034 17.4626   6
  -8 -27   0 63.3627 20.5465   7
  -8  27   0 30.7457 14.9207   6
   0 -28   0 34.3726 16.0781   7
   0 -28   0 10.5705 12.1092   5
  -1 -28   0 90.4775 18.3921   7
   1 -28   0 57.9571 14.1884   5
  -1 -28   0 66.4153 14.8789   5
   1 -28   0 74.9752 17.8290   7
  -2 -28   0 32.2231 13.6895   5
   2 -28   0 19.4288 11.5573   5
   2 -28   0 34.3291 16.0664   7
  -2 -28   0 19.9488 16.1296   7
   3 -28   0 18.7856 15.0533   7
   3 -28   0 -1.1993 10.4411   5
  -3 -28   0 4.43958 12.8822   5
  -3 -28   0 3.76831 15.2283   7
  -4 -28   0 0.71607 15.5226   7
   4 -28   0 5.16903 10.4802   5
   4 -28   0 -27.772 13.3990   7
  -4 -28   0 21.8945 13.2698   5
  -5 -28   0 72.6390 18.7320   7
   5 -28   0 70.3114 12.8689   5
   5 -28   0 108.054 19.2630   7
   6 -28   0 24.6876 16.7340   7
  -6 -28   0 16.5739 17.2866   7
   7 -28   0 12.1192 15.2209   7
  -7 -28   0 -7.1566 17.4786   7
   0 -29   0 -4.1060 14.8477   7
   0 -29   0 -8.4006 11.6592   5
   1 -29   0 66.0219 14.6578   5
   1 -29   0 94.1489 19.4306   7
  -1 -29   0 90.8739 19.1134   7
  -1 -29   0 133.552 17.7972   5
   2 -29   0 142.164 22.0185   7
  -2 -29   0 150.164 19.3248   5
   2 -29   0 153.444 17.6634   5
  -2 -29   0 185.671 23.6679   7
  -3 -29   0 -10.196 12.4060   5
   3 -29   0 8.87010 11.1208   5
  -3 -29   0 11.0114 16.1284   7
   3 -29   0 -2.5859 14.9653   7
  -4 -29   0 97.0038 17.0606   5
  -4 -29   0 70.2577 19.0628   7
   4 -29   0 39.6714 17.1142   7
   4 -29   0 55.1024 13.4138   5
   5 -29   0 12.8373 10.9405   5
  -5 -29   0 29.1591 16.8979   7
   5 -29   0 -18.074 14.4361   7
   0 -30   0 51.0881 14.5631   5
   0 -30   0 66.0370 18.0633   7
  -1 -30   0 59.5633 15.3209   5
   1 -30   0 81.2276 19.9886   7
  -1 -30   0 79.2318 19.0136   7
   1 -30   0 66.1542 15.1613   5
   2 -30   0 20.5275 16.4557   7
   2 -30   0 16.4220 12.3633   5
  -2 -30   0 26.9976 14.3320   5
  -2 -30   0 30.1119 17.4243   7
 -19   0   1 40.7028 16.8207   6
 -18   0   1 2.82962 13.8031   6
 -17   0   1 128.426 18.6862   6
 -16   0   1 -1.2285 10.8221   6
 -15   0   1 87.1702 15.2834   6
 -14   0   1 -1.8566 10.8676   6
 -13   0   1 46.9415 12.8978   6
 -12   0   1 -10.503 9.49036   6
 -11   0   1 296.505 22.0996   6
 -10   0   1 6.18072 8.82037   6
  -9   0   1 721.574 38.0081   6
   9   0  -1 638.256 148.284   3
   9   0  -1 740.305 82.5574   4
  -9   0   1 691.898 35.5948   5
  -9   0   1 826.144 46.8193   2
  -9   0   1 775.138 104.771   3
  -9   0   1 799.962 91.4776   4
  -9   0   1 741.505 88.6473   1
   8   0  -1 -9.6963 21.9801   4
   8   0  -1 10.1307 35.6200   3
  -8   0   1 -35.484 20.4304   1
  -8   0   1 -4.1496 4.46334   5
  -8   0   1 -20.740 21.3853   4
  -8   0   1 6.01518 11.7627   2
   8   0  -1 -22.644 21.7747   1
  -8   0   1 -0.4819 7.07845   6
  -8   0   1 85.2605 55.2349   3
  -7   0   1 409.713 31.8957   2
  -7   0   1 390.282 20.7723   5
  -7   0   1 485.989 64.9747   4
   7   0  -1 388.848 56.3896   4
  -7   0   1 484.722 81.6564   3
   7   0  -1 277.653 52.1484   1
  -7   0   1 377.337 23.2276   6
   7   0  -1 497.050 76.1961   3
  -7   0   1 436.145 60.2231   1
   7   0  -1 422.939 22.3378   6
  -6   0   1 4.07272 4.15946   5
  -6   0   1 -0.6656 10.8921   2
  -6   0   1 -6.9639 5.95513   6
   6   0  -1 -2.4231 25.4018   1
   6   0  -1 -7.8272 4.90618   6
   6   0  -1 8.84966 22.8382   4
  -6   0   1 -56.193 22.7940   3
   6   0  -1 -41.229 23.1897   3
  -6   0   1 5.51096 24.8381   4
  -6   0   1 19.1762 26.2817   1
   5   0  -1 454.455 48.5418   4
  -5   0   1 509.399 67.6297   3
  -5   0   1 375.428 48.8960   4
  -5   0   1 424.389 30.5731   2
  -5   0   1 423.473 22.5558   6
   5   0  -1 359.932 47.7541   1
  -5   0   1 421.450 50.0149   1
  -5   0   1 429.625 20.8825   5
   5   0  -1 430.370 22.2038   6
   5   0  -1 451.926 64.1043   3
  -4   0   1 -6.0959 3.29879   5
   4   0  -1 8.87871 19.2814   1
   4   0  -1 -28.157 21.7234   3
  -4   0   1 -32.914 16.7285   4
  -4   0   1 -1.5471 24.7453   3
  -4   0   1 -0.8792 5.27974   6
   4   0  -1 3.91374 4.87930   6
  -4   0   1 -35.302 16.0058   1
   4   0  -1 30.8738 19.7808   4
  -3   0   1 80.1470 22.4230   4
   3   0  -1 149.522 24.8704   1
   3   0  -1 130.468 34.6491   3
  -3   0   1 95.7478 9.22010   6
   3   0  -1 90.3398 7.63098   6
   3   0  -1 108.262 21.3308   4
  -3   0   1 95.6109 32.2892   3
  -3   0   1 108.502 23.0938   1
   2   0  -1 1.13322 2.66191   6
  -2   0   1 -0.9208 8.78029   1
   2   0  -1 -1.6220 14.5160   3
  -2   0   1 3.11825 8.60247   4
   2   0  -1 -4.2447 8.41229   1
  -2   0   1 -2.9076 13.8185   3
  -2   0   1 4.14035 2.82317   6
   2   0  -1 10.9387 8.45976   4
  -1   0  -1 3154.52 179.596   1
  -1   0  -1 3998.45 174.527   2
  -2   0  -1 -0.3083 3.35707   5
  -2   0  -1 9.66498 36.6304   3
  -2   0  -1 -1.6650 19.5258   4
   2   0   1 0.48845 11.8240   2
  -2   0  -1 -8.4777 12.1561   2
   2   0   1 -1.3810 3.38006   5
  -2   0  -1 -1.5203 3.88767   6
   2   0   1 -12.785 19.7298   3
  -2   0  -1 -3.1072 4.25205   7
   2   0   1 2.83927 3.92727   6
  -2   0  -1 -11.446 17.4598   1
   2   0   1 -16.315 19.9898   1
   2   0   1 18.2184 21.8786   4
  -3   0  -1 1050.69 84.8096   3
   3   0   1 1167.06 85.0561   4
   3   0   1 989.150 87.2564   3
  -3   0  -1 1076.89 83.6168   4
   3   0   1 1107.55 49.1644   5
   3   0   1 1123.07 60.1353   2
  -3   0  -1 1074.50 49.3126   5
   3   0   1 1050.57 49.7323   6
  -3   0  -1 1070.05 49.9131   6
  -3   0  -1 1116.63 62.7254   2
  -3   0  -1 990.976 79.3998   1
   4   0   1 4.33756 5.36477   6
   4   0   1 -29.635 20.8721   3
  -4   0  -1 -2.9093 14.2503   2
  -4   0  -1 -25.535 23.8608   4
   4   0   1 -5.4177 11.3460   2
  -4   0  -1 -2.6616 5.78079   6
  -4   0  -1 -7.4354 4.25572   5
  -4   0  -1 1.22878 25.8375   1
   4   0   1 -18.841 23.3251   4
  -4   0  -1 -30.007 26.4897   3
   4   0   1 -10.541 4.02930   5
   5   0   1 281.922 25.8418   2
   5   0   1 264.630 49.2788   4
  -5   0  -1 217.049 15.5461   6
  -5   0  -1 189.588 49.9329   3
  -5   0  -1 254.048 49.4880   4
  -5   0  -1 247.872 14.1044   5
   5   0   1 232.205 14.2986   5
  -5   0  -1 215.270 27.5862   2
  -5   0  -1 260.321 49.0779   1
   5   0   1 191.436 49.7283   3
   5   0   1 232.837 14.9630   6
  -6   0  -1 11.3144 28.3804   1
   6   0   1 -4.4653 4.92475   5
  -6   0  -1 -5.7733 6.34159   6
  -6   0  -1 -17.731 29.9519   3
   6   0   1 -2.3100 5.47432   6
   6   0   1 15.1376 27.0034   1
  -6   0  -1 -15.641 27.4328   4
   6   0   1 3.99683 30.8711   3
  -6   0  -1 3.38843 16.3812   2
   6   0   1 25.4815 31.4621   4
   6   0   1 12.4518 12.5612   2
  -6   0  -1 -0.6450 4.89004   5
   7   0   1 505.658 25.3439   5
  -7   0  -1 499.386 25.6443   5
  -7   0  -1 475.082 27.3362   6
   7   0   1 462.687 86.8453   4
   7   0   1 469.990 72.8944   1
  -7   0  -1 446.343 74.0402   4
  -7   0  -1 435.276 75.1065   3
  -7   0  -1 453.986 75.7585   1
   7   0   1 483.219 36.0871   2
  -7   0  -1 463.850 42.4690   2
   7   0   1 581.478 87.8593   3
  -8   0  -1 2.93125 7.32398   6
  -8   0  -1 -1.6527 5.03784   5
  -8   0  -1 14.8326 34.2288   3
  -8   0  -1 31.0258 18.1053   2
  -8   0  -1 -5.2740 29.4192   4
   8   0   1 7.64982 5.62862   5
   8   0   1 22.5897 32.0916   1
   8   0   1 -21.652 30.0215   3
  -8   0  -1 49.9657 35.6887   1
   9   0   1 2.71621 5.33175   5
  -9   0  -1 -4.9731 7.36679   6
 -10   0  -1 1.38872 8.28311   6
 -11   0  -1 930.656 48.8354   6
 -12   0  -1 -2.8464 9.92735   6
 -13   0  -1 46.9117 12.7005   6
 -14   0  -1 11.4113 12.4469   6
 -15   0  -1 205.949 22.6530   6
 -16   0  -1 -13.350 11.2411   6
 -17   0  -1 14.3076 14.0807   6
 -18   0  -1 3.59158 14.2511   6
 -19  -1   1 30.2342 15.4492   6
 -19   1   1 -7.7169 15.0730   6
 -18  -1   1 20.4378 15.5198   6
 -18   1   1 49.6941 15.7560   6
 -17  -1   1 39.6956 14.5039   6
 -17   1   1 42.5519 15.1987   6
 -16  -1   1 199.918 21.4558   6
 -16   1   1 146.000 19.2136   6
 -15  -1   1 1.61266 12.4324   6
 -15   1   1 24.9031 12.8628   6
 -14  -1   1 104.782 15.6974   6
 -14   1   1 86.8497 15.4859   6
 -13  -1   1 0.07013 10.7182   6
 -13   1   1 -3.6139 10.2998   6
 -12  -1   1 221.560 19.9332   6
 -12   1   1 179.146 18.1474   6
 -11  -1   1 143.722 15.1495   6
 -11   1   1 144.741 15.1367   6
 -10  -1   1 203.977 17.7372   6
 -10   1   1 203.388 13.9697   5
  -9  -1   1 -32.964 23.0551   4
  -9  -1   1 5.21566 4.85139   5
  -9  -1   1 -3.3310 13.5871   2
   9  -1  -1 19.4139 25.1132   4
   9  -1  -1 -28.288 30.3147   3
  -9  -1   1 -4.7970 7.26856   6
  -9  -1   1 22.4129 28.7561   1
  -9  -1   1 43.9814 39.3506   3
  -9   1   1 19.4426 36.4137   3
  -9   1   1 -1.4578 4.34013   5
  -9   1   1 -3.2288 7.30575   6
  -9   1   1 -3.3503 23.1289   1
  -9   1   1 -0.0875 27.1874   4
   9   1  -1 -27.919 18.6421   4
   9   1  -1 109.917 73.2369   3
   9   1  -1 -9.2078 22.4823   1
  -9   1   1 -18.911 27.4414   1
   8  -1  -1 -24.210 31.3888   3
  -8  -1   1 6.48456 4.98284   5
  -8  -1   1 -7.8878 22.9525   1
  -8  -1   1 2.85568 13.5892   2
  -8  -1   1 10.1589 7.75167   6
  -8  -1   1 -3.5703 25.4788   4
  -8  -1   1 105.450 47.4090   3
   8  -1  -1 -13.328 19.4129   4
  -8   1   1 37.8950 65.7420   3
  -8   1   1 52.3253 32.4939   1
  -8   1   1 14.8613 7.91225   6
   8   1  -1 -23.913 20.4093   1
   8   1  -1 -39.616 27.0464   3
  -8   1   1 0.14950 8.67344   2
  -8   1   1 1.17001 25.1729   4
  -8   1   1 -2.5320 29.7782   1
  -8   1   1 9.66204 5.45540   5
  -8   1   1 2.35501 11.2738   2
   8   1  -1 -3.2090 23.3237   4
  -7  -1   1 -21.070 21.8545   1
  -7  -1   1 -11.033 13.2788   2
  -7  -1   1 -12.007 23.9106   4
   7  -1  -1 11.0361 6.05289   6
  -7  -1   1 6.90735 7.15538   6
   7  -1  -1 10.7933 25.8223   4
  -7  -1   1 11.3178 5.56648   5
   7  -1  -1 -12.700 34.7178   3
  -7  -1   1 22.1504 37.1107   3
  -7   1   1 6.60333 7.00683   6
  -7   1   1 -2.1309 24.7187   1
  -7   1   1 30.0098 30.9552   4
   7   1  -1 -32.519 31.3118   3
  -7   1   1 -4.9444 8.47309   2
   7   1  -1 28.2041 26.4637   4
  -7   1   1 8.86948 31.2517   1
  -7   1   1 5.51370 4.53126   5
  -7   1   1 -15.941 32.4466   3
   7   1  -1 -8.0513 5.44883   6
   7   1  -1 -14.747 23.0284   1
  -6  -1   1 435.121 56.3256   4
  -6  -1   1 466.644 57.6516   1
  -6  -1   1 390.229 37.5522   2
  -6  -1   1 354.353 67.6851   3
  -6  -1   1 475.766 22.6556   5
  -6  -1   1 447.188 24.6321   6
   6  -1  -1 437.481 24.1484   6
   6  -1  -1 507.639 57.3048   4
   6  -1  -1 513.881 71.8795   3
   6   1  -1 490.293 55.8155   4
   6   1  -1 375.738 62.9790   3
   6   1  -1 463.844 25.3375   6
  -6   1   1 476.923 59.8891   4
  -6   1   1 345.943 62.9721   3
  -6   1   1 448.977 22.2245   5
   6   1  -1 463.424 69.2191   1
  -6   1   1 434.415 27.9595   2
  -6   1   1 500.400 58.4663   1
  -6   1   1 446.067 24.4289   6
  -6   1   1 459.284 61.4943   1
   5  -1  -1 432.923 62.8067   3
  -5  -1   1 393.454 21.8042   6
  -5  -1   1 372.130 49.0177   4
   5  -1  -1 399.773 21.3165   6
  -5  -1   1 375.628 47.3780   1
   5  -1  -1 384.067 48.0446   4
  -5  -1   1 339.706 31.9048   2
  -5  -1   1 420.645 20.1923   5
  -5  -1   1 375.476 58.5545   3
   5   1  -1 335.947 44.1314   4
  -5   1   1 393.997 21.7512   6
  -5   1   1 384.585 50.0993   1
  -5   1   1 414.905 19.7348   5
  -5   1   1 348.945 51.6472   1
   5   1  -1 413.276 59.4158   3
   5   1  -1 419.863 21.2876   6
  -5   1   1 407.741 64.5407   3
   5   1  -1 431.915 50.8972   1
  -5   1   1 477.635 54.0876   4
   4  -1  -1 -10.292 25.9611   3
  -4  -1   1 16.0658 20.3074   4
   4  -1  -1 41.8383 22.3185   4
   4  -1  -1 0.45248 4.58425   6
  -4  -1   1 21.2865 20.5395   1
  -4  -1   1 -4.4672 5.30841   6
  -4  -1   1 -29.563 22.1310   3
  -4   1   1 3.96161 5.31715   6
   4   1  -1 -4.1976 4.75312   6
  -4   1   1 7.93538 20.3007   1
  -4   1   1 42.3175 22.9005   4
  -4   1   1 0.93879 3.26048   5
  -4   1   1 9.88850 26.9104   3
   4   1  -1 -9.2245 16.3442   4
  -4   1   1 -15.733 23.7077   1
   4   1  -1 9.45337 27.5656   3
  -4   1   1 -10.631 12.1867   2
   4   1  -1 -29.453 16.4867   1
  -3  -1   1 7771.51 360.387   1
   3  -1  -1 7907.88 346.389   6
   3  -1  -1 7775.00 362.554   4
  -3  -1   1 7839.35 346.310   6
  -3  -1   1 7912.45 372.950   3
  -3  -1   1 7806.66 361.135   4
  -3   1   1 7954.52 365.576   1
  -3   1   1 7851.21 363.238   4
   3   1  -1 7887.26 372.329   3
  -3   1   1 7786.60 362.242   1
  -3   1   1 7620.22 374.083   3
  -3   1   1 7825.11 354.137   2
   3   1  -1 7836.07 361.314   1
   3   1  -1 7819.27 346.274   6
  -3   1   1 7958.77 346.440   6
  -3   1   1 7911.82 345.515   5
   3   1  -1 7922.68 358.966   4
  -2  -1   1 2903.75 128.691   6
   2  -1  -1 2811.54 138.251   4
  -2  -1   1 2915.43 136.361   4
  -2  -1   1 2906.05 136.788   1
   2  -1  -1 2923.48 137.488   2
  -2  -1   1 2866.46 145.412   3
   2  -1  -1 2898.05 140.320   1
  -2   1   1 2899.19 139.782   1
   2   1  -1 2912.20 145.177   3
   2   1  -1 2857.95 136.878   1
   2   1  -1 2918.42 128.669   6
  -2   1   1 2945.87 128.869   6
  -2   1   1 2897.42 138.202   4
   2   1  -1 3021.64 135.385   4
  -2   1   1 2913.24 136.945   2
  -1  -1   1 248.557 28.1649   1
  -1   1   1 313.090 13.7371   5
  -1   1   1 220.142 24.8607   4
   1  -1   1 541.246 37.0539   3
   1  -1   1 535.354 24.1460   6
  -1  -1  -1 464.237 41.7976   3
  -1  -1  -1 467.664 33.7307   2
  -1  -1  -1 533.931 39.5079   1
  -1  -1  -1 499.856 39.4884   4
  -1  -1  -1 529.782 24.2100   5
  -1  -1  -1 529.315 24.3474   6
   1  -1   1 545.989 51.0423   4
   1  -1   1 541.401 24.2673   5
   1  -1   1 541.293 24.4967   7
   1   1   1 505.655 37.9794   2
  -1   1  -1 497.088 45.2086   1
   1   1   1 471.408 48.3542   4
  -1   1  -1 514.843 38.7938   1
  -1   1  -1 549.998 24.2264   5
   1   1   1 534.893 24.4322   6
   1   1   1 536.171 24.1463   5
  -1   1  -1 510.647 40.3349   4
  -1   1  -1 471.498 38.9231   3
   1   1   1 559.863 41.0948   3
   1   1   1 474.943 45.5107   1
  -1   1  -1 536.886 24.2008   6
   2  -1   1 255.890 13.8840   6
  -2  -1  -1 259.666 13.5425   5
  -2  -1  -1 276.273 48.1619   3
  -2  -1  -1 323.701 41.1391   4
   2  -1   1 275.516 39.5204   1
   2  -1   1 212.877 36.7071   4
   2  -1   1 253.733 14.6867   7
  -2  -1  -1 269.635 14.3045   6
   2  -1   1 217.927 35.7786   3
  -2  -1  -1 303.265 38.7733   1
   2  -1   1 242.162 24.8488   2
   2  -1   1 248.407 13.5175   5
  -2  -1  -1 287.520 28.6081   2
  -2   1  -1 273.487 13.7091   5
  -2   1  -1 244.420 37.1253   1
   2   1   1 236.226 36.4530   4
  -2   1  -1 265.829 14.7576   7
  -2   1  -1 249.371 13.9785   6
   2   1   1 256.943 13.5328   5
  -2   1  -1 203.666 53.3627   3
   2   1   1 198.845 35.2988   1
   2   1   1 282.950 41.7872   3
   2   1   1 261.029 14.1545   6
   2   1   1 287.883 27.4251   2
  -2   1  -1 256.231 38.3564   4
  -3  -1  -1 302.078 52.0099   3
  -3  -1  -1 226.036 41.8569   4
  -3  -1  -1 274.828 15.0304   5
   3  -1   1 260.718 14.6520   5
  -3  -1  -1 252.443 15.9487   6
   3  -1   1 234.119 41.9060   4
   3  -1   1 249.722 16.4545   7
   3  -1   1 280.829 25.7279   2
  -3  -1  -1 269.645 44.4608   1
  -3  -1  -1 357.773 34.5748   2
   3  -1   1 242.192 15.3208   6
   3  -1   1 207.488 49.6343   3
  -3   1  -1 282.620 14.9309   5
   3   1   1 302.006 15.7690   6
   3   1   1 303.423 30.2585   2
  -3   1  -1 269.022 44.3947   4
   3   1   1 254.926 42.5142   4
  -3   1  -1 308.110 48.7054   3
  -3   1  -1 258.264 15.7011   6
   3   1   1 192.561 50.2974   3
  -3   1  -1 294.177 28.2122   2
  -3   1  -1 259.715 16.6269   7
  -3   1  -1 220.943 41.0881   1
   3   1   1 265.502 14.7976   5
  -4  -1  -1 25.7064 6.53754   6
   4  -1   1 24.8667 4.94679   5
  -4  -1  -1 8.38932 27.5987   1
  -4  -1  -1 25.1009 4.99803   5
   4  -1   1 29.1372 11.9971   2
   4  -1   1 18.4341 5.76250   6
   4  -1   1 4.14856 30.6347   3
  -4  -1  -1 6.06100 27.1808   4
  -4  -1  -1 32.0149 32.1306   3
  -4  -1  -1 33.5867 17.8529   2
   4  -1   1 4.00513 25.7901   4
  -4   1  -1 15.0734 29.9576   3
  -4   1  -1 22.1715 5.10925   5
   4   1   1 25.1843 5.70991   6
  -4   1  -1 11.0224 27.4747   1
  -4   1  -1 20.5058 6.14228   6
  -4   1  -1 34.6693 14.8314   2
  -4   1  -1 31.6640 30.0128   4
   4   1   1 -24.383 22.9544   3
   4   1   1 26.6544 27.6624   4
  -4   1  -1 23.7962 6.77576   7
   4   1   1 43.4128 15.4473   2
   4   1   1 23.2710 5.17184   5
  -5  -1  -1 13.0673 33.0235   3
   5  -1   1 1.66521 9.68734   2
  -5  -1  -1 -2.5216 6.21188   6
  -5  -1  -1 17.5771 26.5641   4
   5  -1   1 -0.9240 5.08030   6
   5  -1   1 -13.714 24.1954   4
  -5  -1  -1 -36.329 22.9832   1
  -5  -1  -1 -16.135 14.1809   2
  -5  -1  -1 6.46043 4.52113   5
   5  -1   1 0.07574 4.48975   5
   5  -1   1 -8.5130 27.2016   3
   5   1   1 6.77866 13.0336   2
   5   1   1 0.08731 5.22626   6
  -5   1  -1 45.8896 34.6423   3
  -5   1  -1 29.6101 29.0710   4
   5   1   1 -27.006 23.5146   3
  -5   1  -1 -15.475 24.6894   1
  -5   1  -1 16.3628 13.4242   2
   5   1   1 -1.2184 4.66534   5
  -5   1  -1 -1.0950 4.37252   5
  -5   1  -1 -4.4307 5.99308   7
   5   1   1 30.4090 28.4003   4
  -5   1  -1 -3.0532 5.73463   6
  -6  -1  -1 265.608 61.3927   3
  -6  -1  -1 230.747 16.4710   6
  -6  -1  -1 233.460 14.5816   5
  -6  -1  -1 193.803 47.5573   4
   6  -1   1 261.455 51.7607   4
   6  -1   1 250.459 21.6669   2
   6  -1   1 230.832 15.2883   6
   6  -1   1 234.942 14.2862   5
   6  -1   1 205.603 48.9514   1
  -6  -1  -1 278.892 33.4414   2
   6  -1   1 155.228 48.9810   3
  -6  -1  -1 222.029 50.1847   1
   6   1   1 233.980 51.2401   1
   6   1   1 279.900 53.2143   4
   6   1   1 108.145 45.4516   3
  -6   1  -1 188.014 50.4525   3
  -6   1  -1 225.424 25.4598   2
  -6   1  -1 169.637 46.2679   4
  -6   1  -1 264.167 53.8013   1
  -6   1  -1 191.649 16.5515   7
  -6   1  -1 228.338 16.1131   6
   6   1   1 233.413 14.2177   5
   6   1   1 208.268 15.3241   6
  -6   1  -1 258.811 14.8085   5
   7  -1   1 454.803 77.5680   3
  -7  -1  -1 625.666 31.1270   5
  -7  -1  -1 654.389 84.9616   1
   7  -1   1 529.900 75.6374   1
  -7  -1  -1 762.109 103.631   3
  -7  -1  -1 659.350 52.1366   2
   7  -1   1 488.977 79.5773   4
   7  -1   1 634.730 30.5012   5
  -7  -1  -1 484.352 80.8450   4
  -7  -1  -1 637.538 32.9841   6
   7   1   1 726.339 101.599   3
   7   1   1 714.961 48.3795   2
   7   1   1 388.660 69.7237   1
  -7   1  -1 608.884 32.8685   6
  -7   1  -1 601.484 83.1937   1
  -7   1  -1 661.699 43.0957   2
  -7   1  -1 446.574 74.8820   4
   7   1   1 624.167 30.8814   5
   7   1   1 483.690 82.9281   4
  -7   1  -1 641.791 93.7179   3
  -8  -1  -1 21.6084 40.0761   3
  -8  -1  -1 47.0104 21.7315   2
  -8  -1  -1 15.1604 33.8001   1
   8  -1   1 16.6471 37.9105   3
   8  -1   1 7.11455 27.2674   1
  -8  -1  -1 55.7910 9.71378   6
   8  -1   1 53.1697 7.03905   5
  -8  -1  -1 28.7969 35.2783   4
  -8  -1  -1 45.5716 6.98619   5
  -8   1  -1 73.8739 38.3880   4
  -8   1  -1 28.9809 8.83634   6
  -8   1  -1 -29.057 22.3674   1
  -8   1  -1 86.6068 49.3274   3
  -8   1  -1 54.3024 7.28461   5
   8   1   1 60.9093 7.39174   5
   8   1   1 62.4234 36.5232   1
   8   1   1 36.2517 40.9733   3
  -8   1  -1 56.8988 15.7695   2
  -9  -1  -1 19.5077 8.19344   6
   9  -1   1 12.0762 5.81633   5
  -9   1  -1 0.47445 5.42970   5
  -9   1  -1 -2.1960 7.55975   6
  10  -1   1 458.845 24.4652   5
 -10  -1  -1 447.196 28.3877   6
 -10   1  -1 440.735 27.5766   6
 -11  -1  -1 -12.070 8.49539   6
 -11   1  -1 1.46880 9.16943   6
 -12  -1  -1 55.5400 12.8454   6
 -12   1  -1 53.4517 13.1449   6
 -13  -1  -1 73.4114 14.2918   6
 -13   1  -1 85.9831 14.8426   6
 -14  -1  -1 137.471 18.1196   6
 -14   1  -1 167.030 18.6006   6
 -15  -1  -1 24.8761 15.0156   6
 -15   1  -1 8.46419 12.1960   6
 -16  -1  -1 117.332 18.5209   6
 -16   1  -1 126.869 18.1800   6
 -17  -1  -1 5.34324 13.4797   6
 -17   1  -1 -2.9850 14.0225   6
 -18  -1  -1 23.3845 15.2224   6
 -18   1  -1 5.04969 14.5170   6
 -19  -2   1 50.5693 17.2969   6
 -19   2   1 79.3522 19.0665   6
 -18  -2   1 -4.1802 13.1946   6
 -18   2   1 -0.2522 13.4296   6
 -17  -2   1 34.8048 14.5832   6
 -17   2   1 43.8512 15.9415   6
 -16  -2   1 151.309 19.6919   6
 -16   2   1 144.581 19.7471   6
 -15  -2   1 71.4117 14.8954   6
 -15   2   1 66.2083 14.8248   6
 -14  -2   1 3.06936 11.4462   6
 -14   2   1 11.3404 11.7398   6
 -13  -2   1 23.6681 11.6610   6
 -13   2   1 36.6979 12.2952   6
 -12  -2   1 141.581 16.1121   6
 -12   2   1 152.250 16.5418   6
 -11  -2   1 53.9130 11.5605   6
 -11   2   1 69.8578 11.4567   6
 -10  -2   1 94.1527 11.7277   6
 -10   2   1 88.4366 12.9107   6
 -10   2   1 58.4645 7.84120   5
  -9  -2   1 111.959 12.1921   6
  -9   2   1 89.8964 11.4639   6
  -9   2   1 108.241 9.89880   5
  -8  -2   1 45.4214 31.0846   4
  -8  -2   1 -10.052 17.1132   2
  -8  -2   1 -8.1489 23.4059   1
  -8  -2   1 14.2530 34.9311   3
  -8  -2   1 3.96481 4.88830   5
  -8  -2   1 0.35281 6.96772   6
   8  -2  -1 -12.222 23.5176   4
   8   2  -1 20.0608 24.8110   4
   8   2  -1 6.28563 28.5386   1
   8   2  -1 3.00826 33.7699   3
  -8   2   1 -12.527 22.9454   1
  -8   2   1 -1.1155 4.36604   5
  -8   2   1 -8.0679 31.2606   3
  -8   2   1 0.47237 27.0702   4
  -8   2   1 -3.1030 7.04818   6
  -8   2   1 8.99284 30.8704   1
  -7  -2   1 32.3515 5.79034   5
  -7  -2   1 -18.182 23.9756   1
  -7  -2   1 0.36633 17.5616   2
   7  -2  -1 21.9308 6.40482   6
  -7  -2   1 42.4785 37.8381   3
  -7  -2   1 29.0575 31.2310   4
   7  -2  -1 67.9171 30.2332   4
  -7  -2   1 33.2518 8.00994   6
  -7   2   1 18.6995 7.78176   6
   7   2  -1 -12.902 24.2279   1
  -7   2   1 34.6826 5.43227   5
  -7   2   1 37.1495 40.5863   3
   7   2  -1 12.7277 36.1950   3
   7   2  -1 23.7999 6.65776   6
  -7   2   1 12.6163 31.1012   4
  -7   2   1 19.8558 7.84165   7
  -7   2   1 0.84782 26.5564   1
  -7   2   1 47.7288 35.2713   1
   7   2  -1 46.7646 25.3714   4
  -6  -2   1 -0.3135 22.3064   1
  -6  -2   1 13.6881 4.78557   5
  -6  -2   1 7.99363 29.6975   3
   6  -2  -1 1.50717 5.34006   6
  -6  -2   1 -2.4163 14.1734   2
  -6  -2   1 6.36479 6.29053   6
  -6  -2   1 -30.549 19.6748   4
   6  -2  -1 -4.4422 22.0052   4
  -6   2   1 1.38752 7.02590   7
   6   2  -1 -1.1205 20.1237   4
  -6   2   1 12.1456 4.13909   5
  -6   2   1 -6.8284 24.1083   4
  -6   2   1 -37.907 26.4398   3
   6   2  -1 21.1492 32.0350   3
  -6   2   1 0.18464 23.5455   1
  -6   2   1 -2.0833 6.04221   6
  -6   2   1 -3.5746 27.9875   1
   6   2  -1 -8.1458 21.3945   1
  -5  -2   1 434.736 52.2444   4
   5  -2  -1 451.179 53.3388   4
  -5  -2   1 476.952 38.4279   2
  -5  -2   1 434.916 51.5863   1
  -5  -2   1 355.000 58.8311   3
  -5  -2   1 441.816 23.5914   6
  -5  -2   1 460.019 22.5929   5
   5  -2  -1 457.497 23.6005   6
  -5   2   1 457.177 26.2467   2
  -5   2   1 440.162 53.7241   1
  -5   2   1 486.522 60.9496   1
  -5   2   1 338.310 56.8437   3
  -5   2   1 445.701 23.9997   6
   5   2  -1 425.342 52.6438   1
  -5   2   1 471.074 21.7565   5
   5   2  -1 561.606 54.0413   4
  -5   2   1 470.937 24.1739   7
   5   2  -1 437.969 23.4821   6
   5   2  -1 330.821 56.6172   3
  -5   2   1 472.015 54.7012   4
  -4  -2   1 -3.4879 18.1727   1
  -4  -2   1 -6.4620 24.3676   3
   4  -2  -1 -7.1480 20.8070   4
  -4  -2   1 -4.0113 19.2300   4
  -4  -2   1 -2.1661 5.00914   6
  -4  -2   1 -15.406 12.7784   2
  -4   2   1 -16.463 22.5410   1
  -4   2   1 -10.419 24.3287   3
   4   2  -1 -0.1347 25.2421   3
  -4   2   1 -4.7177 5.23498   7
   4   2  -1 -3.1846 4.50982   6
  -4   2   1 1.40351 2.98238   5
  -4   2   1 -10.993 8.99977   2
   4   2  -1 -8.8949 18.8692   1
   4   2  -1 -1.7606 16.3977   4
  -4   2   1 -25.814 19.8496   4
  -3  -2   1 347.763 38.1092   1
   3  -2  -1 342.803 31.1811   2
   3  -2  -1 382.976 41.3538   4
  -3  -2   1 350.615 47.6128   3
   3  -2  -1 366.245 46.0630   1
  -3  -2   1 365.631 18.9567   6
  -3  -2   1 404.870 38.8283   4
  -3   2   1 368.606 18.9134   7
  -3   2   1 383.675 29.2425   2
   3   2  -1 419.367 38.2086   4
  -3   2   1 355.565 19.0278   6
   3   2  -1 389.108 39.3222   1
   3   2  -1 348.692 18.4833   6
  -3   2   1 286.294 38.7579   4
  -3   2   1 356.567 45.2527   1
   3   2  -1 377.878 47.5211   3
  -2  -2   1 359.473 30.2348   4
  -2  -2   1 234.213 33.1238   3
  -2  -2   1 289.231 16.0594   7
  -2  -2   1 378.089 33.9618   1
   2  -2  -1 359.022 42.3616   1
   2  -2  -1 316.408 15.5537   7
   2  -2  -1 326.232 29.2133   2
  -2  -2   1 294.906 15.3234   6
  -2   2   1 293.104 34.1333   1
   2   2  -1 329.480 35.5274   3
   2   2  -1 352.791 28.9514   4
  -2   2   1 308.297 15.6240   7
  -2   2   1 307.885 26.8132   2
   2   2  -1 283.350 30.1267   1
   2   2  -1 303.045 15.3976   6
  -2   2   1 352.606 32.5750   4
  -1  -2   1 3458.69 166.644   1
  -1  -2   1 3545.60 166.264   4
  -1  -2   1 3507.01 153.107   6
   1  -2  -1 3480.85 167.779   1
  -1  -2   1 3478.48 162.029   3
  -1  -2   1 3508.01 153.653   7
   1  -2  -1 3431.27 163.279   2
   1  -2  -1 3470.60 163.253   4
   1  -2  -1 3447.36 153.116   7
   1   2  -1 3412.38 161.751   3
  -1   2   1 3486.21 168.013   1
   1   2  -1 3462.00 153.086   6
  -1   2   1 3392.33 162.723   2
  -1   2   1 3469.82 167.108   4
   1   2  -1 3466.58 153.637   7
  -1   2   1 3589.33 163.820   4
  -1   2   1 3460.66 153.090   7
   0  -2  -1 1210.47 80.8423   3
   0  -2  -1 1396.22 73.3159   4
   0  -2  -1 1407.57 60.3220   6
   0  -2   1 1210.55 75.3838   1
   0  -2   1 1346.73 60.0327   5
   0  -2  -1 1326.40 59.7522   7
   0  -2  -1 1381.62 72.0056   2
   0  -2   1 1431.65 60.1852   7
   0  -2  -1 1302.23 74.1684   1
   0  -2   1 1223.81 81.7655   4
   0   2   1 1384.55 59.5774   7
   0   2   1 1451.43 81.1199   3
   0   2   1 1349.78 59.6214   5
   0   2   1 1243.54 77.0371   1
   0   2  -1 1393.10 60.0229   5
   0   2   1 1238.97 71.3310   2
   0   2   1 1380.35 60.3819   6
   0   2  -1 1336.65 73.6755   4
   0   2  -1 1372.17 60.1979   7
   0   2   1 1091.74 77.0882   4
   1  -2   1 3873.66 194.044   1
   1  -2   1 3831.54 170.402   7
  -1  -2  -1 3853.82 188.208   4
  -1  -2  -1 3859.83 182.444   2
   1  -2   1 3831.37 169.953   6
  -1  -2  -1 3895.09 170.389   6
   1  -2   1 3809.06 170.032   5
  -1  -2  -1 3876.39 170.033   5
  -1  -2  -1 3788.71 191.837   3
  -1  -2  -1 3858.96 188.683   1
  -1   2  -1 3774.40 192.188   1
   1   2   1 3855.98 170.000   5
   1   2   1 3892.22 181.895   2
   1   2   1 3858.90 188.960   1
  -1   2  -1 3822.41 169.948   6
  -1   2  -1 3961.94 170.469   7
   1   2   1 3862.63 188.208   4
  -1   2  -1 3823.25 170.038   5
  -1   2  -1 3795.91 184.287   3
  -1   2  -1 3863.25 189.884   4
   2  -2   1 1336.15 86.5275   3
   2  -2   1 1355.05 61.4166   7
   2  -2   1 1362.25 60.8979   6
   2  -2   1 1217.74 92.8648   1
  -2  -2  -1 1303.06 89.1523   4
   2  -2   1 1425.41 91.7351   4
   2  -2   1 1344.22 60.5177   5
  -2  -2  -1 1320.12 94.0680   3
  -2  -2  -1 1400.13 76.8485   2
  -2  -2  -1 1363.26 61.2503   6
  -2  -2  -1 1388.56 60.7876   5
  -2  -2  -1 1301.96 86.9863   1
   2   2   1 1350.36 60.6056   5
  -2   2  -1 1357.55 91.6927   4
  -2   2  -1 1348.10 60.5620   5
   2   2   1 1389.17 76.3610   2
   2   2   1 1374.01 61.1500   6
   2   2   1 1395.06 92.6713   3
   2   2   1 1399.30 88.5658   4
   2   2   1 1238.36 87.3675   1
  -2   2  -1 1277.56 87.6288   3
  -2   2  -1 1346.83 61.4147   7
  -2   2  -1 1318.48 60.8331   6
  -2   2  -1 1226.73 93.1819   1
  -3  -2  -1 73.6615 35.2100   3
  -3  -2  -1 18.9040 28.8102   4
   3  -2   1 55.3761 7.96518   7
   3  -2   1 35.8503 6.14698   6
   3  -2   1 50.4607 32.5148   4
  -3  -2  -1 55.4245 6.00686   5
  -3  -2  -1 31.8270 6.65716   6
   3  -2   1 47.1561 5.48573   5
  -3  -2  -1 53.5417 32.0702   1
  -3  -2  -1 57.6683 20.7551   2
   3  -2   1 20.2175 55.3613   3
   3  -2   1 34.8631 16.2398   2
  -3   2  -1 5.58372 25.9584   1
  -3   2  -1 62.5345 32.4138   3
  -3   2  -1 40.1541 6.60751   6
  -3   2  -1 40.4649 5.44533   5
  -3   2  -1 74.7514 38.5743   1
   3   2   1 18.7621 26.5262   4
   3   2   1 35.7924 38.9093   3
  -3   2  -1 39.7935 32.6246   4
   3   2   1 49.9729 22.6949   2
  -3   2  -1 50.1430 7.67566   7
   3   2   1 43.1085 6.63922   6
   3   2   1 52.6592 6.10056   5
   4  -2   1 67.4660 6.36095   5
  -4  -2  -1 66.3056 8.26993   6
   4  -2   1 72.7917 8.72333   7
  -4  -2  -1 92.6797 7.49342   5
   4  -2   1 76.1956 7.40577   6
  -4  -2  -1 68.5010 21.5982   2
   4  -2   1 15.4425 32.7076   3
   4  -2   1 66.4268 34.2619   4
   4  -2   1 89.8717 15.5947   2
  -4  -2  -1 87.1726 35.0415   4
  -4  -2  -1 114.303 36.3544   1
  -4  -2  -1 39.3207 33.2747   3
   4   2   1 57.9675 29.9245   4
  -4   2  -1 111.481 42.6005   1
   4   2   1 82.8199 35.7887   3
  -4   2  -1 71.5020 34.4347   1
  -4   2  -1 38.5890 31.5539   4
   4   2   1 89.9628 8.21395   6
  -4   2  -1 70.1528 7.94933   6
  -4   2  -1 67.2713 35.5514   3
  -4   2  -1 76.9961 8.54369   7
  -4   2  -1 74.6882 6.70130   5
   4   2   1 82.2120 21.8078   2
  -5  -2  -1 4.52574 6.07618   6
  -5  -2  -1 -7.8322 26.0935   4
   5  -2   1 1.71861 5.16642   6
   5  -2   1 1.32941 4.60055   5
  -5  -2  -1 5.29356 27.4141   1
  -5  -2  -1 10.9724 5.14262   5
   5  -2   1 -10.138 26.0595   4
   5  -2   1 21.8294 30.8136   3
   5  -2   1 8.19718 8.50858   2
  -5  -2  -1 -52.750 23.1376   3
  -5  -2  -1 2.31733 17.0269   2
   5   2   1 -24.818 21.3712   4
   5   2   1 -0.8039 4.78855   5
  -5   2  -1 6.75468 6.38402   7
  -5   2  -1 34.6443 35.1669   1
   5   2   1 -11.457 13.6533   2
  -5   2  -1 -19.648 25.9711   3
  -5   2  -1 -2.6692 28.7262   4
   5   2   1 -1.2327 26.4156   3
  -5   2  -1 37.0302 29.6866   1
   5   2   1 -0.8365 5.19642   6
  -5   2  -1 2.59558 5.64319   6
  -5   2  -1 4.40361 4.49013   5
   6  -2   1 865.084 99.4994   3
  -6  -2  -1 1014.82 71.6183   2
  -6  -2  -1 1132.91 121.511   3
   6  -2   1 983.065 96.4550   4
  -6  -2  -1 1073.40 99.1932   4
  -6  -2  -1 1040.47 49.7804   5
  -6  -2  -1 1058.64 97.4333   1
   6  -2   1 1057.67 49.1536   5
   6  -2   1 1045.44 50.5063   6
  -6  -2  -1 1098.16 51.0612   6
   6  -2   1 1044.33 51.2852   2
  -6   2  -1 960.515 112.293   1
  -6   2  -1 864.497 99.4133   4
   6   2   1 1087.00 49.6591   5
  -6   2  -1 1113.20 51.6245   7
   6   2   1 1087.28 92.3636   4
  -6   2  -1 1042.30 50.8619   6
  -6   2  -1 1129.20 116.555   3
  -6   2  -1 917.646 92.0353   1
   6   2   1 1119.71 69.8177   2
   6   2   1 1013.45 95.6727   1
   6   2   1 1080.02 50.8240   6
   6   2   1 1059.42 97.6643   3
  -6   2  -1 1091.93 49.4905   5
  -7  -2  -1 363.161 23.9785   6
  -7  -2  -1 642.705 95.5887   3
  -7  -2  -1 415.335 47.2637   2
   7  -2   1 423.803 21.7830   5
  -7  -2  -1 408.741 22.3863   5
  -7  -2  -1 431.539 69.0391   1
  -7  -2  -1 407.781 67.5270   4
   7  -2   1 290.036 57.6321   4
   7  -2   1 379.193 73.3398   3
   7   2   1 412.121 22.3483   5
  -7   2  -1 427.179 70.3400   4
  -7   2  -1 498.038 72.6746   1
  -7   2  -1 550.769 84.1808   3
  -7   2  -1 401.973 22.0257   5
  -7   2  -1 520.836 82.5314   1
   7   2   1 376.599 64.6029   4
   7   2   1 419.682 43.9830   2
   7   2   1 477.619 80.0324   3
   7   2   1 365.549 66.6634   1
  -7   2  -1 395.604 24.0961   6
  -8  -2  -1 228.870 56.8526   4
   8  -2   1 334.760 71.7971   4
  -8  -2  -1 333.793 20.7773   6
  -8  -2  -1 260.653 57.2593   1
   8  -2   1 219.719 59.2339   3
   8  -2   1 304.953 17.5556   5
  -8  -2  -1 276.378 68.5748   3
  -8   2  -1 294.801 17.7195   5
  -8   2  -1 288.511 63.4712   4
  -8   2  -1 390.701 76.5310   1
   8   2   1 386.292 40.7540   2
   8   2   1 281.959 62.1471   1
  -8   2  -1 297.497 20.2383   6
  -8   2  -1 268.775 68.9557   3
  -8   2  -1 271.421 56.5016   1
   8   2   1 411.326 76.1787   3
  -9  -2  -1 98.6835 12.2133   6
   9  -2   1 119.927 10.7885   5
  -9   2  -1 107.445 9.98794   5
  -9   2  -1 98.6242 12.2566   6
 -10  -2  -1 103.674 13.1161   6
  10  -2   1 104.311 9.84463   5
 -10   2  -1 102.718 12.8538   6
 -11  -2  -1 547.895 33.6276   6
 -11   2  -1 585.408 33.8841   6
 -12  -2  -1 44.8122 12.3068   6
 -12   2  -1 34.2389 11.6323   6
 -13  -2  -1 10.7641 12.0420   6
 -13   2  -1 18.8422 11.1309   6
 -14  -2  -1 122.934 17.2686   6
 -14   2  -1 95.8641 16.3833   6
 -15  -2  -1 129.155 20.0619   6
 -15   2  -1 108.611 17.6269   6
 -16  -2  -1 -6.6158 11.8845   6
 -16   2  -1 0.33113 12.5438   6
 -17  -2  -1 11.2269 14.1371   6
 -17   2  -1 -13.334 11.9524   6
 -18  -2  -1 -19.854 13.6876   6
 -18   2  -1 42.6384 15.7127   6
 -19  -3   1 23.1129 16.5517   6
 -19   3   1 50.4645 17.7028   6
 -18  -3   1 43.2232 15.6326   6
 -18   3   1 47.7789 16.0378   6
 -17  -3   1 72.4016 16.7544   6
 -17   3   1 47.8053 15.6156   6
 -16  -3   1 83.3638 15.7858   6
 -16   3   1 67.7573 15.5829   6
 -15  -3   1 1.93806 11.7053   6
 -14  -3   1 14.5780 11.6850   6
 -14   3   1 -4.7090 11.4219   6
 -13  -3   1 -11.640 10.3305   6
 -13   3   1 -2.5738 10.4374   6
 -12  -3   1 189.442 18.0725   6
 -12   3   1 186.552 18.2444   6
 -11  -3   1 545.341 31.4557   6
 -11   3   1 541.218 31.5244   6
 -11   3   1 501.100 27.5543   5
 -10  -3   1 109.709 12.7479   6
 -10   3   1 111.258 12.8977   6
 -10   3   1 93.7432 9.15137   5
  -9  -3   1 81.2562 10.7152   6
  -9   3   1 95.8057 9.12477   5
  -9   3   1 88.2747 11.3194   6
  -8  -3   1 1139.35 92.9181   1
  -8  -3   1 1052.79 52.3951   5
   8  -3  -1 1078.11 93.9285   4
  -8  -3   1 1063.00 52.5129   6
  -8  -3   1 1090.47 95.7129   4
  -8  -3   1 1147.92 73.0666   2
  -8  -3   1 1018.61 119.601   3
  -8   3   1 1073.52 50.1407   5
  -8   3   1 1073.65 98.1756   4
  -8   3   1 1105.73 97.2762   1
   8   3  -1 985.458 86.2365   4
  -8   3   1 1161.80 104.131   1
   8   3  -1 1190.53 98.0891   1
  -8   3   1 1081.43 52.6830   6
   8   3  -1 1198.51 109.888   3
  -8   3   1 1076.32 126.931   3
   7  -3  -1 156.767 42.7066   4
  -7  -3   1 216.577 57.1507   3
  -7  -3   1 223.163 16.6967   6
  -7  -3   1 255.208 50.7029   4
  -7  -3   1 203.634 43.1183   1
  -7  -3   1 237.077 14.6728   5
  -7  -3   1 266.420 37.3043   2
  -7   3   1 181.415 53.8963   3
   7   3  -1 170.657 51.6552   3
   7   3  -1 239.016 55.8298   1
  -7   3   1 206.610 16.4558   7
   7   3  -1 192.677 41.2979   4
   7   3  -1 204.777 15.3038   6
  -7   3   1 249.878 16.9955   6
  -7   3   1 191.346 45.6708   1
  -7   3   1 235.285 50.2051   4
  -7   3   1 221.516 51.0234   1
  -7   3   1 246.470 13.7167   5
  -6  -3   1 19.3251 28.1167   4
  -6  -3   1 24.3302 6.94233   6
  -6  -3   1 71.8719 30.4579   1
   6  -3  -1 -3.6284 25.8089   4
  -6  -3   1 1.25792 32.1224   3
  -6  -3   1 34.0723 19.2211   2
   6   3  -1 69.2829 30.6648   1
  -6   3   1 3.38695 29.5257   3
   6   3  -1 42.6507 33.9745   3
  -6   3   1 31.2784 4.67434   5
  -6   3   1 39.6096 36.1377   1
  -6   3   1 35.3330 8.41791   7
  -6   3   1 27.8762 7.82750   6
   6   3  -1 9.09385 22.0521   4
  -6   3   1 0.20698 26.6790   1
  -6   3   1 26.2721 27.9674   4
  -5  -3   1 604.208 62.0292   1
   5  -3  -1 495.977 65.9143   1
  -5  -3   1 596.151 74.8431   3
   5  -3  -1 590.388 63.7391   4
  -5  -3   1 506.923 51.1487   2
  -5  -3   1 650.583 60.8110   4
  -5  -3   1 552.075 29.3102   6
   5   3  -1 568.579 53.8778   4
  -5   3   1 614.146 27.4832   5
  -5   3   1 624.596 29.8368   7
  -5   3   1 595.561 31.7797   2
  -5   3   1 564.466 74.7613   3
   5   3  -1 528.969 69.5308   3
   5   3  -1 611.077 29.3876   6
  -5   3   1 551.787 29.5264   6
  -5   3   1 615.888 65.4544   4
  -5   3   1 531.014 64.9671   1
   5   3  -1 653.921 61.6074   1
   4  -3  -1 89.9615 31.3743   1
  -4  -3   1 66.8735 33.3408   3
  -4  -3   1 103.181 26.6129   1
   4  -3  -1 56.0919 15.8367   2
  -4  -3   1 61.3537 7.15548   6
   4  -3  -1 54.6152 24.7493   4
  -4  -3   1 48.4960 24.5572   4
  -4  -3   1 83.7816 21.6119   2
  -4   3   1 76.4751 28.6395   4
  -4   3   1 47.9898 6.99689   6
   4   3  -1 54.3019 24.3923   1
   4   3  -1 83.8934 7.32529   6
  -4   3   1 54.4124 12.4436   2
   4   3  -1 83.9206 23.7167   4
   4   3  -1 40.4875 29.5564   3
  -4   3   1 88.9233 7.91469   7
  -4   3   1 73.2904 5.69703   5
  -4   3   1 95.5713 33.2079   1
   3  -3  -1 1240.64 56.0018   7
  -3  -3   1 1203.54 79.6373   1
  -3  -3   1 1194.59 56.3111   7
   3  -3  -1 1220.97 67.6880   2
  -3  -3   1 1277.14 74.3897   2
  -3  -3   1 1225.64 55.8464   6
   3  -3  -1 1249.94 54.2413   5
  -3  -3   1 1140.89 87.0109   3
  -3  -3   1 1180.06 75.5570   4
   3  -3  -1 1200.38 87.5653   1
  -3   3   1 1233.44 56.0513   7
   3   3  -1 1238.06 75.9150   4
  -3   3   1 1237.80 54.3689   5
  -3   3   1 1238.75 81.9202   4
   3   3  -1 1226.47 55.7047   6
  -3   3   1 1195.47 65.0558   2
   3   3  -1 1308.90 86.0709   3
  -3   3   1 1145.56 85.1957   1
   3   3  -1 1234.63 77.8557   1
   2  -3  -1 2448.09 134.465   1
   2  -3  -1 2431.13 121.380   2
  -2  -3   1 2290.77 128.995   1
  -2  -3   1 2425.46 108.423   6
  -2  -3   1 2511.14 124.694   4
  -2  -3   1 2508.11 130.522   3
   2  -3  -1 2475.32 108.503   7
   2   3  -1 2455.23 108.346   6
   2   3  -1 2426.22 108.968   7
  -2   3   1 2439.29 132.739   1
   2   3  -1 2468.48 128.946   1
  -2   3   1 2468.53 108.524   7
  -2   3   1 2411.74 119.887   2
   2   3  -1 2358.94 129.503   3
  -2   3   1 2410.79 130.263   4
  -1  -3   1 5.46210 15.8810   3
  -1  -3   1 -4.2701 3.99516   7
  -1  -3   1 -6.4405 16.3908   4
   1  -3  -1 -0.0574 14.5387   4
   1  -3  -1 -20.859 15.6068   1
   1  -3  -1 3.51179 13.9631   2
  -1  -3   1 3.59105 3.17695   6
   1  -3  -1 0.22302 1.72541   5
  -1  -3   1 -11.887 17.0288   1
   1  -3  -1 3.83112 3.29687   7
   1  -3  -1 12.0536 16.3520   4
   1   3  -1 5.23634 4.16308   7
  -1   3   1 -8.4844 12.6499   2
  -1   3   1 -4.5469 16.5470   4
  -1   3   1 1.93783 18.1695   1
   1   3  -1 -8.5391 14.6257   3
   0  -3  -1 1633.41 91.6212   1
   0  -3   1 1507.74 91.9938   1
   0  -3  -1 1553.21 86.5906   4
   0  -3  -1 1707.05 97.4030   3
   0  -3  -1 1517.38 69.3462   5
   0  -3   1 1545.15 70.0654   7
   0  -3  -1 1568.36 69.4864   7
   0  -3  -1 1532.15 70.2704   6
   0  -3   1 1548.12 89.0367   4
   0  -3   1 1573.46 69.7145   5
   0   3  -1 1544.01 92.8288   1
   0   3  -1 1550.74 70.0921   7
   0   3   1 1619.28 97.0937   3
   0   3   1 1561.40 83.8612   2
   0   3   1 1536.41 69.5342   7
   0   3   1 1667.12 91.9009   1
   0   3   1 1584.11 70.3373   6
   0   3   1 1536.81 85.8308   4
   0   3  -1 1557.51 90.1555   4
   0   3  -1 1589.37 69.7102   5
  -1  -3  -1 63.7125 25.3577   1
  -1  -3  -1 64.7590 5.51903   7
  -1  -3  -1 57.5504 6.44812   6
  -1  -3  -1 59.4456 19.4857   2
   1  -3   1 60.9997 6.56148   7
  -1  -3  -1 69.1736 6.13533   5
   1  -3   1 48.4350 24.4958   4
  -1  -3  -1 30.5199 22.1386   4
   1  -3   1 60.7063 5.30099   5
   1  -3   1 88.2374 31.4369   1
  -1  -3  -1 6.45045 48.6241   3
  -1   3  -1 30.6847 24.8814   1
  -1   3  -1 84.8516 26.4942   4
   1   3   1 50.8857 28.8416   3
   1   3   1 62.7419 6.30030   6
   1   3   1 72.1827 33.4366   2
   1   3   1 61.2750 5.05855   5
   1   3   1 58.0323 23.6124   4
   1   3   1 68.6877 25.1974   1
  -1   3  -1 71.4540 6.68406   7
  -1   3  -1 61.6699 5.25616   5
   2  -3   1 197.768 40.6889   4
  -2  -3  -1 218.894 40.2720   3
  -2  -3  -1 196.857 11.8161   5
  -2  -3  -1 122.060 31.8448   4
  -2  -3  -1 179.228 37.6557   1
   2  -3   1 193.959 51.3624   1
  -2  -3  -1 201.603 13.5019   6
  -2  -3  -1 162.134 29.8955   2
   2  -3   1 189.664 11.5121   5
   2  -3   1 194.457 13.7651   7
   2   3   1 197.109 13.2494   6
   2   3   1 232.576 30.2490   2
   2   3   1 154.196 34.4222   4
   2   3   1 194.565 11.6968   5
  -2   3  -1 143.269 35.3847   4
  -2   3  -1 181.794 12.3272   6
   2   3   1 252.030 47.5815   3
   2   3   1 170.353 37.4441   1
  -2   3  -1 179.725 11.6467   5
  -2   3  -1 281.686 50.5624   1
  -2   3  -1 188.979 13.7514   7
  -2   3  -1 254.121 39.5983   3
   3  -3   1 1024.67 46.5568   5
   3  -3   1 1041.25 48.0801   7
  -3  -3  -1 1067.55 89.0733   3
  -3  -3  -1 1046.49 68.5033   2
   3  -3   1 984.455 84.8175   4
   3  -3   1 1028.26 47.2180   6
   3  -3   1 949.204 87.2189   1
  -3  -3  -1 1038.88 46.9489   5
  -3  -3  -1 986.376 47.7179   6
  -3  -3  -1 960.570 81.5978   4
  -3  -3  -1 1062.57 82.5669   1
   3   3   1 1014.92 47.5473   6
   3   3   1 1019.40 80.8530   4
   3   3   1 1009.91 86.8423   3
   3   3   1 876.948 81.1332   1
  -3   3  -1 1048.27 46.6312   5
   3   3   1 1170.16 67.5963   2
  -3   3  -1 1016.25 48.1062   7
  -3   3  -1 953.861 81.9159   3
   3   3   1 1027.86 46.9593   5
  -3   3  -1 1015.78 85.5024   4
  -3   3  -1 822.182 105.351   1
  -3   3  -1 1017.69 47.2571   6
  -4  -3  -1 497.717 46.0582   2
   4  -3   1 433.901 21.5234   6
  -4  -3  -1 279.977 51.4451   3
  -4  -3  -1 342.054 52.4306   4
  -4  -3  -1 402.356 22.4869   6
  -4  -3  -1 347.202 52.9069   1
   4  -3   1 539.143 68.8142   4
   4  -3   1 419.770 20.4373   5
   4  -3   1 384.141 22.5983   7
  -4  -3  -1 423.344 21.0248   5
   4  -3   1 315.464 51.6647   3
   4   3   1 418.305 20.9327   5
   4   3   1 293.445 48.8841   4
  -4   3  -1 381.952 21.6906   6
  -4   3  -1 482.619 60.0699   1
  -4   3  -1 415.348 60.9708   4
  -4   3  -1 412.666 22.4974   7
  -4   3  -1 408.286 59.0964   3
  -4   3  -1 403.038 64.2850   1
   4   3   1 421.856 22.0411   6
  -4   3  -1 395.277 20.4500   5
   4   3   1 462.807 43.1638   2
   4   3   1 415.719 63.6274   3
  -5  -3  -1 156.308 42.7143   4
  -5  -3  -1 170.377 48.7265   3
  -5  -3  -1 134.662 11.0922   5
   5  -3   1 166.947 18.3463   2
   5  -3   1 143.289 10.0755   5
   5  -3   1 176.603 45.3653   4
  -5  -3  -1 143.248 12.7308   6
   5  -3   1 132.770 13.2561   7
  -5  -3  -1 108.774 37.7093   1
   5  -3   1 174.277 50.6070   3
   5   3   1 126.002 10.7516   5
  -5   3  -1 186.571 50.8526   1
   5   3   1 140.750 13.2675   6
  -5   3  -1 126.647 41.6813   4
   5   3   1 195.571 31.3546   2
   5   3   1 162.003 40.7462   4
  -5   3  -1 157.877 10.6809   5
  -5   3  -1 210.644 45.1000   1
   5   3   1 114.829 43.1979   3
  -5   3  -1 161.237 44.8784   3
  -5   3  -1 133.281 11.9773   7
  -5   3  -1 148.613 12.4209   6
   6  -3   1 163.046 13.2891   5
  -6  -3  -1 216.024 34.5664   2
   6  -3   1 238.051 59.8695   3
  -6  -3  -1 216.436 55.3162   3
   6  -3   1 197.978 13.8818   6
  -6  -3  -1 177.832 14.9899   6
  -6  -3  -1 193.035 13.0395   5
  -6  -3  -1 164.971 45.7711   4
   6  -3   1 156.529 45.9378   4
  -6  -3  -1 129.148 43.7116   1
   6   3   1 148.530 31.1937   2
  -6   3  -1 149.404 45.2517   1
  -6   3  -1 187.195 14.5661   6
  -6   3  -1 212.433 53.6122   4
  -6   3  -1 189.940 55.4959   1
   6   3   1 159.434 47.4861   3
   6   3   1 185.549 13.9944   6
   6   3   1 129.528 45.9171   1
  -6   3  -1 176.545 12.4423   5
  -6   3  -1 171.563 15.1500   7
   6   3   1 168.277 46.4562   4
   6   3   1 165.296 12.9980   5
  -6   3  -1 176.540 52.1689   3
   7  -3   1 1567.77 126.843   4
  -7  -3  -1 1643.61 139.973   3
  -7  -3  -1 1525.36 73.6779   6
   7  -3   1 1660.16 71.6307   5
  -7  -3  -1 1632.32 128.279   4
   7  -3   1 1765.63 138.635   3
  -7  -3  -1 1578.11 123.872   1
  -7  -3  -1 1557.89 72.5284   5
  -7  -3  -1 1628.79 98.1723   2
  -7   3  -1 1547.08 73.5551   6
  -7   3  -1 1564.64 72.0143   5
  -7   3  -1 1586.23 135.617   1
   7   3   1 1570.66 130.989   3
   7   3   1 1464.39 124.423   1
  -7   3  -1 1529.16 129.313   4
   7   3   1 1634.29 96.6568   2
   7   3   1 1351.60 119.601   4
  -7   3  -1 1498.54 131.838   3
  -7   3  -1 1425.15 123.373   1
  -8  -3  -1 1091.92 79.5251   2
   8  -3   1 1191.81 107.285   4
   8  -3   1 1117.80 135.845   3
   8  -3   1 1132.20 52.3437   5
  -8  -3  -1 1024.78 122.050   3
  -8  -3  -1 1237.68 112.700   4
  -8  -3  -1 1141.17 55.1423   6
  -8  -3  -1 1120.13 103.267   1
   8   3   1 1228.39 77.4183   2
  -8   3  -1 1127.55 53.1055   5
  -8   3  -1 1004.07 117.239   4
  -8   3  -1 1127.02 131.907   3
   8   3   1 1232.12 135.705   3
  -8   3  -1 1091.40 54.8074   6
   8   3   1 1104.40 154.899   4
   8   3   1 1113.85 106.371   1
  -8   3  -1 1077.08 121.749   1
  -8   3  -1 1013.29 122.435   1
   9  -3   1 55.0769 7.11179   5
  -9  -3  -1 62.3071 10.3824   6
  -9   3  -1 53.7983 9.92139   6
  -9   3  -1 47.0249 7.29458   5
  10  -3   1 78.6716 8.57417   5
 -10  -3  -1 79.4863 12.0794   6
 -10   3  -1 76.1137 11.6032   6
 -11  -3  -1 77.0117 13.1333   6
  11  -3   1 83.4530 9.13161   5
 -11   3  -1 87.0008 13.4758   6
 -12  -3  -1 125.369 15.8170   6
 -12   3  -1 153.334 16.5008   6
 -13  -3  -1 96.6697 15.8674   6
 -13   3  -1 94.8189 15.4003   6
 -14  -3  -1 51.1092 14.3307   6
 -14   3  -1 92.5554 15.4737   6
 -15  -3  -1 49.9038 17.1594   6
 -15   3  -1 42.4316 14.3793   6
 -16  -3  -1 15.4864 13.3100   6
 -16   3  -1 14.3347 13.0307   6
 -17  -3  -1 9.63284 14.4812   6
 -17   3  -1 -4.0161 12.7236   6
 -18  -3  -1 131.413 21.4396   6
 -18   3  -1 124.432 20.8975   6
 -19  -4   1 4.51114 15.6958   6
 -19   4   1 34.4730 18.1776   6
 -18  -4   1 -16.826 13.2698   6
 -18   4   1 -10.183 12.7298   6
 -17  -4   1 -18.619 12.1308   6
 -17   4   1 13.3732 12.8072   6
 -16  -4   1 103.011 17.2437   6
 -16   4   1 107.942 16.9915   6
 -15  -4   1 8.89743 12.0423   6
 -15   4   1 17.6955 14.2255   6
 -14  -4   1 22.3027 12.7215   6
 -14   4   1 37.2596 13.1528   6
 -13  -4   1 33.7588 12.6181   6
 -13   4   1 39.6224 12.2555   6
 -12  -4   1 27.5272 10.9262   6
 -12   4   1 38.9426 11.7915   6
 -11  -4   1 1.26778 9.14570   6
 -11   4   1 8.83621 5.50316   5
 -11   4   1 2.92485 9.29586   6
 -10  -4   1 87.1660 11.7886   6
 -10   4   1 97.1168 12.0915   6
 -10   4   1 84.7224 8.53368   5
  -9  -4   1 1278.39 62.0165   6
  -9   4   1 1286.02 59.3044   5
  -9   4   1 1288.61 62.1469   6
  -8  -4   1 77.9666 41.9448   3
  -8  -4   1 15.3095 7.36317   6
   8  -4  -1 -13.997 25.0548   4
  -8  -4   1 14.0558 25.9871   4
  -8  -4   1 9.24911 26.1894   1
  -8  -4   1 -23.316 15.1656   2
  -8   4   1 97.6654 43.6134   1
  -8   4   1 18.1201 7.59614   6
  -8   4   1 -34.926 18.8692   1
  -8   4   1 8.95088 4.57634   5
   8   4  -1 -26.209 27.4698   3
   8   4  -1 25.9722 29.9281   1
  -8   4   1 -9.4110 27.3540   4
   8   4  -1 5.56706 21.5075   4
  -8   4   1 -7.4364 23.8228   3
  -7  -4   1 28.7414 8.37039   6
  -7  -4   1 36.8446 29.1233   1
   7  -4  -1 39.5407 30.9801   4
  -7  -4   1 45.9706 24.8337   2
  -7  -4   1 18.8173 5.79896   5
  -7  -4   1 28.9386 40.7979   3
  -7  -4   1 73.2218 37.7786   4
   7   4  -1 30.5469 52.7850   1
   7   4  -1 36.6512 38.8661   3
  -7   4   1 34.7044 5.36334   5
  -7   4   1 31.6676 38.7289   3
  -7   4   1 27.5873 32.4882   1
   7   4  -1 31.8915 7.33746   6
   7   4  -1 15.0742 24.2512   4
  -7   4   1 45.5383 9.08152   6
  -7   4   1 50.2629 35.3446   4
  -7   4   1 67.6453 37.8217   1
  -7   4   1 27.3964 7.99033   7
  -6  -4   1 112.383 27.9070   2
  -6  -4   1 68.6409 41.5028   3
  -6  -4   1 110.622 33.7023   1
   6  -4  -1 142.051 38.3970   4
  -6  -4   1 94.9782 9.22432   5
   6  -4  -1 180.933 49.0275   1
  -6  -4   1 109.779 36.2720   4
  -6  -4   1 77.0405 9.56039   6
   6   4  -1 83.0445 33.4614   1
  -6   4   1 128.599 39.4223   4
  -6   4   1 79.7461 9.58041   6
  -6   4   1 102.034 7.95392   5
  -6   4   1 95.0984 38.9619   1
   6   4  -1 129.562 42.4569   3
   6   4  -1 106.342 10.6255   6
  -6   4   1 46.5700 36.9361   3
   6   4  -1 99.8480 30.8098   4
  -5  -4   1 689.845 33.5189   6
   5  -4  -1 677.829 30.8444   5
  -5  -4   1 740.958 85.0870   3
  -5  -4   1 698.543 57.9395   2
   5  -4  -1 718.797 79.9754   1
  -5  -4   1 681.392 65.0015   4
   5  -4  -1 701.908 43.7255   2
  -5  -4   1 647.100 63.0964   1
  -5   4   1 679.151 33.4967   6
   5   4  -1 681.927 32.9598   6
  -5   4   1 662.652 31.1356   5
  -5   4   1 821.402 71.1365   4
  -5   4   1 636.126 74.8600   1
   5   4  -1 573.475 65.1214   1
  -5   4   1 672.085 84.4601   3
   5   4  -1 598.298 73.4801   3
  -5   4   1 677.483 39.3196   2
   5   4  -1 656.526 58.6771   4
  -5   4   1 675.480 33.8200   7
   4  -4  -1 182.381 23.7381   2
  -4  -4   1 262.450 41.5240   1
   4  -4  -1 227.860 46.3392   1
  -4  -4   1 190.934 32.3061   2
  -4  -4   1 183.389 13.4345   6
   4  -4  -1 184.944 13.1878   7
  -4  -4   1 175.989 33.6095   4
   4  -4  -1 189.666 9.79372   5
  -4  -4   1 193.144 45.2128   3
  -4  -4   1 194.574 13.9929   7
  -4   4   1 274.295 47.9154   1
  -4   4   1 200.190 10.7723   5
   4   4  -1 183.436 37.4137   1
  -4   4   1 218.233 13.7759   7
   4   4  -1 207.562 12.8547   6
   4   4  -1 239.206 43.1265   3
  -4   4   1 245.041 23.3532   2
  -4   4   1 132.323 34.9589   4
   4   4  -1 192.555 37.4079   4
   3  -4  -1 121.749 6.19746   5
   3  -4  -1 93.6127 21.5018   2
  -3  -4   1 56.8721 39.5735   2
  -3  -4   1 127.603 10.2258   6
  -3  -4   1 110.347 26.9886   4
  -3  -4   1 109.901 31.1728   1
   3  -4  -1 89.1780 34.0886   1
   3  -4  -1 117.736 10.4310   7
  -3  -4   1 138.515 36.5530   3
  -3  -4   1 120.239 10.1486   7
   3   4  -1 119.632 32.8151   3
  -3   4   1 122.397 6.48337   5
  -3   4   1 121.349 32.5132   4
  -3   4   1 115.623 20.1224   2
  -3   4   1 117.984 10.6454   7
   3   4  -1 96.1456 29.2090   1
  -3   4   1 126.797 36.8387   1
   3   4  -1 125.439 9.71912   6
  -2  -4   1 999.212 77.2871   1
   2  -4  -1 1026.71 81.9545   1
   2  -4  -1 1022.35 46.4597   7
  -2  -4   1 1007.84 47.0463   7
   2  -4  -1 994.888 44.8369   5
   2  -4  -1 939.389 75.3098   4
   2  -4  -1 1050.54 64.3419   2
  -2  -4   1 1004.21 46.3667   6
  -2  -4   1 1067.89 68.7104   4
  -2  -4   1 1007.50 76.3764   3
   2   4  -1 1031.46 46.1587   6
  -2   4   1 1029.93 75.6602   4
  -2   4   1 1004.64 46.3401   7
   2   4  -1 1041.08 47.0467   7
  -2   4   1 1014.15 61.6264   2
  -2   4   1 899.636 78.6883   1
   2   4  -1 932.989 71.3549   3
  -1  -4   1 258.586 14.1848   6
   1  -4  -1 255.639 33.5439   2
  -1  -4   1 221.328 38.4151   4
  -1  -4   1 221.744 40.3684   1
   1  -4  -1 253.953 14.1267   7
   1  -4  -1 231.946 34.4630   4
  -1  -4   1 204.942 36.1826   3
   1  -4  -1 333.710 45.9356   4
   1  -4  -1 303.650 54.4062   1
  -1  -4   1 257.762 15.4881   7
   1   4  -1 255.928 14.1667   6
  -1   4   1 253.831 40.1863   4
  -1   4   1 214.775 47.2096   2
   1   4  -1 256.303 37.0493   3
  -1   4   1 249.803 13.9168   7
  -1   4   1 261.008 40.8356   1
   1   4  -1 273.207 15.4110   7
   0  -4   1 41.4906 32.3335   4
   0  -4   1 49.5747 6.64751   7
   0  -4  -1 46.5584 5.42373   7
   0  -4  -1 34.8838 6.67339   6
   0  -4  -1 45.4963 25.0866   4
   0  -4   1 41.2618 5.35010   5
   0  -4  -1 12.9990 25.6892   1
   0  -4   1 18.8525 29.0346   1
   0  -4  -1 52.7650 23.2164   2
   0  -4  -1 45.1944 4.50304   5
   0   4   1 50.9129 6.97878   6
   0   4   1 32.6702 27.2966   1
   0   4   1 57.1798 21.1696   2
   0   4   1 41.9692 5.25567   7
   0   4  -1 52.3316 6.79360   7
   0   4   1 24.1680 21.7142   4
   0   4  -1 43.8849 25.3504   4
   0   4   1 -0.2664 30.4954   3
   0   4  -1 64.6419 31.9456   1
   1  -4   1 1632.80 110.764   1
  -1  -4  -1 1620.97 73.7642   6
  -1  -4  -1 1623.29 102.353   1
  -1  -4  -1 1631.92 73.0909   7
   1  -4   1 1532.49 104.397   4
   1  -4   1 1661.50 73.7151   7
   1  -4   1 1602.08 72.7847   5
  -1  -4  -1 1598.55 72.7256   5
  -1  -4  -1 1534.54 93.4668   2
  -1  -4  -1 1626.87 101.249   4
  -1  -4  -1 1557.00 108.477   3
  -1   4  -1 1623.51 72.7470   5
  -1   4  -1 1510.51 108.974   1
   1   4   1 1657.89 73.7063   6
   1   4   1 1666.90 93.6557   2
  -1   4  -1 1647.81 73.6204   7
   1   4   1 1695.33 110.625   3
   1   4   1 1781.55 100.474   4
  -1   4  -1 1627.13 103.432   4
   1   4   1 1593.11 72.9279   7
   1   4   1 1698.36 104.510   1
  -2  -4  -1 4717.84 205.979   5
   2  -4   1 4666.29 239.629   4
  -2  -4  -1 4820.67 245.349   3
  -2  -4  -1 4823.52 241.332   1
   2  -4   1 4682.68 206.656   7
   2  -4   1 4561.43 245.448   1
  -2  -4  -1 4672.60 236.959   4
   2  -4   1 4543.59 205.671   5
  -2  -4  -1 4569.15 206.581   6
  -2  -4  -1 4681.88 227.110   2
   2   4   1 4556.87 225.672   2
  -2   4  -1 4452.29 244.816   1
  -2   4  -1 4671.89 206.633   7
  -2   4  -1 4707.77 205.704   5
  -2   4  -1 4633.30 239.411   4
   2   4   1 4537.86 237.873   1
   2   4   1 4722.42 206.570   6
  -2   4  -1 4685.16 206.050   6
   2   4   1 4673.31 234.693   4
   3  -4   1 1523.38 109.045   4
   3  -4   1 1525.39 69.8873   7
   3  -4   1 1567.63 113.780   1
  -3  -4  -1 1414.85 124.359   2
   3  -4   1 1495.36 68.3950   5
  -3  -4  -1 1320.13 102.219   4
  -3  -4  -1 1532.39 108.430   3
  -3  -4  -1 1538.08 69.7507   6
  -3  -4  -1 1535.94 68.8838   5
  -3  -4  -1 1478.14 103.944   1
   3   4   1 1553.73 90.3222   2
  -3   4  -1 1495.98 69.2002   6
   3   4   1 1561.26 69.4988   6
   3   4   1 1531.16 102.815   4
  -3   4  -1 1361.23 103.261   3
   3   4   1 1595.28 111.126   3
  -3   4  -1 1686.66 116.315   1
  -3   4  -1 1548.64 68.4938   5
   3   4   1 1501.38 104.161   1
  -3   4  -1 1536.81 69.8736   7
  -3   4  -1 1487.43 108.684   4
   4  -4   1 3.32061 6.55578   7
   4  -4   1 -5.7002 27.9377   1
  -4  -4  -1 4.20687 4.64011   5
   4  -4   1 15.6046 29.7622   4
  -4  -4  -1 -21.753 28.4442   3
   4  -4   1 8.10766 4.83232   6
  -4  -4  -1 7.56629 6.45716   6
   4  -4   1 3.47373 4.19375   5
  -4  -4  -1 15.9547 20.9299   2
  -4  -4  -1 -12.838 23.5073   1
  -4  -4  -1 -23.795 25.1371   4
   4   4   1 21.8704 25.9205   4
   4   4   1 -21.158 16.0860   2
  -4   4  -1 9.08782 5.53837   6
   4   4   1 29.6658 30.7938   3
  -4   4  -1 5.49717 5.97598   7
  -4   4  -1 -10.454 28.8927   3
  -4   4  -1 1.09062 28.9439   4
  -4   4  -1 4.24843 4.24248   5
   4   4   1 5.61036 5.45119   6
  -4   4  -1 43.3824 34.9726   1
   5  -4   1 38.7977 34.9414   4
  -5  -4  -1 1.54860 23.8926   1
  -5  -4  -1 -9.9578 26.2569   4
   5  -4   1 7.32102 10.1132   2
   5  -4   1 15.7739 5.77668   6
   5  -4   1 19.6613 5.05840   5
   5  -4   1 14.5089 7.47248   7
  -5  -4  -1 -8.8495 31.3888   3
  -5  -4  -1 5.90197 20.6917   2
  -5  -4  -1 21.4065 5.55208   5
  -5  -4  -1 23.9079 7.26138   6
   5   4   1 15.4846 20.7914   2
   5   4   1 21.8179 30.3792   3
   5   4   1 26.6344 28.2511   4
  -5   4  -1 12.0898 6.13750   6
  -5   4  -1 19.5723 33.6068   1
  -5   4  -1 18.2549 5.04967   5
  -5   4  -1 23.0382 31.9774   4
  -5   4  -1 44.1163 32.7774   3
  -6  -4  -1 817.387 106.894   3
  -6  -4  -1 869.415 42.7679   6
  -6  -4  -1 869.122 96.3979   1
   6  -4   1 846.711 43.0459   7
   6  -4   1 844.836 41.4482   5
   6  -4   1 852.986 46.8704   2
   6  -4   1 872.395 43.8449   2
   6  -4   1 772.207 95.7113   4
  -6  -4  -1 755.471 91.2066   4
   6  -4   1 878.777 42.0437   6
  -6  -4  -1 844.170 68.6683   2
  -6  -4  -1 853.765 41.3201   5
   6   4   1 897.825 69.6248   2
   6   4   1 851.517 104.102   3
   6   4   1 881.259 42.4046   6
  -6   4  -1 817.003 98.7305   3
  -6   4  -1 908.696 108.977   1
   6   4   1 787.855 89.2484   4
  -6   4  -1 860.150 43.0714   7
  -6   4  -1 850.527 42.2878   6
  -6   4  -1 879.149 40.7951   5
  -6   4  -1 858.628 98.5690   1
  -6   4  -1 1037.60 107.152   4
  -7  -4  -1 91.2882 50.2988   3
  -7  -4  -1 32.3708 24.8552   2
   7  -4   1 -8.9442 33.9805   4
  -7  -4  -1 57.2243 9.73638   6
  -7  -4  -1 51.1901 37.1766   1
   7  -4   1 63.1215 7.04917   5
  -7  -4  -1 60.5241 41.9941   4
  -7   4  -1 89.7157 43.4947   4
   7   4   1 47.7246 38.3732   1
  -7   4  -1 67.0551 7.38369   5
  -7   4  -1 65.2453 45.6323   3
  -7   4  -1 25.1269 36.7282   1
   7   4   1 52.0291 34.4126   4
   7   4   1 85.1292 27.8182   2
   7   4   1 35.4043 38.8446   3
  -7   4  -1 105.472 53.0426   1
  -7   4  -1 48.5011 9.27024   6
  -8  -4  -1 46.4038 24.8942   2
  -8  -4  -1 -1.0322 31.8019   3
  -8  -4  -1 -9.1778 28.5823   1
   8  -4   1 6.76575 30.4122   4
  -8  -4  -1 33.1690 8.75195   6
   8  -4   1 60.2315 6.59571   5
  -8  -4  -1 -8.3988 25.3583   4
  -8   4  -1 46.7032 7.49790   5
   8   4   1 19.5646 20.3110   2
  -8   4  -1 68.0653 40.8012   1
   8   4   1 12.9352 34.8532   3
  -8   4  -1 35.4371 8.87354   6
  -8   4  -1 2.18924 35.6821   3
  -8   4  -1 7.79108 34.4656   4
   8   4   1 35.6754 38.6070   1
  -8   4  -1 23.5247 33.0663   1
   8   4   1 9.43936 28.7299   4
   9  -4   1 903.084 42.1349   5
  -9  -4  -1 884.826 45.4458   6
  -9   4  -1 884.349 45.3729   6
  -9   4  -1 868.123 42.8842   5
 -10  -4  -1 25.1950 9.52828   6
  10  -4   1 15.2619 5.76228   5
 -10   4  -1 10.8150 6.02720   5
 -10   4  -1 8.05558 8.84747   6
 -11  -4  -1 -6.1497 9.47279   6
  11  -4   1 0.48321 5.89546   5
 -11   4  -1 9.94011 9.67160   6
 -12  -4  -1 -6.6406 10.5374   6
 -12   4  -1 18.8690 11.1256   6
 -13  -4  -1 38.2240 12.8662   6
 -13   4  -1 40.2497 12.7499   6
 -14  -4  -1 37.4791 13.6023   6
 -14   4  -1 49.5938 14.1828   6
 -15  -4  -1 -2.3375 12.0741   6
 -15   4  -1 -10.747 11.4533   6
 -16  -4  -1 25.1564 13.4972   6
 -16   4  -1 4.52611 13.0348   6
 -17  -4  -1 27.7350 15.8647   6
 -17   4  -1 69.9082 16.5498   6
 -18  -4  -1 -9.1730 13.9994   6
 -18   4  -1 -5.1192 13.8784   6
 -18  -5   1 50.9962 17.2365   6
 -18   5   1 61.1880 16.1221   6
 -17  -5   1 16.7872 13.4765   6
 -17   5   1 26.9679 13.8744   6
 -16  -5   1 8.14029 12.7294   6
 -16   5   1 9.30348 12.8138   6
 -15  -5   1 21.3163 13.1176   6
 -15   5   1 15.4724 12.6475   6
 -14  -5   1 25.8276 13.1502   6
 -14   5   1 30.0662 12.1395   6
 -13  -5   1 82.1178 14.5861   6
 -13   5   1 78.9211 14.2691   6
 -12  -5   1 159.065 16.8253   6
 -12   5   1 170.644 16.7877   6
 -12   5   1 114.288 11.1640   5
 -11  -5   1 220.405 19.9619   6
 -11   5   1 220.695 19.4389   6
 -11   5   1 188.278 14.2955   5
 -10  -5   1 510.706 30.0780   6
 -10   5   1 495.857 25.9813   5
 -10   5   1 509.518 29.7688   6
  -9  -5   1 16.6002 8.00243   6
  -9   5   1 8.30761 4.65226   5
  -9   5   1 15.5902 8.11957   6
  -8  -5   1 1252.78 111.584   4
  -8  -5   1 1380.26 149.639   3
  -8  -5   1 1381.05 63.8774   6
  -8  -5   1 1222.60 104.035   1
   8  -5  -1 1333.14 111.006   4
  -8  -5   1 1274.59 89.7317   2
  -8   5   1 1325.35 121.697   3
  -8   5   1 1500.66 113.858   4
   8   5  -1 1228.93 106.407   1
  -8   5   1 1242.96 110.821   1
  -8   5   1 1352.79 60.9374   5
   8   5  -1 1392.75 102.049   4
  -8   5   1 1347.31 164.808   1
  -8   5   1 1312.89 63.6872   6
   8   5  -1 1328.62 119.168   3
  -7  -5   1 -21.126 22.7770   4
  -7  -5   1 -29.421 30.4495   3
   7  -5  -1 -24.301 20.9779   4
  -7  -5   1 13.5900 7.80341   6
  -7  -5   1 21.2167 24.3110   2
  -7  -5   1 10.4988 26.7377   1
   7   5  -1 16.6281 27.4778   1
  -7   5   1 5.27216 4.19749   5
  -7   5   1 11.7985 7.68729   6
  -7   5   1 10.2836 6.92235   7
  -7   5   1 51.4929 36.4921   4
  -7   5   1 58.3176 38.0036   1
   7   5  -1 13.5724 34.6674   3
   7   5  -1 37.9022 26.6418   4
  -7   5   1 66.5591 49.7934   3
   7   5  -1 11.1183 6.20284   6
  -6  -5   1 400.439 58.7075   1
   6  -5  -1 536.910 76.6194   1
   6  -5  -1 416.342 33.9106   2
  -6  -5   1 385.983 68.8416   3
  -6  -5   1 407.509 23.5990   6
  -6  -5   1 476.783 64.0805   4
   6  -5  -1 412.792 19.8122   5
  -6  -5   1 473.081 52.8054   2
   6   5  -1 440.417 71.3628   3
  -6   5   1 436.352 20.3648   5
   6   5  -1 397.494 52.8387   4
  -6   5   1 452.447 72.6901   3
   6   5  -1 425.539 62.7504   1
   6   5  -1 380.641 22.3568   6
  -6   5   1 418.629 68.5063   1
  -6   5   1 423.315 25.3771   7
  -6   5   1 454.410 64.0822   4
  -6   5   1 399.902 23.3960   6
  -5  -5   1 430.062 49.6099   2
  -5  -5   1 375.279 56.0499   1
   5  -5  -1 433.850 19.7281   5
   5  -5  -1 414.165 36.7675   2
   5  -5  -1 428.696 64.4229   1
  -5  -5   1 416.861 65.2155   3
  -5  -5   1 445.046 57.8604   4
   5  -5  -1 422.355 23.3959   7
  -5  -5   1 389.124 23.3202   7
  -5  -5   1 404.531 22.6468   6
  -5   5   1 429.020 23.0704   6
  -5   5   1 475.967 59.9468   4
  -5   5   1 418.165 20.0380   5
   5   5  -1 387.880 54.1258   1
   5   5  -1 421.004 22.5455   6
   5   5  -1 400.517 61.7097   3
  -5   5   1 457.848 66.7701   1
  -5   5   1 438.734 34.2538   2
  -5   5   1 454.904 23.4995   7
  -4  -5   1 2369.15 146.263   3
   4  -5  -1 2322.90 120.626   2
   4  -5  -1 2371.32 105.871   7
  -4  -5   1 2338.83 136.332   4
   4  -5  -1 2221.75 147.423   1
   4  -5  -1 2336.08 103.650   5
  -4  -5   1 2346.98 131.015   2
  -4  -5   1 2187.90 138.680   1
  -4  -5   1 2304.33 105.760   6
  -4   5   1 2380.69 146.566   1
   4   5  -1 2474.25 140.702   1
  -4   5   1 2314.71 140.560   4
   4   5  -1 2324.02 105.537   6
   4   5  -1 2266.49 143.960   3
  -4   5   1 2433.38 118.246   2
  -4   5   1 2393.16 104.061   5
  -4   5   1 2397.94 105.922   7
  -3  -5   1 121.809 10.7332   6
  -3  -5   1 106.873 27.1140   2
   3  -5  -1 194.249 43.8990   1
   3  -5  -1 141.960 10.9080   7
  -3  -5   1 111.746 27.8416   4
   3  -5  -1 137.260 6.98618   5
   3  -5  -1 130.818 35.7754   4
   3  -5  -1 95.3221 23.5934   2
  -3  -5   1 76.4341 33.5841   3
  -3  -5   1 170.818 38.2581   1
   3   5  -1 133.089 11.2134   7
   3   5  -1 106.778 33.9448   3
   3   5  -1 106.355 31.7342   1
  -3   5   1 112.842 34.2317   4
  -3   5   1 97.2812 25.2762   2
   3   5  -1 132.829 10.1063   6
  -3   5   1 138.018 10.7360   7
  -3   5   1 95.4953 36.0670   1
  -2  -5   1 435.876 24.3247   7
   2  -5  -1 447.486 44.1325   2
  -2  -5   1 454.228 23.3515   6
   2  -5  -1 496.150 23.6862   7
  -2  -5   1 485.231 55.2059   3
   2  -5  -1 450.126 59.7660   1
   2  -5  -1 476.804 21.6289   5
   2  -5  -1 519.069 57.4516   4
  -2  -5   1 511.515 51.1494   4
  -2  -5   1 434.219 47.0571   2
  -2  -5   1 479.626 58.6328   1
  -2   5   1 435.656 42.8032   2
  -2   5   1 485.600 23.6213   7
   2   5  -1 447.467 53.3927   3
  -2   5   1 381.560 65.1859   1
   2   5  -1 488.906 24.2727   7
   2   5  -1 482.191 23.3260   6
  -2   5   1 412.828 51.3292   4
  -1  -5   1 1258.33 114.597   2
   1  -5  -1 1442.94 101.735   1
  -1  -5   1 1462.73 66.3397   6
  -1  -5   1 1498.75 66.9744   7
   1  -5  -1 1447.42 66.1319   7
  -1  -5   1 1521.45 96.7794   3
  -1  -5   1 1436.03 100.343   4
  -1  -5   1 1421.07 101.664   1
   1  -5  -1 1416.26 92.9608   4
   1  -5  -1 1430.37 100.406   4
   1  -5  -1 1544.27 88.3868   2
   1   5  -1 1482.04 66.2071   6
  -1   5   1 1364.70 99.4297   4
   1   5  -1 1497.92 67.0243   7
  -1   5   1 1450.41 103.510   1
   1   5  -1 1388.67 93.6370   3
  -1   5   1 1482.76 66.1652   7
   1   5  -1 1487.13 101.562   1
  -1   5   1 1515.12 86.3233   2
   0  -5  -1 445.800 24.5605   6
   0  -5  -1 509.116 63.3092   1
   0  -5   1 458.335 22.7346   5
   0  -5   1 460.748 45.5158   2
   0  -5  -1 539.333 54.7624   4
   0  -5  -1 486.466 48.6995   2
   0  -5  -1 458.160 22.7947   7
   0  -5   1 431.537 23.7664   7
   0  -5   1 610.201 68.8565   1
   0  -5   1 454.516 57.1644   4
   0   5   1 451.918 22.5780   7
   0   5   1 467.636 24.4089   6
   0   5   1 407.500 44.1632   2
   0   5  -1 522.157 63.3705   1
   0   5   1 443.936 54.3184   1
   0   5  -1 487.100 23.1361   6
   0   5   1 398.549 47.4458   4
   0   5   1 404.544 59.9142   3
   0   5  -1 406.381 56.2290   4
   0   5  -1 458.507 23.8581   7
  -1  -5  -1 1371.58 96.9447   2
   1  -5   1 1367.72 105.780   1
  -1  -5  -1 1385.68 64.4006   6
   1  -5   1 1410.17 64.1264   7
   1  -5   1 1356.39 114.352   4
  -1  -5  -1 1458.50 100.389   1
   1  -5   1 1431.15 63.2304   5
  -1  -5  -1 1394.09 63.5061   7
  -1  -5  -1 1416.14 63.0713   5
  -1  -5  -1 1399.69 106.354   3
  -1  -5  -1 1336.31 93.2497   4
  -1   5  -1 1441.12 105.332   1
  -1   5  -1 1366.39 64.0125   7
   1   5   1 1403.18 64.2842   6
  -1   5  -1 1344.49 99.5285   4
   1   5   1 1360.98 104.795   3
   1   5   1 1493.37 86.9686   2
  -1   5  -1 1403.50 63.0508   5
   1   5   1 1355.37 97.7977   1
   1   5   1 1403.09 63.4361   7
   1   5   1 1408.76 95.2148   4
   2  -5   1 2.15761 30.2050   1
  -2  -5  -1 1.63616 6.40376   6
  -2  -5  -1 1.94998 4.21350   5
  -2  -5  -1 -0.1399 19.8223   2
  -2  -5  -1 4.31982 5.31524   7
   2  -5   1 5.86407 27.9602   4
  -2  -5  -1 -7.9140 22.7231   1
   2  -5   1 13.4596 6.51412   7
   2  -5   1 5.49133 4.50838   5
  -2  -5  -1 1.76444 23.6985   4
  -2  -5  -1 20.4391 32.4071   3
  -2   5  -1 -39.160 25.6815   4
   2   5   1 10.5074 23.5152   4
  -2   5  -1 7.89833 4.39276   5
   2   5   1 -4.0054 18.8388   2
  -2   5  -1 -29.301 27.4482   1
   2   5   1 -9.7017 23.9100   1
  -2   5  -1 1.82274 6.27606   7
   2   5   1 -5.0043 30.0341   3
   2   5   1 5.13920 5.88228   6
   3  -5   1 1131.21 100.929   1
  -3  -5  -1 1307.34 97.8014   1
  -3  -5  -1 1282.25 94.0772   4
  -3  -5  -1 1210.47 103.237   3
   3  -5   1 1260.07 97.7069   4
   3  -5   1 1235.95 70.3220   2
   3  -5   1 1180.06 58.4956   7
   3  -5   1 1193.54 55.3551   5
  -3  -5  -1 1218.37 81.0062   2
  -3  -5  -1 1178.93 58.1383   6
  -3  -5  -1 1275.10 56.1091   5
  -3   5  -1 1356.01 104.216   1
  -3   5  -1 1360.69 100.069   4
  -3   5  -1 1238.36 55.4644   5
   3   5   1 1277.64 91.7739   4
   3   5   1 1414.66 83.1727   2
   3   5   1 1122.70 99.6952   3
   3   5   1 1217.71 95.9318   1
   3   5   1 1217.19 56.6729   6
  -3   5  -1 1143.23 57.2572   6
  -3   5  -1 1227.44 57.1168   7
   4  -5   1 1768.30 78.6030   5
   4  -5   1 1800.34 91.9979   2
  -4  -5  -1 1791.93 79.4055   5
  -4  -5  -1 1819.83 124.717   1
  -4  -5  -1 1811.49 107.050   2
  -4  -5  -1 1662.39 126.223   3
  -4  -5  -1 1738.15 121.143   4
   4  -5   1 1749.55 80.6966   7
  -4  -5  -1 1694.81 80.1799   6
   4  -5   1 1601.74 128.481   1
   4  -5   1 1776.55 125.606   4
   4   5   1 1897.52 107.612   2
   4   5   1 1805.50 121.885   1
  -4   5  -1 1749.86 80.5277   7
  -4   5  -1 1707.26 130.830   1
  -4   5  -1 1698.12 79.6739   6
  -4   5  -1 1715.67 124.668   4
  -4   5  -1 1786.46 78.7236   5
   4   5   1 1716.70 126.124   3
  -4   5  -1 1680.07 120.374   3
   4   5   1 1727.20 79.9398   6
   4   5   1 1694.71 115.626   4
   5  -5   1 225.497 13.3749   5
  -5  -5  -1 313.872 44.0293   2
   5  -5   1 236.936 16.9458   7
   5  -5   1 247.782 59.0819   1
  -5  -5  -1 202.636 48.2419   1
   5  -5   1 210.450 51.0064   4
  -5  -5  -1 246.325 57.1196   3
   5  -5   1 266.238 26.1021   2
  -5  -5  -1 237.830 14.4160   5
  -5  -5  -1 232.133 16.5998   6
  -5  -5  -1 198.146 47.8680   4
  -5   5  -1 217.380 15.5052   6
  -5   5  -1 207.590 53.9067   3
   5   5   1 134.298 39.3475   4
  -5   5  -1 228.187 13.7033   5
  -5   5  -1 275.840 61.4350   1
   5   5   1 223.479 15.3843   6
   5   5   1 246.093 40.7475   2
  -5   5  -1 234.815 16.7629   7
  -5   5  -1 220.890 51.9834   4
   5   5   1 168.236 50.6030   3
  -6  -5  -1 13.1172 5.72673   5
   6  -5   1 11.9975 11.2507   2
   6  -5   1 19.9759 8.65373   7
  -6  -5  -1 19.2563 26.0735   2
  -6  -5  -1 21.6298 8.18375   6
  -6  -5  -1 11.1008 31.3496   1
  -6  -5  -1 79.6412 47.8099   3
   6  -5   1 18.8371 34.7453   4
   6  -5   1 21.2241 5.36469   5
  -6  -5  -1 -36.638 26.7408   4
   6   5   1 13.2007 31.3639   4
  -6   5  -1 22.2761 7.80332   7
  -6   5  -1 9.62665 34.4167   4
  -6   5  -1 7.79687 7.06820   6
   6   5   1 16.0258 6.67621   6
  -6   5  -1 2.79714 39.2173   1
  -6   5  -1 12.9264 5.34452   5
   6   5   1 36.3901 26.6875   2
   6   5   1 19.0127 36.9095   3
  -6   5  -1 44.9005 38.1538   3
   7  -5   1 277.407 18.8978   7
   7  -5   1 265.689 22.2032   2
   7  -5   1 339.165 68.1660   4
  -7  -5  -1 185.850 55.7312   4
  -7  -5  -1 93.6513 50.7645   3
   7  -5   1 242.979 14.6720   5
  -7  -5  -1 328.388 46.4911   2
  -7  -5  -1 224.255 18.0318   6
  -7  -5  -1 217.744 55.8961   1
  -7   5  -1 205.825 55.4605   4
   7   5   1 333.362 46.3310   2
  -7   5  -1 245.989 17.8886   6
   7   5   1 276.863 67.6886   3
  -7   5  -1 299.150 81.1161   3
   7   5   1 375.267 59.3335   4
  -7   5  -1 303.881 68.1325   1
   7   5   1 274.437 60.3091   1
  -7   5  -1 318.614 63.9925   1
  -7   5  -1 242.746 15.3349   5
  -8  -5  -1 1095.57 55.4579   6
  -8  -5  -1 1177.20 85.8270   2
  -8  -5  -1 1051.10 119.253   4
  -8  -5  -1 1301.24 112.435   1
   8  -5   1 1098.77 52.1734   5
  -8  -5  -1 1064.87 131.040   3
   8  -5   1 1159.10 124.771   4
   8   5   1 1227.05 85.1977   2
   8   5   1 1379.08 122.141   3
  -8   5  -1 1116.84 52.8589   5
  -8   5  -1 986.528 135.013   1
  -8   5  -1 1120.90 54.9825   6
  -8   5  -1 1204.47 137.972   3
  -8   5  -1 1116.09 108.373   1
   8   5   1 1044.73 122.320   1
   8   5   1 1159.05 103.941   4
  -8   5  -1 1269.16 113.819   4
  -9  -5  -1 139.806 13.9617   6
   9  -5   1 133.403 10.8331   5
  -9   5  -1 110.571 11.0505   5
 -10  -5  -1 46.4985 10.5418   6
  10  -5   1 32.9643 6.47708   5
 -10   5  -1 18.2074 6.36458   5
 -10   5  -1 25.4112 9.57889   6
  11  -5   1 4.58237 5.99530   5
 -11  -5  -1 22.2132 10.9946   6
 -11   5  -1 12.7503 9.48435   6
 -12  -5  -1 24.6404 11.6899   6
  12  -5   1 20.2168 7.10844   5
 -12   5  -1 21.5004 10.8694   6
 -13  -5  -1 48.0200 13.4514   6
 -13   5  -1 30.2786 12.5062   6
 -14  -5  -1 4.32606 12.6588   6
 -14   5  -1 6.21972 12.0453   6
 -15  -5  -1 57.5348 15.5047   6
 -15   5  -1 36.1044 13.6799   6
 -16  -5  -1 116.647 17.8826   6
 -16   5  -1 101.711 17.4613   6
 -17  -5  -1 24.5599 14.8048   6
 -17   5  -1 26.0952 14.1225   6
 -18  -5  -1 157.908 22.9694   6
 -18   5  -1 205.043 24.6225   6
 -18  -6   1 17.4447 14.6250   6
 -18   6   1 11.7417 14.2765   6
 -17  -6   1 8.86577 14.3736   6
 -17   6   1 26.6881 14.5717   6
 -16  -6   1 15.2635 13.4094   6
 -16   6   1 -3.2208 12.4383   6
 -15  -6   1 23.8097 13.6744   6
 -15   6   1 21.2829 13.0923   6
 -14  -6   1 23.2337 12.3212   6
 -14   6   1 19.6571 12.2961   6
 -13  -6   1 18.2297 11.7274   6
 -13   6   1 4.42591 10.8822   6
 -12  -6   1 9.62865 10.4409   6
 -12   6   1 7.35767 10.4606   6
 -12   6   1 6.95365 5.85187   5
 -11  -6   1 29.4744 10.5482   6
 -11   6   1 11.9641 5.74573   5
 -11   6   1 35.6800 10.5755   6
 -10  -6   1 23.2177 9.91773   6
 -10   6   1 5.07603 4.84945   5
 -10   6   1 0.14503 8.41916   6
  -9  -6   1 1511.25 72.7704   6
  -9   6   1 1542.77 69.7471   5
   8  -6  -1 9.79599 26.4791   4
  -8  -6   1 41.1191 8.56830   6
  -8  -6   1 12.6659 23.0464   2
  -8  -6   1 21.6939 35.3091   4
  -8  -6   1 48.1944 33.1191   1
  -8   6   1 35.2087 34.6173   4
  -8   6   1 42.2230 8.60778   6
   8   6  -1 34.0311 26.8054   4
  -8   6   1 33.0069 36.5221   3
   8   6  -1 53.4917 38.7313   3
  -8   6   1 45.3379 5.59659   5
  -8   6   1 72.4964 42.3017   1
   7  -6  -1 9.75338 13.6429   2
  -7  -6   1 -8.1209 26.2454   4
  -7  -6   1 31.1906 25.7019   2
  -7  -6   1 21.8641 34.7672   3
  -7  -6   1 3.89710 25.4038   1
  -7  -6   1 19.0105 7.51378   6
   7  -6  -1 19.9321 3.99437   5
   7  -6  -1 45.6811 40.8330   1
  -7  -6   1 12.6193 8.01090   7
   7   6  -1 24.4220 6.88455   6
  -7   6   1 27.7980 8.03101   6
  -7   6   1 39.5879 36.9326   1
  -7   6   1 26.2353 7.51662   7
  -7   6   1 18.0406 30.8800   4
   7   6  -1 80.4744 28.3637   4
  -7   6   1 57.9088 41.8546   3
  -7   6   1 20.8265 4.49629   5
   7   6  -1 1.77954 32.0065   3
   7   6  -1 14.8345 26.7330   1
  -6  -6   1 116.065 37.6879   4
   6  -6  -1 148.538 8.62969   5
  -6  -6   1 98.9110 37.7551   1
  -6  -6   1 150.063 13.5892   6
   6  -6  -1 124.935 12.3766   7
  -6  -6   1 178.210 52.4485   3
  -6  -6   1 170.344 36.3751   2
  -6  -6   1 158.481 14.7809   7
   6  -6  -1 147.008 50.4362   1
   6  -6  -1 158.455 25.7509   2
  -6   6   1 142.438 13.5572   7
  -6   6   1 138.353 46.6696   3
   6   6  -1 137.552 39.7775   1
   6   6  -1 166.482 47.8074   3
  -6   6   1 67.9326 41.7318   1
   6   6  -1 129.278 12.4926   6
  -6   6   1 144.321 13.5409   6
  -6   6   1 89.0958 38.7955   4
  -6   6   1 150.248 9.26139   5
  -5  -6   1 423.207 57.5529   4
   5  -6  -1 386.499 40.6659   2
   5  -6  -1 434.614 75.6413   4
  -5  -6   1 430.164 53.0452   2
  -5  -6   1 559.075 68.0021   1
  -5  -6   1 479.515 24.2890   6
  -5  -6   1 450.375 70.4326   3
   5  -6  -1 450.922 24.3796   7
   5  -6  -1 441.086 20.5730   5
  -5  -6   1 417.476 24.6826   7
   5  -6  -1 412.720 67.4748   1
   5   6  -1 444.825 23.3899   6
   5   6  -1 529.492 66.7472   1
  -5   6   1 459.188 63.3532   4
  -5   6   1 434.818 60.4190   2
  -5   6   1 443.972 24.2209   6
  -5   6   1 455.962 24.0172   7
  -5   6   1 510.699 72.1155   1
  -5   6   1 430.906 20.8019   5
   5   6  -1 387.162 64.3423   3
  -4  -6   1 42.7479 7.63638   7
   4  -6  -1 24.2775 29.7038   4
  -4  -6   1 44.4210 8.17627   6
  -4  -6   1 43.5761 32.7496   3
  -4  -6   1 94.9189 30.8641   2
  -4  -6   1 89.5452 29.5354   4
   4  -6  -1 36.0524 31.4271   1
  -4  -6   1 44.9418 29.1065   1
   4  -6  -1 46.0941 4.40852   5
   4  -6  -1 19.8906 17.8256   2
   4   6  -1 47.9846 31.0308   3
  -4   6   1 52.4395 7.11090   7
  -4   6   1 37.5048 29.7516   4
   4   6  -1 44.1675 6.44728   6
  -4   6   1 52.7434 18.3130   2
  -4   6   1 23.7451 32.3692   1
   4   6  -1 -7.7001 22.5444   1
  -4   6   1 44.6140 3.97210   5
  -3  -6   1 347.849 52.8046   1
   3  -6  -1 345.061 17.8768   7
  -3  -6   1 304.766 17.7608   6
   3  -6  -1 382.386 61.3780   1
  -3  -6   1 290.070 41.6547   2
   3  -6  -1 306.468 14.9614   5
  -3  -6   1 286.524 43.2685   4
  -3  -6   1 310.570 51.1029   3
  -3  -6   1 305.828 18.4200   7
   3  -6  -1 316.779 37.5355   2
   3  -6  -1 346.395 53.8809   4
   3   6  -1 327.554 17.3472   6
   3   6  -1 309.697 18.2091   7
  -3   6   1 252.934 45.3619   4
  -3   6   1 331.636 36.7843   2
  -3   6   1 284.780 51.4448   1
   3   6  -1 310.627 44.7399   4
  -3   6   1 312.810 17.7339   7
   3   6  -1 309.214 52.6120   3
   2  -6  -1 68.0673 36.3400   1
   2  -6  -1 41.3201 23.0985   2
  -2  -6   1 35.2001 6.15471   6
  -2  -6   1 43.4724 32.5691   1
  -2  -6   1 20.4596 6.65153   7
   2  -6  -1 30.5005 29.9257   4
  -2  -6   1 21.7992 27.3345   3
  -2  -6   1 45.3149 24.6347   2
   2  -6  -1 37.4584 6.30146   7
  -2  -6   1 42.7487 24.3974   4
  -2   6   1 36.1048 20.8374   2
   2   6  -1 42.3758 6.01415   6
   2   6  -1 50.4160 29.2921   1
   2   6  -1 27.3244 29.0264   3
  -2   6   1 25.3991 30.7562   1
   2   6  -1 27.9584 6.31473   7
  -2   6   1 44.8253 31.9985   4
  -1  -6   1 253.085 50.2065   1
   1  -6  -1 192.828 12.7213   7
  -1  -6   1 188.466 31.8755   2
  -1  -6   1 205.676 13.0159   6
  -1  -6   1 161.683 13.9445   7
  -1  -6   1 223.226 46.1375   4
   1  -6  -1 218.097 45.8492   4
   1  -6  -1 210.790 38.2787   4
   1  -6  -1 227.596 45.1465   1
   1  -6  -1 169.924 31.3817   2
   1   6  -1 196.901 12.7959   6
   1   6  -1 199.016 13.5424   7
   1   6  -1 199.079 40.9013   3
  -1   6   1 190.313 31.9953   2
   1   6  -1 172.581 42.4076   1
  -1   6   1 207.055 43.4763   1
  -1   6   1 183.159 12.2092   7
   0  -6  -1 14.2307 5.47817   7
   0  -6   1 22.2749 29.1484   4
   0  -6   1 -5.2738 18.9447   2
   0  -6  -1 20.8441 7.30431   6
   0  -6   1 23.5489 32.4279   1
   0  -6  -1 35.4551 32.3770   1
   0  -6  -1 53.3894 27.6958   4
   0  -6  -1 4.27500 23.2545   2
   0  -6   1 21.0009 6.48773   7
   0   6   1 14.7579 6.57893   6
   0   6  -1 2.95940 6.04272   7
   0   6  -1 13.1732 6.28942   6
   0   6   1 18.7832 5.32968   7
   0   6  -1 37.6258 29.5110   4
   0   6   1 -2.5181 18.7619   2
   0   6  -1 39.5912 32.0447   1
   0   6   1 35.9341 32.6547   1
   0   6   1 7.51781 22.5078   4
   0   6   1 49.4000 37.3527   3
   1  -6   1 676.757 32.0957   5
  -1  -6  -1 548.695 72.6164   3
   1  -6   1 694.858 71.9865   4
  -1  -6  -1 777.433 63.1496   2
   1  -6   1 591.701 54.0637   2
  -1  -6  -1 687.843 32.7110   7
  -1  -6  -1 661.958 33.6220   6
  -1  -6  -1 796.205 81.5001   1
  -1  -6  -1 651.381 68.6815   4
   1  -6   1 661.447 33.3177   7
   1  -6   1 637.524 79.0786   1
   1   6   1 725.533 59.9517   2
   1   6   1 575.559 67.9954   1
  -1   6  -1 693.204 33.2338   7
   1   6   1 705.777 33.3976   6
  -1   6  -1 839.454 86.4926   1
   1   6   1 666.665 80.6581   3
  -1   6  -1 537.392 66.0087   4
   1   6   1 736.328 65.3499   4
   1   6   1 689.565 32.3347   7
  -2  -6  -1 54.5825 9.50111   6
  -2  -6  -1 81.2737 29.8756   2
  -2  -6  -1 55.0582 7.20218   7
   2  -6   1 75.1170 23.0060   2
  -2  -6  -1 54.9864 33.2784   1
   2  -6   1 63.1296 34.8195   4
  -2  -6  -1 86.5293 34.6933   4
  -2  -6  -1 62.6324 38.9646   3
  -2  -6  -1 72.5068 6.38555   5
   2  -6   1 60.3021 9.38968   7
   2  -6   1 65.2793 6.25534   5
   2  -6   1 73.4114 39.8676   1
  -2   6  -1 75.8812 8.40701   7
   2   6   1 38.7355 22.8848   2
   2   6   1 90.7630 35.8677   4
  -2   6  -1 67.6847 5.86763   5
   2   6   1 65.4687 7.75269   6
   2   6   1 62.8991 33.5874   1
   2   6   1 74.2758 39.1746   3
  -2   6  -1 126.231 46.4822   1
  -2   6  -1 43.6147 31.2437   4
  -3  -6  -1 362.059 62.2328   3
   3  -6   1 381.031 20.8499   7
  -3  -6  -1 257.628 49.3397   4
   3  -6   1 323.354 68.8286   4
  -3  -6  -1 348.761 20.8498   6
  -3  -6  -1 296.783 54.0363   1
   3  -6   1 388.259 38.3210   2
  -3  -6  -1 348.202 46.9336   2
  -3  -6  -1 353.169 19.6819   7
   3  -6   1 362.912 67.6893   1
   3  -6   1 357.951 18.2046   5
  -3   6  -1 291.472 54.7697   4
  -3   6  -1 367.322 18.1134   5
   3   6   1 299.158 55.4415   3
   3   6   1 303.620 52.3899   1
   3   6   1 344.312 19.7483   6
   3   6   1 349.053 51.0156   4
  -3   6  -1 401.251 68.9378   1
  -3   6  -1 341.863 20.3481   7
   3   6   1 332.669 44.9681   2
  -4  -6  -1 -1.2807 4.43596   5
  -4  -6  -1 -31.319 21.4827   4
   4  -6   1 -2.4434 6.91747   7
  -4  -6  -1 -50.090 21.4151   1
   4  -6   1 -9.2869 33.0980   1
   4  -6   1 -0.1166 14.1947   2
   4  -6   1 -3.2772 30.1666   4
  -4  -6  -1 -32.096 28.8093   3
   4  -6   1 -2.9259 4.16422   5
  -4  -6  -1 1.30635 6.94323   6
  -4  -6  -1 15.8012 22.3102   2
  -4   6  -1 2.60319 4.18734   5
   4   6   1 8.73686 32.1216   3
  -4   6  -1 -18.167 24.8872   3
   4   6   1 -22.111 24.3867   4
   4   6   1 9.81516 5.66064   6
   4   6   1 4.32575 25.2279   1
  -4   6  -1 6.01367 32.2518   4
  -4   6  -1 53.0429 38.1362   1
  -4   6  -1 0.44168 5.44277   6
   4   6   1 -24.411 19.6734   2
  -4   6  -1 3.01999 6.35222   7
   5  -6   1 1822.45 84.5201   7
  -5  -6  -1 1855.79 114.248   2
   5  -6   1 1835.64 137.159   4
  -5  -6  -1 1836.59 84.2790   6
   5  -6   1 1869.59 97.5635   2
  -5  -6  -1 1637.45 131.540   4
  -5  -6  -1 1928.95 142.510   3
   5  -6   1 1831.67 82.0789   5
  -5  -6  -1 1781.95 83.0910   5
  -5  -6  -1 1717.45 130.188   1
   5  -6   1 1772.41 141.173   1
  -5   6  -1 1792.06 83.7261   6
   5   6   1 1915.77 117.392   2
  -5   6  -1 1843.16 84.5200   7
  -5   6  -1 1779.53 135.436   4
   5   6   1 1833.96 83.9375   6
  -5   6  -1 2011.77 139.832   3
  -5   6  -1 1812.19 82.2446   5
   5   6   1 1815.19 140.352   3
  -5   6  -1 1733.98 138.328   1
   5   6   1 1927.04 128.429   4
  -6  -6  -1 178.088 39.6061   2
   6  -6   1 114.204 47.5783   4
  -6  -6  -1 144.191 54.7105   3
  -6  -6  -1 181.806 52.1223   4
   6  -6   1 154.109 11.3028   5
   6  -6   1 173.622 57.5127   1
   6  -6   1 173.958 23.0656   2
   6  -6   1 192.446 16.2206   7
  -6  -6  -1 158.832 15.5805   6
  -6  -6  -1 334.790 60.5240   1
  -6   6  -1 147.030 13.2743   6
  -6   6  -1 214.142 60.9066   1
   6   6   1 145.590 13.5373   6
   6   6   1 312.223 68.2095   3
  -6   6  -1 101.928 48.1648   4
  -6   6  -1 168.010 11.7208   5
   6   6   1 137.352 43.0375   4
  -6   6  -1 172.033 14.8051   7
  -6   6  -1 154.338 50.3849   3
   6   6   1 140.941 35.2808   2
   7  -6   1 -29.246 29.6188   4
   7  -6   1 32.5366 5.64943   5
  -7  -6  -1 31.1045 8.83935   6
  -7  -6  -1 -98.955 36.9887   3
  -7  -6  -1 34.1415 25.8607   2
   7  -6   1 26.5122 12.2803   2
  -7  -6  -1 74.2581 40.3494   4
   7  -6   1 52.6534 10.1358   7
  -7  -6  -1 23.2856 32.7252   1
  -7   6  -1 17.6084 36.7962   4
  -7   6  -1 2.70677 34.2451   3
   7   6   1 32.6812 32.5020   4
  -7   6  -1 39.5015 42.9401   1
   7   6   1 -8.3298 21.1510   2
  -7   6  -1 -13.567 23.4819   1
  -7   6  -1 36.1989 5.83897   5
   7   6   1 39.5330 39.5019   3
  -7   6  -1 20.0921 7.96385   6
  -8  -6  -1 13.6583 8.59491   6
   8  -6   1 37.9086 5.90315   5
  -8   6  -1 40.0001 8.60981   6
  -8   6  -1 37.3466 6.12000   5
  -9  -6  -1 699.074 37.8913   6
   9  -6   1 714.509 33.8724   5
  -9   6  -1 690.447 34.7952   5
  -9   6  -1 688.802 37.5245   6
  10  -6   1 147.757 11.9165   5
 -10  -6  -1 133.201 15.4748   6
 -10   6  -1 133.804 12.2533   5
 -10   6  -1 146.965 15.4995   6
 -11  -6  -1 5.57959 10.2110   6
  11  -6   1 -4.2947 5.56470   5
 -11   6  -1 1.56965 9.86400   6
 -12  -6  -1 214.572 20.3920   6
  12  -6   1 234.570 15.9847   5
 -12   6  -1 227.388 21.6907   6
 -13  -6  -1 39.3615 13.7615   6
 -13   6  -1 29.6404 12.2253   6
 -14  -6  -1 71.7670 15.3643   6
 -14   6  -1 103.656 16.5581   6
 -15  -6  -1 21.7068 13.9580   6
 -15   6  -1 0.01974 12.5632   6
 -16  -6  -1 -0.4750 13.1959   6
 -16   6  -1 -1.9414 12.9034   6
 -17  -6  -1 107.332 19.9385   6
 -17   6  -1 145.201 20.2355   6
 -18  -6  -1 9.24704 15.2105   6
 -18   6  -1 -8.3133 14.5731   6
 -18  -7   1 65.8842 18.2900   7
 -18  -7   1 112.768 20.4085   6
 -18   7   1 93.0576 18.5509   6
 -17  -7   1 6.44114 13.3303   7
 -17  -7   1 -5.0947 13.2715   6
 -17   7   1 -7.9666 12.8830   6
 -16  -7   1 0.88724 13.4739   6
 -16   7   1 3.85237 11.6941   6
 -15  -7   1 18.7584 12.8258   6
 -15   7   1 5.02098 12.0475   6
 -14  -7   1 62.9529 14.2843   6
 -14   7   1 80.3247 15.4354   6
 -13  -7   1 377.388 27.2629   6
 -13   7   1 370.628 27.2362   6
 -13   7   1 327.403 20.7945   5
 -12  -7   1 285.122 23.1595   6
 -12   7   1 263.588 17.6538   5
 -12   7   1 322.746 24.1803   6
 -11  -7   1 -1.3816 9.70525   6
 -11   7   1 2.96599 9.08537   6
 -11   7   1 13.9292 5.36435   5
 -10   7   1 312.046 22.4736   6
 -10   7   1 314.737 17.8356   5
  -9  -7   1 150.945 14.4542   7
  -9  -7   1 156.082 14.1938   6
  -9   7   1 113.656 13.1069   6
  -9   7   1 129.963 10.0755   5
  -8  -7   1 1263.71 61.1173   6
  -8  -7   1 1224.90 61.5860   7
   8  -7  -1 1297.85 57.1926   5
  -8   7   1 1263.34 57.6798   5
  -8   7   1 1282.99 61.1705   6
  -7  -7   1 366.062 22.4642   7
   7  -7  -1 382.925 18.0661   5
  -7  -7   1 446.551 81.2918   3
   7  -7  -1 430.770 37.2773   2
  -7  -7   1 361.576 22.7678   6
  -7  -7   1 356.422 62.1160   4
   7  -7  -1 374.523 22.3814   7
  -7  -7   1 419.191 64.8555   1
  -7  -7   1 279.680 48.3317   2
   7  -7  -1 449.000 77.4374   1
   7   7  -1 378.835 63.8450   1
  -7   7   1 364.832 18.5695   5
   7   7  -1 384.724 69.0089   3
   7   7  -1 370.152 21.8860   6
  -7   7   1 363.180 22.6779   7
  -7   7   1 422.396 66.9484   4
  -7   7   1 371.124 22.5092   6
  -7   7   1 456.226 81.3288   3
  -7   7   1 448.085 75.8134   1
   6  -7  -1 1925.50 90.7453   7
   6  -7  -1 2040.37 153.057   1
   6  -7  -1 1956.53 107.849   2
   6  -7  -1 1987.54 87.6325   5
  -6  -7   1 1945.53 90.8798   6
   6  -7  -1 1833.24 141.115   4
  -6  -7   1 2208.80 126.917   2
  -6  -7   1 1956.74 91.4476   7
  -6  -7   1 1931.51 147.594   3
  -6  -7   1 2037.57 138.713   4
  -6  -7   1 1975.37 136.533   1
  -6   7   1 1915.97 148.031   1
  -6   7   1 2018.63 87.9110   5
  -6   7   1 2105.45 144.141   4
  -6   7   1 1968.40 90.9158   6
  -6   7   1 2006.87 91.1473   7
   6   7  -1 1859.81 132.504   1
   6   7  -1 1903.68 90.4078   6
   6   7  -1 2125.44 150.069   3
  -5  -7   1 415.730 22.5113   6
   5  -7  -1 390.361 18.1226   5
  -5  -7   1 317.810 54.2003   4
   5  -7  -1 444.287 65.3159   4
  -5  -7   1 362.383 22.6307   7
   5  -7  -1 418.082 69.3357   1
   5  -7  -1 394.532 42.4215   2
  -5  -7   1 328.568 63.7768   3
  -5  -7   1 377.522 51.6653   2
  -5  -7   1 392.266 60.3305   1
   5  -7  -1 383.908 22.5171   7
  -5   7   1 380.643 21.7536   7
  -5   7   1 391.282 18.2324   5
   5   7  -1 373.625 21.0288   6
  -5   7   1 417.221 42.0847   2
  -5   7   1 449.197 66.8771   4
  -5   7   1 319.533 62.4095   1
   5   7  -1 321.865 56.2607   1
   5   7  -1 386.583 65.4551   3
  -4  -7   1 273.449 53.8480   1
  -4  -7   1 442.125 24.0326   7
  -4  -7   1 401.080 23.1630   6
   4  -7  -1 359.235 51.0905   2
   4  -7  -1 414.732 23.1990   7
  -4  -7   1 431.004 55.4349   4
   4  -7  -1 414.033 61.7177   4
  -4  -7   1 494.342 70.9965   3
   4  -7  -1 438.411 19.8787   5
   4  -7  -1 553.205 76.2059   1
  -4  -7   1 320.117 49.0295   2
   4   7  -1 344.143 60.3964   3
   4   7  -1 443.471 22.6650   6
  -4   7   1 457.540 65.7714   4
  -4   7   1 409.447 68.7667   1
  -4   7   1 443.303 23.1467   7
   4   7  -1 398.097 54.8710   4
  -4   7   1 459.072 46.2567   2
   3  -7  -1 1232.20 100.827   1
  -3  -7   1 1045.83 50.5670   6
   3  -7  -1 1054.51 74.6203   2
  -3  -7   1 1000.70 91.0121   3
   3  -7  -1 1086.25 50.7319   7
   3  -7  -1 1090.06 91.6763   4
  -3  -7   1 1054.71 84.1959   4
  -3  -7   1 1097.93 51.2677   7
  -3  -7   1 1045.57 93.3482   1
   3  -7  -1 1054.70 48.5025   5
  -3  -7   1 888.060 77.3176   2
  -3   7   1 1110.01 72.0712   2
  -3   7   1 980.095 92.9835   1
   3   7  -1 1103.27 50.2524   6
   3   7  -1 1104.83 84.6532   4
  -3   7   1 1052.42 91.4062   4
   3   7  -1 1111.13 51.1701   7
   3   7  -1 1127.14 90.4386   3
  -3   7   1 1131.24 50.4449   7
   2  -7  -1 715.102 33.3856   7
  -2  -7   1 758.292 84.5556   1
  -2  -7   1 588.286 63.0372   4
   2  -7  -1 570.218 79.5442   1
   2  -7  -1 718.064 60.1342   2
  -2  -7   1 675.648 33.6925   6
  -2  -7   1 761.427 63.2960   2
   2  -7  -1 672.764 73.7669   4
  -2  -7   1 523.820 69.9729   3
  -2  -7   1 762.233 82.5443   4
  -2  -7   1 670.835 34.0452   7
  -2   7   1 684.410 33.0472   7
   2   7  -1 716.953 34.0053   7
   2   7  -1 699.394 33.0600   6
  -2   7   1 669.193 56.7206   2
  -2   7   1 741.240 85.1548   1
   2   7  -1 714.413 80.0023   1
  -2   7   1 558.957 70.4522   4
   1  -7  -1 24.2974 31.8822   1
   1  -7  -1 75.6683 27.2674   2
  -1  -7   1 19.3369 21.7881   2
   1  -7  -1 57.9965 6.96225   7
  -1  -7   1 49.6131 28.4414   4
   1  -7  -1 39.9746 26.7788   4
  -1  -7   1 57.9317 7.69222   6
  -1  -7   1 56.3272 8.64474   7
  -1  -7   1 87.8638 36.1596   4
   1  -7  -1 33.2153 33.2155   4
  -1  -7   1 60.8815 35.6786   1
   1   7  -1 70.4795 35.0658   1
   1   7  -1 50.9278 31.8281   3
  -1   7   1 23.9846 22.5773   2
   1   7  -1 63.8557 7.20355   6
  -1   7   1 48.3717 6.70402   7
  -1   7   1 53.6294 8.32717   6
   1   7  -1 73.9650 7.98111   7
  -1   7   1 38.7869 36.1150   1
   0  -7  -1 37.6326 6.58181   7
   0  -7  -1 49.8207 27.7846   4
   0  -7   1 28.7332 8.24583   7
   0  -7  -1 -14.606 26.2964   1
   0  -7   1 62.8733 38.6932   1
   0  -7  -1 48.8164 28.0490   2
   0  -7  -1 -7.6825 32.7595   4
   0  -7   1 -39.450 24.8562   4
   0  -7   1 20.4017 22.2544   2
   0   7   1 88.4398 44.7896   3
   0   7  -1 32.7049 33.0601   1
   0   7   1 14.1941 23.0608   4
   0   7  -1 50.2367 31.8073   4
   0   7   1 30.4041 23.1009   2
   0   7   1 70.5322 35.7453   1
   0   7   1 26.7458 5.75879   7
   0   7   1 44.0636 7.36155   6
   0   7  -1 30.8107 6.99689   7
   0   7  -1 27.4665 6.47693   6
  -1  -7  -1 225.806 38.6034   2
  -1  -7  -1 206.124 50.0248   3
   1  -7   1 200.742 50.1633   1
   1  -7   1 186.714 34.1930   2
  -1  -7  -1 217.588 14.3862   7
   1  -7   1 209.737 15.0764   7
   1  -7   1 233.755 13.2380   5
  -1  -7  -1 193.365 41.0431   4
  -1  -7  -1 217.904 17.2015   6
   1  -7   1 194.644 45.5079   4
   1   7   1 163.298 47.7787   3
  -1   7  -1 157.475 67.9174   4
   1   7   1 244.025 49.7140   1
   1   7   1 214.610 13.5567   7
  -1   7  -1 167.252 48.2509   1
  -1   7  -1 225.434 14.7067   7
   1   7   1 233.408 42.3295   4
   1   7   1 231.142 39.2956   2
   1   7   1 230.131 15.6334   6
   2  -7   1 142.774 45.7435   1
  -2  -7  -1 128.265 43.0298   1
   2  -7   1 129.645 28.5913   2
  -2  -7  -1 149.585 13.4413   6
  -2  -7  -1 151.393 10.7557   5
   2  -7   1 170.171 11.0034   5
   2  -7   1 147.148 12.2943   7
  -2  -7  -1 109.140 31.8982   2
   2  -7   1 138.441 43.3983   4
  -2  -7  -1 138.408 45.3778   3
  -2  -7  -1 135.790 12.2810   7
  -2  -7  -1 111.408 35.0451   4
  -2   7  -1 166.164 13.2161   7
   2   7   1 159.621 11.5361   7
   2   7   1 64.0824 33.9849   1
   2   7   1 125.773 31.7720   2
   2   7   1 160.219 39.6368   4
   2   7   1 163.695 12.4778   6
   2   7   1 267.969 55.6129   3
  -2   7  -1 75.8823 39.4757   1
  -2   7  -1 137.808 42.4369   4
  -2   7  -1 149.599 10.1539   5
  -3  -7  -1 52.8756 39.8043   3
  -3  -7  -1 49.6813 7.09379   5
  -3  -7  -1 87.3720 37.2558   1
   3  -7   1 49.6831 5.85837   5
  -3  -7  -1 47.0378 8.39572   6
  -3  -7  -1 47.0408 7.40942   7
   3  -7   1 14.9208 18.7907   2
   3  -7   1 94.0148 42.6008   4
  -3  -7  -1 41.4792 32.4340   4
   3  -7   1 53.7963 38.4397   1
  -3  -7  -1 87.6286 30.5159   2
   3  -7   1 62.1520 8.96012   7
  -3   7  -1 55.6073 5.73214   5
  -3   7  -1 58.6543 35.6012   4
   3   7   1 64.1300 38.7113   3
   3   7   1 18.9374 23.6118   2
   3   7   1 54.1759 7.77054   6
  -3   7  -1 73.6388 8.80523   7
  -3   7  -1 49.5421 39.1881   1
   3   7   1 70.0011 35.0988   1
  -4  -7  -1 2021.31 136.972   1
  -4  -7  -1 1866.21 85.9773   7
  -4  -7  -1 1882.23 85.1390   5
  -4  -7  -1 1944.51 86.4665   6
  -4  -7  -1 1650.64 138.860   3
   4  -7   1 1875.90 86.2573   7
   4  -7   1 1946.49 118.947   2
  -4  -7  -1 1946.02 120.504   2
  -4  -7  -1 1715.80 131.150   4
   4  -7   1 1780.54 156.212   4
   4  -7   1 1870.55 84.2597   5
   4  -7   1 1727.61 142.770   1
  -4   7  -1 1889.20 85.5721   6
   4   7   1 1702.80 116.951   2
  -4   7  -1 1621.74 139.076   1
   4   7   1 1887.17 87.3193   6
   4   7   1 1987.69 142.422   3
  -4   7  -1 1999.18 140.283   4
  -4   7  -1 1863.35 84.1925   5
   4   7   1 1933.45 126.507   4
   4   7   1 1913.33 137.304   1
   5  -7   1 178.381 28.1683   2
  -5  -7  -1 137.186 47.8366   1
   5  -7   1 96.8981 51.2084   1
   5  -7   1 167.574 15.6342   7
  -5  -7  -1 159.661 49.4293   4
  -5  -7  -1 141.368 11.9968   5
  -5  -7  -1 144.485 56.1007   3
   5  -7   1 159.989 11.2344   5
  -5  -7  -1 174.064 14.7264   7
  -5  -7  -1 158.686 39.3137   2
   5  -7   1 170.616 51.1212   4
  -5  -7  -1 151.072 14.8470   6
  -5   7  -1 87.5462 50.2080   1
   5   7   1 126.612 42.7195   1
   5   7   1 153.835 13.2520   6
  -5   7  -1 143.327 13.4693   6
  -5   7  -1 158.709 11.3590   5
  -5   7  -1 163.727 14.4580   7
  -5   7  -1 150.592 48.6734   3
   5   7   1 181.158 42.0113   2
   5   7   1 206.919 47.0887   4
  -5   7  -1 71.4286 41.1942   4
   5   7   1 235.742 57.4686   3
   6  -7   1 120.297 22.4256   2
   6  -7   1 99.5675 9.38180   5
  -6  -7  -1 186.544 50.9938   1
  -6  -7  -1 93.2121 43.3424   4
  -6  -7  -1 82.0713 35.1675   2
  -6  -7  -1 103.230 11.8579   6
   6  -7   1 177.599 56.2608   1
   6  -7   1 104.437 12.0052   7
  -6  -7  -1 92.9944 47.6056   3
   6  -7   1 116.647 49.5195   4
   6   7   1 100.829 33.6537   2
   6   7   1 94.9315 11.8478   6
  -6   7  -1 104.472 11.0533   6
  -6   7  -1 83.1896 10.8417   7
  -6   7  -1 76.2693 48.2506   1
   6   7   1 141.024 44.1455   4
  -6   7  -1 42.2182 41.4294   3
   6   7   1 177.170 57.4015   3
  -6   7  -1 36.6080 41.7475   4
  -6   7  -1 110.723 9.77678   5
   7  -7   1 33.7479 35.0864   4
   7  -7   1 46.3767 38.2275   1
  -7  -7  -1 36.6523 34.8594   4
  -7  -7  -1 9.07710 37.6377   3
  -7  -7  -1 -2.4869 7.59931   6
   7  -7   1 12.2847 13.7526   2
   7  -7   1 -2.6083 4.91111   5
  -7  -7  -1 -25.609 24.0765   1
  -7  -7  -1 18.7888 24.9515   2
   7  -7   1 -10.198 7.54090   7
  -7   7  -1 -10.054 7.01300   6
  -7   7  -1 8.68519 34.9114   3
  -7   7  -1 -29.043 29.6657   4
   7   7   1 31.9637 29.7495   4
  -7   7  -1 3.44550 4.54909   5
   7   7   1 -12.488 28.9259   3
   7   7   1 -3.7955 21.0034   2
  -7   7  -1 27.0777 38.5610   1
  -8  -7  -1 670.162 35.9979   6
   8  -7   1 662.947 36.2963   7
   8  -7   1 681.240 32.1784   5
  -8   7  -1 683.188 35.5299   6
  -8   7  -1 632.642 32.4974   5
  -9  -7  -1 126.265 16.4314   6
   9  -7   1 148.020 10.8882   5
  -9   7  -1 124.614 13.5944   6
 -10  -7  -1 55.4246 11.9645   6
  10  -7   1 48.8167 6.84768   5
 -10   7  -1 48.7805 7.24046   5
 -10   7  -1 16.4350 9.62635   6
 -11  -7  -1 104.450 14.7524   6
  11  -7   1 109.464 9.59486   5
 -11   7  -1 81.1328 9.73719   5
 -11   7  -1 120.030 15.1802   6
 -12  -7  -1 28.6732 12.4914   6
  12  -7   1 13.0251 6.70973   5
 -12   7  -1 28.8012 11.7007   6
 -13  -7  -1 105.968 16.5466   6
 -13   7  -1 133.874 16.6672   6
 -14  -7  -1 35.2281 14.1487   6
 -15  -7  -1 5.68947 12.2989   6
 -15   7  -1 6.78562 12.3966   6
 -16  -7  -1 102.654 19.0711   6
 -16   7  -1 104.704 17.5581   6
 -17  -7  -1 12.5615 15.5879   6
 -17   7  -1 21.4009 14.1709   6
 -18  -7  -1 113.190 21.0282   6
 -18   7  -1 129.342 21.0042   6
 -18  -8   1 70.0291 18.7751   7
 -18  -8   1 104.571 19.6760   6
 -18   8   1 94.1163 19.2240   6
 -17  -8   1 7.48313 13.7461   6
 -17  -8   1 2.65949 13.5466   7
 -17   8   1 -13.914 11.9912   6
 -16  -8   1 15.1231 13.7480   6
 -16  -8   1 26.3019 14.1967   7
 -16   8   1 35.4681 14.0408   6
 -15  -8   1 18.3318 13.8842   6
 -15  -8   1 0.82184 12.5359   7
 -15   8   1 27.2076 12.9334   6
 -14  -8   1 109.511 17.9823   7
 -14  -8   1 125.172 17.9376   6
 -14   8   1 111.471 19.4842   6
 -14   8   1 120.104 12.3172   5
 -13  -8   1 135.597 17.6940   6
 -13  -8   1 113.858 16.7130   7
 -13   8   1 109.653 16.3119   6
 -13   8   1 101.368 10.4157   5
 -12  -8   1 157.975 17.9371   6
 -12  -8   1 164.701 18.6306   7
 -12   8   1 152.360 16.8140   6
 -11  -8   1 9.62352 10.6063   7
 -11  -8   1 8.57958 10.0792   6
 -11   8   1 -4.5259 8.99690   6
 -11   8   1 2.02837 4.92494   5
 -10  -8   1 10.6381 9.65053   7
 -10  -8   1 0.26195 9.61348   6
 -10   8   1 2.58881 8.59574   6
 -10   8   1 -1.1887 4.34074   5
  -9  -8   1 517.079 30.4129   7
  -9  -8   1 541.083 30.3350   6
  -9   8   1 500.298 25.0776   5
  -9   8   1 495.613 29.7791   6
  -8  -8   1 18.1760 7.76119   6
  -8  -8   1 6.37753 7.75789   7
   8  -8  -1 31.4400 8.51193   7
   8  -8  -1 25.2622 3.69677   5
  -8   8   1 13.2577 4.09197   5
  -8   8   1 11.1786 7.50390   6
  -7  -8   1 107.758 11.0977   6
  -7  -8   1 111.791 32.3442   2
   7  -8  -1 71.5212 23.4171   2
   7  -8  -1 124.388 50.8885   1
  -7  -8   1 210.558 47.5094   1
   7  -8  -1 94.6906 6.66145   5
   7  -8  -1 139.238 45.8711   4
  -7  -8   1 87.9793 38.3480   4
   7  -8  -1 93.2733 11.1399   7
  -7  -8   1 86.2861 11.0780   7
  -7  -8   1 109.943 48.8332   3
  -7   8   1 141.798 42.1339   4
  -7   8   1 90.4458 42.0607   3
  -7   8   1 83.1437 10.5337   6
  -7   8   1 59.0225 37.1079   1
   7   8  -1 113.490 39.2276   1
   7   8  -1 92.2512 43.1482   3
  -7   8   1 80.3012 10.4985   7
  -7   8   1 99.4299 7.30696   5
  -6  -8   1 107.691 38.0800   4
   6  -8  -1 195.593 55.9392   1
   6  -8  -1 124.044 11.6852   7
  -6  -8   1 45.8119 32.5533   2
   6  -8  -1 178.758 48.8468   4
   6  -8  -1 108.346 27.8031   2
  -6  -8   1 138.529 52.7022   3
  -6  -8   1 105.398 10.9549   6
  -6  -8   1 95.3824 11.2798   7
   6  -8  -1 108.012 6.81746   5
  -6  -8   1 141.273 42.2096   1
  -6   8   1 89.4003 10.4476   7
  -6   8   1 89.6533 49.0419   1
   6   8  -1 95.1255 9.89345   6
   6   8  -1 100.564 42.1884   3
  -6   8   1 147.154 43.0432   4
   6   8  -1 72.9607 37.5632   1
  -6   8   1 95.6510 10.7273   6
  -6   8   1 96.0162 7.05811   5
  -5  -8   1 322.568 55.8784   4
   5  -8  -1 340.919 21.5384   7
  -5  -8   1 425.713 55.9684   2
   5  -8  -1 405.432 65.3617   4
  -5  -8   1 352.492 21.9984   7
  -5  -8   1 342.582 21.3833   6
   5  -8  -1 352.516 16.8614   5
   5  -8  -1 357.391 44.2998   2
  -5  -8   1 390.896 68.6401   3
   5  -8  -1 365.006 69.8955   1
  -5  -8   1 344.741 61.3855   1
   5   8  -1 334.343 62.6892   3
  -5   8   1 362.306 16.7602   5
   5   8  -1 295.893 53.4790   4
  -5   8   1 392.411 42.0712   2
   5   8  -1 278.448 54.9705   1
  -5   8   1 355.287 22.6963   7
  -5   8   1 319.817 66.7247   1
  -5   8   1 241.836 54.8072   4
  -4  -8   1 23.5408 35.3141   3
   4  -8  -1 39.9431 34.6634   4
  -4  -8   1 38.0210 29.7038   4
   4  -8  -1 64.0039 8.83307   7
  -4  -8   1 26.2915 29.6831   2
   4  -8  -1 46.9021 40.1511   1
  -4  -8   1 76.4385 37.7476   1
   4  -8  -1 71.7343 25.7100   2
  -4  -8   1 55.3219 9.03864   7
  -4  -8   1 66.4588 8.65909   6
   4  -8  -1 68.8695 6.24367   5
   4   8  -1 73.0603 32.6180   4
   4   8  -1 77.7821 38.3917   3
  -4   8   1 29.7010 39.9333   1
   4   8  -1 81.8858 8.35095   6
   4   8  -1 74.9572 9.07119   7
  -4   8   1 69.3475 8.67288   7
  -4   8   1 95.7467 41.9552   4
  -4   8   1 84.6107 26.0154   2
  -3  -8   1 109.813 33.9772   2
  -3  -8   1 145.509 46.2318   3
  -3  -8   1 121.719 35.3585   4
  -3  -8   1 180.248 14.7951   7
   3  -8  -1 177.705 10.3370   5
   3  -8  -1 156.418 34.7070   2
   3  -8  -1 184.371 52.4028   1
   3  -8  -1 175.198 15.2896   7
   3  -8  -1 181.071 47.3489   4
  -3  -8   1 203.206 48.0901   1
  -3  -8   1 164.335 13.5772   6
  -3   8   1 196.736 49.9925   1
   3   8  -1 173.155 13.6927   7
  -3   8   1 144.219 41.4191   4
  -3   8   1 176.005 32.5323   2
   3   8  -1 170.011 43.6751   1
  -3   8   1 169.797 12.8927   7
   3   8  -1 189.174 47.3845   3
   3   8  -1 203.609 12.8291   6
  -2  -8   1 799.900 75.1885   4
   2  -8  -1 791.116 67.9015   2
   2  -8  -1 871.566 97.2793   1
  -2  -8   1 830.839 40.4886   6
  -2  -8   1 1025.47 101.767   4
  -2  -8   1 839.099 41.0474   7
   2  -8  -1 849.729 92.2710   4
  -2  -8   1 821.940 89.7802   3
  -2  -8   1 765.077 70.6066   2
  -2  -8   1 626.068 85.4101   1
   2  -8  -1 878.647 40.5953   7
  -2   8   1 576.807 77.7822   4
  -2   8   1 930.835 69.4060   2
  -2   8   1 865.605 40.0316   7
   2   8  -1 882.617 81.0779   3
   2   8  -1 935.459 87.0339   1
  -2   8   1 685.934 87.8181   1
   2   8  -1 873.172 40.2571   6
   2   8  -1 838.374 40.8259   7
  -1  -8   1 1263.06 106.978   4
   1  -8  -1 1279.34 91.4287   2
  -1  -8   1 1271.96 90.5847   2
  -1  -8   1 1307.81 61.7807   6
  -1  -8   1 1327.21 62.4631   7
  -1  -8   1 1212.99 95.5431   4
   1  -8  -1 1388.73 98.8678   4
   1  -8  -1 1324.97 106.791   4
  -1  -8   1 1274.98 110.028   1
   1  -8  -1 1476.20 113.997   1
   1  -8  -1 1288.76 61.4645   7
   1   8  -1 1347.57 61.5705   6
   1   8  -1 1294.54 103.804   3
  -1   8   1 1385.41 90.0157   2
   1   8  -1 1331.89 62.0866   7
  -1   8   1 1388.97 61.5605   7
  -1   8   1 1392.95 112.206   1
   1   8  -1 1321.67 109.604   1
  -1   8   1 1389.59 63.1069   6
   0  -8  -1 1572.14 112.861   4
   0  -8   1 1690.91 148.250   1
   0  -8   1 1560.85 120.493   4
   0  -8  -1 1754.69 127.199   4
   0  -8  -1 1656.87 77.3176   6
   0  -8  -1 1697.73 107.281   2
   0  -8  -1 1617.75 76.2429   7
   0  -8   1 1788.02 107.175   2
   0  -8   1 1662.86 76.9709   7
   0  -8  -1 1608.53 124.354   1
   0   8  -1 1714.66 76.6373   6
   0   8   1 1694.02 130.186   1
   0   8  -1 1688.37 76.8860   7
   0   8   1 1719.30 106.800   2
   0   8  -1 1789.34 128.158   1
   0   8   1 1728.82 77.3724   6
   0   8   1 1525.31 126.876   3
   0   8  -1 1659.53 124.816   4
   0   8   1 1651.99 76.2457   7
  -1  -8  -1 47.4376 26.8468   2
   1  -8   1 26.9421 39.2756   1
  -1  -8  -1 67.3610 40.3781   3
   1  -8   1 35.8552 6.04809   5
   1  -8   1 -34.176 28.8641   4
  -1  -8  -1 40.5829 8.39028   6
  -1  -8  -1 43.4187 7.24525   7
   1  -8   1 74.1022 26.6821   2
  -1  -8  -1 35.8617 30.5504   4
  -1  -8  -1 35.7201 35.1701   1
   1  -8   1 40.3220 8.06601   7
   1   8   1 70.6415 42.3339   3
  -1   8  -1 56.0214 34.3179   4
  -1   8  -1 113.348 45.1897   1
  -1   8  -1 41.7294 7.68828   7
   1   8   1 40.5949 35.2940   1
   1   8   1 59.9950 31.0357   4
   1   8   1 56.8360 28.3773   2
   1   8   1 36.8606 6.30463   7
   1   8   1 43.9474 7.78510   6
  -2  -8  -1 30.1279 29.3514   4
   2  -8   1 45.0738 6.03326   5
   2  -8   1 61.5069 35.5482   1
  -2  -8  -1 39.1195 36.3616   1
   2  -8   1 46.7073 8.31714   7
   2  -8   1 -1.5631 33.5543   4
   2  -8   1 26.0001 21.9622   2
  -2  -8  -1 37.9907 25.7149   2
  -2  -8  -1 34.8360 8.30240   6
  -2  -8  -1 56.5412 7.89460   7
  -2  -8  -1 32.7458 36.5643   3
   2   8   1 28.8338 6.41656   7
   2   8   1 40.5208 39.0033   3
   2   8   1 64.5701 28.8284   2
   2   8   1 28.5387 31.4392   4
   2   8   1 15.1561 31.1166   1
   2   8   1 48.7796 7.69631   6
  -2   8  -1 -2.8771 31.7624   1
  -2   8  -1 52.8231 7.79600   7
  -2   8  -1 6.80946 28.7020   4
  -3  -8  -1 690.772 83.6011   1
  -3  -8  -1 564.268 29.9417   7
   3  -8   1 686.461 87.6546   1
  -3  -8  -1 664.771 69.2813   2
   3  -8   1 534.711 74.1636   4
   3  -8   1 584.688 28.3635   5
   3  -8   1 577.298 57.9137   2
  -3  -8  -1 571.152 73.8270   4
  -3  -8  -1 591.350 30.8560   6
  -3  -8  -1 560.991 28.8018   5
  -3  -8  -1 644.114 89.1765   3
   3  -8   1 587.648 30.4816   7
  -3   8  -1 595.053 27.9962   5
   3   8   1 601.974 71.3744   4
  -3   8  -1 644.390 82.8274   4
   3   8   1 662.081 91.5355   3
  -3   8  -1 586.307 31.8230   7
   3   8   1 570.995 30.5665   6
   3   8   1 629.313 67.5149   2
  -3   8  -1 581.160 89.9109   1
   3   8   1 453.710 71.2033   1
  -4  -8  -1 147.030 40.3920   2
   4  -8   1 85.0648 48.4967   1
  -4  -8  -1 135.686 46.0221   1
   4  -8   1 184.509 49.6872   4
   4  -8   1 102.202 11.3379   7
  -4  -8  -1 108.412 10.2107   5
  -4  -8  -1 91.0157 10.7864   6
  -4  -8  -1 101.357 40.9116   4
  -4  -8  -1 102.398 48.9265   3
   4  -8   1 105.243 28.3211   2
   4  -8   1 107.090 9.59956   5
  -4  -8  -1 100.516 10.6504   7
   4   8   1 134.661 50.7857   4
  -4   8  -1 116.452 45.0767   4
   4   8   1 149.122 40.6332   2
   4   8   1 101.177 44.9386   3
   4   8   1 130.663 42.7603   1
   4   8   1 109.794 10.3856   6
  -4   8  -1 105.417 48.6108   1
  -4   8  -1 91.0015 10.7699   7
  -4   8  -1 118.233 9.48930   5
  -5  -8  -1 3444.18 187.403   2
   5  -8   1 3259.59 145.419   5
   5  -8   1 3196.87 218.615   1
  -5  -8  -1 3274.84 148.044   6
   5  -8   1 3314.14 148.050   7
   5  -8   1 3219.17 209.339   4
  -5  -8  -1 3290.04 206.522   1
   5  -8   1 3259.32 168.445   2
  -5  -8  -1 3077.99 201.529   4
  -5  -8  -1 3126.64 216.942   3
  -5  -8  -1 3239.35 147.710   7
  -5   8  -1 3315.14 147.959   7
   5   8   1 3139.31 202.575   1
   5   8   1 3216.29 147.391   6
   5   8   1 3482.85 188.185   2
  -5   8  -1 3091.79 216.091   1
  -5   8  -1 3294.59 145.473   5
   5   8   1 3147.28 195.260   4
   5   8   1 3272.61 212.805   3
  -5   8  -1 3229.77 147.057   6
  -5   8  -1 3455.41 210.189   4
  -6  -8  -1 10.8838 8.16053   6
  -6  -8  -1 44.4901 42.4883   3
   6  -8   1 24.9876 5.37840   5
   6  -8   1 18.9102 39.5553   1
  -6  -8  -1 27.7860 27.4061   2
  -6  -8  -1 26.0489 8.56657   7
  -6  -8  -1 -1.2518 32.9037   4
  -6  -8  -1 27.1719 33.9043   1
   6  -8   1 10.8891 8.89420   7
   6  -8   1 5.25645 15.4456   2
   6   8   1 4.19712 34.5985   3
   6   8   1 40.6662 36.3907   1
  -6   8  -1 36.0054 8.17577   6
  -6   8  -1 31.0349 39.5269   1
  -6   8  -1 13.2475 5.03438   5
   6   8   1 40.1805 29.4127   2
   6   8   1 8.94476 29.6808   4
  -6   8  -1 -0.2773 33.0590   4
   7  -8   1 2.33134 13.4480   2
   7  -8   1 -26.915 28.7641   4
  -7  -8  -1 7.68580 25.0618   2
  -7  -8  -1 32.2232 39.8759   3
  -7  -8  -1 19.5321 8.12362   6
  -7  -8  -1 26.3809 31.5578   4
   7  -8   1 3.81561 8.13052   7
   7  -8   1 -0.0140 7.01336   5
   7  -8   1 -33.974 28.6645   1
  -7  -8  -1 -30.816 21.4893   1
   7   8   1 -1.4378 20.6216   2
  -7   8  -1 8.02751 29.7289   3
   7   8   1 -53.286 17.6970   4
  -7   8  -1 12.8461 37.1210   1
  -7   8  -1 -23.696 29.3138   4
  -7   8  -1 4.81750 4.73823   5
   7   8   1 1.63389 37.2393   3
  -7   8  -1 -2.8189 6.74126   6
   8  -8   1 296.627 20.8015   7
   8  -8   1 282.664 15.9739   5
  -8  -8  -1 316.080 21.3136   6
  -8   8  -1 259.422 16.3751   5
  -8   8  -1 281.638 20.1360   6
   9  -8   1 134.942 10.2649   5
   9  -8   1 117.346 15.8258   7
  -9  -8  -1 87.3508 20.3482   6
  -9   8  -1 106.610 13.1310   6
  -9   8  -1 108.620 10.6230   5
  10  -8   1 145.185 11.4262   5
 -10  -8  -1 106.928 14.7641   6
 -10   8  -1 140.094 12.2416   5
 -10   8  -1 145.440 15.1618   6
  11  -8   1 177.142 12.7956   5
 -11  -8  -1 150.816 17.8714   6
 -11   8  -1 145.246 13.3022   5
 -11   8  -1 179.752 17.6778   6
  12  -8   1 630.578 31.8750   5
 -12  -8  -1 617.846 38.6062   6
 -12   8  -1 639.634 37.7299   6
 -13  -8  -1 12.5540 12.7963   6
 -13   8  -1 -1.8950 10.9721   6
 -14  -8  -1 87.5572 16.5638   6
 -14   8  -1 62.1615 15.3201   6
 -15  -8  -1 -8.3187 11.8243   6
 -15   8  -1 6.92195 11.9704   6
 -16  -8  -1 23.5652 14.7420   6
 -16   8  -1 12.3919 13.1159   6
 -17  -8  -1 69.4595 17.4051   6
 -17   8  -1 42.2308 16.2898   6
 -18  -8  -1 46.6762 17.5456   6
 -18   8  -1 28.2342 16.2561   6
 -18  -9   1 28.6056 15.9163   6
 -18  -9   1 24.3288 15.5250   7
 -18   9   1 29.0549 15.9194   6
 -17  -9   1 26.4426 15.2997   7
 -17  -9   1 44.9736 15.2325   6
 -17   9   1 56.5701 16.4640   6
 -16  -9   1 12.4879 14.0528   6
 -16  -9   1 4.18591 13.2584   7
 -16   9   1 3.90898 12.2413   6
 -15  -9   1 42.8016 16.9622   6
 -15  -9   1 56.7009 15.5135   7
 -15   9   1 41.0591 13.7414   6
 -14  -9   1 30.2779 13.6744   6
 -14  -9   1 41.1267 18.4609   7
 -14   9   1 26.6611 7.33644   5
 -14   9   1 52.5021 14.2864   6
 -13  -9   1 531.912 32.5349   6
 -13  -9   1 455.697 32.1652   7
 -13   9   1 469.162 32.0346   6
 -13   9   1 405.868 25.1334   5
 -12  -9   1 269.258 23.5534   6
 -12  -9   1 287.538 24.2398   7
 -12   9   1 311.448 24.4579   6
 -12   9   1 231.049 16.2097   5
 -11  -9   1 28.2271 11.2658   7
 -11  -9   1 19.3904 10.7669   6
 -11   9   1 13.7719 10.0336   6
 -11   9   1 10.4098 5.17910   5
 -10  -9   1 10.4536 9.53376   6
 -10  -9   1 18.0047 10.0144   7
 -10   9   1 5.55983 8.87734   6
 -10   9   1 -3.1502 4.26268   5
  -9  -9   1 7.11360 8.59518   6
  -9  -9   1 26.3305 9.69733   7
  -9   9   1 2.41650 3.86368   5
  -9   9   1 11.7168 8.50231   6
   8  -9  -1 66.5734 5.88473   5
   8  -9  -1 60.0534 10.2964   7
  -8  -9   1 60.0461 10.0871   6
  -8   9   1 60.1606 5.45830   5
  -7  -9   1 21.0922 31.7286   1
   7  -9  -1 24.1389 8.45045   7
   7  -9  -1 8.41863 36.9493   1
  -7  -9   1 11.6816 8.05043   7
  -7  -9   1 -10.186 21.8184   2
  -7  -9   1 9.93169 7.66199   6
  -7  -9   1 30.3271 33.3714   4
   7  -9  -1 2.98275 21.6162   2
  -7  -9   1 3.24479 31.6308   3
   7  -9  -1 -11.569 27.8807   4
   7  -9  -1 14.9707 3.02647   5
  -7   9   1 -14.155 23.5896   4
  -7   9   1 9.19872 3.25483   5
  -7   9   1 29.6172 46.0818   1
  -7   9   1 10.8741 7.66161   6
   7   9  -1 -2.1262 29.8760   3
   7   9  -1 19.9470 29.5622   1
   6  -9  -1 745.144 110.005   1
  -6  -9   1 644.790 97.5370   3
   6  -9  -1 850.061 40.4730   7
   6  -9  -1 709.665 94.4391   4
  -6  -9   1 827.071 98.3413   1
  -6  -9   1 780.523 40.8605   7
   6  -9  -1 803.768 35.9907   5
  -6  -9   1 784.347 40.2812   6
   6  -9  -1 958.532 66.0390   2
  -6  -9   1 763.823 90.0245   4
  -6  -9   1 837.103 76.0900   2
  -6   9   1 681.850 89.8715   4
  -6   9   1 777.726 39.9840   7
   6   9  -1 701.362 83.5497   4
   6   9  -1 721.291 95.5050   3
  -6   9   1 915.421 111.654   1
   6   9  -1 782.785 94.0946   1
   6   9  -1 777.076 39.3203   6
  -6   9   1 794.636 36.0056   5
  -5  -9   1 232.488 17.1040   6
   5  -9  -1 240.555 17.2425   7
  -5  -9   1 198.861 45.9349   4
   5  -9  -1 241.254 62.9507   1
  -5  -9   1 268.812 61.0645   3
   5  -9  -1 221.449 38.6492   2
   5  -9  -1 230.274 11.8477   5
  -5  -9   1 287.733 56.4201   1
   5  -9  -1 203.262 53.0786   4
  -5  -9   1 223.160 17.8731   7
  -5  -9   1 159.094 44.0441   2
  -5   9   1 262.946 37.1605   2
  -5   9   1 212.292 16.4807   7
   5   9  -1 166.543 52.7910   3
   5   9  -1 242.929 47.5640   4
   5   9  -1 215.105 15.4547   6
  -5   9   1 231.314 58.1822   1
  -5   9   1 175.350 49.9783   4
   4  -9  -1 -46.407 27.8784   1
  -4  -9   1 8.52446 26.0470   4
   4  -9  -1 7.22032 7.08586   7
   4  -9  -1 2.07478 3.62775   5
   4  -9  -1 109.760 42.3234   4
  -4  -9   1 11.1432 7.93002   7
  -4  -9   1 0.20071 32.0084   1
  -4  -9   1 9.93302 7.24892   6
   4  -9  -1 9.96540 24.1106   2
  -4  -9   1 -25.886 21.3830   2
  -4  -9   1 5.38647 35.4102   3
   4   9  -1 -20.114 23.9310   4
  -4   9   1 -51.616 23.8914   4
   4   9  -1 7.74636 6.50657   7
   4   9  -1 6.04054 6.06599   6
  -4   9   1 0.76934 6.35357   7
  -4   9   1 -9.4508 18.7382   2
   4   9  -1 -29.589 27.8939   3
  -4   9   1 -40.835 29.0479   1
  -3  -9   1 1425.23 120.104   1
  -3  -9   1 1379.18 105.048   4
  -3  -9   1 1371.29 66.4204   7
   3  -9  -1 1369.58 122.536   1
   3  -9  -1 1545.63 122.545   4
  -3  -9   1 1484.72 117.658   3
  -3  -9   1 1429.48 65.8060   6
   3  -9  -1 1439.09 95.2988   2
   3  -9  -1 1417.64 65.5941   7
  -3  -9   1 1219.70 99.3379   2
   3  -9  -1 1386.39 63.5288   5
  -3   9   1 1469.90 65.5134   7
   3   9  -1 1399.28 65.3744   6
  -3   9   1 1473.77 95.7320   2
   3   9  -1 1379.91 115.289   1
  -3   9   1 1400.61 121.331   1
   3   9  -1 1426.47 66.2435   7
   3   9  -1 1347.40 113.706   3
  -3   9   1 1476.10 118.548   4
  -2  -9   1 485.245 77.0808   1
   2  -9  -1 643.568 88.2437   1
  -2  -9   1 590.088 31.2178   7
  -2  -9   1 595.038 78.4954   4
  -2  -9   1 594.492 30.5606   6
   2  -9  -1 580.980 30.2639   7
  -2  -9   1 577.533 68.9266   4
  -2  -9   1 532.905 75.9740   3
   2  -9  -1 610.708 82.1960   4
   2  -9  -1 600.188 75.0443   4
   2  -9  -1 605.013 64.9708   2
  -2  -9   1 552.259 65.9182   2
   2   9  -1 595.973 82.9902   1
  -2   9   1 542.174 79.1371   1
   2   9  -1 590.621 76.2300   3
   2   9  -1 605.525 30.1238   6
  -2   9   1 527.772 60.5079   2
   2   9  -1 616.481 30.9488   7
  -2   9   1 646.085 85.2898   4
  -2   9   1 620.680 30.1100   7
  -1  -9   1 454.237 69.8966   4
   1  -9  -1 383.487 53.5420   2
   1  -9  -1 539.056 65.6230   4
  -1  -9   1 482.768 76.6731   1
  -1  -9   1 457.882 62.2752   4
  -1  -9   1 455.553 25.7095   6
   1  -9  -1 408.816 66.5968   4
  -1  -9   1 476.887 25.2374   7
  -1  -9   1 345.282 51.2947   2
   1  -9  -1 410.180 23.7454   7
   1  -9  -1 528.733 78.6904   1
  -1   9   1 456.921 25.3584   6
   1   9  -1 425.672 23.5586   6
  -1   9   1 362.274 69.8601   1
   1   9  -1 396.952 63.8784   3
  -1   9   1 436.083 23.3369   7
  -1   9   1 492.124 57.4870   2
   1   9  -1 457.895 74.9493   1
   0  -9  -1 304.764 63.5137   1
   0  -9  -1 354.907 66.8114   4
   0  -9   1 329.497 67.6151   1
   0  -9  -1 275.792 17.8504   7
   0  -9  -1 310.327 47.0698   2
   0  -9   1 270.000 18.1469   7
   0  -9   1 223.179 43.4057   2
   0  -9   1 249.687 51.5766   4
   0  -9  -1 278.795 50.2199   4
   0   9  -1 310.298 18.4287   7
   0   9   1 236.497 59.8404   3
   0   9  -1 165.947 48.5717   4
   0   9   1 291.762 46.7370   2
   0   9   1 215.256 54.9064   1
   0   9   1 301.244 19.5286   6
   0   9  -1 313.263 18.1670   6
   0   9  -1 287.113 64.2300   1
   0   9   1 300.258 17.0715   7
  -1  -9  -1 15.4640 23.8612   2
   1  -9   1 10.4214 22.6744   2
   1  -9   1 -37.075 26.6006   4
  -1  -9  -1 -1.3345 6.96404   6
  -1  -9  -1 6.32108 6.25119   7
   1  -9   1 2.81092 6.82863   7
   1  -9   1 6.26042 5.94773   5
  -1  -9  -1 6.41431 28.1341   4
  -1  -9  -1 38.7340 38.0504   1
   1  -9   1 59.9269 40.7848   1
   1   9   1 -8.3215 27.1502   1
   1   9   1 -35.634 19.9604   2
  -1   9  -1 0.59382 6.10566   7
   1   9   1 -41.993 27.9085   3
   1   9   1 7.66942 5.91605   7
   1   9   1 6.13411 6.75634   6
  -1   9  -1 -6.5989 29.1319   4
   1   9   1 -31.401 21.0135   4
  -1   9  -1 13.3582 38.0066   1
  -2  -9  -1 -6.7200 31.1422   1
   2  -9   1 -37.535 26.6453   1
  -2  -9  -1 -3.6616 23.4629   2
  -2  -9  -1 16.2426 27.5298   4
  -2  -9  -1 28.9605 39.1164   3
  -2  -9  -1 20.8651 7.97425   6
   2  -9   1 -2.6745 4.97239   5
  -2  -9  -1 -2.6878 6.33233   7
   2  -9   1 -11.371 6.85635   7
   2  -9   1 -0.4314 20.5803   2
   2   9   1 12.5919 27.5106   4
  -2   9  -1 22.4561 33.0536   4
  -2   9  -1 13.7691 31.3261   1
   2   9   1 -10.365 33.1280   3
   2   9   1 9.72026 5.77583   7
   2   9   1 -9.7965 28.3722   1
   2   9   1 6.84588 23.9740   2
   3  -9   1 307.864 60.1550   4
  -3  -9  -1 314.233 18.6503   5
  -3  -9  -1 325.637 21.3329   6
   3  -9   1 282.771 44.0135   2
   3  -9   1 344.754 21.1058   7
  -3  -9  -1 289.324 66.7025   3
  -3  -9  -1 337.216 20.3335   7
   3  -9   1 427.821 79.7336   1
   3  -9   1 332.166 18.3801   5
  -3  -9  -1 328.903 51.8141   2
  -3  -9  -1 435.976 71.0931   1
  -3  -9  -1 290.596 60.0518   4
  -3   9  -1 320.065 64.1492   4
  -3   9  -1 337.666 20.5763   7
   3   9   1 321.381 64.1629   1
  -3   9  -1 349.493 17.7896   5
   3   9   1 440.225 64.3673   4
   3   9   1 345.291 20.7788   6
   3   9   1 326.728 67.6652   3
  -3   9  -1 385.582 72.9316   1
   3   9   1 334.753 54.3941   2
   4  -9   1 811.731 38.7075   5
   4  -9   1 864.002 67.4696   2
  -4  -9  -1 791.199 96.6762   4
  -4  -9  -1 807.828 39.6786   5
   4  -9   1 724.327 93.5855   4
  -4  -9  -1 723.526 83.5326   2
  -4  -9  -1 827.113 98.2572   1
  -4  -9  -1 699.866 101.588   3
   4  -9   1 885.755 111.074   1
  -4  -9  -1 802.856 40.8487   7
   4  -9   1 825.359 41.6396   7
  -4  -9  -1 828.292 41.7471   6
  -4   9  -1 838.815 38.3731   5
  -4   9  -1 541.828 89.4238   1
   4   9   1 830.675 40.9422   6
   4   9   1 879.998 106.760   3
   4   9   1 859.980 78.8322   2
   4   9   1 905.371 85.0339   4
  -4   9  -1 812.450 41.0519   7
   4   9   1 982.784 106.343   1
  -4   9  -1 992.714 136.774   4
   5  -9   1 66.0914 6.99907   5
   5  -9   1 44.6740 44.6657   4
  -5  -9  -1 57.5518 50.9087   3
  -5  -9  -1 46.7795 36.9724   4
  -5  -9  -1 62.4485 10.7184   6
  -5  -9  -1 64.9538 10.0455   7
   5  -9   1 61.2307 10.1329   7
   5  -9   1 53.2461 47.5868   1
  -5  -9  -1 75.7205 42.4032   1
  -5  -9  -1 92.3886 34.6081   2
   5  -9   1 93.6728 27.9129   2
   5   9   1 57.0122 8.55604   6
  -5   9  -1 64.6454 6.61528   5
  -5   9  -1 55.7498 9.52106   7
   5   9   1 134.568 54.0697   3
  -5   9  -1 -20.930 35.2926   1
   5   9   1 77.6708 34.9266   2
   5   9   1 54.2834 38.0316   4
  -5   9  -1 60.5756 9.06545   6
   5   9   1 73.8918 43.6719   1
  -5   9  -1 84.5404 43.0680   4
  -6  -9  -1 206.487 54.3650   1
  -6  -9  -1 211.683 44.8232   2
  -6  -9  -1 135.856 64.6357   3
  -6  -9  -1 267.554 55.3583   4
   6  -9   1 175.596 11.7303   5
   6  -9   1 150.125 29.0403   2
   6  -9   1 201.198 59.1804   1
   6  -9   1 102.551 47.6176   4
  -6  -9  -1 156.080 15.5438   7
   6  -9   1 170.758 16.9391   7
  -6  -9  -1 203.711 17.0032   6
   6   9   1 144.613 48.1194   1
  -6   9  -1 145.208 11.0949   5
   6   9   1 166.134 52.9657   3
  -6   9  -1 129.933 45.9381   3
  -6   9  -1 162.423 14.4526   6
   6   9   1 186.658 49.9293   4
   6   9   1 211.735 45.0913   2
  -6   9  -1 363.370 74.7846   1
  -6   9  -1 195.232 58.9878   4
  -7  -9  -1 90.9956 12.0386   6
   7  -9   1 100.942 12.1068   7
  -7  -9  -1 79.6478 11.3700   7
  -7   9  -1 97.5144 9.05062   5
  -7   9  -1 73.4231 10.3703   6
   8  -9   1 51.1188 6.14001   5
  -8  -9  -1 59.5970 11.5398   7
  -8  -9  -1 40.7024 10.1517   6
   8  -9   1 24.5442 10.0045   7
  -8   9  -1 34.4968 5.94935   5
  -9  -9  -1 137.786 14.6828   7
   9  -9   1 134.581 10.8416   5
  -9  -9  -1 109.656 14.7025   6
   9  -9   1 135.804 17.5037   7
  -9   9  -1 141.488 14.1900   6
  -9   9  -1 138.300 11.4823   5
 -10  -9  -1 255.789 20.3152   6
  10  -9   1 204.303 13.3421   5
 -10   9  -1 154.671 13.8047   5
 -10   9  -1 217.454 19.8393   6
  11  -9   1 45.9482 6.90968   5
 -11  -9  -1 91.3625 14.8139   6
 -11   9  -1 63.1877 12.8705   6
 -11   9  -1 49.0898 7.77238   5
  12  -9   1 16.7704 6.30043   5
 -12  -9  -1 29.5070 12.9472   6
 -12   9  -1 31.5206 12.5667   6
 -12   9  -1 8.91726 6.76019   5
 -13  -9  -1 245.609 22.9877   6
 -13   9  -1 223.822 21.5508   6
 -14  -9  -1 22.6557 12.9140   6
 -14   9  -1 13.1575 12.2034   6
 -15  -9  -1 98.4572 16.8710   6
 -15   9  -1 97.3245 16.1396   6
 -16  -9  -1 -0.6108 12.7149   7
 -16  -9  -1 -3.3694 13.5567   6
 -16   9  -1 -0.6704 12.5251   6
 -17  -9  -1 -1.8551 13.4536   7
 -17  -9  -1 9.08679 15.2360   6
 -17   9  -1 -14.187 12.2954   6
 -18  -9  -1 76.1583 29.5788   7
 -18  -9  -1 34.3729 17.9306   6
 -18   9  -1 83.2253 27.6438   6
 -18 -10   1 29.3360 16.7275   6
 -18 -10   1 17.4163 18.3269   7
 -18  10   1 34.6008 19.8967   6
 -17 -10   1 4.57685 14.1057   7
 -17 -10   1 30.5781 14.7429   6
 -17  10   1 21.7346 15.0155   6
 -16 -10   1 14.2748 13.0155   6
 -16 -10   1 9.98548 13.9687   7
 -16  10   1 -21.431 12.4785   6
 -15 -10   1 119.145 18.4850   7
 -15  10   1 97.0116 16.8025   6
 -14 -10   1 43.6129 14.0026   6
 -14 -10   1 62.4201 15.2800   7
 -14  10   1 40.7013 8.29050   5
 -14  10   1 25.9193 12.9800   6
 -13 -10   1 47.3762 13.9810   7
 -13 -10   1 49.8397 14.2485   6
 -13  10   1 33.3396 12.7423   6
 -13  10   1 35.1499 6.92948   5
 -12 -10   1 18.1454 11.5130   6
 -12 -10   1 26.9270 12.0606   7
 -12  10   1 19.7695 5.89390   5
 -12  10   1 29.4267 11.2744   6
 -11 -10   1 91.3543 13.9472   6
 -11 -10   1 63.7891 13.7821   7
 -11  10   1 45.6131 6.28075   5
 -11  10   1 49.1144 12.6594   6
 -10 -10   1 6.69263 9.74401   6
 -10 -10   1 -8.4421 9.26590   7
 -10  10   1 2.71526 4.25421   5
 -10  10   1 12.2276 9.50067   6
  -9 -10   1 22.6697 10.1974   7
  -9 -10   1 26.2850 9.98004   6
   9 -10  -1 9.01726 9.33919   7
  -9  10   1 17.7110 9.21377   6
  -9  10   1 24.7872 4.27556   5
  -8 -10   1 -9.3643 7.24909   6
  -8 -10   1 -4.4649 8.11473   7
   8 -10  -1 0.89454 2.83431   5
   8 -10  -1 1.30356 8.08338   7
  -8  10   1 10.1567 7.72709   6
  -8  10   1 -1.3706 3.05739   5
  -7 -10   1 423.169 25.8549   6
   7 -10  -1 435.838 20.3464   5
   7 -10  -1 443.120 26.0071   7
  -7 -10   1 453.486 26.6804   7
  -7  10   1 430.251 25.5580   6
  -7  10   1 423.370 20.3808   5
   6 -10  -1 -1.1585 2.80524   5
  -6 -10   1 16.8650 8.44750   7
  -6 -10   1 35.6435 31.7289   1
   6 -10  -1 6.30943 21.3704   2
  -6 -10   1 -18.135 24.2030   4
   6 -10  -1 -4.3635 7.32683   7
   6 -10  -1 34.8691 34.3963   4
  -6 -10   1 14.7264 28.3117   2
   6 -10  -1 57.3256 41.1731   1
  -6 -10   1 11.2660 7.51182   6
  -6 -10   1 -0.0006 28.5432   3
   6  10  -1 17.2116 26.2340   4
   6  10  -1 5.23961 5.67912   6
  -6  10   1 -18.109 24.9568   4
   6  10  -1 -7.1349 27.4059   3
  -6  10   1 -1.2098 6.42601   7
   6  10  -1 -12.078 24.2995   1
  -6  10   1 -10.542 31.0223   1
   5 -10  -1 15.8225 33.5568   4
  -5 -10   1 19.1977 7.65873   6
   5 -10  -1 79.3686 46.5233   1
  -5 -10   1 28.3673 28.9247   2
  -5 -10   1 11.2597 8.45506   7
  -5 -10   1 3.17974 34.2767   1
  -5 -10   1 42.8700 40.4069   3
   5 -10  -1 28.1186 8.10612   7
   5 -10  -1 29.4592 24.0279   2
  -5 -10   1 14.0349 27.3517   4
   5 -10  -1 22.6085 3.93791   5
   5  10  -1 50.9610 34.0399   4
   5  10  -1 18.5482 6.71856   6
  -5  10   1 19.6298 7.21439   7
   5  10  -1 -1.2008 33.1594   3
  -5  10   1 51.6050 42.7559   1
  -5  10   1 22.2441 21.6044   2
  -5  10   1 17.1555 35.7843   4
   4 -10  -1 261.399 62.0347   4
  -4 -10   1 299.565 51.0733   2
  -4 -10   1 314.049 62.6572   1
   4 -10  -1 262.354 14.3142   5
   4 -10  -1 265.895 67.5265   1
  -4 -10   1 263.904 19.4137   7
  -4 -10   1 210.817 47.0299   4
   4 -10  -1 269.257 46.0894   2
  -4 -10   1 260.332 18.7120   6
   4 -10  -1 282.506 18.7080   7
  -4 -10   1 315.460 65.2227   3
  -4  10   1 252.516 56.7120   4
   4  10  -1 266.607 56.2110   1
  -4  10   1 267.507 18.9911   7
   4  10  -1 264.691 18.5411   6
   4  10  -1 253.378 59.3270   3
   4  10  -1 182.350 48.4668   4
  -4  10   1 268.948 68.8507   1
  -4  10   1 283.241 43.4190   2
   3 -10  -1 501.083 74.4384   4
   3 -10  -1 536.555 25.5788   5
  -3 -10   1 518.912 29.1907   7
  -3 -10   1 536.170 72.4692   4
  -3 -10   1 614.031 85.1227   4
  -3 -10   1 625.561 90.1869   1
   3 -10  -1 577.964 28.9051   7
   3 -10  -1 546.936 63.0040   2
  -3 -10   1 477.164 66.5735   2
   3 -10  -1 583.878 90.3416   1
  -3 -10   1 421.348 73.1836   3
  -3 -10   1 536.417 28.7201   6
  -3  10   1 519.177 27.8726   7
   3  10  -1 532.522 80.6429   3
   3  10  -1 483.816 28.2261   7
  -3  10   1 525.175 85.1086   1
   3  10  -1 356.663 67.0484   1
   3  10  -1 547.608 27.8641   6
  -3  10   1 498.422 59.7177   2
  -3  10   1 543.187 83.3473   4
  -2 -10   1 5.39405 36.6386   3
  -2 -10   1 -7.4893 33.7083   1
   2 -10  -1 -13.620 24.4613   2
  -2 -10   1 -34.727 21.2946   2
   2 -10  -1 -20.467 34.0085   4
   2 -10  -1 84.5187 44.9915   1
  -2 -10   1 -20.746 25.5499   4
  -2 -10   1 66.2625 39.2622   4
   2 -10  -1 -10.449 24.7696   4
  -2 -10   1 4.37455 7.69746   7
  -2 -10   1 15.2908 7.12853   6
   2 -10  -1 2.68561 7.03098   7
   2  10  -1 1.54656 6.26169   6
  -2  10   1 10.8526 23.9175   2
  -2  10   1 -4.4651 35.5468   1
  -2  10   1 9.92457 6.20564   7
   2  10  -1 -11.135 5.84922   7
   2  10  -1 38.5170 35.7662   3
   2  10  -1 1.67529 32.9639   1
  -2  10   1 48.0789 44.7557   4
  -1 -10   1 370.018 56.8338   2
   1 -10  -1 369.196 56.2851   2
   1 -10  -1 547.443 78.5840   4
  -1 -10   1 432.997 24.7018   7
   1 -10  -1 393.069 71.4954   1
  -1 -10   1 408.795 61.3424   4
   1 -10  -1 431.201 24.0202   7
  -1 -10   1 602.944 87.1537   1
  -1 -10   1 377.742 71.7003   4
   1 -10  -1 411.455 61.7053   4
   1  10  -1 447.011 24.4984   7
  -1  10   1 476.833 60.5665   2
  -1  10   1 447.619 76.4493   1
  -1  10   1 421.452 24.9045   6
  -1  10   1 433.756 23.3235   7
   1  10  -1 438.670 23.8784   6
   1  10  -1 402.994 70.1392   3
   1  10  -1 395.407 70.9864   1
   0 -10   1 1105.06 102.251   4
   0 -10   1 998.545 111.427   1
   0 -10  -1 866.492 102.680   4
   0 -10   1 819.794 42.0608   7
   0 -10  -1 646.433 74.6536   2
   0 -10   1 671.664 75.3699   2
   0 -10  -1 927.821 85.9040   4
   0 -10  -1 851.863 41.6887   7
   0 -10  -1 781.374 101.665   1
   0  10   1 808.103 103.800   3
   0  10  -1 819.982 100.174   4
   0  10  -1 964.483 111.772   1
   0  10   1 877.164 42.6555   6
   0  10  -1 869.413 42.0402   6
   0  10   1 804.798 75.8575   2
   0  10  -1 847.677 41.9801   7
   0  10  -1 1023.91 107.753   3
   0  10   1 880.956 41.2671   7
   0  10   1 885.615 103.696   1
   1 -10   1 7.62624 7.49601   7
  -1 -10  -1 44.4035 38.1487   4
  -1 -10  -1 10.1761 8.09533   6
  -1 -10  -1 11.4747 7.46694   7
  -1 -10  -1 -2.2709 24.8785   2
  -1 -10  -1 30.9563 31.2332   4
  -1 -10  -1 -48.999 28.3285   1
   1 -10   1 15.1692 36.0723   4
   1 -10   1 6.77652 5.62301   5
   1 -10   1 -0.7074 24.6399   2
   1 -10   1 18.4365 39.8730   1
  -1  10  -1 9.08962 6.76554   7
   1  10   1 8.82979 6.04124   7
   1  10   1 6.40892 7.33802   6
   1  10   1 14.4280 27.1105   2
  -1  10  -1 9.24852 7.07141   6
   1  10   1 31.8440 42.6045   3
   1  10   1 36.6458 56.7857   1
  -1  10  -1 0.93885 33.1897   1
   1  10   1 -34.971 24.1481   4
  -1  10  -1 3.05304 33.1283   4
  -2 -10  -1 81.4216 44.2939   1
  -2 -10  -1 -27.301 23.7838   4
  -2 -10  -1 -15.032 36.9434   3
   2 -10   1 57.0555 9.93975   7
   2 -10   1 45.7199 42.1918   1
  -2 -10  -1 52.2230 8.57002   7
  -2 -10  -1 51.8391 9.51375   6
  -2 -10  -1 48.9738 31.6813   2
   2 -10   1 89.5569 44.6211   4
   2 -10   1 59.7032 7.59788   5
   2 -10   1 50.2246 29.2548   2
   2  10   1 60.3191 36.1774   4
   2  10   1 -40.829 27.5678   1
   2  10   1 66.9916 9.23848   6
  -2  10  -1 61.1503 8.59292   7
  -2  10  -1 112.448 47.0609   4
   2  10   1 61.7336 8.29341   7
   2  10   1 23.7064 30.9816   2
   2  10   1 62.1796 47.7514   3
  -2  10  -1 49.2735 46.6464   1
  -3 -10  -1 50.1308 32.4410   2
  -3 -10  -1 53.2513 44.7460   3
  -3 -10  -1 2.72182 33.2427   4
   3 -10   1 55.0402 48.7980   1
  -3 -10  -1 34.8233 45.5945   1
  -3 -10  -1 47.5834 9.86378   6
   3 -10   1 41.9388 9.26853   7
   3 -10   1 28.0234 7.46913   5
   3 -10   1 47.3847 26.9497   2
   3 -10   1 -26.335 34.5307   4
  -3 -10  -1 35.5807 6.29199   5
  -3 -10  -1 33.5277 8.27975   7
   3  10   1 18.2065 42.1663   3
  -3  10  -1 24.2210 8.05104   7
  -3  10  -1 31.0173 42.8805   1
  -3  10  -1 25.8426 40.7953   4
   3  10   1 25.1873 7.36225   7
   3  10   1 12.1890 34.6185   1
   3  10   1 25.7411 7.78384   6
   3  10   1 39.5181 30.5126   2
   3  10   1 42.7042 36.4785   4
  -4 -10  -1 1.30548 63.9550   4
   4 -10   1 -52.657 30.3390   4
  -4 -10  -1 45.6370 45.3953   3
  -4 -10  -1 16.3016 30.3344   2
   4 -10   1 112.454 54.8185   1
   4 -10   1 34.0475 6.30875   5
  -4 -10  -1 56.4097 9.75625   6
  -4 -10  -1 19.1778 37.6104   1
   4 -10   1 47.6346 9.86932   7
  -4 -10  -1 31.9935 8.85667   7
   4 -10   1 53.2075 27.8702   2
  -4  10  -1 52.8644 8.76941   7
  -4  10  -1 42.0082 5.83214   5
   4  10   1 24.9953 30.5360   2
   4  10   1 27.2776 39.7899   3
   4  10   1 3.02503 30.0141   4
   4  10   1 42.1007 36.7373   1
  -4  10  -1 44.9199 47.7314   1
  -4  10  -1 62.8206 42.7344   4
   4  10   1 24.5056 7.54817   6
  -5 -10  -1 62.7515 31.0955   2
   5 -10   1 13.1699 8.69908   7
   5 -10   1 -65.353 23.3575   4
   5 -10   1 -3.8506 19.0502   2
  -5 -10  -1 117.549 44.2408   4
  -5 -10  -1 30.2345 31.9302   1
  -5 -10  -1 24.1700 8.54058   6
  -5 -10  -1 57.7011 46.2437   3
   5 -10   1 31.8160 5.50024   5
  -5 -10  -1 25.5099 8.47241   7
   5 -10   1 27.5012 39.1628   1
   5  10   1 -29.506 19.5963   4
   5  10   1 0.05080 27.4051   2
   5  10   1 24.7463 40.4719   3
  -5  10  -1 -16.975 28.8471   4
  -5  10  -1 25.7122 5.01405   5
   5  10   1 15.4652 32.1764   1
  -5  10  -1 69.8536 46.2256   1
  -5  10  -1 21.2540 7.46711   6
  -6 -10  -1 -6.0910 28.3020   1
  -6 -10  -1 -19.796 23.2671   2
  -6 -10  -1 -35.798 32.4911   3
  -6 -10  -1 13.7383 8.11379   7
   6 -10   1 28.4414 19.9933   2
   6 -10   1 12.8637 5.03223   5
  -6 -10  -1 44.9276 37.8188   4
  -6 -10  -1 12.9976 8.64557   6
   6 -10   1 6.88386 31.8033   4
   6 -10   1 17.0306 8.79306   7
   6 -10   1 20.7999 41.2592   1
   6  10   1 -2.7216 36.5732   3
  -6  10  -1 23.2399 34.9140   4
   6  10   1 4.04801 28.4335   4
   6  10   1 13.3247 27.4088   2
  -6  10  -1 9.26944 41.9836   1
  -6  10  -1 14.9929 4.66857   5
  -6  10  -1 3.00412 7.16039   6
   6  10   1 -25.092 21.0355   1
  -6  10  -1 27.3004 34.2678   3
   7 -10   1 -3.4661 8.31073   7
  -7 -10  -1 4.66751 8.37389   6
  -7 -10  -1 6.90427 8.20646   7
   7 -10   1 -2.4634 5.15557   5
  -7  10  -1 16.2710 7.81002   6
  -7  10  -1 8.17100 4.61208   5
   8 -10   1 322.194 16.8283   5
   8 -10   1 294.546 23.1153   7
  -8 -10  -1 336.472 22.8138   6
  -8 -10  -1 298.814 22.0415   7
  -8  10  -1 290.457 21.1035   6
  -8  10  -1 268.581 16.9668   5
   9 -10   1 2.57374 4.77476   5
  -9 -10  -1 5.94271 9.83332   7
  -9 -10  -1 5.75086 9.81756   6
   9 -10   1 4.70418 9.46399   7
  -9  10  -1 -1.0068 8.82500   6
  -9  10  -1 11.3432 5.33977   5
 -10 -10  -1 137.431 16.5386   6
  10 -10   1 146.648 11.6612   5
  10 -10   1 162.576 17.1231   7
 -10 -10  -1 151.012 17.1603   7
 -10  10  -1 142.058 15.4938   6
  11 -10   1 293.832 16.6443   5
 -11 -10  -1 314.485 26.1952   6
 -11 -10  -1 313.074 25.7415   7
 -11  10  -1 219.893 17.2915   5
 -11  10  -1 289.903 23.8445   6
  12 -10   1 261.193 15.7724   5
 -12 -10  -1 251.528 23.1777   6
 -12 -10  -1 271.566 24.3173   7
 -12  10  -1 240.122 23.3331   6
 -12  10  -1 210.035 16.9490   5
 -13 -10  -1 19.7441 12.6827   6
  13 -10   1 6.19105 5.87708   5
 -13 -10  -1 10.3027 12.7450   7
 -13  10  -1 7.15363 11.5704   6
 -14 -10  -1 142.887 18.8272   7
 -14 -10  -1 143.996 19.2286   6
 -14  10  -1 151.633 19.3100   6
 -15 -10  -1 75.2857 16.3927   7
 -15 -10  -1 98.5060 17.3677   6
 -15  10  -1 71.6007 16.0498   6
 -16 -10  -1 5.83476 13.3671   6
 -16 -10  -1 2.75427 14.0010   7
 -16  10  -1 15.6046 13.7779   6
 -17 -10  -1 23.1258 15.3866   7
 -17 -10  -1 21.9440 14.9483   6
 -17  10  -1 14.7384 14.9581   6
 -17 -11   1 -0.5791 14.2189   7
 -17 -11   1 -10.209 13.4608   6
 -17  11   1 29.3963 14.7424   6
 -16 -11   1 152.991 21.3843   7
 -16 -11   1 157.319 21.4556   6
 -16  11   1 141.749 20.5641   6
 -15 -11   1 46.0998 15.4760   6
 -15 -11   1 21.4979 13.9322   7
 -15  11   1 22.4638 12.9890   6
 -14 -11   1 205.160 21.7876   7
 -14 -11   1 159.046 20.0617   6
 -14  11   1 171.777 19.6147   6
 -13 -11   1 61.8841 14.2933   6
 -13 -11   1 81.7053 15.9765   7
 -13  11   1 74.6114 14.3872   6
 -13  11   1 58.4039 7.27508   5
 -12 -11   1 55.1932 14.4260   7
 -12 -11   1 45.2154 13.9773   6
 -12  11   1 61.3784 6.73993   5
 -12  11   1 68.1889 13.6899   6
 -11 -11   1 30.4736 12.3793   7
 -11 -11   1 35.2114 12.5399   6
 -11  11   1 22.5405 11.4389   6
 -11  11   1 22.7276 5.05264   5
 -10 -11   1 21.1631 10.6233   6
 -10 -11   1 11.9747 10.7566   7
 -10  11   1 26.7953 10.9265   6
 -10  11   1 19.7023 4.36750   5
   9 -11  -1 8.46637 9.36866   7
   9 -11  -1 9.17114 3.19029   5
  -9 -11   1 -5.7874 9.01050   6
  -9 -11   1 8.46403 9.77405   7
  -9  11   1 12.0540 3.68847   5
  -9  11   1 4.62465 9.04041   6
  -8 -11   1 18.2924 9.80705   7
   8 -11  -1 17.3217 9.24006   7
   8 -11  -1 36.0649 3.72217   5
  -8 -11   1 59.3873 10.4184   6
  -8  11   1 25.8005 3.71619   5
  -8  11   1 31.3066 9.46553   6
  -7 -11   1 -2.8023 7.52513   6
   7 -11  -1 -8.5853 7.55145   7
   7 -11  -1 1.99236 2.82377   5
   6 -11  -1 211.332 11.4375   5
   6 -11  -1 232.957 17.4694   7
  -6 -11   1 213.949 18.0090   7
  -6 -11   1 201.479 17.0760   6
   5 -11  -1 137.516 33.4802   2
  -5 -11   1 162.370 15.0774   7
  -5 -11   1 193.793 46.1984   2
  -5 -11   1 156.167 14.4646   6
  -5 -11   1 159.210 45.1494   4
  -5 -11   1 134.739 47.2612   1
  -5 -11   1 134.953 52.3920   3
   5 -11  -1 120.927 8.48052   5
   5 -11  -1 138.134 12.7796   7
   5 -11  -1 138.547 49.7892   4
  -5  11   1 110.090 31.7993   2
   5  11  -1 115.626 11.1309   6
   5  11  -1 95.5675 39.8069   1
   5  11  -1 79.6268 46.1348   3
  -5  11   1 139.270 51.7689   1
  -5  11   1 113.541 11.5177   7
   5  11  -1 203.625 46.0993   4
  -5  11   1 163.909 51.8672   4
  -4 -11   1 566.935 80.8072   4
  -4 -11   1 720.694 37.4772   7
  -4 -11   1 774.292 97.7786   1
   4 -11  -1 785.319 106.109   1
  -4 -11   1 718.070 97.6648   3
  -4 -11   1 836.963 87.6832   2
  -4 -11   1 717.805 36.7046   6
   4 -11  -1 646.524 73.6031   2
   4 -11  -1 707.644 33.3693   5
   4 -11  -1 778.777 97.1600   4
   4 -11  -1 751.653 36.9764   7
  -4  11   1 445.088 92.9004   4
  -4  11   1 653.056 68.4807   2
  -4  11   1 807.067 108.156   1
   4  11  -1 683.148 89.9210   3
  -4  11   1 721.677 36.2232   7
   4  11  -1 681.621 92.9569   1
   4  11  -1 691.283 35.7506   6
   3 -11  -1 736.839 93.0034   4
  -3 -11   1 601.219 94.9453   4
   3 -11  -1 620.356 29.6450   5
   3 -11  -1 607.750 32.4693   7
  -3 -11   1 596.990 89.0108   3
  -3 -11   1 535.166 68.3583   2
  -3 -11   1 635.787 93.7169   1
   3 -11  -1 536.990 92.1398   1
   3 -11  -1 578.794 69.6307   2
  -3 -11   1 626.846 32.7456   6
  -3 -11   1 636.736 33.3794   7
  -3 -11   1 651.354 80.5654   4
  -3  11   1 597.926 90.7590   1
  -3  11   1 601.551 31.6476   7
   3  11  -1 614.665 85.6986   1
   3  11  -1 619.208 87.0415   3
   3  11  -1 654.820 33.8375   6
  -3  11   1 454.610 78.1974   4
  -3  11   1 504.754 65.7428   2
   2 -11  -1 791.580 83.8390   2
   2 -11  -1 949.597 117.443   1
  -2 -11   1 917.690 102.531   4
  -2 -11   1 849.252 102.330   4
  -2 -11   1 773.139 86.3863   2
   2 -11  -1 1016.09 109.825   4
   2 -11  -1 978.227 91.9381   4
   2 -11  -1 879.965 43.3473   7
  -2 -11   1 859.106 43.4052   6
  -2 -11   1 885.715 44.1126   7
  -2 -11   1 878.675 113.392   1
   2  11  -1 863.965 43.5252   7
   2  11  -1 901.088 43.2378   6
  -2  11   1 902.172 79.8881   2
  -2  11   1 870.338 44.3561   6
   2  11  -1 886.588 104.357   3
  -2  11   1 826.607 102.478   4
  -2  11   1 899.598 112.587   1
   2  11  -1 762.455 103.265   1
  -1 -11   1 -17.525 28.2164   4
  -1 -11   1 4.82204 28.4113   2
   1 -11  -1 31.5196 28.4850   2
   1 -11  -1 -30.807 24.9357   4
  -1 -11   1 9.64779 38.0932   1
   1 -11  -1 -21.381 37.2710   1
   1 -11  -1 11.2407 7.62858   7
   1 -11  -1 -29.827 31.7583   4
  -1 -11   1 15.1023 8.39699   7
  -1 -11   1 63.6933 42.9846   4
   1  11  -1 33.3336 38.9044   3
  -1  11   1 7.99931 38.1156   1
  -1  11   1 7.57585 7.70447   6
   1  11  -1 7.61754 6.87072   6
   1  11  -1 20.7230 37.4460   1
  -1  11   1 16.7341 7.54586   7
  -1  11   1 12.1501 25.7630   2
   1  11  -1 -5.8199 6.82083   7
   0 -11  -1 -17.196 27.7891   4
   0 -11   1 -10.268 38.2223   1
   0 -11   1 5.54481 8.43049   7
   0 -11  -1 7.85190 40.0359   1
   0 -11   1 -13.407 24.1308   2
   0 -11  -1 5.44808 7.49344   7
   0 -11  -1 -57.306 19.9199   2
   0 -11   1 19.4132 38.5552   4
   0 -11  -1 39.4259 44.0601   4
   0  11   1 17.2658 8.19514   6
   0  11  -1 -4.0334 6.80799   6
   0  11  -1 9.40577 36.6757   4
   0  11   1 -4.6959 6.86336   7
   0  11  -1 2.53601 7.09634   7
   0  11   1 17.8038 42.1302   3
   0  11  -1 2.38715 38.7774   3
   0  11   1 61.5381 41.6611   1
   0  11   1 17.7486 28.6973   2
   0  11  -1 -27.775 34.1501   1
  -1 -11  -1 356.520 61.0033   4
  -1 -11  -1 615.982 92.5192   4
   1 -11   1 400.321 25.1238   7
   1 -11   1 483.714 76.9604   4
  -1 -11  -1 400.407 25.0103   6
  -1 -11  -1 421.697 24.2428   7
  -1 -11  -1 551.322 86.9611   1
   1 -11   1 408.662 58.1500   2
   1 -11   1 589.065 93.7388   1
   1 -11   1 424.884 22.5383   5
  -1 -11  -1 399.573 57.7180   2
  -1  11  -1 411.953 76.3108   1
  -1  11  -1 428.336 23.9823   7
  -1  11  -1 410.968 24.0978   6
  -1  11  -1 366.098 69.4957   4
   1  11   1 353.714 24.1931   6
   1  11   1 476.010 64.8103   2
   1  11   1 304.201 67.5916   1
   1  11   1 414.276 22.8814   7
   1  11   1 299.595 71.4463   3
  -2 -11  -1 1399.40 64.5004   7
  -2 -11  -1 1432.92 130.211   3
   2 -11   1 1275.85 97.6088   2
  -2 -11  -1 1317.46 122.166   1
  -2 -11  -1 1453.77 116.183   4
   2 -11   1 1371.51 62.9613   5
   2 -11   1 1426.53 65.1961   7
  -2 -11  -1 1353.92 104.865   2
   2 -11   1 1642.77 139.981   1
   2 -11   1 1570.89 127.502   4
  -2 -11  -1 1316.98 65.0840   6
   2  11   1 1306.93 103.898   2
   2  11   1 1328.20 64.0371   7
  -2  11  -1 1323.36 64.4959   7
   2  11   1 1014.36 122.740   1
  -2  11  -1 1167.82 133.362   4
   2  11   1 1536.85 118.326   4
  -2  11  -1 1297.11 125.452   1
   2  11   1 1407.23 128.718   3
   2  11   1 1379.17 65.0089   6
  -3 -11  -1 16.8613 7.93878   7
   3 -11   1 -0.8490 35.4831   4
   3 -11   1 -5.1445 8.57234   7
  -3 -11  -1 -11.096 33.5648   1
  -3 -11  -1 8.10031 8.60273   6
   3 -11   1 -18.176 21.7791   2
  -3 -11  -1 18.8633 28.9214   2
  -3 -11  -1 -13.802 25.6746   4
   3 -11   1 8.08950 5.74141   5
   3 -11   1 42.7759 48.2248   1
  -3 -11  -1 31.2344 39.6479   3
   3  11   1 -57.916 29.8208   3
   3  11   1 -5.1547 5.60536   7
  -3  11  -1 22.9860 45.8008   1
   3  11   1 -7.4878 29.9617   4
  -3  11  -1 -5.6332 6.42438   7
   3  11   1 2.81017 31.2091   1
  -3  11  -1 -47.288 28.8709   4
   3  11   1 5.18460 7.07213   6
   3  11   1 -15.434 29.7331   2
   4 -11   1 130.454 12.7148   7
  -4 -11  -1 146.376 65.0864   1
  -4 -11  -1 128.829 42.5858   2
   4 -11   1 60.0676 46.1964   1
  -4 -11  -1 149.656 48.3531   4
  -4 -11  -1 114.855 11.8404   7
  -4 -11  -1 106.401 12.5376   6
   4 -11   1 139.554 35.5620   2
  -4 -11  -1 265.488 65.6298   3
   4 -11   1 45.1632 43.4354   4
   4 -11   1 109.537 10.3611   5
  -4  11  -1 64.9938 42.3897   4
   4  11   1 35.8074 42.1300   3
   4  11   1 58.8506 39.9213   1
   4  11   1 118.974 40.1055   2
  -4  11  -1 160.880 58.3528   1
   4  11   1 139.270 45.5247   4
   5 -11   1 -4.3672 8.12716   7
   5 -11   1 -37.194 24.1237   4
   5 -11   1 5.32353 39.0082   1
  -5 -11  -1 -22.783 24.8421   4
  -5 -11  -1 18.3843 8.16652   7
  -5 -11  -1 -21.202 58.3061   3
  -5 -11  -1 0.09384 8.24718   6
   5 -11   1 40.5929 22.7816   2
  -5 -11  -1 -28.146 26.3744   1
  -5 -11  -1 -27.686 20.0033   2
  -5  11  -1 5.97401 4.21958   5
   5  11   1 -13.571 23.9098   2
   5  11   1 4.47052 27.5406   4
   5  11   1 4.67157 37.4724   3
  -5  11  -1 -28.336 30.4893   4
   5  11   1 1.19662 27.7983   1
  -5  11  -1 30.7863 41.7411   1
  -6 -11  -1 -2.3598 7.75475   7
   6 -11   1 2.16692 8.22634   7
  -6 -11  -1 -3.1441 7.76815   6
  -6  11  -1 7.92030 4.24852   5
  -6  11  -1 10.2877 7.53647   6
  -7 -11  -1 57.2998 11.2880   6
   7 -11   1 112.721 13.0161   7
   7 -11   1 69.3330 7.21928   5
  -7  11  -1 57.7397 6.73073   5
  -7  11  -1 74.4056 10.8875   6
   8 -11   1 121.077 14.1032   7
  -8 -11  -1 80.8614 13.0208   7
   8 -11   1 76.4189 7.64809   5
  -8  11  -1 77.3085 7.79546   5
  -8  11  -1 86.6887 12.1232   6
   9 -11   1 105.774 14.3632   7
   9 -11   1 97.7474 9.35309   5
  -9 -11  -1 84.5028 14.1000   6
  -9 -11  -1 62.7427 12.7035   7
  -9  11  -1 78.0621 8.17024   5
  -9  11  -1 94.5002 12.8677   6
 -10 -11  -1 424.507 28.5469   6
  10 -11   1 345.113 26.9439   7
  10 -11   1 378.172 20.1229   5
 -10 -11  -1 406.833 27.5670   7
 -10  11  -1 397.518 26.2478   6
 -10  11  -1 318.173 21.9930   5
  11 -11   1 110.123 10.4128   5
 -11 -11  -1 114.300 16.0509   6
 -11 -11  -1 89.7276 15.3713   7
 -11  11  -1 92.0791 9.65062   5
 -11  11  -1 85.1627 14.5661   6
 -12 -11  -1 53.3822 13.6169   7
 -12 -11  -1 35.5280 14.0676   6
  12 -11   1 48.9479 7.06761   5
 -12  11  -1 36.1922 7.64045   5
 -12  11  -1 46.9071 13.2156   6
  13 -11   1 29.7032 6.58959   5
 -13 -11  -1 17.2547 13.1497   6
 -13  11  -1 17.6163 7.45210   5
 -13  11  -1 12.7953 14.1964   6
 -14 -11  -1 224.179 23.6149   7
 -14  11  -1 176.412 21.0833   6
 -15 -11  -1 50.6973 16.4634   7
 -15 -11  -1 29.6211 15.1921   6
 -15  11  -1 45.6814 14.8401   6
 -16 -11  -1 19.9802 14.8159   7
 -16 -11  -1 33.8624 15.6779   6
 -16  11  -1 36.7035 15.0077   6
 -17 -11  -1 -16.500 13.7074   7
 -17 -11  -1 -8.9187 14.5848   6
 -17  11  -1 15.9433 14.7229   6
 -17 -12   1 24.3086 14.9778   6
 -17 -12   1 22.3459 16.0611   7
 -17  12   1 8.91313 14.5329   6
 -16 -12   1 0.61831 14.0370   6
 -16 -12   1 0.67738 13.7427   7
 -16  12   1 -3.8865 12.8374   6
 -15 -12   1 518.571 37.6746   7
 -15 -12   1 497.765 35.6586   6
 -15  12   1 543.582 36.4515   6
 -14 -12   1 28.7285 13.5559   6
 -14 -12   1 22.9108 14.6683   7
 -14  12   1 -2.4467 11.5275   6
 -13 -12   1 4.64028 15.4350   7
 -13 -12   1 33.0191 13.2474   6
 -13  12   1 -1.4270 4.31627   5
 -13  12   1 -1.4730 18.1350   6
 -12 -12   1 -1.5562 11.8867   7
 -12 -12   1 10.4748 12.2653   6
 -12  12   1 1.79105 4.17142   5
 -12  12   1 -3.4344 11.0393   6
 -11 -12   1 184.366 19.5249   6
 -11 -12   1 242.166 23.1242   7
 -11  12   1 243.179 21.7519   6
 -11  12   1 180.760 11.3731   5
  10 -12  -1 24.2625 10.7348   7
 -10 -12   1 37.5750 12.6093   7
 -10 -12   1 50.8720 12.2364   6
 -10  12   1 24.9551 4.03883   5
 -10  12   1 42.4966 11.5756   6
   9 -12  -1 38.6204 10.9727   7
  -9 -12   1 11.9541 13.4802   6
  -9 -12   1 32.1607 11.1568   7
   9 -12  -1 39.7332 3.82556   5
  -9  12   1 41.6297 10.9819   6
  -8 -12   1 108.027 14.2917   7
   8 -12  -1 133.973 14.5194   7
   8 -12  -1 126.331 7.71751   5
  -8 -12   1 138.308 14.4689   6
  -8  12   1 116.735 13.4308   6
   7 -12  -1 74.0353 6.19301   5
  -7 -12   1 57.4334 10.8136   6
   7 -12  -1 89.8981 11.8904   7
  -7 -12   1 76.9076 12.3073   7
   6 -12  -1 126.091 13.4157   7
  -6 -12   1 127.998 13.8518   7
  -6 -12   1 131.242 13.2377   6
   6 -12  -1 134.812 8.62700   5
  -5 -12   1 13.6769 7.80013   6
   5 -12  -1 12.2055 4.12264   5
   5 -12  -1 7.72366 7.62891   7
  -5 -12   1 7.40303 8.33359   7
  -5  12   1 4.35768 6.50671   7
   5  12  -1 -4.6606 5.60512   6
  -4 -12   1 103.442 11.7818   6
   4 -12  -1 108.750 11.6107   7
   4 -12  -1 138.859 53.5983   1
  -4 -12   1 121.392 12.8162   7
  -4 -12   1 65.4653 45.4908   1
  -4 -12   1 99.6604 37.5698   2
  -4 -12   1 107.485 47.6826   4
   4 -12  -1 113.362 9.08191   5
   4 -12  -1 72.6432 46.5300   4
  -4 -12   1 48.0843 36.5092   4
   4 -12  -1 141.877 39.8306   2
  -4 -12   1 184.343 55.1674   3
  -4  12   1 143.924 36.5625   2
  -4  12   1 117.396 11.0858   7
  -4  12   1 105.795 51.0004   1
   4  12  -1 198.829 55.8007   3
   4  12  -1 105.828 46.2862   1
   4  12  -1 107.436 10.5448   6
  -4  12   1 127.162 46.7360   4
  -3 -12   1 1525.09 138.097   3
  -3 -12   1 1689.58 78.3265   6
   3 -12  -1 1651.83 75.7242   5
  -3 -12   1 1734.70 149.394   4
  -3 -12   1 1776.50 143.927   1
   3 -12  -1 1740.39 78.2327   7
   3 -12  -1 1595.34 126.685   4
  -3 -12   1 1698.97 78.9681   7
  -3 -12   1 1720.33 129.276   4
   3 -12  -1 1547.37 116.075   2
  -3 -12   1 1603.61 119.480   2
   3 -12  -1 1327.48 131.225   4
   3 -12  -1 1520.98 145.393   1
  -3  12   1 1666.57 147.849   1
   3  12  -1 1839.82 140.829   3
   3  12  -1 1690.72 77.7821   6
  -3  12   1 1706.44 77.8845   7
   3  12  -1 1745.60 138.975   1
  -3  12   1 1655.46 112.006   2
  -3  12   1 1581.11 140.243   4
   2 -12  -1 -21.003 36.6767   4
   2 -12  -1 -48.479 30.6371   1
  -2 -12   1 11.4854 8.26642   6
  -2 -12   1 -19.620 22.7949   2
  -2 -12   1 4.91417 31.7990   4
  -2 -12   1 32.8739 40.0432   1
  -2 -12   1 -40.735 29.5714   4
  -2 -12   1 9.08827 8.86129   7
   2 -12  -1 20.3953 30.2519   2
   2 -12  -1 11.1044 7.89715   7
   2 -12  -1 14.5217 31.1026   4
  -2  12   1 61.4434 42.9764   1
  -2  12   1 2.61682 6.40556   7
   2  12  -1 11.7233 6.94527   6
   2  12  -1 -21.139 31.9695   3
  -2  12   1 51.3194 30.8971   2
   2  12  -1 -41.710 27.0699   1
  -1 -12   1 27.9441 9.03459   7
  -1 -12   1 51.9907 42.5432   4
   1 -12  -1 18.4671 8.13189   7
   1 -12  -1 -0.9758 39.7812   4
   1 -12  -1 -7.1937 39.8310   1
  -1 -12   1 34.7730 31.6715   4
   1 -12  -1 46.0320 37.5549   4
  -1 -12   1 39.1125 30.8398   2
  -1 -12   1 -17.744 37.0701   1
   1 -12  -1 39.1391 29.8106   2
   1  12  -1 29.5468 8.02150   6
  -1  12   1 10.1972 7.78830   6
  -1  12   1 29.1960 37.1917   1
   1  12  -1 12.4747 38.6163   1
  -1  12   1 -10.995 38.1084   3
   1  12  -1 32.0535 39.2315   3
  -1  12   1 24.9911 7.10678   7
  -1  12   1 13.7650 28.5479   2
   0 -12   1 119.484 57.9221   1
   0 -12  -1 227.382 60.2189   1
   0 -12  -1 78.2733 36.6121   2
   0 -12   1 219.850 56.4039   4
   0 -12   1 145.494 13.5216   7
   0 -12  -1 54.6164 44.1869   4
   0 -12   1 229.732 61.8350   4
   0 -12  -1 96.3980 42.6477   4
   0 -12   1 192.546 42.3161   2
   0 -12  -1 145.957 14.3435   7
   0  12   1 156.360 14.0951   6
   0  12  -1 163.455 14.7778   6
   0  12   1 126.123 59.4197   3
   0  12   1 103.446 37.9384   2
   0  12  -1 158.655 14.2241   7
   0  12  -1 223.612 58.4512   1
   0  12   1 152.489 12.9154   7
   0  12  -1 74.5996 46.7686   3
   0  12   1 104.446 50.5632   1
   1 -12   1 18.3641 25.6703   2
  -1 -12  -1 -20.420 27.3084   4
  -1 -12  -1 10.4035 39.6027   1
   1 -12   1 -48.847 30.3620   4
  -1 -12  -1 -39.201 19.4920   2
   1 -12   1 43.8037 42.8570   1
  -1 -12  -1 3.70262 7.69681   7
  -1 -12  -1 -16.881 36.8074   4
  -1 -12  -1 8.52703 8.60413   6
   1 -12   1 7.58289 9.00884   7
   1 -12   1 9.70371 6.24957   5
   1  12   1 12.6655 36.5081   3
   1  12   1 -9.9990 46.8239   2
   1  12   1 11.8693 8.07357   6
  -1  12  -1 0.29318 7.31590   6
   1  12   1 1.41649 6.26019   7
  -1  12  -1 83.3279 45.2768   4
  -1  12  -1 -60.079 24.1755   1
   1  12   1 51.7184 41.2798   1
  -1  12  -1 1.61737 6.67350   7
   2 -12   1 13.5214 34.3071   4
  -2 -12  -1 42.5991 42.8318   1
  -2 -12  -1 -0.9090 7.64923   7
   2 -12   1 -16.711 38.7828   1
   2 -12   1 -40.290 23.2684   2
  -2 -12  -1 33.5976 42.4312   3
  -2 -12  -1 -3.5888 8.25072   6
   2 -12   1 2.36467 5.84712   5
   2 -12   1 1.18296 8.00419   7
  -2 -12  -1 -28.242 19.3529   2
  -2 -12  -1 -19.568 30.7873   4
   2  12   1 12.5266 25.6824   2
   2  12   1 54.0044 39.7172   4
   2  12   1 61.4119 39.4718   1
  -2  12  -1 -23.257 29.8328   4
   2  12   1 -37.411 31.4230   3
   2  12   1 2.65033 7.14064   6
  -2  12  -1 12.3108 41.4069   1
   2  12   1 9.30556 6.47592   7
  -2  12  -1 10.2682 6.72035   7
  -3 -12  -1 602.869 32.6167   7
   3 -12   1 633.520 33.8989   7
   3 -12   1 584.523 30.3502   5
   3 -12   1 535.536 67.0578   2
  -3 -12  -1 660.103 34.1548   6
  -3 -12  -1 578.016 92.3878   1
   3 -12   1 730.146 111.684   1
   3 -12   1 515.198 86.0970   4
  -3 -12  -1 549.809 85.6720   4
  -3 -12  -1 557.092 94.6471   3
  -3 -12  -1 635.999 80.2464   2
   3  12   1 637.171 84.4817   4
  -3  12  -1 769.187 113.541   1
   3  12   1 780.566 107.318   3
   3  12   1 597.311 91.9308   1
  -3  12  -1 574.765 85.0672   4
   3  12   1 492.628 71.9166   2
  -4 -12  -1 295.394 73.7542   3
  -4 -12  -1 286.795 19.8015   7
   4 -12   1 240.520 63.5086   4
   4 -12   1 308.935 17.1983   5
  -4 -12  -1 352.643 66.4399   4
   4 -12   1 404.811 82.8709   1
  -4 -12  -1 254.746 20.2277   6
  -4 -12  -1 318.637 68.0904   1
   4 -12   1 473.375 58.8424   2
   4 -12   1 272.653 20.1540   7
  -4 -12  -1 296.572 67.2986   2
   4  12   1 270.063 67.3175   3
   4  12   1 236.541 49.5113   2
  -4  12  -1 309.532 66.4393   4
  -4  12  -1 391.522 78.4272   1
   4  12   1 255.399 65.4902   1
   4  12   1 220.840 54.8119   4
  -5 -12  -1 60.8538 10.1322   7
   5 -12   1 64.2034 10.8281   7
  -5 -12  -1 80.3152 11.4496   6
   5 -12   1 46.4369 6.82661   5
   6 -12   1 164.594 15.4174   7
   6 -12   1 147.383 11.1686   5
  -6 -12  -1 133.722 14.2432   7
  -6 -12  -1 151.102 15.1663   6
  -6  12  -1 121.193 12.9391   6
  -6  12  -1 155.132 10.6339   5
   7 -12   1 109.575 10.0405   5
   7 -12   1 109.555 14.0461   7
  -7 -12  -1 100.942 13.2921   7
  -7 -12  -1 105.696 13.3397   6
  -7  12  -1 104.313 9.50926   5
  -7  12  -1 104.732 12.3484   6
   8 -12   1 20.4349 5.35262   5
  -8 -12  -1 11.3871 9.84531   6
   8 -12   1 6.91194 10.2292   7
  -8 -12  -1 31.7848 10.6165   7
  -8  12  -1 3.18182 4.92791   5
  -8  12  -1 11.6752 9.00992   6
  -9 -12  -1 2.47503 10.9484   6
   9 -12   1 12.7331 5.38051   5
  -9 -12  -1 7.39925 10.8323   7
   9 -12   1 12.9010 11.3550   7
  -9  12  -1 -1.5767 4.80228   5
  -9  12  -1 27.9014 10.1897   6
 -10 -12  -1 122.871 16.0946   7
 -10 -12  -1 58.5092 14.2932   6
  10 -12   1 70.5479 14.4750   7
  10 -12   1 71.3435 7.58254   5
 -10  12  -1 55.5662 12.6915   6
 -10  12  -1 59.4121 7.69740   5
 -11 -12  -1 506.843 33.4541   6
 -11 -12  -1 500.486 32.6796   7
  11 -12   1 485.361 23.7365   5
  11 -12   1 445.833 31.8048   7
 -11  12  -1 388.888 26.5636   5
 -11  12  -1 423.658 30.3035   6
 -12 -12  -1 26.5675 14.1605   6
 -12 -12  -1 33.7631 13.9729   7
  12 -12   1 40.4694 6.73197   5
 -12  12  -1 50.8276 13.7237   6
 -12  12  -1 45.4870 7.84656   5
 -13 -12  -1 49.7823 15.4815   6
  13 -12   1 29.7474 6.46123   5
 -13 -12  -1 40.9545 14.5490   7
 -13  12  -1 31.1903 14.1718   6
 -13  12  -1 50.9035 8.42417   5
 -14 -12  -1 31.1876 14.2005   6
 -14 -12  -1 21.6881 13.6872   7
 -14  12  -1 15.3649 13.1736   6
 -15 -12  -1 234.034 25.0878   6
 -15 -12  -1 212.370 24.4054   7
 -15  12  -1 229.648 24.2707   6
 -16 -12  -1 1.81428 14.0093   7
 -16 -12  -1 3.36375 13.9462   6
 -16  12  -1 -2.6975 13.1290   6
 -17 -12  -1 16.9558 15.6066   7
 -17 -12  -1 6.55047 14.5357   6
 -17  12  -1 13.4943 14.9810   6
 -17 -13   1 7.01847 14.6504   6
 -17 -13   1 4.89522 14.9183   7
 -17  13   1 5.25162 15.1395   6
 -16 -13   1 149.666 21.5893   7
 -16 -13   1 150.855 21.1149   6
 -16  13   1 162.968 21.4597   6
 -15 -13   1 0.84164 13.8777   7
 -15 -13   1 -13.239 12.4131   6
 -15  13   1 0.24751 12.6970   6
 -14 -13   1 79.7231 17.3733   7
 -14 -13   1 96.5569 16.7845   6
 -14  13   1 92.6283 16.5936   6
 -13 -13   1 24.0554 13.7329   7
 -13 -13   1 8.98363 12.9692   6
 -13  13   1 -5.1607 10.9124   6
 -13  13   1 3.79378 3.55193   5
 -12 -13   1 64.9400 15.2624   7
 -12 -13   1 59.1193 14.6754   6
 -12  13   1 57.2115 14.3636   6
 -12  13   1 60.4888 5.96309   5
 -11 -13   1 80.1723 14.6468   7
 -11 -13   1 109.249 15.7998   6
 -11  13   1 52.6071 13.1667   6
 -10 -13   1 18.4116 11.7562   7
  10 -13  -1 13.9386 10.9441   7
 -10 -13   1 28.6429 12.0177   6
 -10  13   1 7.00196 10.3406   6
  -9 -13   1 -4.6969 9.46949   6
  -9 -13   1 -6.6590 10.1951   7
   9 -13  -1 -12.706 9.30278   7
   9 -13  -1 2.72788 2.68384   5
  -9  13   1 1.76421 9.41193   6
   8 -13  -1 0.08494 2.96153   5
  -8 -13   1 2.13532 10.0669   7
   8 -13  -1 13.7952 9.58348   7
  -8 -13   1 7.83466 9.37880   6
  -8  13   1 5.44159 8.79445   6
   7 -13  -1 482.747 23.0457   5
  -7 -13   1 466.118 30.0502   7
   7 -13  -1 489.997 29.2838   7
  -7 -13   1 518.548 30.0549   6
  -6 -13   1 215.201 19.7229   7
  -6 -13   1 262.867 19.0844   6
   6 -13  -1 227.594 12.7601   5
   6 -13  -1 221.629 18.8139   7
  -5 -13   1 218.995 17.8568   6
   5 -13  -1 207.434 17.5751   7
   5 -13  -1 199.207 12.2989   5
  -5 -13   1 207.598 18.5813   7
  -4 -13   1 366.916 23.0158   7
   4 -13  -1 362.767 22.0012   7
   4 -13  -1 341.323 18.2681   5
  -4 -13   1 344.123 22.1567   6
  -4  13   1 328.549 20.8069   7
   4  13  -1 322.187 20.6617   6
  -3 -13   1 15.9165 29.4532   4
  -3 -13   1 48.4232 32.9273   2
  -3 -13   1 52.9368 10.1018   7
  -3 -13   1 8.32782 34.1015   3
   3 -13  -1 16.9527 27.3135   2
   3 -13  -1 19.3504 42.2314   1
   3 -13  -1 0.72921 28.0706   4
  -3 -13   1 17.9618 38.7864   4
   3 -13  -1 33.5458 5.98452   5
   3 -13  -1 18.6882 8.31669   7
   3 -13  -1 26.5624 38.2926   4
  -3 -13   1 42.4381 8.70589   6
   3  13  -1 94.0507 47.6181   3
  -3  13   1 18.4071 35.3020   4
   3  13  -1 11.9526 33.6271   1
  -3  13   1 32.0817 7.26816   7
  -3  13   1 19.9733 24.5701   2
   3  13  -1 27.2056 7.26386   6
  -3  13   1 2.35629 37.1554   1
  -2 -13   1 797.036 40.5823   7
  -2 -13   1 837.290 108.646   4
   2 -13  -1 622.105 93.8893   4
   2 -13  -1 899.438 104.451   4
  -2 -13   1 722.810 95.0266   4
   2 -13  -1 846.580 117.302   1
   2 -13  -1 617.091 79.0496   2
   2 -13  -1 771.334 38.8650   7
  -2 -13   1 769.304 39.2478   6
  -2 -13   1 755.335 109.271   1
  -2 -13   1 631.756 95.1003   2
   2  13  -1 762.958 38.8620   6
   2  13  -1 669.693 97.5481   1
  -2  13   1 873.789 76.1544   2
  -2  13   1 448.719 84.2520   1
  -2  13   1 781.078 38.6693   7
   2  13  -1 645.326 96.9078   3
  -1 -13   1 -20.730 32.9845   4
  -1 -13   1 1.65011 24.7118   2
   1 -13  -1 7.29985 38.4351   1
  -1 -13   1 2.89135 8.48695   7
   1 -13  -1 -14.971 28.0436   4
  -1 -13   1 16.5852 27.4076   4
  -1 -13   1 7.41394 35.8036   1
   1 -13  -1 19.8902 29.2599   2
   1 -13  -1 -13.401 31.1859   4
   1 -13  -1 10.3944 7.56186   7
   1  13  -1 -5.4587 33.9779   3
  -1  13   1 7.52407 6.17152   7
   1  13  -1 6.42305 6.82072   6
  -1  13   1 17.5115 34.1767   2
  -1  13   1 16.0602 45.3534   3
  -1  13   1 21.8102 41.7136   1
   1  13  -1 44.0146 45.3141   1
   0 -13  -1 249.292 69.7298   1
   0 -13   1 300.467 68.1725   1
   0 -13  -1 253.799 54.1289   2
   0 -13   1 256.070 62.0056   4
   0 -13   1 293.086 19.7450   7
   0 -13   1 256.600 52.9048   4
   0 -13  -1 261.725 18.9966   7
   0 -13  -1 407.394 81.0556   4
   0 -13  -1 214.859 55.6622   4
   0 -13   1 316.825 54.1561   2
   0  13   1 244.114 17.6342   7
   0  13   1 372.956 59.2387   2
   0  13   1 246.050 71.6174   3
   0  13  -1 266.029 18.5706   6
   0  13  -1 319.992 75.0921   3
   0  13  -1 214.549 67.1521   1
   0  13   1 236.031 63.1267   1
   1 -13   1 37.1178 45.0041   1
   1 -13   1 33.6770 7.17853   5
  -1 -13  -1 58.9272 47.9510   1
  -1 -13  -1 37.4838 9.01293   7
   1 -13   1 44.0002 9.59928   7
   1 -13   1 29.8123 30.4393   2
  -1 -13  -1 77.1273 49.2047   4
  -1 -13  -1 26.5086 9.87716   6
  -1 -13  -1 37.2767 33.0721   4
   1 -13   1 38.9124 41.0408   4
  -1 -13  -1 38.5668 29.4178   2
  -1  13  -1 25.1468 8.39576   6
   1  13   1 42.8719 31.2216   2
  -1  13  -1 33.9193 40.3897   4
   1  13   1 36.6878 7.56940   7
   1  13   1 27.5377 42.9251   3
  -1  13  -1 48.4459 51.4951   1
   1  13   1 48.6681 44.7502   1
  -2 -13  -1 214.409 18.4330   6
   2 -13   1 254.196 15.9310   5
  -2 -13  -1 216.946 64.5402   4
  -2 -13  -1 184.789 52.2523   4
  -2 -13  -1 225.800 85.8276   2
   2 -13   1 184.555 64.3334   1
   2 -13   1 243.657 50.2849   2
   2 -13   1 214.404 17.8375   7
   2 -13   1 265.696 64.8179   4
  -2 -13  -1 273.899 67.6863   1
  -2 -13  -1 258.631 18.5417   7
  -2  13  -1 253.989 65.5172   4
   2  13   1 82.0579 53.6866   3
   2  13   1 250.006 62.5405   1
   2  13   1 228.423 51.0728   2
  -2  13  -1 256.048 64.2800   1
   3 -13   1 176.001 60.2910   4
  -3 -13  -1 102.549 58.3838   1
  -3 -13  -1 175.353 17.4978   6
   3 -13   1 186.900 13.7103   5
  -3 -13  -1 117.113 98.8009   3
   3 -13   1 287.003 72.2325   1
  -3 -13  -1 187.281 53.1916   4
   3 -13   1 184.847 42.6359   2
  -3 -13  -1 132.307 43.5730   2
  -3 -13  -1 221.158 16.9966   7
   3 -13   1 185.450 17.9014   7
  -3  13  -1 242.713 65.9657   4
   3  13   1 247.686 58.1014   4
   3  13   1 301.247 54.1519   2
  -3  13  -1 116.394 59.6302   1
   3  13   1 68.9944 48.9636   3
   3  13   1 337.295 97.3129   1
  -4 -13  -1 52.8970 10.6209   6
   4 -13   1 61.4311 7.60344   5
   4 -13   1 43.8349 10.1564   7
  -4 -13  -1 66.8329 10.2664   7
  -5 -13  -1 139.971 14.7442   6
   5 -13   1 149.927 15.0797   7
  -5 -13  -1 110.029 13.4051   7
   5 -13   1 143.418 11.5248   5
  -6 -13  -1 16.5098 9.68457   6
   6 -13   1 23.9657 10.2212   7
   6 -13   1 13.5078 5.50813   5
  -6  13  -1 18.4647 8.55264   6
  -7 -13  -1 509.354 31.3215   7
   7 -13   1 537.730 26.3101   5
   7 -13   1 528.814 31.4596   7
  -7  13  -1 522.157 30.2372   6
  -7  13  -1 494.458 25.7554   5
   8 -13   1 9.41955 5.23954   5
   8 -13   1 3.76913 10.2602   7
  -8 -13  -1 2.40368 10.1748   7
  -8 -13  -1 4.94047 10.1207   6
  -8  13  -1 10.0633 9.32198   6
  -8  13  -1 2.57332 4.78804   5
  -9 -13  -1 60.2473 12.8156   7
   9 -13   1 53.0142 13.0469   7
   9 -13   1 39.3936 6.19635   5
  -9 -13  -1 53.9249 13.5327   6
  -9  13  -1 35.1525 6.30367   5
  -9  13  -1 18.5212 10.6558   6
  10 -13   1 178.161 12.2651   5
 -10 -13  -1 184.613 19.2041   6
 -10 -13  -1 181.367 19.0879   7
  10 -13   1 138.520 17.9617   7
 -10  13  -1 184.311 18.4467   6
 -10  13  -1 147.358 12.4437   5
 -11 -13  -1 0.37830 11.8995   6
  11 -13   1 -1.2590 5.01186   5
  11 -13   1 11.3839 12.5373   7
 -11 -13  -1 -8.9938 11.7062   7
 -11  13  -1 -3.3243 10.2780   6
 -12 -13  -1 4.96521 13.2372   6
 -12 -13  -1 22.1369 13.3307   7
  12 -13   1 -3.1264 4.99406   5
 -12  13  -1 5.11207 5.97466   5
 -12  13  -1 5.14072 11.3515   6
 -13 -13  -1 6.82973 13.0241   6
  13 -13   1 1.25660 5.32012   5
 -13 -13  -1 -6.3427 12.6214   7
 -13  13  -1 8.06918 11.9508   6
 -14 -13  -1 288.737 26.4958   6
 -14 -13  -1 215.179 23.6852   7
 -14  13  -1 237.440 23.9263   6
 -15 -13  -1 6.97392 14.7847   6
 -15 -13  -1 20.3982 15.3642   7
 -15  13  -1 4.97169 13.8208   6
 -16 -13  -1 43.9559 16.8045   7
 -16 -13  -1 33.9733 16.6626   6
 -16  13  -1 52.3615 16.1095   6
 -17 -13  -1 7.38900 24.5286   7
 -17 -13  -1 21.9397 16.5490   6
 -17  13  -1 9.41487 15.9021   6
 -17 -14   1 -9.8493 15.0165   6
 -16 -14   1 -0.1762 14.3404   6
 -16 -14   1 -6.1565 14.1437   7
 -16  14   1 -15.231 12.9028   6
 -15 -14   1 48.5760 16.3772   7
 -15 -14   1 86.7399 17.4385   6
 -15  14   1 69.4925 16.6628   6
 -14 -14   1 36.3903 14.1235   6
 -14 -14   1 -15.443 12.1714   7
 -14  14   1 -4.8991 12.6901   6
 -13 -14   1 -3.8350 11.9940   6
 -13 -14   1 -3.3795 12.3368   7
 -13  14   1 18.7167 12.5892   6
 -12 -14   1 86.8884 26.2794   7
 -12 -14   1 113.666 16.5298   6
 -12  14   1 99.4213 16.8007   6
 -11 -14   1 132.004 18.4399   7
 -11 -14   1 104.468 16.4111   6
  11 -14  -1 151.452 16.8778   7
 -11  14   1 124.187 16.2112   6
 -10 -14   1 177.176 19.6730   7
  10 -14  -1 188.264 18.9005   7
 -10 -14   1 211.695 19.7073   6
 -10  14   1 193.082 19.2129   6
   9 -14  -1 52.5948 4.64255   5
   9 -14  -1 58.1027 12.5386   7
  -9 -14   1 53.8607 12.4836   6
  -9 -14   1 64.9720 13.6153   7
  -9  14   1 43.7956 12.3463   6
  -8 -14   1 393.537 31.0751   6
   8 -14  -1 414.896 27.1034   7
  -8 -14   1 437.260 28.7568   7
   8 -14  -1 401.886 19.2013   5
  -8  14   1 375.740 26.0991   6
   7 -14  -1 19.7214 9.58791   7
   7 -14  -1 11.8438 3.93811   5
  -7 -14   1 -15.388 8.45829   6
  -7 -14   1 16.1876 10.2381   7
   6 -14  -1 457.056 22.8146   5
  -6 -14   1 431.422 29.1279   7
   6 -14  -1 483.110 28.2625   7
  -6 -14   1 490.653 28.5661   6
   5 -14  -1 94.2425 12.3322   7
   5 -14  -1 122.917 9.62934   5
  -5 -14   1 79.3382 14.4412   7
  -5 -14   1 125.975 13.3245   6
   4 -14  -1 40.0828 8.69705   5
   4 -14  -1 35.1189 9.45779   7
  -4 -14   1 32.0873 9.99573   7
  -4 -14   1 28.5514 8.99229   6
  -3 -14   1 411.935 25.3112   7
   3 -14  -1 366.815 20.6531   5
   3 -14  -1 396.610 24.2537   7
  -3 -14   1 384.599 24.5448   6
  -2 -14   1 18.8855 8.44385   6
   2 -14  -1 11.9375 8.00971   7
   2 -14  -1 12.1842 5.63322   5
  -2 -14   1 2.42009 8.17428   7
   2  14  -1 16.6101 7.67172   6
  -2  14   1 8.53139 7.33717   7
   1 -14  -1 -7.8768 27.7379   4
  -1 -14   1 31.0359 26.8508   2
   1 -14  -1 -30.252 21.5587   2
   1 -14  -1 -1.7859 7.32675   7
   1 -14  -1 3.21203 31.5730   1
  -1 -14   1 14.7714 38.3879   4
   1 -14  -1 3.32297 37.7323   4
  -1 -14   1 2.90026 8.07781   7
  -1 -14   1 -17.702 26.2442   4
  -1 -14   1 -35.386 27.6867   1
  -1  14   1 -37.521 17.0441   2
   1  14  -1 23.0901 39.1506   3
   1  14  -1 -1.3885 6.38940   6
  -1  14   1 -40.843 28.4545   1
  -1  14   1 -41.662 31.0436   3
   1  14  -1 -25.347 30.8319   1
   0 -14  -1 -7.3171 7.63649   7
   0 -14   1 -4.3628 39.0768   1
   0 -14   1 -8.9122 27.7435   4
   0 -14   1 10.5951 6.53279   5
   0 -14   1 82.6691 44.4713   4
   0 -14  -1 -3.6604 36.9941   4
   0 -14  -1 12.9767 29.2366   4
   0 -14   1 -8.9486 7.79656   7
   0 -14  -1 -5.4960 34.6266   1
   0 -14  -1 -26.423 39.9628   2
   0  14   1 7.40747 23.4782   2
   0  14  -1 -10.967 27.8012   1
   0  14   1 60.9871 41.4386   1
   0  14  -1 6.73317 7.03283   6
   0  14   1 -18.889 34.9886   3
   0  14  -1 -16.887 32.3110   3
  -1 -14  -1 57.6652 33.6711   2
  -1 -14  -1 84.0024 10.8900   7
   1 -14   1 88.7494 36.6207   2
  -1 -14  -1 92.0815 50.3999   4
   1 -14   1 79.6004 9.14155   5
   1 -14   1 95.2740 11.8978   7
  -1 -14  -1 21.2848 33.5832   4
  -1 -14  -1 29.5671 46.6241   1
   1 -14   1 122.630 58.6731   1
   1 -14   1 47.7006 43.6595   4
   1  14   1 56.4133 43.6753   1
   1  14   1 -0.8736 41.6388   3
  -1  14  -1 45.6503 48.5927   1
  -1  14  -1 102.204 50.5074   4
   1  14   1 122.074 37.7057   2
  -2 -14  -1 597.794 31.8954   7
  -2 -14  -1 566.045 33.0302   6
   2 -14   1 584.757 32.4929   7
   2 -14   1 564.042 29.8076   5
  -3 -14  -1 251.520 20.7999   6
   3 -14   1 270.435 19.9968   7
   3 -14   1 246.368 16.4385   5
  -3 -14  -1 255.038 18.9155   7
   4 -14   1 42.8028 7.13025   5
   4 -14   1 44.2746 10.8141   7
  -4 -14  -1 40.9029 9.80211   7
  -4 -14  -1 46.3576 10.6063   6
   5 -14   1 -1.9014 9.59170   7
  -5 -14  -1 15.5438 9.51300   7
   5 -14   1 12.5620 5.75840   5
  -5 -14  -1 17.5479 9.30974   6
   6 -14   1 652.216 31.6222   5
  -6 -14  -1 574.362 36.6593   6
   6 -14   1 634.389 36.0861   7
  -6 -14  -1 670.833 36.7719   7
  -7 -14  -1 74.4518 12.9481   7
   7 -14   1 82.4305 8.36592   5
   7 -14   1 109.801 14.9513   7
  -7 -14  -1 79.4504 13.9828   6
  -7  14  -1 96.8761 12.5147   6
   8 -14   1 204.783 20.0336   7
  -8 -14  -1 236.953 21.7248   7
  -8 -14  -1 209.993 20.1019   6
   8 -14   1 221.218 14.1455   5
  -8  14  -1 224.532 19.7533   6
  -8  14  -1 194.164 13.2250   5
  -9 -14  -1 8.08972 11.8915   7
  -9 -14  -1 -7.7908 10.8927   6
   9 -14   1 -1.8566 5.01071   5
   9 -14   1 13.4073 11.9107   7
  -9  14  -1 -9.7762 9.74627   6
  -9  14  -1 -7.7631 4.48471   5
 -10 -14  -1 8.79228 13.0917   6
  10 -14   1 -3.2544 4.91534   5
  10 -14   1 -17.486 11.0062   7
 -10 -14  -1 -4.8292 11.9156   7
 -10  14  -1 11.3640 11.0203   6
 -10  14  -1 9.30123 5.36949   5
 -11 -14  -1 88.1256 15.7331   6
  11 -14   1 89.7208 15.7731   7
 -11 -14  -1 66.0551 14.9355   7
  11 -14   1 79.2462 7.86219   5
 -11  14  -1 87.1784 14.9470   6
 -11  14  -1 70.9935 8.25624   5
  12 -14   1 19.4552 5.61196   5
 -12 -14  -1 36.3273 14.5647   6
 -12  14  -1 45.7894 15.6384   6
  13 -14   1 20.3615 5.70870   5
 -13 -14  -1 5.35298 13.1131   6
 -13 -14  -1 23.4338 14.7386   7
 -13  14  -1 20.7831 13.3467   6
 -14 -14  -1 18.2442 14.5597   7
 -14 -14  -1 16.2678 14.3107   6
 -14  14  -1 4.76595 12.9589   6
 -15 -14  -1 76.3608 18.0296   7
 -15 -14  -1 106.514 19.3992   6
 -15  14  -1 67.3503 16.4927   6
 -16 -14  -1 26.1905 16.9444   7
 -16 -14  -1 15.4184 16.1773   6
 -16  14  -1 55.8364 17.5209   6
 -16 -15   1 10.3733 14.9407   6
 -16 -15   1 20.4697 16.5864   7
 -16  15   1 34.5806 15.4294   6
 -15 -15   1 9.18576 14.7241   7
 -15 -15   1 3.53870 12.7574   6
 -15  15   1 7.54120 13.7826   6
 -14 -15   1 17.0679 14.4065   7
 -14  15   1 -4.2165 11.8363   6
 -13 -15   1 15.8094 13.4441   7
 -13 -15   1 29.9422 13.2948   6
 -13  15   1 46.5902 14.6320   6
 -12 -15   1 4.27704 12.4661   6
 -12 -15   1 51.4746 14.9659   7
 -12  15   1 39.4475 13.4143   6
 -11 -15   1 373.589 28.4719   6
 -11 -15   1 309.469 28.4773   7
  11 -15  -1 327.011 26.8143   7
 -11  15   1 328.180 26.7715   6
 -10 -15   1 23.3164 12.2346   6
  10 -15  -1 10.0732 11.1611   7
 -10 -15   1 9.34872 12.6552   7
 -10  15   1 -6.2789 10.3428   6
  -9 -15   1 1.41512 11.4269   7
  -9 -15   1 1.18184 10.7942   6
   9 -15  -1 3.98168 10.7084   7
   9 -15  -1 2.73798 2.13349   5
  -9  15   1 14.6746 10.5873   6
  -8 -15   1 19.6782 11.5204   7
   8 -15  -1 5.01891 12.2516   7
   8 -15  -1 1.32968 3.20800   5
  -8 -15   1 -0.2040 10.2898   6
  -8  15   1 9.51911 9.99287   6
   7 -15  -1 602.775 28.8658   5
  -7 -15   1 616.217 36.5431   7
  -7 -15   1 570.519 35.4317   6
   7 -15  -1 658.815 35.6464   7
  -6 -15   1 1.04794 9.77643   7
  -6 -15   1 1.01903 9.49085   6
   6 -15  -1 4.94911 8.88535   7
   6 -15  -1 0.08719 4.41090   5
   5 -15  -1 334.171 24.6602   7
  -5 -15   1 433.810 25.8978   6
  -5 -15   1 372.581 25.8832   7
   4 -15  -1 54.2621 6.91890   5
   4 -15  -1 64.9070 10.9152   7
  -4 -15   1 51.9927 17.9122   7
  -4 -15   1 37.6141 9.94832   6
   3 -15  -1 3.45844 8.55314   7
  -3 -15   1 8.83528 9.49239   7
   3 -15  -1 10.4183 5.61659   5
  -3 -15   1 -0.8050 8.25866   6
  -2 -15   1 22.1335 9.27265   7
   2 -15  -1 20.6711 6.13212   5
   2 -15  -1 27.2066 8.88660   7
  -1 -15   1 11.6914 9.06012   7
   1 -15  -1 18.6953 8.06448   7
   0 -15  -1 158.561 15.6376   7
   0 -15   1 143.106 14.3481   5
   0 -15   1 141.229 14.4266   7
  -1 -15  -1 461.517 28.0726   7
   1 -15   1 474.547 29.0033   7
   1 -15   1 491.349 26.2991   5
  -2 -15  -1 59.4312 11.2472   6
   2 -15   1 47.4864 8.12391   5
   2 -15   1 38.0421 10.5028   7
  -2 -15  -1 55.9225 10.5269   7
  -3 -15  -1 225.957 19.1058   6
  -3 -15  -1 216.083 18.2358   7
   3 -15   1 245.914 20.3342   7
   3 -15   1 191.153 14.9882   5
  -4 -15  -1 152.835 16.1110   6
   4 -15   1 154.007 13.1825   5
  -4 -15  -1 213.886 18.6321   7
   4 -15   1 162.467 16.2665   7
  -5 -15  -1 135.643 15.0500   7
   5 -15   1 136.365 15.0456   7
   5 -15   1 124.556 11.9375   5
  -5 -15  -1 135.234 15.6310   6
  -6 -15  -1 7.63838 10.7105   6
   6 -15   1 8.29127 12.0839   7
  -6 -15  -1 -0.8267 9.89832   7
   6 -15   1 0.18190 5.54515   5
   7 -15   1 398.459 22.4213   5
   7 -15   1 422.303 28.4072   7
  -7 -15  -1 443.748 28.9692   7
  -7 -15  -1 448.222 30.1870   6
  -7  15  -1 414.673 26.9762   6
   8 -15   1 13.8508 6.04023   5
  -8 -15  -1 10.2187 11.2593   7
   8 -15   1 20.9156 11.9537   7
  -8 -15  -1 6.41102 12.1662   6
  -8  15  -1 12.9195 10.3899   6
   9 -15   1 -5.6992 11.1422   7
  -9 -15  -1 23.9902 13.2087   6
  -9 -15  -1 32.1978 12.9497   7
   9 -15   1 2.99067 5.24754   5
  -9  15  -1 6.43564 11.1598   6
 -10 -15  -1 -10.738 11.7620   6
 -10 -15  -1 24.7381 13.0383   7
  10 -15   1 -28.822 10.7416   7
  10 -15   1 2.86787 5.13041   5
 -10  15  -1 5.34707 5.06268   5
 -10  15  -1 2.44440 10.5476   6
  11 -15   1 187.187 12.4370   5
  11 -15   1 153.394 19.0666   7
 -11 -15  -1 194.763 20.9892   7
 -11 -15  -1 200.272 20.9042   6
 -11  15  -1 141.288 12.2488   5
 -11  15  -1 205.911 20.2498   6
  12 -15   1 14.3581 12.8776   7
  12 -15   1 6.68155 4.99194   5
 -12 -15  -1 -19.213 11.8085   6
 -12 -15  -1 13.6806 13.2541   7
 -12  15  -1 3.59364 7.01844   5
 -12  15  -1 10.3311 11.9342   6
 -13 -15  -1 -7.9479 12.5456   7
 -13  15  -1 -8.6009 12.1533   6
 -14 -15  -1 23.6853 14.9448   6
 -14 -15  -1 34.2916 15.2259   7
 -14  15  -1 7.64880 13.1351   6
 -15 -15  -1 41.0061 16.7480   7
 -15 -15  -1 43.8125 16.5538   6
 -15  15  -1 22.9634 15.1719   6
 -16 -15  -1 -30.003 13.8570   6
 -16 -15  -1 16.7238 15.8123   7
 -16  15  -1 13.8599 15.3332   6
 -16 -16   1 12.5458 16.2229   7
 -16 -16   1 5.79790 14.8066   6
 -16  16   1 5.01323 14.2508   6
 -15 -16   1 9.53164 15.2275   7
 -15 -16   1 -16.785 12.8128   6
 -15  16   1 0.07626 13.9493   6
 -14 -16   1 -0.3389 12.9834   6
 -14 -16   1 17.5775 14.7156   7
 -14  16   1 4.99866 13.0863   6
 -13 -16   1 90.5503 16.9176   6
 -13 -16   1 70.0686 16.9531   7
 -13  16   1 108.391 17.7270   6
 -12 -16   1 39.8270 14.9549   7
 -12 -16   1 53.5642 14.9615   6
 -12  16   1 58.2770 14.5644   6
  11 -16  -1 -2.2307 11.1787   7
 -11 -16   1 -4.5175 13.9503   7
 -11 -16   1 -12.629 11.3402   6
 -11  16   1 8.60637 11.7961   6
 -10 -16   1 39.7156 13.9655   6
  10 -16  -1 51.3734 13.4488   7
 -10 -16   1 31.0539 13.8082   7
 -10  16   1 65.1201 13.9597   6
  -9 -16   1 138.503 17.7808   6
   9 -16  -1 132.762 16.1702   7
  -9 -16   1 100.023 16.6138   7
  -9  16   1 140.989 16.5840   6
   8 -16  -1 206.431 11.7958   5
  -8 -16   1 220.753 20.2444   6
  -8 -16   1 219.477 21.3491   7
   8 -16  -1 265.376 22.1544   7
  -7 -16   1 15.5987 12.0354   7
   7 -16  -1 15.7310 13.1903   7
   7 -16  -1 27.2728 5.10066   5
   6 -16  -1 115.037 13.6539   7
  -6 -16   1 69.3080 12.6909   6
  -6 -16   1 75.4132 13.6438   7
   6 -16  -1 87.8262 7.77712   5
  -5 -16   1 93.7628 13.3841   6
   5 -16  -1 110.170 10.4755   5
  -5 -16   1 115.946 15.0398   7
   5 -16  -1 116.392 13.9549   7
   4 -16  -1 11.7456 9.18148   7
  -4 -16   1 1.00635 10.2918   7
   4 -16  -1 0.05151 5.39398   5
  -4 -16   1 1.81070 8.75111   6
  -3 -16   1 29.6329 10.8169   7
  -3 -16   1 30.8445 10.2893   6
   3 -16  -1 22.3731 9.89210   7
   3 -16  -1 15.4682 6.03613   5
   2 -16  -1 3.52723 5.95957   5
  -2 -16   1 7.05473 9.68262   7
   2 -16  -1 -12.153 8.38490   7
  -1 -16   1 29.8335 10.3290   7
   1 -16  -1 35.5373 9.75561   7
   0 -16  -1 10.1745 9.11599   7
   0 -16   1 13.8077 9.71919   7
   0 -16   1 8.90059 7.24845   5
   1 -16   1 25.8320 7.44175   5
  -1 -16  -1 14.8496 9.21427   7
   1 -16   1 7.70974 9.70165   7
  -2 -16  -1 383.692 25.2998   7
   2 -16   1 390.283 22.9115   5
   2 -16   1 377.633 26.0626   7
  -2 -16  -1 400.661 26.6521   6
  -3 -16  -1 39.1467 11.5675   6
   3 -16   1 42.8754 8.15566   5
   3 -16   1 57.0835 11.6359   7
  -3 -16  -1 50.5589 11.5039   7
  -4 -16  -1 15.7253 10.0759   6
   4 -16   1 13.1686 6.59007   5
  -4 -16  -1 37.9758 11.0146   7
   4 -16   1 9.60282 10.3133   7
   5 -16   1 199.978 21.0022   7
  -5 -16  -1 212.248 21.8899   6
   5 -16   1 214.277 15.3374   5
  -5 -16  -1 213.387 20.1278   7
   6 -16   1 351.364 26.3042   7
  -6 -16  -1 366.328 26.9305   7
   6 -16   1 332.561 19.9036   5
  -6 -16  -1 330.011 26.8992   6
   7 -16   1 72.7660 14.2827   7
   7 -16   1 56.8478 8.04581   5
  -7 -16  -1 52.2167 13.5409   6
  -7 -16  -1 80.4830 14.1926   7
  -7  16  -1 55.0332 11.8041   6
  -8 -16  -1 123.567 17.5763   7
   8 -16   1 155.666 18.1448   7
   8 -16   1 115.286 11.4032   5
  -8 -16  -1 137.806 18.0528   6
  -8  16  -1 132.047 15.6933   6
  -9 -16  -1 54.2163 14.2426   7
   9 -16   1 53.7834 14.6269   7
  -9 -16  -1 51.0907 14.9201   6
   9 -16   1 60.4037 7.36535   5
  -9  16  -1 70.9762 13.5712   6
 -10 -16  -1 140.847 18.8224   6
  10 -16   1 164.081 12.0687   5
 -10 -16  -1 179.704 20.0570   7
  10 -16   1 166.314 19.3895   7
 -10  16  -1 149.981 18.0336   6
  11 -16   1 -2.9110 4.90379   5
 -11 -16  -1 14.7573 20.8305   7
  11 -16   1 -12.957 11.2104   7
 -11 -16  -1 2.12217 12.7232   6
 -11  16  -1 -6.0085 11.3103   6
 -12 -16  -1 10.1745 13.5846   7
  12 -16   1 4.34856 4.72428   5
  12 -16   1 -15.680 11.7894   7
 -12 -16  -1 19.6754 13.3042   6
 -12  16  -1 1.66988 12.4584   6
 -13 -16  -1 3.15126 13.8211   7
 -13 -16  -1 18.2380 13.4589   6
 -13  16  -1 37.4271 14.8270   6
 -14 -16  -1 3.01403 14.6969   7
 -14 -16  -1 4.43815 14.3335   6
 -14  16  -1 -6.8197 12.3335   6
 -15 -16  -1 1.52850 14.6762   6
 -15 -16  -1 3.11350 15.6247   7
 -15  16  -1 14.5537 15.3510   6
 -16 -16  -1 29.5056 22.2565   7
 -16 -16  -1 5.52826 16.0904   6
 -16  16  -1 10.3608 15.5041   6
 -15 -17   1 10.8181 14.5160   6
 -15 -17   1 21.2497 15.7681   7
 -15  17   1 -4.6020 13.5964   6
 -14 -17   1 27.2488 15.2635   6
 -14 -17   1 17.3113 15.0401   7
 -14  17   1 38.6831 14.7885   6
 -13 -17   1 54.8783 17.4589   7
 -13 -17   1 27.7913 13.9504   6
 -13  17   1 23.1272 14.6169   6
 -12 -17   1 58.5243 15.6447   6
  12 -17  -1 89.2750 15.9273   7
 -12 -17   1 84.8369 17.5676   7
 -12  17   1 106.300 17.0195   6
 -11 -17   1 75.5285 16.1998   6
  11 -17  -1 105.612 16.1655   7
 -11 -17   1 87.0544 17.3728   7
 -11  17   1 49.5644 14.6184   6
 -10 -17   1 118.152 18.2547   7
  10 -17  -1 102.979 16.2092   7
 -10 -17   1 156.111 18.2795   6
 -10  17   1 118.287 16.5457   6
   9 -17  -1 -9.0113 10.2449   7
  -9 -17   1 -6.6800 10.8942   6
  -9 -17   1 1.30055 12.4729   7
  -9  17   1 4.90599 11.3974   6
   8 -17  -1 281.358 15.4304   5
   8 -17  -1 369.143 25.4360   7
  -8 -17   1 294.389 25.5542   6
  -8 -17   1 319.572 28.5383   7
   7 -17  -1 222.854 20.0127   7
   7 -17  -1 208.562 13.4684   5
  -7 -17   1 239.740 22.7766   6
  -7 -17   1 266.348 23.8971   7
   6 -17  -1 21.3116 7.17546   5
   6 -17  -1 30.2233 13.0470   7
  -6 -17   1 11.9671 12.3436   7
  -6 -17   1 7.62303 13.6266   6
  -5 -17   1 16.3077 11.4059   7
  -5 -17   1 27.5390 10.7240   6
   5 -17  -1 3.48652 5.76337   5
   5 -17  -1 21.2583 10.7753   7
   4 -17  -1 349.748 21.0505   5
   4 -17  -1 406.897 25.9869   7
  -4 -17   1 425.680 26.8053   6
  -4 -17   1 347.472 26.7754   7
   3 -17  -1 30.1473 6.95024   5
  -3 -17   1 26.1771 11.5186   7
   3 -17  -1 16.7066 10.0043   7
  -3 -17   1 27.5774 10.5542   6
   2 -17  -1 327.471 20.5143   5
  -2 -17   1 347.866 24.6717   7
   2 -17  -1 364.921 24.3326   7
  -1 -17   1 554.103 36.3272   7
   1 -17  -1 586.939 33.1452   7
   0 -17   1 27.8200 8.68915   5
   0 -17  -1 15.0086 9.80330   7
   0 -17   1 8.42569 10.9748   7
   1 -17   1 22.3628 10.1404   7
   1 -17   1 10.1024 7.47335   5
  -1 -17  -1 6.98117 9.97289   7
   2 -17   1 53.6261 8.97245   5
  -2 -17  -1 50.1405 11.0835   7
  -2 -17  -1 49.1130 12.3376   6
   2 -17   1 58.1683 13.1043   7
  -3 -17  -1 38.1435 11.8347   7
   3 -17   1 48.9476 8.68823   5
  -4 -17  -1 390.028 26.3688   7
  -4 -17  -1 396.952 27.6912   6
   4 -17   1 333.310 26.6310   7
   4 -17   1 373.636 22.4346   5
   5 -17   1 63.0188 8.77224   5
   5 -17   1 79.3444 14.0079   7
  -5 -17  -1 34.2463 12.6895   6
  -5 -17  -1 65.7723 13.2604   7
   6 -17   1 102.077 10.2538   5
  -6 -17  -1 105.835 15.7730   7
   6 -17   1 117.024 16.0067   7
  -6 -17  -1 109.913 15.8261   6
   7 -17   1 62.4610 13.4799   7
  -7 -17  -1 61.7932 14.1716   7
   7 -17   1 51.4143 8.05438   5
  -7 -17  -1 46.2046 13.8553   6
  -7  17  -1 66.1400 12.1477   6
   8 -17   1 128.709 17.2372   7
   8 -17   1 119.166 12.3536   5
  -8 -17  -1 193.085 19.4314   7
  -8 -17  -1 138.125 17.9980   6
  -8  17  -1 169.491 17.6003   6
  -9 -17  -1 16.8120 13.4580   6
  -9 -17  -1 24.0911 13.6641   7
   9 -17   1 10.9654 12.5212   7
   9 -17   1 14.6972 6.03846   5
  -9  17  -1 24.8256 12.3162   6
 -10 -17  -1 33.7164 14.6909   6
  10 -17   1 49.7735 6.82851   5
 -10 -17  -1 64.0587 15.5241   7
  10 -17   1 54.6160 14.2030   7
 -10  17  -1 54.0010 14.0641   6
  11 -17   1 -19.358 11.8250   7
 -11 -17  -1 7.46690 13.5413   6
  11 -17   1 4.72577 5.00018   5
 -11 -17  -1 -3.4438 12.3823   7
 -11  17  -1 -7.8945 12.2344   6
 -12 -17  -1 -2.5256 13.6625   7
  12 -17   1 13.1596 12.8744   7
  12 -17   1 4.57860 6.00893   5
 -12 -17  -1 15.8360 14.6188   6
 -12  17  -1 18.6250 13.2115   6
 -13 -17  -1 71.8535 18.0472   7
 -13 -17  -1 119.750 19.7687   6
 -13  17  -1 103.125 17.6883   6
 -14 -17  -1 12.7574 15.1241   7
 -14 -17  -1 -11.023 13.6329   6
 -14  17  -1 -3.2973 13.0177   6
 -15 -17  -1 8.33414 16.1261   7
 -15 -17  -1 28.9790 16.1852   6
 -15  17  -1 12.8369 15.0983   6
 -15 -18   1 0.48736 14.7367   6
 -15 -18   1 -3.0121 15.4707   7
 -15  18   1 -5.1022 14.4475   6
 -14 -18   1 91.0111 18.7681   6
 -14 -18   1 43.7800 18.2271   7
 -14  18   1 55.9278 16.0047   6
 -13 -18   1 105.378 20.0654   7
 -13  18   1 62.7067 16.7337   6
  12 -18  -1 13.3720 12.6004   7
 -12 -18   1 2.60472 14.1947   7
 -12 -18   1 17.9030 13.6733   6
 -12  18   1 27.8239 13.5730   6
 -11 -18   1 4.31445 12.0239   6
  11 -18  -1 3.48680 11.8512   7
 -11 -18   1 19.6739 14.6981   7
 -11  18   1 16.3902 12.9000   6
 -10 -18   1 107.398 16.7802   6
  10 -18  -1 95.7291 15.8490   7
 -10  18   1 118.437 17.5009   6
  -9 -18   1 160.921 19.6585   7
   9 -18  -1 119.751 16.3310   7
  -9 -18   1 140.586 18.3448   6
  -9  18   1 146.964 17.5038   6
   8 -18  -1 178.895 18.4129   7
  -8 -18   1 177.804 19.6598   6
  -8 -18   1 158.706 19.1583   7
   8 -18  -1 157.598 10.4566   5
   7 -18  -1 59.8909 13.1578   7
   7 -18  -1 42.4391 6.33675   5
  -7 -18   1 33.0496 12.6720   6
  -7 -18   1 65.4878 14.7004   7
   6 -18  -1 79.0497 8.38930   5
  -6 -18   1 70.8847 14.2657   6
  -6 -18   1 109.014 15.8986   7
   6 -18  -1 90.6877 14.3059   7
  -5 -18   1 296.523 25.8097   7
   5 -18  -1 300.089 18.3335   5
   4 -18  -1 19.4925 7.03411   5
  -4 -18   1 25.8298 12.6281   7
  -4 -18   1 13.2287 11.1361   6
   4 -18  -1 40.6378 11.2571   7
  -3 -18   1 448.744 30.3520   7
   3 -18  -1 450.627 29.3853   7
   3 -18  -1 487.134 25.7242   5
  -2 -18   1 260.976 23.5203   7
   2 -18  -1 311.583 22.7791   7
   2 -18  -1 273.434 19.0104   5
   1 -18  -1 88.7104 13.2803   7
  -1 -18   1 78.0431 13.8962   7
   0 -18   1 1234.47 61.3795   7
   0 -18   1 1216.30 59.2951   5
   0 -18  -1 1211.57 60.7146   7
   1 -18   1 -8.5745 10.3483   7
  -1 -18  -1 -2.2025 15.5714   7
   1 -18   1 -4.5166 7.57533   5
  -2 -18  -1 19.5406 10.7154   7
   2 -18   1 15.1209 8.05538   5
   2 -18   1 0.76559 10.5639   7
   3 -18   1 497.623 28.3282   5
  -3 -18  -1 530.718 32.4757   7
  -3 -18  -1 472.238 32.0544   6
   3 -18   1 515.021 32.7832   7
   4 -18   1 30.8739 8.06083   5
   4 -18   1 23.3011 12.2711   7
  -4 -18  -1 17.1920 12.0486   7
  -4 -18  -1 32.1766 12.1665   6
   5 -18   1 626.890 35.1009   7
   5 -18   1 512.741 29.4865   5
  -5 -18  -1 554.777 34.8033   7
  -5 -18  -1 566.317 35.4239   6
  -6 -18  -1 90.4944 15.5571   7
   6 -18   1 98.7351 10.1208   5
  -6 -18  -1 83.1324 15.7202   6
   6 -18   1 141.410 16.5626   7
  -7 -18  -1 70.2011 15.7917   6
   7 -18   1 76.3409 14.7037   7
   7 -18   1 58.5629 8.38039   5
  -7 -18  -1 39.9855 14.4450   7
  -7  18  -1 83.7552 13.2347   6
  -8 -18  -1 22.4054 13.0431   7
   8 -18   1 -5.7681 11.9232   7
  -8 -18  -1 1.00546 13.0797   6
   8 -18   1 -2.0042 5.82267   5
  -8  18  -1 5.68239 10.5880   6
   9 -18   1 184.459 20.3170   7
  -9 -18  -1 150.779 19.9996   6
  -9 -18  -1 167.276 20.4644   7
   9 -18   1 163.774 13.0061   5
  -9  18  -1 145.264 18.3735   6
 -10 -18  -1 50.7119 24.9220   7
  10 -18   1 17.9359 5.81240   5
 -10 -18  -1 2.09230 13.9998   6
  10 -18   1 31.1938 14.0230   7
 -10  18  -1 13.0963 11.9651   6
  11 -18   1 -6.0406 11.9931   7
 -11 -18  -1 14.8716 14.7426   7
  11 -18   1 6.12652 6.04163   5
 -11 -18  -1 3.82176 13.7387   6
 -11  18  -1 4.38620 12.5316   6
  12 -18   1 123.487 32.2263   7
 -12 -18  -1 132.624 22.0583   6
 -12 -18  -1 187.015 23.1594   7
 -12  18  -1 202.573 21.1214   6
 -13 -18  -1 1.22716 14.6514   6
  13 -18   1 -8.2578 12.0649   7
 -13 -18  -1 0.86674 14.6397   7
 -13  18  -1 22.3349 13.5009   6
 -14 -18  -1 49.8016 17.5867   7
 -14 -18  -1 61.7487 17.5577   6
 -14  18  -1 38.9013 16.1627   6
 -15 -18  -1 -0.9547 15.6021   7
 -15 -18  -1 -16.448 14.3167   6
 -15  18  -1 6.43897 14.3069   6
 -14 -19   1 1.73744 14.2862   6
 -14 -19   1 -15.662 14.4114   7
 -14  19   1 -6.3166 13.5499   6
 -13 -19   1 117.558 21.2477   7
 -13 -19   1 134.540 20.7145   6
 -13  19   1 128.553 19.6407   6
 -12 -19   1 36.9239 16.4952   7
 -12 -19   1 40.8588 14.8940   6
  12 -19  -1 30.2600 14.3612   7
 -12  19   1 45.1887 15.2032   6
 -11 -19   1 0.55683 12.9294   6
 -11 -19   1 8.09331 14.1521   7
  11 -19  -1 1.79771 11.9160   7
 -11  19   1 18.4600 13.2032   6
  10 -19  -1 89.5861 15.6655   7
 -10 -19   1 75.0341 15.7829   6
 -10 -19   1 85.0006 17.2172   7
 -10  19   1 65.5986 15.5552   6
  -9 -19   1 44.1201 14.5666   6
  -9 -19   1 36.2504 14.6857   7
   9 -19  -1 40.6164 13.1795   7
  -9  19   1 70.0975 14.2265   6
  -8 -19   1 145.314 18.5515   7
   8 -19  -1 113.147 16.5849   7
  -8 -19   1 138.342 17.7162   6
   8 -19  -1 128.362 9.85564   5
  -7 -19   1 5.57883 13.3597   7
  -7 -19   1 13.2011 11.7669   6
   7 -19  -1 3.14776 11.1609   7
   6 -19  -1 13.7130 11.2072   7
  -6 -19   1 15.9713 13.9831   7
  -6 -19   1 -10.025 10.8728   6
   5 -19  -1 169.529 14.1565   5
  -5 -19   1 194.320 18.7814   6
  -5 -19   1 181.866 19.9722   7
   5 -19  -1 169.155 17.7641   7
   4 -19  -1 277.781 23.3637   7
   4 -19  -1 262.705 18.1306   5
  -4 -19   1 313.917 26.9683   7
  -4 -19   1 257.968 23.2760   6
  -3 -19   1 14.2360 11.6113   7
   3 -19  -1 17.1913 7.87690   5
   3 -19  -1 20.2883 12.6997   7
   2 -19  -1 40.3452 8.93347   5
  -2 -19   1 32.2710 13.1298   7
  -1 -19   1 992.871 48.5607   5
   1 -19  -1 907.357 52.9678   7
  -1 -19   1 952.406 50.7106   7
   0 -19   1 10.8104 9.16882   5
   0 -19  -1 20.7021 11.1831   7
   0 -19   1 29.1454 12.2417   7
   1 -19   1 174.441 18.1014   7
   1 -19   1 173.381 17.3172   5
  -1 -19  -1 174.175 17.5086   7
  -2 -19  -1 -10.333 10.4479   7
   2 -19   1 -5.5754 11.1476   7
   2 -19   1 12.6675 8.39995   5
   3 -19   1 51.7871 13.4745   7
  -3 -19  -1 46.9327 13.0023   7
  -3 -19  -1 33.2014 12.7427   6
   3 -19   1 52.1966 9.60829   5
  -4 -19  -1 295.272 26.6745   7
   4 -19   1 312.141 21.0512   5
  -4 -19  -1 340.116 27.4123   6
   4 -19   1 324.877 26.6832   7
   5 -19   1 3.47804 11.8061   7
  -5 -19  -1 13.1852 12.1085   6
   5 -19   1 19.8054 7.79102   5
  -5 -19  -1 17.8491 12.4239   7
  -6 -19  -1 -0.8932 11.9461   7
   6 -19   1 -5.9232 6.60742   5
  -6 -19  -1 5.78270 12.1691   6
   6 -19   1 11.0231 12.4069   7
  -7 -19  -1 18.0358 13.0415   6
   7 -19   1 20.0044 13.0719   7
  -7 -19  -1 3.88893 13.0258   7
   7 -19   1 14.5168 6.78409   5
  -7  19  -1 24.0140 11.8036   6
  -8 -19  -1 133.179 18.6333   6
   8 -19   1 147.136 13.0686   5
   8 -19   1 172.971 19.4966   7
  -8 -19  -1 144.835 19.4969   7
  -8  19  -1 135.108 17.2289   6
  -9 -19  -1 160.180 20.2821   6
  -9 -19  -1 156.747 19.9779   7
   9 -19   1 163.083 19.7733   7
   9 -19   1 142.782 12.7697   5
  -9  19  -1 170.075 18.6105   6
 -10 -19  -1 -20.558 12.6072   7
 -10 -19  -1 1.42150 12.7813   6
  10 -19   1 -5.1725 12.9348   7
  10 -19   1 -6.1420 4.95002   5
 -10  19  -1 18.5246 14.4450   6
 -11 -19  -1 145.039 21.3970   7
 -11 -19  -1 123.780 19.4075   6
  11 -19   1 119.488 18.9449   7
 -11  19  -1 157.864 19.6679   6
 -12 -19  -1 12.2857 14.9427   6
  12 -19   1 4.27666 13.1399   7
 -12 -19  -1 2.20260 15.1528   7
 -12  19  -1 -15.578 12.3740   6
 -13 -19  -1 165.384 24.0265   7
 -13 -19  -1 156.622 22.1179   6
  13 -19   1 143.469 20.3746   7
 -13  19  -1 177.075 21.3479   6
 -14 -19  -1 5.19501 15.9586   6
 -14 -19  -1 -14.701 14.7317   7
 -14  19  -1 -10.487 12.8195   6
 -14 -20   1 93.3606 20.5745   7
 -14 -20   1 102.830 20.1744   6
 -14  20   1 136.308 20.7048   6
 -13 -20   1 -9.0222 13.7460   6
 -13 -20   1 -24.251 14.3595   7
 -13  20   1 7.57459 13.5230   6
 -12 -20   1 89.0169 19.2496   7
 -12 -20   1 75.3634 19.8891   6
  12 -20  -1 49.8961 15.6242   7
 -12  20   1 96.2759 17.8824   6
  11 -20  -1 -6.4565 12.0025   7
 -11 -20   1 -16.462 12.9084   6
 -11 -20   1 -7.7976 13.5780   7
 -11  20   1 4.33154 12.5551   6
 -10 -20   1 46.1031 15.7794   6
  10 -20  -1 36.1585 13.7336   7
 -10 -20   1 79.1767 17.2624   7
 -10  20   1 56.0381 15.1269   6
  -9 -20   1 8.03446 13.4704   7
   9 -20  -1 6.47374 11.9650   7
  -9 -20   1 -6.4634 11.9757   6
  -9  20   1 -6.5962 21.1452   6
  -8 -20   1 77.8541 16.2519   6
   8 -20  -1 95.8771 15.5535   7
   8 -20  -1 77.8155 7.09084   5
  -8 -20   1 84.1685 16.5744   7
  -7 -20   1 13.7154 12.2658   6
   7 -20  -1 6.47681 5.58578   5
  -7 -20   1 1.92463 13.3304   7
   7 -20  -1 5.25577 11.3833   7
  -6 -20   1 327.255 27.9466   7
   6 -20  -1 319.209 26.0509   7
   6 -20  -1 299.376 18.8375   5
  -6 -20   1 316.151 26.6494   6
   5 -20  -1 76.5621 14.5353   7
   5 -20  -1 77.7300 9.56889   5
  -5 -20   1 91.0098 15.3955   6
  -5 -20   1 119.355 17.9650   7
  -4 -20   1 480.347 33.9443   6
  -4 -20   1 578.288 35.0756   7
   4 -20  -1 492.353 33.0272   7
   4 -20  -1 541.967 28.8418   5
   3 -20  -1 -10.035 11.0331   7
   3 -20  -1 -9.5165 7.01182   5
  -3 -20   1 15.1182 12.3378   7
  -2 -20   1 383.606 29.3337   7
   2 -20  -1 399.899 24.6307   5
   2 -20  -1 455.025 28.8680   7
  -1 -20   1 66.4149 11.6759   5
   1 -20  -1 38.8384 12.4967   7
   1 -20  -1 63.3774 10.1758   5
  -1 -20   1 54.4989 14.0511   7
   0 -20   1 540.641 35.2265   7
   0 -20  -1 500.235 33.3800   7
   0 -20   1 579.658 32.2565   5
   1 -20   1 178.228 18.9680   7
   1 -20   1 172.740 15.9857   5
  -1 -20  -1 175.149 18.0967   7
   2 -20   1 -8.3970 8.09194   5
  -2 -20  -1 0.58465 10.8464   7
   2 -20   1 -3.3359 12.0020   7
  -3 -20  -1 38.4910 13.2015   7
  -3 -20  -1 42.1283 13.2946   6
   3 -20   1 45.5878 9.77584   5
   3 -20   1 21.8731 13.1981   7
  -4 -20  -1 113.597 17.3461   6
   4 -20   1 86.2661 15.5581   7
  -4 -20  -1 96.2141 16.0682   7
   4 -20   1 80.8534 10.9164   5
  -5 -20  -1 28.4606 14.0606   7
   5 -20   1 29.7088 13.3768   7
  -5 -20  -1 13.7216 13.3644   6
   5 -20   1 24.7417 8.43627   5
  -6 -20  -1 -17.221 11.5089   6
   6 -20   1 11.6575 7.43168   5
   6 -20   1 -4.1863 12.3074   7
  -6 -20  -1 3.33214 12.6308   7
  -7 -20  -1 -3.4607 12.7168   7
  -7 -20  -1 6.16771 12.5344   6
   7 -20   1 -14.949 11.4986   7
   7 -20   1 -10.897 6.44279   5
  -8 -20  -1 155.203 20.0246   6
   8 -20   1 139.958 13.5148   5
   8 -20   1 162.206 19.6270   7
  -8 -20  -1 148.473 19.6112   7
  -8  20  -1 150.886 18.3012   6
   9 -20   1 12.7754 12.6993   7
   9 -20   1 -10.192 5.70165   5
  -9 -20  -1 11.5754 13.7710   6
  -9 -20  -1 5.08384 23.1637   7
  -9  20  -1 -1.8961 11.2416   6
  10 -20   1 42.8065 6.40988   5
  10 -20   1 58.7833 15.0944   7
 -10 -20  -1 58.2518 15.9949   6
 -10 -20  -1 40.5428 15.8376   7
 -10  20  -1 25.6532 13.6855   6
 -11 -20  -1 -5.5527 14.5002   7
 -11 -20  -1 19.7097 15.2370   6
 -11  20  -1 -7.9514 12.2378   6
  12 -20   1 147.737 21.3618   7
 -12 -20  -1 161.237 22.4456   6
 -12 -20  -1 183.868 23.0681   7
 -12  20  -1 209.000 23.1410   6
  13 -20   1 14.3720 14.6446   7
 -13 -20  -1 16.3039 15.4727   6
 -13 -20  -1 6.42299 16.9197   7
 -13  20  -1 20.8777 14.1421   6
 -14 -20  -1 91.8592 20.3831   6
 -14 -20  -1 145.279 23.2057   7
 -14  20  -1 95.3694 19.9195   6
 -13 -21   1 116.585 21.5000   7
 -13 -21   1 85.3786 19.3591   6
 -13  21   1 103.959 18.9192   6
 -12 -21   1 26.9670 15.1971   6
 -12 -21   1 18.4354 16.4018   7
 -12  21   1 32.4423 15.1021   6
  11 -21  -1 3.46161 12.8745   7
 -11 -21   1 42.3604 17.1588   7
 -11 -21   1 -5.4742 12.9095   6
 -11  21   1 -1.5617 12.9066   6
 -10 -21   1 -19.653 11.7391   6
  10 -21  -1 13.4503 12.4100   7
 -10 -21   1 -3.4937 14.9288   7
 -10  21   1 9.27995 12.5602   6
  -9 -21   1 20.9417 14.9107   7
   9 -21  -1 11.3787 12.3358   7
  -9 -21   1 13.6109 13.5108   6
  -9  21   1 17.9279 13.2071   6
   8 -21  -1 11.6303 4.07859   5
   8 -21  -1 3.71963 11.7855   7
  -8 -21   1 8.52116 19.3655   7
  -8 -21   1 13.2884 13.4136   6
   8 -21  -1 9.37247 4.85994   5
  -7 -21   1 -14.182 12.9685   7
  -7 -21   1 13.9239 12.8446   6
   7 -21  -1 16.0719 12.1049   7
   7 -21  -1 4.97622 5.87562   5
   6 -21  -1 14.1856 11.6208   7
  -6 -21   1 -3.5670 11.6493   6
   6 -21  -1 3.44468 6.39278   5
  -6 -21   1 -1.5107 13.2924   7
  -5 -21   1 462.982 33.0891   6
   5 -21  -1 401.207 25.6927   5
   5 -21  -1 512.968 31.9056   7
  -5 -21   1 541.559 34.9686   7
   4 -21  -1 2.40157 7.32195   5
  -4 -21   1 -2.2616 12.6697   7
   4 -21  -1 -0.0957 11.2583   7
   3 -21  -1 197.897 19.1193   7
   3 -21  -1 164.644 16.5662   5
  -3 -21   1 176.513 19.8964   7
   2 -21  -1 327.261 22.2991   5
  -2 -21   1 303.814 28.0443   7
   2 -21  -1 344.269 26.2178   7
  -1 -21   1 124.025 16.7807   7
   1 -21  -1 100.155 12.5826   5
  -1 -21   1 110.379 14.0038   5
   1 -21  -1 93.7056 15.7225   7
   0 -21  -1 36.9402 12.9185   7
   0 -21   1 22.0144 10.4085   5
   0 -21   1 19.6349 12.9361   7
   1 -21   1 394.328 26.4356   5
   1 -21   1 368.515 29.3543   7
  -1 -21  -1 443.574 29.7037   7
   2 -21   1 132.963 17.5374   7
  -2 -21  -1 146.292 17.6245   7
   2 -21   1 124.091 13.7536   5
   3 -21   1 234.119 22.4172   7
   3 -21   1 252.884 19.4209   5
  -3 -21  -1 271.661 25.1133   7
  -4 -21  -1 16.8327 12.4860   6
   4 -21   1 25.2499 13.4367   7
   4 -21   1 9.52889 8.09579   5
  -4 -21  -1 -6.7541 12.6793   7
  -5 -21  -1 0.63402 13.6518   7
  -5 -21  -1 14.0720 13.2687   6
   5 -21   1 16.3225 8.18133   5
   5 -21   1 33.2697 13.6986   7
   6 -21   1 -7.2144 11.6537   7
  -6 -21  -1 -12.140 12.4699   6
   6 -21   1 16.4273 7.69665   5
  -6 -21  -1 -2.8968 13.3924   7
   7 -21   1 -10.488 6.63407   5
  -7 -21  -1 7.98259 12.9183   6
  -7 -21  -1 8.18020 13.6968   7
   7 -21   1 -7.4770 12.1742   7
   8 -21   1 -2.4437 6.55002   5
   8 -21   1 -6.1853 12.1606   7
  -8 -21  -1 10.1275 13.3879   6
  -8 -21  -1 15.7636 15.6551   7
  -8  21  -1 -2.5141 10.9485   6
  -9 -21  -1 195.665 22.7982   6
  -9 -21  -1 262.530 24.7853   7
   9 -21   1 187.550 22.1199   7
   9 -21   1 185.572 14.9405   5
  -9  21  -1 244.950 22.9710   6
  10 -21   1 46.2535 6.67644   5
  10 -21   1 43.7046 15.2735   7
 -10 -21  -1 52.6479 19.5038   6
 -10 -21  -1 64.6991 18.4679   7
 -10  21  -1 81.2938 15.5122   6
 -11 -21  -1 52.2770 16.9560   7
  11 -21   1 37.1720 15.7728   7
 -11 -21  -1 35.7645 16.0142   6
 -11  21  -1 34.0988 14.4358   6
 -12 -21  -1 44.3326 17.1582   6
 -12 -21  -1 40.9267 17.0693   7
  12 -21   1 37.6887 15.8983   7
 -12  21  -1 41.0785 15.4699   6
 -13 -21  -1 173.921 23.4997   6
  13 -21   1 144.609 21.8057   7
 -13 -21  -1 160.131 23.5673   7
 -13  21  -1 133.058 19.9287   6
 -13 -22   1 0.50653 15.8200   7
  13 -22  -1 -16.665 12.5894   7
 -13 -22   1 -6.3470 15.2151   6
 -13  22   1 -13.719 12.8337   6
  12 -22  -1 29.1424 14.8504   7
 -12 -22   1 14.6454 15.0075   6
 -12 -22   1 8.27709 15.4385   7
 -12  22   1 10.7246 14.3454   6
  11 -22  -1 5.48934 13.8167   7
 -11 -22   1 26.0234 16.1011   7
 -11  22   1 20.2640 13.7999   6
 -10 -22   1 54.8848 17.2294   7
 -10 -22   1 49.9098 15.7169   6
  10 -22  -1 55.4609 15.3087   7
 -10  22   1 73.0773 16.5080   6
   9 -22  -1 10.4194 13.1779   7
  -9 -22   1 46.3662 16.8930   7
  -9 -22   1 48.2629 15.3600   6
  -9  22   1 29.8037 13.1821   6
  -8 -22   1 58.5438 15.3642   6
   8 -22  -1 86.4623 9.26569   5
   8 -22  -1 62.9820 15.0691   7
  -8 -22   1 76.8096 17.5377   7
  -7 -22   1 3.21671 12.7783   6
   7 -22  -1 14.8289 5.32225   5
   7 -22  -1 0.48476 6.03700   5
   7 -22  -1 0.16575 11.5551   7
  -6 -22   1 10.4148 13.0309   6
   6 -22  -1 10.4394 7.02080   5
   6 -22  -1 -0.0027 11.9403   7
  -6 -22   1 17.2402 15.0305   7
   5 -22  -1 21.9501 11.9701   7
   5 -22  -1 7.93355 7.54111   5
  -5 -22   1 -7.1008 13.1253   7
  -5 -22   1 30.4154 13.2517   6
  -4 -22   1 304.922 28.3015   7
   4 -22  -1 351.275 27.0883   7
   4 -22  -1 323.740 21.5595   5
   3 -22  -1 112.816 12.3102   5
  -3 -22   1 145.778 19.6115   7
   3 -22  -1 129.939 17.2534   7
  -2 -22   1 64.4557 12.2619   5
   2 -22  -1 48.1808 9.92382   5
  -2 -22   1 32.6135 14.1866   7
   2 -22  -1 42.3567 13.5553   7
   1 -22  -1 17.1299 12.6154   7
  -1 -22   1 28.1443 10.8254   5
   1 -22  -1 19.4453 9.23452   5
  -1 -22   1 -1.9673 12.1167   7
   0 -22  -1 246.445 23.9520   7
   0 -22   1 214.351 21.6672   7
   0 -22   1 212.543 20.5799   5
   1 -22   1 90.7783 12.8979   5
  -1 -22  -1 111.261 16.3377   7
   1 -22   1 73.6654 15.8266   7
  -2 -22  -1 11.8492 11.8506   7
   2 -22   1 4.31096 13.1959   7
   2 -22   1 11.6640 9.37766   5
   3 -22   1 77.8389 16.1502   7
  -3 -22  -1 88.5521 15.7211   7
   3 -22   1 90.1463 12.2718   5
  -4 -22  -1 30.6867 13.9592   7
  -4 -22  -1 36.6893 14.1862   6
   4 -22   1 25.6964 14.0689   7
   4 -22   1 25.4755 8.95910   5
   5 -22   1 1.91530 7.71937   5
  -5 -22  -1 1.36925 13.4804   7
   5 -22   1 -1.2450 12.6066   7
  -5 -22  -1 5.68466 13.2540   6
  -6 -22  -1 4.01224 14.3912   7
   6 -22   1 16.8994 13.7252   7
  -6 -22  -1 -15.723 12.0877   6
   6 -22   1 27.0243 8.53811   5
   7 -22   1 7.09366 13.1578   7
   7 -22   1 4.34074 7.26979   5
  -7 -22  -1 -0.5174 12.3119   6
  -7 -22  -1 -3.8959 13.7823   7
   8 -22   1 7.28877 13.4382   7
   8 -22   1 24.3471 7.56141   5
  -8 -22  -1 16.5961 14.9157   7
  -8 -22  -1 21.2773 14.4857   6
  -8  22  -1 26.8086 24.4963   6
  -9 -22  -1 34.7448 15.3796   6
   9 -22   1 34.8338 15.3536   7
   9 -22   1 38.0463 7.66587   5
  -9 -22  -1 17.9583 15.5003   7
  -9  22  -1 65.2095 14.9485   6
 -10 -22  -1 85.9698 18.2091   6
  10 -22   1 86.1130 17.3155   7
 -10 -22  -1 116.012 19.6816   7
  10 -22   1 77.1528 7.93209   5
 -10  22  -1 79.9379 17.2045   6
 -11 -22  -1 62.5028 18.3385   6
 -11 -22  -1 84.4319 19.1524   7
  11 -22   1 51.9276 16.6627   7
 -11  22  -1 79.3982 16.3839   6
 -12 -22  -1 16.3525 16.4961   6
  12 -22   1 5.13490 14.4961   7
 -12 -22  -1 -2.5785 16.0996   7
 -12  22  -1 3.83966 13.7049   6
 -12 -23   1 -2.8171 15.0176   6
 -12 -23   1 12.3666 18.2365   7
  12 -23  -1 10.4341 14.1913   7
 -12  23   1 8.90959 15.4081   6
  11 -23  -1 21.0111 14.5794   7
 -11 -23   1 43.4111 16.6940   6
 -11 -23   1 25.3860 17.3426   7
 -11  23   1 36.8927 15.3885   6
 -10 -23   1 29.0485 14.9237   6
  10 -23  -1 43.3832 15.5816   7
 -10 -23   1 23.8374 17.0441   7
 -10  23   1 54.3775 15.6531   6
   9 -23  -1 12.8187 13.3956   7
  -9 -23   1 -27.508 14.8353   7
  -9 -23   1 8.23576 13.6863   6
  -9  23   1 12.0424 12.6354   6
   8 -23  -1 65.2571 15.4695   7
  -8 -23   1 36.8194 16.4549   7
  -8 -23   1 33.6382 14.8179   6
   7 -23  -1 150.242 18.4023   7
  -7 -23   1 137.709 19.7181   6
   7 -23  -1 151.330 13.2037   5
  -7 -23   1 144.139 22.0946   7
   6 -23  -1 -1.2145 11.8757   7
  -6 -23   1 -1.9097 12.5025   6
   6 -23  -1 5.58039 5.43110   5
   6 -23  -1 -9.3152 6.72310   5
   5 -23  -1 24.0656 8.36333   5
  -5 -23   1 18.7631 14.9242   7
   5 -23  -1 25.6335 13.1513   7
  -4 -23   1 72.6302 16.2634   7
   4 -23  -1 98.0485 11.4053   5
   4 -23  -1 72.4337 14.9129   7
  -3 -23   1 0.25728 12.6252   7
   3 -23  -1 -1.6992 7.71355   5
   3 -23  -1 -8.9203 12.1178   7
   2 -23  -1 123.436 16.6971   7
  -2 -23   1 115.879 17.4177   7
   2 -23  -1 97.7362 12.4144   5
  -2 -23   1 106.393 14.8555   5
  -1 -23   1 69.3648 13.0425   5
   1 -23  -1 77.1100 11.7129   5
  -1 -23   1 61.3522 15.1417   7
   1 -23  -1 31.6846 13.6410   7
   0 -23  -1 -6.1858 9.22904   5
   0 -23   1 6.34851 10.0873   5
   0 -23  -1 -1.1129 12.5604   7
   0 -23   1 -5.9438 12.2636   7
   1 -23   1 12.1470 13.6384   7
  -1 -23  -1 20.4121 12.9391   7
   1 -23   1 13.8005 9.64236   5
   2 -23   1 107.912 13.3934   5
  -2 -23  -1 97.5438 16.0410   7
   2 -23   1 128.949 18.2476   7
   3 -23   1 12.7890 12.8564   7
  -3 -23  -1 39.5196 14.8437   7
   3 -23   1 1.79207 8.26377   5
  -4 -23  -1 15.4601 13.7719   7
   4 -23   1 20.1062 8.86478   5
   4 -23   1 9.63945 13.7801   7
   5 -23   1 15.9185 8.76295   5
  -5 -23  -1 7.50920 13.0935   6
  -5 -23  -1 2.41929 13.0968   7
   5 -23   1 19.2778 14.0274   7
  -6 -23  -1 26.5900 15.9271   7
  -6 -23  -1 11.1397 14.5403   6
   6 -23   1 12.9423 8.69520   5
   6 -23   1 33.2664 14.9380   7
  -7 -23  -1 139.638 19.9285   6
  -7 -23  -1 139.603 20.2174   7
   7 -23   1 92.4564 11.4021   5
   7 -23   1 97.9225 17.8604   7
  -8 -23  -1 -21.859 14.3240   7
   8 -23   1 17.2320 14.3390   7
  -8 -23  -1 3.10126 14.3066   6
   8 -23   1 9.58557 7.23058   5
  -8  23  -1 -12.034 11.2875   6
  -9 -23  -1 99.0443 19.1678   6
  -9 -23  -1 126.556 20.1524   7
   9 -23   1 56.7373 20.0251   7
   9 -23   1 67.6677 8.72414   5
  -9  23  -1 97.1966 16.8812   6
 -10 -23  -1 161.540 22.9041   7
 -10 -23  -1 144.631 21.9346   6
  10 -23   1 156.236 21.3182   7
 -10  23  -1 199.801 21.5947   6
 -11 -23  -1 -0.0376 15.7334   7
 -11 -23  -1 -11.660 14.4363   6
  11 -23   1 2.49140 14.0316   7
 -11  23  -1 -1.3734 12.8409   6
 -12 -23  -1 30.0856 16.9203   6
 -12 -23  -1 31.6362 18.4210   7
  12 -23   1 34.2768 16.7425   7
 -12  23  -1 32.1841 16.2491   6
 -11 -24   1 -2.8974 14.3671   6
 -11 -24   1 3.86654 18.1011   7
  11 -24  -1 14.4355 14.5255   7
 -11  24   1 42.9474 16.5247   6
 -10 -24   1 112.787 22.1194   7
 -10 -24   1 107.263 20.7770   6
 -10  24   1 100.445 17.6927   6
  -9 -24   1 14.5323 16.3393   7
   9 -24  -1 21.1269 13.7244   7
  -9 -24   1 -2.6968 13.4470   6
  -9  24   1 -5.0047 11.8468   6
  -8 -24   1 17.7258 14.0264   6
  -8 -24   1 54.5931 18.7953   7
   8 -24  -1 44.9493 15.3300   7
  -7 -24   1 34.5557 17.4579   7
  -7 -24   1 20.4526 14.5372   6
   7 -24  -1 32.5335 14.2542   7
   7 -24  -1 30.6607 7.71784   5
  -6 -24   1 153.041 19.7942   6
   6 -24  -1 155.272 15.3429   5
   6 -24  -1 135.019 18.5588   7
  -6 -24   1 185.303 21.8670   7
   5 -24  -1 8.34636 8.24696   5
  -5 -24   1 10.5977 16.9857   7
   5 -24  -1 12.7966 12.8122   7
   4 -24  -1 11.7051 12.2047   7
  -4 -24   1 15.4988 14.1010   7
   4 -24  -1 2.48178 8.27895   5
  -3 -24   1 104.716 17.5055   7
  -3 -24   1 100.413 15.1435   5
   3 -24  -1 93.5333 16.2311   7
  -2 -24   1 26.4072 11.9543   5
   2 -24  -1 -13.579 11.8078   7
   2 -24  -1 -7.9476 7.64394   5
  -2 -24   1 -8.1237 13.2201   7
  -1 -24   1 19.0771 14.0319   7
  -1 -24   1 36.2447 12.1515   5
   1 -24  -1 22.0813 9.86214   5
   1 -24  -1 29.2411 13.7053   7
   0 -24   1 25.3179 14.7858   7
   0 -24   1 26.2906 11.5671   5
   0 -24  -1 35.9665 14.1794   7
   0 -24  -1 51.0411 11.1055   5
   1 -24   1 22.7418 13.1143   7
   1 -24   1 17.8774 10.4346   5
  -1 -24  -1 -2.4315 12.7182   7
  -2 -24  -1 158.704 19.3473   7
   2 -24   1 135.862 14.9394   5
   2 -24   1 133.403 19.4966   7
   3 -24   1 125.532 13.9105   5
   3 -24   1 98.1812 17.9222   7
  -3 -24  -1 121.065 18.2409   7
   4 -24   1 3.73862 8.73041   5
  -4 -24  -1 16.3894 14.1911   7
   4 -24   1 7.86218 13.2582   7
   5 -24   1 27.9969 13.7765   7
  -5 -24  -1 1.68602 14.3527   7
  -5 -24  -1 2.46675 13.3087   6
   5 -24   1 7.44006 8.97849   5
  -6 -24  -1 335.760 30.3719   7
   6 -24   1 336.749 30.7381   7
  -6 -24  -1 376.116 31.6825   6
   6 -24   1 341.890 23.3811   5
   7 -24   1 -7.5643 7.71268   5
  -7 -24  -1 0.63781 15.5667   7
  -7 -24  -1 9.05494 14.0752   6
   7 -24   1 8.23769 13.3393   7
  -8 -24  -1 8.30849 15.0694   6
  -8 -24  -1 0.66266 15.1861   7
   8 -24   1 0.67831 15.6606   7
   8 -24   1 -3.5015 7.30654   5
  -8  24  -1 -11.492 11.1154   6
   9 -24   1 21.6205 14.8069   7
   9 -24   1 28.8388 7.99055   5
  -9 -24  -1 63.4695 18.0920   7
  -9 -24  -1 11.3527 15.3819   6
  -9  24  -1 50.8657 14.9278   6
 -10 -24  -1 76.8533 19.3845   6
 -10 -24  -1 78.3454 20.5249   7
  10 -24   1 55.1342 17.6489   7
 -10  24  -1 63.0667 17.3229   6
 -11 -24  -1 89.2557 20.7197   7
 -11 -24  -1 72.3282 19.1148   6
  11 -24   1 78.4387 18.6120   7
 -11  24  -1 75.9859 17.8205   6
  10 -25  -1 21.2741 14.6365   7
 -10 -25   1 4.05362 17.0845   7
 -10 -25   1 5.18496 14.6856   6
 -10  25   1 4.48412 13.2729   6
  -9 -25   1 9.75207 16.7814   6
  -9 -25   1 -19.834 15.8972   7
  -9  25   1 2.40429 12.6525   6
   8 -25  -1 -2.3698 13.3752   7
  -8 -25   1 5.82865 14.5113   6
  -8 -25   1 4.32367 16.1313   7
  -7 -25   1 174.858 21.4757   6
   7 -25  -1 182.923 20.5592   7
   7 -25  -1 146.629 13.9882   5
  -7 -25   1 153.460 22.4625   7
   6 -25  -1 4.85385 7.90658   5
   6 -25  -1 -16.762 12.1610   7
  -6 -25   1 31.9257 16.1565   7
   5 -25  -1 -10.292 12.1655   7
  -5 -25   1 13.8657 14.7898   7
   5 -25  -1 0.05245 8.44840   5
  -4 -25   1 19.1217 14.7738   7
   4 -25  -1 22.4725 13.7718   7
   4 -25  -1 3.79152 8.62767   5
   3 -25  -1 64.7113 11.3943   5
  -3 -25   1 65.5164 14.1771   5
   3 -25  -1 35.5697 14.7268   7
  -2 -25   1 28.4135 15.1973   7
   2 -25  -1 60.7357 10.7848   5
  -2 -25   1 67.8434 13.8899   5
   2 -25  -1 14.9903 13.4196   7
   1 -25  -1 -4.1829 11.8868   7
   1 -25  -1 1.70996 9.37647   5
  -1 -25   1 7.96726 14.4024   7
  -1 -25   1 7.36255 11.0059   5
   0 -25   1 -16.198 9.69980   5
   0 -25  -1 -0.0038 12.3895   7
   0 -25  -1 10.3149 10.3917   5
   0 -25   1 6.41554 13.2082   7
  -1 -25  -1 121.709 17.3245   7
  -1 -25  -1 99.0722 14.0256   5
   1 -25   1 91.7265 16.7027   7
   1 -25   1 86.1316 13.8905   5
   2 -25   1 5.18840 9.98105   5
   2 -25   1 43.0977 15.4917   7
  -2 -25  -1 23.6906 14.6168   7
   3 -25   1 80.0864 12.5463   5
  -3 -25  -1 97.9830 17.6037   7
   3 -25   1 85.0322 17.7265   7
   4 -25   1 -12.930 12.0710   7
  -4 -25  -1 -7.2196 14.4572   7
   4 -25   1 19.3754 9.61610   5
   5 -25   1 85.1607 17.6440   7
   5 -25   1 86.9503 14.6084   5
  -5 -25  -1 99.6506 18.3407   7
  -6 -25  -1 29.3051 17.0109   6
   6 -25   1 7.36416 9.20914   5
   6 -25   1 4.93515 15.6995   7
  -6 -25  -1 7.09097 15.0871   7
   7 -25   1 122.535 12.7540   5
  -7 -25  -1 100.428 20.3956   6
   7 -25   1 118.252 19.0856   7
  -7 -25  -1 132.581 20.8365   7
   8 -25   1 -12.806 13.5112   7
  -8 -25  -1 -0.4689 15.0266   7
  -8 -25  -1 8.27166 15.0848   6
   8 -25   1 9.28358 7.89396   5
  -8  25  -1 -17.171 11.1721   6
   9 -25   1 13.9157 15.2966   7
  -9 -25  -1 32.9838 16.5178   6
  -9 -25  -1 28.2171 16.7541   7
  -9  25  -1 45.6399 15.1247   6
 -10 -25  -1 63.7467 20.0821   7
  10 -25   1 76.9512 18.7422   7
 -10 -25  -1 39.8386 18.3613   6
 -10  25  -1 24.4192 16.1108   6
   9 -26  -1 4.15922 13.7818   7
  -9 -26   1 -11.634 14.2798   6
  -9 -26   1 -6.1126 16.4788   7
  -9  26   1 -5.9582 13.7033   6
   8 -26  -1 61.5965 22.3391   7
  -8 -26   1 52.6529 18.4913   7
  -8 -26   1 54.6847 18.7145   6
   7 -26  -1 -9.6961 6.89054   5
  -7 -26   1 -2.5420 15.3409   7
   7 -26  -1 10.9078 13.6630   7
   6 -26  -1 155.422 20.0444   7
   6 -26  -1 112.674 12.3599   5
  -6 -26   1 155.644 22.2934   7
  -5 -26   1 17.8987 16.3700   7
   5 -26  -1 -10.698 8.34650   5
   5 -26  -1 2.00272 12.9693   7
  -4 -26   1 96.0583 19.2707   7
  -4 -26   1 89.4047 15.7988   5
   4 -26  -1 102.102 17.3217   7
   4 -26  -1 82.5280 12.5346   5
  -3 -26   1 7.09703 13.4450   7
   3 -26  -1 13.0536 13.8381   7
   3 -26  -1 8.07854 9.58635   5
   2 -26  -1 25.2594 14.0232   7
  -2 -26   1 33.9147 14.9243   7
  -2 -26   1 33.0256 12.6458   5
   2 -26  -1 61.9103 11.9263   5
  -1 -26   1 10.4759 11.5343   5
   1 -26  -1 -4.4985 12.6302   7
   1 -26  -1 1.60844 9.45226   5
   0 -26   1 10.8430 16.5042   7
   0 -26  -1 3.97189 13.1831   7
   0 -26   1 4.60415 10.3778   5
   0 -26  -1 2.64538 9.89064   5
   1 -26   1 -9.2598 10.4506   5
  -1 -26  -1 4.05820 10.7131   5
   1 -26   1 19.2022 14.4213   7
  -1 -26  -1 2.20839 13.1565   7
   2 -26   1 415.012 29.4236   5
   2 -26   1 419.324 33.0707   7
  -2 -26  -1 451.274 32.9874   7
   3 -26   1 -2.7420 14.2796   7
   3 -26   1 8.31610 10.4777   5
   4 -26   1 5.15192 10.3197   5
  -4 -26  -1 17.8732 14.9505   7
   5 -26   1 81.4723 17.5555   7
   5 -26   1 47.2325 11.5209   5
  -5 -26  -1 41.2967 16.8855   7
   6 -26   1 195.360 23.2683   7
  -6 -26  -1 220.485 24.7142   7
   7 -26   1 -27.549 13.0528   7
   7 -26   1 -0.3524 8.63206   5
  -7 -26  -1 -4.8015 14.5856   6
  -7 -26  -1 25.7648 17.2314   7
   8 -26   1 12.6907 15.2407   7
  -8 -26  -1 29.2882 17.1379   7
  -8 -26  -1 -8.4361 14.6544   6
  -8  26  -1 37.9470 15.3246   6
   9 -26   1 9.26706 15.0868   7
  -9 -26  -1 -0.4042 16.8124   7
  -9 -26  -1 22.8632 16.5821   6
  -9  26  -1 7.15756 13.0855   6
  -8 -27   1 7.44046 15.3910   6
   8 -27  -1 26.2695 15.6865   7
  -8 -27   1 11.8226 17.7595   7
  -7 -27   1 82.7408 19.7348   7
   7 -27  -1 62.4455 16.6677   7
   6 -27  -1 13.7522 8.95160   5
  -6 -27   1 11.4679 16.6584   7
   5 -27  -1 17.5834 12.6290   5
  -5 -27   1 7.54182 16.2349   7
   5 -27  -1 25.2937 14.2411   7
  -4 -27   1 0.85558 15.2691   7
   4 -27  -1 13.3109 9.60715   5
   4 -27  -1 17.1495 14.4251   7
  -4 -27   1 -7.6955 11.7114   5
   3 -27  -1 50.8386 11.8261   5
   3 -27  -1 63.2371 15.8379   7
  -3 -27   1 52.1564 14.4737   5
  -3 -27   1 49.9634 17.4342   7
   2 -27  -1 42.2282 15.4989   7
  -2 -27   1 25.2423 15.8409   7
   2 -27  -1 41.8165 12.2258   5
  -1 -27   1 4.59524 11.5351   5
   1 -27  -1 6.73294 13.6133   7
  -1 -27   1 6.94217 14.8824   7
   1 -27  -1 9.56763 10.2306   5
   0 -27   1 -9.3514 14.2935   7
   0 -27  -1 2.60050 13.4707   7
   0 -27  -1 14.1569 11.1617   5
   0 -27   1 5.64522 10.7772   5
   1 -27   1 37.3521 16.3113   7
   1 -27   1 31.5267 12.4378   5
  -1 -27  -1 43.8944 12.9668   5
  -2 -27  -1 -2.7915 13.6267   7
   2 -27   1 5.88401 13.6816   7
   2 -27   1 -6.3038 10.5892   5
  -2 -27  -1 16.3885 11.8426   5
  -3 -27  -1 230.298 24.3009   7
   3 -27   1 223.530 22.2740   5
   3 -27   1 219.323 24.0755   7
   4 -27   1 60.0480 17.3846   7
   4 -27   1 45.4407 12.1101   5
  -4 -27  -1 34.7888 15.6573   7
   5 -27   1 17.9332 15.4429   7
   5 -27   1 14.9295 10.5689   5
  -5 -27  -1 37.8431 16.1375   7
  -6 -27  -1 -2.0130 15.1912   7
   6 -27   1 11.8614 15.3764   7
   6 -27   1 6.93657 9.54469   5
  -7 -27  -1 140.188 21.8254   6
   7 -27   1 120.541 21.0493   7
  -7 -27  -1 155.063 23.2375   7
   7 -27   1 124.648 13.7981   5
  -7  27  -1 153.519 19.8754   6
  -8 -27  -1 -0.8636 17.6687   7
   8 -27   1 19.5374 16.4927   7
  -8 -27  -1 6.61267 16.0898   6
  -8  27  -1 26.3047 15.0548   6
   7 -28  -1 4.09328 14.4576   7
  -7 -28   1 6.94020 17.6468   7
  -6 -28   1 50.7346 19.4407   7
   6 -28  -1 15.1275 15.0118   7
   5 -28  -1 -4.3186 9.02256   5
  -5 -28   1 -2.8116 16.0262   7
  -5 -28   1 13.6275 13.4717   5
   5 -28  -1 10.0863 14.1057   7
   4 -28  -1 35.4558 16.3610   7
  -4 -28   1 4.54089 14.9387   7
   4 -28  -1 5.38127 9.99294   5
  -4 -28   1 -14.425 12.9716   5
  -3 -28   1 27.9003 18.1609   7
   3 -28  -1 30.4202 11.5420   5
   3 -28  -1 24.9648 16.6950   7
  -3 -28   1 21.8128 13.4129   5
  -2 -28   1 -11.756 11.4969   5
  -2 -28   1 -6.2001 15.4881   7
   2 -28  -1 6.35762 16.7313   7
   2 -28  -1 14.2989 10.7542   5
   1 -28  -1 22.2728 11.6344   5
  -1 -28   1 51.2361 17.6587   7
   1 -28  -1 16.3079 14.8719   7
   0 -28  -1 51.9764 13.5451   5
   0 -28   1 46.5305 13.7221   5
   0 -28   1 31.1563 15.5068   7
   0 -28  -1 1.97937 14.6561   7
   1 -28   1 -1.1991 14.8569   7
   1 -28   1 -9.6379 10.9919   5
  -1 -28  -1 -9.8017 13.6451   7
  -1 -28  -1 17.6418 12.4843   5
  -2 -28  -1 122.391 17.2473   5
   2 -28   1 174.058 18.0878   5
  -2 -28  -1 131.545 20.7073   7
   2 -28   1 185.025 22.2596   7
   3 -28   1 7.91106 11.0605   5
  -3 -28  -1 -0.7415 14.7444   7
   3 -28   1 37.8481 16.7456   7
   4 -28   1 -5.0690 10.2488   5
   4 -28   1 -9.0902 15.2000   7
  -4 -28  -1 22.1874 15.6869   7
   5 -28   1 18.7323 15.9509   7
  -5 -28  -1 27.3204 16.8431   7
   5 -28   1 5.94911 10.1492   5
  -6 -28  -1 71.5356 19.7604   7
   6 -28   1 89.2068 12.7232   5
   6 -28   1 43.3973 17.7651   7
   7 -28   1 1.72218 15.9534   7
  -7 -28  -1 14.2383 16.1707   7
  -7  28  -1 18.2146 14.5349   6
   5 -29  -1 -2.7575 9.69677   5
   5 -29  -1 -6.9255 14.0038   7
  -5 -29   1 -6.9664 13.1843   5
  -5 -29   1 6.27273 17.6474   7
   4 -29  -1 -3.8510 14.5998   7
   4 -29  -1 13.0900 10.4781   5
  -4 -29   1 4.00900 13.8103   5
  -4 -29   1 -11.401 15.7971   7
  -3 -29   1 -3.4775 13.2059   5
  -3 -29   1 -8.8769 15.6039   7
   3 -29  -1 12.9254 11.3005   5
   3 -29  -1 5.63126 14.9989   7
  -2 -29   1 37.6592 17.4158   7
   2 -29  -1 33.3160 16.8265   7
   2 -29  -1 41.5477 12.7512   5
  -2 -29   1 43.0272 15.0816   5
   1 -29  -1 75.4063 18.4570   7
  -1 -29   1 75.2471 15.2974   5
  -1 -29   1 78.9708 19.4139   7
   1 -29  -1 46.7408 13.7997   5
   0 -29  -1 23.3461 12.4854   5
   0 -29   1 -4.5974 15.4023   7
   0 -29   1 10.8495 22.9625   5
   0 -29  -1 27.1344 15.5797   7
  -1 -29  -1 29.0894 13.5238   5
   1 -29   1 3.97268 12.2643   5
  -1 -29  -1 -3.2163 14.7164   7
   1 -29   1 -8.0588 14.8748   7
   2 -29   1 4.52432 15.3852   7
  -2 -29  -1 -17.998 14.2165   7
   2 -29   1 1.46094 11.4177   5
  -2 -29  -1 -2.5912 12.2874   5
  -3 -29  -1 44.6966 14.6712   5
   3 -29   1 26.5365 12.3474   5
  -3 -29  -1 37.5999 16.8492   7
   3 -29   1 6.62847 15.4686   7
  -4 -29  -1 -0.6634 15.4206   7
   4 -29   1 7.29901 15.8002   7
   4 -29   1 2.41935 11.0939   5
  -5 -29  -1 6.68393 17.4863   7
   5 -29   1 14.7381 16.4497   7
   5 -29   1 6.07190 11.0666   5
   2 -30  -1 -10.927 11.1990   5
  -2 -30   1 0.26780 15.3216   7
  -2 -30   1 19.4981 13.7032   5
   2 -30  -1 27.6668 16.1793   7
  -1 -30   1 0.06238 13.0966   5
   1 -30  -1 9.93274 12.1687   5
   1 -30  -1 28.4404 17.2430   7
  -1 -30   1 -16.829 16.1402   7
   0 -30  -1 87.3230 16.1602   5
   0 -30   1 91.2124 20.3508   7
   0 -30  -1 79.2367 18.4858   7
   0 -30   1 93.4793 16.1138   5
  -1 -30  -1 -10.608 15.3575   7
   1 -30   1 12.4971 24.0458   5
  -1 -30  -1 -12.072 12.1439   5
   1 -30   1 -18.351 15.4995   7
  -2 -30  -1 2.04978 13.0542   5
  -2 -30  -1 4.08356 16.2423   7
   2 -30   1 10.8444 16.6322   7
   2 -30   1 -12.224 11.1973   5
 -19   0   2 8.65802 15.0367   6
 -18   0   2 219.292 23.4710   6
 -17   0   2 -12.853 11.2939   6
 -16   0   2 153.329 19.5955   6
 -15   0   2 -3.1423 11.4961   6
 -14   0   2 283.414 24.3167   6
 -13   0   2 -13.299 10.4036   6
 -12   0   2 -1.3433 9.48112   6
 -11   0   2 1.90736 9.25495   6
 -10   0   2 213.433 18.0799   6
  -9   0   2 -4.1865 24.2144   4
  -9   0   2 -16.063 21.8345   1
   9   0  -2 -12.646 23.7651   3
  -9   0   2 -1.6189 4.12887   5
  -9   0   2 -6.1938 7.05423   6
  -9   0   2 0.39362 25.1940   1
  -9   0   2 6.07170 34.8649   3
  -9   0   2 -4.5099 11.2224   2
   9   0  -2 6.79939 22.6386   4
  -8   0   2 710.883 76.1922   4
  -8   0   2 646.135 45.5307   2
  -8   0   2 659.548 73.3375   1
  -8   0   2 660.602 96.0719   3
   8   0  -2 717.721 95.9011   3
   8   0  -2 626.197 66.8296   4
  -8   0   2 650.908 34.1501   6
  -7   0   2 26.7170 42.6040   1
  -7   0   2 34.3051 37.3855   3
   7   0  -2 -20.761 31.2997   3
  -7   0   2 -10.658 21.7488   4
  -7   0   2 1.45191 4.22618   5
   7   0  -2 0.72171 19.8244   4
  -7   0   2 14.4859 7.31985   6
   7   0  -2 0.22293 5.50808   6
   6   0  -2 7.37387 19.9602   4
  -6   0   2 16.0036 4.11718   5
  -6   0   2 14.5978 6.68486   6
  -6   0   2 63.4195 24.4115   1
  -6   0   2 -5.4990 26.3091   3
  -6   0   2 19.8655 21.9825   4
   6   0  -2 3.15818 29.8526   3
  -5   0   2 -2.4371 17.6168   4
  -5   0   2 6.35392 5.77003   6
   5   0  -2 2.49061 15.4320   4
  -5   0   2 0.42557 26.5573   3
   5   0  -2 -8.5499 24.9238   3
  -5   0   2 22.4403 18.5964   1
   5   0  -2 2.05892 4.78199   6
  -4   0   2 343.158 49.4838   3
  -4   0   2 308.978 31.5832   1
  -4   0   2 302.257 16.7727   6
  -4   0   2 309.241 31.9097   4
   4   0  -2 320.579 16.7985   6
   4   0  -2 289.315 27.6185   4
  -3   0   2 -13.019 23.0011   3
  -3   0   2 24.4601 13.3240   1
  -3   0   2 -1.0539 4.74283   6
  -3   0   2 9.31353 11.1731   1
  -3   0   2 5.96016 11.5481   4
  -2   0   2 9873.13 456.271   2
  -2   0   2 9999.99 437.940   5
  -2   0   2 9960.27 437.973   7
   1   0  -2 9.68552 9.25159   4
   1   0  -2 -13.828 13.3121   2
  -1   0   2 -7.6958 13.5258   2
   1   0  -2 -0.1993 2.42907   5
   1   0  -2 1.42286 2.12910   7
   1   0  -2 -1.4432 8.72321   1
  -1   0   2 0.40725 2.53593   5
  -1   0   2 -0.1665 8.82367   1
  -1   0   2 -3.6092 7.78179   4
  -1   0   2 3.22856 2.21985   7
   0   0   2 9496.88 434.787   2
   0   0   2 9279.35 432.953   4
   0   0   2 9537.58 417.194   5
   0   0   2 9470.63 432.939   1
   0   0  -2 9505.60 433.501   4
   0   0  -2 9668.72 417.218   5
   0   0  -2 9490.14 430.038   3
   0   0  -2 9653.25 416.932   6
   0   0   2 9396.25 429.514   3
   0   0  -2 9213.38 434.703   2
   0   0  -2 9475.03 432.942   1
   0   0   2 9425.53 416.910   7
  -1   0  -2 -3.7907 19.3484   4
   1   0   2 -6.9702 17.8181   4
   1   0   2 -6.4711 17.7971   1
   1   0   2 0.72922 3.37052   6
   1   0   2 4.88209 3.63994   5
  -1   0  -2 27.2867 19.5199   1
  -1   0  -2 2.01798 3.55528   5
  -1   0  -2 21.1597 18.0768   3
  -1   0  -2 3.85182 3.37486   6
   1   0   2 1.84661 17.3599   3
   1   0   2 2.95346 3.69564   7
  -1   0  -2 3.07145 3.80014   7
   1   0   2 12.0321 16.5707   2
  -1   0  -2 14.0590 17.2529   2
  -2   0  -2 212.955 40.3802   3
   2   0   2 219.898 13.9508   6
   2   0   2 245.174 43.9290   4
  -2   0  -2 235.581 14.1991   6
  -2   0  -2 242.101 14.8778   7
  -2   0  -2 243.954 47.3089   4
  -2   0  -2 230.361 35.1445   2
   2   0   2 213.991 40.7746   3
  -2   0  -2 222.379 40.2054   1
   2   0   2 256.673 14.8394   7
   2   0   2 237.656 13.8581   5
   2   0   2 168.524 40.2151   1
  -2   0  -2 230.226 14.0703   5
   2   0   2 203.574 33.1138   2
   3   0   2 11.2463 18.4912   2
  -3   0  -2 -20.156 25.5405   1
  -3   0  -2 -3.9524 6.02157   7
  -3   0  -2 -4.5865 19.8378   2
  -3   0  -2 0.12759 5.04257   5
  -3   0  -2 -2.7860 5.53420   6
   3   0   2 -39.698 23.6941   1
  -3   0  -2 -38.305 26.4463   4
   3   0   2 2.97965 5.08889   5
   3   0   2 -10.315 4.95308   6
   3   0   2 -25.374 27.2232   4
   3   0   2 -23.867 27.5427   3
  -3   0  -2 -27.330 26.0142   3
  -4   0  -2 950.309 45.0796   7
  -4   0  -2 929.005 44.5708   6
   4   0   2 956.514 85.7210   3
   4   0   2 917.796 60.2546   2
  -4   0  -2 974.450 65.9744   2
   4   0   2 943.809 85.7155   4
  -4   0  -2 853.738 89.6221   4
  -4   0  -2 941.753 43.9470   5
  -4   0  -2 754.985 85.1793   3
  -4   0  -2 967.478 86.4271   1
   4   0   2 971.867 44.5014   6
   4   0   2 859.661 85.2960   1
   5   0   2 -19.380 29.4662   4
  -5   0  -2 19.2358 29.9336   1
   5   0   2 -36.506 24.8465   3
   5   0   2 1.44199 5.01922   5
  -5   0  -2 4.92894 5.20282   5
  -5   0  -2 -32.159 24.9294   3
   5   0   2 -4.1511 9.05132   6
   5   0   2 3.14580 16.4217   2
  -5   0  -2 -42.553 23.0022   4
   5   0   2 -39.019 18.7519   1
  -5   0  -2 -4.8184 5.73381   6
  -5   0  -2 -5.5362 19.0801   2
  -5   0  -2 -1.5399 6.67323   7
   6   0   2 235.282 54.7739   3
  -6   0  -2 95.7386 44.3513   1
   6   0   2 206.835 43.2588   2
   6   0   2 169.634 13.0394   5
  -6   0  -2 176.924 15.2349   7
  -6   0  -2 193.623 54.5321   3
   6   0   2 130.491 46.9288   4
   6   0   2 184.565 13.8983   6
  -6   0  -2 154.594 31.5274   2
  -6   0  -2 190.501 15.1089   6
  -6   0  -2 185.609 53.8925   4
   7   0   2 -1.1102 31.4023   4
   7   0   2 -0.8601 31.4989   3
  -7   0  -2 -31.677 30.0397   1
   7   0   2 10.4514 6.30827   5
   7   0   2 -7.5658 14.3480   2
  -7   0  -2 12.8799 32.7070   3
  -7   0  -2 0.03413 31.0224   4
  -7   0  -2 9.86833 20.1665   2
  -7   0  -2 2.48689 7.45758   6
  -7   0  -2 -3.5271 5.12369   5
  -8   0  -2 944.212 46.6462   6
   8   0   2 758.678 102.856   4
   8   0   2 945.819 44.5462   5
  -8   0  -2 858.056 46.5674   5
   8   0   2 884.441 58.2312   2
  -8   0  -2 1022.78 118.382   4
  -8   0  -2 930.037 112.614   1
  -8   0  -2 917.673 121.244   3
  -8   0  -2 1127.46 69.9230   2
   8   0   2 1134.13 147.992   3
  -9   0  -2 -0.0333 7.75863   6
   9   0   2 -1.6812 5.68881   5
  10   0   2 54.8129 8.70170   5
 -10   0  -2 59.2405 11.7495   6
  11   0   2 16.7004 7.36719   5
 -11   0  -2 -8.5424 8.92485   6
 -12   0  -2 625.803 37.5856   6
 -13   0  -2 0.77632 11.6110   6
 -14   0  -2 139.642 18.2890   6
 -15   0  -2 13.9396 12.8518   6
 -16   0  -2 15.0851 14.1287   6
 -17   0  -2 -12.911 12.9944   6
 -18   0  -2 -14.872 13.2395   6
 -19  -1   2 9.45313 14.0065   6
 -19   1   2 39.0592 15.9940   6
 -18  -1   2 -18.746 11.5180   6
 -18   1   2 -0.2220 13.5589   6
 -17  -1   2 91.7629 17.1719   6
 -17   1   2 150.411 19.8764   6
 -16  -1   2 -3.0319 11.7751   6
 -16   1   2 23.6422 13.1841   6
 -15  -1   2 21.2248 12.1684   6
 -15   1   2 23.9096 12.1050   6
 -14  -1   2 55.2684 13.1259   6
 -14   1   2 36.6154 13.0906   6
 -13  -1   2 384.437 27.4900   6
 -13   1   2 388.256 28.4107   6
 -12  -1   2 10.8153 9.73783   6
 -12   1   2 -3.3493 9.28523   6
 -11  -1   2 67.5586 11.6510   6
 -11   1   2 58.6708 11.2298   6
 -10  -1   2 189.450 16.5126   6
 -10   1   2 177.621 17.0626   6
 -10   1   2 170.662 12.4195   5
  -9  -1   2 170.075 12.4529   5
   9  -1  -2 183.572 39.7406   4
  -9  -1   2 197.878 15.7642   6
  -9  -1   2 182.741 43.1176   1
  -9  -1   2 173.541 26.9763   2
  -9  -1   2 151.836 52.5334   4
  -9  -1   2 136.153 53.0930   3
  -9   1   2 141.056 56.9129   3
  -9   1   2 180.890 46.1898   4
   9   1  -2 179.343 51.6001   3
  -9   1   2 203.229 20.6370   2
   9   1  -2 83.7005 35.4433   1
  -9   1   2 175.251 16.2368   6
  -9   1   2 190.584 12.1605   5
  -9   1   2 207.884 44.5313   1
  -9   1   2 203.557 46.7085   1
   9   1  -2 162.199 37.0942   4
  -9   1   2 178.817 24.9572   2
  -8  -1   2 400.280 39.9264   2
  -8  -1   2 357.506 71.3382   3
   8  -1  -2 342.036 49.7872   4
  -8  -1   2 460.484 60.4855   4
  -8  -1   2 374.663 22.9317   6
  -8  -1   2 451.370 58.6589   1
  -8  -1   2 369.225 20.2576   5
   8   1  -2 343.093 66.3069   3
  -8   1   2 358.640 56.4141   4
  -8   1   2 371.346 19.6277   5
  -8   1   2 436.757 76.1808   3
  -8   1   2 404.598 30.5825   2
   8   1  -2 406.988 55.4510   1
  -8   1   2 405.979 39.1655   2
  -8   1   2 357.942 22.6305   6
   8   1  -2 398.591 50.7088   4
  -8   1   2 442.092 63.2296   1
  -8   1   2 453.437 57.9371   1
   7  -1  -2 6.18469 22.5808   4
  -7  -1   2 7.60935 7.07262   6
   7  -1  -2 5.98548 5.59055   6
  -7  -1   2 5.74482 4.57676   5
  -7  -1   2 41.1652 17.2604   2
  -7  -1   2 -28.615 25.3318   3
  -7  -1   2 -22.472 19.7834   4
  -7  -1   2 30.1437 39.4479   1
   7   1  -2 9.37743 5.99673   6
  -7   1   2 -47.017 21.7304   1
  -7   1   2 -21.839 26.5274   3
  -7   1   2 15.2447 7.27128   6
  -7   1   2 15.4502 25.6960   4
   7   1  -2 40.8541 38.7826   3
   7   1  -2 15.7579 23.3784   1
  -7   1   2 37.7160 45.8039   1
  -7   1   2 -8.4831 16.3366   2
   7   1  -2 5.96099 21.0677   4
  -7   1   2 17.1918 4.45697   5
  -6  -1   2 29.0962 24.3106   4
   6  -1  -2 76.0949 24.5277   4
  -6  -1   2 82.3733 26.8019   1
  -6  -1   2 51.2789 35.9788   3
   6  -1  -2 70.7331 7.92061   6
  -6  -1   2 67.4528 8.17767   6
  -6   1   2 80.2067 30.9097   1
  -6   1   2 52.6223 7.85680   6
  -6   1   2 86.0801 37.6363   3
   6   1  -2 47.2565 7.03021   6
   6   1  -2 52.1679 35.6703   3
  -6   1   2 42.0338 25.5694   4
  -6   1   2 19.3544 21.8573   1
  -6   1   2 62.7013 5.60441   5
   6   1  -2 59.5244 20.7740   4
  -6   1   2 76.0111 21.8044   2
   6   1  -2 76.3534 25.9800   1
  -5  -1   2 8.16170 5.39088   6
   5  -1  -2 10.9367 18.0431   4
  -5  -1   2 -5.4857 16.4597   4
  -5  -1   2 41.9433 20.1148   1
  -5  -1   2 10.6997 28.0399   3
   5  -1  -2 10.7297 4.99634   6
   5   1  -2 22.5766 29.8036   3
  -5   1   2 35.6860 19.2275   2
  -5   1   2 27.2354 28.2299   3
  -5   1   2 12.3145 5.93071   6
   5   1  -2 9.25354 4.79345   6
  -5   1   2 -8.5912 17.8905   4
   5   1  -2 8.36585 14.8293   4
  -5   1   2 27.0864 23.9392   1
  -5   1   2 0.64939 17.7810   1
   5   1  -2 8.40911 17.9070   1
  -4  -1   2 487.347 58.3508   3
  -4  -1   2 531.246 25.5830   6
  -4  -1   2 426.022 40.7376   4
   4  -1  -2 550.512 41.6684   4
  -4  -1   2 531.308 39.2819   1
  -4   1   2 517.163 25.6216   6
  -4   1   2 540.140 45.7642   2
   4   1  -2 527.222 25.1989   6
   4   1  -2 478.961 34.9374   4
  -4   1   2 551.229 61.9042   3
   4   1  -2 509.198 40.2660   1
  -4   1   2 548.098 43.3631   1
  -4   1   2 524.617 45.6716   1
  -4   1   2 475.458 42.4958   4
   3  -1  -2 185.016 24.4034   1
  -3  -1   2 153.548 10.2774   6
  -3  -1   2 144.838 18.1972   4
   3  -1  -2 172.941 21.4678   4
  -3  -1   2 139.056 17.8426   1
  -3  -1   2 212.457 43.1359   3
   3   1  -2 179.253 23.9979   1
  -3   1   2 134.319 10.2340   6
  -3   1   2 139.433 28.6802   2
  -3   1   2 172.829 23.2484   1
   3   1  -2 167.122 33.7551   3
  -3   1   2 145.262 20.7683   4
   3   1  -2 142.188 9.87633   6
  -2  -1   2 107.607 8.57992   7
   2  -1  -2 96.2410 7.66783   5
  -2  -1   2 110.255 22.4607   3
   2  -1  -2 73.2145 13.8148   4
   2  -1  -2 105.166 13.7327   4
  -2  -1   2 105.543 7.07644   6
  -2  -1   2 122.092 14.3834   4
   2  -1  -2 90.5026 19.0675   1
  -2  -1   2 98.9763 15.0242   1
  -2  -1   2 103.673 8.20393   5
   2  -1  -2 86.2119 25.0464   2
   2   1  -2 97.3197 14.5712   1
   2   1  -2 108.542 8.45192   7
  -2   1   2 100.023 7.02190   5
  -2   1   2 60.7464 22.2451   2
  -2   1   2 97.9732 14.0895   4
   2   1  -2 100.986 7.03457   6
  -2   1   2 94.4497 15.5981   1
   1  -1  -2 6584.71 298.487   5
  -1  -1   2 6863.99 298.431   7
  -1  -1   2 6655.04 308.016   4
   1  -1  -2 6798.93 308.539   1
   1  -1  -2 6748.47 297.769   7
   1  -1  -2 6781.33 308.696   4
   1  -1  -2 6679.55 316.034   2
  -1  -1   2 6728.61 298.463   5
  -1  -1   2 6725.50 310.387   1
  -1   1   2 6931.22 297.772   7
   1   1  -2 6770.82 310.047   1
  -1   1   2 6744.63 298.195   5
  -1   1   2 6679.15 308.617   1
   1   1  -2 6775.21 307.423   4
  -1   1   2 6828.17 316.706   2
   1   1  -2 6861.62 298.468   5
   1   1  -2 6900.23 298.420   7
  -1   1   2 6794.37 308.014   4
   0  -1  -2 78.7974 5.99347   5
   0  -1   2 80.2779 4.68781   6
   0  -1   2 87.9976 13.7855   3
   0  -1  -2 116.733 23.5637   3
   0  -1  -2 65.2663 19.2195   2
   0  -1  -2 86.0826 19.3610   1
   0  -1  -2 78.8392 6.21661   6
   0  -1   2 86.9935 6.21964   5
   0  -1  -2 83.2412 19.2055   4
   0  -1  -2 80.6284 5.02920   7
   0  -1   2 77.3929 19.5928   4
   0  -1   2 73.2107 6.22405   7
   0   1  -2 84.8963 6.44077   5
   0   1  -2 76.9135 5.98082   7
   0   1  -2 80.5775 4.71201   6
   0   1   2 84.5969 5.02009   7
   0   1   2 79.1299 6.47735   6
   0   1  -2 114.877 21.8324   4
   0   1  -2 61.7107 18.4109   1
   0   1   2 72.3560 5.73586   5
   0   1   2 98.4987 20.7402   1
   0   1  -2 84.7479 14.3079   3
   0   1   2 62.5110 18.8462   4
   0   1   2 108.382 22.6103   3
   0   1   2 51.5015 17.4628   2
  -1  -1  -2 2116.99 120.450   3
   1  -1   2 2133.28 122.250   4
   1  -1   2 2209.96 95.9517   6
  -1  -1  -2 2145.75 96.1205   7
   1  -1   2 2176.39 113.915   3
   1  -1   2 2136.23 96.3933   7
   1  -1   2 2162.62 96.2805   5
   1  -1   2 2138.68 121.911   1
  -1  -1  -2 2160.96 96.2908   6
   1  -1   2 2215.60 115.529   2
  -1  -1  -2 2045.96 119.701   1
  -1  -1  -2 2157.60 122.089   4
  -1  -1  -2 2176.70 115.939   2
  -1  -1  -2 2201.58 96.2894   5
   1   1   2 2163.47 96.2664   6
  -1   1  -2 2143.46 113.305   3
   1   1   2 2073.72 119.936   3
   1   1   2 2154.74 96.1674   5
   1   1   2 2243.57 115.496   2
  -1   1  -2 2203.80 96.4922   7
  -1   1  -2 2163.82 95.9217   6
  -1   1  -2 2127.66 122.214   4
  -1   1  -2 2088.43 120.224   1
   1   1   2 2183.92 121.192   4
  -1   1  -2 2145.48 96.2830   5
  -2  -1  -2 108.580 36.0906   3
   2  -1   2 125.909 10.5019   5
   2  -1   2 65.7062 30.3008   3
   2  -1   2 112.343 36.2296   1
  -2  -1  -2 166.649 32.2463   2
   2  -1   2 113.035 11.2304   7
  -2  -1  -2 135.454 10.9667   7
   2  -1   2 130.953 40.5624   4
   2  -1   2 122.213 9.91559   6
  -2  -1  -2 130.292 36.9065   4
  -2  -1  -2 128.639 37.0638   1
[truncated: 2,187,914 more chars]
